# Supplementary material for: A novel approach for modelling and classifying sit-to-stand kinematics using inertial sensors
Source: PLoS One. 2022 Oct 18;17(10):e0264126. doi: 10.1371/journal.pone.0264126 (PMC9578638; doi:10.1371/journal.pone.0264126)
Supplement: S1 File — (XLSX) [file pone.0264126.s001.xlsx]

## Sheet: YH1_trial1_shank
time(s)	accX(m/s^2)	accY(m/s^2)	accZ(m/s^2)	gyrX(rad/s)	gyrY(rad/s)	gyrZ(rad/s)
1182.4	-2.8091	8.2355	-4.3831	-2.5374	1.5863	0.07008
1182.4	-2.807	8.2616	-4.4203	-2.4403	1.6484	-0.10004
1182.4	-2.841	8.338	-4.3328	-2.2369	1.7545	-0.21316
1182.4	-2.8311	8.3797	-4.3672	-2.184	1.4509	-0.12743
1182.4	-2.8885	8.247	-4.2389	-2.0693	1.3228	-0.044469
1182.5	-2.7814	8.2808	-4.3202	-1.9596	1.3881	-0.099088
1182.5	-2.7962	8.3732	-4.3761	-2.2088	2.3933	-0.3699
1182.5	-2.8028	8.2915	-4.3995	-2.3463	2.3105	-0.32468
1182.5	-2.8675	8.2648	-4.3331	-2.4073	1.6776	-0.12592
1182.5	-2.7409	8.2883	-4.3139	-2.2835	1.2393	-0.026108
1182.6	-2.7992	8.3536	-4.4935	-2.2579	1.9389	-0.62543
1182.6	-2.9058	8.38	-4.4295	-2.6353	2.3835	-0.58733
1182.6	-2.8626	8.2962	-4.4016	-2.9813	1.1829	-0.18542
1182.6	-2.8748	8.2811	-4.2498	-3.0142	1.086	0.15263
1182.6	-2.802	8.1861	-4.3318	-2.4198	1.4831	0.40366
1182.7	-2.8948	8.4063	-4.5234	-2.0595	2.8308	0.48199
1182.7	-2.9146	8.3121	-4.5278	-2.0712	3.6534	1.5172
1182.7	-3.0935	8.1299	-4.4212	-1.7053	4.1026	3.0215
1182.7	-2.9698	8.0027	-4.2615	-1.6073	3.0975	4.0431
1182.7	-2.7423	8.3233	-4.2894	-1.6283	3.9991	3.9926
1182.8	-2.6147	8.2966	-4.3468	-2.2817	7.5565	2.7241
1182.8	-2.6777	8.2076	-4.5661	-2.0823	8.8941	2.0544
1182.8	-2.8043	8.4346	-4.4822	-3.2725	7.3562	1.9712
1182.8	-2.56	8.2996	-4.5256	-4.6714	3.1074	2.0952
1182.8	-2.4158	8.2723	-4.415	-3.8446	1.5523	1.7506
1182.9	-2.6318	8.3249	-4.2036	-3.052	0.54804	1.0179
1182.9	-2.804	8.1936	-4.3429	-3.0954	-0.92317	0.54322
1182.9	-2.3731	8.3981	-4.0656	-2.9653	-1.8989	-0.32099
1182.9	-2.3389	8.6255	-4.2757	-2.3448	2.6364	-2.8968
1182.9	-3.0089	8.1501	-4.5322	-2.4416	11.255	-6.1068
1183	-2.9686	8.1884	-4.4707	-2.7799	8.8285	-5.6614
1183	-2.6332	8.2472	-4.3165	-3.0545	0.28582	-3.567
1183	-2.9181	8.3449	-4.6132	-2.4571	-2.4842	-3.3404
1183	-2.5754	8.2329	-4.4451	-2.5135	-3.0785	-4.4464
1183	-1.8736	7.8308	-4.2828	-2.6199	-5.5731	-5.6177
1183.1	-1.9481	8.3578	-4.2667	-0.25851	-9.085	-6.5144
1183.1	-1.5395	8.5387	-4.5388	0.79812	-10.548	-8.1293
1183.1	-2.1564	7.8849	-5.2172	0.92225	-3.6097	-11.453
1183.1	-2.9521	8.3333	-5.3455	0.55904	-5.2364	-12.05
1183.1	-3.0472	8.9683	-4.9349	-4.1728	-11.19	-11.623
1183.2	-3.2091	8.4335	-4.1071	-8.5162	-13.275	-13.679
1183.2	-3.1971	7.9567	-4.2037	-9.3635	-12.558	-18.124
1183.2	-3.5488	8.3603	-4.276	-10.065	-4.3028	-22.746
1183.2	-3.8852	8.4811	-3.6982	-11.227	-6.1811	-22.372
1183.2	-3.7706	7.7822	-3.4644	-9.0609	-13.187	-20.492
1183.3	-3.306	7.859	-3.5068	-4.9037	-15.647	-19.151
1183.3	-4.1266	8.2202	-3.737	-1.1005	-11.534	-18.016
1183.3	-3.8407	8.0444	-3.9146	-0.43192	-11.877	-15.966
1183.3	-3.2359	8.0662	-4.2014	-0.76197	-13.447	-13.983
1183.3	-4.4493	8.1373	-4.2301	-0.37088	-8.9902	-12.898
1183.4	-4.2737	8.0539	-4.0652	-1.785	-9.8763	-9.5963
1183.4	-4.1757	8.1529	-3.8649	-1.6849	-12.463	-6.0017
1183.4	-4.2064	8.024	-3.8724	-1.4591	-13.66	-3.4967
1183.4	-3.7494	7.9477	-3.8618	-1.6897	-12.654	-1.2355
1183.4	-4.1706	8.1153	-3.9648	-1.3695	-9.4411	0.072026
1183.5	-4.4607	8.3712	-3.8492	-1.9612	-7.9188	2.4707
1183.5	-4.2163	8.0902	-3.8154	-3.1442	-8.4821	6.3243
1183.5	-4.1487	8.2037	-3.8437	-3.215	-7.7234	8.7657
1183.5	-4.1743	8.2868	-3.93	-4.3456	-5.671	10.515
1183.5	-4.1376	7.9717	-4.2504	-6.2767	-7.8271	13.414
1183.6	-4.1541	8.3705	-4.1448	-7.3191	-7.7467	15.96
1183.6	-4.1794	8.1251	-4.0101	-9.8179	-6.4756	19.155
1183.6	-4.044	8.3088	-3.9674	-11.487	-6.9548	21.904
1183.6	-3.9237	8.2437	-3.9489	-13.229	-5.4565	25.026
1183.6	-3.8236	8.1712	-3.9443	-15.035	-4.7364	28.735
1183.7	-3.8221	8.5553	-3.9181	-15.492	-3.923	32.118
1183.7	-3.7268	8.4048	-3.8107	-16.39	-3.4498	35.932
1183.7	-3.8193	8.4823	-3.7398	-17.133	-1.5196	39.84
1183.7	-3.8563	8.5292	-3.7166	-18.335	-2.8611	44.714
1183.7	-3.2472	8.4444	-3.4912	-19.694	-7.2016	49.363
1183.8	-2.979	8.6653	-3.6626	-20.447	-7.7362	53.199
1183.8	-2.8558	8.9759	-3.6371	-21.328	-6.4449	55.627
1183.8	-2.3455	8.9073	-3.2422	-22.47	-7.5118	58.037
1183.8	-2.1674	8.7034	-3.2708	-21.59	-7.0256	59.529
1183.8	-2.2052	8.7586	-2.8791	-20.494	-4.9991	59.947
1183.9	-1.7055	9.2054	-2.9985	-19.6	-3.6186	59.839
1183.9	-0.97483	9.2625	-3.3487	-20.015	-1.5987	59.237
1183.9	-1.0735	8.9154	-2.9686	-19.645	3.2651	57.159
1183.9	-1.3928	9.1497	-2.8841	-17.779	7.3765	54.81
1183.9	-1.254	9.0094	-2.6911	-17.347	6.4462	54.333
1184	-0.83467	9.1203	-2.4488	-17.042	3.3349	52.755
1184	-0.070139	9.4785	-2.4909	-14.754	1.1876	50.694
1184	-0.76796	9.2477	-2.7942	-12.267	1.1178	48.362
1184	-0.45965	9.4491	-2.3212	-11.418	-2.0916	46.159
1184	0.97126	8.6945	-2.6597	-11.134	-8.6396	43.624
1184.1	0.55953	8.816	-2.8481	-9.4496	-5.6212	38.287
1184.1	0.61634	9.2315	-2.454	-6.8864	-0.60734	32.477
1184.1	0.75487	9.1081	-2.8609	-5.2419	0.91928	28.243
1184.1	0.33142	9.3885	-2.491	-4.6143	2.4226	24.735
1184.1	1.022	9.2293	-2.2079	-3.8409	1.0745	21.632
1184.2	0.41291	9.425	-2.1446	-1.7927	5.2651	18.805
1184.2	0.23593	9.4843	-2.3426	-0.073441	9.3066	16.605
1184.2	0.32784	9.4803	-2.5871	0.42652	10.364	15.746
1184.2	0.5964	9.3285	-2.616	0.08112	9.1751	15.46
1184.2	0.55943	9.3956	-2.5413	0.25618	7.4463	14.657
1184.3	0.93413	9.158	-2.7796	0.20952	5.1719	13.121
1184.3	1.5781	9.1148	-3.2707	0.052781	4.486	10.215
1184.3	0.83905	9.1727	-3.2622	-0.055447	5.2583	6.4973
1184.3	0.97364	9.248	-3.0111	-1.4622	-0.5394	3.37
1184.3	1.0708	9.3824	-2.7454	-2.0356	-5.5498	1.1697
1184.4	1.042	9.4315	-2.6801	-0.77476	-3.4454	-0.64789
1184.4	0.33045	9.5418	-2.5262	0.078772	2.439	-1.2208
1184.4	-0.16028	9.4304	-2.3603	-0.20025	4.5096	-0.03832
1184.4	0.67673	9.2988	-2.5983	-0.63826	2.1282	1.8999
1184.4	1.0634	9.3388	-2.8907	-0.61774	2.1394	2.0326
1184.5	0.94715	9.3479	-2.8317	-0.99607	2.9209	0.15533
1184.5	0.77839	9.3466	-2.8333	-0.69481	2.0197	-0.91954
1184.5	0.64854	9.4404	-2.8694	-0.68987	0.77201	-1.4799
1184.5	0.66599	9.2716	-2.798	-1.3476	-0.35293	-1.9318
1184.5	0.75912	9.4242	-2.6302	-1.2309	-0.20333	-2.0404
1184.6	0.67259	9.486	-2.6533	-0.85799	2.1258	-2.1957
1184.6	0.67198	9.4501	-2.8285	-0.4137	4.2056	-2.1295
1184.6	0.58346	9.4073	-2.822	-0.30023	5.1261	-1.9542
1184.6	0.58315	9.3239	-2.7862	-0.78116	3.7579	-1.5373
1184.6	0.86643	9.281	-2.8291	-1.231	2.7654	-1.8369
1184.7	0.5412	9.4202	-2.9248	-1.0792	3.8841	-2.7982
1184.7	0.4351	9.3798	-2.7161	-1.3464	2.6172	-2.6491
1184.7	0.568	9.3421	-2.7496	-1.2443	1.2112	-1.947
1184.7	0.62219	9.4063	-2.8517	-1.1771	1.8685	-1.6275
1184.7	0.67926	9.3263	-2.7417	-1.2901	2.5178	-1.557
1184.8	0.61846	9.343	-2.8294	-1.054	1.946	-1.6194
1184.8	0.50499	9.4573	-2.8146	-1.1175	1.5824	-1.7826
1184.8	0.72645	9.4066	-2.8002	-1.3517	0.86399	-1.4895
1184.8	0.71772	9.3556	-2.8751	-1.1898	1.2648	-1.6053
1184.8	0.56622	9.3875	-2.8978	-1.0695	2.4752	-1.8354
1184.9	0.73209	9.3703	-2.9405	-1.0274	2.2807	-1.7373
1184.9	0.55831	9.4096	-2.8596	-1.172	2.2187	-2.0177
1184.9	0.52152	9.4336	-2.7706	-1.379	1.2041	-2.0639
1184.9	0.6154	9.423	-2.9051	-1.5671	0.74126	-2.1813
1184.9	0.47992	9.3397	-2.8518	-1.6592	1.3718	-2.2774
1185	0.47576	9.3457	-2.9093	-1.5814	1.1617	-2.1353
1185	0.50082	9.3175	-2.8599	-1.5745	0.7931	-1.9467
1185	0.46648	9.3992	-2.8264	-1.5969	1.1496	-1.6741
1185	0.59602	9.3749	-2.8659	-1.737	1.1154	-1.5915
1185	0.59746	9.3303	-2.8859	-1.6044	1.1866	-1.5907
1185.1	0.58469	9.2238	-2.9458	-1.9965	1.2906	-1.6944
1185.1	0.51844	9.41	-2.9043	-1.7746	1.5848	-1.7571
1185.1	0.44529	9.3997	-2.927	-1.658	2.1078	-1.6877
1185.1	0.44706	9.2818	-2.8257	-2.1857	1.6514	-1.4182
1185.1	0.54016	9.3507	-2.9325	-2.2789	0.96845	-1.0663
1185.2	0.46861	9.3659	-2.8693	-2.3117	1.2072	-1.0745
1185.2	0.46461	9.3778	-2.8315	-2.4585	0.89808	-0.93696
1185.2	0.58479	9.3571	-2.932	-2.5861	0.37317	-0.77386
1185.2	0.44277	9.3834	-2.9274	-2.6129	1.1552	-1.0041
1185.2	0.41933	9.3752	-2.8265	-2.5879	1.2353	-0.82875
1185.3	0.43065	9.3705	-2.8728	-2.4784	0.92555	-0.47643
1185.3	0.4896	9.3702	-2.853	-2.5993	0.75244	-0.18443
1185.3	0.53264	9.3214	-2.8208	-2.6833	0.62382	-0.063522
1185.3	0.51065	9.3453	-2.9048	-2.6921	1.0485	-0.26852
1185.3	0.44811	9.3863	-2.8999	-2.6315	1.1297	-0.41152
1185.4	0.54803	9.3611	-2.9641	-2.6018	0.93363	-0.17434
1185.4	0.55262	9.3165	-2.8292	-2.7208	1.0914	-0.4393
1185.4	0.45999	9.3473	-2.8931	-2.6762	1.303	-0.76486
1185.4	0.48995	9.3364	-2.9085	-2.7587	0.98155	-0.65961
1185.4	0.43721	9.3449	-2.8881	-2.8666	0.91431	-0.64815
1185.5	0.47551	9.3335	-2.8113	-3.0392	1.0114	-0.6994
1185.5	0.47669	9.3317	-2.8016	-2.9325	0.98509	-0.56248
1185.5	0.5294	9.4228	-2.9299	-2.7901	0.92338	-0.56978
1185.5	0.46263	9.3432	-2.9211	-2.8115	1.41	-0.70281
1185.5	0.45667	9.3215	-2.9209	-2.8598	1.667	-0.6487
1185.6	0.46663	9.3847	-2.82	-2.9635	1.57	-0.46794
1185.6	0.53136	9.385	-2.8803	-2.7406	1.7682	-0.54689
1185.6	0.49938	9.3525	-2.9558	-2.7042	1.8897	-0.58622
1185.6	0.35455	9.3276	-2.8422	-2.8027	2.0573	-0.39729
1185.6	0.52221	9.3192	-2.8592	-3.0313	1.4566	-0.23872
1185.7	0.56682	9.3629	-2.8085	-3.2303	0.91205	-0.40876
1185.7	0.54345	9.3571	-2.8697	-3.2027	1.0861	-0.97352
1185.7	0.47495	9.3196	-2.9521	-3.1752	0.66423	-1.1863
1185.7	0.51776	9.3464	-2.9834	-3.5893	-0.3975	-1.1794
1185.7	0.74198	9.2685	-2.8981	-4.1244	-2.8928	-1.5315
1185.8	0.89611	9.2628	-2.8967	-4.1742	-3.8892	-3.0323
1185.8	0.54068	9.2477	-3.0706	-4.3335	-3.4812	-5.4306
1185.8	0.74251	9.1646	-2.9845	-4.8948	-6.2979	-7.038
1185.8	1.0802	9.1076	-2.8479	-5.4719	-7.8579	-9.4652
1185.8	1.2567	9.1989	-2.7492	-5.4903	-4.6056	-13.772
1185.9	0.75467	9.2075	-2.8423	-3.8373	1.3436	-19.315
1185.9	0.36666	9.2742	-2.8089	-2.0313	3.3933	-22.379
1185.9	-0.42347	9.3989	-2.3808	-0.5096	3.3494	-23.004
1185.9	-0.026529	9.2747	-2.3304	-0.21582	0.23906	-22.582
1185.9	0.4012	9.2349	-2.5528	0.78446	-1.3546	-23.405
1186	0.96681	9.2637	-2.3839	2.9014	-0.41083	-26.828
1186	0.61943	9.258	-2.9488	7.0154	4.6213	-31.909
1186	0.0043202	9.2953	-2.7701	9.4116	10.881	-37.424
1186	-0.15962	9.2612	-2.5467	10.73	10.175	-41.402
1186	-0.69879	9.2843	-3.0322	12.331	3.6861	-43.735
1186.1	-0.30013	8.9985	-2.8632	14.093	1.0355	-45.011
1186.1	-1.488	9.3663	-3.2096	17.424	8.7437	-45.382
1186.1	-1.4414	9.3946	-3.332	16.626	13.067	-43.423
1186.1	-1.5724	9.047	-3.4808	15.312	11.701	-41.631
1186.1	-1.7831	9.4529	-3.4544	12.892	6.9167	-39.526
1186.2	-0.90057	7.9654	-3.3368	9.9105	-1.2673	-37.944
1186.2	-0.90402	9.1647	-3.2866	12.91	11.858	-40.759
1186.2	-1.4884	8.9719	-3.3809	12.571	22.296	-43.049
1186.2	-2.4201	9.6579	-4.4025	12.664	22.85	-44.563
1186.2	-2.148	8.8589	-3.7702	10.093	15.805	-42.275
1186.3	-2.2821	8.0102	-3.7182	11.527	7.165	-39.428
1186.3	-2.8796	9.2308	-3.6665	12.174	7.9315	-38.761
1186.3	-1.9605	8.5806	-3.4242	8.9387	5.3642	-36.346
1186.3	-1.9028	8.5697	-3.6599	10.942	5.3553	-36.842
1186.3	-2.7651	8.5892	-3.5734	13.422	8.9359	-37.915
1186.4	-2.3992	8.1511	-4.0472	14.894	6.7422	-36.815
1186.4	-2.5963	8.6088	-4.4685	19.103	13.818	-37.177
1186.4	-3.5408	8.7708	-3.9649	18.041	18.041	-36.262
1186.4	-3.367	8.558	-4.5717	12.896	9.5719	-32.959
1186.4	-2.4012	8.1017	-4.7316	8.3034	7.7917	-29.53
1186.5	-3.3729	8.3438	-4.9628	5.3575	9.558	-29.835
1186.5	-3.7607	8.6669	-4.713	0.52158	9.6397	-29.413
1186.5	-3.3996	8.5806	-4.4321	-4.4524	6.8951	-25.916
1186.5	-3.0498	8.6263	-4.4178	-6.6549	4.6636	-24.394
1186.5	-3.1057	8.2639	-4.5449	-5.874	6.3244	-25.338
1186.6	-3.8432	8.0539	-4.3144	-6.0789	5.4689	-24.531
1186.6	-4.1569	8.1094	-3.9551	-6.6508	4.6713	-22.793
1186.6	-3.7025	7.787	-4.014	-7.2257	5.1837	-19.44
1186.6	-3.6107	8.3136	-3.84	-6.9866	3.7909	-15.952
1186.6	-4.1038	8.0926	-4.1629	-5.1581	4.6361	-13.283
1186.7	-3.9549	8.0408	-3.6232	-5.3736	0.68531	-8.8874
1186.7	-3.8327	8.3648	-3.6616	-3.8961	-0.2173	-5.9342
1186.7	-4.112	7.6999	-4.6141	-3.4329	6.8115	-5.6476
1186.7	-3.9632	7.853	-4.1978	-5.418	5.0542	-2.384
1186.7	-3.3775	8.1828	-3.8967	-7.1526	-1.887	1.987
1186.8	-3.5555	8.186	-3.5955	-7.1931	2.6052	1.965
1186.8	-3.5464	8.089	-4.0018	-5.5994	7.5417	0.7126
1186.8	-3.5122	7.9317	-4.4325	-5.6991	9.0058	1.0535
1186.8	-4.2505	8.3519	-4.149	-6.434	8.7054	2.9832
1186.8	-3.6359	8.2362	-3.8014	-8.1263	3.5223	6.3021
1186.9	-3.6399	8.0771	-3.9348	-6.6624	5.1483	7.3594
1186.9	-3.9652	8.0215	-4.2009	-5.893	10.83	7.2414
1186.9	-4.0324	8.1686	-4.279	-6.7888	11.846	9.0897
1186.9	-3.4845	8.3637	-3.9061	-8.5469	5.8362	12.856
1186.9	-3.4367	7.8922	-3.9074	-8.4696	6.1415	12.698
1187	-3.6042	8.1493	-4.3769	-8.6117	9.2069	12.104
1187	-3.9537	8.561	-4.112	-10.276	7.1559	14.327
1187	-3.0605	8.4346	-3.6361	-11.579	-0.7136	16.17
1187	-1.8116	8.433	-4.0628	-11.441	0.43755	14.138
1187	-3.3967	8.3269	-3.8036	-10.256	13.214	9.0381
1187.1	-3.5294	8.7816	-3.5208	-10.776	9.5281	7.3458
1187.1	-2.4922	8.7687	-3.6392	-10.134	-0.65872	10.079
1187.1	-3.4746	7.9024	-3.5439	-6.0351	-1.4052	10.944
1187.1	-3.0224	8.2285	-3.815	-4.5752	-1.6755	9.7139
1187.1	-2.516	8.454	-3.9726	-4.2755	-0.18734	10.457
1187.2	-3.2324	8.2989	-3.9536	-1.9765	3.8315	10.412
1187.2	-2.9392	8.5545	-3.9449	-2.0347	2.6711	10.502
1187.2	-2.1495	8.6475	-3.9842	-3.0713	1.223	10.93
1187.2	-2.7871	8.3537	-3.9006	-1.9211	4.1726	10.11
1187.2	-3.0875	8.0707	-3.8775	-1.1205	3.7395	8.5982
1187.3	-2.1913	8.4472	-3.9647	-0.60025	1.2852	7.0756
1187.3	-2.098	8.7734	-3.9623	0.7015	2.9818	6.0294
1187.3	-2.6627	8.6308	-3.9314	1.5482	6.8867	5.1611
1187.3	-2.7172	8.4151	-4.0426	1.6972	7.1909	3.8569
1187.3	-2.6565	8.1347	-4.0689	0.9831	6.3489	2.3602
1187.4	-2.5348	8.491	-4.1169	1.0639	5.3351	1.2383
1187.4	-2.5029	8.6311	-4.0123	1.3622	3.8943	1.0158
1187.4	-2.546	8.5144	-4.0221	1.4833	1.819	0.90932
1187.4	-2.5225	8.5314	-4.115	1.4383	1.4789	0.048302
1187.4	-2.7778	8.4964	-4.0159	1.3912	2.2918	-0.20073
1187.5	-2.6738	8.6143	-3.9433	0.76839	0.59035	-0.30465
1187.5	-2.3822	8.6312	-4.1132	-0.12461	-0.26132	-0.76535
1187.5	-2.4535	8.5487	-4.3227	0.059559	1.4169	-1.5416
1187.5	-2.7305	8.287	-4.1381	0.20775	2.6928	-2.2976
1187.5	-2.7927	8.2985	-4.0433	-0.10822	1.5485	-2.5396
1187.6	-2.787	8.4803	-4.1902	-0.73304	1.3113	-2.838
1187.6	-2.7157	8.5645	-4.1969	-1.4524	1.5956	-2.6119
1187.6	-2.7382	8.5054	-4.2405	-1.827	1.241	-2.1535
1187.6	-2.7545	8.3779	-4.1099	-2.2139	0.78765	-1.9347
1187.6	-2.6784	8.349	-4.0613	-1.982	0.046814	-2.0194
1187.7	-2.6611	8.5082	-4.1463	-1.5781	0.99411	-2.1943
1187.7	-2.8212	8.5302	-4.2141	-1.7276	2.8478	-2.1106
1187.7	-2.8095	8.4002	-4.1702	-2.1433	1.9586	-1.7154
1187.7	-2.6847	8.5163	-4.0927	-2.4682	0.44543	-1.5223
1187.7	-2.6669	8.4794	-4.0905	-2.3087	0.67706	-1.4939
1187.8	-2.737	8.3879	-4.1242	-2.2807	2.0454	-1.4966
1187.8	-2.9087	8.2631	-4.1106	-2.3888	2.1723	-1.5493
1187.8	-2.8175	8.4503	-4.2072	-2.7153	1.4133	-0.98397
1187.8	-2.7329	8.465	-4.1332	-2.9501	1.2098	-0.52977
1187.8	-2.6968	8.4146	-4.0931	-2.6293	1.3255	-0.68967
1187.9	-2.7949	8.4821	-4.1855	-2.4537	2.509	-0.76445
1187.9	-2.8786	8.501	-4.0868	-2.735	3.0131	-0.36313
1187.9	-2.76	8.4376	-4.0506	-2.9975	1.6185	0.19312
1187.9	-2.6848	8.4132	-4.0028	-3.1453	1.0646	0.071001
1187.9	-2.7095	8.4014	-3.9845	-2.3085	2.463	-0.39406
1188	-2.7857	8.3309	-4.0737	-1.8766	2.9367	-0.54587
1188	-2.7772	8.4646	-4.1104	-1.706	2.2923	-0.51302
1188	-2.7661	8.4825	-4.0543	-1.6654	1.6899	-0.31199
1188	-2.7324	8.5121	-4.1264	-1.7026	1.0064	-0.094137
1188	-2.753	8.4478	-4.1081	-1.5405	1.2287	-0.027991
1188.1	-2.7027	8.3772	-4.1223	-1.4333	2.1347	0.010874
1188.1	-2.7423	8.4196	-4.1484	-1.4358	2.7903	-0.31824
1188.1	-2.8197	8.4364	-4.1292	-1.8586	2.7406	-0.61974
1188.1	-2.8045	8.527	-4.1699	-2.1544	2.0487	-0.37265
1188.1	-2.7503	8.4896	-4.1729	-2.5425	1.2163	0.0015435
1188.2	-2.6942	8.3974	-4.0666	-2.6517	1.1917	0.022992
1188.2	-2.746	8.3962	-4.0829	-2.4778	1.8345	-0.24286
1188.2	-2.739	8.5072	-4.1343	-2.6748	2.0858	-0.54805
1188.2	-2.8202	8.5183	-4.0893	-2.5984	2.0164	-0.58977
1188.2	-2.7387	8.5412	-4.1186	-2.6974	1.3644	-0.37627
1188.3	-2.7499	8.4528	-4.0989	-2.5653	1.072	-0.26182
1188.3	-2.6728	8.2894	-4.1208	-2.5381	1.7519	-0.50283
1188.3	-2.7381	8.3902	-4.1649	-2.9204	2.629	-0.93629
1188.3	-2.7849	8.4857	-4.1223	-3.1319	2.678	-1.0291
1188.3	-2.7468	8.4439	-4.12	-3.0555	1.6758	-0.67175
1188.4	-2.7628	8.3913	-4.0628	-2.9661	1.2155	-0.58409
1188.4	-2.6391	8.4788	-4.0842	-3.0407	1.714	-0.74113
1188.4	-2.7557	8.4972	-4.0957	-3.1933	2.69	-0.83452
1188.4	-2.8086	8.4565	-4.0692	-3.3334	2.7249	-0.6218
1188.4	-2.7889	8.4269	-4.0259	-3.1981	1.6492	-0.45259
1188.5	-2.7357	8.4277	-4.0726	-2.5961	1.3356	-0.46899
1188.5	-2.6915	8.4038	-4.0522	-2.1549	2.0981	-0.61385
1188.5	-2.7739	8.4648	-4.0668	-2.1849	2.5463	-0.85828
1188.5	-2.7917	8.5363	-4.112	-1.9427	1.9753	-0.60478
1188.5	-2.7069	8.4153	-4.0881	-2.1148	1.4365	-0.35589
1188.6	-2.8628	8.4008	-4.1375	-1.8894	2.2055	-0.49398
1188.6	-2.8512	8.4888	-4.2041	-1.6845	2.1841	-0.34971
1188.6	-2.7293	8.4868	-4.0493	-2.0348	2.2055	-0.091485
1188.6	-2.8345	8.3204	-4.1013	-1.7483	1.8297	0.17364
1188.6	-2.7308	8.3449	-4.2209	-1.1741	2.2014	0.21658
1188.7	-2.7547	8.3653	-4.1026	-0.77025	4.3464	-0.038309
1188.7	-2.8021	8.3489	-4.2466	-0.49646	5.7084	-0.095223
1188.7	-2.8426	8.3057	-4.2271	-0.75999	5.8	0.011012
1188.7	-2.8454	8.3899	-4.0229	-1.3032	5.0752	-0.031737
1188.7	-2.6834	8.4039	-4.1374	-1.7075	4.6711	-0.50218
1188.8	-2.5625	8.5296	-4.226	-1.8767	4.8019	-1.0607
1188.8	-2.6158	8.4443	-4.2263	-1.4744	5.327	-1.0977
1188.8	-2.7562	8.4105	-4.1791	-1.2556	5.3429	-1.3846
1188.8	-2.7642	8.4623	-4.1017	-1.2862	3.9204	-1.0276
1188.8	-2.511	8.4984	-4.2964	-1.5493	2.8131	-1.2215
1188.9	-2.7923	8.6266	-4.4928	-1.3434	4.2951	-1.1109
1188.9	-3.0801	8.4396	-4.1865	-1.7708	2.8551	0.2605
1188.9	-2.6977	8.2435	-4.0444	-3.6768	0.064937	-0.081422
1188.9	-2.2574	8.236	-4.1088	-4.0057	1.3686	-1.9407
1188.9	-2.6059	8.3758	-4.4299	-2.5877	7.5949	-4.0727
1189	-3.2939	8.5413	-4.4987	-2.5791	9.9343	-4.2602
1189	-2.9487	8.5546	-4.1485	-4.2383	3.2392	-2.6849
1189	-1.9726	7.9196	-4.1151	-5.4091	-3.9313	-1.5462
1189	-2.1814	8.5864	-4.494	-4.1939	-1.2749	-3.2622
1189	-2.2224	8.4477	-4.224	-4.0916	0.56463	-3.8426
1189.1	-2.3365	8.1208	-3.8874	-3.6553	-4.631	-3.0867
1189.1	-2.0455	8.4247	-4.0847	-2.752	-8.4305	-4.231
1189.1	-1.5992	8.1286	-4.752	-2.0789	-2.2352	-8.3284
1189.1	-3.0975	8.6686	-4.7779	-0.80628	0.76148	-10.121
1189.1	-3.2252	8.7154	-4.1402	-2.7358	-6.7382	-9.3156
1189.2	-2.5051	8.2647	-3.9002	-4.9099	-11.502	-11.581
1189.2	-3.1466	8.1653	-4.5219	-4.2281	-4.9341	-17.053
1189.2	-3.8542	8.6941	-4.4083	-6.4525	3.0036	-20.131
1189.2	-3.5075	8.3771	-3.7968	-10.337	-1.9476	-19.118
1189.2	-3.3397	8.149	-3.4136	-8.6458	-7.4517	-18.336
1189.3	-3.7862	7.8789	-3.4019	-6.094	-7.9173	-18.895
1189.3	-3.2313	8.3115	-3.8126	-3.5312	-8.3149	-17.871
1189.3	-3.8177	8.4779	-3.5711	-1.9237	-8.349	-15.62
1189.3	-3.7876	7.9868	-3.4874	-1.0135	-11.951	-13.007
1189.3	-3.6833	7.9306	-4.0089	0.88145	-12.371	-10.729
1189.4	-4.0421	8.3158	-4.0615	0.69463	-7.0855	-10.064
1189.4	-3.991	8.1446	-4.1257	-0.78526	-7.2605	-6.9455
1189.4	-3.6913	8.2153	-4.2144	-1.3886	-10.483	-3.1967
1189.4	-4.1159	8.5194	-3.9117	-2.0615	-12.034	0.16905
1189.4	-3.9979	8.0388	-3.9094	-3.8207	-13.797	3.167
1189.5	-3.5972	8.3238	-3.8808	-4.8292	-9.2235	4.4894
1189.5	-3.8042	8.3645	-3.9273	-5.2926	-6.4335	5.2342
1189.5	-4.0522	8.2176	-3.8786	-5.2952	-4.7122	7.1187
1189.5	-4.1077	8.1952	-3.7982	-5.9472	-1.6153	9.663
1189.5	-3.8603	8.3575	-3.7341	-7.1187	-2.5393	12.141
1189.6	-3.8705	8.1664	-3.804	-8.3293	-2.5739	15.471
1189.6	-3.8785	8.5538	-3.734	-8.9256	-1.0413	18.014
1189.6	-3.6281	8.5365	-3.6312	-10.727	-0.16924	21.072
1189.6	-3.8866	8.4884	-3.7	-11.438	2.123	23.581
1189.6	-3.5811	8.4839	-3.7333	-11.9	2.5989	26.069
1189.7	-3.6582	8.5698	-3.5179	-12.697	3.1571	29.606
1189.7	-3.4196	8.5531	-3.6264	-13.073	2.1546	33.632
1189.7	-3.5038	8.4627	-3.6288	-14.476	3.0761	37.376
1189.7	-3.598	8.7862	-3.64	-14.323	3.4968	39.697
1189.7	-2.9108	8.7238	-3.774	-15.823	-0.72849	43.869
1189.8	-2.5827	8.9018	-3.714	-18.059	-4.139	47.638
1189.8	-2.7572	8.8681	-3.6007	-18.623	-7.0519	50.686
1189.8	-2.5197	8.8341	-3.3873	-21.059	-8.9454	53.997
1189.8	-2.2474	8.9979	-3.5907	-22.735	-11.326	56.58
1189.8	-1.7549	8.9201	-3.3755	-24.063	-12.773	58.201
1189.9	-1.1115	9.1671	-3.0567	-23.422	-8.2591	57.932
1189.9	-1.2136	9.0238	-2.9022	-21.789	-3.4769	56.889
1189.9	-1.4019	9.0418	-3.0683	-20.492	-0.23077	54.97
1189.9	-1.0632	9.149	-2.9967	-19.319	1.6684	53.751
1189.9	-0.83526	9.1464	-2.867	-17.775	2.3889	52.603
1190	-0.51266	8.8468	-2.6045	-16.502	2.104	50.35
1190	-0.26277	9.0275	-2.7802	-14.74	1.3783	47.8
1190	0.1461	9.5632	-2.5535	-12.792	1.0248	44.255
1190	-0.060449	9.12	-2.6202	-11.836	0.48313	41.471
1190	0.52719	9.2121	-2.6306	-10.349	-2.2685	38.058
1190.1	0.34112	9.2676	-2.6605	-9.5664	-2.7485	34.333
1190.1	0.18231	9.2586	-2.2084	-9.2741	-4.4186	30.503
1190.1	0.7022	9.4961	-2.1298	-7.6362	-6.1086	28.191
1190.1	-0.053478	9.4346	-2.1614	-5.7255	-3.5381	25.367
1190.1	1.2305	9.1654	-2.1709	-4.0033	-4.5101	21.748
1190.2	1.1709	9.141	-2.6001	-1.8178	-0.88468	17.365
1190.2	1.5027	9.0393	-2.573	-0.12523	2.8572	10.302
1190.2	1.5471	9.1562	-2.9302	1.3719	6.7097	3.6142
1190.2	0.71912	9.1773	-2.8394	1.3142	8.6575	-2.2679
1190.2	0.40442	9.3299	-2.8572	1.5954	7.0457	-5.6191
1190.3	-0.23888	9.5938	-2.7563	1.4565	3.606	-5.659
1190.3	-0.0054622	9.3522	-2.6393	0.46008	-1.9917	-4.2766
1190.3	0.19677	9.2647	-2.6933	0.65758	-3.718	-2.5547
1190.3	0.55001	9.3709	-2.4795	0.95859	-1.7154	-2.3316
1190.3	0.36419	9.3933	-2.5469	1.3042	2.0578	-2.8431
1190.4	-0.0022782	9.4109	-2.6328	2.0074	4.0896	-3.2289
1190.4	-0.023562	9.3827	-2.8205	1.91	3.5226	-2.2551
1190.4	0.0025012	9.337	-2.9043	1.5349	2.408	-0.51912
1190.4	0.021955	9.4209	-2.8121	1.6067	1.0066	1.0859
1190.4	0.29451	9.27	-2.8222	1.3612	-1.7091	2.6805
1190.5	0.38492	9.2906	-2.6434	1.1345	-2.2063	3.018
1190.5	0.48292	9.5544	-2.749	1.0596	-0.84925	2.4489
1190.5	0.4092	9.2895	-2.7582	0.95156	1.0362	1.5502
1190.5	0.5331	9.2684	-2.9344	0.69017	2.0561	0.67236
1190.5	0.51996	9.3749	-3.0095	0.76594	3.1243	-0.27496
1190.6	0.079623	9.3549	-2.9929	0.39762	3.1875	-0.68536
1190.6	0.438	9.3469	-2.9572	-0.43252	0.1672	-0.34627
1190.6	0.51728	9.4565	-2.8668	-0.15014	0.46452	-0.57573
1190.6	0.098528	9.4463	-2.7936	-0.36274	1.9448	-0.93835
1190.6	0.3285	9.3717	-2.8245	-0.718	0.89511	-0.77912
1190.7	0.46256	9.3615	-2.9373	-0.63507	1.2968	-0.82741
1190.7	0.33986	9.2375	-2.9711	-0.88655	2.0898	-1.3176
1190.7	0.33425	9.3272	-3.0285	-1.0658	1.4229	-1.7511
1190.7	0.34982	9.4233	-2.9971	-1.0014	0.73671	-1.9898
1190.7	0.2213	9.3923	-2.9246	-1.0917	-0.044824	-1.8209
1190.8	0.30061	9.3674	-2.9021	-1.5245	-1.1084	-1.4766
1190.8	0.29633	9.3563	-3.0163	-1.5463	-1.242	-1.2734
1190.8	0.19163	9.3328	-2.857	-1.6171	-1.2306	-0.92794
1190.8	0.2903	9.3527	-2.8594	-1.8	-1.4607	-0.71646
1190.8	0.37247	9.3676	-3.0363	-1.8124	-0.18382	-0.60089
1190.9	0.11758	9.2778	-2.9437	-1.9848	1.5119	-0.53465
1190.9	0.11772	9.2844	-2.9414	-2.1351	0.78809	0.009137
1190.9	0.35118	9.367	-3.0643	-2.3086	0.20637	0.78391
1190.9	0.23856	9.2873	-3.0279	-2.3978	1.1327	0.88898
1190.9	0.32168	9.3518	-2.9425	-2.5167	1.0825	0.93977
1191	0.4875	9.348	-3.0096	-2.346	1.34	0.78841
1191	0.3129	9.323	-2.9833	-2.2649	2.4606	0.30684
1191	0.25904	9.3432	-2.923	-2.4563	2.2251	0.22857
1191	0.19516	9.3734	-2.8959	-2.3695	1.5369	0.48748
1191	0.40079	9.4246	-2.9553	-2.4947	1.4619	0.69658
1191.1	0.21237	9.3	-2.9416	-2.6638	1.8075	0.81158
1191.1	0.2689	9.3409	-2.9478	-2.9248	1.4633	1.0614
1191.1	0.34494	9.436	-2.9733	-3.0482	1.4151	1.1221
1191.1	0.3737	9.3291	-2.9198	-3.2737	1.3327	0.83761
1191.1	0.49842	9.3215	-3.003	-3.1421	1.3312	0.37876
1191.2	0.40657	9.3471	-2.9909	-3.0547	1.8238	-0.37507
1191.2	0.38427	9.3572	-2.88	-3.1839	1.2394	-0.84003
1191.2	0.47166	9.375	-2.9442	-3.4174	-0.40748	-1.0918
1191.2	0.37678	9.3225	-2.9791	-3.4921	-0.27683	-1.6463
1191.2	0.23021	9.4267	-2.8984	-3.4121	-0.69909	-2.0494
1191.3	0.54997	9.3787	-2.879	-3.6772	-2.8249	-2.5207
1191.3	0.5674	9.1987	-2.9728	-3.4265	-3.7495	-3.5813
1191.3	0.10052	9.2621	-2.9449	-3.3437	-3.6371	-5.2635
1191.3	0.31403	9.3318	-3.1169	-3.8996	-8.9615	-5.5007
1191.3	0.52045	9.2879	-2.9378	-4.1607	-11.972	-5.7238
1191.4	0.75109	8.8447	-3.1508	-4.518	-9.6145	-7.9607
1191.4	0.84424	8.97	-2.8508	-3.3083	-0.017762	-11.637
1191.4	0.82987	9.2403	-2.768	-2.6433	3.4884	-16.632
1191.4	0.72517	9.3843	-2.8921	-2.1166	5.1165	-21.612
1191.4	-0.087179	9.5204	-2.9668	-1.0602	10.573	-25.251
1191.5	-0.074078	9.0977	-3.1295	-3.1932	8.1609	-26.341
1191.5	0.00059397	9.1338	-2.5671	-4.2619	4.5953	-27.181
1191.5	0.48509	9.1125	-2.9607	-3.4979	2.6053	-30.167
1191.5	0.89831	9.3243	-2.5977	-1.7244	5.1282	-36.162
1191.5	0.39116	9.1244	-2.8997	2.8568	11.856	-43.1
1191.6	-1.1171	9.1726	-2.7453	7.1823	18.433	-46.667
1191.6	-1.8697	9.4296	-2.7393	7.0423	16.559	-46.109
1191.6	-0.93087	8.5514	-2.757	6.527	12.171	-43.598
1191.6	-1.9746	9.2566	-3.0074	9.629	15.791	-43.204
1191.6	-1.1031	9.3504	-2.6162	6.3167	13.74	-42.381
1191.7	-1.4016	9.1002	-3.3539	8.5403	13.668	-42.559
1191.7	-2.1222	9.4322	-3.2823	10.651	12.844	-43.003
1191.7	-1.5754	8.5682	-2.9711	8.8595	5.3905	-41.437
1191.7	-1.9918	9.1124	-3.6823	10.534	9.1263	-40.689
1191.7	-1.8177	9.2729	-3.204	9.8107	12.249	-39.62
1191.8	-2.4765	8.7646	-3.5584	10.507	9.3127	-38.906
1191.8	-2.7441	9.4381	-3.2638	10.622	6.8308	-38.143
1191.8	-1.962	8.3986	-3.6072	8.3139	2.9453	-35.031
1191.8	-3.0462	9.202	-3.7881	10.438	10.731	-36.08
1191.8	-2.4946	8.4467	-3.242	7.7836	8.3982	-32.884
1191.9	-3.0324	8.8781	-3.96	8.7838	6.653	-30.104
1191.9	-3.5275	8.9974	-3.2943	7.5142	7.7376	-27.342
1191.9	-2.6914	8.5158	-3.4669	6.6482	3.8679	-22.261
1191.9	-3.1007	8.8783	-3.566	9.2424	5.1913	-21.839
1191.9	-2.7016	8.3043	-3.613	8.009	1.7232	-19.377
1192	-3.1347	8.6523	-3.9252	9.2373	3.4082	-17.38
1192	-3.1762	8.4973	-3.6882	8.4533	5.4338	-16.025
1192	-2.7025	8.4402	-3.8625	7.3151	2.6181	-14.141
1192	-3.1205	8.7257	-4.167	7.6871	4.371	-14.947
1192	-2.7339	8.4084	-4.3747	5.5029	5.5545	-15.239
1192.1	-2.988	8.4974	-4.3021	3.2425	3.9779	-15.001
1192.1	-3.4467	8.8956	-3.9518	-0.20766	3.4229	-15.555
1192.1	-3.0484	8.2198	-3.9918	-3.5783	1.5889	-15.576
1192.1	-3.7254	8.4832	-4.3054	-3.3251	3.4659	-16.973
1192.1	-3.1355	8.7748	-4.1873	-5.7616	2.7377	-16.532
1192.2	-2.8225	8.0103	-4.3545	-7.2029	2.3573	-16.845
1192.2	-3.401	8.2191	-4.3785	-7.1695	5.1099	-19.012
1192.2	-4.0893	8.267	-4.3225	-9.2379	3.5636	-17.132
1192.2	-4.2113	8.2636	-3.5959	-10.693	-1.9921	-12.158
1192.2	-3.7517	8.8315	-3.1903	-9.9613	-4.7024	-9.5806
1192.3	-2.8996	7.8284	-3.2205	-7.9889	-2.9927	-8.6497
1192.3	-3.3863	8.0381	-3.9224	-4.7014	3.0734	-8.9107
1192.3	-4.6637	8.2638	-3.9554	-4.2714	7.1478	-5.7702
1192.3	-4.6517	8.2902	-2.635	-4.4011	-0.70885	0.020195
1192.3	-2.5355	8.5533	-2.3102	-1.5239	-5.594	2.5528
1192.4	-3.0906	8.1878	-3.53	2.6592	6.013	2.2456
1192.4	-4.5908	8.3414	-4.3454	3.6	15.454	2.5394
1192.4	-4.1706	8.4085	-3.98	0.31092	12.975	5.5668
1192.4	-3.6125	8.1737	-4.1179	-1.2142	9.1244	8.3078
1192.4	-2.9612	8.1256	-4.1812	-2.8848	7.7927	9.5099
1192.5	-3.2816	8.2645	-4.2545	-4.9962	10.576	10.293
1192.5	-4.1196	8.4111	-4.1623	-6.6652	12.641	11.449
1192.5	-3.4919	8.2849	-3.8445	-10.469	7.884	12.401
1192.5	-3.4197	8.3324	-3.9242	-11.463	5.1618	12.56
1192.5	-2.1476	8.9004	-3.9641	-12.465	4.9054	12.158
1192.6	-3.0524	8.6511	-3.996	-13.634	7.5451	12.872
1192.6	-4.502	8.2225	-3.3102	-15.271	8.5365	11.583
1192.6	-3.0021	8.7088	-3.0484	-15	-3.4508	11.144
1192.6	-2.0463	8.929	-3.4469	-12.266	-10.897	11.238
1192.6	-2.2735	8.2393	-3.6288	-9.8903	-3.2903	8.148
1192.7	-2.9244	8.4894	-3.9109	-7.1556	5.2719	5.9984
1192.7	-3.2578	8.6203	-3.3203	-6.2464	4.3378	7.807
1192.7	-3.6293	8.3735	-2.8966	-5.1265	0.675	9.579
1192.7	-2.877	8.5884	-3.2504	-4.8876	-0.062687	9.4684
1192.7	-2.0784	8.786	-3.4219	-3.7432	3.4612	8.8371
1192.8	-2.3596	8.5161	-3.613	-1.4134	8.2374	7.6774
1192.8	-2.8053	8.3726	-3.6501	0.075966	9.7055	6.4751
1192.8	-3.0429	8.5578	-3.7272	0.94337	7.0468	6.441
1192.8	-2.5438	8.6649	-3.7859	0.46577	3.5551	6.6053
1192.8	-2.3777	8.6899	-3.7486	0.3147	3.2238	6.4456
1192.9	-2.8213	8.5083	-3.7239	-0.27793	4.5416	5.6067
1192.9	-2.7118	8.395	-3.6828	-1.6233	3.7784	3.9708
1192.9	-2.2182	8.6368	-3.7645	-2.351	2.7731	2.5759
1192.9	-2.5155	8.8036	-3.8587	-1.5673	4.9915	2.0752
1192.9	-3.0423	8.6183	-3.6846	-1.0249	5.6469	2.119
1193	-2.8833	8.485	-3.3547	-1.551	2.2097	2.0719
1193	-2.1908	8.6828	-3.5028	-1.6734	-1.1095	1.3604
1193	-2.2592	8.8591	-3.6968	-0.2713	2.5802	0.33326
1193	-2.7768	8.5248	-3.4905	1.3885	4.5291	-0.21737
1193	-2.7002	8.4879	-3.4427	1.602	1.4504	-0.54278
1193.1	-2.5558	8.6195	-3.622	1.6674	0.34839	-1.0822
1193.1	-2.4207	8.7497	-3.9617	1.7599	2.4084	-2.048
1193.1	-2.8473	8.6949	-4.0351	1.8179	5.1942	-2.2164
1193.1	-2.8029	8.5794	-3.8194	0.93957	2.2789	-1.6766
1193.1	-2.506	8.4794	-3.8163	0.062104	-1.1672	-1.8823
1193.2	-2.4952	8.6508	-3.8091	0.020944	-0.11927	-2.452
1193.2	-2.7975	8.6454	-3.9258	-0.049851	3.4985	-2.727
1193.2	-2.9935	8.53	-3.914	-0.72891	3.4354	-1.9295
1193.2	-2.6916	8.597	-3.8485	-1.5776	-0.25103	-1.2058
1193.2	-2.5521	8.6307	-3.812	-2.297	-0.38204	-1.1173
1193.3	-2.6846	8.639	-3.8142	-2.3257	1.5965	-1.4297
1193.3	-2.697	8.5598	-3.7847	-2.6263	1.8269	-1.5976
1193.3	-2.7011	8.5214	-3.9157	-2.6394	1.0848	-1.8049
1193.3	-2.6963	8.6085	-3.8651	-2.5396	1.0161	-1.7035
1193.3	-2.7524	8.5908	-3.7988	-3.4228	1.2216	-1.7087
1193.4	-2.7482	8.6749	-3.8106	-4.2673	1.1873	-1.5968
1193.4	-2.6184	8.6388	-3.8391	-4.6063	0.82426	-1.3163
1193.4	-2.7308	8.4668	-3.8832	-4.4839	1.2456	-1.4241
1193.4	-2.7178	8.5722	-3.8226	-4.6214	2.4437	-1.8191
1193.4	-2.7666	8.6687	-3.7287	-4.7626	2.5583	-1.5011
1193.5	-2.7079	8.5948	-3.6424	-4.7682	0.67968	-0.9383
1193.5	-2.6969	8.4936	-3.643	-4.616	0.16359	-0.92434
1193.5	-2.7441	8.5494	-3.7172	-4.1223	1.703	-1.2092
1193.5	-2.7587	8.6375	-3.738	-3.8801	2.3342	-1.0844
1193.5	-2.841	8.6164	-3.6693	-3.7943	1.8517	-0.64633
1193.6	-2.675	8.5348	-3.5381	-3.468	0.96353	-0.59659
1193.6	-2.79	8.5766	-3.6032	-2.414	2.1999	-0.85783
1193.6	-2.8339	8.6308	-3.6738	-2.2895	2.9329	-0.86061
1193.6	-2.6888	8.6975	-3.7046	-2.7154	1.9631	-0.5264
1193.6	-2.7613	8.645	-3.7324	-2.8343	1.6159	-0.18435
1193.7	-2.7932	8.5512	-3.652	-2.627	1.4302	-0.080298
1193.7	-2.6818	8.5692	-3.6526	-2.3876	1.5061	0.0065381
1193.7	-2.8067	8.5369	-3.782	-1.8667	1.7074	0.033287
1193.7	-2.7363	8.5926	-3.7212	-1.6763	1.1406	-0.0097218
1193.7	-2.6494	8.6369	-3.6843	-1.8053	1.3571	-0.30901
1193.8	-2.7697	8.613	-3.8192	-1.9546	2.7471	-0.30207
1193.8	-2.7598	8.6157	-3.8148	-2.1985	2.6323	-0.17488
1193.8	-2.669	8.5579	-3.802	-2.4561	1.404	0.015152
1193.8	-2.7135	8.6284	-3.7412	-2.2935	1.203	-0.093002
1193.8	-2.7806	8.5119	-3.7264	-2.0489	1.9144	-0.12703
1193.9	-2.7481	8.5307	-3.6859	-1.985	2.6831	-0.067431
1193.9	-2.6701	8.6422	-3.7059	-1.8982	1.8315	0.13502
1193.9	-2.6001	8.6379	-3.7759	-2.2005	1.2674	0.028528
1193.9	-2.7389	8.6091	-3.7245	-2.2968	2.4874	-0.27271
1193.9	-2.7713	8.5988	-3.8358	-2.7401	2.5352	-0.11931
1194	-2.7823	8.5787	-3.7565	-3.0304	1.6779	0.092417
1194	-2.6745	8.565	-3.7212	-2.5938	1.1198	0.41973
1194	-2.7385	8.5408	-3.6356	-2.1651	1.779	0.19013
1194	-2.6545	8.6066	-3.6796	-2.2347	2.2291	-0.29442
1194	-2.7123	8.7032	-3.818	-2.3119	2.417	-0.37923
1194.1	-2.7565	8.55	-3.8326	-2.4671	2.2778	-0.16627
1194.1	-2.7352	8.4936	-3.8352	-2.8204	1.9384	0.03648
1194.1	-2.7736	8.5017	-3.6344	-2.7709	1.9195	-0.11538
1194.1	-2.6928	8.5866	-3.6576	-2.3489	1.5809	-0.054527
1194.1	-2.6531	8.6079	-3.6575	-2.2656	1.5949	-0.19062
1194.2	-2.7103	8.6137	-3.6695	-1.6982	2.3453	-0.20731
1194.2	-2.7014	8.5832	-3.8	-1.221	2.7021	-0.030853
1194.2	-2.8006	8.4512	-3.7501	-1.1597	3.2799	0.48272
1194.2	-2.7625	8.3102	-3.8339	0.31899	2.9062	0.76523
1194.2	-2.6774	8.3509	-3.9629	2.2321	4.4263	0.38529
1194.3	-2.7359	8.6195	-3.7875	2.4925	6.8052	0.035583
1194.3	-2.8625	8.5076	-3.6519	2.2388	7.6822	-0.14973
1194.3	-2.8098	8.5251	-3.8177	1.9378	7.284	-0.72349
1194.3	-2.5457	8.8277	-3.9582	1.6583	8.5963	-1.4168
1194.3	-2.5791	8.8123	-4.0152	1.4305	9.2488	-1.1349
1194.4	-2.7312	8.7533	-3.8694	0.67623	7.0755	0.16862
1194.4	-2.5353	8.3541	-3.7394	0.08814	2.4107	1.1408
1194.4	-2.4176	8.5549	-3.8953	0.59184	-0.082279	1.0011
1194.4	-2.3403	8.6174	-3.9705	1.5028	0.27034	0.77837
1194.4	-2.782	8.7052	-3.9113	1.0419	2.1264	0.98812
1194.5	-2.6071	8.5135	-3.955	-0.64175	3.0526	0.13522
1194.5	-2.4125	8.4499	-4.0366	-1.9311	3.7724	-0.98807
1194.5	-2.5046	8.5069	-4.0415	-2.9192	3.9915	-1.3919
1194.5	-2.6546	8.4222	-3.9721	-3.5765	4.9018	-2.1085
1194.5	-2.6933	8.4934	-3.8319	-3.5939	2.5807	-2.5059
1194.6	-2.0912	8.476	-3.8233	-3.4918	-1.7226	-2.9145
1194.6	-2.3926	8.3675	-3.9454	-2.0644	0.45205	-5.7181
1194.6	-2.3659	8.3305	-3.7957	-1.3449	1.9879	-8.7657
1194.6	-2.3128	8.3156	-4.2377	-0.93044	0.42602	-10.693
1194.6	-2.3584	8.699	-4.5061	-0.88182	-2.9145	-11.557
1194.7	-1.3438	8.3786	-4.653	-3.5531	-4.7188	-11.498
1194.7	-2.7396	8.6023	-4.8555	-3.6808	0.60006	-12.154
1194.7	-4.017	8.7934	-3.9452	-6.6143	-1.9991	-10.763
1194.7	-2.3371	8.4434	-3.4902	-10.312	-11.382	-9.7836
1194.7	-2.1649	8.3839	-3.4654	-7.6141	-9.6054	-12.812
1194.8	-3.1352	8.3576	-3.8589	-5.4036	2.2612	-18.16
1194.8	-3.9382	8.4771	-3.7241	-5.8519	8.4438	-21.294
1194.8	-3.9702	8.4795	-3.3985	-5.74	-0.56116	-19.138
1194.8	-3.3638	8.0936	-3.4556	-4.4802	-9.7042	-16.501
1194.8	-3.7994	8.302	-3.5136	-2.1697	-8.5479	-15.606
1194.9	-3.2375	8.1195	-3.4968	-1.1391	-9.5834	-14.159
1194.9	-4.0351	8.1449	-3.6193	-0.47097	-8.8985	-11.857
1194.9	-3.7803	8.6487	-3.3714	-1.2728	-9.6398	-8.5406
1194.9	-3.2509	8.3745	-3.445	-1.1118	-7.0493	-6.0373
1194.9	-4.2987	7.8722	-3.9208	0.14181	0.9692	-6.4807
1195	-4.0917	8.4239	-3.8059	-1.6703	-0.5474	-2.8637
1195	-4.0052	8.5452	-3.4707	-2.8896	-4.7091	2.7307
1195	-3.837	8.3781	-3.5805	-2.8799	-5.5283	5.4304
1195	-3.7508	8.364	-3.6708	-2.7529	-3.1986	7.9594
1195	-3.5594	8.4927	-3.3929	-3.1476	-3.0686	10.385
1195.1	-3.7402	8.2846	-3.4461	-3.0978	0.47698	11.635
1195.1	-4.0264	8.3821	-3.6274	-2.5667	4.839	12.94
1195.1	-3.2205	8.741	-3.7839	-2.7228	2.4038	15.925
1195.1	-3.7361	8.6646	-3.8149	-2.4468	2.3374	18.511
1195.1	-3.7857	8.3361	-3.6958	-4.8245	3.9921	20.094
1195.2	-3.0732	8.4771	-3.8301	-5.717	3.3997	23.232
1195.2	-3.5532	8.8931	-4.0479	-4.6837	3.0538	25.462
1195.2	-3.2195	8.4199	-3.4577	-6.2772	0.12303	29.073
1195.2	-3.281	8.6699	-3.5789	-6.9312	1.6729	31.504
1195.2	-3.2817	9.01	-4.0098	-10.684	2.6789	35.53
1195.3	-3.1236	8.5258	-3.9439	-13.959	0.71195	39.453
1195.3	-1.6823	8.5792	-4.2561	-13.896	-1.8348	43.118
1195.3	-2.8876	8.7024	-3.5716	-14.018	1.9464	44.42
1195.3	-3.367	9.0589	-3.3768	-15.676	1.3527	45.808
1195.3	-1.9644	8.9429	-3.6498	-18.671	-4.4765	50.494
1195.4	-1.6885	8.9854	-3.785	-18.518	-6.2176	52.787
1195.4	-1.66	8.7947	-3.4805	-19.08	-6.6531	53.201
1195.4	-1.3869	9.1609	-3.305	-18.41	-3.065	53.079
1195.4	-1.0567	9.144	-3.4925	-19.039	-3.3591	51.749
1195.4	-1.2622	8.8792	-3.1761	-19.006	3.0084	51.306
1195.5	-0.97206	9.3386	-2.8187	-17.715	6.0938	50.46
1195.5	-0.51122	9.1781	-2.8861	-16.944	3.9435	49.56
1195.5	-0.85445	9.2402	-2.8048	-14.816	5.2236	47.969
1195.5	-1.2305	9.4686	-3.0941	-13.784	1.8995	47.391
1195.5	-0.26512	9.1395	-2.6368	-13.732	-3.339	46.962
1195.6	0.32351	9.0457	-3.1291	-12.883	-8.5888	46.073
1195.6	0.79625	9.0124	-3.0815	-12.506	-9.6344	42.279
1195.6	1.2999	9.0868	-2.8662	-10.977	-6.9147	36.137
1195.6	0.81795	9.3209	-2.6244	-8.9369	-1.9075	30.563
1195.6	0.096308	9.2546	-2.4957	-6.4171	1.1504	26.78
1195.7	0.34139	9.3678	-2.392	-5.5651	-3.5769	24.892
1195.7	0.76283	9.2673	-2.5442	-4.5625	-7.4173	23.427
1195.7	0.85053	9.2044	-2.7143	-3.1515	-5.8877	19.963
1195.7	1.6381	9.2767	-2.8078	-2.1163	-3.3898	15.04
1195.7	1.472	9.1019	-3.1106	-0.83463	1.4454	10.343
1195.8	0.63206	9.2072	-2.9378	-0.61327	4.7692	5.6027
1195.8	1.0268	9.3235	-2.7321	-0.86166	1.7345	2.3767
1195.8	1.2036	9.2095	-2.8416	-0.61712	-0.55138	-0.44109
1195.8	0.19192	9.343	-2.7378	0.11453	1.24	-3.0652
1195.8	0.41506	9.4701	-2.8275	-0.5334	-0.82741	-3.4434
1195.9	0.37356	9.4242	-2.8523	-0.10845	-2.4588	-2.2961
1195.9	0.22762	9.3103	-2.7213	0.24565	-2.0212	-0.79718
1195.9	0.41248	9.4799	-2.8814	-0.26498	-0.90303	0.43907
1195.9	0.55806	9.314	-2.8783	-0.59173	0.62148	1.2615
1195.9	0.52752	9.2906	-2.8101	-0.76141	1.539	1.4008
1196	0.56207	9.371	-2.9134	-0.72458	2.4363	0.84584
1196	0.93342	9.3004	-2.9765	-0.82835	3.712	-0.1915
1196	0.45192	9.3056	-3.1121	-1.0288	4.968	-1.0777
1196	0.35306	9.3176	-3.1041	-1.7497	3.3591	-1.1302
1196	0.75972	9.4282	-2.9775	-2.2274	0.16428	-0.77191
1196.1	0.68468	9.3945	-2.9215	-2.1163	-0.49837	-1.0056
1196.1	0.4416	9.3154	-3.0053	-2.1653	0.56124	-1.4595
1196.1	0.47696	9.3708	-2.8897	-2.4579	0.65232	-1.4215
1196.1	0.60389	9.3577	-2.9899	-2.2507	0.62933	-1.3872
1196.1	0.72009	9.1561	-3.133	-2.5269	1.2636	-1.6539
1196.2	0.42188	9.393	-2.9211	-2.2479	2.1357	-1.5089
1196.2	0.64322	9.405	-3.0048	-2.4144	-0.18514	-1.2691
1196.2	0.5903	9.2533	-2.8912	-2.6796	0.049914	-1.8592
1196.2	0.49631	9.3573	-2.7821	-2.5896	0.2905	-2.6021
1196.2	0.55792	9.3738	-2.8668	-2.4745	-0.10641	-2.8978
1196.3	0.32721	9.3852	-2.825	-2.2527	0.40874	-2.7687
1196.3	0.51616	9.3535	-2.8895	-1.9404	0.50549	-2.4253
1196.3	0.4828	9.3959	-2.9671	-1.5286	1.394	-2.2849
1196.3	0.1629	9.3638	-2.888	-1.7591	1.5688	-2.0755
1196.3	0.33108	9.4396	-2.8855	-2.3349	-0.061464	-1.3793
1196.4	0.37549	9.3459	-2.8577	-2.4853	-0.99991	-0.71881
1196.4	0.42676	9.3317	-2.9257	-2.4402	-0.5698	-0.36994
1196.4	0.38938	9.3814	-2.994	-2.3401	0.60579	-0.2487
1196.4	0.36439	9.295	-2.8951	-2.4917	0.72209	-0.17331
1196.4	0.51562	9.3095	-2.9427	-2.5623	-0.21222	0.081095
1196.5	0.50347	9.4278	-2.9458	-2.4067	0.52085	-0.083773
1196.5	0.41323	9.3379	-2.9689	-2.4776	1.8358	-0.3842
1196.5	0.39861	9.3057	-2.9071	-2.4834	1.841	-0.33943
1196.5	0.70149	9.3328	-2.9838	-2.3173	1.4958	-0.53722
1196.5	0.47178	9.2939	-2.8894	-2.1749	2.6741	-1.3299
1196.6	0.29651	9.4186	-2.8594	-2.2273	2.372	-1.5783
1196.6	0.38813	9.4039	-2.8894	-2.4225	0.88215	-1.1612
1196.6	0.38746	9.279	-2.9789	-2.5374	0.90352	-0.83914
1196.6	0.43538	9.3122	-2.9248	-2.5997	0.83622	-0.63993
1196.6	0.46915	9.3393	-2.9304	-2.5038	0.97494	-0.67676
1196.7	0.52517	9.3217	-2.9504	-2.3516	1.7701	-1.1776
1196.7	0.32458	9.385	-2.8608	-2.3912	2.3719	-1.6732
1196.7	0.35342	9.3393	-2.8468	-2.444	1.8541	-1.7081
1196.7	0.35458	9.3628	-2.9475	-2.5246	1.3961	-1.3624
1196.7	0.33359	9.3739	-2.9218	-2.5748	1.2014	-1.0613
1196.8	0.45086	9.3271	-2.9224	-2.8913	0.77762	-0.86125
1196.8	0.38958	9.3643	-2.921	-2.9477	0.83604	-1.0458
1196.8	0.29897	9.3898	-2.8856	-2.951	0.70532	-1.0377
1196.8	0.35945	9.3593	-2.9805	-2.9427	0.76561	-0.89428
1196.8	0.51866	9.3152	-2.9647	-3.0303	1.0671	-0.86486
1196.9	0.35585	9.3507	-2.957	-2.9337	1.4732	-0.95985
1196.9	0.22343	9.4109	-2.8737	-3.2148	1.232	-0.81551
1196.9	0.44496	9.3339	-2.9182	-3.3617	0.24048	-0.59152
1196.9	0.54806	9.29	-3.0299	-3.519	-0.54193	-0.97325
1196.9	0.61233	9.3519	-2.9365	-3.6869	-1.4523	-1.6914
1197	0.39085	9.3381	-3.023	-3.6318	-1.6336	-2.9332
1197	0.61808	9.2485	-3.0248	-4.1203	-3.6826	-3.5646
1197	0.91442	9.1654	-3.0641	-4.3335	-3.9048	-4.905
1197	0.63808	9.0984	-3.0249	-4.2704	-1.9672	-7.7244
1197	0.30348	9.3384	-2.9725	-3.9536	-1.2764	-9.7719
1197.1	0.44738	9.3757	-2.8481	-3.9623	-2.563	-11.129
1197.1	0.35893	9.2771	-2.7686	-3.5056	-2.6784	-12.071
1197.1	-0.031203	9.2036	-2.7787	-2.6747	-0.72142	-12.946
1197.1	0.049809	9.2624	-2.7189	-2.725	0.096747	-13.301
1197.1	0.10987	9.4597	-2.5925	-2.534	1.7791	-13.582
1197.2	0.26544	9.3967	-2.7504	-2.0478	3.5298	-14.381
1197.2	-0.33249	9.4387	-2.8684	-1.0569	5.2079	-14.88
1197.2	-0.30474	9.2676	-2.6633	-1.046	4.7691	-14.43
1197.2	0.5025	9.1807	-2.9454	-0.78607	3.4968	-14.014
1197.2	0.91425	9.087	-3.0601	-0.20458	5.7036	-16.62
1197.3	-0.12291	9.4219	-2.6153	0.96464	11.401	-21.384
1197.3	0.082317	9.291	-2.4408	1.5938	9.1833	-24.587
1197.3	-0.22314	9.4605	-2.6894	4.9689	9.2716	-27.018
1197.3	0.0598	9.1442	-2.7317	6.8972	9.6185	-29.671
1197.3	-0.87065	9.2714	-3.2377	9.5561	12.72	-31.42
1197.4	-1.2578	9.2506	-3.0244	9.4572	13.513	-31.6
1197.4	-1.1926	9.5125	-3.2777	9.4759	11.296	-30.368
1197.4	-0.74105	8.9756	-2.8279	8.4803	4.2718	-29.752
1197.4	-0.30526	8.9212	-3.6117	9.7969	4.0831	-30.252
1197.4	-1.5756	9.2399	-4.0714	10.093	14.949	-30.741
1197.5	-2.0911	9.5905	-3.4132	6.3113	15.447	-28.374
1197.5	-0.80753	8.618	-3.2834	1.6948	6.7481	-26.344
1197.5	-1.0373	8.9277	-3.4026	3.035	9.5148	-28.037
1197.5	-1.837	9.3237	-3.1029	3.8712	9.9175	-29.41
1197.5	-0.99654	8.7299	-3.3362	3.7159	8.374	-28.876
1197.6	-2.0847	9.5943	-3.6564	4.6834	11.684	-30.34
1197.6	-0.80367	8.371	-2.7917	0.84233	2.5459	-30.132
1197.6	-0.66595	8.7957	-3.8426	3.0549	0.61827	-32.436
1197.6	-3.1031	9.367	-3.3995	5.971	8.6369	-36.68
1197.6	-2.6573	8.7934	-3.1462	4.2485	-1.2687	-34.061
1197.7	-1.3738	8.6474	-3.4894	5.5024	-10.25	-31.262
1197.7	-1.304	8.464	-3.3177	10.283	-3.0141	-33.743
1197.7	-1.9755	8.864	-3.5721	14.17	8.3048	-37.39
1197.7	-2.7859	9.1072	-4.3646	13.155	9.8583	-38
1197.7	-2.6264	8.3677	-4.2915	8.5506	10.336	-35.231
1197.8	-3.161	8.6467	-4.2625	8.8284	10.926	-34.639
1197.8	-2.4048	8.558	-3.7718	4.6775	3.199	-32.855
1197.8	-3.0101	8.9634	-3.996	2.7231	4.0525	-32.466
1197.8	-3.5004	8.7053	-3.6016	-1.0647	5.5331	-31.949
1197.8	-3.1155	8.6098	-3.894	-3.5366	1.9499	-29.951
1197.9	-3.2319	8.227	-3.7764	-4.2791	1.606	-28.267
1197.9	-4.0458	8.3534	-3.6821	-4.2563	4.5063	-28.018
1197.9	-3.2139	8.588	-3.4409	-5.1155	4.1687	-26.743
1197.9	-2.9024	8.2497	-3.4276	-4.1833	-0.01507	-24.329
1197.9	-3.7074	8.3373	-3.5554	-2.0846	-0.59342	-22.182
1198	-3.7797	8.0785	-3.7563	-1.7613	3.002	-19.975
1198	-3.9585	8.2198	-3.6167	-1.1619	3.2861	-17.382
1198	-3.7415	8.2784	-3.6054	-0.526	1.5226	-14.344
1198	-4.0771	8.5046	-3.5404	0.2786	0.19651	-9.6297
1198	-4.0479	8.2629	-3.4646	0.44359	0.48738	-5.5343
1198.1	-3.5776	8.126	-4.1525	-0.36781	8.2092	-3.3074
1198.1	-4.296	8.4539	-4.0701	-3.4764	11.235	-0.56361
1198.1	-4.5161	8.1458	-3.9294	-5.5723	9.7601	2.9254
1198.1	-4.1439	8.1439	-3.5051	-7.2091	8.6378	6.329
1198.1	-4.2413	8.3369	-3.2156	-7.6751	4.1911	11.106
1198.2	-3.5312	7.9226	-3.5803	-7.2108	3.9737	13.586
1198.2	-3.526	8.2306	-3.8346	-5.4524	6.8378	14.063
1198.2	-4.3857	8.4546	-3.8163	-5.3026	7.2206	16.184
1198.2	-3.3913	8.4815	-3.4133	-7.7646	-0.2813	19.65
1198.2	-2.4814	8.4372	-3.6431	-7.4499	-0.75887	18.748
1198.3	-2.2039	8.447	-4.3814	-7.4949	8.5429	15.187
1198.3	-2.8396	8.6155	-4.1688	-9.2816	13.316	14.419
1198.3	-4.4755	8.4852	-3.5386	-10.769	11.171	14.344
1198.3	-2.9957	8.7811	-3.355	-12.779	-4.5853	15.405
1198.3	-1.4649	8.5379	-3.6417	-12.381	-10.738	16.21
1198.4	-3.1069	8.3564	-3.6757	-9.6782	-1.1987	13.92
1198.4	-3.4848	8.3299	-3.2058	-9.487	0.22991	10.325
1198.4	-2.3731	8.5898	-3.7131	-9.5845	-4.7148	8.9012
1198.4	-2.6201	8.7634	-3.5895	-9.3318	-0.21753	7.57
1198.4	-2.5607	8.7232	-3.6001	-8.7675	2.6285	5.4525
1198.5	-2.6648	8.7024	-3.3791	-7.6901	1.5657	5.0388
1198.5	-2.686	8.4721	-3.2209	-5.9317	0.84797	4.5703
1198.5	-2.6791	8.5302	-3.4617	-4.392	1.8589	3.6777
1198.5	-2.8679	8.4428	-3.1891	-3.1465	3.0748	3.0715
1198.5	-2.6854	8.5041	-3.2075	-1.4066	2.1311	2.2791
1198.6	-2.4184	8.7002	-3.4016	0.14423	3.9547	1.246
1198.6	-2.7249	8.6271	-3.5126	1.117	8.2068	0.87131
1198.6	-2.9866	8.6647	-3.6204	1.3657	8.8715	1.067
1198.6	-2.9242	8.6183	-3.5394	0.57127	5.2468	2.031
1198.6	-2.5694	8.5251	-3.4572	-0.10801	1.6037	2.6231
1198.7	-2.5464	8.7723	-3.6003	0.59166	1.1997	2.4152
1198.7	-2.8763	8.7755	-3.4807	1.4975	2.6148	2.6655
1198.7	-2.7696	8.5549	-3.2865	1.2193	0.66988	2.3763
1198.7	-2.2683	8.6432	-3.4617	1.2338	-0.97646	0.89718
1198.7	-2.2489	8.6767	-3.6631	2.7337	1.6344	-0.29801
1198.8	-2.8959	8.5352	-3.7406	3.6783	4.9086	-1.3252
1198.8	-2.7696	8.668	-3.7529	2.5827	3.8087	-1.9038
1198.8	-2.5329	8.7426	-3.8391	0.75504	2.0931	-2.2657
1198.8	-2.4909	8.7586	-3.8719	-0.072096	1.297	-2.766
1198.8	-2.6253	8.5594	-3.7643	-0.326	0.90714	-2.9171
1198.9	-2.8482	8.574	-3.7399	-0.88405	0.99515	-3.1679
1198.9	-2.7854	8.5839	-3.7129	-1.7151	1.0969	-3.5716
1198.9	-2.7329	8.6539	-3.7031	-2.2929	0.8466	-3.5376
1198.9	-2.7808	8.721	-3.6553	-2.3756	0.052384	-2.9399
1198.9	-2.6995	8.6548	-3.7515	-2.6427	-0.3107	-2.4949
1199	-2.8022	8.6641	-3.6038	-2.8852	1.4652	-2.5209
1199	-2.8335	8.5481	-3.7166	-2.5879	1.8553	-2.4898
1199	-2.8381	8.5881	-3.7709	-2.8749	1.0385	-2.2364
1199	-2.8653	8.7097	-3.7513	-3.2396	0.87638	-1.5926
1199	-2.9052	8.7005	-3.7129	-3.8627	-0.24329	-0.98079
1199.1	-2.7408	8.6059	-3.642	-4.5876	-1.2726	-0.70682
1199.1	-2.6922	8.5761	-3.6524	-4.6333	-0.73629	-1.0009
1199.1	-2.813	8.5822	-3.8118	-4.8485	0.97916	-1.4147
1199.1	-2.8968	8.6275	-3.7194	-4.9743	2.5537	-1.4898
1199.1	-2.915	8.6012	-3.5537	-5.1631	1.1778	-1.2576
1199.2	-2.8652	8.6296	-3.6448	-5.4309	-0.43067	-0.76881
1199.2	-2.8612	8.6296	-3.598	-5.7944	-0.3988	-0.69183
1199.2	-2.8483	8.6036	-3.6436	-5.9045	-0.96629	-0.47594
1199.2	-2.9303	8.6067	-3.5293	-5.6876	-1.0938	-0.18874
1199.2	-2.9479	8.525	-3.4716	-5.6887	-1.905	0.11661
1199.3	-2.7997	8.5479	-3.4193	-5.4107	-2.5828	0.41086
1199.3	-2.8468	8.6257	-3.5219	-5.0195	-1.4224	0.247
1199.3	-2.8256	8.6417	-3.5046	-4.6627	-0.43819	0.1509
1199.3	-2.7906	8.7109	-3.5133	-4.2562	0.062815	0.27793
1199.3	-2.8072	8.5817	-3.4836	-3.6104	-0.097527	0.36271
1199.4	-2.7886	8.5493	-3.448	-2.9436	-0.061327	0.42074
1199.4	-2.8214	8.6915	-3.4779	-2.4387	0.80551	0.1405
1199.4	-2.8309	8.6979	-3.4984	-2.1293	1.6373	0.033411
1199.4	-2.8639	8.6618	-3.4791	-1.99	1.7552	0.12299
1199.4	-2.8382	8.584	-3.4371	-2.0375	1.4584	0.24549
1199.5	-2.8475	8.6231	-3.4308	-2.1236	1.5963	0.26557
1199.5	-2.8054	8.6278	-3.5391	-2.1727	1.4875	0.22057
1199.5	-2.7917	8.6502	-3.5506	-2.2296	1.3722	0.15786
1199.5	-2.8242	8.6374	-3.5403	-2.1856	1.5919	0.081524
1199.5	-2.8523	8.6611	-3.5182	-2.1677	1.5806	0.1553
1199.6	-2.7911	8.6505	-3.4781	-2.2764	1.532	0.18899
1199.6	-2.8331	8.566	-3.5057	-2.221	1.488	0.0057538
1199.6	-2.7823	8.6468	-3.5221	-2.0651	1.4465	-0.1753
1199.6	-2.7556	8.6959	-3.5409	-2.0439	1.7506	-0.29988
1199.6	-2.8672	8.6682	-3.6381	-2.1324	2.2692	-0.3911
1199.7	-2.834	8.6565	-3.5741	-2.438	1.7996	-0.35083
1199.7	-2.783	8.7105	-3.4537	-2.3173	1.3965	-0.20033
1199.7	-2.8331	8.6195	-3.4447	-2.2507	1.1572	-0.23555
1199.7	-2.8435	8.6226	-3.5368	-2.0149	2.0898	-0.35875
1199.7	-2.8234	8.6223	-3.6018	-2.2317	2.1091	-0.45156
1199.8	-2.8624	8.7275	-3.6141	-2.0091	2.5011	-0.24683
1199.8	-2.5647	8.4727	-3.9114	-2.7196	2.3726	0.0062207
1199.8	-2.6706	8.452	-3.4647	1.1314	15.024	-0.13739
1199.8	-3.1648	8.4	-3.1427	3.5245	19.211	-0.54106
1199.8	-2.7822	8.5318	-3.7237	1.3392	11.321	-0.1588
1199.9	-2.8881	8.7276	-3.4027	0.83366	11.74	-0.41599
1199.9	-3.0506	8.4417	-3.526	0.79485	6.6329	0.55466
1199.9	-2.8288	8.1384	-3.5985	1.5818	3.0064	0.64516
1199.9	-2.6921	8.5701	-3.6566	2.1218	4.753	-0.28939
1199.9	-2.6296	8.9872	-3.7389	2.205	6.8694	-0.69763
1200	-2.7081	8.9044	-3.7442	1.4285	7.5386	-0.56521
1200	-2.8081	8.7165	-3.819	0.23724	6.704	0.095031
1200	-2.7695	8.7066	-3.6926	-0.057998	4.5873	0.7375
1200	-2.6185	8.7513	-3.6483	0.26715	1.7851	1.391
1200	-2.7131	8.5828	-3.523	1.0425	0.43863	1.5112
1200.1	-2.776	8.5762	-3.7056	1.1336	1.4516	0.4339
1200.1	-2.3639	8.7464	-3.9472	0.47597	3.4772	-0.32438
1200.1	-2.6971	8.6387	-4.2488	0.026581	5.4474	-0.48377
1200.1	-2.8489	8.5866	-3.9178	-1.3028	3.9064	-0.31988
1200.1	-2.3735	8.2841	-3.7387	-3.0534	-0.092953	-0.57813
1200.2	-2.3225	8.629	-4.0675	-3.8808	2.2325	-1.9227
1200.2	-2.5301	8.3084	-3.9128	-3.7782	4.6644	-2.8465
1200.2	-2.6207	8.0222	-4.0259	-4.7641	2.5629	-3.8434
1200.2	-2.5841	8.6753	-4.0708	-5.5057	-1.7664	-5.0318
1200.2	-1.0412	8.5716	-3.9339	-6.9718	-8.3966	-5.1529
1200.3	-1.0919	8.9965	-4.1402	-6.3846	-12.882	-5.4579
1200.3	-2.6587	8.3893	-4.4018	-5.21	-10.49	-7.3029
1200.3	-2.5205	9.4485	-3.7238	-6.2959	-6.3497	-12.139
1200.3	-3.2471	9.3198	-2.4354	-6.6711	-11.154	-15.3
1200.3	-3.0943	7.6551	-3.2919	-4.2835	-14.521	-20.439
1200.4	-3.7701	7.8239	-4.2096	-2.9254	-1.5961	-24.193
1200.4	-4.029	8.7017	-3.5231	-5.5897	-2.6089	-22.905
1200.4	-3.4834	8.4264	-2.7469	-6.0309	-12.003	-19.782
1200.4	-3.6885	8.1667	-2.8298	-2.5591	-14.283	-16.84
1200.4	-3.989	8.1152	-3.6787	-0.41008	-6.9767	-16.017
1200.5	-3.9097	8.8442	-3.6967	-1.7281	-1.1198	-12.758
1200.5	-4.0099	8.5457	-3.2185	-4.2483	-4.923	-9.2769
1200.5	-4.5376	8.2413	-3.2166	-4.1287	-6.5131	-5.6771
1200.5	-3.6374	8.3585	-3.3425	-3.8964	-5.448	-2.3364
1200.5	-3.4987	8.9252	-3.2609	-3.9398	-5.4334	0.16513
1200.6	-4.0017	7.6485	-3.2507	-4.4979	-1.8444	1.4418
1200.6	-3.9101	8.0521	-3.5015	-4.6196	0.69549	4.9369
1200.6	-3.5521	8.7773	-3.1952	-4.9773	-0.87327	7.0863
1200.6	-3.4065	8.6432	-3.4068	-4.7418	0.6587	7.4301
1200.6	-3.8348	8.6767	-3.4294	-4.8391	5.413	9.1529
1200.7	-3.7467	8.332	-3.0886	-5.8028	5.8131	10.317
1200.7	-3.2809	8.616	-3.5022	-5.7147	5.4595	11.857
1200.7	-3.4161	8.6001	-3.2954	-5.3687	6.1463	14.544
1200.7	-4.1254	8.4495	-3.2235	-4.8804	7.6419	16.455
1200.7	-3.5783	8.678	-3.3813	-5.9469	5.8032	19.939
1200.8	-3.1846	8.7947	-3.5538	-7.0574	2.1316	24.247
1200.8	-3.2703	8.5976	-3.5719	-7.0482	-0.4292	27.306
1200.8	-3.3389	8.5016	-3.3451	-8.0481	2.5871	29.691
1200.8	-3.1772	8.7737	-3.4449	-9.4194	4.8158	31.989
1200.8	-3.0346	9.0344	-3.6078	-10.979	3.1965	34.725
1200.9	-2.5386	8.8979	-3.5857	-14.522	-1.9482	38.859
1200.9	-2.235	8.7184	-3.665	-16.248	-4.6138	42.516
1200.9	-2.7232	8.8303	-3.466	-16.543	-4.467	44.549
1200.9	-2.6114	9.1127	-3.2917	-17.759	-7.2541	45.6
1200.9	-1.7022	8.9521	-3.1697	-19.903	-10.608	48.763
1201	-2.0804	8.9709	-3.042	-20.117	-8.1036	49.811
1201	-1.7624	9.2217	-2.8242	-18.11	-4.9617	50.164
1201	-1.6779	9.1622	-2.8139	-16.749	-2.3086	50.418
1201	-1.2796	9.1205	-2.7745	-14.646	-0.65815	49.827
1201	-0.78944	9.0056	-2.6412	-11.846	0.2914	48.883
1201.1	-0.95234	9.1855	-2.5532	-9.0197	3.2346	46.87
1201.1	-0.88017	9.3338	-2.625	-6.6502	5.5857	45.173
1201.1	-1.0099	9.5112	-2.8121	-6.0137	2.3568	44.135
1201.1	-0.1277	9.1365	-2.6484	-6.0703	-4.6112	43.751
1201.1	0.2947	8.9703	-2.7417	-4.2388	-6.1584	40.77
1201.2	-0.60664	9.5696	-2.7355	-3.2701	-2.6138	37.167
1201.2	0.26604	9.2234	-2.8944	-4.4169	-4.8589	35.704
1201.2	0.077607	9.2376	-3.1542	-3.882	-5.4098	34.25
1201.2	-0.092389	9.3739	-2.5422	-4.1353	-5.5516	31.759
1201.2	0.45321	9.3836	-2.1687	-3.6809	-9.5829	29.853
1201.3	0.69742	9.3667	-2.3849	-2.2995	-10.649	27.758
1201.3	1.0228	9.2658	-2.3843	-0.7548	-5.569	23.446
1201.3	0.94076	9.2145	-2.6236	1.1799	0.85307	18.554
1201.3	1.0661	9.1674	-2.7929	1.861	3.7252	14.483
1201.3	1.3814	9.0573	-3.0097	2.2277	7.1547	9.7617
1201.4	1.3944	9.1053	-3.1196	2.2937	11.865	3.9347
1201.4	1.0423	9.2778	-3.2126	1.5528	13.271	-1.319
1201.4	0.54767	9.3175	-3.1901	0.63975	10.759	-4.6097
1201.4	0.47642	9.1814	-3.0083	-0.14635	4.7509	-5.9607
1201.4	0.53768	9.4329	-2.888	-0.28081	-0.30409	-6.554
1201.5	0.29722	9.3859	-2.8203	-0.7191	-1.3107	-7.2139
1201.5	0.061881	9.3427	-2.7591	-1.1378	-1.486	-7.1264
1201.5	0.1411	9.4522	-2.825	-0.8277	-0.65649	-6.1771
1201.5	0.030541	9.3456	-2.9139	-0.81393	1.3875	-4.7203
1201.5	0.28215	9.3057	-2.8892	-1.5567	1.8697	-3.1566
1201.6	0.33639	9.3973	-2.9442	-1.7168	2.8122	-2.5734
1201.6	0.24168	9.3159	-2.9578	-2.2699	2.7167	-2.4902
1201.6	0.46323	9.3896	-2.9798	-2.8673	0.71308	-2.6995
1201.6	0.36716	9.3526	-3.0009	-2.9317	-0.58132	-3.24
1201.6	0.30175	9.2692	-2.8902	-3.3194	-1.8941	-3.7909
1201.7	0.22023	9.3144	-3.0526	-3.004	-1.659	-3.8348
1201.7	-0.073719	9.3954	-2.8798	-3.0829	-1.1507	-3.181
1201.7	0.024162	9.5211	-2.7794	-3.3773	-2.2128	-1.8904
1201.7	0.33399	9.3969	-2.7585	-3.267	-2.552	-1.2563
1201.7	0.16893	9.3113	-2.8487	-2.5188	-0.6168	-1.3022
1201.8	-0.037009	9.364	-2.7894	-2.0268	-0.23215	-1.1917
1201.8	0.25421	9.301	-2.9097	-2.015	-1.7794	-0.75091
1201.8	0.36418	9.289	-2.8947	-1.9976	-2.0433	-1.0643
1201.8	0.3147	9.3638	-2.8235	-1.7304	-1.462	-1.764
1201.8	0.28352	9.3774	-2.8504	-1.5951	-0.45327	-2.4612
1201.9	0.07735	9.2895	-2.8614	-1.6651	0.10701	-2.956
1201.9	0.22966	9.342	-2.9148	-1.6602	0.75536	-3.1607
1201.9	0.098527	9.3768	-2.8705	-1.4927	1.5467	-3.1494
1201.9	0.16728	9.3345	-2.8544	-1.6614	0.99329	-2.8215
1201.9	0.14444	9.3539	-2.848	-1.8059	0.7979	-3.0319
1202	0.097534	9.3464	-2.9218	-1.7826	1.0946	-3.4391
1202	0.063036	9.3413	-2.9024	-1.713	1.2189	-3.4254
1202	0.022867	9.4034	-2.9319	-1.8009	1.1977	-3.1506
1202	-0.14048	9.3968	-2.845	-2.0009	1.5919	-2.6785
1202	0.034736	9.3771	-2.8786	-2.37	0.7055	-1.7981
1202.1	0.19496	9.266	-2.9404	-2.6099	0.56267	-1.547
1202.1	-0.039723	9.4085	-2.9417	-2.2656	1.284	-1.7418
1202.1	0.085889	9.3462	-2.8301	-2.353	0.89226	-1.6997
1202.1	0.13448	9.2446	-2.9007	-2.372	1.3308	-1.8103
1202.1	-0.037046	9.382	-2.8971	-2.3334	1.9518	-1.918
1202.2	0.064613	9.3442	-2.899	-2.5839	1.8677	-1.7265
1202.2	0.044525	9.326	-2.9264	-2.5027	2.0793	-1.5191
1202.2	-0.067403	9.4142	-2.9447	-2.5121	1.8105	-1.4107
1202.2	-0.0019955	9.3832	-2.8712	-2.6674	1.1654	-1.1294
1202.2	0.081256	9.3191	-2.9343	-2.7058	1.2411	-1.0583
1202.3	0.074555	9.3169	-2.9274	-2.6971	1.3507	-1.1989
1202.3	0.039464	9.3685	-2.8953	-2.5061	1.8191	-1.2313
1202.3	0.0038363	9.4051	-2.9409	-2.5272	1.9553	-1.1335
1202.3	-0.013161	9.3365	-2.9654	-2.7719	1.4064	-0.85545
1202.3	0.03388	9.3468	-2.8913	-2.9965	0.77835	-0.54866
1202.4	0.13684	9.3443	-2.9031	-3.0881	0.85829	-0.52578
1202.4	0.029572	9.3621	-2.9367	-2.9218	1.9074	-1.0427
1202.4	-0.084549	9.3808	-2.9243	-2.9664	2.1097	-1.1435
1202.4	-0.0030209	9.3347	-2.9124	-3.1348	1.7098	-0.78124
1202.4	-0.010895	9.3426	-2.8427	-3.2996	1.4173	-0.70522
1202.5	0.047802	9.3562	-2.8952	-3.4125	0.89797	-0.72547
1202.5	-0.033513	9.3601	-2.8171	-3.2791	1.1223	-0.81103
1202.5	-0.063619	9.3791	-2.88	-3.3271	1.3811	-0.51241
1202.5	-0.095637	9.3817	-2.8433	-3.3176	1.6626	-0.28458
1202.5	0.098282	9.314	-2.8469	-3.1583	1.4724	0.0073722
1202.6	0.047343	9.4192	-2.9059	-3.1081	1.8617	-0.16554
1202.6	0.00026775	9.3865	-2.9308	-3.0892	1.6237	-0.2914
1202.6	0.11638	9.4208	-2.8565	-3.5545	1.0587	-0.10117
1202.6	0.10161	9.3547	-2.8269	-3.7704	0.98503	-0.37375
1202.6	0.26789	9.3885	-3.0322	-4.1034	0.32609	-0.74139
1202.7	0.21584	9.3287	-3.0411	-5.607	0.27404	-1.5359
1202.7	-0.039318	9.3463	-2.7389	-5.6386	0.7317	-1.9524
1202.7	0.035541	9.3566	-2.8075	-4.7646	0.7233	-2.5365
1202.7	0.27925	9.3041	-2.8002	-4.4365	0.19403	-3.0931
1202.7	0.066551	9.4427	-2.8431	-3.6519	1.3922	-4.3158
1202.8	-0.15165	9.3436	-2.9666	-3.6047	1.9677	-5.414
1202.8	-0.011997	9.3176	-2.8895	-4.4339	-1.0364	-5.0987
1202.8	0.20036	9.2673	-2.8079	-5.3485	-2.0932	-4.7371
1202.8	-0.088825	9.216	-2.7034	-5.2395	-0.019435	-5.2039
1202.8	-0.19821	9.1937	-2.7003	-4.7872	1.8059	-5.8426
1202.9	-0.077035	9.1492	-2.6503	-3.896	3.5227	-6.2174
1202.9	-0.35838	9.277	-2.6607	-2.9929	5.7945	-6.8723
1202.9	-0.32102	9.2118	-2.6375	-2.7185	5.1008	-6.9584
1202.9	-0.28114	9.1918	-2.4619	-2.2708	2.9091	-7.2285
1202.9	0.17444	9.1699	-2.3857	-1.5686	2.7123	-8.5789
1203	0.51212	9.1696	-2.7746	-1.3487	5.3094	-11.708
1203	-0.024634	9.307	-2.7661	1.019	12.515	-15.88
1203	0.40496	9.0031	-2.7845	1.9183	14.194	-18.597
1203	0.3232	9.2028	-3.016	2.7649	15.254	-22.022
1203	-0.2937	9.4209	-2.2514	5.4021	25.467	-26.45
1203.1	0.098188	9.1493	-2.823	5.5049	19.634	-30.705
1203.1	-0.79369	9.3244	-2.7521	6.1259	19.712	-33.904
1203.1	-1.3242	9.5021	-2.7314	7.0323	18.583	-34.795
1203.1	-0.7324	9.4988	-3.137	7.0704	12.425	-33.085
1203.1	-1.9248	9.3333	-2.9163	8.5513	10.397	-31.185
1203.2	-1.6468	9.4347	-3.2161	8.0467	8.4888	-29.266
1203.2	-0.67531	8.9897	-3.1293	6.5715	11.547	-26.64
1203.2	-1.3771	9.4111	-3.121	7.8197	14.263	-25.651
1203.2	-1.6811	9.2697	-3.0015	7.3522	14.676	-24.303
1203.2	-2.0054	9.4668	-3.1865	7.5217	12.342	-22.99
1203.3	-0.46458	9.0364	-3.4651	6.6175	8.1151	-21.189
1203.3	-1.6586	9.0221	-3.1267	7.7213	12.848	-22.141
1203.3	-2.8855	9.2977	-3.1601	10.197	13.855	-26.893
1203.3	0.038436	8.6039	-3.4293	8.3291	0.72285	-24.267
1203.3	-0.51947	9.2257	-3.7051	10.597	-7.0109	-24.143
1203.4	-1.6073	8.5153	-3.8063	11.605	-2.5138	-29.533
1203.4	-2.9755	9.068	-3.8622	10.852	1.7966	-29.997
1203.4	-2.2344	8.8093	-3.9167	7.83	-1.8234	-28.472
1203.4	-0.91786	8.851	-4.0458	5.1187	-8.1595	-26.957
1203.4	-2.5117	9.1129	-3.9937	6.3815	-3.6772	-30.169
1203.5	-2.0892	8.7959	-3.4538	4.5195	-1.0637	-30.852
1203.5	-2.5877	9.3646	-3.7171	3.0201	-2.4787	-29.187
1203.5	-2.5091	8.6352	-3.3028	1.4381	-5.1889	-27.966
1203.5	-3.0118	8.9504	-3.7515	3.5472	-3.1169	-29.08
1203.5	-2.6693	8.647	-4.0624	3.5051	-0.70001	-29.98
1203.6	-3.0673	8.7527	-4.0053	3.0386	3.6267	-29.285
1203.6	-3.8076	8.6823	-4.229	2.2137	5.7403	-30.046
1203.6	-2.7601	9.0277	-3.8542	-1.5189	0.29057	-25.58
1203.6	-3.082	8.2413	-3.8354	-1.4365	-1.5715	-23.191
1203.6	-3.9296	7.9869	-3.4535	-1.2172	0.82145	-22.82
1203.7	-3.197	8.4884	-3.7915	-2.423	-2.104	-19.602
1203.7	-2.8797	8.5124	-3.5484	-2.3156	-1.5084	-15.102
1203.7	-3.8555	8.3236	-3.7352	-0.84623	5.2336	-13.449
1203.7	-4.282	8.6295	-3.0572	-1.522	5.5175	-10.052
1203.7	-3.1903	8.4601	-3.9246	-1.9622	1.977	-6.0785
1203.8	-3.5034	8.2827	-3.9844	-3.8555	5.5217	-1.9774
1203.8	-3.3087	8.7847	-3.8048	-7.4775	3.3133	2.6134
1203.8	-4.6353	8.2322	-3.0842	-7.6577	11.822	3.9347
1203.8	-3.9501	8.3434	-3.4381	-7.1546	11.779	6.8947
1203.8	-3.8012	8.5654	-3.7922	-8.1948	11.037	11.858
1203.9	-4.4874	8.43	-3.1467	-8.7679	8.6938	17.117
1203.9	-2.198	8.8414	-3.322	-9.9923	-0.046621	18.827
1203.9	-1.5072	8.6675	-3.6015	-8.9125	3.3605	18.372
1203.9	-3.9471	8.2175	-3.5121	-6.1365	13.024	15.909
1203.9	-2.9876	8.4272	-3.6021	-7.2447	6.2939	13.197
1204	-1.9382	9.038	-3.8865	-7.7711	-3.0481	14.763
1204	-2.1092	8.9306	-3.6726	-8.0524	-4.578	14.584
1204	-2.3469	8.4442	-3.7237	-7.9716	-1.696	11.224
1204	-2.7544	8.6792	-3.5246	-6.9517	1.1132	8.4912
1204	-2.4387	8.722	-3.4089	-6.5795	-0.79301	6.3743
1204.1	-2.3682	8.6626	-3.514	-6.2511	-1.7708	4.7552
1204.1	-2.5832	8.5871	-3.2996	-5.4078	-0.67316	3.6188
1204.1	-2.406	8.6564	-3.398	-3.9185	-0.22467	2.4021
1204.1	-2.4777	8.6954	-3.3835	-2.6712	2.4922	1.4903
1204.1	-2.5602	8.7484	-3.5755	-2.3888	5.1543	0.93016
1204.2	-2.6496	8.694	-3.4868	-2.3775	5.6996	0.87125
1204.2	-2.5694	8.725	-3.6097	-2.1101	3.9922	1.1843
1204.2	-2.5768	8.5984	-3.8451	-1.9199	3.1827	1.5122
1204.2	-2.6359	8.7301	-3.7161	-2.2963	3.3734	1.7212
1204.2	-2.5348	8.7932	-3.6668	-4.0864	1.6608	1.9399
1204.3	-2.5967	8.8839	-3.6025	-6.1026	0.91864	2.1373
1204.3	-2.4588	8.792	-3.5617	-7.1867	1.2868	2.0046
1204.3	-2.5705	8.6305	-3.4595	-7.2104	1.5109	1.7006
1204.3	-2.639	8.6288	-3.3422	-6.7413	1.3334	1.3094
1204.3	-2.4387	8.5981	-3.309	-6.1539	0.095778	0.51558
1204.4	-2.4708	8.7564	-3.4254	-4.9603	1.562	-0.2682
1204.4	-2.6423	8.85	-3.2444	-4.1387	3.3763	-0.67064
1204.4	-2.6969	8.7443	-3.2981	-3.5323	2.8428	-0.45207
1204.4	-2.5775	8.6539	-3.2391	-3.2665	0.85975	-0.10563
1204.4	-2.6086	8.6295	-3.2769	-2.5821	0.75344	-0.036178
1204.5	-2.6048	8.6275	-3.3175	-1.3884	2.0565	-0.19226
1204.5	-2.6841	8.7926	-3.3181	-0.49707	2.6871	-0.31367
1204.5	-2.5895	8.8671	-3.3799	-0.2273	2.5383	-0.17265
1204.5	-2.4755	8.8721	-3.4179	-0.20267	1.4909	0.060467
1204.5	-2.4021	8.6933	-3.5476	-0.40816	1.0634	-0.34154
1204.6	-2.5318	8.5473	-3.5798	-0.24056	2.8809	-1.0821
1204.6	-2.6056	8.7328	-3.5694	-0.10602	3.5952	-1.6052
1204.6	-2.6365	8.9353	-3.5857	-0.57937	2.5862	-1.5809
1204.6	-2.556	8.8222	-3.4729	-1.3741	0.63724	-0.99895
1204.6	-2.4689	8.73	-3.4951	-1.6277	-0.53904	-1.018
1204.7	-2.5442	8.6543	-3.3606	-1.396	0.14775	-1.405
1204.7	-2.5809	8.7197	-3.4732	-1.1732	1.7932	-1.8506
1204.7	-2.5235	8.8063	-3.7364	-1.6862	3.4155	-2.5722
1204.7	-2.5951	8.7752	-3.6781	-2.4174	3.4854	-2.5822
1204.7	-2.6744	8.7574	-3.4995	-2.8435	2.3004	-1.9153
1204.8	-2.6073	8.6285	-3.4609	-3.3118	0.76845	-1.746
1204.8	-2.5641	8.7319	-3.4729	-3.0535	0.76077	-1.8018
1204.8	-2.6163	8.7011	-3.4115	-2.5748	0.91519	-1.8345
1204.8	-2.6591	8.7367	-3.475	-2.4419	1.4704	-1.9107
1204.8	-2.6388	8.6872	-3.4662	-2.6232	2.301	-1.6846
1204.9	-2.6948	8.7206	-3.5012	-2.6378	2.9314	-1.2662
1204.9	-2.689	8.7402	-3.4417	-2.6563	2.0139	-1.1966
1204.9	-2.6242	8.7322	-3.4307	-2.5262	1.5711	-0.96459
1204.9	-2.6526	8.6835	-3.4119	-2.243	1.543	-0.96626
1204.9	-2.6394	8.7439	-3.5485	-2.2548	1.5701	-0.99208
1205	-2.6766	8.6945	-3.5028	-2.6298	1.706	-0.82902
1205	-2.6409	8.6807	-3.4408	-2.49	2.3093	-0.67155
1205	-2.6965	8.7159	-3.4782	-2.284	3.4719	-0.37219
1205	-2.6899	8.6098	-3.532	-1.5712	4.2335	0.19514
1205	-2.917	8.4814	-3.3695	-0.014407	5.7652	0.80641
1205.1	-2.8166	8.4796	-3.3586	1.2376	4.3713	1.1192
1205.1	-2.6184	8.4786	-3.4327	1.4673	5.9871	0.78742
1205.1	-2.7262	8.8769	-3.4005	1.345	8.09	0.8373
1205.1	-2.6015	8.7846	-3.4763	1.6019	8.7832	0.72956
1205.1	-2.7096	8.7366	-3.4012	1.2699	9.4017	0.23756
1205.2	-2.615	8.7553	-3.6241	1.0356	6.9776	0.145
1205.2	-2.1423	8.6181	-3.7709	1.6494	5.0938	0.027501
1205.2	-2.133	8.7438	-3.8482	2.1158	5.277	-0.019705
1205.2	-2.418	8.9033	-3.712	1.5395	5.7174	-0.050203
1205.2	-2.596	8.8379	-3.6498	1.3578	4.444	0.2143
1205.3	-2.8066	8.4987	-3.5923	0.55819	2.6247	0.57457
1205.3	-2.5981	8.6383	-3.6728	-0.25519	-0.03325	0.46277
1205.3	-2.2739	8.7594	-3.9458	-1.0683	0.17168	0.24544
1205.3	-2.2487	8.6672	-3.7789	-1.8605	1.4967	-0.24356
1205.3	-2.37	8.3597	-3.7457	-2.3374	1.4235	-1.0904
1205.4	-2.8514	8.413	-3.7663	-1.6825	1.2465	-1.9953
1205.4	-2.4497	8.4639	-3.6832	-1.8112	0.6017	-3.0807
1205.4	-1.9215	8.769	-3.9953	-2.8021	1.0563	-4.6902
1205.4	-2.0403	8.9081	-4.0044	-3.0276	3.6015	-6.847
1205.4	-2.4778	8.1121	-3.4147	-0.6974	0.1664	-8.9402
1205.5	-1.848	8.9406	-3.9103	-1.3842	-11.067	-8.7263
1205.5	-1.5837	8.6649	-4.3379	-0.81764	-7.8046	-11.4
1205.5	-2.6245	8.6306	-4.1953	-0.41871	-1.5397	-14.8
1205.5	-2.5932	9.1516	-3.8292	-3.8685	-5.8127	-15.956
1205.5	-2.2087	8.5153	-3.8382	-6.1462	-7.8018	-17.925
1205.6	-3.6444	8.1202	-3.7714	-5.6108	0.015028	-24.734
1205.6	-3.6159	8.179	-4.0851	-7.4633	1.2475	-25.448
1205.6	-3.5341	8.8808	-2.9786	-8.4317	-4.6883	-22.358
1205.6	-3.2524	8.3119	-2.4125	-6.1867	-14.459	-21.777
1205.6	-3.1139	7.9514	-3.4385	-1.7564	-13.065	-21.346
1205.7	-3.9277	8.7949	-3.231	1.28	-7.4045	-21.239
1205.7	-2.7854	8.6599	-3.0937	1.4413	-13.209	-20.799
1205.7	-2.9757	8.1571	-3.7289	2.4171	-9.4563	-21.483
1205.7	-4.0577	8.3947	-3.7264	2.7666	-2.5855	-21.23
1205.7	-4.1835	8.4817	-3.3188	0.92884	-7.3741	-17.871
1205.8	-4.0157	8.4421	-3.2756	0.94519	-9.5076	-14.668
1205.8	-4.3207	7.5176	-3.6032	1.1102	-5.668	-12.664
1205.8	-4.5651	8.2766	-3.535	0.53203	-6.7419	-8.0905
1205.8	-4.3994	8.8246	-3.3845	-0.39969	-9.3486	-2.9572
1205.8	-4.4113	8.2592	-3.3051	-1.4063	-8.1802	0.71266
1205.9	-3.8767	8.5283	-3.2955	-1.1933	-6.0595	3.036
1205.9	-3.8035	8.329	-3.4852	-1.0413	-2.9736	4.3551
1205.9	-4.2383	8.2752	-3.4864	-0.98333	1.3493	6.3653
1205.9	-4.0665	8.411	-3.5829	-1.6123	1.9178	9.3226
1205.9	-4.1889	8.2125	-3.5416	-2.1146	2.4435	12.762
1206	-4.1566	8.4992	-3.5329	-3.3357	3.5495	16.177
1206	-4.1731	8.4619	-3.5566	-4.4593	3.2754	19.709
1206	-4.0216	8.4005	-3.5556	-5.9911	2.7759	23.02
1206	-4.0731	8.4005	-3.6367	-7.235	4.7943	26.97
1206	-3.7821	8.5829	-3.6231	-9.0129	3.6562	31.299
1206.1	-3.4518	8.5252	-3.6066	-10.745	1.513	35.397
1206.1	-3.6813	8.6379	-3.5305	-11.73	3.0703	37.908
1206.1	-3.2332	8.5383	-3.5126	-13.991	1.4818	41.234
1206.1	-3.2511	8.4515	-3.8733	-15.174	1.5186	44.33
1206.1	-2.8866	8.9113	-3.9385	-16.563	4.1444	46.749
1206.2	-3.1151	8.8581	-3.7142	-20.024	4.0104	50.901
1206.2	-2.9811	8.934	-3.3859	-21.723	0.26995	54.534
1206.2	-2.3091	8.9883	-3.1365	-22.776	-4.4307	58.192
1206.2	-1.6374	8.7645	-3.2714	-23.062	-7.0134	60.027
1206.2	-1.6137	9.1044	-3.0123	-20.748	-2.8008	59.292
1206.3	-1.2842	9.0342	-2.6771	-19.882	0.90252	58.411
1206.3	-1.4118	9.0037	-2.7637	-18.214	5.0581	57.058
1206.3	-1.8483	9.4366	-2.5166	-16.763	4.1097	56.552
1206.3	-1.0139	9.2882	-2.4166	-16.64	-2.1119	56.805
1206.3	0.2906	8.9873	-2.6569	-14.679	-4.1762	55.107
1206.4	0.11841	9.0024	-2.7967	-12.095	0.11226	49.533
1206.4	-0.48681	9.5351	-2.5632	-11.056	3.2226	44.054
1206.4	0.16038	9.1195	-2.805	-10.996	-1.275	40.973
1206.4	0.25616	9.0731	-2.8979	-10.387	-5.5936	38.046
1206.4	0.25111	9.2774	-2.4658	-9.6057	-8.8643	34.856
1206.5	0.74481	9.2548	-2.3806	-7.0456	-8.3806	31.72
1206.5	0.16466	9.3414	-2.1169	-5.4168	-4.9601	27.608
1206.5	1.0227	9.2699	-2.1107	-3.6964	-3.1041	23.045
1206.5	0.41929	9.4426	-2.4993	-1.1762	1.5591	19.253
1206.5	0.35864	9.2343	-2.5431	-0.67865	2.1979	16.741
1206.6	0.10293	9.49	-2.4332	-0.63956	0.20233	14.922
1206.6	0.54761	9.4031	-2.7347	-0.29646	-2.0441	14.014
1206.6	1.3289	9.1891	-2.7685	-0.27277	-2.4216	12.206
1206.6	0.89023	9.348	-2.5774	1.0329	2.3928	8.6697
1206.6	0.99995	9.2412	-2.7111	1.0575	4.667	4.4021
1206.7	1.2795	9.2985	-2.8683	0.91409	5.1078	0.56577
1206.7	0.49162	9.3894	-3.0125	0.87342	5.8892	-2.4252
1206.7	0.23108	9.2455	-2.9105	-0.84159	2.5663	-4.0339
1206.7	0.70658	9.2939	-2.9006	-1.9624	-2.0606	-4.1935
1206.7	0.45357	9.2732	-2.7935	-2.3754	-1.7718	-5.0258
1206.8	0.21388	9.3948	-2.6001	-2.3425	-0.85758	-5.6293
1206.8	0.18072	9.5184	-2.6569	-2.1135	-0.038657	-5.121
1206.8	-0.1942	9.5405	-2.5282	-1.9898	0.29417	-3.6649
1206.8	0.11507	9.3921	-2.547	-2.4403	-1.3791	-2.05
1206.8	0.63437	9.3757	-2.7031	-2.1146	0.026748	-1.3236
1206.9	0.37547	9.3254	-2.7664	-1.8868	4.13	-1.9391
1206.9	0.12901	9.3367	-2.5918	-2.1778	4.5683	-2.213
1206.9	0.098855	9.4267	-2.6406	-2.1399	2.1409	-1.3285
1206.9	0.38816	9.4043	-2.6806	-2.4724	0.52131	-0.73908
1206.9	0.47486	9.3838	-2.6812	-2.4931	1.0141	-0.93769
1207	0.36037	9.4531	-2.6827	-2.3056	1.8901	-1.2225
1207	0.1299	9.4293	-2.7098	-2.1045	2.0107	-0.93108
1207	0.075568	9.4499	-2.5938	-2.1439	2.0971	0.014984
1207	0.22472	9.4811	-2.6231	-2.2826	1.7264	0.87611
1207	0.4382	9.396	-2.6985	-2.3717	1.8537	1.126
1207.1	0.28777	9.3999	-2.7356	-2.6661	2.3366	0.76281
1207.1	0.36106	9.4001	-2.7805	-2.7644	1.199	0.63086
1207.1	0.44975	9.413	-2.8153	-2.9143	0.19814	0.72711
1207.1	0.40882	9.4167	-2.6526	-3.1806	0.18273	0.29304
1207.1	0.33849	9.3951	-2.6189	-3.1074	0.1123	-0.29766
1207.2	0.49545	9.4017	-2.6711	-2.7018	0.65715	-0.64808
1207.2	0.3581	9.3694	-2.7012	-2.3609	2.4204	-1.1682
1207.2	0.20682	9.3888	-2.7366	-2.3529	2.3469	-1.374
1207.2	0.38877	9.3754	-2.7146	-2.5585	1.2677	-1.3006
1207.2	0.30859	9.431	-2.5747	-2.5046	1.6877	-1.5645
1207.3	0.223	9.3734	-2.5972	-2.5176	1.2857	-1.563
1207.3	0.48018	9.3765	-2.7044	-2.1321	1.1964	-1.419
1207.3	0.14954	9.4986	-2.637	-1.947	2.505	-1.5986
1207.3	0.21304	9.4527	-2.6319	-2.2233	1.3097	-1.1389
1207.3	0.40278	9.4023	-2.6422	-2.2682	0.38132	-0.76677
1207.4	0.36731	9.4297	-2.6249	-2.1837	0.95358	-1.0049
1207.4	0.38283	9.3708	-2.7578	-1.9817	1.5635	-1.4005
1207.4	0.16863	9.3713	-2.7108	-1.9993	1.731	-1.6277
1207.4	0.35515	9.4205	-2.6661	-2.1495	1.2295	-1.553
1207.4	0.271	9.4459	-2.6628	-2.2241	1.5251	-1.6358
1207.5	0.22936	9.3998	-2.6198	-2.3295	1.1	-1.5177
1207.5	0.32188	9.4468	-2.7025	-2.2159	0.98425	-1.2559
1207.5	0.17124	9.4155	-2.6005	-2.3058	1.0533	-1.3168
1207.5	0.33147	9.3632	-2.6479	-2.5026	0.34957	-1.424
1207.5	0.42278	9.4135	-2.7653	-2.1907	1.2634	-1.8619
1207.6	0.23004	9.4556	-2.7125	-1.8645	2.4343	-2.3205
1207.6	0.14348	9.4094	-2.694	-1.9928	2.0787	-2.1735
1207.6	0.21562	9.4069	-2.7546	-2.0908	0.60854	-1.5647
1207.6	0.32171	9.4361	-2.7822	-2.0814	0.15035	-1.3561
1207.6	0.40914	9.3435	-2.7065	-2.4366	-0.42193	-2.0016
1207.7	0.65895	9.3571	-2.7004	-2.5787	-1.9641	-3.0316
1207.7	0.52543	9.3921	-2.6781	-2.2369	-1.0164	-4.8903
1207.7	0.075858	9.3656	-2.7013	-2.3058	0.084052	-6.6504
1207.7	0.057844	9.3621	-2.7531	-2.6468	-1.8757	-6.9602
1207.7	0.32967	9.3171	-2.7107	-2.9229	-4.0264	-6.793
1207.8	0.251	9.3709	-2.733	-2.3966	-3.5195	-7.4472
1207.8	0.02632	9.4805	-2.7066	-2.0262	-3.0894	-8.3985
1207.8	0.29662	9.2433	-2.7415	-2.1505	-6.673	-8.9405
1207.8	0.47522	9.4241	-2.797	-1.6668	-8.9921	-10.466
1207.8	0.10941	9.3836	-2.7307	-0.74598	-5.5942	-12.767
1207.9	-0.1371	8.9565	-2.9968	-0.5152	-1.7003	-14.045
1207.9	-0.26167	9.0472	-2.8003	1.7703	6.7882	-13.934
1207.9	0.043627	9.2963	-2.6612	1.7137	10.464	-14.271
1207.9	-0.43402	9.5742	-2.4994	0.95017	9.9579	-14.984
1207.9	-0.65453	9.3999	-2.4628	0.4133	7.2746	-14.647
1208	-0.041463	9.096	-2.698	-0.079942	4.8468	-14.235
1208	0.17297	9.0997	-2.6664	0.57526	10.699	-15.789
1208	-0.5222	9.5942	-2.9676	0.83554	16.896	-18.504
1208	-0.13597	9.2479	-2.613	-0.92279	14.624	-20.13
1208	-0.54006	9.1468	-2.4138	0.41768	11.897	-21.02
1208.1	-0.49085	9.1118	-2.5957	1.1903	12	-21.89
1208.1	-0.72807	9.5709	-2.9484	2.2273	19.074	-23.482
1208.1	-0.10158	9.2599	-2.807	2.0462	23.038	-25.241
1208.1	-1.0186	9.1816	-3.1892	4.216	21.891	-27.317
1208.1	-1.2775	9.7417	-2.6462	5.4561	15.155	-28.196
1208.2	-0.61574	9.1046	-2.9693	5.5207	7.6318	-27.431
1208.2	-1.6025	9.6046	-3.2575	6.6061	8.7797	-27.319
1208.2	-0.66287	9.0188	-2.7641	6.19	6.0586	-27.271
1208.2	-1.0681	9.0009	-3.3551	7.1489	7.1138	-25.455
1208.2	-1.9986	9.3105	-3.0617	7.8235	7.2205	-25.38
1208.3	-1.1528	9.3924	-3.2793	6.5704	3.2407	-23.061
1208.3	-1.9796	9.5515	-3.0576	7.3186	3.6702	-23.038
1208.3	-0.64704	8.6804	-2.822	6.075	-0.40865	-22.617
1208.3	-1.6827	9.0723	-3.411	9.0543	3.9265	-21.322
1208.3	-2.5415	9.1984	-2.9276	9.8494	3.7389	-21.455
1208.4	-1.5052	9.0097	-3.2232	8.1804	-0.25707	-17.78
1208.4	-1.9996	9.2612	-3.1028	10.351	0.95547	-16.492
1208.4	-1.3828	8.7271	-3.0342	12.132	-2.89	-16.688
1208.4	-1.5251	9.0053	-3.7185	14.471	-2.6569	-16.261
1208.4	-2.704	8.9605	-3.666	14.982	0.45137	-17.323
1208.5	-2.1103	9.1085	-4.0714	11.901	-1.0619	-15.009
1208.5	-2.5133	9.2356	-3.9206	9.5499	-1.3373	-13.486
1208.5	-1.4399	8.6564	-4.2544	5.0084	-1.045	-12.796
1208.5	-1.2047	8.6734	-3.9577	2.9377	4.0091	-13.066
1208.5	-2.5125	9.2955	-4.0709	2.0384	10.646	-16.167
1208.6	-1.9732	8.8689	-4.1088	-3.3589	11.163	-16.358
1208.6	-1.3412	8.9913	-3.7199	-5.2716	9.2408	-17.266
1208.6	-2.0481	8.7047	-4.2358	-5.6075	13.367	-20.769
1208.6	-2.385	8.5112	-3.9866	-8.4259	18.21	-22.478
1208.6	-2.7811	8.9733	-3.3817	-10.799	15.209	-20.464
1208.7	-3.7646	9.1065	-2.8808	-8.9243	13.144	-21.566
1208.7	-2.1828	8.2574	-3.1198	-5.9028	9.562	-19.913
1208.7	-2.3793	8.5179	-3.2285	-2.1714	7.2709	-15.668
1208.7	-3.1116	8.8736	-3.6237	-0.52057	9.6339	-14.935
1208.7	-2.9784	8.4803	-3.6135	-1.5047	9.325	-13.734
1208.8	-2.4833	8.6643	-3.2655	-2.0707	3.1062	-10.948
1208.8	-2.9201	8.583	-3.7469	-0.69137	6.2996	-9.4695
1208.8	-2.4331	8.323	-3.9043	-1.826	6.5415	-7.803
1208.8	-3.3639	8.8442	-3.766	-2.2206	2.8461	-3.9603
1208.8	-2.907	8.6006	-3.59	-4.8114	0.53547	-2.0784
1208.9	-2.855	8.4208	-3.516	-5.3552	0.071688	-0.065345
1208.9	-2.7137	8.2933	-4.4421	-5.4483	4.8405	0.66406
1208.9	-2.5914	8.9281	-4.0721	-9.3667	8.4851	2.4413
1208.9	-3.8306	9.0236	-3.562	-10.779	7.6291	3.8844
1208.9	-3.5029	8.5185	-3.6223	-12.117	2.5857	6.4991
1209	-2.3136	8.6281	-3.6964	-14.188	-1.31	9.7794
1209	-2.831	8.728	-3.3399	-14.102	4.0508	10.162
1209	-3.0601	8.9345	-2.9424	-13.221	6.493	10.885
1209	-1.5879	8.742	-3.2296	-12.846	4.6816	11.975
1209	-2.6962	8.9527	-3.1318	-12.129	9.7874	11.602
1209.1	-2.5094	8.739	-3.0172	-11.051	8.9813	8.2304
1209.1	-1.9138	8.8886	-3.2285	-9.8908	7.3755	6.864
1209.1	-1.5679	9.0318	-3.2157	-8.4737	4.3432	9.4317
1209.1	-2.7747	8.8207	-3.068	-6.4364	1.1339	10.766
1209.1	-2.5795	8.532	-3.1106	-4.5891	-4.3923	9.103
1209.2	-1.9276	8.8242	-3.2708	-3.602	-6.6063	7.4337
1209.2	-1.6047	9.1284	-3.6294	-3.7439	-4.1306	7.3464
1209.2	-2.26	9.0217	-3.5703	-4.5308	-1.5061	8.1571
1209.2	-2.6026	8.8885	-3.216	-4.2115	-2.3918	7.7592
1209.2	-1.9799	8.8271	-3.0584	-4.0155	-5.7786	6.7143
1209.3	-1.5181	8.8536	-3.3756	-3.2651	-4.7237	5.5052
1209.3	-1.6678	8.8162	-3.4813	-2.3162	0.56771	4.8025
1209.3	-2.2763	8.8918	-3.3315	-1.8342	3.5796	4.453
1209.3	-2.3691	8.9787	-3.3542	-2.3433	3.509	3.9701
1209.3	-1.8911	8.9652	-3.4081	-3.3263	0.94507	3.7839
1209.4	-1.7468	8.9992	-3.4306	-3.3663	-0.75672	4.18
1209.4	-1.9585	8.9605	-3.2485	-2.9938	-0.53339	4.1183
1209.4	-2.0745	8.8043	-3.1496	-2.4691	-0.19903	3.5026
1209.4	-2.2169	8.844	-3.2052	-2.2536	1.1457	2.5628
1209.4	-1.9881	8.9298	-3.2341	-2.0922	2.3328	1.8827
1209.5	-1.8062	9.0742	-3.2918	-2.3477	1.7503	1.4122
1209.5	-1.636	9.1018	-3.3411	-3.0237	0.97408	1.1584
1209.5	-1.9869	8.8308	-3.3683	-2.6676	2.5032	0.76568
1209.5	-2.1224	8.8455	-3.3646	-2.0558	2.2682	-0.46956
1209.5	-2.0695	8.9204	-3.2131	-2.3649	1.371	-1.4879
1209.6	-1.8538	9.0304	-3.3472	-3.004	0.33495	-2.2082
1209.6	-1.8565	9.0427	-3.3659	-3.0342	0.42968	-2.462
1209.6	-2.1945	8.936	-3.3418	-2.8162	1.356	-2.5272
1209.6	-2.2346	8.938	-3.2079	-3.0537	0.70668	-2.4852
1209.6	-2.1528	9.0134	-3.1904	-3.0916	1.6059	-2.5548
1209.7	-2.0557	8.8768	-3.2628	-2.8029	2.2333	-2.5735
1209.7	-2.0574	9.0053	-3.3341	-2.834	2.2834	-2.1819
1209.7	-2.1598	8.9155	-3.2332	-2.9858	3.0626	-1.7855
1209.7	-2.1875	8.9852	-3.1025	-3.0022	1.9276	-1.5535
1209.7	-2.0709	8.9543	-3.2075	-2.6621	0.64592	-1.4635
1209.8	-2.0888	8.8609	-3.2122	-2.5345	0.5939	-1.3669
1209.8	-2.1015	8.9443	-3.2611	-2.0555	0.93751	-1.4953
1209.8	-1.9266	9.04	-3.2606	-2.1595	1.0587	-1.5402
1209.8	-2.0317	8.9168	-3.2514	-1.8125	2.7144	-1.6442
1209.8	-2.0672	8.983	-3.3969	-1.6589	3.4969	-1.9096
1209.9	-2.037	9.3597	-3.5268	-2.2049	3.5102	-1.6173
1209.9	-1.8758	9.4955	-3.6746	-2.5148	4.7738	-0.79552
1209.9	-1.8202	9.5273	-3.7835	-2.1565	7.9339	0.56384
1209.9	-1.7926	9.8078	-3.5489	-2.5577	16.004	1.8668
1209.9	-2.2544	9.3554	-3.0828	-3.049	22.009	1.5133
1210	-2.0316	9.6158	-3.5969	-1.9297	18.99	2.4705
1210	-1.2453	9.5947	-4.8338	-1.7423	19.696	6.1073
1210	-1.8703	9.8182	-5.009	-0.56046	17.294	12.973
1210	-1.1318	9.9143	-4.4324	0.17062	2.2939	19.403
1210	0.8203	9.3109	-4.2678	1.195	-7.1237	26.014
1210.1	2.6862	9.4212	-4.7904	4.8953	5.2791	33.796
1210.1	2.4053	9.9606	-4.6051	9.0751	23.361	44.404
1210.1	2.8744	9.8151	-3.5854	8.2648	25.103	58.344
1210.1	3.3553	9.8111	-2.9418	3.6385	21.13	75.905
1210.1	3.8111	9.7139	-2.3157	-0.91083	21.23	90.775
1210.2	4.3944	9.4728	-2.0163	-6.1135	27.89	103.48
1817	-2.266	9.275	-2.4901	-3.2506	4.3144	-1.8067
1817	-2.3434	9.3324	-2.389	-4.0026	-1.5277	-1.9382
1817	-2.1921	9.2032	-2.1579	-4.4352	-9.9004	-2.2343
1817	-1.8706	9.098	-2.2462	-4.5529	-12.549	-3.6394
1817.1	-1.7318	9.2443	-2.2202	-5.0387	-7.8444	-5.5457
1817.1	-2.1508	9.1806	-2.4507	-5.4163	-1.5268	-7.569
1817.1	-2.5192	8.9042	-2.1444	-4.8416	0.015562	-8.8617
1817.1	-2.2828	8.9647	-1.9512	-2.6553	2.1586	-9.4981
1817.1	-2.3402	9.1215	-2.0651	-1.5945	8.7312	-9.8571
1817.2	-2.3163	9.0312	-1.9412	-2.0478	15.426	-9.9572
1817.2	-2.4385	9.1995	-1.9717	-2.4587	21.628	-11.772
1817.2	-2.6402	9.2693	-2.0229	-3.5276	21.894	-14.117
1817.2	-2.8155	8.9695	-2.0714	-3.0517	18.641	-13.493
1817.2	-2.9361	9.0416	-2.0904	-2.0958	14.597	-12.213
1817.3	-2.0621	8.9879	-2.1962	-1.7196	10.704	-9.7272
1817.3	-2.5148	8.9873	-1.6235	0.92394	11.801	-11.374
1817.3	-2.1857	9.193	-2.0437	2.268	14.307	-15.879
1817.3	-1.8814	9.0956	-3.0754	2.6344	17.33	-17.321
1817.3	-2.837	9.0645	-2.8985	3.6836	12.04	-19.234
1817.4	-3.2758	9.2405	-2.9763	1.0697	-2.1989	-19.143
1817.4	-2.6026	9.0446	-2.9557	-2.7018	-14.506	-16.502
1817.4	-2.4762	8.9275	-2.6045	-5.3578	-16.971	-17.061
1817.4	-2.6178	8.9463	-2.2485	-6.4592	-12.823	-20.624
1817.4	-2.8343	8.8931	-2.2912	-7.7147	-10.31	-21.942
1817.5	-2.9281	8.875	-2.3862	-8.4807	-10.408	-23.55
1817.5	-3.0474	8.9517	-2.2831	-8.8502	-12.667	-25.296
1817.5	-3.735	8.7781	-2.4245	-9.1722	-13.029	-25.819
1817.5	-4.2432	8.6664	-1.7894	-10.611	-14.327	-23.432
1817.5	-3.7134	8.8358	-1.8372	-10.313	-19.09	-19.697
1817.6	-3.4719	8.7692	-2.1036	-9.6055	-16.611	-16.48
1817.6	-4.1136	8.7679	-1.6047	-8.7665	-10.917	-14.938
1817.6	-4.6249	8.6923	-2.0399	-8.4945	-11.913	-11.818
1817.6	-3.8745	8.8496	-2.3235	-11.31	-15.428	-5.4379
1817.6	-4.1713	8.7418	-2.0102	-12.044	-14.726	-1.4401
1817.7	-4.2194	8.6015	-1.5239	-12.387	-12.207	1.9497
1817.7	-3.9697	8.6137	-1.6302	-12.252	-10.468	5.8682
1817.7	-3.9563	8.677	-1.4501	-11.234	-6.619	9.016
1817.7	-4.1816	8.5265	-1.2116	-9.6769	-2.9209	12.098
1817.7	-4.0727	8.7952	-1.3396	-7.5466	-1.7308	16.025
1817.8	-3.9289	8.6212	-1.4495	-6.0177	-1.2984	21.064
1817.8	-3.8122	8.5601	-1.1343	-3.9278	0.13318	24.111
1817.8	-3.8697	8.8889	-1.2807	-2.789	0.08854	27.306
1817.8	-3.6317	8.95	-1.8344	-2.3611	0.35251	31.269
1817.8	-3.2458	9.1436	-1.7753	-1.7024	-0.13097	35.051
1817.9	-3.2177	8.937	-1.6277	-1.8624	-2.0291	37.183
1817.9	-3.1674	8.7718	-1.6901	-1.9137	-1.7353	38.818
1817.9	-3.1335	9.0161	-1.8422	-2.2759	-0.5713	41.64
1817.9	-2.9645	9.1488	-1.5718	-2.7332	-1.5672	43.614
1817.9	-2.3295	9.1786	-1.7726	-3.3396	-3.0956	45.496
1818	-2.0698	9.2496	-1.7973	-3.0916	-2.3932	45.306
1818	-2.1718	9.117	-1.435	-2.5844	-1.6194	43.71
1818	-1.9087	9.0578	-1.1985	-2.5146	-2.4078	42.802
1818	-1.4649	9.1694	-1.4551	-2.6947	-1.2162	42.906
1818	-1.2053	9.3496	-1.7803	-3.1535	2.5294	41.225
1818.1	-1.353	9.2688	-1.2847	-3.0837	4.8091	37.329
1818.1	-1.385	9.2758	-1.3322	-3.3648	3.5147	35.787
1818.1	-0.92731	9.5546	-1.7696	-3.3215	2.9945	34.952
1818.1	-0.6916	9.561	-1.796	-3.1364	3.9083	32.373
1818.1	-0.85039	9.4087	-1.5071	-2.9712	2.3257	29.064
1818.2	-0.92952	9.4455	-1.6074	-2.1722	0.057191	26.71
1818.2	-0.3423	9.3992	-1.5794	-1.7568	-1.1574	25.321
1818.2	-0.49795	9.4352	-1.5975	-1.2342	-1.2519	22.936
1818.2	-0.75656	9.6617	-1.5593	-1.0443	1.1609	20.455
1818.2	-0.48968	9.5006	-1.521	-0.85208	-2.1615	19.353
1818.3	-0.34607	9.3139	-1.581	-0.79987	-4.5629	18.601
1818.3	-0.43202	9.5266	-1.4831	-0.90105	-2.9769	16.265
1818.3	-0.74889	9.4832	-1.5078	-1.5436	-3.2705	14.46
1818.3	-0.41655	9.4082	-1.7357	-2.3413	-7.0647	14.114
1818.3	0.056295	9.6526	-1.9211	-2.3849	-10.064	13.262
1818.4	0.014847	9.4622	-1.56	-3.1073	-7.8875	12.272
1818.4	0.22331	9.5763	-1.5654	-2.813	-3.3817	10.097
1818.4	0.10794	9.5254	-1.5437	-1.5015	2.0599	7.5243
1818.4	-0.7373	9.6498	-1.4059	-0.62592	3.9554	5.5552
1818.4	-0.42207	9.5259	-1.6845	-0.90128	-1.9097	5.6799
1818.5	0.10335	9.5789	-1.7996	-1.3944	-6.6619	5.7781
1818.5	0.57434	9.5906	-1.8553	-1.8901	-2.8748	3.9712
1818.5	0.33665	9.5137	-1.6208	-1.6206	6.5034	1.0941
1818.5	-0.084535	9.5255	-1.4516	-0.57229	14.273	-0.48751
1818.5	-0.65451	9.5521	-1.5264	0.75524	17.209	-0.63891
1818.6	-0.54176	9.5569	-1.4662	0.24819	13.015	1.1336
1818.6	-0.58482	9.5936	-1.6688	0.52928	9.4311	3.1192
1818.6	-0.47952	9.5988	-1.7095	0.51075	6.552	4.7409
1818.6	-0.1396	9.5225	-1.6902	0.76811	3.2934	6.144
1818.6	0.044905	9.5552	-1.7544	1.1306	2.5415	6.3895
1818.7	0.19441	9.57	-1.8021	0.9524	4.5166	5.583
1818.7	-0.11504	9.5216	-1.6867	0.68978	7.4407	4.3265
1818.7	-0.18167	9.5434	-1.5982	0.19214	6.9239	3.5879
1818.7	0.031972	9.5618	-1.7102	0.10647	4.4664	3.349
1818.7	0.21422	9.5351	-1.8666	0.91142	5.1441	2.723
1818.8	0.078792	9.5846	-1.8492	1.171	6.6824	1.6195
1818.8	0.13753	9.5589	-1.8683	0.12802	6.2433	0.69314
1818.8	0.097723	9.5752	-1.9874	-0.50239	5.2035	-0.5293
1818.8	0.11878	9.6131	-1.9597	-1.6554	5.0945	-1.923
1818.8	-0.13837	9.5877	-1.9089	-2.6121	4.115	-2.997
1818.9	-0.051249	9.5409	-1.6818	-3.0841	1.8996	-3.3798
1818.9	0.22028	9.5411	-1.707	-2.4904	2.3239	-3.5115
1818.9	-0.23341	9.5612	-1.7079	-1.6041	5.2737	-3.8598
1818.9	-0.35175	9.5087	-1.6064	-1.9855	5.2871	-3.3026
1818.9	-0.29694	9.58	-1.6692	-1.7896	3.8145	-2.3312
1819	-0.36542	9.5613	-1.7779	-1.5418	3.0696	-1.1017
1819	-0.14204	9.5381	-1.7041	-1.8976	2.8383	-0.32614
1819	-0.2627	9.6027	-1.7976	-1.555	2.6023	0.19671
1819	0.0045682	9.5321	-1.8357	-1.488	2.1745	1.0695
1819	-0.0069742	9.6036	-1.7419	-1.7484	2.6611	0.73305
1819.1	-0.10825	9.526	-1.8866	-1.763	2.6995	0.4883
1819.1	0.20301	9.5102	-1.8426	-2.0353	1.6451	0.10689
1819.1	0.088195	9.5478	-1.7511	-2.18	3.0931	-1.2583
1819.1	-0.17972	9.4858	-1.9019	-1.704	4.681	-2.0934
1819.1	-0.070901	9.5756	-1.8603	-1.6693	3.9622	-2.0492
1819.2	-0.12232	9.5726	-1.8381	-1.8256	3.278	-2.1802
1819.2	-0.083239	9.5513	-1.8102	-1.7263	3.117	-1.8935
1819.2	-0.099961	9.5142	-1.7736	-1.7137	3.4647	-1.6088
1819.2	-0.15074	9.5012	-1.8553	-1.5087	4.0482	-1.1453
1819.2	-0.10929	9.5895	-1.8602	-1.4007	3.7972	-0.98651
1819.3	-0.044246	9.5751	-1.9522	-1.5253	2.8473	-0.94408
1819.3	0.0033902	9.4928	-1.9285	-1.3062	2.8039	-0.76525
1819.3	-0.098398	9.5869	-1.8398	-1.4681	3.7188	-1.354
1819.3	-0.11916	9.5497	-1.8461	-1.6157	3.6682	-1.6533
1819.3	-0.014841	9.5295	-1.8552	-1.8952	2.9464	-1.6019
1819.4	-0.08565	9.4789	-1.8689	-1.9081	2.6161	-1.6801
1819.4	-0.11119	9.5247	-1.8747	-1.8792	3.1227	-1.6097
1819.4	-0.17451	9.554	-1.8993	-2.1624	3.4818	-1.6357
1819.4	-0.087816	9.5475	-1.7959	-1.8432	3.2016	-1.4335
1819.4	-0.22817	9.613	-1.7401	-1.9483	3.6621	-1.5821
1819.5	-0.32087	9.5108	-1.8105	-2.1135	3.9298	-1.3691
1819.5	-0.27547	9.546	-1.8479	-2.302	2.7917	-0.48832
1819.5	-0.23486	9.5089	-1.9463	-2.2238	1.8572	0.23456
1819.5	-0.12368	9.537	-1.7991	-1.8615	1.617	0.85188
1819.5	-0.20923	9.6458	-1.8233	-1.9015	1.7084	1.0593
1819.6	-0.18922	9.5205	-1.8615	-1.9049	0.86005	1.5321
1819.6	-0.086864	9.5266	-1.9105	-1.971	0.13883	1.8043
1819.6	-0.013668	9.5586	-1.9475	-2.1735	0.08443	1.5621
1819.6	0.085507	9.5471	-1.831	-2.3059	0.37029	0.94719
1819.6	0.12957	9.5434	-1.9897	-2.0138	0.92231	0.34498
1819.7	0.031407	9.5086	-1.9325	-1.8048	2.144	-0.061345
1819.7	0.096135	9.547	-1.8066	-1.887	3.7106	-0.93987
1819.7	0.22612	9.5533	-1.7747	-1.218	5.0944	-1.7598
1819.7	0.34782	9.4992	-2.0941	-1.0923	7.2124	-3.6384
1819.7	0.45896	9.5402	-2.2237	-2.1494	9.6104	-5.9497
1819.8	0.35292	9.5237	-2.2821	-3.7647	11.686	-8.9874
1819.8	0.38976	9.4715	-2.2515	-5.7355	11.989	-12.455
1819.8	0.15029	9.499	-1.9187	-6.427	11.925	-16.133
1819.8	-0.71671	9.5108	-1.6903	-5.9115	10.859	-18.285
1819.8	-0.60275	9.5467	-1.6247	-5.6111	8.2578	-17.895
1819.9	-0.58974	9.4989	-1.6165	-6.2602	5.9232	-17.517
1819.9	-0.37624	9.4651	-1.5679	-6.8946	6.6229	-17.832
1819.9	0.24423	9.497	-1.853	-6.4553	6.3267	-18.778
1819.9	0.44103	9.2288	-2.2414	-4.7324	12.064	-22.074
1819.9	-0.53971	9.3973	-1.5559	-3.5145	23.139	-26.652
1820	-1.6791	9.7602	-1.3556	-3.3635	19.476	-27.795
1820	-1.2331	9.5789	-1.9076	-1.9262	7.7273	-26.758
1820	-0.32196	9.1875	-2.1175	-2.0553	-0.80839	-25.222
1820	-0.18423	9.3997	-2.2832	-1.967	1.5635	-26.282
1820	-0.90332	9.3538	-2.0042	-3.2303	12.219	-28.979
1820.1	-1.2839	9.2842	-2.0193	-4.116	21.065	-29.458
1820.1	-1.7703	9.4998	-2.2781	-4.1042	23.122	-29.169
1820.1	-1.2144	9.1902	-1.9109	-6.754	16.635	-27.793
1820.1	-1.7152	9.2639	-1.7227	-6.2842	12.148	-27.336
1820.1	-2.5166	9.4928	-1.5152	-3.9841	9.6848	-25.843
1820.2	-1.3188	9.3685	-1.5133	-3.8573	7.0221	-22.182
1820.2	-0.83087	9.0789	-1.8334	-3.229	11.005	-23.28
1820.2	-1.9431	9.3423	-1.5883	-0.0163	18.95	-28.515
1820.2	-2.1387	9.3263	-1.8084	1.44	20.566	-29.602
1820.2	-2.613	9.234	-1.7141	1.2145	15.321	-24.903
1820.3	-3.1396	9.2835	-1.7784	2.157	6.6501	-21.83
1820.3	-2.7252	9.4118	-2.0465	2.1988	0.66943	-17.8
1820.3	-1.0161	9.2538	-2.2914	0.78676	-1.6683	-15.642
1820.3	-1.3895	9.3624	-1.9481	0.91267	0.013761	-16.877
1820.3	-3.1593	9.0707	-2.0937	1.6481	4.4999	-19.47
1820.4	-2.994	9.1737	-2.159	1.1847	2.1628	-16.534
1820.4	-2.8833	9.1961	-1.7287	-1.1041	-7.6835	-10.771
1820.4	-1.9839	9.0791	-1.8641	1.0929	-13.847	-11.867
1820.4	-1.4232	9.1519	-1.9429	2.6589	-10.576	-12.945
1820.4	-2.6759	9.1043	-1.8676	4.0976	-3.6691	-14.57
1820.5	-4.0455	9.1086	-2.2659	5.2312	-1.0206	-13.534
1820.5	-2.5693	9.3133	-1.7046	0.97113	-4.9275	-6.917
1820.5	-1.3383	9.1239	-1.3295	-0.67165	-9.9947	-4.282
1820.5	-2.7947	9.082	-1.7075	3.834	-9.0802	-6.5684
1820.5	-3.5802	9.1479	-2.1119	6.5286	-3.4925	-7.5749
1820.6	-2.7437	8.9933	-2.5691	3.8069	-3.0557	-2.9103
1820.6	-2.4864	8.9531	-2.3271	2.8536	-3.1456	-0.37551
1820.6	-2.8143	9.184	-1.598	3.1126	-2.4336	-0.66857
1820.6	-3.0137	9.058	-1.844	3.5486	-3.2298	0.17054
1820.6	-2.056	9.0113	-2.5915	3.11	1.1494	1.291
1820.7	-2.4059	9.1324	-2.3281	1.3868	6.0061	2.0114
1820.7	-2.7696	9.1357	-2.185	0.6933	5.0559	0.66598
1820.7	-2.7073	9.0621	-2.2907	0.51537	5.8566	2.5074
1820.7	-2.6878	9.0805	-2.2968	-0.61279	5.7218	4.6262
1820.7	-2.6282	9.2081	-2.148	-1.8031	5.7116	6.0444
1820.8	-2.3542	8.9824	-2.0897	-1.9463	7.7586	7.388
1820.8	-3.3524	8.9518	-1.4898	-0.50476	11.478	7.9742
1820.8	-3.6354	9.0444	-1.4223	0.76467	9.0048	7.5652
1820.8	-1.9939	9.0909	-1.9503	3.0943	3.5202	9.9124
1820.8	-1.8522	9.0975	-2.3458	5.3898	4.0338	7.8855
1820.9	-0.44829	9.1002	-2.8321	5.0234	9.9862	3.0128
1820.9	-1.2631	9.3244	-2.6215	4.8134	13.062	1.9609
1820.9	-2.6587	9.3141	-2.7117	3.9748	3.0382	0.0010493
1820.9	-2.1425	9.2411	-2.7582	1.3678	-8.8845	3.814
1820.9	-3.1629	9.0146	-2.8818	0.8399	-13.674	3.8384
1821	-2.4563	9.1592	-2.3062	-2.1182	-13.799	0.57606
1821	-2.1148	9.1327	-2.4694	-4.8784	-9.5468	0.41014
1821	-2.4812	9.0919	-2.2607	-4.7	-2.9075	-1.1511
1821	-2.3888	9.1227	-2.1465	-5.0026	-3.0926	-1.638
1821	-2.4719	9.0391	-2.312	-3.8803	-3.0307	-2.0385
1821.1	-2.3646	9.1082	-2.283	-3.9127	-2.7772	-0.96593
1821.1	-2.4126	9.1148	-2.3004	-4.1118	-2.8229	-0.61248
1821.1	-2.4169	9.0707	-2.3873	-4.4791	-0.94076	-0.5648
1821.1	-2.4174	9.1028	-2.3705	-4.9944	0.55108	0.22974
1821.1	-2.3829	9.1384	-2.3513	-5.4679	1.1249	1.1026
1821.2	-2.4497	9.14	-2.2767	-6.1907	1.134	1.7289
1821.2	-2.386	9.1197	-2.1785	-6.7343	1.1367	2.5671
1821.2	-2.3813	9.0833	-2.1121	-6.6103	0.60909	3.2664
1821.2	-2.4717	9.0852	-2.0507	-5.5343	-0.85426	4.0361
1821.2	-2.0555	9.185	-1.9104	-4.6067	-3.3333	4.3877
1821.3	-2.1016	9.193	-2.0593	-3.2134	-2.2069	3.7166
1821.3	-2.3722	9.0583	-2.1117	-2.02	0.79716	3.6385
1821.3	-2.305	9.0746	-2.1426	-1.4953	0.88524	3.6653
1821.3	-2.1792	9.137	-2.1896	-1.7195	-0.45568	3.5879
1821.3	-2.014	9.208	-2.1932	-2.0047	-1.4346	2.716
1821.4	-2.0923	9.1924	-2.2278	-2.0164	-1.7481	1.5686
1821.4	-2.1758	9.2223	-2.2174	-2.0346	-2.4684	0.49441
1821.4	-2.1527	9.1437	-2.2355	-2.1932	-3.3952	-0.062543
1821.4	-2.0383	9.1266	-2.2393	-2.7112	-3.4536	-0.57696
1821.4	-2.2301	9.1348	-2.2256	-2.7745	-2.0633	-1.1702
1821.5	-2.1204	9.1463	-2.2083	-2.9947	-1.5304	-1.5488
1821.5	-2.2363	9.2238	-2.2602	-3.0142	-1.8427	-1.6988
1821.5	-2.3318	9.1985	-2.1784	-2.9623	-2.6517	-1.5468
1821.5	-2.2562	9.2724	-2.2636	-3.041	-3.6026	-1.2345
1821.5	-2.3636	9.0492	-2.0948	-3.5	-3.0471	-0.49295
1821.6	-2.2113	9.1336	-2.1156	-3.9283	-2.2983	0.18888
1821.6	-2.347	9.188	-2.1457	-4.3008	-0.30769	0.75072
1821.6	-2.2674	9.1392	-2.0577	-4.4989	0.529	1.4253
1821.6	-2.2563	9.2136	-2.1378	-4.4429	0.45349	1.8102
1821.6	-2.2665	9.1636	-2.1381	-4.3487	0.18799	2.2512
1821.7	-2.2318	9.2167	-2.0916	-4.2848	-0.39358	2.3228
1821.7	-2.2696	9.2093	-2.046	-3.8892	-0.74198	2.2703
1821.7	-2.1524	9.1745	-2.0026	-3.4688	-1.9121	2.3001
1821.7	-2.0586	9.1438	-1.9818	-3.0322	-2.2071	1.8681
1821.7	-1.9891	9.2042	-1.9852	-2.6416	-0.83605	1.1344
1821.8	-2.0982	9.1942	-2.0715	-2.4056	1.6444	0.40691
1821.8	-2.2968	9.1542	-2.0811	-2.1087	3.8385	0.14888
1821.8	-2.3206	9.237	-2.1072	-2.1147	3.2261	0.6322
1821.8	-2.2584	9.2079	-2.1175	-2.3522	1.5299	1.3861
1821.8	-2.1451	9.0974	-2.0506	-2.6225	0.62056	1.8244
1821.9	-2.0458	9.26	-2.1357	-2.8433	0.49022	1.6075
1821.9	-2.1097	9.2056	-2.1085	-2.8885	1.8298	1.354
1821.9	-2.1375	9.1424	-2.0146	-2.8826	2.4813	1.1998
1821.9	-2.1551	9.1568	-2.027	-2.9307	2.2483	0.91889
1821.9	-2.0875	9.2263	-2.0292	-2.8154	1.9105	0.73051
1822	-2.0613	9.2551	-2.0843	-2.6657	1.6264	0.68277
1822	-2.1684	9.1698	-2.0785	-2.5671	1.6382	0.60051
1822	-2.1104	9.2447	-2.1128	-2.5356	1.5653	0.38748
1822	-2.0691	9.203	-2.0684	-2.7046	2.0387	0.44769
1822	-2.1842	9.1271	-1.9988	-2.7475	2.24	0.24999
1822.1	-2.057	9.2763	-2.107	-2.6268	1.9349	-0.17177
1822.1	-2.0625	9.2639	-2.0662	-2.4807	1.881	-0.24048
1822.1	-2.2232	9.1236	-1.9958	-2.2083	1.5842	-0.16711
1822.1	-2.0179	9.2117	-1.9811	-2.0377	0.72038	-0.38386
1822.1	-2.0309	9.2376	-2.0301	-1.8135	0.93941	-0.59104
1822.2	-2.034	9.2389	-2.0033	-1.5211	1.6225	-1.2342
1822.2	-2.1544	9.1375	-2.0481	-1.1786	2.5442	-1.5005
1822.2	-2.1858	9.1994	-2.0316	-0.95152	2.3011	-1.5605
1822.2	-2.2478	9.3322	-2.0579	-0.72382	1.6029	-1.4309
1822.2	-2.2157	9.0909	-2.0814	-0.60175	1.1564	-0.74355
1822.3	-2.0498	9.1828	-2.0871	-0.6106	0.76591	-0.64927
1822.3	-2.1404	9.2095	-2.1419	-0.80026	1.7275	-0.58349
1822.3	-2.0944	9.2032	-2.1322	-0.99134	2.3189	-0.71548
1822.3	-2.1039	9.1722	-2.243	-1.325	2.3735	-0.78232
1822.3	-2.1697	9.1577	-2.1708	-1.7223	2.3772	-0.79985

## Sheet: YH1_trial2_shank
time(s)	accX(m/s^2)	accY(m/s^2)	accZ(m/s^2)	gyrX(rad/s)	gyrY(rad/s)	gyrZ(rad/s)
1284.2	-1.244	8.8779	-3.9486	-2.5251	2.6672	0.18968
1284.3	-1.2695	8.9392	-3.979	-2.6655	2.7479	-0.050299
1284.3	-1.2688	8.918	-3.955	-2.7053	1.9907	-0.11541
1284.3	-1.2883	8.9124	-3.8604	-2.6705	1.3708	-0.10967
1284.3	-1.2233	8.9225	-3.9633	-2.8022	1.4905	-0.33791
1284.3	-1.2127	8.9429	-3.9055	-2.7993	2.0217	-0.45908
1284.4	-1.3244	8.9423	-3.9132	-2.7303	2.2394	-0.37793
1284.4	-1.2859	8.9081	-3.9111	-2.7613	2.0338	-0.35911
1284.4	-1.3221	8.8346	-3.8746	-2.5286	1.7304	-0.084199
1284.4	-1.3448	8.964	-3.8944	-2.4508	1.6237	0.23444
1284.4	-1.2623	8.8091	-4.1015	-1.7142	2.251	0.57138
1284.5	-1.0986	8.5314	-4.2421	1.6274	9.8492	0.80099
1284.5	-1.5406	8.5267	-3.7972	5.384	23.405	0.2065
1284.5	-1.867	8.8381	-3.9557	4.9854	22.084	-0.88289
1284.5	-1.4529	8.9159	-3.8783	0.66108	14.468	-1.9151
1284.5	-1.1469	9.0554	-4.2349	-0.61613	14.544	-2.4826
1284.6	-1.3511	9.0074	-4.3831	0.18514	16.54	-3.0091
1284.6	-1.1009	8.9005	-4.24	-0.242	11.574	-1.8021
1284.6	-1.0879	8.855	-4.3156	-0.82115	4.5195	-0.54664
1284.6	-1.2401	8.8527	-4.1739	-0.97647	0.972	-0.55839
1284.6	-0.84116	9.0735	-3.9647	-1.9315	-2.4231	-0.78841
1284.7	-0.74984	9.0151	-4.1522	-1.5728	0.87208	-1.4964
1284.7	-1.047	8.7322	-3.9585	-2.4328	4.836	-2.4279
1284.7	-1.3866	8.9873	-3.919	-2.619	4.9501	-2.6048
1284.7	-1.1867	8.7459	-3.9794	-2.3539	3.8728	-2.6288
1284.7	-1.3396	8.5865	-3.9906	-1.4791	4.0996	-3.23
1284.8	-1.1082	8.8538	-3.9136	-0.034658	1.1675	-3.5471
1284.8	-0.72446	9.0472	-4.136	0.15121	-0.76193	-3.1583
1284.8	-0.96838	8.9111	-4.3001	-1.2777	2.3188	-1.7777
1284.8	-1.7935	8.7756	-4.2662	-1.1095	5.1004	-2.4987
1284.8	-1.4336	8.529	-3.9384	-0.9359	-1.2664	-3.4814
1284.9	-0.84222	8.7804	-3.9279	-1.1382	-9.3133	-3.0094
1284.9	-0.46084	8.9354	-4.0858	-0.98081	-13.029	-3.1996
1284.9	-0.27072	8.7717	-4.6071	-1.7455	-12.096	-3.9453
1284.9	-0.95286	8.6824	-4.3317	-2.3792	-9.002	-4.8328
1284.9	-1.399	8.7424	-3.9019	-0.71017	-13.361	-6.7752
1285	-0.88439	8.888	-4.4244	1.0522	-18.893	-9.8086
1285	-1.0257	8.7756	-4.228	1.3396	-20.977	-13.441
1285	-3.2863	9.5022	-4.6524	1.9742	-19.563	-17.888
1285	-1.3923	8.4253	-4.2565	-3.0067	-23.875	-19.273
1285	-0.6734	8.7493	-4.5691	-5.4436	-26.271	-18.912
1285.1	-0.85866	8.6145	-4.1901	-6.0247	-20.77	-22.196
1285.1	-1.9237	8.5678	-3.565	-5.1148	-10.658	-24.471
1285.1	-2.2719	8.6377	-3.2362	-5.6749	-7.2375	-25.411
1285.1	-1.5816	8.8388	-3.5544	-6.5941	-12.259	-24.191
1285.1	-2.4559	8.3307	-3.5153	-5.0332	-12.277	-24.814
1285.2	-2.3053	8.2889	-4.02	-3.568	-11.553	-26.256
1285.2	-2.1649	8.5903	-4.1345	-3.029	-11.317	-26.209
1285.2	-2.5566	8.8691	-3.8544	-2.167	-10.103	-26.537
1285.2	-2.585	8.4362	-4.2883	-3.4418	-11.306	-24.965
1285.2	-3.0201	8.2324	-4.0666	-4.5712	-8.5631	-25.775
1285.3	-3.039	8.6794	-3.8577	-6.2327	-10.797	-25.364
1285.3	-3.7371	8.5665	-3.8653	-6.5688	-13.997	-23.368
1285.3	-3.0608	8.5295	-3.6291	-7.5788	-18.195	-20.613
1285.3	-2.6729	8.5485	-3.1499	-7.5461	-19.229	-19.258
1285.3	-3.1739	8.3113	-3.4965	-4.9594	-13.252	-20.259
1285.4	-3.47	8.1793	-3.6256	-3.722	-8.5251	-19.295
1285.4	-3.9271	8.8165	-3.6203	-2.9826	-9.9495	-16.246
1285.4	-3.637	8.4787	-3.5278	-3.306	-11.778	-13.169
1285.4	-3.4492	8.7726	-3.5725	-3.4507	-11.014	-11.42
1285.4	-3.2775	8.8784	-3.7034	-4.4234	-8.3119	-11.155
1285.5	-3.5288	8.9236	-3.6705	-6.1327	-5.0352	-9.6585
1285.5	-3.8396	8.4904	-3.3962	-9.5472	-6.9206	-7.2464
1285.5	-4.5036	8.2325	-3.2831	-11.286	-9.3534	-4.4635
1285.5	-4.1261	8.1666	-3.143	-12.176	-10.022	-1.1557
1285.5	-3.861	8.5623	-3.327	-12.049	-10.062	2.1807
1285.6	-3.7737	8.5761	-3.3822	-11.36	-7.9585	5.5268
1285.6	-4.019	8.3828	-3.1111	-10.684	-5.107	9.8779
1285.6	-4.1698	8.4349	-3.0444	-8.1471	-2.4461	14.171
1285.6	-4.1222	8.4609	-3.1675	-6.8594	-1.1053	18.893
1285.6	-3.9106	8.4336	-3.1212	-6.0409	-0.21479	23.753
1285.7	-3.9055	8.7656	-3.1879	-5.108	0.74259	28.347
1285.7	-3.6142	8.7435	-3.2806	-6.687	-1.4196	33.559
1285.7	-3.6311	8.6879	-3.4513	-7.2596	-3.5907	38.35
1285.7	-3.432	8.6661	-3.2987	-8.0648	-4.6192	42.642
1285.7	-2.7694	8.8132	-3.2532	-9.5799	-6.4095	46.618
1285.8	-2.499	8.7597	-3.3567	-10.884	-4.117	49.289
1285.8	-2.7854	8.7661	-3.3292	-10.743	0.050349	50.227
1285.8	-2.5253	8.9936	-3.2582	-11.154	0.27757	51.594
1285.8	-1.8672	9.1546	-3.2341	-12.297	-0.10239	52.246
1285.8	-1.7028	9.1151	-3.2366	-12.466	0.91992	51.716
1285.9	-1.5094	9.1589	-3.0811	-11.472	2.9171	50.669
1285.9	-1.6585	9.1048	-3.0852	-11.369	5.1336	49.451
1285.9	-1.5427	9.0601	-2.9297	-11.644	5.8161	48.297
1285.9	-0.89624	9.1189	-2.7274	-12.443	2.0952	46.999
1285.9	-1.1845	8.8387	-2.9655	-11.263	-2.0488	45.925
1286	-0.60949	8.9784	-2.5416	-9.734	-4.749	43.258
1286	-0.46707	9.0154	-2.6914	-8.0024	-6.5728	39.802
1286	-0.25582	8.8925	-2.8721	-6.7726	-8.2204	36.559
1286	-0.15355	9.0966	-2.7628	-4.6817	-5.5686	32.945
1286	-0.49945	9.3733	-2.7188	-3.2804	-2.846	29.889
1286.1	-0.33088	9.1672	-2.5186	-2.0752	-2.6614	28.391
1286.1	-0.29118	9.2522	-2.3233	-0.56058	-1.6476	27.318
1286.1	-0.30349	9.6169	-2.3206	0.56297	-1.9095	26.104
1286.1	0.28419	9.3591	-2.7136	1.3557	-2.548	25.344
1286.1	0.12189	9.274	-2.7016	1.9588	-0.9748	22.993
1286.2	0.79081	9.1634	-3.0282	2.8844	0.25601	20.28
1286.2	0.6994	9.15	-3.0369	3.1426	2.2476	16.805
1286.2	0.55281	9.0464	-3.2068	2.812	3.0002	12.728
1286.2	0.79911	9.2383	-3.2937	2.7699	2.3064	9.5614
1286.2	0.4559	9.3183	-2.9465	2.231	2.2391	6.8805
1286.3	0.30634	9.2475	-3.0164	1.4756	2.0307	4.4929
1286.3	0.12712	9.5032	-3.0988	1.5822	3.0209	3.4898
1286.3	-0.18676	9.3692	-3.0248	1.1118	3.6281	3.693
1286.3	-0.090295	9.3147	-3.0568	0.30555	2.5651	5.6093
1286.3	0.085302	9.3686	-3.0005	0.0069631	3.6548	7.2641
1286.4	0.1494	9.3465	-2.9089	-0.83409	3.9749	8.2492
1286.4	0.20736	9.2058	-2.9784	-1.3204	4.0052	8.7202
1286.4	0.4532	9.2632	-3.0524	-1.5802	4.5231	8.3856
1286.4	0.3633	9.3155	-3.1284	-1.933	5.3182	7.6734
1286.4	0.52232	9.4157	-3.2267	-1.8675	4.4006	7.3513
1286.5	0.19148	9.4162	-3.0856	-1.986	3.8247	7.7539
1286.5	0.55665	9.2577	-3.0743	-2.7718	2.3826	7.9306
1286.5	0.87673	9.266	-3.1265	-2.8499	2.5669	7.3867
1286.5	0.53831	9.3553	-3.0443	-2.8798	4.1157	5.8475
1286.5	0.82608	9.2555	-3.1692	-3.1789	3.3014	4.6601
1286.6	0.50752	9.2296	-3.0134	-3.1083	3.9159	3.5656
1286.6	0.45529	9.3816	-3.0436	-3.4349	3.8689	2.9896
1286.6	0.71769	9.3246	-3.1328	-3.4386	3.3294	2.8356
1286.6	0.73602	9.2451	-3.2111	-3.232	4.0144	2.3364
1286.6	0.53746	9.4305	-3.0435	-3.35	3.5816	1.7768
1286.7	0.59113	9.3675	-3.0632	-3.5236	1.7083	1.9592
1286.7	0.76159	9.261	-2.9899	-3.7277	0.81294	1.5547
1286.7	0.65332	9.2614	-2.9902	-3.5646	2.2415	0.70554
1286.7	0.60617	9.3658	-2.9211	-3.4198	2.5392	0.1819
1286.7	0.54586	9.3303	-3.0887	-3.2362	2.5957	-0.10347
1286.8	0.42395	9.3401	-2.9862	-3.5744	1.4327	-0.08014
1286.8	0.72655	9.3208	-2.9871	-3.5693	-0.048819	0.28609
1286.8	0.61364	9.3261	-2.8554	-3.2157	1.3397	-0.18156
1286.8	0.56143	9.3752	-2.9289	-3.1601	2.3312	-0.53362
1286.8	0.5815	9.343	-2.9788	-3.1578	2.2275	-0.49477
1286.9	0.43411	9.3569	-2.9555	-3.3249	1.5793	-0.32164
1286.9	0.61825	9.3945	-2.9222	-3.5955	-0.050077	0.23413
1286.9	0.62454	9.2941	-2.9515	-3.6193	-0.22938	0.26552
1286.9	0.74908	9.3045	-2.9811	-3.5286	0.52057	-0.094672
1286.9	0.67911	9.3617	-2.9505	-3.3415	1.2918	-0.64982
1287	0.61321	9.3401	-3.0581	-3.6975	1.7331	-1.028
1287	0.4161	9.3937	-2.9784	-4.0876	1.0883	-1.0838
1287	0.6778	9.3617	-2.9274	-4.4163	-0.54545	-0.65686
1287	0.4946	9.3271	-2.8745	-4.1702	0.61792	-0.62309
1287	0.48968	9.3916	-3.0168	-4.039	1.5915	-0.72241
1287.1	0.66668	9.2947	-2.9036	-4.0549	1.2866	-0.59167
1287.1	0.55264	9.3456	-2.9741	-4.161	1.3301	-0.77617
1287.1	0.53183	9.3294	-3.0092	-4.1498	1.1962	-0.97721
1287.1	0.51915	9.3824	-2.8902	-4.0307	1.0795	-1.0554
1287.1	0.42007	9.3535	-2.9239	-3.8644	0.45372	-0.9356
1287.2	0.60901	9.375	-2.8991	-3.8587	-0.65953	-0.55534
1287.2	0.56465	9.3144	-2.9647	-3.834	-0.84806	-0.52446
1287.2	0.706	9.3025	-2.9331	-3.8255	-0.83949	-0.82636
1287.2	0.49422	9.3786	-2.8201	-3.4653	-0.068713	-1.2317
1287.2	0.47801	9.3558	-2.9009	-3.5304	-0.48944	-1.4569
1287.3	0.69333	9.3602	-2.9788	-3.6288	-0.8853	-1.371
1287.3	0.53295	9.3673	-2.9093	-3.5067	0.24293	-1.3651
1287.3	0.4009	9.3362	-2.8479	-3.5998	1.0868	-1.4167
1287.3	0.50592	9.3368	-2.8889	-3.7557	0.26163	-1.03
1287.3	0.61058	9.3732	-2.8446	-3.574	0.50297	-0.84578
1287.4	0.45147	9.3639	-2.8163	-3.3582	1.1878	-1.0782
1287.4	0.43472	9.4011	-2.8681	-3.1756	0.71681	-0.99028
1287.4	0.62119	9.3243	-2.972	-3.1787	0.3493	-0.87628
1287.4	0.59065	9.3328	-2.9122	-3.1819	1.0146	-1.1516
1287.4	0.50754	9.3	-2.8632	-3.3506	1.1195	-1.5049
1287.5	0.67754	9.3492	-2.8221	-3.4024	-0.35796	-1.4597
1287.5	0.65883	9.3546	-2.9485	-3.3655	-0.71275	-1.8822
1287.5	0.58447	9.3323	-3.0037	-3.4295	-0.19988	-2.7184
1287.5	0.55356	9.2493	-2.8616	-3.5821	-0.39989	-3.4872
1287.5	0.57713	9.3534	-2.8306	-3.8512	-1.9633	-4.3695
1287.6	0.671	9.2904	-2.8587	-3.6343	-2.7389	-5.397
1287.6	0.74501	9.2241	-2.8091	-3.3131	-1.5917	-6.7133
1287.6	0.72183	9.2773	-2.9811	-2.8872	0.53116	-8.4349
1287.6	0.2714	9.4003	-2.8639	-2.47	1.2831	-9.7034
1287.6	0.12679	9.2671	-2.6079	-2.433	-0.99162	-10.041
1287.7	0.37543	9.1919	-2.5113	-1.9973	-3.4554	-10.034
1287.7	0.33488	9.3075	-2.5698	-1.5232	-2.9322	-11.369
1287.7	1.0899	9.1215	-2.4341	-1.6438	-0.96977	-14.406
1287.7	0.96222	9.257	-2.6296	1.0814	4.2498	-18.491
1287.7	0.23789	9.3457	-3.0124	3.9586	9.2448	-21.648
1287.8	0.35024	9.081	-2.8361	5.0163	10.712	-23.544
1287.8	0.05425	9.1912	-2.8306	6.9643	11.3	-25.411
1287.8	0.076122	9.1484	-2.9076	7.3135	12.091	-28.218
1287.8	0.82833	9.0484	-2.3526	6.6995	10.314	-32.419
1287.8	0.2981	9.0478	-2.7949	10.526	10.936	-36.348
1287.9	-1.2806	9.7478	-3.4083	14.338	17.518	-38.702
1287.9	-0.62855	8.8355	-2.9878	12.38	16.466	-37.402
1287.9	-1.5497	9.1963	-3.6704	13.916	15.567	-36.409
1287.9	-0.69844	9.3153	-3.0885	10.611	5.879	-35.394
1287.9	-0.071775	8.7542	-3.2929	7.8245	1.8203	-35.964
1288	-1.2325	9.1992	-3.6214	10.278	10.086	-38.008
1288	-2.0183	9.5313	-3.4526	13.178	16.109	-37.217
1288	-1.8808	9.3707	-3.8501	10.124	14.408	-33.915
1288	-0.8532	9.0994	-3.6916	6.1696	11.41	-31.431
1288	-1.8238	9.2614	-3.6134	5.9683	11.799	-32.619
1288.1	-1.6928	9.0158	-3.4963	5.4286	7.4096	-31.752
1288.1	-1.4403	8.9287	-3.6411	5.9274	4.4966	-30.368
1288.1	-2.1078	8.7557	-3.5169	8.0847	6.9865	-32.029
1288.1	-1.5373	9.1246	-3.5066	7.4088	3.0355	-31.122
1288.1	-1.6959	9.0381	-3.4246	9.5026	0.8739	-32.088
1288.2	-1.4997	8.6025	-3.6893	12.099	0.22853	-33.697
1288.2	-2.4717	8.9195	-3.8934	15.922	4.5415	-36.328
1288.2	-2.3667	8.5585	-4.1673	14.24	2.4653	-36.214
1288.2	-1.9627	8.7021	-4.0069	12.097	0.1304	-34.87
1288.2	-2.5363	8.609	-4.3707	10.552	3.7319	-36.036
1288.3	-2.6024	8.4616	-4.3063	8.2482	4.7409	-36.496
1288.3	-3.2812	8.3264	-4.2546	6.4286	3.4001	-35.844
1288.3	-3.3704	8.6063	-4.2842	4.6399	2.0025	-34.682
1288.3	-2.7968	8.2676	-4.1914	1.0821	1.7659	-33.193
1288.3	-3.1493	8.6575	-4.3316	-0.70386	4.2147	-32.049
1288.4	-3.3435	8.3371	-4.3396	-2.6933	7.3746	-32.268
1288.4	-4.0733	8.0425	-4.2313	-3.768	6.7707	-30.068
1288.4	-3.4106	8.2675	-3.9224	-5.3679	1.2088	-24.674
1288.4	-3.2693	8.22	-3.9138	-6.2171	0.1229	-19.956
1288.4	-3.9849	8.5671	-3.6911	-5.9997	5.0917	-18.122
1288.5	-3.891	8.0398	-3.8552	-5.8401	7.0358	-14.819
1288.5	-4.3063	8.0588	-3.8008	-5.138	7.3473	-10.145
1288.5	-4.1883	8.3714	-3.7646	-5.9248	6.6629	-4.6367
1288.5	-3.4666	8.3096	-3.938	-7.2179	7.0382	0.34879
1288.5	-4.3617	8.5306	-3.7559	-6.2095	10.214	3.6932
1288.6	-4.0175	8.2263	-3.9744	-7.4727	8.171	7.588
1288.6	-3.9565	7.9039	-4.3978	-8.7015	11.46	10.462
1288.6	-3.5599	8.3813	-3.8934	-10.498	10.035	12.978
1288.6	-2.5697	8.267	-3.6969	-12.648	3.0824	16.087
1288.6	-3.2891	8.0127	-3.9118	-12.746	4.7527	17.457
1288.7	-3.991	8.3958	-4.0831	-14.055	8.0871	16.972
1288.7	-2.9044	8.4834	-3.7105	-15.567	7.3958	16.028
1288.7	-1.576	8.616	-3.4845	-15.342	1.7676	15.445
1288.7	-1.8912	8.9215	-3.7457	-14.842	1.1773	16.589
1288.7	-2.6864	8.1542	-3.0245	-13.86	8.3857	13.116
1288.8	-3.8764	8.2776	-3.2278	-10.292	11.602	7.2371
1288.8	-2.1832	8.8051	-3.4296	-10.591	6.073	6.9205
1288.8	-2.2064	8.4967	-3.49	-8.4179	7.0319	7.1256
1288.8	-3.0183	8.69	-3.6448	-5.4226	5.7576	8.6656
1288.8	-2.7279	8.626	-3.6188	-5.9013	2.9091	9.9346
1288.9	-3.3513	8.4407	-3.544	-4.7245	4.3603	10.053
1288.9	-2.9531	8.5608	-3.6072	-4.4519	-0.067848	8.3874
1288.9	-1.7794	8.7345	-3.6424	-4.6266	-3.479	8.5057
1288.9	-1.9993	8.6306	-3.5984	-2.4081	2.4623	7.8559
1288.9	-2.8978	8.3932	-3.1958	0.80525	9.589	5.4772
1289	-2.4159	8.392	-3.2994	3.1796	9.4472	2.9324
1289	-2.3072	8.5595	-3.7461	5.4346	10.196	1.9698
1289	-2.8929	8.8055	-3.7389	7.1035	12.279	2.7587
1289	-3.1449	8.6203	-3.6867	6.094	9.6403	4.1589
1289	-2.651	8.6089	-3.8557	4.6517	3.8669	4.7042
1289.1	-2.0311	8.8794	-3.955	4.356	0.51982	5.4906
1289.1	-2.0546	8.6572	-3.9126	4.9309	1.6707	5.7627
1289.1	-2.4683	8.4449	-4.2026	5.003	3.993	4.5081
1289.1	-2.6459	8.609	-4.116	3.73	4.5448	4.0188
1289.1	-2.1627	8.6991	-4.1581	2.2262	2.0279	3.6749
1289.2	-1.9883	8.741	-4.2948	1.6579	1.6963	3.4033
1289.2	-2.5143	8.768	-4.0755	0.98059	3.5203	3.1828
1289.2	-2.3562	8.6016	-4.0466	-0.11797	1.2218	2.9216
1289.2	-2.2962	8.4288	-4.0541	-0.62464	0.19527	2.5457
1289.2	-2.1622	8.5006	-3.9434	-0.16158	0.31649	1.189
1289.3	-2.0568	8.7522	-4.1256	0.006559	1.7483	0.010881
1289.3	-2.3445	8.7251	-4.4041	-0.4569	5.3506	-0.83485
1289.3	-2.441	8.5609	-4.1673	-1.3787	3.5377	-0.2665
1289.3	-2.369	8.5116	-4.0676	-2.3262	-0.26261	-0.025395
1289.3	-2.3619	8.6504	-4.0727	-2.6491	-0.40384	-0.60452
1289.4	-2.2481	8.6114	-4.0123	-2.7149	0.40651	-1.1182
1289.4	-2.4499	8.5986	-4.0524	-2.558	1.3863	-1.2488
1289.4	-2.4528	8.5813	-3.9642	-2.3125	0.40048	-1.1694
1289.4	-2.3137	8.6323	-3.9702	-2.3461	-0.52512	-0.96253
1289.4	-2.2719	8.6585	-4.0357	-1.9921	-0.41569	-0.88555
1289.5	-2.272	8.6167	-4.0954	-2.0942	0.65995	-1.0282
1289.5	-2.4072	8.5838	-4.0967	-2.5085	2.0579	-1.284
1289.5	-2.4111	8.6047	-4.0004	-2.9912	1.4536	-1.7283
1289.5	-2.3894	8.6823	-4.0745	-3.3661	1.2844	-2.0056
1289.5	-2.3435	8.7424	-4.0035	-3.7801	0.94832	-2.4187
1289.6	-2.2244	8.6133	-4.0173	-4.1263	-0.059228	-2.4648
1289.6	-2.3996	8.6442	-4.0663	-4.1411	0.24158	-2.6042
1289.6	-2.5234	8.6165	-3.9525	-4.4448	0.68982	-2.3055
1289.6	-2.5708	8.5268	-3.8892	-4.7286	0.4335	-2.0588
1289.6	-2.5007	8.6002	-3.9029	-4.4322	0.15797	-1.8064
1289.7	-2.5315	8.5919	-3.7551	-4.0222	0.22289	-1.4644
1289.7	-2.4666	8.6449	-3.8457	-3.1972	0.21083	-1.0705
1289.7	-2.4798	8.5923	-3.924	-2.7062	0.9739	-0.67251
1289.7	-2.5926	8.5723	-3.9459	-2.2416	1.8893	-0.41179
1289.7	-2.4414	8.6576	-3.9571	-1.9866	1.657	-0.048296
1289.8	-2.4219	8.6316	-4.0187	-1.8193	1.3094	0.1938
1289.8	-2.4273	8.6637	-3.9922	-1.8021	1.5932	0.20213
1289.8	-2.4431	8.5644	-3.9944	-2.2091	2.1808	0.13851
1289.8	-2.519	8.562	-4.0283	-2.6467	2.5865	0.13998
1289.8	-2.4269	8.6196	-3.9227	-2.98	2.0601	0.33943
1289.9	-2.3611	8.5888	-3.9707	-2.8447	1.0382	0.30558
1289.9	-2.4014	8.5598	-3.9723	-2.7821	1.439	0.043653
1289.9	-2.5049	8.5724	-3.9905	-2.389	2.9238	-0.014829
1289.9	-2.4613	8.6395	-3.9141	-2.687	2.3564	-0.058193
1289.9	-2.3554	8.6618	-3.9096	-3.0045	1.1215	0.0062077
1290	-2.4326	8.6408	-3.8939	-2.7555	1.9514	-0.15484
1290	-2.4806	8.5074	-3.8981	-2.4894	2.2828	-0.29052
1290	-2.5305	8.6424	-3.972	-2.3117	1.9121	-0.24818
1290	-2.3131	8.6891	-3.9687	-2.5801	1.1902	-0.079766
1290	-2.295	8.5526	-3.959	-2.1914	2.0683	-0.25473
1290.1	-2.4781	8.5706	-3.967	-1.571	3.6446	-0.50352
1290.1	-2.4858	8.6184	-3.979	-1.685	3.0074	-0.33527
1290.1	-2.3773	8.582	-4.1347	-1.787	3.2021	0.18158
1290.1	-2.4613	8.5468	-4.143	-1.954	4.2449	1.1389
1290.1	-2.6909	8.3696	-3.867	-1.4463	4.6175	1.6999
1290.2	-2.4749	8.4318	-4.0594	-0.97099	4.5321	1.1373
1290.2	-2.2665	8.6284	-4.1478	-1.6779	6.5738	-0.058382
1290.2	-2.3289	8.6214	-3.9456	-1.8975	8.8536	-0.67404
1290.2	-2.4888	8.7321	-4.1459	-1.4926	9.2014	-1.1442
1290.2	-2.5286	8.6579	-4.0199	-2.6165	8.6318	-0.99728
1290.3	-2.4081	8.6466	-3.9936	-2.9752	6.5738	-0.97364
1290.3	-2.0936	8.5771	-3.9356	-2.8517	5.1216	-0.88866
1290.3	-2.2158	8.7184	-4.0764	-2.6538	5.1404	-0.23059
1290.3	-2.3388	8.7168	-3.9394	-2.5163	4.9591	-0.034761
1290.3	-2.1915	8.6701	-3.7762	-2.9174	2.5	-0.24624
1290.4	-2.144	8.5184	-4.0777	-2.7173	0.51968	-0.43817
1290.4	-2.1499	8.6934	-4.1555	-2.5364	2.8185	-1.1255
1290.4	-2.2599	8.5091	-4.1494	-2.7862	4.8731	-2.0001
1290.4	-2.3701	8.4709	-4.1406	-3.7485	5.4412	-3.5585
1290.4	-2.2325	8.5951	-4.1038	-4.2693	4.3658	-4.7726
1290.5	-1.9195	8.3898	-3.7808	-3.4217	0.518	-5.2537
1290.5	-1.9372	8.4149	-3.8235	-1.7543	-1.6253	-5.7696
1290.5	-2.6492	8.6908	-4.0594	-0.86545	-0.76687	-6.0939
1290.5	-2.4325	8.3705	-3.8856	-0.17568	-2.7129	-7.2072
1290.5	-2.1098	8.2803	-4.2125	0.76841	-5.24	-8.1573
1290.6	-1.6249	9.1839	-4.2114	0.84161	-11.453	-8.1322
1290.6	-2.0933	8.3544	-4.3858	0.041092	-15.657	-8.1051
1290.6	-3.0565	7.939	-4.543	0.28826	-10.814	-10.565
1290.6	-2.2424	9.172	-4.0752	-2.4806	-12.128	-11.678
1290.6	-2.4748	9.0832	-4.0142	-4.8033	-18.043	-10.365
1290.7	-2.9613	8.1214	-3.936	-5.4827	-11.475	-15.648
1290.7	-2.5008	8.2077	-4.2439	-5.3513	-2.3323	-20.766
1290.7	-3.5566	8.682	-3.9775	-6.8596	0.10502	-20.868
1290.7	-3.6753	8.4239	-3.1837	-7.9102	-10.119	-19.024
1290.7	-2.7249	8.0593	-3.6832	-6.5412	-15.943	-17.429
1290.8	-2.9701	8.6441	-3.6705	-4.9819	-9.2532	-17.287
1290.8	-3.3892	8.6459	-3.6261	-5.148	-4.5587	-17.132
1290.8	-3.9416	8.3054	-3.6797	-5.3585	-3.616	-15.739
1290.8	-3.1338	8.2988	-3.8207	-5.3073	-4.2038	-14.187
1290.8	-4.0491	8.4896	-3.5765	-4.5784	-2.3071	-11.761
1290.9	-4.0757	8.3475	-3.231	-4.5979	-5.3775	-8.9242
1290.9	-3.4817	8.3788	-3.6808	-4.1515	-8.6436	-5.9517
1290.9	-3.7261	8.3937	-3.6978	-3.9907	-5.0343	-3.5222
1290.9	-3.8174	8.4341	-3.6842	-4.2756	-3.9867	-1.6239
1290.9	-3.497	8.6637	-3.638	-4.1287	-2.6215	0.415
1291	-3.6367	8.3246	-3.4947	-3.9662	-0.73865	1.9332
1291	-3.6898	8.469	-3.5089	-2.9915	-0.14251	3.2389
1291	-3.9104	8.1616	-3.7178	-2.7567	0.0061717	6.1073
1291	-3.9527	8.2289	-3.6391	-3.7862	-0.93024	10.117
1291	-3.2356	8.7716	-3.7662	-5.1758	-3.4891	12.985
1291.1	-3.5275	8.6286	-3.5415	-6.2158	-1.8087	13.889
1291.1	-3.6224	8.4741	-3.6853	-6.7891	-3.1585	15.273
1291.1	-3.448	8.233	-3.8429	-8.1274	-4.5226	17.98
1291.1	-3.5171	8.6685	-3.5155	-7.9609	1.1218	20.422
1291.1	-3.3175	8.577	-3.498	-7.9233	0.29051	22.719
1291.2	-3.3902	8.734	-3.658	-8.9384	-1.0726	24.544
1291.2	-3.0679	8.6957	-3.4908	-10.235	-4.3793	27.678
1291.2	-2.8754	8.5814	-3.4099	-10.723	-4.807	30.401
1291.2	-3.1284	8.6603	-3.6445	-11.276	-1.9205	31.932
1291.2	-3.0599	8.8312	-3.5417	-11.946	-1.1979	35.226
1291.3	-3.0476	8.8154	-3.6115	-12.46	-1.2718	39.129
1291.3	-2.8664	8.7249	-3.3392	-12.788	-0.76732	42.716
1291.3	-2.612	8.8671	-3.3964	-12.345	-1.0593	46.164
1291.3	-2.6286	8.95	-3.2706	-12.767	-2.1036	49.451
1291.3	-2.4097	9.1411	-3.0411	-13.587	-3.3311	52.012
1291.4	-1.7231	9.0757	-3.2819	-14.048	-4.427	54.34
1291.4	-1.4974	9.0676	-3.0024	-13.079	-2.8238	55.277
1291.4	-1.6257	9.4615	-3.1157	-11.731	0.013397	55.18
1291.4	-0.92364	9.1405	-2.8679	-12.429	-1.73	55.632
1291.4	-0.50505	9.0462	-3.1876	-10.781	-0.96504	54.276
1291.5	-0.67807	9.563	-3.5077	-9.4401	2.3097	51.148
1291.5	0.2035	8.7792	-3	-10.903	1.9512	49.309
1291.5	-0.62167	9.1857	-3.5364	-9.3628	3.7019	45.833
1291.5	-0.5086	9.3631	-2.9998	-11.305	-0.0708	43.542
1291.5	0.83731	8.5074	-2.6967	-11.183	-4.6125	41.472
1291.6	0.49128	9.2587	-2.826	-7.2686	-1.587	36.875
1291.6	0.11368	9.5236	-2.3276	-5.0843	0.47234	32.443
1291.6	0.12341	9.3316	-2.4018	-3.9044	-2.5113	30.214
1291.6	0.48588	9.1646	-2.781	-3.1444	-3.6295	28.031
1291.6	0.94963	9.356	-2.8201	-2.4615	-3.4781	24.856
1291.7	1.0197	9.1823	-2.9949	-1.8731	-3.122	20.782
1291.7	1.6266	8.8644	-2.9101	-1.5335	-0.99499	15.188
1291.7	1.5462	9.1425	-3.065	-0.22914	4.6428	8.148
1291.7	1.0279	9.153	-2.9999	0.16773	8.8472	1.3244
1291.7	0.9918	9.222	-3.1056	0.13455	7.6418	-2.6808
1291.8	-0.056609	9.3694	-3.0918	-0.094973	7.7573	-4.7139
1291.8	-0.078928	9.1893	-3.0857	-1.4815	2.5498	-4.6512
1291.8	0.62489	9.1864	-3.1587	-2.538	-2.4056	-3.1806
1291.8	0.59831	9.354	-3.1148	-2.5599	-0.86337	-3.9382
1291.8	0.28873	9.4244	-2.9012	-2.3905	-0.33607	-4.5952
1291.9	0.47975	9.364	-2.9314	-2.2393	-1.4844	-3.9016
1291.9	0.0042046	9.3404	-2.7152	-1.9739	0.77486	-3.951
1291.9	0.06471	9.3812	-2.7397	-2.0431	1.3577	-3.5647
1291.9	0.31478	9.2069	-3.0697	-2.0854	1.3772	-2.6949
1291.9	0.17081	9.2928	-3.0792	-2.0359	2.3721	-2.0807
1292	0.23913	9.3735	-3.0863	-1.8823	1.5594	-1.0227
1292	0.38534	9.3399	-2.8986	-2.1725	0.744	-0.53468
1292	0.5474	9.2985	-2.8948	-1.9502	1.4911	-1.134
1292	0.37354	9.2505	-2.929	-1.6495	3.166	-2.2571
1292	0.20909	9.335	-2.931	-1.8361	3.8583	-2.8388
1292.1	0.1458	9.3877	-3.0089	-2.0759	2.8857	-2.2797
1292.1	0.26239	9.392	-2.8872	-2.3798	1.3886	-1.5436
1292.1	0.35984	9.3176	-2.9567	-1.8887	1.5038	-1.123
1292.1	0.22578	9.3199	-2.9486	-1.693	2.8797	-1.2138
1292.1	0.17675	9.3555	-2.9093	-1.6191	2.9591	-1.2467
1292.2	0.37005	9.3026	-3.0635	-1.5362	1.7502	-0.9604
1292.2	0.21842	9.2598	-2.9755	-1.5454	2.3067	-1.1217
1292.2	0.19281	9.3084	-2.9298	-1.6251	2.3903	-1.3208
1292.2	0.28744	9.2951	-3.0162	-1.5144	1.0553	-0.99551
1292.2	0.38918	9.2341	-3.0453	-1.4549	1.2523	-1.2822
1292.3	0.10046	9.2709	-2.9825	-1.2563	2.1709	-1.6485
1292.3	0.19693	9.4478	-3.0392	-1.1643	1.4654	-1.1696
1292.3	0.24879	9.3448	-2.885	-1.4865	1.1204	-0.68703
1292.3	0.27435	9.2985	-3.0348	-1.4995	1.6763	-0.64437
1292.3	0.14478	9.2681	-3.0454	-1.47	2.3365	-0.78148
1292.4	0.13226	9.2906	-3.1436	-1.5126	1.062	-0.49482
1292.4	0.42331	9.3882	-3.1812	-1.6711	-0.50613	-0.080332
1292.4	0.17405	9.3451	-3.0942	-1.6779	1.1549	-0.51596
1292.4	0.1352	9.3586	-3.0403	-1.6958	1.2922	-0.32094
1292.4	0.4669	9.3367	-3.1292	-1.8835	0.54204	-0.006692
1292.5	0.42467	9.3217	-3.0821	-1.7614	1.6646	-0.48227
1292.5	0.10628	9.4335	-3.0111	-1.8062	2.3893	-0.95117
1292.5	0.35539	9.33	-3.1765	-1.9094	1.436	-0.46475
1292.5	0.38028	9.3091	-3.077	-1.8754	2.4083	-0.47697
1292.5	0.061107	9.321	-3.0711	-1.9962	2.9222	-0.65542
1292.6	0.20131	9.3271	-3.1287	-2.3038	1.6341	-0.18462
1292.6	0.28728	9.3218	-3.0986	-2.4432	1.4031	-0.15537
1292.6	0.35368	9.2241	-3.0912	-2.4926	1.2977	-0.40929
1292.6	0.21338	9.3572	-3.0724	-2.2844	1.6645	-0.84197
1292.6	0.17479	9.3346	-3.0322	-2.3482	1.5056	-0.86552
1292.7	0.27039	9.4037	-3.0044	-2.2983	1.0164	-0.55381
1292.7	0.21683	9.2909	-3.017	-2.0023	2.0882	-0.58406
1292.7	0.048574	9.2545	-2.9818	-2.1273	2.8634	-0.69624
1292.7	0.21497	9.3395	-3.058	-2.3277	1.417	-0.097039
1292.7	0.36762	9.3262	-3.1097	-2.4826	0.77728	0.10039
1292.8	0.35119	9.3535	-3.0756	-2.3778	1.6288	-0.45365
1292.8	0.20532	9.2757	-2.9657	-2.2906	1.9047	-0.87852
1292.8	0.21983	9.378	-3.1502	-2.2805	1.2565	-0.88436
1292.8	0.31903	9.308	-3.0516	-2.4136	0.70685	-0.95888
1292.8	0.23683	9.2485	-3.0241	-2.5572	1.1863	-1.3188
1292.9	0.19011	9.3042	-3.0006	-2.646	1.3526	-1.6138
1292.9	0.13307	9.3363	-3.0043	-2.553	0.98689	-1.6638
1292.9	0.24499	9.259	-3.1486	-2.6657	0.28695	-1.4248
1292.9	0.11067	9.2597	-3.0864	-2.7823	0.57873	-1.4799
1292.9	0.12506	9.2609	-3.1031	-2.8829	0.045093	-1.2834
1293	0.1218	9.3724	-3.0149	-2.8011	-0.39274	-0.92655
1293	0.10069	9.37	-2.9934	-2.7571	-0.37493	-0.45609
1293	0.057668	9.2744	-3.0036	-2.9195	-0.17015	0.11592
1293	0.28236	9.3044	-3.1251	-2.8926	0.072467	0.64916
1293	0.16981	9.2989	-3.0849	-2.9073	0.52314	0.69126
1293.1	0.19404	9.3817	-3.0517	-2.9145	0.80516	0.57322
1293.1	0.2466	9.3051	-3.0886	-2.7222	1.2539	0.45186
1293.1	0.34007	9.2462	-3.034	-2.855	1.1367	0.18556
1293.1	0.46566	9.2686	-3.0822	-2.9664	0.80545	-0.26815
1293.1	0.25597	9.2401	-3.0859	-3.1155	1.8612	-1.2373
1293.2	0.25025	9.2992	-3.0234	-3.1059	1.888	-1.626
1293.2	0.61042	9.2114	-3.1225	-3.1886	1.7552	-2.0216
1293.2	0.59239	9.21	-3.0647	-3.3199	2.9916	-3.8982
1293.2	0.16433	9.2704	-3.0571	-3.1721	3.3103	-5.795
1293.2	0.26381	9.184	-2.9818	-3.1177	0.85162	-6.511
1293.3	0.1478	9.15	-3.0078	-2.8505	-0.13157	-7.4421
1293.3	0.39833	9.1011	-2.9302	-2.9992	-1.065	-8.8475
1293.3	0.60032	9.1918	-2.8137	-2.647	0.70911	-11.409
1293.3	0.4911	9.2376	-2.816	-1.7918	4.0854	-14.931
1293.3	0.57144	9.1805	-2.7758	-0.27063	6.296	-18.325
1293.4	0.063737	9.1328	-3.2893	2.6199	10.068	-21.023
1293.4	0.27205	8.8941	-3.2088	5.1986	20.665	-22.23
1293.4	-0.46322	9.3025	-2.9938	7.5199	27.151	-22.992
1293.4	-0.35795	9.5463	-2.8711	6.2737	17.242	-24.366
1293.4	0.51466	8.9987	-2.6804	4.5727	8.6637	-26.018
1293.5	-0.45521	9.2758	-3.121	5.2871	7.4756	-29.102
1293.5	-1.4343	9.7073	-3.2493	7.8476	13.933	-29.445
1293.5	-1.9592	9.1862	-3.1279	8.3979	12.46	-25.611
1293.5	-1.6189	9.5625	-3.4842	6.9298	4.097	-19.651
1293.5	-0.41139	9.3481	-3.1601	4.9803	-1.3268	-15.629
1293.6	-0.54027	9.113	-3.7492	5.8339	4.594	-15.66
1293.6	-1.4756	9.6454	-3.1365	6.603	12.517	-17.029
1293.6	-0.48643	8.87	-3.3487	4.959	9.5515	-15.348
1293.6	-0.85609	9.1027	-3.5084	6.1816	7.3779	-14.998
1293.6	-0.9469	9.2937	-3.3716	7.3551	6.0847	-17.166
1293.7	0.08035	8.6357	-3.4182	7.1277	3.1229	-16.998
1293.7	-0.97163	9.2377	-3.3929	11.703	9.795	-18.715
1293.7	-1.4362	9.0889	-4.1015	11.344	11.753	-20.351
1293.7	-0.61208	8.8237	-3.5477	7.6379	4.9024	-18.739
1293.7	-0.87142	8.8957	-3.6462	8.3655	4.7672	-20.09
1293.8	-1.8665	9.1822	-3.9711	9.2551	9.3051	-22.564
1293.8	-0.49651	8.3727	-3.9479	6.0239	6.4719	-21.734
1293.8	-0.69195	8.6847	-4.0051	6.4235	6.9481	-22.945
1293.8	-2.8908	9.475	-3.742	6.8942	12.963	-27.306
1293.8	-0.76552	8.2249	-3.7981	2.5147	4.9604	-24.989
1293.9	-1.543	9.4482	-4.3437	5.0039	1.0298	-26.134
1293.9	-0.76313	8.7924	-4.5115	-0.16256	0.24879	-29.628
1293.9	-0.49406	8.5882	-5.0861	-3.1958	5.2894	-31.67
1293.9	-3.637	9.1587	-4.1538	-2.0203	15.551	-35.311
1293.9	-2.4754	8.9996	-3.7938	-7.6553	5.2782	-31.12
1294	-0.854	8.2857	-4.0669	-7.315	-2.191	-27.338
1294	-3.2357	9.4085	-3.3745	-1.9418	3.8108	-29.572
1294	-3.0573	8.9562	-3.4089	-2.0947	1.6026	-28.242
1294	-1.5397	8.2945	-4.2393	-3.0988	2.1877	-23.907
1294	-3.6261	9.3589	-3.5182	0.25716	5.6898	-24.933
1294.1	-2.5351	8.2426	-3.6483	-0.88936	1.005	-21.809
1294.1	-3.5246	9.0275	-3.4837	0.24189	4.2359	-18.981
1294.1	-3.5943	9.1303	-3.5004	-1.1848	4.5896	-17.633
1294.1	-2.8544	8.0165	-4.1666	-1.1943	3.8494	-15.402
1294.1	-2.6529	8.7662	-4.0879	0.076883	1.4507	-14.004
1294.2	-3.037	8.571	-3.792	0.068726	3.0821	-11.887
1294.2	-3.0516	8.1473	-3.8543	0.067335	4.5057	-10.875
1294.2	-2.8564	8.5876	-3.9547	1.0664	2.0371	-7.6254
1294.2	-3.6427	8.3607	-3.9196	2.6665	2.7183	-6.2163
1294.2	-2.419	7.9174	-3.9052	2.3522	0.38295	-4.7498
1294.3	-2.7881	8.5727	-3.5958	3.8017	-1.83	-2.2389
1294.3	-2.4773	8.3292	-3.7625	4.4731	0.76388	-1.0252
1294.3	-3.0117	8.9222	-4.0302	4.9991	4.352	0.59887
1294.3	-3.3216	8.2912	-4.3091	1.6886	8.2588	1.3697
1294.3	-2.7842	8.369	-4.4279	-1.3786	7.5671	3.1237
1294.4	-3.2452	8.5664	-3.9763	-2.2144	8.2355	4.8824
1294.4	-2.4958	8.5057	-4.1454	-3.3	10.308	6.9435
1294.4	-2.9412	8.5826	-4.3455	-3.8579	7.624	10.282
1294.4	-3.5033	7.7829	-4.4842	-5.9017	12.77	10.736
1294.4	-3.2172	8.7076	-3.8128	-7.7489	11.985	13.548
1294.5	-1.7287	8.8983	-3.7737	-8.794	4.2314	17.808
1294.5	-2.0086	8.3119	-4.2749	-6.6661	10.615	17.851
1294.5	-2.9949	8.7441	-4.0023	-6.608	18.767	15.377
1294.5	-2.0358	8.8152	-3.6851	-9.127	13.215	14.974
1294.5	-2.8707	8.4147	-3.5045	-7.7331	12.138	12.759
1294.6	-1.8954	8.4506	-3.8303	-6.3972	7.8529	12.03
1294.6	-1.9266	8.7753	-3.9999	-4.4178	6.5571	12.724
1294.6	-2.2258	8.7096	-4.3763	-3.125	1.6715	14.501
1294.6	-1.9659	8.5464	-4.2375	-2.2409	-5.18	14.25
1294.6	-1.845	8.4349	-4.2111	-3.3736	-4.8145	12.009
1294.7	-2.0393	8.9455	-4.251	-4.1274	1.3466	8.6535
1294.7	-1.6385	8.9308	-4.1391	-6.5521	0.52001	7.1924
1294.7	-1.7079	8.7821	-4.0817	-6.7575	-0.26662	6.1718
1294.7	-1.6129	8.6874	-3.8988	-7.2417	-1.491	4.3016
1294.7	-1.688	8.6038	-4.0953	-6.5349	-0.11961	1.9447
1294.8	-1.9834	8.8247	-3.952	-5.4319	1.5108	0.16708
1294.8	-1.9744	8.7633	-3.8985	-4.5746	1.3298	-0.49238
1294.8	-1.9466	8.5969	-4.0036	-4.482	2.0119	-0.37982
1294.8	-2.2853	8.8308	-3.9564	-4.8486	4.0134	0.42981
1294.8	-2.2214	8.718	-3.8443	-5.7869	3.1185	1.7318
1294.9	-1.9815	8.7397	-3.9279	-5.9231	1.8741	2.4658
1294.9	-1.7264	8.8903	-3.923	-5.1117	2.1029	3.2713
1294.9	-1.9735	8.674	-3.7644	-4.4552	3.5958	3.7489
1294.9	-2.1482	8.5534	-3.9306	-4.7063	4.6527	3.3043
1294.9	-1.8729	8.6704	-4.031	-4.8588	5.6447	2.9404
1295	-1.832	8.9148	-3.8906	-4.3415	3.9807	3.3544
1295	-1.7143	8.8094	-3.8434	-5.0158	1.8904	3.7351
1295	-1.7317	8.8854	-3.8144	-5.3983	2.2295	3.2756
1295	-1.7446	8.7372	-3.7673	-5.6079	2.3757	2.4648
1295	-1.5907	8.73	-3.8547	-5.1218	2.623	1.202
1295.1	-1.7031	8.849	-3.8835	-4.0394	2.7259	0.16646
1295.1	-1.7171	8.7939	-3.8559	-3.6578	2.1722	-0.67809
1295.1	-1.747	8.8456	-3.9939	-3.8982	1.2915	-1.5699
1295.1	-1.6699	8.8822	-3.9849	-4.2274	0.76831	-2.1416
1295.1	-1.7851	8.9057	-3.8965	-4.5723	0.53813	-2.2864
1295.2	-1.8379	8.8772	-3.7737	-5.1089	0.042592	-2.4346
1295.2	-1.9822	8.6563	-3.7888	-5.2194	0.98971	-2.6037
1295.2	-1.9583	8.8418	-3.7709	-5.2995	0.65108	-2.8495
1295.2	-1.9721	9.0018	-3.6871	-5.6578	-0.42398	-2.3831
1295.2	-1.9	8.8505	-3.7037	-5.9035	-1.3838	-1.9274
1295.3	-1.9359	8.7113	-3.6365	-5.4888	-2.1064	-1.5257
1295.3	-2.0524	8.8045	-3.7192	-4.8058	-1.7229	-1.3091
1295.3	-2.0435	8.8957	-3.6471	-4.4027	-1.3591	-1.2072
1295.3	-1.9796	8.8436	-3.7225	-4.1341	-1.8566	-1.0652
1295.3	-1.978	8.695	-3.7308	-3.5359	-2.1286	-1.0459
1295.4	-1.8713	8.7638	-3.8403	-2.8804	-0.86046	-1.2371
1295.4	-1.9498	8.8806	-3.7948	-2.7411	1.2405	-1.1843
1295.4	-2.1356	8.784	-3.6851	-3.0341	1.2643	-0.69568
1295.4	-1.9453	8.8212	-3.6919	-3.3435	-0.42845	-0.68328
1295.4	-1.8259	8.8385	-3.6792	-3.1898	-0.41635	-0.8384
1295.5	-1.9532	8.8046	-3.612	-2.4431	0.47066	-1.0507
1295.5	-2.031	8.7319	-3.6918	-1.9172	0.90003	-1.1658
1295.5	-1.9586	8.8498	-3.7151	-1.4979	0.9762	-1.1133
1295.5	-1.9288	8.9	-3.688	-0.96858	0.76386	-1.111
1295.5	-1.9353	8.8252	-3.6618	-0.61014	0.61205	-1.3716
1295.6	-1.9055	8.8085	-3.6966	-0.3419	1.2386	-1.7349
1295.6	-2.0225	8.8022	-3.7844	-0.19409	2.4615	-1.8301
1295.6	-2.0918	8.8729	-3.8044	-0.30502	1.8894	-1.4083
1295.6	-2.0135	8.9058	-3.8066	-0.75288	0.80501	-0.71973
1295.6	-1.9841	8.7906	-3.728	-1.1806	0.90219	-0.49413
1295.7	-2.092	8.7312	-3.7726	-1.291	1.4946	-0.21463
1295.7	-1.9808	8.8161	-3.9151	-1.6184	2.0834	-0.1354
1295.7	-1.9182	8.8429	-3.8546	-1.9355	2.5029	-0.22536
1295.7	-2.0756	8.8019	-3.7639	-2.0348	1.9976	-0.038726
1295.7	-1.9453	8.8153	-3.7782	-2.2044	1.1823	-0.030081
1295.8	-1.9218	8.8056	-3.7268	-2.2043	1.2545	-0.3674
1295.8	-1.9911	8.8289	-3.8356	-1.9646	1.8587	-0.45298
1295.8	-2.0405	8.8286	-3.7699	-2.015	2.0037	-0.3003
1295.8	-1.9902	8.8278	-3.765	-2.0372	1.6261	-0.1557
1295.8	-1.9921	8.8427	-3.7444	-1.9456	1.6517	-0.040739
1295.9	-2.0055	8.745	-3.7511	-1.8269	1.7754	0.0091017
1295.9	-1.9581	8.7678	-3.8021	-1.696	1.7863	-0.10615
1295.9	-2.0101	8.8718	-3.8282	-1.7289	1.7936	-0.054997
1295.9	-1.9553	8.7955	-3.8373	-2.0115	2.1485	-0.22095
1295.9	-1.9807	8.8556	-3.9112	-2.3016	2.5707	-0.29638
1296	-1.9784	8.7941	-3.8463	-2.7377	1.739	-0.18631
1296	-1.9581	8.7801	-3.7945	-3.0203	1.3522	-0.31388
1296	-1.9118	8.7994	-3.8573	-3.0998	1.7646	-0.43576
1296	-2.0046	8.796	-3.7734	-3.1217	2.206	-0.49455
1296	-2.0062	8.8186	-3.7072	-3.2004	1.8731	-0.52666
1296.1	-1.9634	8.8879	-3.6802	-3.0594	1.6415	-0.44517
1296.1	-2.0436	8.8754	-3.7386	-2.7323	1.6689	-0.35105
1296.1	-1.9565	8.8143	-3.763	-2.2483	1.9838	-0.37123
1296.1	-2.0587	8.7199	-3.9817	-2.2005	1.8338	-0.10805
1296.1	-1.8065	8.5815	-4.0807	-1.0092	5.8225	0.17041
1296.2	-1.7569	8.4746	-3.5557	4.5622	21.564	0.021629
1296.2	-2.7465	8.2943	-3.7009	8.082	26.32	-0.40231
1296.2	-2.318	8.7476	-3.7966	4.7371	13.582	-1.8208
1296.2	-1.8933	8.925	-3.8388	1.298	9.6055	-3.0442
1296.2	-1.8601	8.9762	-4.0197	1.162	15.465	-4.0987
1296.3	-1.9035	8.9529	-4.1511	0.49326	17.57	-4.1308
1296.3	-1.9061	8.7753	-4.1547	-0.59312	14.771	-2.8671
1296.3	-1.9485	8.8137	-4.0279	-0.51784	9.7085	-0.95552
1296.3	-1.6626	8.841	-3.8845	-1.4185	3.9474	0.056179
1296.3	-1.5353	8.9173	-3.9675	-2.5794	2.5208	0.55333
1296.4	-1.5867	8.8827	-3.963	-2.4355	4.338	0.21922
1296.4	-1.8015	8.7763	-4.0365	-2.0986	5.9329	-0.0056711
1296.4	-2.1464	8.6871	-4.0756	-2.195	5.4573	0.16459
1296.4	-1.9589	8.7068	-3.879	-3.0749	2.3819	0.43481
1296.4	-1.7976	8.5775	-3.8673	-3.5651	0.14418	0.33841
1296.5	-1.7445	8.6225	-3.9916	-3.0895	0.19371	-0.44222
1296.5	-1.7749	8.4998	-4.2489	-2.7891	2.2652	-1.6853
1296.5	-1.7163	8.7463	-4.1269	-2.2133	4.3718	-3.5461
1296.5	-1.1362	8.6227	-3.933	-2.2336	2.025	-4.3885
1296.5	-1.061	8.842	-4.0049	-0.45686	-1.3315	-5.6291
1296.6	-1.3594	8.7002	-3.8136	1.4188	-2.2532	-8.7789
1296.6	-1.0743	8.4121	-4.4022	4.1064	-1.7557	-13.252
1296.6	-1.6007	9.3395	-4.3248	6.0778	-5.6269	-14.996
1296.6	-1.708	8.657	-4.3634	4.3066	-13.14	-17.232
1296.6	-1.2992	8.6407	-4.9378	2.5549	-10.15	-22.291
1296.7	-2.0551	8.7448	-5.0237	-2.1444	-3.4854	-26.819
1296.7	-2.3782	8.5922	-4.4601	-6.3397	-2.911	-28.934
1296.7	-2.2228	8.339	-3.4864	-9.435	-7.4293	-29.535
1296.7	-3.8092	8.5415	-3.3081	-9.2395	-6.6737	-28.488
1296.7	-3.3202	8.2722	-2.6257	-8.1775	-15.184	-25.187
1296.8	-2.1397	8.5766	-2.9283	-3.4426	-21.598	-23.885
1296.8	-3.1751	8.1608	-3.4365	1.294	-14.183	-23.562
1296.8	-3.4689	8.3786	-4.0574	3.8011	-7.8918	-24.34
1296.8	-3.2356	8.321	-4.4499	3.0561	-5.0237	-23.286
1296.8	-3.3357	8.8117	-4.0353	1.3639	-5.5464	-20.685
1296.9	-3.6053	8.4998	-4.0018	-0.022251	-9.378	-16.96
1296.9	-3.9603	7.9347	-4.0358	-0.64863	-9.2995	-14.652
1296.9	-3.9145	8.0899	-3.7224	-1.7748	-10.946	-11.339
1296.9	-3.4484	8.1818	-3.6637	-1.5722	-13.578	-7.1682
1296.9	-3.0193	8.6392	-3.9477	-0.69715	-11.156	-5.546
1297	-3.9207	8.4497	-3.8649	-0.7026	-6.0997	-4.3629
1297	-3.9872	8.3988	-3.5377	-1.1979	-7.2494	-2.125
1297	-3.5225	8.7537	-3.6873	-0.88616	-8.9342	1.1799
1297	-3.7467	8.35	-3.928	-0.55741	-5.0685	3.0834
1297	-4.0369	8.2965	-3.8256	-0.76154	-3.1824	5.2701
1297.1	-3.7672	8.5982	-3.8427	-1.091	-2.5589	8.3309
1297.1	-3.7597	8.3143	-4.2171	-2.3751	0.26651	11.766
1297.1	-3.9342	8.6531	-4.1069	-4.5842	1.5432	15.201
1297.1	-3.803	8.5313	-3.9272	-6.8923	-1.8947	20.616
1297.1	-3.6483	8.4017	-4.0066	-8.061	-3.4383	25.479
1297.2	-3.5997	8.5029	-3.7433	-10.292	-2.4944	29.832
1297.2	-3.2775	8.4632	-3.857	-12.156	-2.0568	33.855
1297.2	-3.3425	8.6708	-3.9714	-12.847	1.049	36.625
1297.2	-2.9844	8.8672	-3.9679	-14.651	2.4121	39.911
1297.2	-2.9349	8.7755	-3.7411	-16.951	0.67307	43.814
1297.3	-2.9099	8.8293	-3.6507	-17.332	-2.7737	47.849
1297.3	-2.8904	8.9288	-3.7487	-18.838	-7.575	51.701
1297.3	-2.3757	8.8265	-3.3804	-21.216	-12.639	54.759
1297.3	-1.4501	8.7827	-3.3313	-20.477	-12.729	56.162
1297.3	-1.4208	8.9029	-3.5079	-17.947	-6.7964	54.41
1297.4	-1.6919	9.0479	-3.6095	-16.393	-0.42582	53.607
1297.4	-2.0968	9.3333	-3.4755	-16.659	2.3722	54.667
1297.4	-1.515	9.4822	-3.016	-18.252	-2.6456	56.869
1297.4	0.027141	8.7819	-2.8543	-17.743	-7.9347	56.798
1297.4	-0.26518	8.579	-3.058	-14.469	-3.0802	52.341
1297.5	-1.2519	9.2101	-2.7179	-11.827	3.0488	48.297
1297.5	-0.85362	9.549	-2.6756	-11.449	-1.1447	46.885
1297.5	0.50328	8.8702	-3.2704	-11.289	-7.0234	46.074
1297.5	0.46549	8.9476	-3.4542	-8.8205	-4.7789	41.75
1297.5	0.67623	8.9774	-2.4812	-8.8327	-6.6224	36.39
1297.6	0.25705	9.1326	-2.9356	-6.9585	-8.7371	32.046
1297.6	1.1192	9.3203	-2.4938	-5.8978	-8.9146	26.62
1297.6	0.84624	9.149	-2.7348	-3.5813	-5.6502	20.693
1297.6	0.68558	9.3059	-2.9614	-2.3523	-3.8531	14.931
1297.6	1.0394	9.1339	-3.2149	-1.7959	-4.3818	10.341
1297.7	0.45143	9.2676	-3.0247	-1.3995	-2.172	6.2462
1297.7	0.76629	9.2008	-3.0354	-1.3201	-2.0042	3.346
1297.7	0.26869	9.3174	-2.8098	-1.1092	-0.34679	1.0517
1297.7	0.099954	9.2702	-2.7902	-1.3269	1.1988	-0.55826
1297.7	0.48864	9.3285	-3.067	-1.4275	1.9626	-1.2165
1297.8	0.36852	9.4364	-2.9818	-1.2621	4.1982	-1.9573
1297.8	0.1754	9.1961	-2.9781	-1.4595	5.3309	-2.6514
1297.8	-0.12027	9.223	-3.0242	-1.269	4.9591	-2.6712
1297.8	0.4816	9.3842	-3.0879	-1.1639	3.0804	-1.8588
1297.8	0.25343	9.3241	-3.0131	-1.2175	4.074	-1.9826
1297.9	-0.034756	9.268	-2.909	-1.5195	3.6086	-2.6899
1297.9	0.098129	9.308	-2.8884	-1.6049	1.0601	-2.5286
1297.9	0.40386	9.2728	-3.0932	-1.689	0.92703	-2.765
1297.9	0.19827	9.4316	-3.0577	-1.3895	3.1016	-3.662
1297.9	-0.21529	9.3527	-2.8581	-1.3874	3.5913	-3.6922
1298	-0.1299	9.2094	-2.8561	-1.8942	1.8476	-2.5372
1298	0.15934	9.228	-3.049	-1.7657	1.5881	-1.8231
1298	0.1212	9.3638	-3.0128	-1.5824	2.6842	-1.9497
1298	0.1413	9.353	-3.1275	-1.4387	2.5624	-1.8743
1298	0.0010365	9.3529	-2.9764	-1.4579	1.7935	-1.2967
1298.1	0.15468	9.3001	-2.9774	-1.6384	0.67442	-0.83143
1298.1	0.27657	9.3108	-3.0581	-1.3948	0.61439	-0.86519
1298.1	0.11038	9.2603	-2.9091	-1.4098	1.6815	-1.2837
1298.1	-0.042913	9.325	-2.9207	-1.6242	1.7983	-1.602
1298.1	0.2348	9.3747	-3.0624	-1.555	0.98209	-1.4323
1298.2	-0.04923	9.3689	-3.0008	-1.5953	1.5591	-1.5568
1298.2	0.017677	9.2989	-2.819	-1.7476	0.8834	-1.2549
1298.2	0.17249	9.2194	-2.942	-1.6219	0.96441	-1.0302
1298.2	0.073022	9.3765	-3.0786	-1.3472	2.2728	-1.2214
1298.2	0.11638	9.439	-3.0819	-1.5404	1.9168	-1.1622
1298.3	-0.064365	9.259	-2.9662	-1.7347	1.6415	-0.92892
1298.3	0.090131	9.2781	-2.945	-1.7412	1.3142	-0.70031
1298.3	0.13073	9.3176	-3.091	-1.6707	1.6739	-0.76231
1298.3	-0.0066029	9.3602	-3.0525	-1.6863	1.7421	-0.83
1298.3	0.14394	9.3435	-3.1315	-1.6907	1.0066	-0.66835
1298.4	-0.018405	9.4297	-3.0234	-1.4266	1.3739	-0.7029
1298.4	0.10913	9.2568	-3.0284	-1.4054	1.008	-0.44547
1298.4	0.09582	9.2977	-3.032	-1.3675	1.1912	-0.52714
1298.4	-0.054994	9.3817	-3.1107	-1.5508	1.2138	-0.68081
1298.4	0.051276	9.2563	-3.2165	-1.766	0.51813	-0.4062
1298.5	0.011112	9.3163	-3.0425	-1.9584	0.48562	-0.22541
1298.5	0.16999	9.3094	-3.1271	-1.978	-0.18324	0.11627
1298.5	0.16395	9.3467	-3.0412	-1.8272	0.22482	-0.23885
1298.5	0.064816	9.2923	-2.9789	-1.7749	1.2646	-0.73209
1298.5	-0.045824	9.3259	-3.0239	-1.7085	1.2119	-0.62417
1298.6	0.022857	9.2442	-3.1116	-1.9276	0.65738	-0.28434
1298.6	0.077161	9.2737	-3.1553	-2.1658	0.59146	-0.27808
1298.6	0.065066	9.3124	-3.1247	-2.2276	0.29074	-0.35555
1298.6	0.098672	9.3527	-3.2113	-2.2127	-0.37988	-0.047938
1298.6	0.044239	9.3109	-2.975	-2.5585	0.067263	-0.1546
1298.7	0.085029	9.1738	-3.0079	-2.7644	0.42129	-0.24041
1298.7	0.055047	9.2464	-3.0293	-2.9273	1.1128	-0.59512
1298.7	0.07048	9.377	-3.0796	-2.8866	1.5095	-0.92389
1298.7	-0.1158	9.3796	-3.0347	-2.5327	1.1327	-0.47869
1298.7	-0.19351	9.2863	-3.008	-2.5611	0.36242	0.4676
1298.8	-0.072008	9.3919	-3.0465	-2.513	0.43974	1.5124
1298.8	-0.05681	9.3326	-2.9838	-2.6451	0.95489	2.2069
1298.8	-0.17547	9.2985	-3.0925	-2.528	1.3356	2.9212
1298.8	-0.1061	9.2938	-3.052	-2.7191	0.99292	4.2462
1298.8	0.067217	9.2648	-3.0867	-2.8431	0.62419	5.4594
1298.9	0.1325	9.2618	-3.1142	-2.926	0.92546	5.9629
1298.9	0.13047	9.158	-2.9564	-3.0509	2.6987	5.8337
1298.9	0.14069	9.2905	-3.0961	-2.8361	4.5793	5.7004
1298.9	0.25872	9.2418	-3.1609	-3.1496	4.3094	5.8167
1298.9	0.39394	9.3155	-3.1289	-3.7524	3.1924	5.5175
1299	0.51869	9.2919	-3.0948	-4.3355	2.0688	4.7784
1299	0.55918	9.1656	-3.0893	-4.986	2.522	3.0351
1299	0.57823	9.0204	-3.0772	-6.0132	1.9106	0.4559
1299	1.1186	8.9333	-3.086	-6.3582	0.66732	-2.9869
1299	1.1608	9.2813	-3.2308	-4.9046	3.4281	-7.8144
1299.1	1.0212	9.3757	-2.8355	-2.8702	9.3972	-13.023
1299.1	0.21289	9.5274	-2.8727	-1.0356	11.808	-16.512
1299.1	-0.029735	9.1305	-2.9663	0.90907	14.923	-17.823
1299.1	0.20875	9.1247	-2.6875	2.2375	18.568	-19.09
1299.1	0.32969	9.356	-3.0972	1.3017	12.627	-21.199
1299.2	0.66723	9.1874	-2.8741	0.92939	11.6	-25.065
1299.2	0.29568	9.3367	-2.9579	2.5349	13.847	-30.117
1299.2	-0.081592	9.4348	-2.9663	5.2891	14.909	-34.395
1299.2	-0.18471	9.0039	-2.9847	7.127	11.659	-36.995
1299.2	-0.78694	8.8895	-3.4022	8.6135	9.6372	-37.676
1299.3	-1.4463	9.6435	-3.1452	9.4221	8.5672	-37.076
1299.3	-0.94877	9.1421	-3.5088	8.202	5.6092	-33.732
1299.3	-0.80608	9.1653	-3.526	6.4816	5.8047	-32.696
1299.3	-0.30919	8.973	-3.4302	5.166	6.291	-33.623
1299.3	-0.69391	9.0313	-3.4374	4.3743	7.7542	-34.269
1299.4	-1.9179	9.4448	-3.4242	6.1696	12.288	-35.799
1299.4	-1.569	8.7463	-3.3358	4.8995	10.261	-33.576
1299.4	-1.246	9.0549	-3.3312	4.1432	5.6682	-31.589
1299.4	-1.5334	9.1407	-3.3476	5.3693	7.7399	-32.136
1299.4	-1.5752	8.7033	-3.2593	6.3749	8.0188	-31.065
1299.5	-2.4924	9.2851	-3.8586	8.695	6.3085	-29.994
1299.5	-0.87229	8.8432	-3.2936	5.139	-1.9956	-26.868
1299.5	-2.4549	9.0383	-3.8119	8.08	1.257	-27.365
1299.5	-2.3432	8.7623	-3.5313	7.3668	1.8289	-27.771
1299.5	-1.5142	8.9862	-3.6574	5.8302	0.42105	-25.655
1299.6	-2.0583	9.1163	-4.0547	7.7182	1.4297	-27.561
1299.6	-1.3659	8.5057	-4.4006	4	3.0051	-27.003
1299.6	-3.3004	9.2767	-4.1333	3.7727	10.938	-28.343
1299.6	-2.8794	8.5862	-3.944	-1.0735	7.9477	-25.548
1299.6	-1.763	8.6691	-4.0192	-3.3523	1.7599	-21.702
1299.7	-3.0825	9.2384	-3.7408	-2.7637	3.3584	-22.495
1299.7	-2.8175	8.3999	-3.6553	-5.7138	6.1597	-21.408
1299.7	-2.3998	8.9452	-3.8676	-6.2905	7.7728	-19.118
1299.7	-3.1483	9.1511	-3.2311	-5.5505	8.3484	-18.387
1299.7	-3.3133	8.486	-3.5836	-4.3424	7.2783	-18.389
1299.8	-2.6834	8.7644	-3.7098	-4.0927	6.5626	-14.835
1299.8	-3.273	8.5167	-3.4723	-3.1665	7.2088	-13.341
1299.8	-2.3391	8.0606	-3.6613	-3.6412	5.6855	-12.947
1299.8	-1.9451	8.8702	-3.8248	-3.3047	6.2075	-8.4343
1299.8	-3.072	8.3929	-3.7974	-3.4528	10.526	-8.4123
1299.9	-3.7782	8.6602	-3.4311	-4.4719	11.281	-8.8785
1299.9	-2.754	8.3185	-3.9374	-4.1215	7.0826	-5.1993
1299.9	-2.8995	8.3177	-3.6567	-1.9458	7.901	-2.6406
1299.9	-2.6952	8.8649	-3.5611	-1.9318	3.7428	1.3081
1299.9	-3.5034	8.5852	-3.5336	-1.4784	6.1077	2.7791
1300	-3.0004	8.5428	-4.0347	-1.7364	9.6953	3.6132
1300	-2.6445	8.1617	-4.0107	-3.0334	10.514	6.0238
1300	-3.1731	8.9556	-3.786	-3.9937	9.4889	9.3007
1300	-3.2547	8.453	-3.7739	-6.0255	7.2838	12.525
1300	-2.8274	8.2748	-3.8352	-6.6299	7.8593	14.055
1300.1	-2.3396	8.6096	-4.1395	-7.1779	11.898	14.136
1300.1	-2.5482	8.5563	-3.8557	-8.9023	14.211	14.606
1300.1	-3.0765	8.7956	-3.5585	-10.211	11.346	15.603
1300.1	-2.3037	8.8604	-3.3689	-12.124	2.3729	19.094
1300.1	-2.2087	8.6653	-3.3837	-12.189	2.8562	17.707
1300.2	-2.8427	8.6274	-3.4321	-10.14	8.8593	12.726
1300.2	-1.808	8.967	-3.1271	-8.9315	2.3804	12.374
1300.2	-1.2464	8.5837	-3.2606	-5.3401	-0.34432	12.005
1300.2	-2.6288	8.6954	-3.2507	-2.0508	2.0391	11.57
1300.2	-2.777	8.873	-3.3579	-0.91719	0.51885	10.945
1300.3	-1.3771	9.0327	-3.6821	-2.8791	-5.9587	11.663
1300.3	-1.0852	9.0155	-4.2379	-2.9684	-4.621	11.651
1300.3	-2.0586	8.995	-3.7571	-2.565	-2.3873	11.872
1300.3	-2.1919	8.9212	-3.2939	-2.8139	-4.5226	9.7915
1300.3	-1.6199	8.6442	-3.489	-3.5303	-4.3786	7.4995
1300.4	-1.6225	8.7432	-3.6751	-3.2322	0.61439	5.5781
1300.4	-1.4404	9.0181	-3.8996	-2.3328	4.6411	4.3436
1300.4	-1.8904	8.9663	-3.6965	-1.25	6.6731	4.132
1300.4	-2.2472	8.7877	-3.458	-1.0496	6.0707	3.3003
1300.4	-1.8445	8.7201	-3.538	-1.726	2.9541	2.4946
1300.5	-1.4282	8.8753	-3.7554	-2.0158	0.87206	2.0494
1300.5	-1.7391	8.9258	-3.8513	-1.3154	3.7825	2.0882
1300.5	-2.0829	8.7683	-3.5863	-1.2391	5.2549	1.8639
1300.5	-1.9865	8.8031	-3.5233	-1.7066	2.6061	1.5317
1300.5	-1.7001	8.918	-3.7024	-1.4936	0.42321	1.0649
1300.6	-1.5028	8.9704	-3.7384	-0.40464	0.01431	0.74145
1300.6	-1.6963	8.9138	-3.6621	0.19467	0.41614	0.65916
1300.6	-2.0199	8.8045	-3.7064	0.066291	2.1273	-0.16908
1300.6	-1.8008	8.7865	-3.6898	-0.16877	2.1883	-1.3401
1300.6	-1.5755	9.0391	-3.7929	-0.010754	1.071	-1.7968
1300.7	-1.8047	9.0142	-3.8715	-0.23307	2.2185	-1.7841
1300.7	-1.9082	8.9572	-3.8279	-1.0523	2.2142	-1.9079
1300.7	-1.8421	8.8693	-3.7979	-2.3045	0.67108	-1.51
1300.7	-1.9872	8.6859	-3.8522	-2.4986	1.6079	-1.7825
1300.7	-1.9166	8.7903	-3.8656	-2.2871	1.8581	-2.4867
1300.8	-1.8389	8.8647	-3.6942	-3.3214	1.3952	-2.3437
1300.8	-1.8983	8.9283	-3.6948	-3.7153	0.74321	-2.3118
1300.8	-1.868	8.8778	-3.7405	-4.4323	0.44632	-2.1237
1300.8	-1.8585	8.9006	-3.7424	-4.8102	0.32817	-2.0222
1300.8	-1.9568	8.8843	-3.6226	-4.8413	0.33303	-1.8312
1300.9	-2.0058	8.9307	-3.5397	-4.8216	-0.79851	-1.5856
1300.9	-1.9134	8.9172	-3.4361	-4.6206	-1.933	-1.6428
1300.9	-1.913	8.8424	-3.5301	-4.1337	-1.9167	-1.8031
1300.9	-1.9296	8.8726	-3.6478	-3.2974	-1.2864	-1.6503
1300.9	-2.0393	8.8621	-3.5308	-2.9322	-1.0511	-1.3925
1301	-2.0938	8.7805	-3.5564	-2.874	-1.0871	-1.2807
1301	-2.034	8.8837	-3.6143	-2.705	-1.274	-1.1834
1301	-1.9272	8.8473	-3.7521	-2.5683	-0.97167	-1.0511
1301	-1.9393	8.7669	-3.7986	-2.6206	0.47461	-1.0114
1301	-2.0399	8.8972	-3.7086	-2.7537	1.7522	-0.96039
1301.1	-1.9732	8.9533	-3.7199	-3.2786	1.5262	-0.69537
1301.1	-1.965	8.8291	-3.6758	-3.6899	0.99928	-0.48518
1301.1	-1.9854	8.8354	-3.5895	-3.5515	1.1464	-0.30684
1301.1	-1.9749	8.8665	-3.5434	-3.7424	1.351	-0.23716
1301.1	-1.995	8.9451	-3.6143	-3.9243	1.8824	-0.24262
1301.2	-1.9046	8.8492	-3.5692	-3.7566	1.6333	-0.25963
1301.2	-1.943	8.8224	-3.4883	-3.2747	1.4281	-0.3993
1301.2	-1.9723	8.9404	-3.5215	-2.7688	1.9505	-0.61899
1301.2	-2.0526	8.8975	-3.5099	-2.6156	2.1426	-0.57225
1301.2	-2.0091	8.8928	-3.5503	-2.3097	1.4084	-0.27273
1301.3	-1.8984	8.7988	-3.5231	-2.0248	0.48161	-0.24117
1301.3	-1.9231	8.8607	-3.6131	-1.6528	1.1533	-0.44874
1301.3	-1.9112	8.9383	-3.6876	-1.6273	2.2562	-0.60535
1301.3	-2.0713	8.9243	-3.6969	-1.8164	2.7725	-0.40126
1301.3	-2.0172	8.8686	-3.6547	-2.2911	1.3429	0.012437
1301.4	-1.9509	8.9006	-3.5188	-2.3736	1.7176	0.15323
1301.4	-1.7404	8.6978	-3.9473	-2.2946	3.0337	-0.064326
1301.4	-1.6723	8.3331	-3.8952	1.4635	14.534	-0.37887
1301.4	-2.5002	8.6384	-3.3357	5.9801	24.697	-1.0154
1301.4	-2.2035	8.8489	-3.4543	3.1432	13.288	-0.83069
1301.5	-1.9491	8.7318	-3.5883	1.4998	9.5581	-0.73435
1301.5	-2.3636	8.8422	-3.7434	1.3071	9.761	-1.6649
1301.5	-1.9393	8.9332	-3.5212	0.14643	7.3047	-1.8042
1301.5	-1.7006	9.0071	-3.6457	-0.031879	6.6441	-1.0837
1301.5	-1.8317	8.8241	-3.7289	0.66178	6.7936	-0.74427
1301.6	-1.7157	8.8524	-3.8782	0.82512	8.2725	-1.0152
1301.6	-1.6989	9.0892	-3.8482	0.5352	8.3611	-0.57506
1301.6	-1.6743	8.7579	-3.9148	0.10881	6.952	-0.3256
1301.6	-2.001	8.8067	-4.0725	-0.17472	7.8971	0.32108
1301.6	-2.0155	8.7889	-3.9279	-1.3317	8.471	0.51317
1301.7	-1.8278	8.8276	-3.8662	-2.7073	6.394	-0.23604
1301.7	-1.5163	8.9198	-4.0131	-3.6868	4.1835	-0.070277
1301.7	-1.7153	8.8656	-3.9803	-4.4014	4.921	0.36524
1301.7	-1.8976	8.6298	-3.7929	-4.3565	5.9155	-0.76785
1301.7	-1.5212	8.6001	-3.8065	-4.4459	5.006	-2.5655
1301.8	-1.3141	8.9102	-3.967	-3.5747	6.2513	-4.0334
1301.8	-1.2125	8.6492	-3.7842	-3.1068	7.2026	-4.6292
1301.8	-1.5887	8.4597	-3.5589	-2.0716	3.536	-4.669
1301.8	-1.6593	8.3572	-3.4645	-1.3537	-2.2264	-6.3639
1301.8	-2.1281	8.3296	-3.9056	0.83072	-2.4847	-9.4201
1301.9	-2.0115	9.0403	-4.0492	3.1302	-5.8633	-11.515
1301.9	-0.55099	9.5076	-3.4555	2.9681	-18.245	-10.6
1301.9	-1.1688	9.0609	-3.5127	4.0896	-23.951	-12.766
1301.9	-1.312	8.4786	-4.5716	4.7695	-18.137	-18.783
1301.9	-1.4025	8.6703	-4.9933	0.97557	-5.71	-22.344
1302	-3.6935	8.7479	-4.8501	-3.9479	8.356	-28.97
1302	-2.523	8.4731	-4.0356	-11.261	2.1468	-31.345
1302	-2.6165	8.5651	-3.5535	-13.2	-7.3807	-28.939
1302	-3.084	8.4494	-3.6329	-11.263	-8.7507	-28.553
1302	-2.6302	8.8134	-3.2846	-9.5375	-7.8347	-27.824
1302.1	-3.3329	8.7817	-3.2589	-8.5213	-7.8275	-26.294
1302.1	-3.0627	8.6472	-3.2578	-7.8885	-7.4992	-24.898
1302.1	-2.8444	8.3999	-3.6601	-6.7414	-4.8931	-23.225
1302.1	-3.6212	8.3842	-3.6499	-5.3977	-1.4982	-22.384
1302.1	-3.3667	8.5284	-3.5221	-4.9782	-3.1576	-21.216
1302.2	-3.1896	8.5102	-3.3268	-3.7672	-9.2947	-18.989
1302.2	-3.6074	8.486	-3.5035	-2.5828	-12.396	-16.343
1302.2	-3.58	8.4416	-3.3516	-2.6991	-11.636	-14.061
1302.2	-3.1757	8.7211	-3.4544	-2.5838	-13.414	-12.017
1302.2	-4.0288	7.907	-3.4936	-1.7738	-12.208	-10.618
1302.3	-3.8715	7.8633	-3.0227	-0.78545	-10.297	-7.8075
1302.3	-3.2476	9.116	-3.5631	0.8671	-13.549	-5.553
1302.3	-3.7611	8.4567	-3.453	1.7249	-9.3941	-6.3681
1302.3	-3.6029	8.4672	-3.516	1.6152	-7.0458	-5.4447
1302.3	-3.512	8.4905	-3.4523	0.75722	-8.0759	-4.0452
1302.4	-3.8665	8.7228	-3.4494	-0.12324	-7.7717	-2.693
1302.4	-3.687	8.5767	-3.443	-1.2647	-9.3562	-1.2382
1302.4	-3.8987	8.1731	-3.432	-1.8445	-9.1125	0.59534
1302.4	-4.1374	8.3859	-3.3424	-2.2179	-7.5842	2.8965
1302.4	-4.1389	8.6741	-3.54	-2.3756	-5.1289	5.2236
1302.5	-4.1239	8.264	-3.6874	-3.8616	-2.6957	9.7861
1302.5	-4.1306	8.5559	-3.2701	-5.3135	-1.1777	14.43
1302.5	-4.1951	8.5996	-3.35	-5.7874	0.17061	19.396
1302.5	-4.1271	8.3946	-3.7335	-6.507	0.82573	24.688
1302.5	-4.071	8.5305	-3.5555	-7.7106	0.23738	29.793
1302.6	-4.0304	8.5488	-3.5468	-9.3963	-3.1344	36.493
1302.6	-3.6037	8.8425	-3.5257	-10.709	-4.3143	42.025
1302.6	-3.3325	8.6382	-3.469	-13.044	-5.1432	47.2
1302.6	-3.1792	8.5205	-3.5278	-12.887	-4.7539	51.676
1302.6	-2.9145	9.0349	-3.2922	-13.383	-2.7527	54.5
1302.7	-2.4899	8.9128	-3.1612	-14.917	-3.431	57.575
1302.7	-2.2658	8.8061	-3.4939	-14.493	-2.9208	59.4
1302.7	-1.4855	8.9811	-2.5347	-14.33	-1.8094	59.611
1302.7	-0.61076	9.3184	-2.5301	-11.571	6.1109	56.347
1302.7	-1.8325	8.7973	-3.1626	-9.1992	22.417	50.691
1302.8	-2.635	9.5515	-3.1069	-10.419	27.14	49.124
1302.8	-2.079	9.4852	-3.6646	-14.857	11.895	52.407
1302.8	-1.2081	8.7861	-3.5194	-16.841	-9.5917	55.548
1302.8	-0.13493	8.8231	-3.5914	-16.503	-21.676	55.002
1302.8	0.94729	8.5375	-3.4993	-16.059	-20.41	49.959
1302.9	0.51441	8.8677	-2.9192	-13.892	-8.6135	41.959
1302.9	-0.38065	8.8577	-2.1623	-11.563	-3.3106	34.104
1302.9	0.81891	9.0054	-1.8498	-8.8879	-9.7104	28.582
1302.9	0.26892	9.5908	-2.2905	-5.593	-6.9528	21.721
1302.9	0.21923	9.2365	-2.5116	-5.019	-4.0665	15.134
1303	0.20433	9.2473	-2.8991	-4.0426	-2.303	11.75
1303	-0.42134	9.1737	-3.1193	-3.9802	-1.0441	10.014
1303	-0.59369	9.2888	-2.8667	-3.8645	-2.1254	10.454
1303	-0.36343	9.4471	-2.2064	-3.7921	-4.7483	11.857
1303	0.093427	9.4779	-2.3379	-3.1501	-4.6746	11.971
1303.1	0.15397	9.2587	-2.5196	-2.5942	0.34457	10.188
1303.1	-0.048027	9.2834	-2.6811	-1.4174	4.9157	8.238
1303.1	-0.095921	9.4164	-3.0087	-1.152	5.7134	7.8063
1303.1	0.22148	9.1597	-3.0205	-1.8242	4.8395	7.3896
1303.1	-0.17006	9.4626	-3.0037	-1.5025	3.9314	7.4461
1303.2	-0.022126	9.6278	-2.8057	-2.4131	0.12557	8.4552
1303.2	-0.045669	9.6006	-2.5367	-3.2226	-1.7772	8.5086
1303.2	0.45058	9.436	-2.5813	-3.5629	-1.5393	7.7577
1303.2	0.53013	9.2378	-2.732	-4.1969	0.47736	6.0837
1303.2	0.46179	9.2745	-2.6857	-4.5887	3.3353	3.7858
1303.3	0.28357	9.3636	-2.8075	-3.771	5.4706	2.1382
1303.3	-0.036468	9.4381	-2.7159	-3.6352	6.042	1.354
1303.3	0.082919	9.433	-2.7639	-3.7135	3.7176	1.9588
1303.3	0.034616	9.4478	-2.5891	-3.8123	1.7343	2.7679
1303.3	0.10562	9.387	-2.5146	-3.4596	1.6367	2.8178
1303.4	0.28686	9.3994	-2.6789	-3.0273	2.5864	2.4711
1303.4	0.31166	9.4829	-2.7158	-3.0123	3.4294	2.0501
1303.4	0.25363	9.3091	-2.6899	-2.8718	3.3496	1.641
1303.4	0.28787	9.3743	-2.5555	-2.6317	3.0445	1.2321
1303.4	0.093034	9.4619	-2.573	-2.2442	3.2043	0.91056
1303.5	0.054094	9.4418	-2.6576	-1.9518	2.3166	1.1942
1303.5	0.24608	9.3501	-2.7355	-1.9105	1.1782	1.8846
1303.5	0.32282	9.3334	-2.7252	-1.7928	1.6394	1.4481
1303.5	0.42907	9.3324	-2.6514	-1.4449	2.5158	0.56034
1303.5	0.28038	9.4253	-2.7981	-1.1794	3.5934	-0.10213
1303.6	0.1471	9.422	-2.8158	-1.1587	3.4834	-0.39521
1303.6	0.16963	9.4113	-2.6976	-1.4675	2.0016	-0.1171
1303.6	0.27143	9.3996	-2.6665	-1.5847	1.1501	0.11481
1303.6	0.32546	9.4191	-2.7108	-1.5527	1.5325	0.068664
1303.6	0.15607	9.3666	-2.7484	-1.6383	2.0793	-0.17236
1303.7	0.17735	9.4143	-2.7155	-1.8963	1.7779	-0.10167
1303.7	0.23558	9.4498	-2.675	-1.9913	1.7003	0.2374
1303.7	0.30222	9.3235	-2.6925	-2.0396	1.744	0.32287
1303.7	0.26296	9.4133	-2.6963	-2.0966	1.6106	0.12879
1303.7	0.23684	9.3597	-2.747	-2.1883	1.1576	-0.040679
1303.8	0.20238	9.3918	-2.7409	-2.0339	1.7036	-0.062608
1303.8	0.27554	9.3327	-2.7183	-2.1086	1.7375	-0.12079
1303.8	0.30051	9.443	-2.7278	-2.0317	1.6666	-0.22764
1303.8	0.29659	9.4591	-2.7316	-2.0844	1.7625	-0.48472
1303.8	0.20814	9.4026	-2.7001	-1.9531	1.8435	-0.77957
1303.9	0.21477	9.3689	-2.7751	-2.059	1.3675	-0.75842
1303.9	0.41372	9.3942	-2.8357	-2.4633	0.23204	-0.85015
1303.9	0.30025	9.422	-2.6972	-2.3636	0.68925	-1.3733
1303.9	0.067956	9.3412	-2.7122	-2.3598	0.34594	-1.7654
1303.9	0.16589	9.3172	-2.7395	-2.4758	-0.43205	-1.7245
1304	0.29533	9.3533	-2.7696	-2.624	-0.70557	-1.7029
1304	0.28578	9.314	-2.9142	-2.7077	-0.94044	-2.0079
1304	0.21592	9.4268	-2.8206	-2.897	-2.2477	-2.4935
1304	0.25474	9.2908	-2.7058	-2.9862	-3.6403	-2.8956
1304	0.24072	9.3594	-2.6642	-2.8883	-3.3849	-3.6349
1304.1	0.14035	9.389	-2.6827	-2.7194	-2.6497	-4.5739
1304.1	0.36797	9.2676	-2.7792	-2.7287	-2.698	-5.1689
1304.1	0.34066	9.3328	-2.7761	-2.2909	-0.90764	-6.2025
1304.1	-0.0027486	9.3296	-2.7478	-1.9192	1.3132	-6.9561
1304.1	-0.10017	9.3751	-2.6341	-2.0716	1.1092	-6.8316
1304.2	0.10726	9.4174	-2.5531	-2.0091	0.26499	-6.5678
1304.2	-0.17486	9.4506	-2.5635	-0.93299	2.13	-6.4389
1304.2	-0.34944	9.4693	-2.636	-0.70736	2.8898	-5.5118
1304.2	-0.030491	9.3197	-2.6078	-0.47722	1.4037	-4.0431
1304.2	-0.16925	9.44	-2.6547	0.042768	1.4457	-3.2639
1304.3	0.11858	9.3303	-2.4959	0.19034	0.94806	-3.0059
1304.3	0.46336	9.3616	-2.7837	1.182	1.4979	-4.2647
1304.3	0.47185	9.4756	-2.7028	1.7421	4.1322	-7.0479
1304.3	0.18788	9.2069	-2.7662	2.5622	5.2575	-9.9945
1304.3	0.20303	9.325	-2.9385	3.6376	6.0988	-12.295
1304.4	-0.35805	9.6165	-2.6226	4.9752	8.2709	-13.912
1304.4	-0.037087	9.001	-2.7705	5.028	4.6932	-14.39
1304.4	-0.05265	9.2613	-2.8882	6.5063	3.5744	-15.053
1304.4	-0.10518	9.7542	-2.9604	7.5675	6.04	-17.875
1304.4	0.88782	8.4419	-3.2203	7.0187	6.3191	-20.606
1304.5	-0.67492	9.2506	-3.2939	9.4733	12.114	-24.228
1304.5	-0.60355	9.5225	-2.7441	8.5462	11.976	-25.347
1304.5	0.13475	8.7304	-3.4143	7.8937	10.265	-24.625
1304.5	-1.2288	9.9266	-3.5742	8.7842	15.401	-27.362
1304.5	-0.98529	8.5486	-3.0764	3.6862	7.2101	-27.213
1304.6	-0.54807	8.9184	-3.465	4.2792	6.5691	-27.367
1304.6	-0.581	9.9599	-3.4558	6.0278	10.261	-27.893
1304.6	-0.67723	8.543	-3.1248	4.5824	7.8349	-27.989
1304.6	-1.2133	9.0811	-3.4773	6.6983	12.775	-29.509
1304.6	-1.7094	9.1453	-3.1886	6.0635	14.09	-29.62
1304.7	-0.96475	8.7449	-3.1382	6.0774	6.9811	-28.444
1304.7	-1.9059	9.8793	-3.3326	8.9561	12.563	-28.996
1304.7	-2.2198	8.6718	-3.3743	7.2562	14.474	-27.584
1304.7	-1.2698	9.024	-3.4497	7.3841	5.3033	-25.847
1304.7	-1.1303	9.2222	-3.4925	8.1018	2.4848	-26.962
1304.8	-0.5782	8.4264	-3.7868	7.3899	5.5544	-27.898
1304.8	-2.8068	9.9338	-3.7269	7.6467	12.662	-30.156
1304.8	-2.6344	9.1138	-4.0823	3.0663	7.5551	-29.229
1304.8	-0.5014	8.4282	-4.036	-0.99036	1.8255	-24.787
1304.8	-2.2916	9.2691	-3.9381	0.27876	7.3287	-27.602
1304.9	-3.2723	9.2297	-3.9277	-1.3171	13.23	-30.645
1304.9	-1.7344	8.4686	-3.9507	-6.6778	9.5301	-26.398
1304.9	-2.0282	9.0714	-3.9133	-6.0286	8.6095	-26.778
1304.9	-1.7275	8.6432	-3.9793	-6.5872	6.9665	-27.321
1304.9	-3.1036	8.876	-3.6726	-5.4081	8.2057	-26.918
1305	-3.3222	9.13	-3.4078	-4.8374	6.6558	-26.792
1305	-2.0202	8.3268	-3.7016	-5.6046	3.7176	-24.204
1305	-1.841	8.701	-3.4931	-5.2483	3.521	-22.725
1305	-3.5898	8.522	-3.2946	-3.7684	4.6056	-22.076
1305	-2.8616	8.685	-3.3129	-3.7214	-0.34379	-18.06
1305.1	-3.0932	9.1883	-2.9854	-2.3345	-0.64619	-12.78
1305.1	-3.6169	8.2723	-2.7566	-1.0515	4.8907	-13.182
1305.1	-2.7417	8.406	-3.8438	-0.97034	5.2914	-9.575
1305.1	-4.5136	8.4903	-3.7808	-0.65683	10.099	-4.914
1305.1	-3.2189	8.7985	-3.1255	-2.4888	3.343	-1.4571
1305.2	-2.4334	8.5528	-3.4154	-1.5251	1.4907	3.4504
1305.2	-3.627	8.1894	-3.7823	-1.0999	8.6566	4.9096
1305.2	-3.0019	8.6752	-4.2826	-2.5092	8.6853	6.4503
1305.2	-3.0281	8.8589	-3.666	-5.2498	8.9612	9.9203
1305.2	-2.7979	8.9175	-3.668	-7.507	6.355	11.874
1305.3	-3.0234	8.4169	-3.6346	-7.8043	7.0819	12.661
1305.3	-2.8551	8.4368	-3.6783	-8.0263	9.0811	12.033
1305.3	-2.4897	8.9189	-3.6053	-9.5049	7.7466	13.998
1305.3	-2.9697	9.0367	-3.0573	-9.608	4.3174	16.565
1305.3	-2.5343	8.8179	-2.977	-7.823	3.9271	15.182
1305.4	-1.4501	8.9865	-3.181	-6.0911	5.4677	12.455
1305.4	-2.2349	8.6824	-3.1326	-3.869	6.1358	10.95
1305.4	-3.3975	8.8492	-2.8959	-0.87953	1.8342	11.456
1305.4	-2.4672	8.7442	-3.0465	0.35216	-9.2806	12.98
1305.4	-1.3042	8.6054	-3.57	1.2621	-13.254	13.188
1305.5	-0.83748	8.5231	-4.0536	2.7935	-5.1179	11.575
1305.5	-1.8667	8.88	-4.1647	2.8747	5.2949	9.883
1305.5	-2.6309	8.985	-4.0178	0.91087	9.2198	7.763
1305.5	-2.1056	8.9507	-3.8004	-1.7529	4.5458	7.1269
1305.5	-1.8573	8.9057	-3.688	-3.6505	1.6775	6.6705
1305.6	-1.7184	8.9348	-3.7816	-3.848	3.5874	6.229
1305.6	-1.963	8.7658	-3.5562	-3.5908	5.0423	5.0865
1305.6	-2.1765	8.576	-3.6164	-2.6245	6.8371	3.0547
1305.6	-1.8432	8.8564	-3.7176	-2.5058	8.1318	1.8826
1305.6	-1.8516	8.9709	-3.7501	-3.1431	7.0114	1.9368
1305.7	-2.0545	8.8923	-3.6835	-3.2686	4.3974	2.6993
1305.7	-2.2446	8.7784	-3.6203	-3.4298	3.9515	3.1361
1305.7	-2.3232	8.8311	-3.5757	-3.7411	3.5821	3.6498
1305.7	-1.9608	8.9103	-3.4006	-3.7827	0.9427	4.1295
1305.7	-1.8119	8.9377	-3.5356	-3.6046	0.31233	4.4156
1305.8	-1.9291	8.8684	-3.5031	-3.3784	2.0474	4.5302
1305.8	-1.9727	8.7142	-3.4101	-2.8965	3.5918	4.1506
1305.8	-1.9514	8.8643	-3.4492	-2.8092	3.4431	3.7191
1305.8	-1.8068	8.975	-3.4398	-2.0999	1.9814	3.6691
1305.8	-1.6828	8.983	-3.5195	-1.4023	-0.19306	3.436
1305.9	-1.6495	8.8783	-3.657	-1.3853	-1.3893	2.9816
1305.9	-1.6812	8.9867	-3.6723	-1.426	-0.39489	2.0735
1305.9	-1.7786	8.9675	-3.734	-1.5592	0.48247	1.3181
1305.9	-1.7964	8.9312	-3.7182	-1.9627	-0.17043	0.77204
1305.9	-2.0011	8.8353	-3.643	-2.527	-1.039	0.37174
1306	-2.0546	8.8115	-3.5435	-3.0491	-2.5671	0.16321
1306	-1.9378	8.8791	-3.5315	-3.2048	-3.8508	-0.034379
1306	-1.793	8.8256	-3.6488	-3.0708	-3.8611	-0.20215
1306	-1.7833	8.8926	-3.7159	-2.5823	-1.8616	-0.43518
1306	-1.9831	8.9473	-3.5975	-2.2833	-0.011399	-0.29903
1306.1	-2.0322	8.8958	-3.5188	-2.3406	-0.25741	-0.16088
1306.1	-1.8229	8.8393	-3.5143	-2.3774	-0.77223	-0.64681
1306.1	-1.8085	8.7852	-3.5826	-1.9233	0.43123	-1.3517
1306.1	-1.9719	8.8955	-3.6078	-1.6794	2.112	-1.8035
1306.1	-1.9683	9.0233	-3.6156	-2.1301	2.1542	-1.7532
1306.2	-1.8821	8.9919	-3.5448	-2.5058	0.61046	-1.5369
1306.2	-1.8368	8.8365	-3.5645	-2.4596	-0.55373	-1.6911
1306.2	-1.9068	8.8448	-3.5893	-1.9797	0.17832	-2.1529
1306.2	-1.9774	8.8874	-3.5612	-1.5866	1.6788	-2.5311
1306.2	-2.015	8.9358	-3.6267	-1.7039	2.0675	-2.345
1306.3	-1.8941	8.9021	-3.6974	-2.0216	1.3364	-1.9948
1306.3	-1.8867	8.8764	-3.6014	-2.3913	1.1339	-1.8652
1306.3	-1.9665	8.91	-3.6115	-2.5734	1.7226	-1.8039
1306.3	-2.0346	8.9006	-3.5222	-2.7564	1.7792	-1.6878
1306.3	-2.0292	8.86	-3.6336	-3.1369	1.3306	-1.4205
1306.4	-1.9523	8.8609	-3.7156	-3.4074	1.3323	-0.88679
1306.4	-1.9624	8.8631	-3.5521	-3.4936	1.7656	-0.65578
1306.4	-1.9523	8.8915	-3.5585	-3.5264	2.1841	-0.75701
1306.4	-1.9414	8.9442	-3.5065	-3.5364	2.3047	-0.64208
1306.4	-1.985	8.8681	-3.5037	-3.5459	2.4409	-0.54914
1306.5	-1.9962	8.9158	-3.4798	-3.3777	2.1475	-0.37995
1306.5	-1.966	8.8682	-3.5184	-3.1242	1.7447	-0.29947
1306.5	-1.9618	8.9589	-3.5	-2.7997	1.5454	-0.20955
1306.5	-1.9608	8.8933	-3.4962	-2.4243	1.8327	-0.067863
1306.5	-2.0188	8.829	-3.5228	-2.2521	2.8075	-0.15848
1306.6	-1.9897	8.9	-3.5554	-2.1496	2.3073	-0.10587
1306.6	-1.9842	8.9139	-3.5572	-2.1009	1.5875	0.055896
1306.6	-1.9288	8.887	-3.575	-2.1188	1.6852	0.0020337
1306.6	-1.9675	8.9239	-3.5787	-2.2468	2.2942	-0.15761
1306.6	-1.9584	8.9421	-3.569	-2.2592	1.949	-0.07758
1306.7	-1.848	8.8647	-3.6049	-2.5707	1.326	-0.10583
1306.7	-1.945	8.8887	-3.6197	-2.7001	2.1251	-0.3355
1306.7	-1.9529	8.9381	-3.5824	-2.8185	2.5746	-0.43641
1306.7	-2.0037	8.9102	-3.5334	-3.0264	2.1517	-0.36723
1306.7	-2.0055	8.8395	-3.4529	-3.098	1.4862	-0.30867
1306.8	-1.9278	8.8389	-3.472	-2.9027	1.3422	-0.14025
1306.8	-1.9541	8.8527	-3.5261	-2.5799	1.4382	-0.11879
1306.8	-1.9008	8.8935	-3.4945	-2.2963	1.6315	-0.20248
1306.8	-1.9471	8.8953	-3.5785	-2.1991	1.7703	-0.30232
1306.8	-1.9997	8.8963	-3.5052	-2.1373	2.6587	-0.39922
1306.9	-1.9943	8.9325	-3.6624	-2.4617	1.9979	-0.21224
1306.9	-1.9792	9.021	-3.5958	-2.4353	2.2143	0.12282
1306.9	-1.8365	8.8038	-3.9215	-2.8518	1.813	0.51301
1306.9	-1.7641	8.5114	-3.7914	0.53134	12.99	0.27061
1306.9	-2.3664	8.7052	-3.1716	5.3819	26.983	-0.4154
1307	-2.2537	8.8732	-3.5568	2.6485	16.644	-0.90576
1307	-1.8817	8.9806	-3.5711	-0.93235	9.9131	-0.96975
1307	-2.1597	8.9157	-3.5906	-0.42293	10.115	-1.2455
1307	-2.0389	8.7168	-3.7269	-0.010015	8.1338	-1.8821
1307	-1.8183	8.8984	-3.5949	-0.99393	10.129	-2.9348
1307.1	-1.8397	9.1745	-3.7592	-0.80769	12.133	-3.4314
1307.1	-1.894	9.0168	-3.7461	-1.4312	11.043	-2.626
1307.1	-1.7976	8.6883	-3.8231	-1.3635	10.28	-2.2507
1307.1	-1.6199	8.6795	-3.8767	-1.3377	9.0824	-2.0199
1307.1	-1.6904	8.943	-3.7476	-1.2016	6.6327	-1.0005
1307.2	-2.0848	8.9092	-3.6271	-1.3856	5.3016	-0.030751
1307.2	-1.9828	8.7375	-3.5509	-1.7133	3.0801	-0.21094
1307.2	-1.4203	8.7842	-3.5577	-1.5767	0.40857	-0.74441
1307.2	-1.1594	9.0477	-3.7803	-0.60338	2.1444	-1.5761
1307.2	-1.8601	8.9856	-3.8254	0.00053592	7.0283	-2.1634
1307.3	-1.9862	8.4949	-3.7555	-0.6202	5.2026	-3.1695
1307.3	-1.6208	8.6104	-3.7668	-0.40715	1.7278	-4.8668
1307.3	-1.3836	8.7236	-3.9302	-0.43288	0.47409	-6.2273
1307.3	-0.97354	8.6279	-4.0275	-0.24093	0.59319	-8.1681
1307.3	-1.5009	8.8397	-3.8145	0.75323	1.2999	-9.7724
1307.4	-1.5437	8.5521	-3.9373	1.9656	-4.4775	-11.078
1307.4	-1.4817	8.5972	-4.5278	2.3503	-9.3366	-13.087
1307.4	-1.8438	9.4091	-4.703	1.4436	-6.3962	-17.934
1307.4	-1.387	8.5362	-4.0907	-1.1126	-7.6566	-21.684
1307.4	-2.706	9.242	-3.7786	-2.7257	-9.8049	-23.784
1307.5	-3.0296	9.1509	-3.6043	-5.3709	-10.397	-26.569
1307.5	-1.5356	7.6873	-3.7776	-7.5437	-11.272	-28.494
1307.5	-2.7884	8.9053	-2.9958	-5.5541	-7.1628	-30.715
1307.5	-2.8008	8.4876	-2.621	-4.7942	-13.493	-29.717
1307.5	-2.5448	8.0498	-3.09	-2.3141	-21.091	-27.335
1307.6	-3.1289	8.846	-3.1249	0.90608	-21.149	-26.729
1307.6	-2.4344	8.2682	-3.5819	2.5831	-17.901	-28.147
1307.6	-3.0224	8.3324	-3.6404	4.7316	-11.655	-29.862
1307.6	-4.1155	8.408	-4.172	4.5811	-10.342	-29.298
1307.6	-3.558	8.5054	-3.7545	2.0111	-12.449	-26.117
1307.7	-3.5566	8.4532	-3.3817	1.5064	-14.504	-24.068
1307.7	-4.4266	8.1392	-3.7015	2.4024	-13.177	-22.875
1307.7	-3.8493	8.4275	-3.7495	0.99923	-9.845	-20.743
1307.7	-3.87	8.6435	-3.4582	-0.56136	-7.849	-17.372
1307.7	-4.2128	8.5954	-3.4514	-0.70163	-3.8938	-14.37
1307.8	-3.8631	8.2843	-3.6569	-0.2094	-1.9025	-10.574
1307.8	-4.4706	8.2409	-3.6386	1.3152	-0.85459	-8.2958
1307.8	-4.9896	7.7469	-3.6063	0.36248	2.6368	-5.8704
1307.8	-4.2077	7.7356	-3.709	-1.7316	0.027175	-0.3961
1307.8	-4.0774	8.6618	-3.8005	-2.2382	-1.9943	3.1053
1307.9	-4.0436	8.5286	-3.8206	-3.649	-1.4099	4.4998
1307.9	-4.0358	8.0606	-3.5272	-5.1367	0.27584	6.7065
1307.9	-4.6126	8.4097	-3.4725	-5.0113	1.6339	8.528
1307.9	-3.9093	8.537	-3.5597	-6.4422	-1.7985	12.334
1307.9	-3.702	8.0899	-3.5735	-8.1284	-3.4255	16.21
1308	-4.1054	8.5422	-3.7686	-8.5268	-0.31886	18.464
1308	-3.7721	8.3523	-3.6178	-11.512	-1.7173	22.126
1308	-3.6858	8.2227	-3.6932	-12.544	-1.1374	25.761
1308	-3.7899	8.8157	-3.6106	-11.954	2.4394	28.564
1308	-3.5506	8.4235	-3.4356	-14.119	-1.1895	33.214
1308.1	-3.4893	8.5413	-3.6147	-13.475	-2.1999	36.432
1308.1	-3.393	8.8553	-3.4132	-13.068	0.21434	38.393
1308.1	-2.8356	8.4938	-3.4243	-14.187	-2.2225	41.781
1308.1	-2.942	8.36	-3.4682	-13.516	-1.4406	43.309
1308.1	-2.7876	9.0306	-3.4192	-13.771	0.069827	44.522
1308.2	-2.4465	8.7803	-3.2916	-15.515	-0.97748	46.685
1308.2	-2.5611	8.6466	-3.1728	-14.937	0.57972	47.491
1308.2	-1.9985	9.3857	-3.0784	-14.8	1.1792	48.192
1308.2	-1.757	9.1216	-3.366	-15.353	0.28339	49.174
1308.2	-2.0373	8.8581	-3.1806	-14.138	1.8665	48.351
1308.3	-1.6674	9.2719	-3.1464	-13.935	1.7206	47.697
1308.3	-1.3006	8.6684	-3.5495	-14.551	3.13	47.309
1308.3	-1.769	8.723	-2.9492	-13.107	7.4767	46.148
1308.3	-1.5083	9.3946	-2.3405	-12.379	3.5224	46.301
1308.3	-0.29749	8.7105	-2.2137	-11.586	-4.3337	46.238
1308.4	-0.78344	9.3233	-2.2792	-7.8937	-2.6946	43.143
1308.4	-1.1804	9.909	-2.444	-7.2329	-3.7857	40.686
1308.4	0.038495	8.8882	-2.68	-7.1295	-11.704	39.19
1308.4	0.2995	9.2558	-3.2355	-4.6812	-12.963	35.441
1308.4	0.094067	9.172	-3.2449	-4.7052	-9.6864	31.744
1308.5	-0.51564	9.3316	-3.2223	-5.7967	-6.6897	28.379
1308.5	0.043712	9.278	-2.9741	-6.7888	-8.7394	27.977
1308.5	0.34079	9.3484	-2.5585	-6.7144	-8.4558	26.734
1308.5	0.32977	9.3402	-2.18	-5.793	-6.1706	23.116
1308.5	1.0757	9.0151	-2.4726	-4.3342	-4.4449	18.132
1308.6	0.82987	9.1469	-2.6678	-2.607	1.6631	11.79
1308.6	0.6097	9.1657	-2.9052	-1.9696	5.8767	5.6131
1308.6	0.76543	9.0673	-3.1081	-2.1584	5.9603	1.1802
1308.6	0.52662	9.2991	-3.1989	-2.2725	6.0409	-2.7565
1308.6	0.27604	9.5172	-2.9103	-2.8151	4.767	-5.0067
1308.7	-0.34732	9.5875	-2.8254	-2.8172	2.6455	-4.8346
1308.7	0.079527	9.3061	-2.5966	-4.4954	-0.24404	-4.1052
1308.7	0.13157	9.1745	-2.597	-4.6351	1.9869	-4.141
1308.7	-0.15065	9.3716	-2.5855	-3.7695	7.1674	-4.875
1308.7	-0.46188	9.3305	-2.5512	-3.0127	8.3695	-4.2185
1308.8	-0.32877	9.485	-2.8063	-2.4433	6.9957	-2.4318
1308.8	-0.44475	9.4131	-2.7446	-2.4497	6.4122	-0.62493
1308.8	-0.41815	9.2763	-2.6368	-2.5853	3.5941	1.1734
1308.8	0.04984	9.2545	-2.715	-2.4349	1.0794	2.2878
1308.8	0.15525	9.4202	-2.724	-1.9399	2.3527	1.6326
1308.9	0.058901	9.5103	-2.6661	-1.4481	3.696	0.76195
1308.9	-0.13985	9.4399	-2.8399	-1.255	3.4828	0.68764
1308.9	-0.18582	9.3905	-2.8013	-1.4991	2.2204	1.1784
1308.9	-0.057707	9.3131	-2.7817	-1.7028	0.73618	1.8187
1308.9	0.17654	9.3506	-2.855	-1.9674	0.78094	1.6871
1309	0.053166	9.3886	-2.8268	-2.2236	1.3971	1.1933
1309	0.13981	9.4265	-2.7397	-2.0479	0.44144	0.85945
1309	0.06412	9.4029	-2.7389	-1.6551	0.93646	0.54162
1309	-0.092548	9.3795	-2.729	-1.5409	1.6338	0.29978
1309	-0.076127	9.4669	-2.7877	-1.479	1.0628	0.45485
1309.1	0.054356	9.3233	-2.7288	-1.7672	-0.39452	0.81552
1309.1	0.22026	9.3675	-2.7215	-1.6569	-0.83079	0.56573
1309.1	0.083158	9.4156	-2.7908	-1.4553	0.058182	-0.18197
1309.1	0.039869	9.3392	-2.7452	-1.319	0.42485	-0.80379
1309.1	0.040796	9.3305	-2.8299	-1.1581	1.0452	-1.2645
1309.2	0.0025745	9.4148	-2.8703	-1.0602	1.4812	-1.4849
1309.2	-0.050503	9.4179	-2.7981	-0.9332	1.4396	-1.4127
1309.2	-0.087362	9.3859	-2.7684	-1.0632	1.1725	-1.2375
1309.2	0.043234	9.3554	-2.7779	-1.2452	0.52381	-1.018
1309.2	0.13303	9.4023	-2.7944	-1.3322	0.67089	-1.0957
1309.3	0.039435	9.404	-2.7993	-1.2235	0.79887	-1.3743
1309.3	-0.055175	9.3333	-2.767	-1.2678	0.41705	-1.4445
1309.3	-0.0074483	9.3229	-2.8411	-1.2353	0.96614	-1.4208
1309.3	-0.039979	9.4213	-2.7786	-1.2701	1.5327	-1.3754
1309.3	-0.066669	9.4142	-2.8719	-1.3095	0.93088	-1.039
1309.4	0.12384	9.3316	-2.892	-1.6034	-0.01882	-0.8433
1309.4	-0.021433	9.3672	-2.8465	-1.6094	0.96846	-1.3372
1309.4	-0.17414	9.3326	-2.9119	-1.578	0.72207	-1.2553
1309.4	-0.049666	9.2941	-2.8763	-1.8139	-0.1085	-0.79837
1309.4	0.053977	9.3644	-2.8545	-1.9366	0.35796	-0.76718
1309.5	0.039415	9.3977	-2.8025	-1.7523	0.9029	-1.1269
1309.5	-0.041787	9.3915	-2.8306	-1.6183	1.0033	-1.5109
1309.5	-0.16371	9.337	-2.7826	-1.8521	0.8988	-1.5186
1309.5	0.019639	9.3506	-2.9533	-1.7777	0.40526	-1.3841
1309.5	0.08971	9.3353	-2.9603	-1.9244	0.88902	-1.716
1309.6	-0.02407	9.3746	-2.9884	-2.0995	1.3694	-2.3817
1309.6	0.039837	9.2864	-2.8684	-2.9813	0.64051	-2.6087
1309.6	0.085584	9.2323	-2.9017	-3.4288	0.25488	-3.4247
1309.6	0.073865	9.1449	-2.9982	-3.5827	1.1168	-4.6981
1309.6	0.21411	9.0611	-3.0337	-4.5192	1.0035	-6.0552
1309.7	0.34932	9.0611	-3.1987	-6.1075	2.437	-8.0093
1309.7	0.56046	9.062	-3.055	-8.5922	4.4573	-10.506
1309.7	0.15933	9.2762	-2.7508	-9.1683	7.3889	-13.682
1309.7	-0.54947	9.4051	-2.3712	-7.8687	10.277	-16.482
1309.7	-0.28678	9.2632	-2.1549	-6.0491	7.0486	-17.595
1309.8	-0.13238	9.128	-2.4959	-3.6496	6.355	-19.157
1309.8	-0.10655	8.9861	-2.4209	-1.6811	9.9444	-22.931
1309.8	0.22848	9.1296	-3.041	0.54132	10.005	-27.051
1309.8	-0.19006	9.5862	-3.069	4.3002	19.189	-30.764
1309.8	-0.86001	9.4062	-2.0304	8.4121	24.025	-34.399
1309.9	-1.3168	9.1771	-2.573	9.9648	12.884	-36.194
1309.9	-0.91301	9.3165	-2.72	9.7632	10.554	-35.499
1309.9	-0.89811	9.1947	-3.201	10.318	14.575	-34.985
1309.9	-2.1022	9.3234	-3.2147	10.28	15.268	-33.748
1309.9	-2.1504	9.7384	-3.0539	9.0782	11.092	-29.725
1310	-1.4694	9.2052	-3.0727	6.9463	5.0393	-23.971
1310	-1.4548	8.9231	-3.2703	7.4721	5.2819	-22.719
1310	-1.9232	9.2102	-3.0761	9.1944	10.544	-23.179
1310	-2.8335	9.7356	-3.125	9.4197	8.5457	-19.458
1310	-2.5759	9.406	-3.4906	8.4259	2.726	-14.123
1310.1	-1.5526	8.6832	-3.2281	6.3667	-3.4176	-9.6722
1310.1	-1.1592	9.1517	-3.4872	6.2369	-4.5546	-8.6964
1310.1	-1.3161	8.9052	-3.6326	6.2175	2.9803	-10.041
1310.1	-2.4981	9.2637	-3.468	5.8729	8.6228	-11.005
1310.1	-1.1692	8.8011	-3.3482	3.3657	3.4067	-8.5865
1310.2	-0.5619	9.0861	-3.8705	3.6207	3.052	-9.1162
1310.2	-1.3617	9.0649	-3.7644	2.6533	9.8794	-12.403
1310.2	-2.7761	9.0009	-3.7797	0.26502	15.161	-14.004
1310.2	-1.9315	8.8615	-3.6279	-2.1748	11.997	-12.882
1310.2	-0.59757	9.0972	-3.4759	-4.0249	4.2341	-11.095
1310.3	-2.1764	9.3356	-3.8956	-1.0449	6.676	-16.239
1310.3	-1.5105	8.4674	-3.8659	-2.979	8.8136	-17.54
1310.3	-2.8027	9.2847	-3.683	-3.9617	8.3131	-16.935
1310.3	-3.2576	8.8593	-3.6179	-4.7759	4.9557	-18.578
1310.3	-0.43835	8.6377	-3.4119	-6.6597	-1.6009	-15.073
1310.4	-1.8199	9.3397	-3.4385	-4.7742	1.2047	-17.108
1310.4	-2.7693	8.8736	-3.8101	-4.7365	9.3913	-22.498
1310.4	-0.84653	8.3156	-3.2317	-6.9642	7.6373	-21.287
1310.4	-3.0204	9.429	-2.6865	-4.9934	6.1923	-18.821
1310.4	-4.6399	9.0614	-3.1618	-3.0221	7.1586	-18.198
1310.5	-2.0229	8.733	-2.9414	-4.5642	1.0109	-13.72
1310.5	-1.8669	9.2021	-2.9261	-0.41172	1.103	-13.331
1310.5	-2.6079	8.2221	-3.2591	1.8025	5.4315	-14.89
1310.5	-2.7271	8.3992	-3.3208	2.0911	5.9597	-12.55
1310.5	-4.1902	8.9223	-3.3875	2.712	8.2725	-11.23
1310.6	-1.9473	8.5725	-2.9508	1.8024	1.6335	-8.1255
1310.6	-1.6149	9.0707	-3.3024	3.0965	-1.4401	-4.217
1310.6	-3.4743	8.5096	-3.6793	3.368	5.2032	-4.8886
1310.6	-2.7142	8.161	-3.5081	2.7774	4.9303	-4.0074
1310.6	-2.8788	9.4901	-3.728	3.3826	2.5531	0.46949
1310.7	-3.5431	8.2208	-4.2284	1.1407	5.3689	2.4192
1310.7	-2.551	8.55	-3.8073	-2.6018	4.9565	4.6065
1310.7	-2.6982	9.022	-3.7228	-3.0844	4.1795	6.4246
1310.7	-3.1254	8.4279	-4.1887	-4.7258	11.725	7.4794
1310.7	-3.0157	8.6293	-3.5489	-7.1083	15.436	9.9554
1310.8	-3.0058	8.5819	-3.1197	-8.1505	10.561	12.12
1310.8	-3.0362	8.6027	-3.6746	-7.9658	9.2757	14.034
1310.8	-2.5937	8.8621	-3.4111	-9.1102	10.935	16.274
1310.8	-1.3821	9.083	-2.7075	-9.758	4.3507	19.273
1310.8	-2.0386	8.4904	-3.0309	-7.3528	7.6779	18.776
1310.9	-3.257	8.5116	-3.1488	-4.3352	12.623	14.544
1310.9	-1.5985	9.0637	-3.0613	-2.2629	2.6507	13.716
1310.9	-1.1903	9.3644	-3.5987	-1.2571	-1.4029	13.481
1310.9	-0.83861	9.1026	-3.7246	-0.72709	-1.6432	11.664
1310.9	-1.3644	8.896	-3.6908	-0.66559	0.29842	9.022
1311	-2.3197	8.867	-3.753	0.26593	2.818	4.9161
1311	-2.1628	8.7734	-3.6766	0.43573	2.9245	1.9508
1311	-2.1594	8.8852	-3.6764	-0.37745	2.859	1.965
1311	-2.0924	8.9347	-3.4746	-0.80843	1.0197	2.7833
1311	-1.8414	8.7737	-3.4574	-1.589	-2.3573	3.8366
1311.1	-1.8055	8.7806	-3.6545	-1.3629	-0.54964	4.499
1311.1	-1.7527	8.7561	-3.7441	-1.0013	2.5011	4.0067
1311.1	-1.4995	8.7975	-3.8263	-0.84551	3.9805	3.055
1311.1	-1.7266	8.8918	-3.875	-1.5074	5.2392	2.7816
1311.1	-1.8101	8.9302	-4.0095	-2.8837	4.7513	2.5172
1311.2	-1.557	8.9685	-4.0038	-4.9504	3.8461	1.8282
1311.2	-1.6946	8.8246	-3.8518	-5.9838	3.4868	1.1623
1311.2	-1.5797	8.8528	-3.7808	-6.1507	1.0406	0.37922
1311.2	-1.7493	9.0544	-3.6229	-6.2571	-0.43305	-0.10824
1311.2	-1.653	9.0758	-3.4598	-6.7757	-1.0006	-0.96024
1311.3	-1.6144	8.8856	-3.3911	-7.0125	-1.4394	-1.8729
1311.3	-1.8243	8.8566	-3.4329	-6.3411	-0.4359	-2.6951
1311.3	-1.8374	8.8919	-3.4813	-5.8184	0.36672	-2.9362
1311.3	-2.1263	9.0457	-3.4129	-5.5238	1.1002	-2.0346
1311.3	-2.0669	9.0168	-3.3434	-5.0675	-0.85667	-1.1799
1311.4	-1.9249	8.7572	-3.3464	-4.4715	-3.3671	-0.89462
1311.4	-1.9181	8.7981	-3.3976	-3.6586	-2.7809	-0.8732
1311.4	-1.9553	8.9671	-3.3469	-2.7845	-0.28573	-0.79704
1311.4	-2.007	8.9571	-3.4108	-2.5461	0.62793	-0.69883
1311.4	-1.9094	8.9739	-3.4699	-2.87	-0.22631	-0.16414
1311.5	-1.9852	8.9376	-3.4938	-2.8847	-1.3364	0.7361
1311.5	-1.9936	8.8752	-3.4738	-3.1098	-2.6543	1.298
1311.5	-1.8739	8.906	-3.3924	-2.9466	-2.796	1.3991
1311.5	-1.9372	8.8539	-3.3976	-2.3735	-1.7872	1.0949
1311.5	-2.0209	8.8554	-3.396	-1.3785	-1.1159	0.97412
1311.6	-1.9801	8.8664	-3.3605	-0.56336	-1.3943	1.2151
1311.6	-1.8529	8.9561	-3.4609	-0.18011	-0.90939	1.0934
1311.6	-1.8076	8.9269	-3.4655	0.23256	0.21778	0.79827
1311.6	-1.8328	8.9424	-3.534	0.63165	1.1271	0.5259
1311.6	-1.8025	8.9893	-3.5792	0.96135	2.0924	0.20315
1311.7	-1.8624	8.8604	-3.5215	1.0129	2.1711	-0.011596
1311.7	-1.8764	8.9274	-3.5473	0.98923	1.2259	-0.30369
1311.7	-1.8636	8.944	-3.5543	0.77348	0.62335	-0.61939
1311.7	-1.8724	8.9701	-3.6056	0.41566	1.2029	-0.77809
1311.7	-1.7805	8.9464	-3.7101	-0.27682	2.6122	-1.077
1311.8	-1.8261	8.9292	-3.7065	-1.1258	2.901	-1.1906
1311.8	-1.8651	8.9347	-3.6699	-1.8528	2.3272	-1.0401
1311.8	-1.8902	8.8414	-3.5906	-2.4439	2.0314	-1.1598
1311.8	-1.9591	8.902	-3.5333	-2.91	1.4554	-1.2363
1311.8	-1.8937	8.9127	-3.6133	-3.1639	1.0789	-1.1332
1311.9	-1.9048	8.907	-3.5692	-3.1342	1.1028	-1.1053
1311.9	-1.8881	8.9421	-3.5031	-3.1388	1.4905	-1.0169
1311.9	-1.8309	8.9143	-3.5097	-3.0078	1.9142	-1.1264
1311.9	-1.9039	8.838	-3.5315	-2.7015	2.2561	-1.1419
1311.9	-2.0236	8.8692	-3.5778	-2.6178	2.4452	-1.0578
1312	-1.9251	8.9198	-3.5453	-2.7759	2.3178	-0.82425
1312	-1.8764	8.8714	-3.5171	-2.8635	1.7854	-0.62572
1312	-1.8978	8.8691	-3.5759	-2.699	1.481	-0.66718
1312	-1.8743	8.8888	-3.4571	-2.6196	1.7611	-0.74844
1312	-1.8983	8.8926	-3.5078	-2.7297	2.2868	-0.93548
1312.1	-1.8782	8.95	-3.4629	-2.6801	1.9541	-1.0287

## Sheet: YH1_trial3_shank
time(s)	accX(m/s^2)	accY(m/s^2)	accZ(m/s^2)	gyrX(rad/s)	gyrY(rad/s)	gyrZ(rad/s)
1371.1	-2.479	8.7984	-3.5143	0.087698	1.4746	1.7032
1371.1	-2.3682	8.8669	-3.5474	-0.12255	0.78955	2.3087
1371.2	-2.2109	8.8075	-3.4691	-0.18581	0.065849	2.3233
1371.2	-2.1756	8.8386	-3.4786	0.10646	0.42076	1.7667
1371.2	-2.161	8.7796	-3.5278	0.39598	1.7283	1.208
1371.2	-2.3387	8.8693	-3.5037	0.50513	2.8233	0.82441
1371.2	-2.3806	8.8221	-3.5997	0.54677	2.6717	1.1432
1371.3	-2.4481	8.8605	-3.5461	0.58618	1.4921	1.8948
1371.3	-2.297	8.7628	-3.4369	0.79414	-0.045945	2.4717
1371.3	-2.1552	8.7254	-3.4538	1.0471	0.04969	2.247
1371.3	-2.1419	8.8141	-3.5464	1.0862	1.8543	1.5265
1371.3	-2.2008	8.8554	-3.6394	1.1261	3.8534	1.0777
1371.4	-2.3195	8.8241	-3.677	0.86391	3.8908	1.0562
1371.4	-2.2582	8.8515	-3.7078	0.51466	2.2774	1.2871
1371.4	-2.2594	8.8206	-3.6648	0.16952	0.92238	1.2017
1371.4	-2.0866	8.8327	-3.6251	0.057864	1.29	0.8744
1371.4	-2.2116	8.7676	-3.8069	-0.40943	1.9865	0.41611
1371.5	-2.2348	8.8806	-3.7151	-0.85403	3.7855	-0.14936
1371.5	-2.2237	8.5565	-4.2926	-1.6468	2.8841	0.21
1371.5	-1.7497	8.79	-3.7766	1.8585	18.444	-0.20167
1371.5	-2.4508	8.616	-3.749	3.7948	23.53	1.2475
1371.5	-2.6524	8.7426	-3.655	-0.21539	12.2	1.6695
1371.6	-1.9561	8.8979	-3.7079	-3.3162	6.6486	1.2529
1371.6	-1.8548	8.76	-3.9439	-2.5316	8.2319	1.0099
1371.6	-2.4385	8.6407	-3.9126	-1.5469	11.05	0.42139
1371.6	-2.6024	8.7908	-3.8287	-2.4411	10.545	-0.30207
1371.6	-2.2413	8.9197	-3.8632	-3.5158	7.6068	-0.61917
1371.7	-1.9239	8.8587	-3.8089	-4.3498	3.952	0.090285
1371.7	-1.8401	8.7204	-3.9035	-4.8027	2.596	-0.0049978
1371.7	-2.3226	8.881	-3.6871	-4.8968	3.2968	-0.48508
1371.7	-2.1875	8.9036	-3.8337	-5.2889	1.5418	-0.28364
1371.7	-2.1468	8.8549	-3.778	-6.0835	1.9051	-0.79055
1371.8	-1.7946	8.75	-3.4955	-6.7095	-1.6124	-0.44132
1371.8	-1.7594	8.8263	-3.6254	-5.938	-1.6927	-0.3071
1371.8	-1.7702	8.7023	-3.6161	-5.2264	2.6785	-2.159
1371.8	-1.9161	8.8511	-3.5574	-3.5754	5.02	-3.5438
1371.8	-1.8948	8.863	-3.5446	-3.0361	5.2595	-4.4178
1371.9	-2.044	8.6227	-3.4403	-1.8987	5.4251	-5.2414
1371.9	-1.7994	8.1564	-3.3827	-1.4257	0.64641	-5.9114
1371.9	-1.7298	8.6995	-3.9802	-0.52937	-1.4925	-7.1697
1371.9	-2.1331	8.5857	-4.0616	-0.96477	1.3121	-10.685
1371.9	-1.7097	8.2275	-3.5464	-0.53208	0.10526	-14.396
1372	-1.336	9.5002	-3.4446	0.6616	-15.186	-12.253
1372	-1.9877	9.0046	-4.2655	1.8875	-20.571	-11.6
1372	-2.7163	8.3868	-3.9368	1.4365	-20.434	-11.247
1372	-2.4661	8.7441	-4.1116	0.7725	-16.498	-15.413
1372	-2.0084	9.075	-3.744	-1.0872	-12.064	-19.047
1372.1	-2.7017	8.5969	-3.3057	-2.2111	-12.667	-21.559
1372.1	-3.1188	7.897	-3.736	-3.1018	-11.069	-22.645
1372.1	-3.7849	8.7765	-2.9471	-2.1913	-13.764	-20.383
1372.1	-2.6308	8.8986	-2.9547	-0.8598	-20.816	-19.809
1372.1	-3.1627	8.263	-4.0891	1.3274	-15.504	-19.973
1372.2	-3.2916	8.8452	-3.3818	1.338	-8.7158	-20.619
1372.2	-3.1395	8.7114	-3.3443	0.96827	-12.186	-18.6
1372.2	-4.089	8.3498	-3.7621	2.5246	-7.528	-17.58
1372.2	-3.6555	8.4865	-3.6427	0.6891	-5.9355	-15.599
1372.2	-3.5367	8.7135	-3.4186	-0.46076	-9.7875	-12.774
1372.3	-4.0213	8.4059	-3.5257	-0.51899	-9.8301	-10.558
1372.3	-3.3844	8.3761	-3.5104	-1.3507	-8.7324	-7.2696
1372.3	-3.8175	8.7199	-3.3097	-0.39974	-6.4623	-5.3659
1372.3	-3.8424	8.7072	-3.4385	-0.26787	-3.6653	-3.3295
1372.3	-3.8586	8.5708	-3.639	-1.3496	-0.84799	-0.47102
1372.4	-3.893	8.6994	-3.6758	-4.017	0.060435	1.7317
1372.4	-3.9746	8.5579	-3.7289	-6.2063	0.27087	5.1793
1372.4	-3.9035	8.288	-3.6971	-8.4337	-0.68732	9.8448
1372.4	-4.0583	7.9561	-3.2323	-9.1991	-1.1909	13.576
1372.4	-3.6042	8.814	-3.6533	-8.5752	-2.0157	16.302
1372.5	-3.2851	8.6925	-3.6182	-10.078	-2.669	19.447
1372.5	-3.6314	8.5868	-3.5155	-11.481	-1.4069	21.845
1372.5	-3.6275	8.7596	-3.6666	-12.305	-0.69376	25.036
1372.5	-3.2551	8.534	-3.5304	-13.741	-3.1318	28.925
1372.5	-3.3934	8.5823	-3.362	-13.4	-3.5152	32.046
1372.6	-3.0359	8.7639	-3.4094	-13.453	-2.9182	34.586
1372.6	-2.7703	8.8933	-3.4851	-14.044	-2.3536	37.344
1372.6	-2.7538	8.7658	-3.3376	-13.884	0.76676	39.37
1372.6	-3.0591	8.8816	-3.2264	-14.341	1.2158	41.298
1372.6	-2.4572	8.8949	-3.004	-15.096	-1.6916	44.759
1372.7	-2.122	9.216	-3.2369	-14.964	-2.9197	46.709
1372.7	-2.2579	9.1752	-3.1834	-15.958	-1.4895	48.177
1372.7	-1.2485	9.1432	-2.9423	-16.548	-2.0516	49.527
1372.7	-2.0996	9.0586	-2.9536	-14.881	2.0389	48.318
1372.7	-1.6323	9.3846	-2.6096	-14.23	0.72469	47.743
1372.8	-1.0292	9.0445	-2.6678	-13.839	-5.0763	47.874
1372.8	-1.2078	8.897	-2.9621	-11.849	-6.75	46.555
1372.8	-1.1289	9.6237	-2.7153	-11.961	-4.2467	44.696
1372.8	-0.80256	8.6131	-2.6877	-13.003	-7.0936	43.524
1372.8	-0.93859	9.3193	-2.7334	-11.165	-7.4155	41.311
1372.9	0.36204	8.8998	-2.7209	-11.271	-10.159	38.743
1372.9	0.09291	9.0019	-2.7183	-8.7905	-5.4798	34.524
1372.9	-0.08023	9.3152	-2.0505	-7.2203	-1.6921	29.56
1372.9	0.30767	9.3385	-2.1171	-5.3502	-2.2326	26.037
1372.9	0.36015	9.3667	-2.5238	-3.7737	-0.02522	21.679
1373	0.10612	9.2693	-2.5153	-2.6796	2.5073	17.206
1373	0.37788	9.5823	-2.6998	-0.55528	1.5916	14.11
1373	0.4727	9.4008	-2.7835	-0.12937	1.1176	12.255
1373	-0.37073	9.4024	-2.5456	0.0042729	3.1213	10.008
1373	-0.023611	9.1646	-2.4412	-0.34596	-0.017839	8.7624
1373.1	0.10863	9.3836	-2.5533	0.64292	-1.8873	8.4923
1373.1	0.16447	9.3495	-2.542	0.85458	-0.37003	7.3057
1373.1	0.10994	9.0706	-2.6033	1.0524	1.1476	5.9055
1373.1	0.53668	9.1709	-2.8799	1.431	1.7914	3.9206
1373.1	0.21483	9.3069	-2.9405	0.96243	3.0477	1.9146
1373.2	-0.10717	9.2769	-2.8819	0.44392	2.01	0.40001
1373.2	0.10114	9.3047	-2.7878	0.12306	-0.18346	-0.11673
1373.2	0.05258	9.3813	-2.7323	-0.19154	0.4065	-0.35144
1373.2	-0.032663	9.371	-2.805	-0.017385	2.664	-0.6781
1373.2	-0.24348	9.5382	-2.7918	0.17566	4.2131	0.39991
1373.3	-0.35005	9.5191	-2.6756	-0.27473	4.3317	2.0803
1373.3	-0.14883	9.3185	-2.5861	-0.66591	3.2692	3.8676
1373.3	0.10457	9.3745	-2.6284	-0.99828	3.385	4.4228
1373.3	0.13718	9.3595	-2.7993	-1.1112	3.1972	4.3886
1373.3	0.13926	9.4201	-2.9334	-1.2513	2.5616	3.8247
1373.4	0.1692	9.3517	-2.9107	-1.5196	1.8718	3.3885
1373.4	0.24781	9.3246	-2.8176	-1.9953	1.0783	3.2316
1373.4	0.010197	9.4321	-2.7043	-1.914	0.91968	3.1615
1373.4	0.32173	9.4828	-2.8231	-2.1688	0.36032	2.9609
1373.4	0.28514	9.3861	-2.8484	-1.9904	1.0908	2.6017
1373.5	0.12063	9.3812	-2.7121	-1.8764	1.6818	2.0103
1373.5	0.19476	9.4076	-2.7809	-1.8305	1.1155	1.9255
1373.5	0.3262	9.4037	-2.8624	-1.8276	1.3141	2.0102
1373.5	0.13337	9.3826	-2.8049	-1.8994	1.7259	1.4625
1373.5	0.47401	9.4094	-2.8168	-1.5492	0.56138	1.2565
1373.6	0.2613	9.4228	-2.8495	-1.2309	2.1098	0.32747
1373.6	0.047968	9.3297	-2.7359	-1.2379	2.3102	-0.20704
1373.6	0.27037	9.4161	-2.8274	-1.018	1.1573	0.12865
1373.6	0.34343	9.4463	-2.8915	-1.0169	2.2866	-0.34763
1373.6	0.083673	9.352	-2.7948	-1.2018	3.5169	-1.0702
1373.7	0.15727	9.4411	-2.8535	-1.111	1.9675	-0.82507
1373.7	0.18856	9.3595	-2.8294	-1.3706	1.7229	-0.60196
1373.7	0.17201	9.3887	-2.8868	-1.6583	1.5072	-0.82103
1373.7	0.28033	9.3623	-2.8695	-1.8622	0.3582	-0.72977
1373.7	0.19531	9.3463	-2.9069	-1.8119	0.47777	-1.0192
1373.8	0.21892	9.2978	-2.7701	-1.9841	0.54681	-1.5307
1373.8	0.19483	9.38	-2.8774	-1.8166	0.60092	-1.7348
1373.8	0.26054	9.3949	-2.8905	-1.9665	0.87546	-2.0236
1373.8	0.073778	9.34	-2.8632	-2.1072	1.8737	-2.4357
1373.8	-0.012152	9.3494	-2.8268	-2.4106	1.3544	-2.3
1373.9	0.19021	9.3722	-2.7863	-2.585	-0.043871	-1.8147
1373.9	0.32926	9.463	-2.9645	-2.6343	0.0084534	-2.1306
1373.9	0.083475	9.3072	-2.862	-2.5507	0.94802	-2.7564
1373.9	0.22077	9.2894	-2.8451	-2.7528	0.072618	-3.1145
1373.9	0.1808	9.3464	-2.9743	-2.7199	-0.067263	-3.4699
1374	0.051255	9.4081	-2.8512	-2.9279	-0.2761	-3.7217
1374	0.039484	9.3082	-2.7983	-3.0765	-1.2243	-3.6316
1374	0.19223	9.427	-2.8653	-2.8864	-1.1236	-3.7853
1374	0.034916	9.3407	-2.8367	-2.6589	-0.22793	-3.9802
1374	-0.057428	9.2732	-2.7687	-2.4694	-0.15005	-4.0626
1374.1	-0.40742	9.28	-2.7588	-2.2253	-0.96405	-3.8457
1374.1	-0.0099142	9.1938	-2.8181	-2.402	-4.3447	-2.7143
1374.1	0.33933	9.2112	-2.8438	-2.2605	-3.8939	-2.6623
1374.1	0.13808	9.1892	-2.7011	-2.4829	-0.76293	-4.3332
1374.1	0.46834	9.0604	-2.629	-2.3554	1.4242	-6.6411
1374.2	0.46364	9.2002	-2.9598	-1.2018	5.1398	-9.9585
1374.2	0.47284	9.3497	-2.6286	-0.65013	9.158	-13.841
1374.2	0.59637	9.2461	-2.856	2.3699	12.154	-17.585
1374.2	0.52516	9.1332	-2.7911	4.9413	16.847	-22.042
1374.2	0.40878	9.0611	-2.8332	4.838	19.156	-26.854
1374.3	0.046306	9.4472	-2.8888	6.2289	21.019	-31.586
1374.3	0.54411	9.3104	-3.0478	9.0282	23.966	-35.747
1374.3	-0.88752	9.3318	-3.1596	12.049	30.12	-39.048
1374.3	-2.1563	9.6166	-3.1565	12.317	28.3	-37.775
1374.3	-1.5478	9.4109	-3.2245	9.832	15.455	-32.293
1374.4	-1.1104	9.1308	-3.3688	7.6835	7.5257	-28.587
1374.4	-0.9024	9.586	-2.9893	6.3391	4.9662	-28.165
1374.4	-0.62925	9.1069	-3.0663	6.9954	4.6004	-27.181
1374.4	-1.8612	9.5347	-3.3576	8.8054	9.689	-28.075
1374.4	-0.27988	8.7468	-3.1575	6.525	5.9899	-26.74
1374.5	-2.4974	9.379	-3.9227	9.952	11.58	-26.852
1374.5	-2.2807	9.1219	-3.3275	6.7409	6.9406	-24.717
1374.5	-0.57835	8.7945	-3.4021	2.7967	-5.1495	-18.883
1374.5	-1.55	9.2521	-3.5899	4.3213	-1.1885	-21.166
1374.5	-0.18559	8.3936	-3.6299	1.7322	2.0621	-23.791
1374.6	-1.1984	9.1112	-3.8292	2.9847	8.2712	-27.172
1374.6	-2.802	9.3249	-3.7866	4.0723	14.122	-29.338
1374.6	-1.5756	8.5117	-3.8723	-0.44943	6.1366	-25.299
1374.6	-2.1438	9.2828	-4.1892	-0.49083	1.4467	-25.474
1374.6	-1.3448	8.3826	-3.2604	-3.3312	-2.0179	-25.553
1374.7	-1.7267	9.0382	-3.7471	-2.5794	-1.3195	-26.975
1374.7	-2.9862	9.1079	-3.4901	-2.3977	4.9968	-28.447
1374.7	-2.2124	8.5648	-3.191	-5.367	2.3232	-24.441
1374.7	-2.5249	8.8748	-3.7634	-3.8245	3.564	-22.468
1374.7	-2.7947	8.8086	-3.4323	-4.1847	6.0779	-22.005
1374.8	-2.832	9.1739	-3.6145	-4.5027	4.491	-19.671
1374.8	-2.611	9.0033	-3.6432	-5.0151	1.5128	-17.154
1374.8	-2.4146	8.6964	-3.3042	-5.3409	1.9739	-15.338
1374.8	-3.6443	9.1203	-3.2355	-2.793	4.0493	-15.887
1374.8	-2.7972	8.6229	-3.2323	-3.3853	1.7496	-13.509
1374.9	-1.9279	9.0095	-3.3444	-1.7675	1.1671	-12.599
1374.9	-2.7199	9.0099	-3.4506	-0.69037	4.268	-14.418
1374.9	-3.424	8.3849	-4.2118	1.0959	10.459	-16.77
1374.9	-2.7336	8.696	-3.5949	-1.8288	6.9738	-15.432
1374.9	-2.5135	8.938	-3.1928	-2.7858	1.2991	-12.752
1375	-2.5556	8.8418	-2.9798	-0.8179	1.1025	-12.103
1375	-3.254	8.4029	-3.3899	1.3226	4.9146	-11.61
1375	-3.4203	8.2929	-3.6964	0.76543	10.693	-11.181
1375	-2.9419	8.9081	-3.9482	-0.5794	8.5316	-6.5287
1375	-3.581	8.4663	-3.6629	-1.5902	9.6289	-4.1066
1375.1	-3.0034	8.767	-3.1937	-2.8114	4.6633	-0.061218
1375.1	-3.5711	8.7128	-3.4142	-1.9687	6.4316	3.2206
1375.1	-3.5272	8.3381	-3.8651	-2.5903	10.561	5.9162
1375.1	-3.1528	8.6088	-4.2155	-3.6792	11.09	8.446
1375.1	-2.4889	8.8902	-3.7282	-5.7554	8.4695	9.7395
1375.2	-2.6366	8.7953	-3.7265	-7.8001	5.2526	12.104
1375.2	-2.9616	8.2898	-3.8508	-8.9461	10.036	12.725
1375.2	-3.2669	8.7143	-3.7253	-9.7778	13.401	12.118
1375.2	-1.9591	8.6225	-3.4035	-10.679	10.064	11.575
1375.2	-2.3724	8.7513	-3.9575	-9.7871	8.7375	12.53
1375.3	-2.7409	8.9574	-3.1732	-11.93	4.5139	15.081
1375.3	-2.8956	8.9283	-3.0785	-12.711	2.7333	15.429
1375.3	-2.7705	8.8735	-3.3265	-12.14	5.8887	12.31
1375.3	-2.0253	8.9962	-3.0553	-10.833	4.2465	10.319
1375.3	-2.1872	8.9081	-2.9776	-7.4302	-2.327	10.664
1375.4	-2.1203	8.5459	-2.8659	-4.535	-5.3897	9.4394
1375.4	-2.2498	8.4117	-2.9741	-1.7023	-3.5226	7.0987
1375.4	-2.0086	8.7703	-3.4061	-0.065899	0.15149	5.3411
1375.4	-2.0356	9.0083	-3.8235	-0.20232	4.2546	5.3434
1375.4	-1.9359	8.9086	-3.8784	-1.5205	4.2982	6.4841
1375.5	-2.5611	8.8832	-3.475	-2.029	1.9594	7.1355
1375.5	-2.3219	8.8415	-3.3048	-2.3209	-1.5453	7.0094
1375.5	-1.7655	8.8463	-3.2782	-2.4796	-2.3647	6.06
1375.5	-1.6919	8.8833	-3.4543	-1.4182	0.88257	4.6476
1375.5	-1.9494	8.8552	-3.6132	-0.22349	4.6737	3.4056
1375.6	-2.1983	8.8228	-3.4718	-0.39765	6.8746	3.0368
1375.6	-2.2282	8.783	-3.4995	-1.0911	7.1036	3.0548
1375.6	-2.1592	8.909	-3.6893	-1.983	6.7369	3.0643
1375.6	-1.9888	8.9639	-3.5899	-2.9141	4.9337	4.0191
1375.6	-1.9642	8.8349	-3.4686	-3.324	1.9038	4.5871
1375.7	-2.0075	8.9694	-3.3591	-3.5066	1.3974	4.4329
1375.7	-1.8854	8.9004	-3.5476	-3.6929	1.5001	3.4351
1375.7	-1.9062	8.8515	-3.3604	-3.2727	2.2213	2.736
1375.7	-1.9718	8.7724	-3.3231	-2.0624	2.4018	1.8185
1375.7	-1.9454	8.8889	-3.3379	-1.4098	1.8547	0.85072
1375.8	-1.6977	9.1091	-3.4454	-1.0628	0.73007	0.29924
1375.8	-1.7743	9.055	-3.4899	-1.0721	0.072423	0.18669
1375.8	-1.9481	8.9393	-3.4896	-0.69357	0.23505	-0.1557
1375.8	-2.0544	8.6972	-3.4957	0.22231	-0.1888	-1.0692
1375.8	-1.9949	8.8201	-3.46	0.68894	-0.73194	-1.5598
1375.9	-1.9731	9.0334	-3.5714	-0.081206	-0.58785	-1.7735
1375.9	-2.0185	9.0903	-3.7236	-1.5967	-0.65866	-1.1759
1375.9	-2.0808	8.935	-3.6707	-3.5101	-2.47	-0.29879
1375.9	-2.2455	8.8084	-3.3776	-4.6263	-4.7571	0.22719
1375.9	-2.1331	8.8231	-3.3886	-5.0549	-6.3361	0.21894
1376	-2.1086	8.7153	-3.4302	-4.8225	-5.781	-0.25151
1376	-1.9612	8.8314	-3.3819	-4.2664	-4.6505	-0.69688
1376	-2.064	8.8516	-3.3976	-3.4938	-2.9741	-0.96656
1376	-2.0846	8.9242	-3.4186	-2.8975	-1.905	-0.94362
1376	-2.0013	8.9866	-3.4147	-2.5933	-0.62047	-1.1284
1376.1	-2.0069	8.9074	-3.4384	-2.1244	0.60879	-1.4151
1376.1	-2.0864	8.8663	-3.4981	-1.547	1.7868	-1.463
1376.1	-2.2081	8.9561	-3.4207	-1.497	1.9189	-1.3901
1376.1	-2.0908	8.9422	-3.3841	-1.6927	0.84572	-1.0473
1376.1	-1.9725	8.9119	-3.5296	-2.0001	0.97628	-1.098
1376.2	-1.9744	8.8989	-3.5076	-2.1704	1.9185	-1.3734
1376.2	-2.1935	8.8923	-3.5086	-2.4542	3.0757	-1.2481
1376.2	-2.1644	8.8691	-3.4465	-2.9826	2.5657	-1.125
1376.2	-2.0578	8.9315	-3.373	-3.4744	1.2494	-0.93849
1376.2	-2.0473	8.9251	-3.3318	-3.415	0.75577	-0.94968
1376.3	-2.0954	8.8696	-3.3544	-3.0527	1.152	-1.1049
1376.3	-2.0762	8.8487	-3.3832	-2.7269	1.9454	-1.2819
1376.3	-2.1587	8.9521	-3.4259	-2.5754	2.5758	-1.3013
1376.3	-2.1397	8.9952	-3.3626	-2.5129	2.3993	-0.87131
1376.3	-2.104	8.8755	-3.2941	-2.4562	1.4624	-0.58652
1376.4	-2.0858	8.8716	-3.4465	-2.3002	1.3083	-0.62719
1376.4	-2.1343	8.8399	-3.4476	-2.0712	1.967	-0.67962
1376.4	-2.1341	8.9164	-3.4269	-1.9816	2.0542	-0.44958
1376.4	-2.1793	8.9015	-3.4369	-2.1338	1.3937	0.020291
1376.4	-2.0429	8.8943	-3.4328	-2.5234	0.8537	0.031961
1376.5	-2.0201	8.9293	-3.4422	-2.5784	1.5564	-0.17238
1376.5	-2.1098	8.8801	-3.4252	-2.5329	2.3892	-0.41099
1376.5	-2.165	8.87	-3.4755	-2.5501	2.2918	-0.29644
1376.5	-2.0548	8.951	-3.3433	-2.7454	1.6332	-0.13192
1376.5	-2.0609	8.9378	-3.3645	-2.827	1.645	-0.30022
1376.6	-2.141	8.9238	-3.4242	-2.6617	1.7702	-0.16234
1376.6	-2.0807	8.9225	-3.4096	-2.579	1.7034	-0.025829
1376.6	-2.0661	8.8421	-3.4709	-2.5341	1.5923	-0.12552
1376.6	-2.1017	8.8829	-3.3643	-2.3629	2.0121	-0.2007
1376.6	-2.1074	8.94	-3.4716	-2.4518	1.7091	-0.032782
1376.7	-2.1531	8.9809	-3.3802	-2.1373	2.2303	0.35176
1376.7	-1.9485	8.687	-3.969	-2.0842	2.6079	1.2078
1376.7	-2.128	8.561	-3.1286	4.2098	21.822	1.1009
1376.7	-2.6501	8.6675	-2.9333	7.5397	26.399	0.63597
1376.7	-2.5895	8.8379	-3.3806	4.3875	13.801	0.30163
1376.8	-2.2851	8.9415	-3.5421	2.8609	11.096	-0.16795
1376.8	-2.0079	8.9903	-3.5619	1.9443	8.5876	-1.1024
1376.8	-1.6792	9.0941	-3.5946	2.721	8.2582	-1.3072
1376.8	-1.6531	8.9934	-3.8514	3.1563	9.8178	-0.91861
1376.8	-1.9319	8.9285	-3.8249	2.2342	9.8135	-0.48459
1376.9	-2.1101	8.9731	-3.902	1.3662	7.9176	0.28452
1376.9	-2.0182	8.9783	-3.7433	-0.37988	2.5539	1.7619
1376.9	-1.6851	8.8577	-3.801	-1.4928	-0.34461	2.3431
1376.9	-1.8167	8.8044	-3.7689	-1.5389	2.6257	1.2315
1376.9	-1.8041	8.8092	-3.7143	-2.1684	3.9301	-0.054787
1377	-1.6753	8.9443	-3.7026	-2.4897	3.371	-1.5129
1377	-1.9749	8.7976	-3.6142	-2.2249	0.81074	-2.338
1377	-1.7093	8.4732	-3.8685	-3.0172	-1.6554	-3.2106
1377	-1.5474	8.3421	-3.8872	-3.8289	0.01898	-4.6943
1377	-1.6553	8.5015	-3.8428	-3.0938	0.50741	-6.9163
1377.1	-2.1149	8.7802	-3.7488	-2.4117	-2.9793	-8.3357
1377.1	-1.656	8.8474	-3.3802	-1.8406	-8.8044	-11.315
1377.1	-0.73057	8.8534	-3.4081	-1.6498	-18.082	-12.153
1377.1	-0.49727	9.4369	-3.9623	-0.29443	-14.801	-16.449
1377.1	-1.0157	8.4779	-4.344	-0.27023	-11.74	-21.267
1377.2	-2.6594	8.8695	-4.5439	-0.63456	-5.3401	-25.577
1377.2	-2.9086	8.6861	-4.0212	-4.6661	-3.0672	-28.637
1377.2	-2.7679	8.7309	-3.8783	-8.2093	-8.1179	-28.273
1377.2	-3.3683	8.3762	-2.6009	-9.9017	-12.502	-28.606
1377.2	-3.005	8.5849	-2.3829	-8.2176	-17.696	-28.362
1377.3	-2.8591	8.5804	-2.5715	-2.8169	-17.567	-28.436
1377.3	-3.05	8.6274	-3.0961	1.895	-13.659	-29.879
1377.3	-3.4075	8.4682	-3.6179	4.2993	-10.603	-29.393
1377.3	-3.8368	8.5128	-3.3443	4.1854	-12.706	-27.371
1377.3	-3.5631	8.4401	-3.6031	3.1745	-13.052	-23.777
1377.4	-4.0071	8.4754	-3.4806	1.7381	-8.5769	-21.636
1377.4	-3.7667	8.66	-3.4901	0.18587	-9.8014	-19.346
1377.4	-3.7397	8.5812	-3.7697	-0.24681	-9.1508	-15.976
1377.4	-4.2871	8.3295	-3.4064	-1.1282	-6.7175	-13.172
1377.4	-3.8772	8.265	-3.1936	-1.4659	-7.2108	-10.605
1377.5	-4.5211	8.24	-3.1726	-1.0924	-5.7302	-5.7648
1377.5	-4.0237	8.9537	-3.1724	-0.81298	-8.1715	-0.98077
1377.5	-3.9018	8.6612	-3.271	-0.61783	-8.4275	1.8746
1377.5	-4.0448	8.3071	-3.0537	-0.92249	-4.485	3.6564
1377.5	-3.8761	8.3779	-3.2937	0.62347	-0.34375	5.1362
1377.6	-3.959	8.2751	-3.5027	0.9698	1.9617	6.9536
1377.6	-4.0412	8.3495	-3.3454	0.64139	3.1703	9.3324
1377.6	-3.9763	8.6894	-3.6601	-0.34097	4.22	12.613
1377.6	-4.1919	8.233	-3.5862	-3.7753	2.5518	17.626
1377.6	-3.9968	8.6575	-3.6883	-5.6775	0.48269	21.803
1377.7	-3.6509	8.3405	-3.6734	-7.2195	0.3552	26.213
1377.7	-3.6611	8.445	-3.8038	-8.3622	1.2661	30.184
1377.7	-3.6593	8.6967	-3.6777	-9.3359	3.4128	33.639
1377.7	-3.3157	8.6409	-3.7329	-10.802	2.2791	37.545
1377.7	-3.4753	8.6296	-3.4773	-11.983	0.75188	41.558
1377.8	-3.2065	8.9032	-3.5899	-12.322	-0.22582	45.194
1377.8	-3.0021	8.7083	-3.4651	-13.534	-2.7028	49.605
1377.8	-2.7878	8.7465	-3.3606	-14.155	-3.8547	53.278
1377.8	-2.2721	8.9998	-3.426	-14.835	-4.2336	55.75
1377.8	-2.0574	9.2565	-3.3547	-15.569	-3.9682	57.388
1377.9	-1.7512	8.9744	-3.022	-15.876	-1.7324	57.92
1377.9	-1.7968	9.1565	-3.1816	-14.428	-0.57026	57.939
1377.9	-2.0552	9.3526	-2.9243	-14.867	-1.7981	58.688
1377.9	-1.0676	9.0182	-2.6712	-15.363	-5.4027	58.797
1377.9	-0.26322	8.6446	-2.7247	-14.355	-6.7525	56.956
1378	-0.22528	8.7268	-2.7858	-12.634	-2.1989	52.614
1378	-1.0777	9.5296	-2.956	-10.894	4.2408	47.84
1378	0.061366	9.055	-2.5811	-11.514	-1.445	45.153
1378	0.59033	8.4328	-3.1468	-9.6149	-5.9184	42.022
1378	0.11297	9.2301	-2.7885	-7.3217	-2.3815	35.854
1378.1	0.50746	9.2439	-2.1818	-6.6048	-1.4175	30.732
1378.1	0.3852	9.2419	-2.3521	-4.2251	-1.0647	26.767
1378.1	-0.47494	9.6184	-2.3388	-2.1	1.7875	22.9
1378.1	-0.10834	9.2134	-2.5719	-1.2374	-0.82716	21.173
1378.1	0.5747	9.2849	-3.0529	-0.41931	-4.6575	20.848
1378.2	0.60061	9.3504	-2.7143	-0.54043	-1.7478	18.225
1378.2	0.66886	9.1643	-2.7517	-0.68623	2.0759	14.625
1378.2	0.44784	9.2278	-2.8028	-0.26792	4.3609	11.852
1378.2	0.37364	9.2224	-2.9409	-0.24714	5.427	8.934
1378.2	0.63496	9.2262	-2.8879	-1.0544	3.4332	6.833
1378.3	0.6432	9.232	-2.9709	-1.5704	2.7384	4.2347
1378.3	0.66162	9.2101	-3.1656	-1.655	2.6311	1.4229
1378.3	0.55012	9.3106	-3.1504	-1.6397	2.1884	-0.37615
1378.3	0.20805	9.3446	-3.1448	-1.415	1.739	-0.91951
1378.3	0.027663	9.3992	-2.7293	-2.1304	0.42641	-0.38891
1378.4	0.043756	9.464	-2.611	-2.5599	-0.56822	0.67903
1378.4	0.46574	9.3723	-2.8233	-2.6343	0.041254	1.2867
1378.4	0.073472	9.3007	-2.7212	-2.565	3.0706	0.89147
1378.4	0.32099	9.3523	-2.8938	-2.2329	2.8601	1.2643
1378.4	0.41607	9.4426	-2.8394	-2.3791	2.8287	1.3484
1378.5	0.47226	9.2662	-2.9437	-2.5675	2.576	0.74646
1378.5	0.46844	9.3979	-2.8755	-2.4579	2.829	-0.2177
1378.5	0.076263	9.4831	-2.7608	-1.736	3.1964	-0.37243
1378.5	0.20668	9.405	-2.733	-2.1321	1.0342	0.405
1378.5	0.37874	9.3926	-2.7659	-2.3175	0.18612	0.96614
1378.6	0.42217	9.3756	-2.892	-2.3812	1.4281	0.84187
1378.6	0.39384	9.3852	-2.9178	-2.6175	2.6534	0.05856
1378.6	0.50706	9.3323	-2.9473	-2.286	1.8944	-0.30471
1378.6	0.41376	9.4241	-2.9468	-2.1554	2.4763	-0.97207
1378.6	0.23138	9.3757	-2.7818	-2.5681	2.7725	-1.4272
1378.7	0.22005	9.3584	-2.8497	-2.7013	1.55	-1.0058
1378.7	0.35307	9.3683	-2.7615	-2.6685	0.9831	-0.59276
1378.7	0.32094	9.3082	-2.8617	-2.738	1.5837	-0.67667
1378.7	0.27876	9.3861	-2.8882	-2.4563	1.7656	-0.80351
1378.7	0.18482	9.3924	-2.9418	-2.3822	2.0091	-0.91587
1378.8	0.27624	9.3807	-2.9241	-2.5554	1.5683	-0.83585
1378.8	0.27394	9.3862	-2.9703	-2.5619	1.6845	-0.80402
1378.8	0.3756	9.3667	-2.6906	-2.5527	1.5703	-0.72251
1378.8	0.4038	9.3732	-2.8145	-2.3483	1.8797	-1.0431
1378.8	0.44667	9.3406	-2.9295	-2.3228	1.9286	-1.5367
1378.9	0.3157	9.3617	-2.8609	-2.5543	1.5819	-1.755
1378.9	0.25852	9.3603	-2.8296	-2.7838	1.4122	-1.8441
1378.9	0.24003	9.404	-2.843	-2.8706	1.1323	-1.9733
1378.9	0.31281	9.4009	-2.84	-2.7561	1.1873	-1.9708
1378.9	0.14692	9.4921	-2.834	-2.5379	1.3305	-1.7268
1379	0.15647	9.4329	-2.8721	-2.6357	0.061034	-1.1038
1379	0.18926	9.3423	-2.888	-2.6848	-0.73245	-0.62658
1379	0.27341	9.3728	-2.8666	-2.7146	-0.43649	-0.45061
1379	0.26457	9.3688	-2.8706	-2.7065	0.3315	-0.63801
1379	0.22325	9.3349	-2.7821	-2.8937	0.46132	-0.6964
1379.1	0.23879	9.3418	-2.7912	-2.9556	0.22043	-0.47035
1379.1	0.10735	9.4188	-2.8152	-2.852	0.90449	-0.15114
1379.1	0.15292	9.3433	-2.8693	-3.035	1.0051	0.33508
1379.1	0.19701	9.4055	-2.8652	-3.0489	0.56184	0.89115
1379.1	0.2409	9.3385	-2.8325	-3.1788	0.94495	1.1155
1379.2	0.39812	9.2864	-2.8716	-3.1991	1.3564	1.0862
1379.2	0.2806	9.4591	-2.8917	-3.0784	2.2071	0.68746
1379.2	0.21935	9.3848	-2.7966	-3.2061	2.0515	0.64913
1379.2	0.25073	9.3431	-2.7477	-3.3703	1.2703	0.78693
1379.2	0.33406	9.3071	-2.8321	-3.4708	0.91895	0.77375
1379.3	0.42754	9.4024	-2.8762	-3.4402	1.3493	0.3155
1379.3	0.23026	9.3391	-2.8599	-3.4123	2.0578	-0.21616
1379.3	0.33953	9.3136	-2.8584	-3.7742	1.4265	-0.49681
1379.3	0.54622	9.3321	-2.8008	-3.837	1.349	-1.0112
1379.3	0.61233	9.3078	-2.8537	-3.7565	2.6628	-2.3298
1379.4	0.60807	9.2154	-2.8656	-3.714	3.6863	-4.1075
1379.4	0.7463	9.1667	-2.8273	-3.6117	4.4305	-6.2507
1379.4	0.42585	9.2914	-2.7652	-3.5176	5.0241	-8.9913
1379.4	0.33308	9.3118	-2.6852	-3.2058	3.6374	-10.948
1379.4	0.43522	9.3234	-2.6281	-2.6828	3.0991	-12.59
1379.5	0.4681	9.3283	-2.6288	-1.7971	4.6276	-14.86
1379.5	0.31621	9.3554	-2.7994	-0.72302	6.0701	-16.932
1379.5	-0.15147	9.4259	-2.8348	0.60158	7.641	-18.415
1379.5	-0.044062	9.3723	-2.7325	0.71583	6.4823	-18.73
1379.5	0.12723	9.2645	-2.7452	0.87966	4.607	-19.672
1379.6	0.087994	9.4483	-2.7876	2.5604	6.7089	-21.944
1379.6	0.19789	9.2619	-2.7313	3.5382	8.1469	-24.335
1379.6	-0.404	9.2398	-2.6471	4.9656	8.8192	-26.2
1379.6	-0.51423	9.5627	-2.8047	5.0526	6.8431	-27.53
1379.6	-0.29013	9.218	-2.7032	6.2911	3.7132	-29.713
1379.7	-0.55262	8.9327	-2.9965	9.2788	2.5178	-31.741
1379.7	-0.91633	9.2597	-2.9078	9.9573	2.8905	-31.196
1379.7	-0.83409	9.2181	-3.3772	7.6423	2.2328	-29.395
1379.7	-0.2198	8.8369	-3.2971	5.707	5.3662	-30.466
1379.7	-2.2844	9.8752	-3.3015	8.3418	17.008	-32.872
1379.8	-1.5935	8.3531	-3.3848	5.6391	11.286	-29.414
1379.8	-0.8093	9.0842	-3.3083	4.5517	1.8518	-25.404
1379.8	-1.1197	8.862	-3.2916	5.0252	5.2143	-25.329
1379.8	-2.388	9.7104	-3.2099	6.364	15.564	-26.512
1379.8	-1.5676	9.0926	-2.7946	3.3438	7.211	-23.125
1379.9	-0.44888	8.5105	-3.0022	4.5735	2.2493	-21.899
1379.9	-2.1453	9.6999	-3.2322	10.419	12.733	-26.012
1379.9	-1.6645	8.7141	-3.4312	8.8916	6.4113	-25.999
1379.9	-2.1919	9.3843	-3.6169	8.3147	1.1014	-25.016
1379.9	-1.2774	8.6783	-3.0695	5.8288	-4.4347	-24.775
1380	-0.79848	8.9369	-3.5891	6.9624	-5.4576	-26.19
1380	-1.3614	8.908	-3.827	9.4753	1.3506	-31.747
1380	-1.8736	8.999	-4.1082	8.2091	4.8641	-33.451
1380	-3.5413	8.9026	-4.0148	6.9271	10.101	-34.195
1380	-2.4676	8.889	-3.2992	2.077	2.6311	-30.109
1380.1	-1.5542	8.7333	-3.6616	0.77276	-2.7295	-26.066
1380.1	-3.3624	9.0908	-3.6288	2.6076	5.7664	-27.899
1380.1	-3.6869	8.5523	-3.8454	0.93359	8.6644	-25.713
1380.1	-3.0388	8.881	-3.9905	-1.3925	5.124	-19.543
1380.1	-2.0737	9.1215	-3.8635	-3.497	4.1993	-16.962
1380.2	-2.7031	8.6362	-4.0233	-4.0544	9.6217	-18
1380.2	-3.5482	8.2898	-3.6666	-5.5011	12.08	-18.211
1380.2	-3.491	8.5287	-3.4352	-6.6136	5.0316	-14.872
1380.2	-2.3118	8.55	-3.5928	-6.3934	4.3504	-11.474
1380.2	-3.119	8.6506	-3.0799	-5.6327	4.6898	-9.8466
1380.3	-3.1006	8.8325	-3.1158	-3.9787	3.016	-7.5671
1380.3	-3.715	8.3547	-3.1721	-1.5959	4.6293	-4.9681
1380.3	-3.1561	8.46	-3.8235	-0.51657	6.3962	-1.8116
1380.3	-3.3658	8.9633	-3.7216	-0.72262	7.7869	1.8339
1380.3	-2.6071	8.7675	-3.3135	-2.0973	4.4411	3.534
1380.4	-2.8371	8.3194	-3.9099	-1.0675	4.9429	4.7421
1380.4	-3.4572	8.4742	-4.1549	-1.2673	11.234	5.6888
1380.4	-2.6329	8.8148	-3.8695	-4.2899	9.1976	6.4843
1380.4	-2.9403	8.648	-3.6385	-6.4154	4.078	10.045
1380.4	-2.447	8.4022	-3.7329	-8.0452	4.2387	10.664
1380.5	-2.996	8.9369	-3.5814	-8.5072	4.4796	12.752
1380.5	-3.2172	8.331	-3.6259	-8.9269	7.077	14.114
1380.5	-2.5542	9.0348	-3.5661	-9.1517	9.38	14.283
1380.5	-1.7497	8.8091	-3.445	-9.1443	8.7149	15.262
1380.5	-2.4201	8.6128	-3.7109	-7.7443	12.885	14.953
1380.6	-3.0408	9.0695	-3.3202	-8.6647	15	13.959
1380.6	-1.4752	9.0446	-3.4281	-11.435	9.4653	13.28
1380.6	-1.8242	9.0074	-3.2327	-11.49	8.8344	13.049
1380.6	-2.2416	8.6453	-3.1063	-8.3031	7.5139	10.836
1380.6	-2.4336	8.6806	-3.3012	-6.0977	4.2786	9.6117
1380.7	-2.1823	8.8347	-3.3844	-4.4794	1.5594	9.6118
1380.7	-1.8682	8.8146	-3.5783	-3.6031	-1.3422	9.1656
1380.7	-1.886	8.9863	-3.9717	-3.4949	-1.4157	9.0564
1380.7	-1.7102	8.8351	-3.9356	-5.8245	-0.20852	8.5577
1380.7	-1.891	8.7913	-3.7417	-7.2292	2.299	6.918
1380.8	-2.2686	8.9386	-3.7084	-8.3586	2.8591	5.1696
1380.8	-1.9532	9.0042	-3.4546	-9.3589	-0.46483	4.8398
1380.8	-2.0323	8.9097	-3.3517	-9.2267	-2.8425	4.7926
1380.8	-1.4612	9.1076	-3.6839	-9.4205	-4.0559	4.6078
1380.8	-1.6192	8.9954	-3.4394	-9.3155	-0.50956	4.0236
1380.9	-2.1475	8.6905	-3.165	-8.1218	2.3535	2.4533
1380.9	-1.9734	8.8557	-3.2881	-7.6224	2.5644	1.3946
1380.9	-1.8685	9.1123	-3.3298	-7.5035	2.0685	1.8892
1380.9	-1.9991	9.159	-3.3688	-6.9479	2.6429	2.9235
1380.9	-2.039	9.0024	-3.0204	-7.0628	1.5924	3.4056
1381	-1.8032	8.7745	-2.9732	-6.4828	-0.93066	3.4392
1381	-1.6714	8.8562	-3.2713	-4.9562	-0.40125	2.6003
1381	-2.053	8.9791	-3.0881	-3.0855	2.8439	2.4777
1381	-2.0777	8.9913	-2.9637	-2.5733	2.3919	2.798
1381	-1.871	9.1252	-3.0672	-2.1448	-0.011556	2.7291
1381.1	-1.4847	9.0687	-3.1818	-2.0373	-1.1349	2.1738
1381.1	-1.5154	8.9117	-3.4016	-1.0872	0.37793	1.0665
1381.1	-1.8376	8.973	-3.272	-0.34815	2.071	-0.14294
1381.1	-1.9519	9.0656	-3.3027	-0.44245	0.5739	-0.77781
1381.1	-1.9033	9.051	-3.3654	-0.93045	-1.9776	-1.0404
1381.2	-1.8241	8.9417	-3.3554	-1.268	-3.6375	-1.1948
1381.2	-1.8641	8.9396	-3.3077	-1.3561	-3.4003	-1.6726
1381.2	-1.79	8.9375	-3.4143	-1.476	-1.8852	-2.6293
1381.2	-1.986	8.9603	-3.3586	-1.7368	0.15397	-2.7904
1381.2	-2.1544	9.004	-3.321	-2.2963	0.7391	-2.4323
1381.3	-2.039	8.9636	-3.2296	-2.8674	-0.97176	-2.1056
1381.3	-1.8836	8.9926	-3.157	-3.0401	-1.8051	-2.0807
1381.3	-1.8544	8.9452	-3.1888	-2.3509	-1.3012	-2.3398
1381.3	-2.0081	9.0155	-3.2293	-1.6939	0.34488	-2.6079
1381.3	-2.0421	9.0344	-3.3506	-1.4386	1.3791	-2.5032
1381.4	-2.0297	8.9686	-3.2978	-1.2775	1.3573	-1.92
1381.4	-1.9987	8.9732	-3.2973	-1.3267	1.0669	-1.4591
1381.4	-1.9687	8.9329	-3.2251	-1.0755	0.46733	-1.4063
1381.4	-1.9243	8.9221	-3.3414	-0.94366	1.1485	-1.3537
1381.4	-2.0398	8.9567	-3.349	-1.0112	2.3438	-1.227
1381.5	-2.0617	9.038	-3.3867	-1.321	2.1471	-0.83242
1381.5	-2.0417	9.0031	-3.326	-1.5984	0.9345	-0.33435
1381.5	-1.8804	8.9384	-3.2801	-1.6775	0.27193	-0.10396
1381.5	-1.9072	8.9558	-3.3503	-1.6272	1.5536	-0.36935
1381.5	-2.1055	9.0314	-3.3396	-1.6745	2.6773	-0.33247
1381.6	-1.9778	8.9357	-3.3305	-2.0242	1.8975	-0.30346
1381.6	-1.9394	8.9559	-3.4362	-2.3017	1.5845	-0.55708
1381.6	-1.9818	9.0348	-3.3764	-2.3516	2.1516	-0.68324
1381.6	-2.0023	8.9326	-3.3097	-2.4133	2.084	-0.77243
1381.6	-1.9742	8.9671	-3.3169	-2.6842	1.5479	-0.60364
1381.7	-1.9874	9.0138	-3.3623	-2.8089	1.3679	-0.51956
1381.7	-1.9417	8.9491	-3.2539	-2.7389	1.5607	-0.57992
1381.7	-1.9988	8.9429	-3.2942	-2.5541	2.0516	-0.90871
1381.7	-2.0588	8.97	-3.2219	-2.4528	2.1956	-0.90114
1381.7	-2.0696	9.0014	-3.218	-2.4034	1.7665	-0.57479
1381.8	-1.9475	8.993	-3.3906	-2.567	1.2407	-0.44645
1381.8	-1.9112	9.0089	-3.3234	-2.6633	1.4297	-0.35192
1381.8	-1.963	8.9248	-3.2792	-2.5529	2.012	-0.67227
1381.8	-2.0719	8.9544	-3.3317	-2.4434	2.5765	-0.92633
1381.8	-2.0909	8.9439	-3.3451	-2.5618	2.287	-0.68684
1381.9	-1.9923	9.0072	-3.2629	-2.7442	1.5683	-0.39349
1381.9	-1.9509	9.0349	-3.252	-2.6715	0.98359	-0.30007
1381.9	-1.9737	8.9375	-3.2945	-2.555	1.4937	-0.38572
1381.9	-2.0054	8.9499	-3.277	-2.3469	2.0766	-0.42795
1381.9	-2.003	8.9804	-3.2631	-2.2543	1.9005	-0.40657
1382	-2.0703	8.9537	-3.2903	-2.3154	1.9427	-0.25109
1382	-1.9666	9.0061	-3.3066	-2.3719	1.8255	0.056898
1382	-1.964	8.9521	-3.3033	-2.4616	1.6814	0.14433
1382	-1.9655	8.9316	-3.3899	-2.5073	1.8716	-0.097726
1382	-2.0239	9.05	-3.381	-2.4959	2.4507	-0.048424
1382.1	-2.0886	9.0042	-3.3484	-2.6289	2.0939	0.4684
1382.1	-1.9968	8.8951	-3.2183	-2.8723	1.0498	0.97412
1382.1	-1.844	8.9568	-3.4762	-2.8176	1.2821	1.0029
1382.1	-1.8831	8.913	-3.3875	-1.9402	5.7636	0.85749
1382.1	-1.8444	8.6398	-3.3469	0.5781	13.273	0.89811
1382.2	-2.1425	8.575	-3.1659	4.0736	20.009	0.44938
1382.2	-2.1557	8.9272	-3.3215	2.7019	14.779	-0.18265
1382.2	-1.9242	9.1127	-3.3274	0.39743	9.6686	0.14811
1382.2	-2.0549	8.9323	-3.4098	1.4243	10.542	-0.17525
1382.2	-2.0283	8.6822	-3.5486	0.81517	8.369	-1.1978
1382.3	-1.8573	8.8489	-3.5726	0.17665	9.5048	-1.9748
1382.3	-1.9136	9.0085	-3.609	0.59261	11.968	-2.7636
1382.3	-1.9546	8.9098	-3.5601	0.98012	11.66	-3.569
1382.3	-2.05	9.1154	-3.5217	1.24	11.343	-3.7372
1382.3	-2.0887	9.2728	-3.3139	0.83375	9.3161	-2.4118
1382.4	-1.7546	9.0428	-3.2795	0.58537	5.91	-0.70036
1382.4	-1.6238	8.9358	-3.3481	0.84522	4.4726	0.78624
1382.4	-1.4832	8.8511	-3.3725	0.74012	3.3886	0.93971
1382.4	-1.6549	8.8824	-3.4622	1.0868	2.3994	1.4682
1382.4	-1.7297	8.8039	-3.6077	1.7271	2.2454	0.46522
1382.5	-1.2391	8.7783	-3.6296	1.4194	2.4243	-1.3385
1382.5	-1.4393	8.9404	-3.6726	1.0068	3.7332	-3.6399
1382.5	-1.1944	8.3813	-3.8658	0.7641	5.1865	-5.8906
1382.5	-1.8326	8.6297	-3.9598	0.055635	5.1644	-7.535
1382.5	-2.0558	8.5379	-3.6593	-0.39393	-0.70977	-8.8188
1382.6	-2.6902	9.1692	-3.8807	-0.25814	-8.6636	-9.5324
1382.6	-0.83172	8.5089	-4.1971	-1.2268	-11.402	-13.472
1382.6	-0.83116	9.4219	-4.0427	-1.1049	-11.537	-15.045
1382.6	-2.0129	9.4668	-3.8452	-1.5317	-10.612	-14.907
1382.6	-1.6169	8.1841	-3.9473	-3.8176	-10.057	-16.493
1382.7	-1.8022	8.7902	-3.7768	-5.1053	-7.2568	-19.639
1382.7	-2.2802	9.0627	-3.9321	-6.0818	0.056537	-23.126
1382.7	-2.7381	8.5358	-3.8264	-8.8201	1.5717	-25.286
1382.7	-3.3899	8.7371	-3.3259	-9.8439	-2.5875	-25.251
1382.7	-3.0071	8.8256	-2.3697	-9.0289	-8.9913	-24.997
1382.8	-2.2093	8.7432	-2.4723	-5.5345	-14.14	-25.567
1382.8	-3.0257	8.3519	-3.0076	-1.6774	-11.364	-25.696
1382.8	-2.8701	8.8696	-3.0444	1.4635	-9.2749	-26.354
1382.8	-3.0301	8.5941	-3.3321	3.6263	-7.5916	-25.558
1382.8	-4.0232	8.314	-3.6262	3.4828	-4.8797	-24.39
1382.9	-3.8951	8.5401	-3.4057	1.3336	-8.4545	-21.422
1382.9	-3.3644	8.6307	-3.4048	0.82707	-13.459	-18.082
1382.9	-3.521	8.3293	-3.494	1.6042	-8.6522	-16.694
1382.9	-3.917	8.8744	-3.3458	1.1326	-7.6713	-15.29
1382.9	-3.9122	8.4675	-3.3139	1.4127	-7.719	-12.225
1383	-3.6856	8.5154	-3.2863	1.5099	-6.9261	-9.2538
1383	-3.6128	8.8654	-3.3143	1.8048	-7.9006	-6.1939
1383	-3.9495	8.6779	-3.7308	1.3394	-5.2442	-4.0803
1383	-3.9562	8.3906	-3.6528	-1.2373	-0.023998	-1.1047
1383	-3.6715	7.3686	-3.1906	-1.6546	-0.24496	1.2497
1383.1	-4.3598	8.8951	-3.7475	-0.95511	1.6752	2.2149
1383.1	-4.0867	9.1187	-3.7758	-4.4612	-3.5926	6.2196
1383.1	-3.7576	8.4794	-3.3258	-8.5775	-10.01	11.544
1383.1	-3.6172	8.6957	-3.3511	-9.0984	-10.735	14.134
1383.1	-3.6857	8.5397	-3.4078	-10.58	-6.5927	17.228
1383.2	-3.2495	8.1176	-2.9663	-11.311	-5.5349	20.839
1383.2	-3.2296	8.7545	-3.0498	-9.2546	-2.9368	21.792
1383.2	-3.7357	8.7274	-3.4471	-8.2963	1.8527	23.561
1383.2	-3.641	8.4712	-3.0643	-8.8178	0.5786	27.241
1383.2	-3.0121	8.875	-3.2343	-8.526	-2.99	30.876
1383.3	-2.9169	8.8476	-3.282	-7.892	-2.6605	32.772
1383.3	-2.7331	8.6684	-3.424	-8.0701	-0.8031	33.723
1383.3	-2.8584	8.8051	-3.6376	-8.6285	1.0412	34.982
1383.3	-2.9495	8.8272	-3.4759	-10.35	0.38819	37.149
1383.3	-2.7054	8.7558	-3.2647	-12.532	-2.5103	39.881
1383.4	-2.1897	9.0258	-3.1728	-13.04	-3.6881	42.11
1383.4	-2.2053	9.3658	-3.2736	-13.605	-3.1458	43.796
1383.4	-1.9781	8.9745	-2.9557	-15.061	-2.4881	45.061
1383.4	-1.995	9.0282	-3.0294	-14.367	0.65772	45.255
1383.4	-2.1815	9.3942	-2.8642	-14.63	2.6582	45.898
1383.5	-1.453	9.1517	-2.5994	-15.547	-1.4395	47.72
1383.5	-1.061	9.2977	-2.8283	-12.501	-0.71082	47.133
1383.5	-1.4498	9.5694	-2.6019	-11.071	1.2944	45.436
1383.5	-1.2192	9.3904	-2.4968	-10.089	-2.0935	44.69
1383.5	-1.2401	8.8949	-2.9963	-10.204	-3.9087	45.505
1383.6	-1.264	9.2219	-2.6763	-10.849	-5.423	45.132
1383.6	-0.216	8.9409	-2.7818	-10.742	-10.806	45.711
1383.6	-0.16359	9.0426	-3.1311	-10.315	-10.258	44.238
1383.6	0.77259	9.098	-2.6027	-9.6386	-8.2558	40.325
1383.6	-0.056495	9.3409	-2.0543	-7.2757	-4.0614	35.671
1383.7	0.63841	9.1353	-2.1504	-5.3587	-5.8222	31.403
1383.7	0.62834	9.1309	-2.4815	-2.575	-2.0671	27.09
1383.7	0.17402	9.2383	-2.7842	-2.5409	1.4967	21.784
1383.7	0.71218	9.3241	-2.7408	-2.3432	-1.0343	18.245
1383.7	0.72547	9.321	-2.8225	-2.5239	-2.9339	15.683
1383.8	0.49428	9.2326	-2.5476	-3.0202	-1.7036	12.796
1383.8	0.55519	9.373	-2.7268	-2.5063	-0.33351	9.6057
1383.8	0.71252	9.334	-2.4897	-2.6819	0.011192	7.3598
1383.8	0.54484	9.3498	-2.7068	-2.5335	1.784	4.5859
1383.8	0.58272	9.3159	-2.7889	-2.8843	2.9194	1.9543
1383.9	0.27658	9.3044	-2.7887	-3.5338	2.4349	0.1525
1383.9	0.37396	9.4061	-2.6432	-4.4283	0.76194	-0.92343
1383.9	0.44021	9.3017	-2.7325	-4.8365	-0.64828	-1.2345
1383.9	0.25761	9.4602	-2.5549	-4.8617	0.21057	-1.8258
1383.9	0.18266	9.5202	-2.4731	-4.2839	1.6666	-1.9535
1384	0.075201	9.4423	-2.4622	-4.0989	1.6436	-1.2803
1384	-0.049409	9.499	-2.4003	-4.168	1.1182	-0.53542
1384	0.13933	9.341	-2.5096	-4.1315	0.48387	0.36869
1384	0.30445	9.4216	-2.6797	-4.2094	1.0302	0.73721
1384	0.39079	9.4036	-2.6489	-3.9473	2.16	0.53273
1384.1	0.31249	9.3295	-2.412	-3.8878	2.5803	0.042706
1384.1	0.28927	9.5401	-2.5262	-3.4002	3.3018	-0.52714
1384.1	0.33439	9.4523	-2.4264	-3.142	3.4912	-0.7882
1384.1	0.087821	9.4982	-2.4911	-2.5582	3.7733	-0.74801
1384.1	0.19038	9.4353	-2.4865	-2.825	3.5071	-0.46182
1384.2	0.18381	9.4425	-2.5111	-2.8081	3.227	0.12682
1384.2	0.24564	9.445	-2.4987	-2.7195	2.7805	0.45686
1384.2	0.23586	9.4138	-2.5375	-2.5801	2.0656	0.69449
1384.2	0.27454	9.4628	-2.5071	-2.5906	2.0053	0.55268
1384.2	0.21945	9.4597	-2.4856	-2.5134	2.2735	0.37482
1384.3	0.31965	9.4513	-2.5326	-2.5093	1.8283	0.26898
1384.3	0.3595	9.4484	-2.5406	-2.3383	1.8531	0.0065152
1384.3	0.26854	9.4847	-2.517	-2.3661	2.1812	-0.25537
1384.3	0.36313	9.4372	-2.5685	-2.3407	1.5861	-0.35389
1384.3	0.26633	9.5075	-2.5276	-2.2725	2.0132	-0.50281
1384.4	0.18615	9.4951	-2.4253	-2.4884	2.0373	-0.4563
1384.4	0.49912	9.4253	-2.5709	-2.2945	1.4516	-0.36007
1384.4	0.30943	9.4681	-2.5328	-1.866	2.6503	-0.95378
1384.4	0.28205	9.4073	-2.5718	-1.9619	2.2002	-1.464
1384.4	0.35544	9.4707	-2.6524	-1.6808	1.1979	-1.6614
1384.5	0.15935	9.4804	-2.5219	-1.6353	1.8653	-1.7934
1384.5	0.12426	9.3917	-2.5753	-1.7199	1.4483	-1.665
1384.5	0.38911	9.446	-2.6334	-2.0387	0.30417	-1.4068
1384.5	0.40689	9.4257	-2.5299	-2.0047	1.6011	-2.0489
1384.5	0.011674	9.4747	-2.6346	-1.6748	2.7094	-2.3077
1384.6	0.11851	9.4913	-2.6105	-1.9434	0.91068	-1.6681
1384.6	0.26784	9.4584	-2.5441	-2.1341	0.75093	-1.2523
1384.6	0.16842	9.4523	-2.5341	-2.1114	1.7528	-1.4175
1384.6	0.12941	9.4139	-2.5802	-2.1223	1.6977	-1.3434
1384.6	0.29396	9.4031	-2.5781	-2.2541	1.4436	-1.1615
1384.7	0.13887	9.4218	-2.5533	-2.2515	1.8563	-1.1449
1384.7	0.1923	9.4504	-2.5605	-2.3518	1.7575	-0.84076
1384.7	0.24484	9.4574	-2.5236	-2.1906	1.6393	-0.55334
1384.7	0.14839	9.4607	-2.6316	-2.1507	1.9578	-0.60218
1384.7	0.21005	9.4324	-2.6264	-2.3749	1.5671	-0.58152
1384.8	0.27175	9.3656	-2.5663	-2.645	1.1233	-0.66575
1384.8	0.39028	9.4435	-2.638	-2.6018	1.0919	-1.1359
1384.8	0.38395	9.3525	-2.6062	-2.6712	1.167	-2.0112
1384.8	0.39244	9.4265	-2.5988	-2.6723	1.0046	-3.1048
1384.8	0.27254	9.4241	-2.6305	-2.6409	0.76239	-4.1059
1384.9	0.37939	9.3282	-2.604	-2.6818	0.51865	-4.9568
1384.9	0.27021	9.3584	-2.6213	-2.448	0.93205	-5.9929
1384.9	0.33608	9.3395	-2.7238	-2.5338	1.7214	-7.2564
1384.9	0.20285	9.2679	-2.8705	-2.4434	1.7079	-8.7324
1384.9	-0.015607	9.3669	-2.8326	-2.6354	-0.87886	-9.9439
1385	0.16818	9.2874	-2.5221	-2.5513	-8.3725	-10.139
1385	0.64108	9.2727	-2.2809	-1.944	-12.147	-11.143
1385	0.33172	9.2598	-2.0846	-0.84817	-5.8568	-14.548
1385	0.13439	9.2374	-2.289	-0.19743	1.6496	-18.611
1385	0.60629	9.1839	-2.4917	0.32113	6.2154	-21.468
1385.1	-0.12694	9.4659	-2.6157	1.649	10.13	-24.233
1385.1	-1.0721	9.3753	-2.5403	2.6031	10.793	-24.552
1385.1	-0.52318	9.1382	-2.3191	2.4825	7.3122	-23.021
1385.1	-0.32283	9.2265	-2.5776	4.0033	9.0026	-23.353
1385.1	-0.51144	9.2381	-2.4881	4.466	14.634	-25.102
1385.2	-0.44308	8.9293	-2.7255	5.5575	17.986	-26.63
1385.2	-0.92788	9.2056	-2.9149	8.1353	22.432	-28.118
1385.2	-0.97125	9.5228	-2.8486	7.2385	19.891	-28.119
1385.2	-0.32661	9.3652	-2.7927	7.8555	20.182	-29.467
1385.2	-0.22645	9.2689	-3.0095	7.1516	14.838	-31.816
1385.3	-1.4894	9.3452	-3.2137	8.2244	16.966	-33.608
1385.3	-1.7552	9.332	-3.0734	8.0706	15.938	-32.806
1385.3	-1.6998	9.4188	-3.4381	5.8408	10.995	-29.903
1385.3	-0.46431	8.8641	-3.0765	2.8814	8.2178	-28.723
1385.3	-1.0089	9.1876	-3.36	2.8276	10.32	-29.276
1385.4	-2.8517	9.6766	-3.4833	5.126	16.275	-30.943
1385.4	-2.2731	9.0924	-3.027	2.5448	7.5813	-26.614
1385.4	-2.0353	9.1606	-2.9643	2.1108	0.79283	-22.27
1385.4	-1.7491	8.8605	-2.9366	2.7795	2.3746	-21.248
1385.4	-2.4915	9.3304	-2.4477	4.9548	2.4792	-20.179
1385.5	-1.9754	9.185	-3.0489	6.0164	-1.1206	-17.677
1385.5	-1.424	8.7945	-2.9991	7.1085	-1.9091	-15.276
1385.5	-2.0239	8.9577	-3.1396	9.5084	0.33655	-17.271
1385.5	-2.4524	9.0032	-3.2755	12.143	4.1186	-18.786
1385.5	-1.3427	8.9112	-3.1795	11.334	-0.41053	-16.928
1385.6	-2.1677	9.0749	-3.6801	13.621	-0.013139	-19.124
1385.6	-2.4304	8.7238	-3.6527	12.398	4.7315	-20.612
1385.6	-1.9653	8.9285	-4.0841	9.0386	7.9844	-18.589
1385.6	-2.221	9.1729	-3.8004	7.1467	7.1677	-18.523
1385.6	-2.5152	8.8772	-3.8266	4.5957	6.5407	-19.103
1385.7	-2.5473	9.1561	-3.5946	1.9911	5.5058	-18.359
1385.7	-3.0386	9.0195	-4.1109	-1.5681	6.2793	-17.433
1385.7	-2.6849	8.6412	-3.6678	-4.4968	10.448	-16.613
1385.7	-3.7174	9.1673	-3.5408	-7.2039	6.608	-14.476
1385.7	-4.1306	8.9252	-3.6201	-8.0181	4.548	-12.1
1385.8	-2.3046	8.428	-3.7313	-8.2154	0.15452	-8.6326
1385.8	-1.7526	8.8159	-3.6489	-6.302	1.3678	-8.1532
1385.8	-3.0258	8.0571	-3.7333	-5.8273	8.0653	-9.994
1385.8	-3.7515	8.7712	-3.2099	-5.3075	4.6306	-7.6665
1385.8	-2.9795	8.7378	-3.5536	-3.0862	-2.5585	-1.715
1385.9	-2.2752	8.2977	-3.1856	-3.4703	-1.8424	0.48838
1385.9	-2.3132	8.8642	-3.5444	-0.79289	4.1243	-0.68839
1385.9	-2.2238	8.8751	-3.6191	-1.2847	9.1992	1.6596
1385.9	-4.1979	8.5803	-3.6054	-2.7494	14.313	2.3429
1385.9	-2.6598	8.6881	-3.5334	-3.8266	11.545	1.8559
1386	-1.8287	8.9232	-3.4976	-4.363	6.9287	5.9182
1386	-2.7633	9.0625	-3.4585	-5.8879	10.65	9.8224
1386	-3.772	8.1775	-3.634	-7.7003	17.368	9.3998
1386	-3.0631	8.8782	-3.343	-8.4722	16.814	9.5807
1386	-2.7246	9.0259	-3.1635	-8.4505	14.236	12.704
1386.1	-3.2878	8.808	-3.1592	-8.052	13.688	16.569
1386.1	-2.4078	8.7633	-2.9122	-8.49	6.0469	19.722
1386.1	-1.5136	8.3829	-2.9537	-7.2791	2.2095	21.101
1386.1	-2.378	8.634	-3.272	-3.9067	6.5827	19.579
1386.1	-1.951	9.0158	-3.3494	-2.972	2.9577	18.301
1386.2	-0.94894	9.1648	-3.6194	-2.7182	0.18682	16.257
1386.2	-1.2677	9.2138	-3.8416	-2.5731	1.9445	12.1
1386.2	-1.5762	8.9794	-3.7994	-2.8338	3.44	6.9867
1386.2	-1.8222	8.9316	-3.7633	-4.6339	3.051	3.7983
1386.2	-2.0731	8.9672	-3.6918	-5.6741	1.4163	1.6513
1386.3	-1.9255	9.0476	-3.3581	-6.6339	-3.4734	1.0956
1386.3	-1.9941	8.8994	-3.2498	-6.6101	-6.4532	1.5105
1386.3	-1.914	8.837	-3.2737	-4.635	-6.5139	1.6787
1386.3	-1.854	8.6827	-3.1802	-3.4843	-3.8076	1.1912
1386.3	-2.157	8.7055	-3.3604	-2.3475	0.71971	1.1781
1386.4	-1.9471	8.9332	-3.529	-1.9461	2.6651	1.2683
1386.4	-2.1736	8.9004	-3.5053	-2.9858	4.1084	2.2035
1386.4	-2.0622	8.932	-3.6985	-4.1702	2.6654	3.5296
1386.4	-1.7941	9.034	-3.6035	-5.4396	1.0732	4.819
1386.4	-1.8329	9.0038	-3.5484	-6.2556	0.7336	5.6282
1386.5	-1.8957	8.9087	-3.4297	-7.0324	0.98785	5.4267
1386.5	-1.8186	9.0076	-3.4287	-8.0679	0.57031	5.1017
1386.5	-1.6495	9.0709	-3.3475	-8.5178	-0.53695	5.0775
1386.5	-1.6034	8.9499	-3.1907	-8.0739	-1.2513	4.2722
1386.5	-1.6616	9.018	-3.2582	-7.0114	-1.2691	3.3086
1386.6	-1.7108	9.0479	-3.1942	-6.7347	-1.0841	2.7216
1386.6	-1.7773	8.9954	-3.2053	-6.7885	-1.2708	1.9633
1386.6	-1.7178	8.9923	-3.2545	-6.6746	-1.9136	0.88487
1386.6	-1.8251	8.8466	-3.2266	-6.2487	-1.5746	-0.15974
1386.6	-1.7988	9.0999	-3.1749	-5.5577	-1.2946	-0.74921
1386.7	-1.8247	8.9963	-3.1582	-5.6033	-0.50033	-1.2735
1386.7	-1.789	9.0586	-3.1539	-5.3826	0.081433	-1.8393
1386.7	-1.8162	9.0457	-3.1149	-4.6485	0.14194	-1.7226
1386.7	-2.0479	8.954	-3.0676	-4.1066	0.050505	-1.2897
1386.7	-1.9645	9.0429	-2.9004	-3.7059	-0.59433	-1.1676
1386.8	-1.7653	9.0973	-2.9665	-3.1432	-0.3324	-1.4546
1386.8	-1.8111	9.0062	-3.0907	-2.0479	0.90925	-1.3322
1386.8	-1.8612	8.9896	-3.0864	-1.1179	1.6068	-1.378
1386.8	-1.8388	9.0519	-3.2152	-0.89397	2.4085	-1.5089
1386.8	-1.8665	9.0341	-3.1846	-0.72683	2.4522	-1.2528
1386.9	-1.953	9.0636	-3.174	-0.50689	1.4168	-1.0218
1386.9	-1.8936	8.945	-3.0976	-0.22717	0.25589	-0.89764
1386.9	-1.7996	8.9678	-3.0716	0.21215	0.18266	-0.869
1386.9	-1.8969	8.9659	-3.1508	0.4397	0.90758	-1.1095
1386.9	-1.8599	9.0259	-3.2649	0.55822	1.409	-1.1165
1387	-1.8025	8.9919	-3.3024	0.33571	1.4202	-1.0007
1387	-1.7569	9.0305	-3.4036	0.019029	1.623	-1.2469
1387	-1.9355	8.9648	-3.4089	-0.65096	2.5548	-1.3669
1387	-1.9447	9.0252	-3.4215	-1.3943	1.9795	-1.1066
1387	-1.9036	9.033	-3.292	-2.0279	0.71627	-1.1607
1387.1	-1.8824	9.0212	-3.3734	-2.2832	0.29192	-1.043
1387.1	-1.8249	8.9547	-3.2629	-2.3194	0.4489	-1.246
1387.1	-1.9053	9.006	-3.205	-2.268	1.2555	-1.4122
1387.1	-1.9119	9.0518	-3.2675	-2.2517	1.414	-1.368
1387.1	-1.8778	9.0232	-3.27	-2.2698	1.447	-1.3625
1387.2	-1.9039	9.0045	-3.2996	-2.1644	1.7217	-1.1415
1387.2	-1.9544	9.0052	-3.3313	-2.3535	2.3315	-1.0601
1387.2	-2.0489	9.0282	-3.2486	-2.5509	2.2981	-0.65812
1387.2	-1.9106	9.0102	-3.3091	-2.7507	1.47	-0.32421
1387.2	-1.8236	9.01	-3.3009	-2.9309	1.3739	-0.21183
1387.3	-1.9455	8.9412	-3.2859	-2.8715	2.162	-0.30051
1387.3	-1.9714	8.9604	-3.3148	-2.9469	2.4548	-0.17883
1387.3	-1.8946	9.0777	-3.2077	-3.1457	2.0777	0.022355
1387.3	-1.822	9.0235	-3.2707	-3.4361	1.6137	0.01405
1387.3	-1.8749	8.9738	-3.3117	-3.3536	2.1478	-0.26512
1387.4	-1.9042	8.9883	-3.255	-3.1785	2.5834	-0.57021
1387.4	-1.9156	9.0305	-3.1764	-3.1788	1.9825	-0.55616
1387.4	-1.9232	9.0141	-3.2329	-3.0708	1.253	-0.44835
1387.4	-1.8842	8.9506	-3.2602	-2.8911	1.2732	-0.27133
1387.4	-1.8932	8.9598	-3.192	-2.6625	1.6549	-0.4946
1387.5	-1.9091	9.0251	-3.176	-2.2655	2.0191	-0.48304
1387.5	-1.9508	9.0307	-3.1927	-1.9787	1.778	-0.30247
1387.5	-1.8785	8.9771	-3.2813	-1.8083	1.7049	-0.41743
1387.5	-1.9034	9.0264	-3.2478	-1.6488	1.7331	-0.3327
1387.5	-1.9858	9.0178	-3.2573	-1.6827	1.6391	-0.076072
1387.6	-1.8451	8.9793	-3.2503	-2.0642	1.0998	0.09491
1387.6	-1.9262	9.0344	-3.4237	-2.01	1.865	0.26368
1387.6	-1.2047	8.457	-3.6055	0.58186	8.9129	-0.26802
1387.6	-2.0771	8.4524	-3.1385	9.1022	30.954	-0.85983
1387.6	-2.8397	8.7382	-3.1292	8.2317	22.705	-1.6916
1387.7	-2.2671	9.0989	-3.1347	3.0046	10.174	-2.8384
1387.7	-1.728	9.3631	-3.4462	1.6151	10.335	-3.3663
1387.7	-1.7397	9.2194	-3.7642	2.2495	13.373	-2.9202
1387.7	-2.1227	8.9657	-3.6034	2.3501	14.566	-1.7194
1387.7	-2.1427	9.0343	-3.6374	1.3381	12.215	-0.15831
1387.8	-1.6547	8.9794	-3.3686	-0.10084	9.2948	0.38804
1387.8	-1.3027	9.0276	-3.5305	-0.38572	7.3825	1.1243
1387.8	-1.4184	9.0274	-3.6165	-0.7756	6.284	2.2035
1387.8	-1.8067	9.0444	-3.3482	-1.127	3.7092	3.5204
1387.8	-1.7452	8.7831	-3.4569	-1.6117	0.16177	4.2673
1387.9	-1.7983	8.6704	-3.3887	-1.5491	-0.074715	3.743
1387.9	-1.6646	8.7816	-3.6178	-1.1087	1.0295	1.7655
1387.9	-1.4409	8.8504	-3.6404	-1.2818	2.4654	-0.72025
1387.9	-1.3923	8.8462	-3.7177	-1.415	4.1933	-3.096
1387.9	-1.136	8.7519	-3.7782	-1.1045	4.0261	-3.9224
1388	-1.1672	8.6423	-3.635	-0.92705	2.1446	-4.341
1388	-1.3744	8.7494	-3.4754	-1.0551	-2.1002	-5.8188
1388	-1.3772	8.7398	-3.2733	-0.54184	-9.3599	-6.7409
1388	-1.1757	8.4679	-3.5566	0.98631	-14.409	-9.1687
1388	-1.335	9.2511	-4.1959	1.9736	-16.437	-13.465
1388.1	-0.46582	9.0214	-4.7027	0.45406	-16.225	-16.55
1388.1	-1.9324	9.7887	-4.9427	-0.756	-3.1337	-23.547
1388.1	-2.3571	9.172	-3.9557	-7.5457	1.2247	-28.793
1388.1	-2.5282	8.6972	-3.4827	-11.663	-5.9992	-28.534
1388.1	-3.2865	8.5324	-2.8524	-12.59	-11.017	-28.989
1388.2	-2.6681	8.5178	-2.8822	-12.386	-11.897	-28.478
1388.2	-2.3454	8.3797	-1.9815	-9.7154	-11.992	-25.745
1388.2	-3.4076	8.8125	-1.9844	-3.2591	-15.044	-24.497
1388.2	-3.2353	8.7424	-3.1269	0.70941	-15.491	-22.208
1388.2	-2.8255	8.9841	-3.0436	3.0414	-10.059	-20.932
1388.3	-3.4257	8.6342	-3.691	4.345	-7.7659	-21.027
1388.3	-3.4661	8.8364	-3.6028	3.0383	-8.8367	-17.465
1388.3	-3.2678	8.87	-3.1816	1.4889	-12.004	-13.846
1388.3	-3.7012	8.5975	-3.3149	0.38339	-10.208	-11.917
1388.3	-3.8572	8.6617	-3.3551	-1.0315	-5.8377	-10.017
1388.4	-3.1423	8.6599	-3.4764	-2.4598	-4.9283	-7.5921
1388.4	-2.8738	8.7707	-3.3467	-2.7477	-2.8144	-6.1999
1388.4	-3.5769	8.7201	-3.0685	-2.6689	0.43948	-5.3673
1388.4	-3.6715	8.6688	-3.1348	-2.9726	1.2662	-2.863
1388.4	-3.9167	8.5809	-2.9624	-4.1593	2.9245	0.70728
1388.5	-3.5589	8.4465	-3.1042	-3.2605	0.67849	3.5925
1388.5	-3.1884	8.8405	-3.3243	-1.9261	0.14052	6.072
1388.5	-3.0145	8.5455	-3.3674	-1.2579	-0.6368	7.7994
1388.5	-3.6297	8.1917	-3.1576	-1.147	0.76507	8.4616
1388.5	-3.6986	8.877	-3.4593	-1.0754	-2.2714	8.8518
1388.6	-3.0839	8.5806	-3.3628	-3.6945	-8.9261	12.328
1388.6	-2.85	8.8379	-3.6286	-4.2311	-7.7938	12.453
1388.6	-2.9694	8.8601	-3.57	-5.2674	-4.9592	12.831
1388.6	-2.8401	8.519	-3.2486	-7.9511	-5.0271	14.409
1388.6	-2.9962	8.8916	-3.7124	-7.7319	-2.8732	15.346
1388.7	-3.21	8.6835	-3.3909	-8.6528	-2.3884	17.508
1388.7	-3.0118	8.7091	-3.3507	-9.7606	-3.3314	20.635
1388.7	-3.1176	8.8657	-3.2318	-10.537	-1.3412	23.139
1388.7	-3.2384	8.8119	-3.2095	-10.941	-0.98255	26.619
1388.7	-3.145	8.9193	-2.8723	-11.929	-1.6801	30.461
1388.8	-2.93	8.7721	-3.062	-12.384	-2.9772	34.846
1388.8	-2.7659	8.9972	-3.1012	-12.332	-2.1692	37.686
1388.8	-2.7023	8.921	-2.9564	-12.871	-0.83915	41.24
1388.8	-2.5829	8.9663	-3.0129	-13.237	-2.4848	44.542
1388.8	-2.026	9.3463	-2.8592	-14.166	-4.2505	47.739
1388.9	-1.3066	9.3129	-2.8756	-13.893	-5.9126	49.353
1388.9	-1.8945	9.3615	-3.0061	-12.305	-3.0536	49.205
1388.9	-1.1666	9.1859	-2.6284	-13.67	-1.8918	49.086
1388.9	-1.3205	9.2248	-2.6979	-12.842	1.672	48.627
1388.9	-0.99765	8.9615	-2.735	-12.372	2.806	47.368
1389	-0.57445	9.1071	-2.3883	-11.393	1.1096	45.302
1389	-1.1341	9.2076	-2.6416	-8.679	1.3569	43.344
1389	-0.80353	9.5725	-2.41	-8.739	0.14816	42.188
1389	0.18968	9.1023	-2.6707	-8.5194	-5.0372	41.225
1389	0.041688	9.4201	-2.5081	-6.1045	-5.0754	38.963
1389.1	0.2445	9.4361	-2.4089	-5.4431	-6.4407	35.101
1389.1	0.41937	8.9788	-2.4299	-5.034	-10.576	31.094
1389.1	1.3982	9.1078	-2.6554	-4.4025	-13.421	25.294
1389.1	1.5173	9.0152	-2.5888	-3.3458	-6.3939	17.033
1389.1	0.71783	9.1996	-2.3999	-2.2462	2.8665	8.6538
1389.2	0.20998	9.3926	-2.5447	-1.5777	6.9305	3.3437
1389.2	-0.063984	9.4413	-2.6504	-1.6588	6.7427	1.2914
1389.2	0.017902	9.3897	-2.7456	-1.6873	4.955	1.051
1389.2	-0.11237	9.3717	-2.6799	-1.8164	4.2453	1.289
1389.2	0.089	9.5091	-2.7656	-2.5497	1.2296	1.3369
1389.3	0.36003	9.4471	-2.7747	-3.3073	-1.3686	0.81931
1389.3	0.29972	9.3141	-2.6227	-3.6603	-2.3285	-0.14121
1389.3	0.33966	9.3341	-2.5912	-3.4038	-1.5636	-2.061
1389.3	-0.040361	9.4738	-2.4542	-3.0627	0.20136	-3.526
1389.3	-0.13639	9.388	-2.5569	-4.028	0.9013	-4.0306
1389.4	-0.16211	9.1917	-2.5461	-4.5718	1.8344	-3.7148
1389.4	-0.21498	9.5295	-2.6718	-3.1851	2.9228	-2.9122
1389.4	-0.18074	9.5305	-2.5677	-3.562	2.929	-1.5733
1389.4	-0.14055	9.3629	-2.4373	-4.1704	2.1677	-0.63665
1389.4	0.083079	9.4089	-2.5352	-3.8602	0.84176	-0.33866
1389.5	0.037076	9.4548	-2.682	-3.6973	0.98642	-1.0619
1389.5	0.087465	9.3802	-2.5622	-3.2338	0.45793	-1.4837
1389.5	0.1427	9.3437	-2.5782	-3.0939	0.2593	-1.8367
1389.5	-0.1444	9.3428	-2.5209	-2.8365	2.0844	-2.5214
1389.5	-0.27713	9.4231	-2.4543	-2.5894	2.7764	-2.6046
1389.6	-0.26281	9.4271	-2.5871	-2.0741	2.3702	-1.9023
1389.6	-0.25344	9.4561	-2.4978	-1.6723	1.8761	-0.9827
1389.6	-0.052258	9.4152	-2.5304	-1.9357	0.36148	0.09565
1389.6	0.092005	9.4646	-2.5725	-1.9386	0.73093	0.18665
1389.6	-0.12121	9.493	-2.4207	-1.7051	2.4548	-0.19591
1389.7	-0.13593	9.4167	-2.4262	-1.4215	2.4936	-0.1002
1389.7	-0.038994	9.3658	-2.5016	-1.1677	2.1047	0.32584
1389.7	-0.034232	9.4565	-2.5872	-0.67028	2.2982	0.1718
1389.7	0.015138	9.3755	-2.6568	-0.44984	2.6477	0.06692
1389.7	-0.17743	9.4916	-2.5586	-0.15853	2.7467	0.016176
1389.8	-0.18042	9.4474	-2.4426	-0.36891	1.4599	0.49725
1389.8	0.026344	9.317	-2.5332	-0.57055	0.96876	0.75455
1389.8	0.07815	9.3124	-2.6157	-0.59404	2.6798	0.28673
1389.8	-0.12693	9.4451	-2.6367	-0.42174	4.1045	0.021527
1389.8	-0.063311	9.478	-2.6406	-0.65909	2.9119	0.43308
1389.9	-0.054357	9.4566	-2.582	-0.56179	1.9915	1.0105
1389.9	-0.010325	9.4681	-2.5927	-0.65036	2.352	1.0798
1389.9	-0.050846	9.4126	-2.6215	-0.7901	2.8219	1.0042
1389.9	0.061522	9.4269	-2.6734	-0.90134	2.3218	1.0428
1389.9	0.08087	9.4134	-2.7241	-0.98019	2.4611	0.90129
1390	0.035798	9.4835	-2.7171	-0.99487	2.7946	0.7454
1390	0.011087	9.4731	-2.6679	-1.1801	2.9518	0.6449
1390	-0.022954	9.4258	-2.5588	-1.2453	2.8116	0.69707
1390	0.048205	9.4049	-2.6426	-1.3404	2.5068	0.73808
1390	0.11251	9.3626	-2.6921	-1.2887	2.7686	0.60339
1390.1	0.075085	9.451	-2.779	-1.303	3.3248	0.32427
1390.1	-0.024585	9.3861	-2.7184	-1.5307	3.0829	0.29696
1390.1	0.1506	9.2733	-2.6461	-1.7451	2.0075	0.30246
1390.1	0.44501	9.3062	-2.6557	-1.543	2.9333	-0.51639
1390.1	0.56737	9.2097	-2.8362	-1.4663	5.982	-2.6693
1390.2	0.47346	9.1987	-3.2613	-1.5586	8.8613	-5.6014
1390.2	0.35667	9.4144	-3.1395	-2.178	7.0063	-8.0764
1390.2	-0.14015	9.6396	-2.4871	-2.227	1.4709	-9.437
1390.2	-0.31538	9.642	-2.0354	-1.2972	-5.0989	-9.0366
1390.2	0.0059859	9.308	-2.1323	-0.26351	-5.2929	-8.8881
1390.3	-0.39255	9.2013	-2.5285	1.0596	1.4714	-9.7031
1390.3	-0.63038	9.1185	-2.8581	1.276	5.4355	-9.2759
1390.3	-0.69513	9.3649	-2.752	0.73699	3.415	-7.1607
1390.3	0.085192	9.2555	-2.7628	0.039084	0.23809	-5.2635
1390.3	0.1716	9.5187	-2.6718	0.64166	1.0327	-6.1089
1390.4	0.31137	9.3031	-2.795	1.6124	4.5182	-8.5057
1390.4	-0.17979	9.3029	-2.848	2.3976	7.6729	-10.866
1390.4	-0.16246	9.2129	-2.7399	2.3101	8.0512	-12.479
1390.4	0.198	8.9242	-2.6794	2.3158	7.0141	-13.832
1390.4	-0.34007	9.3352	-2.7561	4.0254	10.681	-16.636
1390.5	0.26758	9.259	-2.8035	5.2983	10.096	-18.301
1390.5	0.089904	8.9543	-2.8324	6.5897	12.632	-22.923
1390.5	-0.83962	9.2236	-2.9781	5.8424	14.636	-27.111
1390.5	-0.40077	9.8265	-3.2287	6.0827	12.681	-28.888
1390.5	-0.89941	9.0597	-3.4243	8.4245	13.428	-29.195
1390.6	-1.1664	9.1012	-3.1896	8.0062	13.255	-29.191
1390.6	-1.8558	9.7998	-3.3912	6.5506	13.177	-26.989
1390.6	-1.7376	9.4855	-3.3444	2.6541	9.249	-24.116
1390.6	0.011439	8.3549	-3.1658	-0.98561	3.8807	-21.519
1390.6	-1.0948	9.5598	-3.3842	2.3923	14.43	-24.285
1390.7	-1.3951	9.1696	-3.0389	0.65974	21.454	-26.468
1390.7	-0.95797	9.5141	-3.0751	0.096413	18.118	-25.082
1390.7	-2.2034	9.2522	-3.2055	0.44641	13.346	-23.735
1390.7	-1.8798	8.9296	-3.1434	0.91988	6.6265	-22.164
1390.7	-0.34537	8.6982	-2.876	-0.52694	-3.3796	-19.957
1390.8	-1.4176	9.5397	-3.3577	1.9365	0.27286	-22.6
1390.8	-2.0256	8.8889	-2.895	2.5123	3.2778	-24.231
1390.8	-1.4012	8.9913	-3.1163	4.0245	1.1726	-23.404
1390.8	-1.9809	9.4883	-3.3173	7.219	0.59738	-25.511
1390.8	-0.72121	8.582	-3.4217	5.6301	-1.1169	-25.432
1390.9	-2.3074	9.1656	-3.6704	7.5336	2.8812	-26.066
1390.9	-3.4979	9.3057	-3.5999	6.1427	4.1987	-27.466
1390.9	-1.0963	8.4186	-3.3077	0.79326	-2.6657	-22.217
1390.9	-2.2146	9.5725	-3.5971	2.7101	-0.6671	-21.684
1390.9	-2.0861	8.7948	-3.6212	1.8399	5.2419	-24.564
1391	-2.0398	8.3955	-3.4221	-1.4891	8.6844	-23.501
1391	-3.4432	9.3086	-3.6519	0.48278	8.238	-24.495
1391	-2.4061	8.8415	-3.5193	-2.3659	1.8957	-21.049
1391	-2.2846	9.0995	-3.1585	-2.2001	3.2422	-19.19
1391	-2.6339	8.8326	-3.1016	-1.3437	6.0498	-20.774
1391.1	-1.5496	8.5515	-3.7603	-3.1017	7.053	-19.704
1391.1	-3.9292	7.9008	-4.3516	-1.3418	14.945	-21.449
1391.1	-2.7793	9.0171	-3.3426	-7.2091	4.5958	-17.038
1391.1	-2.9463	9.1533	-2.7186	-6.7685	-6.9113	-9.1924
1391.1	-3.5215	8.5082	-2.4736	-2.9403	-0.029307	-8.9114
1391.2	-3.2829	8.4472	-3.2781	-1.9739	3.793	-4.682
1391.2	-3.4314	8.7864	-3.3339	-0.14603	2.983	0.78033
1391.2	-4.1626	8.74	-3.4149	0.16293	4.3115	6.0247
1391.2	-2.7716	8.6077	-3.9409	-1.6069	6.0449	9.34
1391.2	-3.5781	8.6894	-4.2682	-2.698	12.764	11.356
1391.3	-3.1014	8.8018	-4.1363	-6.3693	11.945	14.087
1391.3	-2.3527	8.5346	-3.6275	-10.405	5.7404	18.18
1391.3	-3.2859	9.0375	-3.1973	-11.716	6.4956	18.808
1391.3	-2.4857	8.7657	-3.1443	-13.378	4.9287	18.602
1391.3	-1.3888	8.7956	-2.9873	-13.076	4.5909	18.282
1391.4	-2.2792	8.9129	-3.1949	-11.292	10.762	15.793
1391.4	-2.5954	8.6055	-2.7642	-9.2389	10.361	12.127
1391.4	-1.366	8.6854	-2.9675	-5.5998	3.7125	8.7235
1391.4	-1.0092	9.293	-3.5745	-3.1989	8.1288	6.8194
1391.4	-1.6618	9.0291	-3.5474	-3.0419	12.627	5.9534
1391.5	-2.9359	8.8194	-3.5588	-4.6805	16.819	4.2958
1391.5	-2.5875	8.9058	-3.4316	-6.3032	10.494	3.8945
1391.5	-2.0096	9.0385	-3.251	-6.6864	0.30419	5.1955
1391.5	-1.8985	9.1354	-3.2317	-6.2352	-4.5484	6.4171
1391.5	-1.7017	8.7661	-3.1301	-6.0828	-4.9885	7.5594
1391.6	-2.2703	8.536	-3.0534	-4.2793	0.84442	5.9085
1391.6	-2.1732	8.8453	-3.0774	-2.744	4.1406	4.5005
1391.6	-2.0316	9.1371	-3.3045	-2.4041	5.488	5.0664
1391.6	-2.1487	9.0711	-3.2046	-2.5191	4.6498	6.6356
1391.6	-1.9424	8.9883	-3.27	-2.0496	0.93196	7.7644
1391.7	-1.9113	8.8349	-3.166	-1.5857	-1.6527	8.3682
1391.7	-1.8888	8.8306	-3.233	-0.46382	-1.6936	8.3933
1391.7	-1.8414	9.1144	-3.1793	-0.50953	-0.54555	8.0715
1391.7	-1.8732	9.0076	-3.1834	-1.3756	-0.57686	7.8809
1391.7	-1.5781	9.0258	-3.3808	-1.6272	-1.6911	7.2523
1391.8	-1.4347	9.2012	-3.3777	-1.6894	-2.4947	6.5458
1391.8	-1.3584	9.1759	-3.4631	-0.66253	-1.296	5.3095
1391.8	-1.9161	8.9041	-3.1373	0.30311	1.3009	4.2556
1391.8	-2.1154	8.703	-3.1254	1.0969	-0.066714	3.213
1391.8	-1.6539	9.0721	-3.2285	1.4249	-2.7888	2.3051
1391.9	-1.5367	9.0085	-3.4012	2.452	-2.854	1.1843
1391.9	-1.5925	9.2105	-3.4802	3.1907	-1.821	1.1743
1391.9	-1.9124	9.024	-3.3468	3.0422	-0.61683	1.7279
1391.9	-1.8041	8.8744	-3.5173	1.9006	-1.2224	1.5856
1391.9	-1.6971	8.9113	-3.6063	0.78365	-0.73797	1.1043
1392	-1.826	8.9384	-3.5622	0.35106	-0.53295	0.7421
1392	-1.7872	8.8979	-3.6709	0.096635	-1.4583	0.71006
1392	-1.7384	8.8797	-3.5255	-0.74483	-2.0588	0.26868
1392	-1.7412	9.0337	-3.5441	-1.8021	-1.0812	-0.45685
1392	-1.798	9.0302	-3.5947	-2.4957	-0.076537	-0.63886
1392.1	-1.7072	8.9593	-3.4663	-2.8897	-0.33421	-0.80041
1392.1	-1.7003	8.9426	-3.4739	-2.8769	-0.48153	-1.1953
1392.1	-1.7491	8.9864	-3.4054	-2.8395	0.15826	-1.4839
1392.1	-1.8085	8.9462	-3.3737	-2.7852	0.77347	-1.5587
1392.1	-1.9429	9.0228	-3.4259	-2.7964	0.77658	-1.5547
1392.2	-1.8001	9.0573	-3.4342	-3.0132	0.76771	-1.5379
1392.2	-1.7806	9.0756	-3.4738	-3.0006	1.4438	-1.2955
1392.2	-1.8603	9.0009	-3.3286	-2.9028	1.7572	-1.3527
1392.2	-1.8069	8.937	-3.4022	-2.926	1.5448	-1.6655
1392.2	-1.8476	8.8864	-3.4064	-2.9643	1.9931	-1.7436
1392.3	-1.9329	8.9554	-3.4188	-2.9002	1.7602	-1.5534
1392.3	-1.8747	9.0269	-3.4509	-3.0612	1.1197	-1.0699
1392.3	-1.8094	9.0715	-3.4413	-3.4536	1.2187	-0.74463
1392.3	-1.8037	8.948	-3.3927	-3.7192	1.7449	-0.66738
1392.3	-1.8927	8.924	-3.2841	-3.7773	1.9207	-0.865
1392.4	-1.7971	8.984	-3.3983	-3.9335	1.956	-1.0935
1392.4	-1.8913	9.0337	-3.43	-3.9372	1.7909	-1.0215
1392.4	-1.8482	9.0475	-3.4078	-4.0264	1.4079	-0.80511
1392.4	-1.8797	9.0084	-3.3558	-3.9511	0.85707	-0.72893
1392.4	-1.7812	8.9018	-3.3169	-3.7702	0.70672	-0.94896
1392.5	-1.7963	8.9868	-3.4087	-3.4482	1.6503	-1.3825
1392.5	-1.9319	9.0543	-3.2935	-3.097	2.4282	-1.4997
1392.5	-1.8867	8.9831	-3.3208	-3.0495	1.6693	-1.464
1392.5	-1.8624	8.8622	-3.234	-3.0594	1.2924	-1.4674
1392.5	-1.8301	8.889	-3.4001	-2.9111	1.259	-1.5409
1392.6	-1.8075	9.0542	-3.3832	-2.7886	1.962	-1.7685
1392.6	-1.9451	9.0287	-3.3079	-2.5863	2.0526	-1.6026
1392.6	-1.9088	8.9331	-3.2801	-2.3036	1.01	-1.5997
1392.6	-1.7515	8.8849	-3.2612	-2.0743	-0.11785	-2.0119
1392.6	-1.7192	9.1105	-3.466	-1.5568	0.88474	-2.511
1392.7	-2.0297	9.0264	-3.4531	-1.2583	2.9344	-2.4456
1392.7	-2.1014	8.8654	-3.334	-1.6507	2.6293	-2.0499
1392.7	-1.7128	8.9976	-3.4303	-2.1525	0.75371	-1.9538
1392.7	-1.8658	9.1214	-3.5242	-2.0203	1.2978	-1.3902
1392.7	-1.3455	8.7466	-3.6982	0.57171	9.0278	-1.5142
1392.8	-2.3945	8.5654	-3.1807	7.4752	27.944	-1.5998
1392.8	-2.2736	8.647	-3.2351	6.2475	20.468	-2.1624
1392.8	-2.4296	8.7731	-3.3706	4.6473	15.249	-2.3462
1392.8	-2.237	8.9478	-3.4283	3.2958	11.762	-2.765
1392.8	-1.8067	9.3399	-3.4078	1.3633	10.231	-2.8656
1392.9	-1.5726	9.3483	-3.5825	1.7241	8.1029	-1.2229
1392.9	-1.6119	8.8548	-3.5856	1.5164	5.4051	-0.16344
1392.9	-1.785	8.6743	-3.5514	2.023	4.8973	-0.93254
1392.9	-1.8232	8.8711	-3.5795	2.6697	2.4795	-1.0855
1392.9	-1.3529	8.7519	-3.7827	1.7063	2.5829	-2.226
1393	-1.2631	9.0426	-4.2147	1.5487	9.1319	-4.9294
1393	-1.3361	8.7285	-4.1873	-0.30089	14.978	-6.854
1393	-1.5926	8.8816	-4.0442	-2.6056	13.1	-7.4607
1393	-1.9218	8.561	-3.532	-4.462	4.3432	-8.0836
1393	-2.2661	8.2984	-3.6481	-4.5769	-2.7702	-10.514
1393.1	-0.20517	8.6012	-3.5891	-5.2005	-10.983	-13.573
1393.1	-0.0098863	9.3622	-3.428	-3.4002	-14.264	-17.604
1393.1	-1.4751	9.498	-4.3156	-0.2042	-11.238	-23.306
1393.1	-1.3895	8.1225	-4.1564	-0.94145	-11.391	-26.368
1393.1	-2.3078	9.0536	-4.3305	-1.6562	-10.069	-29.588
1393.2	-3.2839	8.5695	-3.5189	-4.4512	-5.2366	-32.683
1393.2	-2.8762	8.7757	-2.849	-6.5536	-15.081	-31.162
1393.2	-2.3146	7.9654	-3.4427	-5.8222	-19.222	-31.861
1393.2	-2.2842	8.6517	-2.9908	-4.1933	-9.6862	-34.9
1393.2	-3.341	9.0841	-2.8097	-1.4523	-9.4465	-35.042
1393.3	-3.9582	8.225	-3.2142	1.0865	-14.05	-33.847
1393.3	-3.6572	8.532	-3.3717	1.4644	-14.341	-30.634
1393.3	-3.8166	8.7214	-3.3076	1.2419	-12.67	-26.678
1393.3	-3.6961	8.5815	-3.1942	0.49526	-13.316	-23.473
1393.3	-3.8649	8.1355	-3.6644	0.32087	-7.9411	-21.999
1393.4	-4.1233	8.4704	-3.5026	-1.6102	-4.6948	-19.993
1393.4	-4.3593	8.5995	-3.5717	-2.559	-5.0887	-15.629
1393.4	-4.3864	8.5244	-3.1174	-4.0325	-6.3593	-10.182
1393.4	-3.9037	8.564	-2.931	-3.7301	-8.4885	-5.7219
1393.4	-3.8846	8.6433	-3.0129	-2.7689	-4.9014	-2.9614
1393.5	-4.3331	8.6762	-3.2455	-2.532	-0.17231	-0.72832
1393.5	-4.7327	7.7253	-2.9529	-3.979	-1.0943	3.8804
1393.5	-3.9807	8.8267	-3.5272	-4.2084	-6.7101	8.8454
1393.5	-3.8342	8.4884	-3.6249	-5.3808	-6.0757	12.14
1393.5	-4.229	8.446	-3.2052	-5.3365	-0.83851	15.311
1393.6	-3.9478	8.6145	-3.3318	-5.1977	-1.361	20.247
1393.6	-4.071	8.5827	-3.4317	-5.3068	-2.2865	24.717
1393.6	-3.6435	8.1267	-3.1314	-7.0083	-3.3414	29.229
1393.6	-3.6085	8.4043	-3.5903	-6.9654	-2.1495	32.624
1393.6	-3.3958	8.9003	-3.5382	-7.4977	0.53512	35.074
1393.7	-3.3429	8.7004	-3.3983	-9.1253	-0.38408	38.585
1393.7	-3.1042	8.8621	-3.4531	-10.013	-1.7385	41.258
1393.7	-2.8753	8.7173	-3.5704	-11.384	-2.854	43.608
1393.7	-2.4984	8.6018	-3.4778	-13.066	-2.1689	45.035
1393.7	-2.2951	9.0853	-3.3213	-14.057	1.0692	45.731
1393.8	-2.293	9.1495	-3.3487	-14.859	1.3112	45.966
1393.8	-1.9004	8.8005	-3.1768	-16.299	0.072479	46.773
1393.8	-2.0167	9.0957	-3.2473	-15.792	1.6526	46.518
1393.8	-1.7617	9.0284	-3.0251	-15.896	2.6427	47.247
1393.8	-2.2546	9.2162	-2.9123	-14.447	5.1275	47.071
1393.9	-1.6604	9.3522	-2.5131	-15.439	1.3624	48.362
1393.9	-1.24	9.3347	-2.5463	-14.711	-2.8646	49.025
1393.9	-1.0844	9.4123	-2.522	-12.7	-3.6157	48.706
1393.9	-0.48868	9.1189	-2.5948	-11.91	-3.688	47.018
1393.9	-0.88945	9.435	-2.4062	-10.652	-2.9262	43.925
1394	-0.75722	9.0681	-2.6205	-10.613	-4.706	42.368
1394	0.11553	8.7431	-3.0602	-10.753	-7.1667	40.216
1394	-0.56408	8.9363	-2.8421	-9.1137	-2.6775	36.718
1394	0.082388	8.9935	-2.0883	-8.333	-3.7266	33.551
1394	0.67798	8.9903	-2.2864	-5.997	-4.6722	29.864
1394.1	0.41156	9.5963	-2.1871	-3.2875	1.1339	24.003
1394.1	0.44417	9.2734	-2.4719	-2.0258	3.725	18.375
1394.1	0.11867	9.6504	-2.6735	-0.15008	3.5722	15.333
1394.1	0.20204	9.5198	-2.6659	-0.20512	1.0399	13.321
1394.1	-0.043854	9.3579	-2.4797	-0.81439	1.6629	11.8
1394.2	0.13124	9.379	-2.4968	-1.513	1.1495	10.674
1394.2	0.41661	9.235	-2.9123	-1.2094	1.7849	9.8062
1394.2	0.21952	9.3812	-2.7479	-1.487	3.1322	8.3286
1394.2	0.13163	9.3278	-2.6705	-1.9419	2.2221	7.0859
1394.2	0.71877	9.1787	-2.8647	-2.2391	0.41732	5.4992
1394.3	0.79151	9.3208	-2.8719	-2.4131	1.6406	2.7626
1394.3	0.047051	9.3045	-2.6664	-2.438	1.7287	0.18421
1394.3	0.32257	9.3374	-2.5552	-2.288	-0.40632	-0.54963
1394.3	0.27084	9.4895	-2.8763	-1.8075	0.75706	-0.70781
1394.3	-0.0093585	9.4049	-2.5557	-2.0599	2.8773	-1.0189
1394.4	0.2091	9.4111	-2.528	-1.9765	2.5594	-0.5135
1394.4	0.13734	9.4495	-2.6281	-1.6825	3.9445	-0.53281
1394.4	0.087193	9.4129	-2.6837	-1.8172	5.0852	-0.54275
1394.4	0.18341	9.3546	-2.7188	-2.0131	4.1504	-0.10469
1394.4	0.093796	9.3967	-2.6435	-2.0394	3.3647	-0.035518
1394.5	0.031475	9.3674	-2.6009	-2.0879	2.3115	0.2226
1394.5	0.18006	9.406	-2.7433	-1.6724	1.088	0.59284
1394.5	0.14989	9.4649	-2.6405	-1.3041	1.7025	0.87341
1394.5	0.060811	9.4536	-2.6769	-0.94963	2.5882	1.1117
1394.5	0.093629	9.4305	-2.7215	-1.2567	2.0129	1.5625
1394.6	0.30433	9.4105	-2.6625	-1.4705	1.2298	1.8318
1394.6	0.24904	9.5232	-2.6591	-1.291	1.3682	1.7191
1394.6	0.23394	9.5003	-2.686	-1.3019	1.2896	1.5914
1394.6	0.097627	9.3909	-2.7509	-1.464	1.0622	1.614
1394.6	0.32467	9.463	-2.7745	-1.6486	0.72502	1.5997
1394.7	0.26614	9.3999	-2.7117	-2.3313	1.145	1.242
1394.7	0.33056	9.3997	-2.6861	-2.1628	1.1823	0.98535
1394.7	0.19828	9.5767	-2.6294	-1.9226	1.6831	0.80478
1394.7	0.18901	9.3661	-2.598	-1.9007	1.6431	0.72814
1394.7	0.26655	9.361	-2.7079	-1.7188	1.4239	0.74583
1394.8	0.2681	9.4202	-2.7434	-1.5927	1.7843	0.21901
1394.8	0.26441	9.4288	-2.7004	-1.4726	1.8761	-0.3198
1394.8	0.28777	9.3966	-2.6904	-1.4577	1.2886	-0.42964
1394.8	0.33509	9.4546	-2.6947	-1.5597	1.2394	-0.4769
1394.8	0.19697	9.4602	-2.7581	-1.5745	1.9838	-0.70064
1394.9	0.26563	9.394	-2.76	-1.8337	1.5922	-0.53065
1394.9	0.23467	9.3723	-2.7845	-1.4866	2.241	-0.48389
1394.9	0.21711	9.4267	-2.7547	-1.3131	2.6636	-0.49548
1394.9	0.15809	9.3218	-2.6745	-1.3357	2.264	-0.25923
1394.9	0.2331	9.4253	-2.7743	-1.6586	1.5518	-0.062422
1395	0.16658	9.4023	-2.7126	-1.972	1.2938	-0.14712
1395	0.24438	9.3977	-2.6971	-2.1647	1.149	-0.18305
1395	0.18489	9.4047	-2.7253	-2.11	1.6332	-0.24055
1395	0.15145	9.4183	-2.6735	-2.1613	1.3192	-0.13833
1395	0.22605	9.4434	-2.8119	-2.2558	0.99517	0.14964
1395.1	0.28841	9.3742	-2.7956	-2.3733	1.3914	-0.043515
1395.1	0.32328	9.4101	-2.7855	-2.5283	1.3538	-0.29664
1395.1	0.29449	9.36	-2.728	-2.5943	1.4713	-0.50594
1395.1	0.17666	9.4282	-2.7623	-2.6222	1.8134	-0.61593
1395.1	0.29107	9.4511	-2.7511	-2.7144	1.2222	-0.46043
1395.2	0.19034	9.3129	-2.8744	-2.69	0.9482	-0.45713
1395.2	0.2714	9.2885	-2.7288	-2.7663	0.89329	-0.53398
1395.2	0.35386	9.4074	-2.7818	-2.9352	0.4368	-0.87063
1395.2	0.48007	9.4386	-2.7887	-2.6436	-0.15545	-1.1887
1395.2	0.28265	9.3611	-2.7406	-2.4449	0.28937	-1.9786
1395.3	0.21854	9.2668	-2.8925	-2.5488	-0.20876	-2.3931
1395.3	0.15481	9.277	-2.9816	-3.1928	-2.4304	-2.8448
1395.3	0.45115	9.2367	-2.9817	-3.9785	-6.5825	-3.2076
1395.3	0.74203	9.1667	-2.7485	-4.0439	-8.3428	-4.5245
1395.3	0.61923	9.3534	-2.6375	-3.7153	-5.0087	-7.4955
1395.4	0.47928	9.2868	-2.4724	-3.209	-1.1351	-10.833
1395.4	0.34966	9.2488	-2.4757	-2.6162	1.5794	-14.011
1395.4	0.14117	9.1315	-2.4854	-2.2915	2.7548	-17.055
1395.4	0.43517	9.2605	-2.6339	-0.9779	3.44	-19.633
1395.4	0.49847	9.5007	-2.9575	0.7092	6.3117	-22.393
1395.5	-0.019811	9.4371	-2.7038	1.2095	9.0523	-24.977
1395.5	-0.74605	9.3477	-2.5222	2.0987	7.7999	-26.007
1395.5	-0.22662	9.3105	-2.2872	2.6933	4.5225	-26.043
1395.5	0.4299	9.2346	-2.2913	4.9453	4.0343	-28.577
1395.5	-0.21398	9.7988	-2.9272	10.201	9.9396	-33.132
1395.6	-0.74662	9.0273	-2.7897	10.981	10.969	-34.368
1395.6	-2.8896	9.3977	-3.0969	14.891	16.038	-33.144
1395.6	-1.8034	8.9807	-3.1986	10.846	9.1815	-27.921
1395.6	0.71075	8.27	-3.2145	8.2446	1.9438	-23.985
1395.6	-0.14314	9.7402	-3.3844	7.2107	7.7639	-28.373
1395.7	-0.72843	9.1637	-2.8968	6.5365	14.298	-32.547
1395.7	-1.9539	9.0109	-3.6741	8.2382	24.21	-34.82
1395.7	-2.421	9.2064	-3.2302	6.0187	24.444	-32.444
1395.7	-1.0041	8.4433	-3.5174	1.891	10.706	-26.414
1395.7	-1.5018	9.9721	-3.4623	2.6512	9.3749	-25.588
1395.8	-1.4754	9.0795	-2.9972	0.60656	8.8448	-24.528
1395.8	-2.0686	9.107	-3.577	1.5143	5.6092	-23.579
1395.8	-2.049	8.8633	-3.1755	2.1498	4.4651	-22.073
1395.8	-1.9934	9.2797	-2.9916	2.7446	0.86907	-20.54
1395.8	-1.8608	9.1951	-3.1995	2.8406	-2.8724	-19.407
1395.9	-2.1512	9.0717	-3.5171	4.535	-2.4904	-18.675
1395.9	-0.93021	8.634	-3.4184	3.7176	-5.7076	-18.812
1395.9	-1.7711	9.116	-3.4839	5.8901	-1.3561	-21.636
1395.9	-2.4615	9.1184	-3.5605	4.6363	1.0725	-23.212
1395.9	-2.3394	8.8934	-3.774	2.0402	3.2677	-20.978
1396	-2.1368	9.0954	-3.7139	1.0584	1.4156	-20.246
1396	-1.4784	8.7441	-3.0714	-0.90557	-4.2619	-18.501
1396	-3.0758	9.0528	-3.2503	1.5633	0.018343	-19.309
1396	-3.1162	8.9353	-2.8634	2.3561	-0.36855	-17.104
1396	-2.8999	9.1752	-3.3878	4.037	-3.492	-14.04
1396.1	-2.4739	9.3335	-3.584	5.8469	1.6989	-13.538
1396.1	-1.3011	8.4458	-4.2086	3.4421	7.8429	-13.899
1396.1	-2.6801	8.4149	-4.1535	1.2944	14.828	-15.359
1396.1	-4.1069	8.8388	-3.7558	-1.6139	13.372	-14.381
1396.1	-3.8102	8.3512	-3.9455	-3.4998	8.1116	-10.895
1396.2	-2.4144	8.8767	-3.3052	-4.1758	-2.0878	-6.9786
1396.2	-2.0789	8.6045	-3.443	-3.433	-1.81	-5.715
1396.2	-2.6476	8.3291	-3.7328	-4.4058	6.9888	-6.12
1396.2	-2.621	8.8414	-3.6771	-6.8469	10.273	-4.067
1396.2	-4.1915	8.7472	-3.6304	-5.5705	11.543	-2.3265
1396.3	-2.4242	9.0495	-2.673	-6.4082	2.867	2.0586
1396.3	-2.3788	8.5765	-3.4898	-4.2152	0.31086	6.054
1396.3	-3.1474	8.3276	-3.8592	-4.0682	13.709	5.6073
1396.3	-3.1658	9.2493	-3.6964	-6.6232	13.941	8.8058
1396.3	-3.2102	8.7506	-3.7087	-8.0331	9.423	11.579
1396.4	-2.9122	8.502	-3.4934	-10.458	7.691	14.421
1396.4	-2.7253	8.5819	-3.6453	-11.001	7.3468	16.506
1396.4	-2.0138	8.9047	-3.5074	-11.743	11.355	16.699
1396.4	-3.6859	8.9772	-3.5035	-13.157	14.986	17.714
1396.4	-2.893	9.2176	-2.9263	-15.064	11.492	18.75
1396.5	-0.21544	8.7748	-2.3177	-16.83	1.8496	21.009
1396.5	-1.4556	8.341	-3.2146	-11.561	6.3446	19.507
1396.5	-2.2765	8.8175	-3.3956	-8.7585	14.016	17.514
1396.5	-1.9193	9.3107	-2.9894	-7.9243	11.439	16.559
1396.5	-1.2912	9.1324	-3.2848	-7.4502	4.6787	15.563
1396.6	-1.1645	9.0977	-3.3768	-6.7253	2.0796	14.557
1396.6	-1.9997	9.2102	-3.3052	-5.276	2.5518	13.76
1396.6	-2.1739	8.9713	-3.3438	-5.4695	1.828	10.892
1396.6	-1.2692	8.9496	-3.3553	-6.1201	-1.4644	9.3985
1396.6	-1.0445	8.846	-3.2461	-5.488	-3.7696	8.2632
1396.7	-1.104	9.0474	-3.4839	-3.2602	-0.56166	5.9899
1396.7	-1.2649	8.8835	-3.2466	-2.8782	5.0341	3.3828
1396.7	-1.3368	9.1109	-3.232	-2.2511	8.355	0.7199
1396.7	-1.5743	9.2994	-3.1916	-2.1964	8.2293	-0.29613
1396.7	-1.5559	9.0637	-3.3654	-1.9897	3.9678	-0.6181
1396.8	-1.465	9.0262	-3.4297	-2.2729	1.6632	-1.0995
1396.8	-1.6647	9.1646	-3.3849	-2.6631	2.8434	-0.58334
1396.8	-1.8439	9.0807	-3.0681	-3.5166	2.096	0.10512
1396.8	-1.8026	8.8447	-2.9382	-3.4179	-0.39298	0.27646
1396.8	-1.5791	9.0762	-3.2798	-2.6305	-1.3062	0.21259
1396.9	-1.7046	9.0072	-3.18	-1.346	1.3406	0.30394
1396.9	-1.8627	9.0225	-3.0343	-0.10859	1.4047	0.1614
1396.9	-1.571	9.108	-3.1209	-0.2898	-1.1247	0.16971
1396.9	-1.4179	9.1764	-3.3155	-0.15251	-1.7752	0.73681
1396.9	-1.5031	9.025	-3.2545	0.87987	-1.3158	1.3856
1397	-1.7828	8.9564	-3.219	1.236	-0.36785	1.4836
1397	-1.697	9.0213	-3.318	0.60156	0.42527	0.64923
1397	-1.5332	9.0121	-3.3653	0.42497	0.70335	-0.13297
1397	-1.4557	9.0356	-3.3996	0.43134	-0.66009	-0.48027
1397	-1.7125	9.0365	-3.4714	0.34128	-1.2275	-0.58043
1397.1	-1.7883	8.9613	-3.3905	-0.061741	-2.5942	-0.52179
1397.1	-1.6711	9.0727	-3.4139	-1.0605	-3.5377	-0.48688
1397.1	-1.5745	9.01	-3.4895	-1.8158	-3.2894	-0.65901
1397.1	-1.4585	8.9255	-3.4745	-2.1261	-2.3154	-1.1658
1397.1	-1.5512	9.0708	-3.5199	-2.5463	-0.27403	-1.8973
1397.2	-1.6925	9.1299	-3.4062	-2.981	1.3687	-2.4323
1397.2	-1.663	9.1117	-3.2791	-3.2285	0.30345	-2.5351
1397.2	-1.6777	9.0068	-3.281	-3.3896	-0.77654	-2.5627
1397.2	-1.6162	9.0193	-3.3712	-3.1607	-0.78679	-2.5413
1397.2	-1.7182	8.9273	-3.2262	-2.7033	0.46347	-2.27
1397.3	-1.7771	9.0719	-3.2093	-2.3303	1.2023	-2.0527
1397.3	-1.739	9.0316	-3.2129	-2.1719	0.56504	-1.8693
1397.3	-1.6924	9.0262	-3.31	-1.9102	0.7094	-1.6594
1397.3	-1.7982	8.9523	-3.37	-1.4158	1.6947	-1.2971
1397.3	-1.7939	9.0765	-3.4025	-1.4809	2.5663	-0.89947
1397.4	-1.7498	9.0057	-3.3224	-1.9416	1.7768	-0.58694
1397.4	-1.6784	9.0072	-3.4652	-2.1055	1.3665	-0.43435
1397.4	-1.7394	9.0555	-3.335	-2.2198	1.8116	-0.21904
1397.4	-1.7488	9.0197	-3.3109	-2.5528	2.2	-0.15417
1397.4	-1.7281	9.0727	-3.3082	-2.8601	1.8168	-0.092532
1397.5	-1.6477	9.025	-3.3952	-3.109	1.7888	-0.12028
1397.5	-1.7554	9.0178	-3.3388	-3.1753	2.2168	-0.20773
1397.5	-1.6637	9.0014	-3.321	-3.1772	2.2706	-0.39291
1397.5	-1.7882	9.0602	-3.286	-3.0314	1.8178	-0.48241
1397.5	-1.749	9.0351	-3.2745	-2.7861	1.3595	-0.75517
1397.6	-1.7176	9.0643	-3.2529	-2.6296	1.2922	-0.77009

## Sheet: YH2_trial1_shank
time(s)	accX(m/s^2)	accY(m/s^2)	accZ(m/s^2)	gyrX(rad/s)	gyrY(rad/s)	gyrZ(rad/s)
1035.8	-2.4043	8.7321	-3.6513	-3.6028	1.3364	-0.39768
1035.8	-2.4046	8.6871	-3.5594	-2.889	1.4025	-0.64007
1035.8	-2.4171	8.6972	-3.6778	-2.5937	1.744	-0.89058
1035.9	-2.4291	8.7375	-3.7838	-2.3069	2.1289	-1.3992
1035.9	-2.508	8.7475	-3.6923	-2.502	2.7464	-1.5456
1035.9	-2.4944	8.7808	-3.7279	-2.8624	2.3048	-1.5064
1035.9	-2.5132	8.7271	-3.6041	-3.1245	1.8111	-1.4819
1035.9	-2.5095	8.6992	-3.6185	-3.2227	1.3624	-1.2485
1036	-2.4502	8.7425	-3.7165	-3.5343	1.3873	-0.96349
1036	-2.4591	8.7356	-3.6088	-3.8011	1.6313	-0.60925
1036	-2.5215	8.6979	-3.664	-3.8083	2.0802	-0.41411
1036	-2.5329	8.7396	-3.683	-3.3703	2.0966	-0.17363
1036	-2.494	8.7056	-3.5659	-2.9583	1.9852	0.067672
1036.1	-2.4518	8.701	-3.6329	-3.0056	1.6329	0.29656
1036.1	-2.5043	8.7285	-3.597	-2.7246	1.9934	0.3798
1036.1	-2.4618	8.7316	-3.6215	-2.7269	2.1597	0.35052
1036.1	-2.4534	8.7296	-3.681	-2.7354	2.0594	0.24524
1036.1	-2.4967	8.7418	-3.5377	-2.448	2.0758	0.082546
1036.2	-2.4432	8.7589	-3.5643	-2.4447	1.5287	0.32728
1036.2	-2.4569	8.7045	-3.6249	-2.3794	1.2057	0.42284
1036.2	-2.3845	8.7688	-3.6572	-2.3335	1.4243	0.20546
1036.2	-2.401	8.7204	-3.6754	-2.3926	2.1489	0.080432
1036.2	-2.4892	8.7131	-3.708	-2.5284	2.3288	-0.24673
1036.3	-2.472	8.7493	-3.6951	-2.8339	2.1518	-0.19616
1036.3	-2.5007	8.7541	-3.5625	-3.0214	1.5541	0.0021048
1036.3	-2.3693	8.7606	-3.664	-3.1765	0.81868	0.15279
1036.3	-2.3812	8.7295	-3.6137	-3.2263	1.2448	0.051418
1036.3	-2.421	8.7172	-3.6291	-3.1596	1.7054	-0.23442
1036.4	-2.4262	8.6794	-3.6334	-3.1459	1.918	-0.24337
1036.4	-2.4663	8.7277	-3.6065	-2.8689	1.9794	-0.3643
1036.4	-2.4569	8.7019	-3.5993	-2.7381	1.6514	-0.38598
1036.4	-2.4923	8.7333	-3.5334	-2.4688	1.4896	-0.36272
1036.4	-2.4208	8.6766	-3.5345	-2.4203	1.4575	-0.30871
1036.5	-2.4787	8.7159	-3.6186	-2.0196	1.6085	-0.33175
1036.5	-2.5017	8.7545	-3.6147	-1.9256	2.288	-0.19129
1036.5	-2.4518	8.6596	-3.507	-2.0399	4.6155	0.20461
1036.5	-2.4017	8.7903	-3.5418	-1.5509	6.1805	0.39902
1036.5	-2.4271	8.7875	-3.6802	-1.3178	7.7286	0.54984
1036.6	-2.5121	8.6135	-3.6275	-1.5959	10.66	0.70003
1036.6	-2.453	8.9054	-3.7052	-1.6503	11.355	0.95199
1036.6	-2.5686	8.7253	-3.7587	-2.5569	11.594	1.9151
1036.6	-2.3851	8.6384	-3.6691	-3.4631	10.074	2.235
1036.6	-2.2611	8.7866	-3.7252	-3.2883	8.1342	1.917
1036.7	-2.2606	8.6984	-3.6312	-3.0928	7.7775	1.7888
1036.7	-2.2639	8.7934	-3.5209	-2.539	5.6721	1.5181
1036.7	-2.1363	8.7662	-3.6896	-2.1552	3.3935	1.6051
1036.7	-2.1393	8.7095	-3.8408	-1.9169	7.0671	0.5687
1036.7	-2.2933	8.6388	-3.7296	-1.8939	10.799	-1.1633
1036.8	-2.0763	8.8571	-3.8605	-1.5947	8.9022	-1.6627
1036.8	-2.2875	8.7496	-3.9054	-2.1181	6.9258	-1.7044
1036.8	-2.1759	8.6672	-3.9013	-2.8087	3.3124	-1.9905
1036.8	-2.0457	8.7831	-3.8941	-3.3172	1.8319	-2.2592
1036.8	-2.1461	8.7081	-3.7677	-4.3469	3.1148	-3.2839
1036.9	-2.0793	8.7906	-3.9361	-4.7321	3.3125	-4.5856
1036.9	-2.0815	8.7351	-4.0281	-5.8742	3.1872	-5.6145
1036.9	-2.3301	8.5059	-3.7785	-7.0164	3.3527	-6.8997
1036.9	-2.1192	8.6688	-3.7602	-6.8205	0.76908	-8.9061
1036.9	-1.9389	8.7403	-3.6983	-7.0979	-1.0131	-10.435
1037	-1.9404	8.6735	-3.7366	-6.9199	-1.8742	-11.416
1037	-2.094	8.4587	-3.5916	-6.3007	-2.399	-13.143
1037	-2.1684	8.3299	-3.7565	-5.2698	-0.48996	-15.403
1037	-2.2097	8.6797	-3.4437	-4.4836	0.6623	-17.458
1037	-2.0293	8.4503	-3.3679	-3.0702	-2.1778	-18.693
1037.1	-1.7535	8.8057	-3.439	-2.6356	-11.74	-16.66
1037.1	-2.5445	9.3701	-2.8462	-2.4207	-21.564	-15.673
1037.1	-2.9262	8.769	-3.4186	-1.9452	-30.357	-15.755
1037.1	-4.0343	8.1786	-3.7791	-2.5081	-29.111	-17.154
1037.1	-3.4791	8.7997	-3.707	-2.703	-25.136	-23.645
1037.2	-2.7433	8.7913	-3.5583	-5.0622	-21.115	-25.664
1037.2	-3.4608	8.588	-3.3318	-5.7625	-15.492	-26.708
1037.2	-3.821	8.6021	-2.9247	-5.745	-17.074	-26.815
1037.2	-3.9	8.2037	-2.9274	-4.6437	-17.034	-25.479
1037.2	-3.9435	8.4696	-3.2219	-2.8031	-11.953	-24.008
1037.3	-4.3456	8.1452	-3.2935	-3.0025	-5.1515	-19.455
1037.3	-4.4648	8.6031	-3.379	-3.7863	-2.575	-16.194
1037.3	-4.4689	8.3315	-3.2836	-5.8491	-2.8537	-10.736
1037.3	-4.2271	8.1174	-3.2188	-6.2074	-0.97211	-6.7609
1037.3	-4.4305	8.4608	-3.2037	-6.1783	1.2686	-2.9054
1037.4	-4.465	8.5331	-3.4093	-6.7254	0.12226	2.3679
1037.4	-4.2454	8.3798	-3.4148	-8.1292	-0.28074	7.5547
1037.4	-4.2784	8.6627	-3.0728	-9.0718	0.31691	11.499
1037.4	-4.4292	8.2774	-3.0536	-10.232	-2.9996	15.817
1037.4	-4.3821	8.2374	-3.1221	-10.301	-4.6204	21.58
1037.5	-3.6575	8.6483	-3.2099	-10.056	-1.9581	24.396
1037.5	-3.9588	8.9823	-2.9567	-11.752	-0.86349	25.906
1037.5	-4.1063	8.8583	-3.025	-14.219	-5.7877	30.322
1037.5	-3.4615	8.3665	-3.1312	-15.876	-12.721	35.048
1037.5	-2.8271	8.3051	-3.1088	-15.844	-13.988	37.921
1037.6	-2.5889	8.301	-3.2373	-14.167	-4.4681	37.462
1037.6	-3.1538	9.0475	-3.0962	-12.455	5.4111	37.11
1037.6	-3.0154	9.072	-2.9318	-14.794	4.1806	38.085
1037.6	-3.1583	9.0425	-2.8897	-16.472	1.3392	40.019
1037.6	-2.5354	8.8947	-2.924	-18.711	-3.4039	43.24
1037.7	-1.8284	9.0207	-2.9498	-20.314	-2.9714	44.439
1037.7	-1.6628	8.8456	-2.9718	-21.332	2.6678	43.785
1037.7	-2.2842	8.9721	-2.8538	-21.594	9.4878	43.017
1037.7	-2.3259	9.2357	-2.5005	-21.89	13.274	43.86
1037.7	-1.6814	9.3026	-2.1412	-21.825	10.266	46.056
1037.8	-1.9045	9.2347	-2.1997	-21.405	8.1303	47.043
1037.8	-1.5333	8.9192	-1.9939	-20.568	5.7581	47.602
1037.8	-1.1937	9.4269	-1.9491	-18.206	5.7368	47.522
1037.8	-1.3016	9.0273	-1.959	-16.991	3.6576	46.632
1037.8	-1.4228	9.1861	-2.1606	-14.253	-1.7937	46.317
1037.9	-0.41981	9.5907	-2.2624	-13.264	-8.2194	47.107
1037.9	-0.32312	9.2846	-2.1703	-13.531	-8.2116	46.652
1037.9	-0.36305	9.1728	-2.1742	-13.311	-3.0309	44.169
1037.9	0.13645	9.1337	-1.6947	-11.694	-5.0581	43.036
1037.9	-1.4166	9.5367	-1.6965	-10.139	-9.8751	43.981
1038	-0.57786	9.4015	-1.3063	-9.5113	-12.93	47.097
1038	1.8179	9.1583	-1.268	-6.9858	-12.335	47.743
1038	0.17594	9.4234	-1.4991	-4.5598	-7.0987	43.417
1038	-0.41369	9.2907	-1.2004	-1.4622	-5.9271	41.644
1038	1.9209	9.4162	-1.6854	0.47769	-12.583	41.102
1038.1	2.3272	9.4468	-1.7956	1.637	-9.9669	36.866
1038.1	2.2074	9.2932	-1.8012	2.735	-0.28184	28.841
1038.1	2.8579	9.4599	-2.3347	2.8181	3.1547	19.455
1038.1	2.6958	9.3232	-2.4634	1.5744	3.7424	9.2018
1038.1	2.1171	9.6453	-2.35	0.043965	3.7253	-0.7162
1038.2	1.1494	9.5802	-2.2437	-0.27399	0.83269	-6.146
1038.2	-0.0071589	9.5862	-2.119	-0.73407	0.68691	-7.8634
1038.2	-0.081979	9.6631	-2.0431	-1.4286	1.1158	-5.8527
1038.2	0.53477	9.3881	-1.8668	-1.7184	-2.8025	-2.3276
1038.2	1.2241	9.2675	-1.783	-1.2547	-1.9345	-1.1379
1038.3	0.97836	9.4778	-1.7981	-0.071872	3.7412	-1.9751
1038.3	0.95069	9.5536	-1.9338	0.60571	7.4663	-3.0131
1038.3	0.84573	9.6076	-2.2933	0.89856	8.6564	-3.4084
1038.3	0.58319	9.5529	-2.478	0.46088	7.9331	-3.5618
1038.3	0.5398	9.4955	-2.3936	-0.59178	3.6385	-2.9552
1038.4	0.84157	9.5624	-2.1495	-1.3811	-0.34665	-1.9057
1038.4	1.1003	9.4515	-1.9291	-1.8412	-0.14948	-2.4806
1038.4	1.1394	9.5529	-1.9325	-1.5722	0.75913	-3.7292
1038.4	0.91847	9.6373	-2.0987	-1.2354	1.6773	-5.0113
1038.4	0.489	9.4092	-2.2006	-1.2269	3.124	-5.8189
1038.5	0.4329	9.3248	-2.1983	-1.5368	2.0969	-5.2899
1038.5	0.81015	9.4075	-2.2269	-1.9478	1.4981	-4.6441
1038.5	0.55001	9.7392	-2.1505	-2.0675	3.0173	-4.8087
1038.5	0.37198	9.5624	-1.9975	-2.038	1.4145	-4.0142
1038.5	0.69906	9.3905	-2.0113	-1.6821	0.20816	-2.5223
1038.6	0.49289	9.5653	-1.9227	-1.3683	2.4967	-2.0229
1038.6	0.58956	9.4271	-2.015	-1.2397	3.2267	-1.2994
1038.6	0.67266	9.5176	-2.2302	-1.3343	2.723	-1.1019
1038.6	0.34912	9.655	-2.1086	-1.7455	3.1238	-1.1418
1038.6	0.64319	9.4123	-2.124	-1.9918	0.19888	-0.22313
1038.7	0.82214	9.4427	-2.1868	-1.7864	-0.96423	0.033265
1038.7	0.56771	9.4936	-2.0997	-1.698	1.3945	-0.57376
1038.7	0.62017	9.5751	-2.1423	-1.6611	0.83187	-0.45907
1038.7	0.57257	9.5322	-2.1247	-1.7917	0.48397	-0.29472
1038.7	0.49633	9.5111	-2.1173	-1.914	0.56303	0.012359
1038.8	0.67686	9.4782	-2.0931	-1.9405	-1.0369	0.54745
1038.8	0.76867	9.5556	-2.1	-2.028	-0.79032	0.41102
1038.8	0.6752	9.5616	-2.1509	-2.2218	0.34359	0.066647
1038.8	0.61075	9.5088	-2.2311	-2.3176	0.43073	-0.13756
1038.8	0.69456	9.5707	-2.2604	-2.577	-0.12067	-0.16352
1038.9	0.63084	9.5483	-2.2849	-2.6704	-0.35545	-0.18598
1038.9	0.74603	9.505	-2.1513	-2.6937	-0.67166	-0.18801
1038.9	0.7804	9.4986	-2.1387	-2.6712	0.10943	-0.3658
1038.9	0.52786	9.4852	-2.1541	-2.7299	1.7021	-0.89206
1038.9	0.61944	9.4436	-2.2158	-2.848	1.0585	-0.94495
1039	0.68711	9.5003	-2.2249	-2.9483	0.21282	-0.89874
1039	0.66096	9.4923	-2.2608	-3.0412	0.76335	-1.1635
1039	0.59391	9.4306	-2.1952	-3.0079	1.1852	-1.0771
1039	0.5367	9.5285	-2.1441	-3.1181	0.88408	-0.79704
1039	0.60113	9.5125	-2.1134	-3.236	0.61744	-0.55763
1039.1	0.74525	9.4644	-2.1492	-3.2969	0.91603	-0.64356
1039.1	0.61866	9.4972	-2.1262	-3.3845	2.0127	-0.88668
1039.1	0.59383	9.5645	-2.1454	-3.3758	2.5555	-0.74155
1039.1	0.66501	9.5025	-2.2541	-3.4306	2.2665	-0.62071
1039.1	0.56127	9.5096	-2.2043	-3.6328	2.0527	-0.31612
1039.2	0.64332	9.492	-2.245	-3.8224	1.608	-0.28312
1039.2	0.59333	9.4816	-2.1728	-3.9644	1.3303	-0.25422
1039.2	0.70381	9.519	-2.0761	-4.0266	1.3976	-0.24486
1039.2	0.6497	9.4891	-2.0132	-3.8515	1.6382	-0.25944
1039.2	0.51197	9.556	-2.0336	-3.8549	2.2481	-0.37769
1039.3	0.62554	9.5194	-2.056	-3.8941	1.6655	-0.080665
1039.3	0.59294	9.4729	-2.1027	-3.9119	0.96303	0.18648
1039.3	0.62799	9.4833	-2.0724	-4.0246	0.84616	0.11227
1039.3	0.67779	9.4872	-2.0128	-3.9537	0.88228	0.13378
1039.3	0.69414	9.4789	-2.0589	-3.8205	1.7899	-0.21337
1039.4	0.63939	9.5411	-2.0064	-3.864	2.2481	-0.66092
1039.4	0.63059	9.5871	-2.0175	-3.8528	2.2088	-0.79491
1039.4	0.60297	9.5346	-2.0679	-3.6544	2.2519	-0.68466
1039.4	0.64453	9.4405	-2.0436	-3.5425	2.2462	-0.53582
1039.4	0.61659	9.5375	-2.0849	-3.397	2.2835	-0.43932
1039.5	0.60452	9.5518	-2.0208	-3.3262	2.1729	-0.35724
1039.5	0.66367	9.4583	-2.0172	-3.2598	1.5843	-0.15662
1039.5	0.74849	9.5055	-2.0489	-3.0457	1.9259	-0.43097
1039.5	0.66481	9.5518	-1.9716	-3.2413	2.3849	-0.56898
1039.5	0.77968	9.529	-2.1364	-3.6057	1.7939	-0.51859
1039.6	0.81068	9.5378	-2.0824	-4.1286	1.7291	-0.72585
1039.6	0.74202	9.4495	-2.0558	-4.1603	2.6765	-1.2576
1039.6	1.1144	9.5175	-2.1028	-4.4198	2.0532	-1.8397
1039.6	1.2863	9.4353	-1.9803	-5.3675	4.6152	-3.5174
1039.6	0.9473	9.4508	-2.1476	-5.3917	9.3267	-6.4489
1039.7	1.1714	9.5203	-2.1644	-5.1371	10.117	-8.5839
1039.7	0.78138	9.5764	-2.2071	-4.5106	11.366	-11.082
1039.7	0.47919	9.4503	-2.2953	-5.0805	9.5149	-12.907
1039.7	0.28836	9.4937	-2.1699	-6.4844	2.362	-12.947
1039.7	-0.073644	9.6716	-1.75	-6.9371	-3.867	-12.201
1039.8	0.20503	9.5226	-1.4913	-5.9761	-5.7589	-11.214
1039.8	0.49398	9.3897	-1.4665	-4.6553	-4.2641	-11.211
1039.8	0.77237	9.482	-1.9015	-3.3797	2.2002	-12.117
1039.8	0.30826	9.4261	-2.019	-2.5939	7.5233	-13.409
1039.8	0.096778	9.5318	-1.8677	-2.0257	9.2338	-14.064
1039.9	0.20255	9.7663	-1.9488	-2.2765	3.0203	-13.758
1039.9	0.49857	9.2567	-1.7314	-2.2721	-2.2877	-14.496
1039.9	0.54072	9.447	-1.416	-0.92602	0.25661	-16.943
1039.9	0.51508	9.3446	-1.5413	0.9153	2.137	-20.546
1039.9	0.013966	9.4604	-1.3937	3.3073	6.5486	-24.227
1040	0.34346	9.4018	-1.5517	5.0611	10.616	-25.465
1040	0.21571	9.3204	-2.3516	7.2866	13.842	-26.487
1040	0.2772	9.4031	-2.7025	6.2471	18.901	-28.654
1040	-0.63489	9.008	-1.8155	6.087	24.623	-31.636
1040	-1.3051	9.5147	-1.4198	9.4693	19.893	-34.325
1040.1	-0.24754	9.6953	-2.337	9.8103	9.9966	-32.676
1040.1	-0.22701	9.2332	-2.2921	9.9469	12.436	-32.885
1040.1	-0.84737	9.397	-2.6874	9.792	18.655	-33.272
1040.1	-1.7699	9.5548	-2.4585	7.9252	20.644	-32.411
1040.1	-0.40539	9.0905	-1.8467	8.1146	16.551	-33.424
1040.2	-0.86588	9.6143	-2.5356	11.074	7.953	-33.946
1040.2	-0.84265	9.6296	-3.1754	9.9106	10.012	-36.775
1040.2	-1.5225	8.6051	-2.8866	6.7907	10.731	-35.904
1040.2	-3.127	9.4478	-2.3954	8.1332	6.0053	-35.57
1040.2	-0.58911	9.3049	-2.4426	6.8434	-5.3376	-33.009
1040.3	-1.1062	9.2422	-2.2012	7.3104	-10.789	-32.576
1040.3	-1.2751	9.2054	-2.6321	9.5967	-1.3344	-38.224
1040.3	-1.7995	8.9447	-2.7228	9.7407	8.0177	-40.24
1040.3	-2.8958	9.2636	-2.9494	8.8893	5.551	-41.374
1040.3	-2.6813	8.9392	-2.7666	6.1801	-3.6024	-39.481
1040.4	-2.3633	8.8244	-2.8465	5.9994	-6.934	-36.671
1040.4	-2.8191	8.7253	-3.3353	6.318	-4.6657	-34.695
1040.4	-2.8311	8.8401	-3.0873	6.2858	2.0307	-32.521
1040.4	-2.5686	8.6201	-3.2379	5.3152	4.9904	-29.048
1040.4	-3.8654	8.7933	-2.7827	6.5923	3.5433	-26.458
1040.5	-3.2526	8.8438	-2.3665	8.6717	-0.23114	-21.912
1040.5	-3.3244	8.9984	-2.9518	9.3529	-0.87686	-18.08
1040.5	-3.4227	8.6923	-3.2431	7.9676	3.9472	-14.851
1040.5	-3.4685	8.8057	-2.8136	6.961	9.5984	-11.43
1040.5	-4.2785	9.0236	-2.9586	5.4623	8.7988	-9.3825
1040.6	-2.8883	8.5281	-3.1273	2.1789	9.6606	-5.2269
1040.6	-3.512	8.9915	-3.1914	1.9909	7.0017	-3.1908
1040.6	-3.748	8.6278	-3.2036	0.43965	4.4192	-1.5631
1040.6	-3.2018	9.125	-2.7966	-1.6794	2.7154	1.8254
1040.6	-3.383	8.7483	-3.2537	-2.5859	-0.48353	3.4427
1040.7	-2.5249	8.7714	-3.4836	-4.3102	3.1284	4.729
1040.7	-2.9284	8.8046	-3.3381	-6.1424	3.4817	4.9545
1040.7	-3.2439	8.6861	-3.2262	-7.9112	3.028	4.8353
1040.7	-3.2529	8.9663	-2.8766	-10.114	1.277	6.6992
1040.7	-3.3399	8.5683	-3.0355	-10.701	-0.11844	7.578
1040.8	-2.0089	8.7967	-2.6482	-10.359	1.8267	8.0756
1040.8	-2.3642	8.7599	-2.6023	-8.095	3.1532	7.5679
1040.8	-3.3602	8.7489	-2.8177	-5.711	8.5119	6.815
1040.8	-2.6423	8.9953	-2.6508	-4.6075	7.6154	7.5761
1040.8	-3.0157	8.9042	-2.4865	-3.663	3.5677	9.8065
1040.9	-3.6169	8.7428	-2.6393	-2.0456	3.6251	12.217
1040.9	-3.1194	8.8252	-2.3863	0.16911	2.7494	14.97
1040.9	-3.1278	8.9144	-2.3906	2.9384	-0.27848	17.519
1040.9	-2.6338	8.7099	-3.1218	5.6271	6.1794	18.157
1040.9	-1.9235	8.9111	-3.4299	5.5247	16.011	17.498
1041	-1.7735	8.874	-3.649	3.5754	17.737	15.388
1041	-1.0196	8.6666	-3.8639	2.039	16.43	11.734
1041	-1.2275	8.8371	-3.7971	0.92257	16.805	9.0692
1041	-1.5006	9.2202	-3.627	-0.98827	11.775	6.3982
1041	-1.4986	9.1066	-3.487	-3.8933	3.4493	5.2268
1041.1	-2.2802	8.9604	-3.2536	-5.7532	-0.23924	3.3608
1041.1	-2.3127	8.8871	-3.0668	-6.8979	1.8863	-1.242
1041.1	-1.9736	8.9767	-3.007	-7.7766	9.0894	-4.1384
1041.1	-2.023	9.0018	-3.082	-7.3556	13.409	-5.7604
1041.1	-2.4313	8.8039	-3.0741	-6.3417	13.639	-5.3892
1041.2	-2.6638	8.8785	-3.184	-5.8537	9.8833	-3.5142
1041.2	-2.7285	8.7608	-3.2308	-5.6982	6.0641	-0.57062
1041.2	-2.4603	8.9264	-3.1409	-6.0749	3.7791	1.6604
1041.2	-2.2778	9.0847	-2.9965	-6.3216	1.9227	2.1261
1041.2	-2.3402	8.785	-2.9454	-6.1767	2.7819	3.2691
1041.3	-2.2023	9.0406	-2.9162	-5.4851	2.3021	3.7471
1041.3	-2.0324	8.9953	-2.7751	-4.7752	2.2985	3.6283
1041.3	-2.0096	8.9725	-2.7509	-4.5432	2.8863	3.673
1041.3	-2.0758	9.1785	-2.9509	-3.2162	2.1581	2.9122
1041.3	-2.3174	9.0342	-2.9981	-3.4705	3.7464	3.1336
1041.4	-2.3382	8.948	-3.0291	-3.9804	3.5869	3.6834
1041.4	-2.2631	8.8454	-2.9971	-4.0428	1.9925	4.2989
1041.4	-2.1458	8.8997	-2.975	-3.4901	-0.31116	5.0468
1041.4	-2.3464	8.8653	-2.7895	-2.511	-1.6727	5.3413
1041.4	-2.2391	9.3146	-2.7172	-0.7363	-4.0783	6.2324
1041.5	-1.6839	9.1852	-2.8952	-0.36442	-5.7634	6.6151
1041.5	-1.4979	8.9801	-3.1286	-1.0185	-2.7557	5.7056
1041.5	-1.7544	8.9732	-3.263	-0.73162	2.8947	3.4366
1041.5	-2.0772	8.989	-3.0202	-0.61648	5.2058	2.4819
1041.5	-2.0933	9.0698	-2.9878	-0.98255	0.49431	2.772
1041.6	-1.8052	9.0604	-3.1232	-2.1559	-4.7088	2.7681
1041.6	-1.792	8.9485	-3.0962	-2.4637	-5.7751	1.5818
1041.6	-1.8379	9.0098	-3.0475	-1.9606	-5.958	0.38879
1041.6	-1.8986	9.0481	-2.9522	-1.3667	-5.2765	-0.44321
1041.6	-1.8155	9.0415	-2.8997	-0.65064	-3.722	-1.0648
1041.7	-1.8195	9.0186	-2.973	-0.19354	-1.5425	-1.8681
1041.7	-1.9952	9.0138	-3.0103	0.28082	0.97491	-2.4252
1041.7	-2.0968	9.0349	-2.9703	0.6274	0.4489	-2.5415
1041.7	-2.0466	9.0091	-3.1815	0.63087	-1.549	-2.5441
1041.7	-1.9656	9.0327	-3.16	0.16922	-1.7102	-2.4352
1041.8	-2.061	9.01	-3.1435	-0.47738	-0.78784	-2.4012
1041.8	-2.0419	9.0636	-3.1922	-1.1085	0.093029	-2.386
1041.8	-2.157	9.0004	-3.2225	-1.6745	1.079	-2.3137
1041.8	-2.1999	9.0158	-3.1731	-2.1492	1.4831	-1.8166
1041.8	-2.1615	9.0123	-3.1285	-2.6537	1.4527	-1.2203
1041.9	-2.176	8.9737	-3.0877	-2.7459	1.2737	-0.59887
1041.9	-2.123	9.0083	-3.0086	-2.6777	0.6679	-0.056511
1041.9	-2.0653	9.0085	-3.0296	-2.4245	0.4985	0.11712
1041.9	-2.0251	9.0069	-2.9554	-2.0135	1.0914	0.29507
1041.9	-2.0652	8.9602	-3.0878	-1.6118	1.5299	0.31547
1042	-2.0968	8.9973	-3.0747	-1.4785	1.4919	0.27274
1042	-2.0685	8.9581	-3.1083	-1.3983	1.0478	0.25646
1042	-2.043	8.9451	-3.1524	-1.1466	0.53359	0.21306
1042	-2.0258	9.0149	-3.1157	-1.0398	0.25221	0.24105
1042	-2.0184	9.0047	-3.1273	-1.0661	0.69175	-0.023546
1042.1	-2.0149	8.9736	-3.1754	-1.2633	1.8188	-0.23858
1042.1	-2.0267	9.0028	-3.2131	-1.5766	2.1709	-0.31272
1042.1	-2.0511	8.9973	-3.1931	-1.9159	1.641	-0.38374
1042.1	-2.0105	9.0507	-3.1618	-2.228	1.0784	-0.43795
1042.1	-1.9932	9.0039	-3.148	-2.3303	0.9174	-0.66113
1042.2	-2.0428	8.9609	-3.1251	-2.3257	0.93076	-0.95974
1042.2	-2.0032	8.9917	-3.0875	-2.3515	1.2105	-1.2374
1042.2	-2.0756	8.9713	-3.0779	-2.2801	1.6763	-1.4024
1042.2	-2.1186	8.9993	-3.1333	-2.183	1.8169	-1.4155
1042.2	-2.1014	8.9811	-3.0812	-2.023	1.5889	-1.2761
1042.3	-2.0881	9.0269	-3.0848	-1.7989	1.1626	-1.1254
1042.3	-2.0809	8.9867	-3.1383	-1.7488	1.5299	-0.97612
1042.3	-2.0828	8.9897	-3.122	-1.8446	2.1918	-0.8846
1042.3	-2.0934	9.0635	-3.2051	-2.0078	2.5528	-0.83869
1042.3	-2.1497	8.9933	-3.1481	-2.2205	2.5111	-0.79287
1042.4	-2.1516	8.9879	-3.196	-2.4037	1.8412	-0.5085
1042.4	-2.1275	8.9973	-3.1473	-2.6274	1.1966	-0.13795
1042.4	-2.0711	9.0165	-3.1418	-2.7341	1.1849	-0.07712
1042.4	-2.0582	8.9932	-3.1534	-2.6304	1.4061	-0.2911
1042.4	-2.0595	9.0087	-3.0944	-2.6719	1.771	-0.4344
1042.5	-2.0635	8.9662	-3.1447	-2.7087	2.4684	-0.56001
1042.5	-2.1156	8.9825	-3.1452	-2.7574	2.1332	-0.64149
1042.5	-2.0777	9.0013	-3.0316	-2.7319	1.5655	-0.53661
1042.5	-2.0904	9.0155	-3.0503	-2.7054	1.5437	-0.51879
1042.5	-2.0767	8.9979	-3.1257	-2.6459	1.486	-0.51805
1042.6	-2.0477	8.9631	-3.0882	-2.5112	1.5832	-0.53076
1042.6	-2.0702	8.998	-3.1491	-2.5021	1.9033	-0.6233
1042.6	-2.0998	8.9989	-3.0737	-2.3749	1.9577	-0.5318
1042.6	-2.0841	9.0256	-3.1507	-2.4491	1.8119	-0.41833
1042.6	-2.0815	9.0021	-3.2033	-2.487	1.9714	-0.52977
1042.7	-2.1363	8.9692	-3.1167	-2.563	2.0223	-0.39089
1042.7	-2.095	8.9742	-3.1748	-2.5468	1.5306	-0.15486
1042.7	-2.0891	9.0055	-3.1157	-2.6085	1.3329	-0.065368
1042.7	-2.07	9.0288	-3.1148	-2.6426	1.5365	-0.0024319
1042.7	-2.0625	9.0362	-3.1221	-2.5744	1.8052	-0.027966
1042.8	-2.0803	9.0185	-3.0375	-2.608	1.9756	-0.049501
1042.8	-2.0757	9.024	-3.1132	-2.5706	1.6606	0.031547
1042.8	-2.0616	9.0063	-3.1256	-2.5679	1.6024	0.0087032
1042.8	-2.0513	8.9557	-3.1567	-2.5576	1.7588	-0.066569
1042.8	-2.0518	9.0105	-3.1539	-2.6542	1.9194	-0.15202
1042.9	-2.0712	9.0431	-3.2211	-2.7205	1.9358	-0.13647
1042.9	-2.0515	9.0455	-3.1802	-2.7456	1.7869	-0.21007
1042.9	-2.0793	8.9832	-3.1329	-2.8132	1.6562	-0.35693
1042.9	-2.0243	9.0127	-3.1409	-2.6945	1.5591	-0.44401
1042.9	-2.0248	9.018	-3.0994	-2.7833	1.7293	-0.63554
1043	-2.0901	8.9467	-3.1703	-2.8197	1.991	-0.7386
1043	-2.0457	9.0221	-3.0498	-2.7767	1.9808	-0.90899
1043	-2.0761	9.0051	-3.0359	-2.8107	1.5124	-0.90282
1043	-2.033	8.9649	-3.0613	-2.7448	1.4282	-0.89024
1043	-2.0756	8.9894	-3.1128	-2.6916	1.6877	-0.99744
1043.1	-2.132	9.0289	-3.0849	-2.6275	1.8977	-0.8924
1043.1	-2.1633	9.0144	-3.0266	-2.5568	1.9786	-0.74021
1043.1	-2.1254	9.0279	-3.1266	-2.4663	1.8777	-0.45205
1043.1	-2.1167	9.0208	-3.0785	-2.4346	1.7108	-0.27171
1043.1	-2.0885	8.9186	-3.0475	-2.4459	1.5954	-0.10461
1043.2	-2.0672	9.0013	-3.1338	-2.4399	1.6671	-0.00049749
1043.2	-2.0761	9.0279	-3.1287	-2.4986	1.9096	0.058874
1043.2	-1.9892	8.9748	-3.0476	-2.4035	1.8342	0.024656
1043.2	-2.0773	8.9894	-3.1089	-2.3554	1.7973	-0.060051
1043.2	-2.0304	9.0162	-3.1243	-2.2915	1.751	-0.21381
1043.3	-2.0487	8.9817	-3.0914	-2.2268	1.9533	-0.40375
1043.3	-2.0626	9.0157	-3.1113	-2.1658	1.9052	-0.58229
1043.3	-2.0421	9.0476	-3.1011	-2.0697	1.6311	-0.67626
1043.3	-2.0622	8.9908	-3.1529	-2.1683	1.6596	-0.64082
1043.3	-2.0844	9.0213	-3.0857	-2.1669	1.8447	-0.5995
1043.4	-2.1233	8.9903	-3.1137	-2.2358	1.901	-0.3709
1043.4	-2.1432	8.9684	-3.1383	-2.3991	2.2534	0.017528
1043.4	-2.1804	9.0536	-3.2008	-2.5309	2.6071	0.18051
1043.4	-2.1586	9.0353	-3.0706	-3.0555	3.0341	0.99875
1043.4	-2.1349	8.937	-3.2408	-3.7383	2.4877	1.7553
1043.5	-2.252	9.0306	-3.0543	-4.0482	4.5112	2.5461
1043.5	-1.8699	8.9654	-3.0914	-3.6401	5.0095	2.9963
1043.5	-1.9901	8.9368	-3.1748	-3.3635	10.244	3.1648
1043.5	-2.2279	9.0752	-2.8779	-3.1254	16.921	3.1323
1043.5	-1.99	9.1478	-3.105	-2.7113	13.936	3.2086
1043.6	-2.1434	8.9385	-2.9889	-2.5724	10.665	3.9874
1043.6	-2.0032	8.9174	-3.2022	-1.7103	6.8371	4.0228
1043.6	-1.784	9.0981	-3.1759	-1.4568	5.0921	3.7768
1043.6	-1.6896	9.0913	-3.1248	-1.2734	5.0815	2.8925
1043.6	-1.6539	9.2418	-3.1182	-0.8683	6.1104	2.0015
1043.7	-1.8344	8.9844	-3.2371	-1.4165	6.4098	1.4031
1043.7	-1.9367	8.7175	-3.3858	-1.808	6.3449	0.81114
1043.7	-1.7793	9.0763	-3.394	-1.5245	4.4163	-0.42311
1043.7	-1.726	9.1234	-3.1829	-2.2256	2.0666	-1.1652
1043.7	-1.4473	8.8389	-3.1146	-3.0919	-0.13808	-1.7804
1043.8	-1.34	8.9315	-3.3708	-2.9199	-1.3882	-4.3055
1043.8	-1.5605	8.7806	-3.0626	-2.3181	1.7007	-7.8877
1043.8	-1.3374	8.7054	-3.0334	-0.95678	2.9827	-12.649
1043.8	-0.49122	8.7746	-3.2523	0.64784	4.0831	-17.669
1043.8	0.039519	8.7994	-2.929	2.9588	2.8635	-20.719
1043.9	-0.32951	8.5817	-3.9543	5.9218	-4.1288	-20.608
1043.9	-1.0843	9.5791	-3.848	5.3495	-10.405	-19.957
1043.9	-3.5215	9.8595	-4.0143	1.5071	-19.164	-21.283
1043.9	-3.5659	8.207	-4.3946	-6.7242	-15.444	-27.883
1043.9	-2.3965	9.0684	-2.8196	-11.965	-14.518	-35.565
1044	-3.7905	9.2091	-2.532	-12.028	-20.456	-36.459
1044	-3.3847	8.599	-2.2326	-11.403	-16.074	-35.256
1044	-3.2167	8.8985	-1.8622	-8.0245	-14.434	-32.293
1044	-3.2798	8.4502	-2.2955	-2.7154	-6.1298	-31.315
1044	-3.6044	8.6508	-3.0714	1.4255	7.1779	-29.429
1044.1	-4.4505	8.8432	-3.2621	1.87	11.33	-25.211
1044.1	-4.251	8.8076	-3.6006	-0.36404	6.4457	-18.843
1044.1	-4.2235	8.5008	-3.2458	-3.756	0.90278	-10.888
1044.1	-4.191	8.614	-2.9452	-5.4139	-4.3283	-5.8211
1044.1	-3.8515	8.5955	-2.9301	-6.8816	-4.3246	-0.96426
1044.2	-3.8617	8.5294	-2.7301	-6.3185	-0.81195	3.6656
1044.2	-3.9262	8.7198	-2.7242	-5.4201	1.6004	6.1154
1044.2	-3.622	8.8158	-3.0311	-4.9956	1.802	9.7689
1044.2	-3.5618	8.7508	-2.9579	-5.7606	-0.81926	13.311
1044.2	-3.8944	8.6569	-2.8296	-5.9378	-3.4727	16.448
1044.3	-3.4213	8.6303	-3.1315	-5.9381	-4.7497	19.626
1044.3	-2.8695	8.6648	-3.1149	-6.9749	-3.8367	21.926
1044.3	-2.8845	8.8794	-3.0197	-7.3637	-1.6035	22.319
1044.3	-3.0781	8.9191	-2.8303	-8.614	1.1772	21.782
1044.3	-2.8345	8.8937	-3.1366	-10.504	0.42242	23.721
1044.4	-2.8297	8.7495	-2.9496	-11.678	-2.4457	25.727
1044.4	-2.6536	8.9736	-2.9125	-11.62	-3.2174	26.405
1044.4	-2.58	9.123	-2.9901	-13.289	-2.1399	27.079
1044.4	-2.5179	8.9266	-2.9839	-13.961	0.52741	28.607
1044.4	-2.7739	8.9214	-2.8958	-14.355	1.4691	29.48
1044.5	-2.3698	9.1259	-2.9118	-14.891	1.8615	31.487
1044.5	-2.7156	9.1299	-3.1407	-16.354	-0.68931	34.644
1044.5	-2.7361	9.0392	-2.5304	-17.557	-2.1429	37.76
1044.5	-1.4119	9.3411	-2.7853	-16.767	-1.8725	41.474
1044.5	-2.084	9.3277	-2.6771	-18.071	-4.1485	44.075
1044.6	-2.2013	9.3452	-2.4259	-17.4	-5.0558	44.57
1044.6	-1.4073	9.3658	-2.7675	-17.933	-9.9688	47.547
1044.6	-1.9311	9.0758	-2.7832	-18.809	-9.465	49.716
1044.6	-1.3047	9.3046	-2.104	-18.759	-8.2165	50.235
1044.6	-0.70436	9.1828	-1.9975	-18.952	-10.988	50.486
1044.7	-0.085988	9.1025	-2.1134	-18.277	-10.262	49.115
1044.7	-0.44425	9.1144	-1.5723	-16.517	-7.971	45.843
1044.7	-0.40136	9.0977	-1.6315	-13.243	-8.2348	42.332
1044.7	1.0539	9.477	-1.9248	-11.737	-13.309	40.727
1044.7	0.73754	9.1055	-1.8168	-11.391	-13.172	35.055
1044.8	1.0185	9.0927	-1.7056	-8.4464	-9.0715	28.413
1044.8	0.72293	9.5012	-1.6467	-5.6189	-8.6159	23.037
1044.8	0.85267	9.566	-1.4905	-4.4515	-7.1794	17.502
1044.8	0.66784	9.464	-1.5151	-2.9	-3.9402	12.754
1044.8	-0.15566	9.7795	-1.84	-1.111	-0.16382	9.7083
1044.9	-0.54141	9.7496	-2.0451	-1.1942	-0.75197	9.9346
1044.9	-0.16479	9.4902	-1.9677	-1.6975	-4.9727	11.618
1044.9	-0.066603	9.4917	-1.9175	-1.7191	-8.3985	12.904
1044.9	0.031002	9.4119	-1.784	-2.2145	-9.7804	12.678
1044.9	0.19526	9.494	-2.007	-2.34	-11.651	12.64
1045	0.27123	9.4607	-2.0701	-2.3611	-12.084	12.623
1045	0.66369	9.2709	-1.8902	-2.1571	-9.282	12.502
1045	1.4086	9.4611	-1.944	-2.2166	-6.4942	10.02
1045	1.4228	9.4347	-1.9673	-2.3743	-2.6461	5.3532
1045	0.94936	9.4986	-1.6945	-2.0026	2.1625	0.80163
1045.1	0.50204	9.6203	-1.7502	-1.5149	5.3358	-2.5181
1045.1	0.52005	9.5853	-1.9426	-1.1403	6.415	-3.2813
1045.1	0.14945	9.7051	-2.0032	-0.89417	8.2506	-3.8581
1045.1	-0.017835	9.4418	-2.1971	-1.358	8.0809	-3.2516
1045.1	0.56393	9.4558	-2.22	-1.8847	5.1021	-2.5582
1045.2	0.10473	9.6463	-1.9787	-1.8873	4.5566	-2.932
1045.2	-0.27493	9.6668	-1.7219	-1.2799	3.9899	-1.6103
1045.2	0.10821	9.5274	-1.7464	-0.75758	3.8818	0.8082
1045.2	0.33335	9.4225	-1.9121	-0.34193	4.9116	2.2807
1045.2	0.25269	9.4828	-2.1166	0.43443	6.6688	2.5794
1045.3	0.40362	9.3734	-2.1567	-0.11185	6.2596	2.5885
1045.3	0.81733	9.3787	-2.2044	-0.68181	4.5931	2.2722
1045.3	0.50696	9.6598	-2.0168	-0.43206	5.7075	1.8127
1045.3	0.069465	9.8383	-1.9773	-0.41555	6.5493	1.8555
1045.3	0.51662	9.451	-2.039	-0.48072	5.192	2.5752
1045.4	0.66141	9.3557	-1.8309	-0.29762	6.7463	2.1865
1045.4	0.77441	9.2471	-2.0357	-0.1103	9.8443	0.58375
1045.4	0.58618	9.7309	-2.1492	-0.1649	10.904	-0.25825
1045.4	-0.036701	9.7377	-1.9915	-0.5354	9.6099	0.047756
1045.4	0.32373	9.2668	-2.111	-0.579	5.6098	1.5336
1045.5	0.65026	9.6007	-2.173	-0.87824	4.6579	2.1994
1045.5	0.48005	9.401	-2.0371	-1.4286	5.9239	1.7246
1045.5	0.7355	9.4838	-2.0765	-1.3869	5.5554	1.1733
1045.5	0.36104	9.7607	-1.9516	-1.4816	5.5836	0.54053
1045.5	0.39279	9.5268	-1.8335	-1.6211	3.3573	0.72265
1045.6	0.88648	9.4956	-2.048	-1.3542	2.4936	0.87016
1045.6	0.56798	9.5235	-2.051	-1.2095	5.6337	0.040617
1045.6	0.43199	9.4299	-2.1245	-1.4734	6.0823	-0.38803
1045.6	0.45944	9.4839	-2.217	-1.4574	4.4653	-0.079461
1045.6	0.49783	9.5205	-2.1664	-1.857	2.9884	0.37232
1045.7	0.42116	9.4713	-2.046	-2.1167	1.8059	0.75067
1045.7	0.58834	9.5452	-1.9406	-2.0101	1.1225	1.0468
1045.7	0.50441	9.5963	-1.818	-1.5956	1.7836	1.0272
1045.7	0.47985	9.5377	-2.0228	-1.2167	3.5103	0.96191
1045.7	0.52552	9.5572	-2.1483	-0.90858	3.7342	1.0158
1045.8	0.42048	9.5382	-2.0433	-0.92454	2.9786	1.284
1045.8	0.56703	9.4595	-2.1622	-1.2386	1.8843	1.6323
1045.8	0.64497	9.4936	-2.1432	-1.4729	0.51642	1.6733
1045.8	0.59038	9.5306	-2.0406	-1.6423	-0.35927	1.3082
1045.8	0.5247	9.5958	-2.0218	-1.6339	-1.9533	1.2208
1045.9	0.67837	9.5977	-2.0428	-1.6668	-2.5954	1.2577
1045.9	0.65759	9.4842	-2.1663	-1.607	-1.5015	1.0605
1045.9	0.44113	9.5832	-2.1076	-1.6894	-1.3397	0.83728
1045.9	0.56888	9.5873	-2.0733	-1.7844	-2.1683	1.2901
1045.9	0.65262	9.4639	-2.1787	-1.8557	-2.4029	1.6598
1046	0.60575	9.551	-2.123	-1.9331	-2.4473	1.5553
1046	0.62737	9.5206	-2.1851	-2.0355	-2.9117	1.7337
1046	0.63168	9.4835	-2.1902	-2.2144	-3.2433	1.5174
1046	0.68277	9.5456	-2.1569	-2.1891	-2.7387	1.2553
1046	0.65596	9.4904	-2.1886	-2.2535	-2.0073	0.9889
1046.1	0.62379	9.4945	-2.2181	-2.1696	-1.2296	0.86337
1046.1	0.67588	9.4222	-2.1255	-2.0707	-0.041687	0.57502
1046.1	0.64454	9.4801	-2.1198	-2.0289	1.4812	0.36736
1046.1	0.5723	9.5249	-2.198	-2.11	2.3835	0.23652
1046.1	0.62877	9.4567	-2.1456	-2.3984	2.5424	0.25613
1046.2	0.57557	9.5281	-2.1556	-2.6053	2.667	0.22779
1046.2	0.62106	9.5566	-2.1746	-2.7718	2.8424	0.37534
1046.2	0.59871	9.4713	-2.1537	-3.0059	2.6159	0.50362
1046.2	0.68997	9.5071	-2.1849	-3.1539	2.4688	0.42928
1046.2	0.68719	9.549	-2.1186	-3.014	3.1296	0.41003
1046.3	0.66811	9.5045	-2.1429	-2.8616	3.9949	0.34603
1046.3	0.51897	9.5045	-2.0868	-2.9697	4.1364	0.3978
1046.3	0.50918	9.5008	-2.0941	-3.1811	3.2131	0.57002
1046.3	0.71324	9.55	-2.0971	-3.2684	2.3457	0.9762
1046.3	0.61355	9.5598	-2.0697	-3.1367	2.4957	1.0459
1046.4	0.68687	9.528	-2.197	-3.0375	2.4299	1.0102
1046.4	0.66315	9.5184	-2.2095	-2.882	1.7487	0.99129
1046.4	0.67331	9.4886	-2.1406	-2.8519	0.86834	1.0476
1046.4	0.62087	9.5092	-2.0505	-2.9063	0.6412	0.99527
1046.4	0.77021	9.4783	-2.1281	-3.018	0.50681	1.1603
1046.5	0.95916	9.52	-2.2289	-3.4551	0.63969	0.94334
1046.5	0.64472	9.5019	-2.0931	-3.9087	1.3493	0.48223
1046.5	0.71415	9.5044	-2.0384	-4.1644	0.70909	0.43707
1046.5	0.82027	9.4486	-2.1233	-4.4138	0.84826	0.18693
1046.5	0.78359	9.5257	-2.1866	-4.3283	1.8923	-0.49114
1046.6	0.94659	9.4882	-2.0592	-5.2602	1.496	-0.78744
1046.6	0.66315	9.5496	-2.4079	-5.3502	1.6369	-1.1627
1046.6	1.1098	9.3508	-2.3816	-8.0479	0.30236	-0.90612
1046.6	1.4872	9.2108	-1.6219	-9.801	2.4802	-1.9658
1046.6	0.44606	9.8871	-1.8239	-6.9372	8.5737	-5.4795
1046.7	0.94768	9.3928	-1.7623	-6.6687	6.8513	-7.4659
1046.7	1.2447	9.6019	-2.1372	-5.7218	7.5443	-9.556
1046.7	0.37113	9.622	-2.644	-5.1736	12.256	-11.565
1046.7	-0.10097	9.2497	-2.2271	-5.5927	10.161	-10.325
1046.7	0.040395	9.6406	-2.0875	-6.3342	5.2971	-7.2115
1046.8	0.46113	9.4641	-1.3741	-6.8929	5.7557	-5.329
1046.8	-0.043231	9.578	-1.6136	-6.1823	7.3576	-4.3674
1046.8	0.80372	9.2198	-1.3894	-6.2059	4.3249	-4.6272
1046.8	1.7411	9.6446	-1.9278	-3.6582	7.1403	-6.786
1046.8	0.91005	9.5558	-1.6624	-1.633	12.098	-12.209
1046.9	0.13328	9.5338	-0.89552	0.93502	5.9863	-17.191
1046.9	0.47211	9.4506	-2.1474	3.0334	-0.96953	-17.239
1046.9	2.1558	9.1639	-1.8488	2.6908	7.5608	-17.739
1046.9	0.99014	9.5294	-2.1879	4.4056	17.814	-22.603
1046.9	-0.98339	8.8172	-1.349	5.5684	23.173	-26.796
1047	-1.5247	9.7076	-1.9151	9.3446	24.685	-20.551
1047	1.0486	9.6008	-2.7883	7.4285	19.675	-15.413
1047	-0.30647	9.3666	-2.1104	7.8667	19.836	-13.822
1047	-1.0775	9.6671	-2.0557	8.102	16.422	-16.021
1047	0.33151	9.904	-2.2075	6.0691	6.6838	-15.06
1047.1	1.2268	9.5015	-2.5479	5.2168	5.3458	-14.779
1047.1	1.3091	8.6705	-1.9886	3.8196	12.37	-19.378
1047.1	-2.0352	10.395	-2.0996	9.1771	17.558	-24.026
1047.1	-0.044673	9.8348	-2.3822	6.8957	9.3759	-28.581
1047.1	1.4038	8.6531	-2.5641	5.5604	2.3587	-25.587
1047.2	0.45546	9.0698	-2.6424	7.0449	10.004	-27.717
1047.2	-2.2177	9.7093	-2.7552	9.2576	15.157	-32.822
1047.2	-1.0001	9.7299	-2.656	7.485	13.319	-31.409
1047.2	-0.87653	9.371	-2.6878	2.339	6.5986	-25.873
1047.2	-0.61428	9.1979	-2.2357	1.2064	1.9201	-26.884
1047.3	-2.325	9.4795	-2.2423	3.799	2.9111	-27.68
1047.3	-2.1178	9.2514	-1.9483	5.7504	-0.1096	-27.888
1047.3	-1.2807	9.1347	-2.2661	5.7449	-6.2125	-19.438
1047.3	-2.7608	9.4999	-3.0417	8.5423	-6.0617	-16.529
1047.3	-2.368	9.6031	-2.983	9.3269	3.4245	-18.861
1047.4	-1.0492	9.0382	-3.0239	6.588	5.9646	-18.75
1047.4	-0.093797	9.1858	-2.7872	4.1397	-2.1851	-16.13
1047.4	-2.1946	9.4394	-3.295	4.4778	-8.2414	-14.979
1047.4	-1.468	9.0853	-2.7107	3.9137	-7.4698	-17.117
1047.4	-0.58925	9.2318	-2.6082	2.0976	-8.14	-10.629
1047.5	-1.0625	9.0968	-2.3477	1.8342	-3.2105	-9.9513
1047.5	-1.6751	9.37	-2.278	2.6711	4.4714	-11.2
1047.5	-1.6179	9.0413	-2.6421	3.3196	7.6377	-10.271
1047.5	-1.8873	9.3161	-3.0184	3.6618	8.8864	-7.2532
1047.5	-2.1269	9.1703	-3.03	2.3027	7.7912	-5.1071
1047.6	-2.6836	9.2013	-2.8124	2.3929	7.5386	-2.4352
1047.6	-2.5929	9.3194	-3.0074	0.99631	3.3748	-0.67429
1047.6	-1.341	8.912	-2.8556	0.4178	4.9689	0.30313
1047.6	-1.2025	9.1827	-2.649	1.6985	12.396	0.94146
1047.6	-1.733	9.0055	-2.6912	3.0998	20.139	0.72481
1047.7	-3.0555	9.0964	-2.5771	6.2549	26.235	0.44171
1047.7	-3.4225	8.8137	-1.7735	9.2785	22.637	3.4973
1047.7	-3.1608	9.4487	-2.097	14.096	22.241	10.035
1047.7	-2.4201	10.125	-3.277	14.353	14.665	23.951
1047.7	-0.42457	9.0057	-4.4711	7.1955	9.8303	36.148
1047.8	-0.96979	8.9041	-5.7426	-0.35762	22.642	33.808
1047.8	-1.4443	8.4784	-4.7642	-6.506	23.103	26.34
1047.8	-0.50266	9.0428	-3.6126	-9.4378	3.3905	23.508
1047.8	0.9136	9.522	-3.009	-11.773	-16.49	23.684
1047.8	1.2933	9.3346	-2.4304	-12.007	-19.597	18.908
1047.9	0.72287	9.2443	-2.8056	-11.4	-8.3207	8.4316
1047.9	-0.10498	9.0593	-2.6852	-9.4859	7.0542	-1.5482
1047.9	-0.85484	9.0673	-2.8542	-6.2188	11.165	-7.517
1047.9	-1.2801	9.2053	-2.8951	-5.3526	5.704	-7.7896
1047.9	-1.0527	9.0132	-2.8128	-4.2801	-0.58718	-5.9617
1048	-0.87152	9.103	-3.1192	-2.7733	-2.4386	-6.3717
1048	-1.0726	9.0747	-3.1229	-1.9396	2.7061	-7.0226
1048	-1.1679	9.1146	-3.119	-1.8386	6.7388	-6.5751
1048	-1.2398	9.4471	-3.0688	-2.1538	7.9055	-5.956
1048	-1.2556	9.1457	-2.9757	-2.3723	7.3033	-5.3216
1048.1	-1.164	8.9469	-2.7653	-2.3897	1.4425	-2.9613
1048.1	-0.89424	9.3449	-2.9682	-0.73565	-3.7001	-1.57
1048.1	-1.0328	9.5145	-2.9625	-0.65648	-3.0629	-2.4405
1048.1	-1.4083	8.906	-2.8947	-1.4798	-0.54746	-2.673
1048.1	-1.2137	8.9205	-3.0003	-1.0209	-2.5426	-1.712
1048.2	-1.1367	9.2385	-3.0119	0.33853	-5.4063	-0.49291
1048.2	-1.2706	9.4684	-2.7934	1.3542	-6.0014	0.54505
1048.2	-1.2669	9.3786	-2.7302	1.5319	-7.683	1.7827
1048.2	-0.94504	9.2483	-2.804	1.8916	-8.1459	2.5164
1048.2	-0.91401	9.0125	-2.9191	2.871	-4.9633	1.4378
1048.3	-1.2443	8.8292	-2.9716	4.2951	-2.2173	1.3366
1048.3	-1.1998	9.091	-2.995	6.146	-2.7473	2.0075
1048.3	-1.0067	9.2444	-2.9656	7.1793	-3.6944	1.9613
1048.3	-0.71118	9.4724	-3.1465	7.3813	-5.9327	2.0674
1048.3	-0.7526	9.2956	-3.3163	6.7356	-5.4544	0.2019
1048.4	-0.71158	9.0627	-3.3969	5.5282	-3.2775	-2.1296
1048.4	-0.77632	9.0709	-3.5553	4.9903	-6.2114	-3.7803
1048.4	-0.28915	9.0298	-3.5108	4.0337	-11.542	-4.5439
1048.4	-0.025726	9.0769	-3.7609	3.5951	-16.738	-5.1661
1048.4	-0.15398	9.0173	-3.6651	5.0483	-12.686	-9.5774
1048.5	-0.74764	9.1324	-3.7614	5.858	-6.1468	-12.7
1048.5	-2.1857	9.1531	-3.6204	5.8382	-2.132	-13.907
1048.5	-2.0645	9.3149	-3.2686	3.5224	-0.54531	-14.518
1048.5	-1.5249	9.1194	-3.3302	0.5674	-1.6126	-13.596
1048.5	-1.706	9.0531	-3.4736	0.72931	1.535	-12.7
1048.6	-2.193	9.0347	-3.4136	0.94087	4.4793	-11.586
1048.6	-2.1317	9.0792	-3.406	0.36917	3.8896	-8.4788
1048.6	-1.9025	8.983	-3.4348	0.15395	2.6731	-4.9537
1048.6	-1.9415	9.0412	-3.3937	0.25769	2.7228	-2.4139
1048.6	-1.8386	9.0983	-3.2702	0.23971	2.9343	-0.41071
1048.7	-1.6454	9.0431	-3.5052	0.29789	3.7137	1.5957
1048.7	-1.5558	9.0809	-3.7334	-0.61442	5.6386	2.4495
1048.7	-1.4583	9.0827	-3.7867	-1.9341	5.8035	2.8722
1048.7	-1.462	9.0677	-3.704	-3.4598	2.5972	3.4364
1048.7	-1.4384	9.037	-3.6562	-4.5216	0.40471	3.521
1048.8	-1.4106	9.0656	-3.6044	-5.1576	-0.091376	3.8281
1048.8	-1.43	9.0635	-3.3392	-5.6201	-1.0723	4.5201
1048.8	-1.3163	9.073	-3.3269	-5.1529	-2.7585	4.8897
1048.8	-1.138	9.0083	-3.3524	-5.0169	-1.7904	4.5907
1048.8	-1.1634	8.9861	-3.3134	-4.3242	1.0518	3.9391
1048.9	-1.2381	9.0522	-3.3243	-3.1722	3.2043	3.0861
1048.9	-1.2745	9.0357	-3.3138	-2.4151	3.406	2.6569
1048.9	-1.2765	9.0192	-3.3625	-1.8779	2.7091	2.4203
1048.9	-1.169	9.0769	-3.4775	-1.6978	2.2313	2.0011
1048.9	-1.1656	9.0367	-3.4178	-1.4902	1.2588	1.5075
1049	-1.1293	8.9678	-3.4796	-1.4251	0.7519	0.73229
1049	-1.1408	8.9716	-3.5436	-1.4292	1.4841	-0.17553
1049	-1.1529	9.0101	-3.5245	-1.3557	2.1064	-0.81582
1049	-1.2396	9.0219	-3.4149	-1.1826	1.4359	-1.4466
1049	-1.3341	9.1023	-3.4217	-0.89176	0.89022	-1.7957
1049.1	-1.3301	9.081	-3.3527	-0.69201	0.70853	-1.7129
1049.1	-1.5073	9.0198	-3.3808	-0.55451	0.3534	-1.33
1049.1	-1.5155	9.0681	-3.4433	-0.26665	-0.10826	-0.78641
1049.1	-1.3636	9.0626	-3.4559	-0.30134	-0.5517	-0.062478
1049.1	-1.4215	8.9993	-3.4386	-0.17769	-0.03427	0.369
1049.2	-1.4294	9.0047	-3.4744	0.070757	0.43827	0.74544
1049.2	-1.3474	9.0613	-3.492	-0.042246	1.093	1.0958
1049.2	-1.3241	9.0639	-3.4845	-0.28788	1.5819	1.5432
1049.2	-1.3648	9.1108	-3.6438	-0.6975	1.3434	1.6347
1049.2	-1.3018	8.9917	-3.6387	-1.3376	1.5463	1.6014
1049.3	-1.2559	9.0773	-3.6396	-1.8609	1.3938	1.6453
1049.3	-1.3095	9.0652	-3.6107	-2.0252	0.89595	1.4829
1049.3	-1.2118	9.0142	-3.538	-2.323	-0.081559	1.4597
1049.3	-1.148	9.0327	-3.5132	-2.5534	0.23447	1.1393
1049.3	-1.127	8.9802	-3.5386	-2.6006	1.0989	0.66495
1049.4	-1.1758	9.076	-3.4831	-2.6065	1.4649	0.074021
1049.4	-1.1979	9.025	-3.5071	-2.6942	1.6833	-0.24089
1049.4	-1.1769	9.0496	-3.6098	-2.6919	1.7739	-0.59114
1049.4	-1.2758	9.0273	-3.6271	-3.082	2.0585	-0.99861
1049.4	-1.3131	9.0771	-3.5104	-3.3469	1.955	-1.1807
1049.5	-1.3573	9.0642	-3.4745	-3.4314	1.0335	-0.99997
1049.5	-1.3488	9.0763	-3.466	-3.4571	0.41906	-0.68353
1049.5	-1.2969	9.0974	-3.3863	-3.1835	0.26237	-0.37195
1049.5	-1.2704	9.0076	-3.403	-3.0017	0.7854	-0.2809
1049.5	-1.2828	9.0582	-3.4698	-2.5619	1.4167	-0.26781
1049.6	-1.2707	9.0684	-3.5436	-2.3505	2.0747	-0.14569
1049.6	-1.3027	9.0686	-3.4406	-2.1851	2.6599	-0.14526
1049.6	-1.3399	9.0737	-3.5249	-1.9592	1.9281	-0.044348
1049.6	-1.275	9.0765	-3.5402	-1.9891	1.2489	-0.021514
1049.6	-1.2647	9.0809	-3.5035	-2.0073	1.4152	0.082092
1049.7	-1.2608	9.0196	-3.5588	-2.0579	1.2944	-0.010196
1049.7	-1.2746	9.0478	-3.4758	-2.1902	1.2682	0.043532
1049.7	-1.3262	9.0932	-3.4756	-2.2745	1.404	0.12281
1049.7	-1.3338	9.0613	-3.5039	-2.4842	1.2809	0.19768
1049.7	-1.248	9.0165	-3.4538	-2.5001	1.317	0.33938
1049.8	-1.2545	9.0463	-3.4429	-2.3952	1.2485	0.36841
1049.8	-1.2503	9.028	-3.4959	-2.2185	1.076	0.45185
1049.8	-1.265	8.9873	-3.5199	-2.1138	0.93815	0.47343
1049.8	-1.223	9.0613	-3.5299	-1.961	1.4426	0.38106
1049.8	-1.214	9.0965	-3.5315	-1.7164	2.0754	0.21955
1049.9	-1.239	9.0736	-3.4943	-1.7026	2.0708	0.13737
1049.9	-1.2341	9.0506	-3.5152	-1.5816	1.9649	0.082255
1049.9	-1.1862	9.0954	-3.597	-1.5852	1.4977	-0.01987
1049.9	-1.2551	9.0604	-3.485	-1.6949	1.427	-0.23738
1049.9	-1.2543	9.0602	-3.5653	-1.7906	1.5316	-0.32357
1050	-1.2247	9.053	-3.5821	-2.0184	1.5314	-0.61634
1050	-1.2828	9.0032	-3.5907	-2.2562	1.7078	-0.75253
1050	-1.3166	9.0612	-3.5819	-2.3015	1.53	-0.72248
1050	-1.2167	9.0123	-3.5349	-2.5135	1.4125	-0.65621
1050	-1.2047	9.0336	-3.5883	-2.7341	1.464	-0.62
1050.1	-1.2908	9.0379	-3.5145	-2.8919	1.5078	-0.70561
1050.1	-1.2997	9.0485	-3.4651	-2.9519	1.473	-0.67096
1050.1	-1.3027	9.0729	-3.4835	-2.8743	1.5818	-0.53544
1050.1	-1.283	9.0305	-3.5136	-2.8245	1.7782	-0.41952
1050.1	-1.2677	9.0399	-3.5101	-2.6235	1.7087	-0.3553
1050.2	-1.2551	9.0414	-3.4915	-2.6108	1.6632	-0.21199
1050.2	-1.263	9.0394	-3.4652	-2.4925	1.9618	-0.28913
1050.2	-1.2839	9.0468	-3.5248	-2.1856	1.9778	-0.44284
1050.2	-1.3066	9.0344	-3.5624	-2.1482	1.7536	-0.31716
1050.2	-1.2873	9.0725	-3.4956	-2.1884	1.4743	-0.30591
1050.3	-1.2774	9.0025	-3.5427	-2.4193	1.6053	-0.42052
1050.3	-1.2475	9.0281	-3.5891	-2.4767	1.8926	-0.54649
1050.3	-1.3163	9.0351	-3.5059	-2.4349	2.0767	-0.39362
1050.3	-1.3011	9.0735	-3.5198	-2.3564	2.0157	-0.0717
1050.3	-1.3024	9.0502	-3.5363	-2.6139	2.1697	0.22611
1050.4	-1.2948	9.0865	-3.6043	-2.9641	2.9659	0.23689
1050.4	-1.2928	9.0598	-3.5377	-3.1128	5.0687	0.58706
1050.4	-1.3802	9.0971	-3.4159	-3.7169	9.9058	1.4272
1050.4	-1.2737	9.0806	-3.6816	-4.1666	12.571	2.1034
1050.4	-1.3216	8.997	-3.6944	-4.7506	13.781	2.4148
1050.5	-1.2988	9.0833	-3.7085	-5.4274	13.173	2.9866
1050.5	-1.2803	9.0455	-3.6532	-6.9141	11.194	3.9197
1050.5	-1.211	9.0903	-3.5154	-7.7772	10.147	4.0696
1050.5	-1.0231	9.1615	-3.5223	-7.0558	7.5808	4.1564
1050.5	-0.8777	9.134	-3.4045	-6.8556	7.3747	3.9769
1050.6	-0.76598	9.0329	-3.4844	-6.5585	8.036	2.8308
1050.6	-0.82857	9.1348	-3.5537	-6.2203	8.7559	1.5566
1050.6	-0.81953	9.0623	-3.6176	-6.4401	10.167	1.0415
1050.6	-0.87219	9.0301	-3.6857	-7.521	9.2587	0.66373
1050.6	-0.87885	9.0205	-3.7789	-8.8157	8.943	-0.59999
1050.7	-0.88579	9.1639	-3.7921	-10.466	10.901	-1.7412
1050.7	-1.0768	9.086	-3.5319	-11.418	12.589	-4.3449
1050.7	-0.88533	8.9095	-3.3486	-12.171	9.0317	-6.1368
1050.7	-0.90763	8.8792	-3.4172	-12.131	3.536	-7.4421
1050.7	-1.1501	8.9361	-2.914	-10.237	2.1012	-10.836
1050.8	-0.82657	9.086	-2.8539	-7.453	-2.8623	-14.454
1050.8	-0.14266	8.9751	-2.8053	-5.2089	-8.8324	-18.864
1050.8	0.44507	8.8159	-1.9071	-3.1899	-13.895	-19.32
1050.8	1.4523	8.7988	-3.4691	-0.061618	-20.174	-16.619
1050.8	1.1427	9.6554	-3.5855	2.5484	-21.551	-14.591
1050.9	-2.8249	9.9965	-3.8439	4.139	-21.684	-26.854
1050.9	-2.7533	8.9094	-4.226	-4.6725	-13.165	-39.888
1050.9	-1.8734	8.9753	-3.0107	-9.0426	-17.38	-40.735
1050.9	-3.2509	9.4049	-3.1028	-6.5955	-27.024	-41.316
1050.9	-1.9003	8.597	-2.2586	-7.686	-20.762	-40.387
1051	-2.0719	8.5956	-2.2466	-4.5633	-15.556	-39.898
1051	-2.7412	8.6942	-2.9871	-0.038484	-3.0743	-41.594
1051	-3.7143	8.8995	-2.7111	2.7531	6.3324	-40.828
1051	-4.1756	8.7911	-2.7966	2.2176	-0.40816	-36.065
1051	-3.3854	8.6985	-3.2577	0.48246	-9.008	-28.768
1051.1	-3.1809	9.0234	-2.8867	-0.17004	-12.145	-22.896
1051.1	-3.3101	8.6874	-3.1065	0.065597	-9.5005	-19.192
1051.1	-3.6668	8.7742	-3.2919	-0.69986	-4.1903	-15.162
1051.1	-3.5982	8.7523	-3.0816	-2.1515	-1.9448	-11.034
1051.1	-3.9795	8.6089	-3.1849	-2.5604	-4.9696	-4.8074
1051.2	-3.6983	8.6011	-3.219	-2.7523	-7.0177	-0.433
1051.2	-3.4459	8.5896	-3.2574	-3.051	-1.671	3.3605
1051.2	-3.3195	8.6954	-3.076	-3.5406	1.5096	6.4254
1051.2	-3.44	8.925	-3.2715	-4.0037	0.85844	10.101
1051.2	-3.3494	8.8132	-3.488	-5.4861	-1.3102	14.031
1051.3	-2.645	8.9262	-3.1024	-8.3482	-2.8775	16.189
1051.3	-4.0356	8.8812	-2.9483	-9.4268	-5.1732	19.3
1051.3	-3.3118	8.8612	-3.109	-11.235	-6.9499	21.953
1051.3	-2.4495	9.2421	-2.8445	-14.505	-7.8997	26.705
1051.3	-3.0189	8.8579	-2.9044	-16.32	-8.7074	29.866
1051.4	-3.0328	8.6765	-3.5388	-16.281	-5.2399	30.307
1051.4	-3.0588	8.7551	-3.364	-18.093	-3.1428	34.054
1051.4	-2.8946	9.0199	-3.2997	-19.46	-2.8882	37.271
1051.4	-2.5399	9.1341	-3.1207	-21.115	-0.82441	41.112
1051.4	-2.5448	9.169	-2.7543	-21.1	0.78395	44.649
1051.5	-2.4845	9.525	-2.8047	-23.27	0.2474	48.069
1051.5	-2.0321	9.1313	-2.6977	-27.15	-2.5891	52.857
1051.5	-2.0458	9.1129	-2.3995	-25.708	-2.7122	56.442
1051.5	-1.7767	8.9921	-2.2373	-24.789	-1.9278	58.041
1051.5	-1.1521	9.179	-2.1516	-23.19	-3.9924	59.176
1051.6	-0.6993	9.425	-1.8661	-22.958	-11.377	60.054
1051.6	-0.16601	8.9608	-1.963	-22.149	-15.663	59.132
1051.6	-0.61664	9.1199	-1.7972	-18.95	-11.863	56.275
1051.6	-0.24343	9.2811	-1.7337	-17.068	-14.22	54.759
1051.6	0.48524	9.2914	-1.8836	-15.169	-16.203	54.174
1051.7	0.79149	9.2608	-1.4372	-12.981	-12.824	50.945
1051.7	0.55559	9.244	-1.5501	-10.793	-10.148	46.588
1051.7	0.23821	9.3495	-1.413	-8.7593	-11.511	42.966
1051.7	0.93753	9.5142	-1.4807	-6.3768	-16.84	41.238
1051.7	0.91672	9.4287	-1.4285	-4.8966	-17.163	39.637
1051.8	0.80418	9.3917	-1.3647	-2.9074	-12.548	38.193
1051.8	0.89186	9.621	-1.4387	-1.245	-8.2866	37.785
1051.8	1.0968	9.5763	-1.5298	-0.055035	-6.7934	37.607
1051.8	1.547	9.4057	-1.9116	0.46057	-7.2504	35.598
1051.8	3.337	9.2039	-1.9943	-0.78422	-6.2128	29.748
1051.9	3.8421	9.1585	-2.167	-0.73502	-3.1432	19.756
1051.9	3.3169	9.1817	-2.4927	-0.97258	0.99766	8.3164
1051.9	2.1696	9.5547	-2.1874	-1.9243	3.9863	-0.81079
1051.9	0.79287	9.526	-2.1336	-2.9191	2.6842	-4.9388
1051.9	0.68945	9.6042	-1.7923	-3.8183	0.2144	-4.3376
1052	0.22993	9.7294	-1.3402	-3.5232	1.2404	-1.6566
1052	0.59281	9.4852	-1.4622	-2.7368	2.9743	2.1023
1052	1.3613	9.4998	-1.4173	-1.6348	4.151	4.472
1052	1.3497	9.4919	-1.6724	-0.26127	7.1887	4.772
1052	1.8595	9.5613	-1.9196	-0.059054	7.1992	3.5914
1052.1	1.9525	9.3738	-2.1837	-0.18502	7.4695	1.877
1052.1	1.4796	9.441	-2.4018	-0.15989	6.1974	0.59785
1052.1	1.0166	9.5998	-1.9788	-0.77595	1.8103	-0.258
1052.1	1.1834	9.4777	-1.6658	-1.5043	-2.8912	0.50656
1052.1	1.6118	9.5607	-1.619	-1.2157	-3.9907	1.1485
1052.2	1.8318	9.4566	-1.5997	-0.33292	0.8732	0.41212
1052.2	1.633	9.4034	-1.8266	0.87418	6.0756	-0.77442
1052.2	1.5437	9.4069	-1.9603	1.1647	8.9058	-2.06
1052.2	1.3406	9.4257	-2.041	0.83583	7.9642	-3.1145
1052.2	1.208	9.5283	-2.0869	0.49062	6.5564	-3.5967
1052.3	1.2366	9.501	-1.913	0.047417	5.8911	-3.6218
1052.3	1.4518	9.4622	-1.8796	0.22886	6.89	-4.0969
1052.3	1.5027	9.4459	-1.9448	0.84871	8.2309	-4.0287
1052.3	1.4765	9.3869	-1.9628	1.4974	9.8427	-3.6027
1052.3	1.0489	9.5353	-1.9134	1.9672	13.547	-3.8457
1052.4	0.74604	9.5663	-1.9581	1.4486	13.589	-3.6256
1052.4	1.4128	9.3877	-2.0435	0.77762	8.7237	-2.465
1052.4	1.6651	9.4375	-2.12	0.10629	7.3493	-3.2043
1052.4	1.2936	9.4878	-2.0204	-0.2231	9.3271	-4.9434
1052.4	1.0663	9.5324	-1.917	0.22134	8.2802	-5.2324
1052.5	1.0152	9.5118	-2.0747	0.57222	6.2397	-4.1695
1052.5	0.79779	9.4776	-2.1058	0.63786	5.9924	-2.7875
1052.5	0.9782	9.4516	-2.0218	0.10152	5.2282	-1.439
1052.5	1.3171	9.5238	-2.0027	-0.054556	4.6408	-0.37744
1052.5	1.4215	9.4481	-2.2201	-0.26691	4.7783	-0.32396
1052.6	1.2373	9.3814	-2.2226	-0.54927	4.2345	-0.53691
1052.6	1.105	9.5455	-2.2255	-1.0331	4.0788	-0.56038
1052.6	1.0927	9.5248	-2.229	-1.8069	3.3098	-0.21722
1052.6	1.083	9.4701	-2.1121	-2.462	1.149	0.10941
1052.6	1.3737	9.502	-2.038	-2.7139	0.39632	0.49453
1052.7	1.3942	9.4793	-1.9745	-2.7948	2.8417	0.062543
1052.7	1.142	9.4756	-2.0814	-2.6689	4.2185	-0.43973
1052.7	1.1268	9.4689	-2.1769	-2.6421	2.844	-0.067929
1052.7	1.3027	9.4494	-2.1744	-2.7347	1.6507	0.73051
1052.7	1.4419	9.4721	-2.1878	-3.0031	2.4303	0.76767
1052.8	1.3915	9.4164	-2.2099	-3.2635	3.7702	0.12893
1052.8	1.1685	9.5343	-2.0996	-3.4893	2.7819	-0.33474
1052.8	1.2445	9.5887	-1.9794	-4.1459	0.39216	-0.40902
1052.8	1.2719	9.4684	-2.0386	-4.3437	0.48533	-0.33949
1052.8	1.1843	9.5001	-2.0836	-4.2702	1.3445	-0.64247
1052.9	1.3805	9.4762	-2.1159	-4.0168	1.4368	-0.42163
1052.9	1.2446	9.4193	-2.1981	-3.8465	2.327	-0.37654
1052.9	1.1295	9.4779	-2.0765	-3.8973	1.7426	-0.38257
1052.9	1.2776	9.5489	-1.9517	-4.1108	0.19413	-0.19615
1052.9	1.4069	9.4961	-1.9947	-4.098	0.66463	-0.1322
1053	1.5331	9.3729	-2.099	-3.4784	3.0443	-0.38134
1053	1.2288	9.5297	-2.0121	-3.3694	4.5919	-1.0978
1053	0.82706	9.5955	-2.0124	-3.8393	3.4044	-1.3049
1053	1.0879	9.5298	-2.0886	-4.3314	-0.88728	-0.34352
1053	1.2703	9.527	-1.9622	-4.5732	-3.21	0.32041
1053.1	1.3234	9.4906	-1.9301	-4.5971	-2.2232	0.026276
1053.1	1.3321	9.5248	-1.9079	-4.4269	-0.60574	-0.20728
1053.1	1.2128	9.5082	-1.9553	-3.9966	0.21456	-0.21771
1053.1	1.2812	9.451	-2.0186	-3.9553	-0.14861	-0.0031128
1053.1	1.3951	9.4263	-1.9312	-3.9093	0.60842	0.1152
1053.2	1.2992	9.4555	-1.9949	-3.683	2.1665	-0.031151
1053.2	1.1216	9.4109	-1.9376	-3.7606	2.5428	-0.044901
1053.2	1.1268	9.5357	-1.8255	-3.667	1.4685	0.33621
1053.2	1.2257	9.5949	-1.8308	-3.7969	0.71906	0.63226
1053.2	1.1913	9.4329	-1.8164	-3.8144	0.47489	0.88675
1053.3	1.2284	9.4732	-1.8922	-3.4624	0.64355	1.259
1053.3	1.2986	9.47	-1.8929	-3.3414	1.3793	1.1881
1053.3	1.4364	9.5101	-1.9271	-2.999	1.889	0.98067
1053.3	1.4113	9.5213	-1.9621	-2.8876	2.2529	0.64291
1053.3	1.2393	9.4551	-2.0112	-2.973	2.4502	0.13914
1053.4	1.337	9.517	-1.934	-2.9777	1.8979	-0.053162
1053.4	1.403	9.488	-1.9148	-2.9349	1.4409	-0.078727
1053.4	1.3664	9.4959	-1.9259	-2.7505	1.9397	-0.39511
1053.4	1.1933	9.4919	-1.994	-2.5513	2.5782	-0.76242
1053.4	1.2427	9.4745	-1.9559	-2.5179	1.5071	-0.42678
1053.5	1.4861	9.4999	-1.8616	-2.409	1.1006	-0.13372
1053.5	1.3524	9.4956	-1.845	-2.2697	2.4273	-0.66703
1053.5	1.2024	9.518	-1.8843	-2.0037	3.1162	-1.0355
1053.5	1.0283	9.5217	-1.9043	-2.108	1.8921	-0.76087
1053.5	1.2488	9.5323	-1.8619	-2.2458	-0.4404	-0.24262
1053.6	1.3567	9.4808	-1.9762	-1.8339	-0.54067	0.16975
1053.6	1.126	9.4133	-1.9379	-1.9292	-0.23817	0.052013
1053.6	1.2612	9.5279	-1.94	-2.0163	-0.76913	0.49464
1053.6	1.4869	9.4174	-1.9136	-1.7446	-2.7	0.62757
1053.6	1.5796	9.4435	-1.8493	-1.3388	-1.6457	0.09032
1053.7	1.2258	9.4946	-1.9334	-1.1835	1.1177	-0.71551
1053.7	1.2563	9.5022	-2.0322	-1.2939	0.40452	-1.1067
1053.7	1.4499	9.4995	-2.0779	-1.4398	-0.43413	-0.96152
1053.7	1.3997	9.4199	-2.0619	-1.6356	0.37395	-1.4892
1053.7	1.3571	9.498	-2.0314	-1.9159	1.2877	-2.0215
1053.8	1.3068	9.5127	-1.9832	-2.166	1.2673	-2.559
1053.8	1.613	9.405	-1.9856	-1.9364	2.0621	-2.8761
1053.8	1.7119	9.4904	-2.0794	-1.7338	4.8368	-4.1288
1053.8	1.4156	9.4207	-2.1313	-1.4558	7.9796	-6.0224
1053.8	1.4187	9.4248	-2.0637	-1.5967	7.3209	-7.1332
1053.9	1.4546	9.5609	-2.1521	-1.7619	7.5362	-8.4134
1053.9	1.2162	9.4139	-1.9721	-2.1135	8.8193	-9.7665
1053.9	1.3033	9.5775	-2.0576	-2.2864	7.5181	-10.729
1053.9	1.6573	9.3769	-2.1321	-2.5584	7.3886	-11.799
1053.9	1.3366	9.383	-2.0791	-2.0889	9.5592	-13.297
1054	1.3337	9.3879	-2.1203	-1.5537	10.838	-14.921
1054	1.2594	9.5271	-1.8401	-1.603	9.9198	-16.612
1054	1.2056	9.6656	-1.883	-1.4114	10.1	-18.525
1054	1.0832	9.4213	-1.8913	-1.6841	10.299	-20.553
1054	1.0833	9.5232	-1.9977	-1.7245	8.9251	-21.913
1054.1	0.96212	9.4727	-1.7581	-1.4327	6.5666	-23.79
1054.1	0.70002	9.6052	-1.3459	-0.019001	5.2499	-25.045
1054.1	0.50197	9.4789	-1.8185	1.8577	8.2475	-25.943
1054.1	0.27147	9.2377	-1.9924	2.8345	15.039	-26.146
1054.1	-0.49623	9.2116	-2.1044	3.2504	14.523	-24.894
1054.2	-0.33023	9.3629	-1.7235	2.7614	7.7959	-22.117
1054.2	1.2762	9.6119	-1.8977	3.0548	6.4884	-20.261
1054.2	1.4984	9.4469	-2.1327	3.8835	12.708	-24.963
1054.2	0.82622	9.0177	-1.9244	6.5739	18.289	-32.298
1054.2	0.066187	9.7173	-2.0687	10.116	17.139	-35.808
1054.3	0.48107	9.3688	-2.2719	9.466	13.102	-36.822
1054.3	-1.6995	9.0282	-3.0755	9.5785	17.992	-36.2
1054.3	-1.6948	9.3939	-2.2619	8.0694	21.63	-31.363
1054.3	-0.68684	9.6636	-2.3995	6.5049	8.0145	-25.586
1054.3	0.11359	9.1033	-2.3312	5.6782	3.5856	-26.169
1054.4	-0.21063	9.3081	-1.8178	8.6874	6.1999	-29.554
1054.4	-1.2534	9.6144	-2.6299	9.5437	2.8256	-31.332
1054.4	-0.74901	9.334	-2.5995	9.7038	2.6237	-30.806
1054.4	-0.58184	9.188	-2.6613	10.193	4.2579	-30.362
1054.4	-0.20444	9.0069	-2.6369	10.67	4.8	-31.982
1054.5	-0.68131	8.8974	-2.4417	12.44	6.3488	-33.939
1054.5	-1.5713	9.4808	-2.0413	13.261	5.553	-35.151
1054.5	-3.3811	10.053	-2.8725	15.964	0.45933	-35.156
1054.5	-0.56126	8.7292	-2.4809	12.569	0.5946	-31.038
1054.5	-1.1503	9.3655	-2.2268	11.623	-1.8613	-28.393
1054.6	-2.7542	9.1303	-3.4022	14.621	-2.2648	-34.931
1054.6	-2.6578	9.5185	-2.6048	13.622	1.318	-31.737
1054.6	-3.0931	9.1153	-3.1616	11.654	-4.211	-28.988
1054.6	-2.3091	8.6164	-3.5068	11.723	-2.0381	-28.571
1054.6	-2.109	9.0868	-3.2708	9.9594	-1.9903	-25.612
1054.7	-1.9418	8.7153	-3.5646	10.406	-2.3065	-25.464
1054.7	-1.95	8.8713	-3.5034	10.569	-0.24372	-24.276
1054.7	-1.8582	8.9615	-3.7669	9.0567	-1.4928	-22.926
1054.7	-2.6843	8.7692	-3.6669	8.0603	0.11475	-20.322
1054.7	-3.6656	9.047	-3.2224	8.7799	3.1038	-19.244
1054.8	-3.3476	8.9742	-3.3481	6.2947	2.6432	-18.072
1054.8	-1.901	8.7805	-3.5112	2.6358	2.8131	-16.959
1054.8	-1.9007	9.2053	-3.1817	1.8143	6.7034	-17.024
1054.8	-2.5686	8.6116	-3.6457	0.18556	10.343	-17.676
1054.8	-2.8025	8.8714	-3.8232	-2.1999	12.405	-16.299
1054.9	-3.3739	9.1472	-3.4174	-4.725	5.4836	-14.86
1054.9	-3.0924	8.7413	-3.4451	-7.1081	2.1793	-12.434
1054.9	-2.6906	8.62	-3.4931	-8.4371	3.6453	-9.896
1054.9	-3.6084	8.6624	-3.304	-7.603	7.9222	-9.7223
1054.9	-3.4427	8.7316	-2.9125	-7.7037	12.263	-7.9699
1055	-3.665	8.5245	-2.8485	-6.9125	12.176	-2.9629
1055	-3.9338	8.6919	-2.8574	-5.2051	13.263	-0.23011
1055	-3.1055	8.9765	-2.8348	-2.8837	13.114	2.9329
1055	-2.5066	8.3701	-3.3408	-2.6333	13.15	7.6009
1055	-2.1294	8.3467	-3.7421	-0.62713	19.133	9.165
1055.1	-2.4346	8.9353	-3.7298	0.6006	25.03	7.8135
1055.1	-2.1195	9.0483	-3.759	-2.1813	19.888	8.3091
1055.1	-1.8751	8.9796	-3.7659	-4.6424	8.9176	11.224
1055.1	-2.8992	8.8626	-3.7036	-6.0564	-1.1609	11.51
1055.1	-3.3667	8.683	-3.3016	-7.1462	-9.2194	9.2538
1055.2	-2.3447	8.7331	-2.8027	-8.6193	-13.191	7.2873
1055.2	-1.6597	8.7285	-2.9514	-7.7464	-10.351	4.4105
1055.2	-2.2149	8.5973	-3.0944	-4.9001	-1.8638	1.3126
1055.2	-2.7638	8.7477	-3.2677	-1.0461	1.0973	0.57225
1055.2	-2.9063	8.7581	-3.1201	0.6172	-2.292	1.8172
1055.3	-2.7031	8.8982	-3.136	1.626	-8.2424	3.7466
1055.3	-2.2912	8.6736	-3.311	1.3904	-10.181	4.9477
1055.3	-2.1908	8.5302	-3.4305	1.1175	-3.9756	4.5689
1055.3	-2.2841	8.8251	-3.5588	1.359	4.8226	3.0151
1055.3	-2.3303	8.8931	-3.4498	0.023276	10.498	2.4295
1055.4	-2.4819	8.9357	-3.3691	-1.1921	10.392	1.9319
1055.4	-2.5327	8.8876	-3.5867	-2.6023	8.1046	2.3599
1055.4	-2.2785	8.7633	-3.4769	-4.3532	5.6697	3.417
1055.4	-1.9476	8.8388	-3.2281	-4.5391	2.4802	2.382
1055.4	-2.2589	8.988	-3.165	-3.8678	3.1714	0.66819
1055.5	-2.306	8.8697	-3.1297	-3.5409	4.1909	-0.28832
1055.5	-2.3273	8.8585	-3.2268	-2.7094	5.5008	-1.3451
1055.5	-2.2059	8.7833	-3.1792	-1.7778	8.5406	-2.0228
1055.5	-2.1995	8.8101	-3.1861	-0.35867	7.9835	-2.4862
1055.5	-2.3834	8.8581	-3.0467	0.81684	4.9131	-3.4565
1055.6	-2.4219	8.8464	-3.23	1.9456	4.6219	-4.0853
1055.6	-2.527	8.7827	-3.4036	2.5601	6.0273	-3.9373
1055.6	-2.5211	8.7636	-3.304	3.0695	5.5301	-3.9376
1055.6	-2.6659	8.8542	-3.3181	3.4124	2.9166	-3.7761
1055.6	-2.5533	8.8432	-3.3509	3.2129	0.53516	-2.6975
1055.7	-2.3896	8.7737	-3.4831	3.6967	-0.040433	-1.9813
1055.7	-2.6084	8.7695	-3.607	3.924	0.69384	-1.7141
1055.7	-2.6	8.7945	-3.6776	3.3566	2.066	-1.2691
1055.7	-2.4509	8.7798	-3.7509	2.2908	0.83657	-0.94494
1055.7	-2.4238	8.7793	-3.7279	1.1155	-0.36836	-0.56817
1055.8	-2.504	8.7806	-3.6833	0.39474	-0.061744	-0.46471
1055.8	-2.5016	8.7372	-3.7231	-0.25543	-0.7893	-0.48827
1055.8	-2.4345	8.7349	-3.6488	-0.76402	-1.39	-0.13639
1055.8	-2.4488	8.7929	-3.5242	-1.1263	-1.3907	-0.053648
1055.8	-2.4438	8.7597	-3.5108	-1.0955	-1.4826	-0.23098
1055.9	-2.421	8.7188	-3.5489	-0.8462	-0.77723	-0.19069
1055.9	-2.3745	8.7615	-3.5826	-0.52322	0.92553	-0.10143
1055.9	-2.462	8.77	-3.5928	-0.22308	2.315	-0.3332
1055.9	-2.5529	8.7256	-3.5928	-0.35248	2.5449	-0.33534
1055.9	-2.472	8.7774	-3.5559	-0.42263	1.3723	0.25874
1056	-2.4127	8.7862	-3.6241	-0.40659	0.47769	0.54488
1056	-2.3398	8.7412	-3.7088	-0.39247	0.91876	0.66666
1056	-2.3559	8.7661	-3.7301	-0.36547	1.4289	0.41546
1056	-2.3993	8.7463	-3.6644	-0.80098	1.4067	0.094514
1056	-2.3996	8.7525	-3.6028	-1.0572	1.5806	-0.16517
1056.1	-2.3915	8.7816	-3.6715	-1.3598	1.5617	-0.40384
1056.1	-2.3718	8.7331	-3.6133	-1.7441	1.7027	-0.48131
1056.1	-2.4595	8.7401	-3.6588	-1.9108	1.9794	-0.88919
1056.1	-2.4634	8.788	-3.7024	-2.1764	1.9088	-0.53228
1056.1	-2.4793	8.7219	-3.7003	-2.7843	1.8673	-0.064534
1056.2	-2.4682	8.7398	-3.7144	-3.1888	1.647	0.31909
1056.2	-2.4728	8.7126	-3.5623	-3.3266	1.0044	0.59984
1056.2	-2.4162	8.7879	-3.6237	-3.1878	0.73187	0.63291
1056.2	-2.4176	8.7832	-3.6273	-3.3011	1.5159	0.47604
1056.2	-2.3864	8.6955	-3.6416	-3.3522	2.2265	0.34441
1056.3	-2.3854	8.7575	-3.7079	-3.6304	2.0639	0.62036
1056.3	-2.3845	8.6812	-3.6445	-3.8924	1.391	0.59783
1056.3	-2.3913	8.741	-3.5699	-3.6851	0.95541	0.49327
1056.3	-2.4046	8.7358	-3.6173	-3.7328	0.79297	0.25525
1056.3	-2.3405	8.7644	-3.6493	-3.7032	1.0279	-0.089117
1056.4	-2.3826	8.7684	-3.5506	-3.8287	1.8072	-0.44098
1056.4	-2.4146	8.7644	-3.5889	-3.7391	2	-0.48545
1056.4	-2.3987	8.7563	-3.6332	-3.9977	1.9013	-0.34242
1056.4	-2.3954	8.7005	-3.6416	-4.1803	1.8272	-0.44171
1056.4	-2.4125	8.7768	-3.6076	-4.059	1.6368	-0.58628
1056.5	-2.4071	8.7427	-3.582	-3.971	1.2325	-0.6893
1056.5	-2.4311	8.8315	-3.5895	-3.8106	1.3902	-0.7952
1056.5	-2.3846	8.7545	-3.5281	-3.9181	2.1812	-0.99569
1056.5	-2.4636	8.7547	-3.5523	-3.7992	2.5227	-1.0694
1056.5	-2.468	8.7807	-3.522	-3.7355	2.3495	-0.94067
1056.6	-2.4596	8.7648	-3.5065	-3.6942	2.0516	-0.91393
1056.6	-2.4394	8.769	-3.4918	-3.5173	1.8261	-0.81357
1056.6	-2.3984	8.7144	-3.5497	-3.2905	1.2964	-0.65694
1056.6	-2.4238	8.7468	-3.4829	-3.262	1.4632	-0.49948
1056.6	-2.4201	8.7459	-3.5392	-3.0521	2.1187	-0.46447
1056.7	-2.5446	8.7554	-3.4947	-2.7006	2.249	-0.35229
1056.7	-2.4735	8.7376	-3.4694	-2.392	1.6022	0.070948
1056.7	-2.4125	8.733	-3.5407	-2.032	1.4205	0.26576
1056.7	-2.4425	8.7184	-3.5769	-2.0097	1.8768	0.17223
1056.7	-2.4292	8.7598	-3.6019	-1.9497	2.0675	-0.058401
1056.8	-2.4098	8.785	-3.4802	-1.8832	1.8475	-0.099569
1056.8	-2.4424	8.817	-3.5717	-1.8774	1.6049	0.025491
1056.8	-2.4102	8.7627	-3.5243	-1.9604	1.599	0.004231
1056.8	-2.369	8.7706	-3.5382	-1.9841	1.3363	-0.070797
1056.8	-2.3832	8.8088	-3.5878	-1.8887	1.2103	-0.18307
1056.9	-2.3397	8.7917	-3.592	-1.9204	1.5913	-0.31375
1056.9	-2.3866	8.8189	-3.6215	-2.1467	2.0971	-0.49408
1056.9	-2.4253	8.7895	-3.5816	-2.1346	2.2072	-0.65083
1056.9	-2.4695	8.772	-3.5769	-2.1988	1.717	-0.73427
1056.9	-2.4183	8.7424	-3.531	-2.2143	1.4123	-0.702
1057	-2.4585	8.7797	-3.549	-1.9637	1.346	-0.65776
1057	-2.361	8.7896	-3.6019	-2.1683	1.3833	-0.57891
1057	-2.3972	8.7759	-3.5583	-2.2555	2.222	-0.44694
1057	-2.4493	8.765	-3.6117	-2.5677	2.5927	-0.64135
1057	-2.4933	8.7521	-3.6231	-3.0269	2.356	-0.58372
1057.1	-2.4634	8.7918	-3.5164	-2.9127	1.6672	-0.44204
1057.1	-2.3312	8.7674	-3.5944	-2.999	0.99178	-0.32787
1057.1	-2.4306	8.7488	-3.5652	-3.0153	1.3685	-0.46333
1057.1	-2.352	8.7765	-3.4636	-3.2216	1.6212	-0.57599
1057.1	-2.3829	8.7855	-3.5505	-3.2525	1.837	-0.53371
1057.2	-2.3955	8.7674	-3.527	-3.2501	2.2049	-0.65975
1057.2	-2.4594	8.7877	-3.5632	-3.3407	2.2456	-0.7086
1057.2	-2.4545	8.741	-3.592	-3.373	2.0763	-0.76949
1057.2	-2.4401	8.7315	-3.5324	-3.4642	1.5606	-0.60124
1057.2	-2.3927	8.7448	-3.5488	-3.3876	1.2162	-0.47051
1057.3	-2.352	8.7492	-3.5971	-3.4588	1.7449	-0.48135
1057.3	-2.4782	8.7807	-3.5592	-3.36	2.3609	-0.57055
1057.3	-2.4811	8.8309	-3.4934	-3.105	1.9541	-0.60853
1057.3	-2.384	8.7886	-3.4372	-2.9571	1.3652	-0.38088
1057.3	-2.3688	8.7696	-3.4368	-2.679	1.5828	-0.34844
1057.4	-2.4074	8.809	-3.4458	-2.2577	1.9231	-0.44917
1057.4	-2.5244	8.813	-3.4357	-2.1977	2.24	-0.19935
1057.4	-2.5246	8.8345	-3.5323	-1.8114	2.3845	0.32788
1057.4	-2.5602	8.8166	-3.7999	-2.7343	3.1602	1.2876
1057.4	-2.464	8.6742	-3.6621	-3.8366	5.1145	2.9207
1057.5	-2.4252	8.7759	-3.548	-3.7769	4.4071	3.4058
1057.5	-2.4742	8.8391	-3.55	-4.128	4.6118	3.3202
1057.5	-2.3711	8.7064	-3.5021	-4.3421	5.885	3.7802
1057.5	-2.4943	8.8546	-3.4743	-3.9314	7.8095	3.8782
1057.5	-2.5104	8.8729	-3.4205	-4.1873	10.117	4.5915
1057.6	-2.3664	8.7782	-3.5252	-4.4119	7.6257	5.1205
1057.6	-2.2699	8.7955	-3.567	-3.8359	4.749	5.6853
1057.6	-2.298	8.9318	-3.5315	-3.8757	3.7536	5.9788
1057.6	-2.2904	8.7474	-3.5622	-4.4521	4.5941	6.0144
1057.6	-2.0969	8.7001	-3.5225	-4.2918	4.0454	5.8358
1057.7	-1.9786	8.9012	-3.5021	-3.9385	2.4744	5.2464
1057.7	-2.0244	8.7967	-3.5891	-3.9144	3.1071	4.4983
1057.7	-1.9468	8.8124	-3.6361	-3.5503	3.3868	3.3452
1057.7	-2.0067	8.6868	-3.7524	-3.674	4.2997	1.8782
1057.7	-1.971	8.8049	-3.6561	-4.0755	4.2036	-0.15085
1057.8	-1.7477	8.8269	-3.4661	-4.6682	1.6562	-1.8029
1057.8	-1.5846	8.8178	-3.5616	-4.3699	-0.71221	-4.1821
1057.8	-1.4342	8.7592	-3.4422	-4.0723	-0.045564	-8.3928
1057.8	-1.1723	8.876	-3.3619	-2.9746	3.0824	-13.411
1057.8	-0.35563	8.1533	-3.4631	-2.3602	5.1585	-18.242
1057.9	-0.35654	8.6986	-3.5019	1.9848	6.2375	-20.922
1057.9	-1.1778	9.2596	-3.1321	5.8717	-3.6928	-19.46
1057.9	-3.2924	9.3548	-3.8407	5.7974	-22.301	-18.246
1057.9	-4.0641	8.9816	-4.8298	0.22087	-24.102	-20.447
1057.9	-3.4421	8.4398	-3.4298	-6.5557	-21.966	-25.123
1058	-3.1202	9.0567	-2.8531	-7.6665	-31.219	-28.426
1058	-3.0862	8.5252	-3.2495	-8.2204	-25.584	-26.979
1058	-3.1781	8.6034	-2.755	-7.3644	-16.637	-26.371
1058	-3.3975	8.5313	-2.5501	-4.9236	-14.123	-27.397
1058	-3.9691	8.4324	-2.9585	-1.7147	-8.3421	-25.402
1058.1	-4.0042	8.4451	-3.4569	0.55125	-3.5233	-21.593
1058.1	-3.9051	8.6372	-3.7827	0.34629	-1.7276	-16.386
1058.1	-4.0234	8.5776	-3.9592	-2.715	-1.7214	-11.067
1058.1	-4.0352	8.5207	-3.7793	-6.4595	-0.3319	-6.5855
1058.1	-3.7865	8.5428	-3.6165	-10.678	1.8163	-1.8722
1058.2	-4.4256	8.545	-3.4159	-12.371	2.9146	3.1852
1058.2	-4.3877	8.7687	-3.1599	-13.648	1.2121	7.8086
1058.2	-3.905	8.4891	-3.1736	-15.222	0.42401	12.588
1058.2	-3.7709	8.5639	-2.9281	-15.518	0.27572	17.369
1058.2	-3.5747	8.8143	-2.8784	-15.587	1.1035	20.028
1058.3	-3.4818	8.751	-2.9128	-16.666	1.7044	22.92
1058.3	-3.5662	8.6359	-3.2279	-17.603	1.212	26.216
1058.3	-3.4057	8.5116	-3.089	-17.619	0.34901	29.664
1058.3	-3.2722	8.8036	-2.8472	-17.337	-2.1661	32.837
1058.3	-2.8636	8.8255	-2.8489	-18.233	-5.2054	35.872
1058.4	-2.4662	8.735	-2.7141	-17.999	-3.5658	37.482
1058.4	-2.2758	8.9328	-2.7227	-15.98	0.31324	38.242
1058.4	-2.3937	8.978	-2.8527	-14.926	2.7081	39.369
1058.4	-2.5422	9.0375	-3.0397	-15.458	3.1349	40.784
1058.4	-2.2878	8.8786	-2.976	-17.157	3.6687	43.375
1058.5	-2.4517	9.1175	-2.7583	-16.72	3.0311	45.716
1058.5	-2.3861	9.434	-2.5953	-18.227	0.57209	47.75
1058.5	-1.6549	9.1764	-2.5447	-20.599	-0.68572	50.797
1058.5	-1.9058	9.2822	-2.4077	-21.326	-0.98883	52.902
1058.5	-1.5914	9.3759	-2.49	-21.908	-0.19529	54.031
1058.6	-1.0904	9.3076	-2.3609	-21.423	-0.24019	56.355
1058.6	-1.5045	9.2902	-2.1692	-21.179	-3.0879	57.176
1058.6	-1.1003	9.1318	-2.0335	-21.18	-7.5101	57.517
1058.6	-0.057896	9.2455	-1.9584	-20.939	-15.158	58.007
1058.6	0.87512	9.3644	-2.2909	-20.905	-14.471	56.939
1058.7	-0.24374	8.9355	-1.8663	-19.843	-6.0022	53.111
1058.7	0.043532	9.1855	-1.2957	-17.066	-5.1716	51.666
1058.7	0.6402	9.5369	-1.1616	-15.36	-10.031	51.49
1058.7	0.44777	9.1755	-1.0533	-13.193	-12.877	49.119
1058.7	0.67899	9.293	-1.0929	-9.9139	-13.349	47.582
1058.8	0.64369	9.4853	-1.377	-7.4611	-16.047	45.587
1058.8	1.888	9.1822	-1.8918	-5.3947	-18.387	44.712
1058.8	1.8103	9.4307	-1.7228	-4.0279	-17.22	41.435
1058.8	1.7597	9.3358	-1.3523	-2.6441	-17.223	36.601
1058.8	2.3943	9.334	-1.4887	-0.84947	-16.835	32.101
1058.9	2.7291	9.1883	-1.6029	0.2942	-12.366	25.345
1058.9	2.995	9.5571	-1.6541	1.6762	-6.6308	17.951
1058.9	2.9642	9.7113	-1.7633	2.2066	-3.1619	9.4955
1058.9	2.8992	9.0024	-2.2113	1.7274	-1.266	0.86833
1058.9	2.3582	9.4867	-2.0136	1.7725	2.9359	-6.9056
1059	2.2205	9.1057	-2.0708	1.6063	7.912	-12.53
1059	1.2771	9.9991	-2.1662	2.3866	14.916	-15.284
1059	0.17132	9.7718	-1.9835	1.9375	15.143	-15.422
1059	0.32886	9.1939	-2.2805	0.52616	7.6038	-12.417
1059	1.1279	9.7429	-2.1913	-0.63452	3.0386	-9.1895
1059.1	1.5655	9.1328	-2.0684	-1.3085	1.9747	-7.6319
1059.1	1.8776	9.4858	-1.9591	-1.1014	4.6426	-8.0804
1059.1	1.1896	9.8112	-1.9443	-1.0409	7.8602	-10.678
1059.1	0.84892	9.349	-1.9851	-1.7372	5.9866	-11.545
1059.1	1.1682	9.2841	-1.9198	-2.2541	1.9833	-11.293
1059.2	1.1168	9.4823	-1.8284	-1.8912	3.7319	-11.575
1059.2	0.92068	9.5516	-1.8297	-0.80287	11.109	-10.868
1059.2	-0.085811	9.7731	-1.932	-0.5809	14.752	-9.4365
1059.2	-0.3649	9.7504	-1.915	-2.0201	8.6074	-5.9173
1059.2	0.42395	9.5492	-1.6437	-2.9493	-2.3776	-1.3961
1059.3	1.2661	9.4943	-1.79	-2.7607	-4.812	0.56946
1059.3	1.1953	9.5306	-1.9895	-2.6841	-0.72034	-0.0739
1059.3	1.0152	9.4518	-1.8782	-2.1423	1.5014	-0.59686
1059.3	0.84224	9.5728	-1.8858	-1.7666	1.7351	-0.5415
1059.3	0.75241	9.5594	-1.9089	-1.8108	1.2138	-0.20195
1059.4	0.82809	9.4881	-1.8586	-1.7223	0.59694	0.46998
1059.4	0.86533	9.5406	-1.7847	-1.5865	0.46365	0.95873
1059.4	0.94781	9.5567	-1.8139	-1.3078	1.7056	1.0369
1059.4	0.72501	9.5542	-1.8345	-0.89041	2.7972	1.3688
1059.4	0.66817	9.6003	-1.6981	-0.62386	2.2009	2.1095
1059.5	0.71858	9.5338	-1.8411	-0.86139	0.58464	3.0987
1059.5	0.79247	9.4848	-1.9059	-0.99586	-0.32789	3.9074
1059.5	0.99978	9.5259	-1.8886	-0.87627	-0.36744	4.2794
1059.5	0.92187	9.6083	-1.9638	-0.8902	-0.48653	4.523
1059.5	1.0718	9.4783	-1.9718	-1.0743	-0.81248	4.6361
1059.6	1.2838	9.4402	-2.1155	-1.1795	-0.4398	4.3051
1059.6	1.3222	9.4442	-2.1902	-1.4036	0.547	3.4232
1059.6	1.2237	9.435	-2.0657	-1.2847	2.4438	2.4453
1059.6	0.96177	9.547	-2.0945	-1.5711	2.4356	1.7452
1059.6	1.0707	9.4956	-2.0528	-2.31	0.42377	1.3963
1059.7	1.2041	9.498	-2.0165	-2.4726	0.045384	1.2624
1059.7	1.2213	9.4873	-2.0812	-2.8646	0.95474	0.80616
1059.7	1.2193	9.4892	-2.1675	-3.0383	1.8955	0.16799
1059.7	1.3316	9.4998	-2.0738	-2.7579	2.576	-0.17677
1059.7	1.1682	9.5004	-2.0131	-2.5235	3.4058	-0.4568
1059.8	1.0148	9.5266	-1.9976	-2.4883	3.4338	-0.47877
1059.8	1.1967	9.461	-1.9756	-2.7268	2.872	-0.47789
1059.8	1.0853	9.5176	-2.0354	-2.6777	3.3949	-0.7958
1059.8	1.133	9.4814	-2.0033	-2.8248	3.4994	-1.1829
1059.8	1.1129	9.5303	-2.0498	-2.9128	2.9	-1.3661
1059.9	1.1131	9.5189	-1.9762	-2.8747	2.9636	-1.5222
1059.9	1.0345	9.5165	-2.0112	-2.674	3.5604	-1.7006
1059.9	0.95133	9.5525	-2.0685	-2.6524	3.0924	-1.5447
1059.9	0.97911	9.5232	-1.9943	-2.9496	1.729	-1.3005
1059.9	0.98668	9.4993	-2.0187	-2.9839	0.93936	-1.0933
1060	1.108	9.4764	-2.007	-3.0085	0.76629	-0.93326
1060	1.0095	9.5342	-1.9588	-2.896	0.50143	-1.0303
1060	1.2057	9.5116	-1.9838	-2.6982	0.56274	-1.0616
1060	1.0943	9.4918	-1.9824	-2.7299	1.2397	-1.3032
1060	1.036	9.5402	-1.9885	-2.4157	1.9462	-1.2482
1060.1	0.93141	9.551	-1.936	-2.3814	2.1517	-1.0393
1060.1	0.86559	9.442	-1.975	-2.4908	1.2029	-0.75232
1060.1	1.0181	9.4774	-1.9416	-2.5944	0.080415	-0.41904
1060.1	1.014	9.4513	-1.9404	-2.6826	0.18036	-0.50762
1060.1	1.0121	9.5127	-1.98	-2.602	0.74092	-0.6136
1060.2	0.99577	9.5122	-1.9867	-2.6261	0.78849	-0.47382
1060.2	0.95618	9.5318	-2.0747	-2.6909	0.4422	-0.27586
1060.2	0.99438	9.5256	-2.0232	-2.8892	-0.080156	-0.12996
1060.2	1.037	9.4977	-2.087	-2.8068	-0.2548	-0.040342
1060.2	0.99733	9.514	-1.9951	-2.8605	-0.40395	-0.17507
1060.3	1.1712	9.4963	-1.9275	-2.7827	-0.78554	-0.17029
1060.3	1.1117	9.5062	-1.991	-2.6338	-0.31487	-0.06204
1060.3	1.0515	9.4041	-2.0063	-2.5856	0.58865	-0.31311
1060.3	1.0743	9.449	-2.0027	-2.5175	0.92046	-0.40934
1060.3	1.1167	9.4785	-2.0205	-2.6168	0.93755	-0.61317
1060.4	1.1058	9.5333	-2.0571	-2.6079	1.5811	-0.85806
1060.4	1.0599	9.53	-2.0292	-2.6784	2.3628	-0.98928
1060.4	1.0515	9.4808	-1.9789	-2.7081	2.246	-0.93719
1060.4	1.0611	9.5381	-2.0013	-2.6781	2.1861	-0.93989
1060.4	1.0817	9.5084	-1.9543	-2.6754	2.2501	-1.0846
1060.5	0.94969	9.5306	-1.9582	-2.6354	2.4051	-1.0601
1060.5	1.027	9.4705	-2.0245	-2.6043	2.6184	-1.0387
1060.5	1.0437	9.4902	-2.0637	-2.6089	2.6111	-0.93381
1060.5	1.0085	9.5482	-2.0442	-2.738	2.5051	-0.95953
1060.5	1.034	9.5114	-1.9598	-2.942	2.064	-0.82032
1060.6	1.0193	9.5357	-2.0184	-3.001	1.9323	-0.76516
1060.6	1.026	9.5761	-1.9317	-3.0666	2.2049	-0.81139
1060.6	0.96948	9.5085	-1.9434	-3.0395	2.3121	-0.84939
1060.6	1.0252	9.4407	-1.9778	-2.9688	1.9085	-0.8087
1060.6	1.0896	9.4614	-1.993	-2.9161	2.3662	-0.79718
1060.7	1.0668	9.5271	-2.0073	-2.8717	2.9027	-1.0451
1060.7	1.0259	9.4815	-1.9425	-2.9698	2.3417	-1.0075
1060.7	0.98215	9.5146	-1.9189	-2.8611	2.1343	-1.026
1060.7	0.96189	9.5064	-1.8947	-2.9309	2.135	-1.1158
1060.7	0.91207	9.5404	-1.9696	-2.8459	1.6722	-0.98635
1060.8	1.0456	9.5444	-1.9121	-2.8449	1.2848	-0.79277
1060.8	0.99718	9.4973	-1.9346	-2.6968	1.6607	-0.45865
1060.8	0.98303	9.5337	-2.0023	-2.5437	1.9304	-0.32383
1060.8	1.0315	9.5417	-1.8721	-2.5746	1.5055	-0.24489
1060.8	1.064	9.4772	-1.8091	-2.3205	0.72675	-0.23673
1060.9	1.3566	9.5191	-1.8818	-1.9595	1.8968	-0.62674
1060.9	1.2304	9.5159	-2.0696	-1.6974	4.7113	-1.5037
1060.9	1.1922	9.5262	-2.0528	-1.5987	4.84	-2.4056
1060.9	1.1281	9.5347	-2.0022	-1.7748	5.3075	-3.4413
1060.9	1.1826	9.4161	-1.9544	-2.2805	5.2071	-4.3682
1061	1.4234	9.4811	-1.9849	-2.4846	4.7239	-5.4674
1061	1.3498	9.4469	-2.0754	-2.1547	7.1017	-7.3392
1061	1.3255	9.4598	-1.947	-1.9119	8.1956	-8.9796
1061	1.7439	9.2057	-1.9679	-1.794	9.3293	-10.651
1061	2.0801	9.3993	-2.0378	-1.4226	14.833	-13.393
1061.1	1.6846	9.5229	-2.1507	-1.4188	23.902	-17.625
1061.1	0.63539	9.3848	-2.0588	-1.6363	29.066	-21.318
1061.1	1.0052	9.4088	-2.1016	-1.8495	24.817	-22.924
1061.1	1.3365	9.352	-2.1496	-3.4375	17.653	-23.879
1061.1	0.76988	9.4219	-1.929	-3.1064	20.499	-27.106
1061.2	0.025859	9.8324	-1.6204	-1.4707	23.44	-30.587
1061.2	0.44485	9.5967	-1.6061	-0.84514	17.745	-32.295
1061.2	-0.67372	9.5339	-1.2062	1.3436	9.9071	-34.263
1061.2	-0.26752	9.0372	-1.6643	3.0571	-1.0033	-33.718
1061.2	0.39578	9.2692	-2.2313	5.2688	4.0275	-31.023
1061.3	0.33994	9.5926	-1.4299	5.6677	16.829	-31.205
1061.3	-0.82542	9.3405	-1.763	7.3927	21.92	-32.732
1061.3	-1.699	9.3194	-2.2502	8.5975	24.626	-29.979
1061.3	-0.32684	9.3059	-1.7176	9.1529	18.74	-26.481
1061.3	-1.0709	9.4949	-2.2771	11.561	8.0487	-23.762
1061.4	-1.2689	9.5687	-2.016	12.084	4.262	-21.896
1061.4	-0.85941	9.7902	-2.0461	14.025	2.4429	-19.943
1061.4	-0.97116	9.8695	-2.7397	14.236	-1.5862	-20.714
1061.4	0.88361	8.9906	-2.5038	12.83	-4.0243	-24.826
1061.4	0.13295	9.1125	-2.9359	14.3	-0.7235	-25.51
1061.5	-1.0151	9.6977	-2.9623	12.837	3.5972	-29.76
1061.5	-0.69124	9.2998	-3.1041	10.594	1.4227	-31.567
1061.5	0.16188	8.8445	-2.5646	9.0032	0.47142	-31.78
1061.5	-0.18388	9.0356	-2.9113	9.9415	1.3953	-34.863
1061.5	-1.6399	9.4332	-3.0116	10.049	5.7377	-38.388
1061.6	-2.0438	9.503	-3.3306	9.2565	12.314	-38.724
1061.6	-0.54226	8.4113	-3.005	6.8676	12.944	-35.722
1061.6	-2.5009	9.3231	-2.3413	9.6196	10.446	-34.151
1061.6	-4.0683	9.9253	-2.3607	9.6542	1.0872	-38.649
1061.6	-2.436	8.8855	-3.4159	6.6808	-2.9876	-32.855
1061.7	-1.7368	8.5395	-3.1657	5.4666	0.39634	-23.801
1061.7	-2.9353	8.9719	-2.1718	8.5415	-1.4725	-24.325
1061.7	-3.4442	9.3738	-2.7825	11.735	-3.3751	-24.479
1061.7	-2.7151	8.9968	-3.161	10.304	-1.9103	-18.651
1061.7	-2.6689	8.8252	-3.6936	10.23	0.63833	-14.696
1061.8	-2.1337	8.7566	-3.2859	8.0357	-1.7335	-15.522
1061.8	-2.0771	8.9987	-3.4051	7.76	-5.6722	-14.062
1061.8	-3.0941	9.1777	-3.1815	6.3044	-5.8482	-12.784
1061.8	-2.7773	9.0962	-3.1132	3.6974	-5.3651	-11.532
1061.8	-1.118	8.5628	-3.3876	2.0775	-2.1161	-11.356
1061.9	-1.9667	8.9703	-3.3272	2.3876	3.7516	-12.575
1061.9	-2.7077	8.795	-3.5145	2.4021	9.7224	-14.817
1061.9	-2.7863	8.8961	-3.5474	1.4399	11.827	-12.4
1061.9	-3.2534	9.108	-3.3991	-0.31569	6.8884	-12.17
1061.9	-3.0518	8.7114	-3.4459	-2.6006	2.2916	-10.378
1062	-3.1135	8.7139	-3.335	-3.4588	0.17991	-7.0223
1062	-3.0207	8.7351	-3.1838	-4.2584	1.9366	-6.6657
1062	-2.5716	8.7407	-3.0602	-4.6611	5.2899	-4.2848
1062	-3.4903	8.7559	-2.9979	-3.6744	8.5782	-2.5385
1062	-3.7359	8.9933	-3.0735	-2.7825	10.508	-0.3002
1062.1	-3.2105	8.6975	-3.09	-3.4857	11.234	4.167
1062.1	-3.4031	8.6286	-2.9751	-2.5104	12.171	7.0109
1062.1	-3.0291	9.0271	-3.0493	-0.88723	13.606	8.1038
1062.1	-2.0782	8.8654	-3.0929	-1.1529	14.512	10.001
1062.1	-2.6398	8.9199	-3.4299	-0.47321	13.345	11.29
1062.2	-2.5712	8.9099	-3.3416	-1.2597	8.8802	11.884
1062.2	-2.2392	8.8143	-3.3846	-1.9321	3.2922	12.071
1062.2	-2.3193	8.7954	-3.6856	-1.9022	1.1849	10.939
1062.2	-2.3514	8.7646	-3.4679	-2.5856	0.33292	9.6069
1062.2	-2.2213	8.9332	-3.4011	-3.7734	-3.9517	9.1261
1062.3	-2.0126	8.9604	-3.3374	-4.1254	-8.6928	8.4491
1062.3	-1.9409	8.8637	-3.25	-3.8053	-8.1366	6.8081
1062.3	-2.1139	8.9077	-3.2023	-3.2349	-5.4658	4.6916
1062.3	-2.2158	8.7059	-3.2538	-2.8935	-1.956	3.6063
1062.3	-2.1502	8.7465	-3.3131	-2.3476	0.78864	3.1628
1062.4	-2.0984	8.763	-3.3942	-1.6233	2.3294	3.1419
1062.4	-2.2399	8.8253	-3.2638	-0.25759	2.9764	3.1332
1062.4	-2.4029	8.8558	-3.2437	0.6451	1.3793	3.0929
1062.4	-2.2064	8.8972	-3.3515	0.96982	0.49083	3.3466
1062.4	-2.281	8.8658	-3.3815	0.75211	1.9165	3.5043
1062.5	-2.1392	8.8344	-3.3335	0.045786	2.8822	3.7822
1062.5	-2.0499	8.8979	-3.295	0.088709	1.7578	3.0866
1062.5	-2.0343	8.8894	-3.3626	0.10137	1.8503	2.534
1062.5	-2.0202	8.893	-3.3636	0.052486	1.7833	2.0001
1062.5	-2.0694	8.823	-3.4413	-0.45894	1.0669	1.6545
1062.6	-2.1497	8.8639	-3.5234	-0.74229	1.1377	1.443
1062.6	-2.142	8.9154	-3.4908	-1.1197	0.62656	0.70898
1062.6	-2.0683	8.952	-3.3238	-1.528	-1.1084	0.25569
1062.6	-2.0121	8.8475	-3.2736	-1.5253	-3.3819	-0.33901
1062.6	-2.1847	8.7654	-3.316	-1.2859	-3.0736	-0.76889
1062.7	-2.4406	9.0371	-3.2883	-0.13659	-1.6031	-0.51254
1062.7	-2.159	8.8818	-3.2028	-0.24254	-1.9408	0.85395
1062.7	-1.9316	8.7385	-3.2613	0.10227	-1.2016	1.044
1062.7	-2.0793	8.9771	-3.4637	0.92939	2.3412	0.07594
1062.7	-2.4032	8.9563	-3.2695	1.4384	4.8506	-0.11605
1062.8	-2.3867	8.8645	-3.405	1.3729	2.4392	0.97803
1062.8	-1.9999	8.7459	-3.6235	0.79128	-0.4293	1.6325
1062.8	-1.9233	8.7713	-3.6207	0.97663	0.17592	0.51407
1062.8	-2.0804	8.9097	-3.4481	0.9509	0.23416	-0.28712
1062.8	-2.0692	8.9291	-3.4571	0.81746	-0.40087	-0.5612
1062.9	-2.0396	8.8728	-3.6178	-0.11075	0.76548	-0.92195
1062.9	-2.1915	8.8678	-3.5955	-0.4595	2.0632	-1.4538
1062.9	-2.2108	8.8402	-3.58	-0.62137	1.2662	-1.7728
1062.9	-2.1424	8.8779	-3.5294	-1.2884	0.31003	-1.9336
1062.9	-2.1877	8.849	-3.578	-1.6987	0.57322	-2.1158
1063	-2.1653	8.8893	-3.578	-1.9928	1.0981	-1.9734
1063	-2.2188	8.9153	-3.5678	-2.7155	1.534	-1.9099
1063	-2.2633	8.8023	-3.5169	-3.0526	1.7115	-1.741
1063	-2.2175	8.7995	-3.4803	-3.1589	1.2519	-1.614
1063	-2.1797	8.8362	-3.493	-3.1022	1.3759	-1.6408
1063.1	-2.1987	8.7948	-3.4515	-3.1733	2.2654	-1.8228
1063.1	-2.2478	8.8399	-3.4229	-2.895	1.9978	-1.69
1063.1	-2.2481	8.8293	-3.4959	-2.2688	1.7239	-1.5139
1063.1	-2.2043	8.8573	-3.4417	-2.2974	1.8938	-1.4804
1063.1	-2.221	8.8685	-3.4368	-2.0823	2.2752	-1.3359
1063.2	-2.2639	8.7866	-3.4036	-1.9354	2.6198	-1.1705
1063.2	-2.266	8.8362	-3.5757	-1.5703	2.3747	-0.99297
1063.2	-2.2079	8.804	-3.5107	-1.8703	1.9946	-0.84386
1063.2	-2.2743	8.7994	-3.4754	-1.7966	2.1007	-0.62543
1063.2	-2.2769	8.8654	-3.5433	-2.1011	1.601	-0.39276
1063.3	-2.1896	8.8408	-3.5291	-2.3855	1.6227	0.074027
1063.3	-2.2217	8.8206	-3.575	-1.989	2.2935	0.12712
1063.3	-2.2671	8.8137	-3.4997	-2.1781	2.2101	-0.22754
1063.3	-2.2268	8.8476	-3.528	-2.1684	1.991	-0.3702
1063.3	-2.2208	8.8487	-3.4534	-2.5112	1.1662	-0.2598
1063.4	-2.1942	8.8492	-3.5144	-2.7053	1.0098	-0.20934
1063.4	-2.179	8.8322	-3.4572	-2.5091	1.4742	-0.30698
1063.4	-2.1584	8.7986	-3.432	-2.2147	1.9627	-0.41296
1063.4	-2.2211	8.8244	-3.4875	-2.3502	2.3468	-0.30455
1063.4	-2.2818	8.8257	-3.5603	-2.3545	2.1267	-0.14702
1063.5	-2.2172	8.8424	-3.5005	-2.282	1.4854	-0.08416
1063.5	-2.2072	8.8759	-3.4889	-2.2321	1.047	0.034865
1063.5	-2.1551	8.8699	-3.5401	-2.266	1.2144	0.022651
1063.5	-2.2123	8.8321	-3.4658	-2.4449	2.0665	-0.16965
1063.5	-2.243	8.7508	-3.4916	-2.311	2.346	-0.2257
1063.6	-2.2441	8.85	-3.4638	-2.1604	1.7709	-0.28922
1063.6	-2.172	8.8748	-3.5347	-2.2476	1.1234	-0.15108
1063.6	-2.2233	8.8198	-3.5773	-2.3037	1.4335	0.012304
1063.6	-2.2284	8.8547	-3.526	-2.2298	1.7477	-0.068815
1063.6	-2.1993	8.8683	-3.6223	-2.6931	1.617	0.097722
1063.7	-2.2501	8.9115	-3.5483	-2.8555	2.3618	0.41157
1063.7	-2.3444	8.9141	-3.582	-3.5047	2.433	0.8299
1063.7	-2.3479	8.8746	-3.4457	-3.9405	2.1645	1.6808
1063.7	-2.4932	8.7133	-3.6135	-4.2557	1.6527	2.1558
1063.7	-2.0377	8.8077	-3.1951	-3.8673	4.8231	3.4352
1063.8	-2.2724	9.0916	-3.0748	-2.7597	5.9463	2.3642
1063.8	-2.7512	9.0272	-3.3515	-2.8398	8.3068	0.39434
1063.8	-2.2331	8.8153	-3.2854	-3.3999	10.561	0.76543
1063.8	-1.9157	8.7756	-3.6058	-4.1213	9.0104	0.83925
1063.8	-1.9109	8.6952	-3.6661	-4.0257	10.278	1.05
1063.9	-1.9042	8.9353	-3.7324	-3.189	8.2987	1.8367
1063.9	-2.0705	8.8227	-3.6332	-3.7702	6.7761	3.3201
1063.9	-2.116	8.6983	-3.5821	-4.1833	6.257	3.1531
1063.9	-2.1139	8.8241	-3.5005	-4.0929	6.0984	2.3635
1063.9	-1.9124	8.9513	-3.4928	-3.7621	4.9669	2.0086
1064	-1.6693	8.9467	-3.4163	-4.0188	3.3616	2.0689
1064	-1.7645	8.7736	-3.5085	-4.0893	3.2217	1.9327
1064	-1.8858	8.7285	-3.7711	-4.0602	4.1049	0.60913
1064	-2.2861	8.6309	-3.528	-4.2625	5.9356	-1.1401
1064	-1.8266	8.8263	-3.4935	-3.9238	3.2079	-2.9356
1064.1	-1.3842	8.8912	-3.4672	-3.7904	0.21424	-6.2734
1064.1	-0.93399	8.7016	-3.4318	-3.2454	0.8958	-9.9132
1064.1	-1.0642	9.1957	-3.1967	-2.164	0.37111	-17.774
1064.1	-0.15881	8.5493	-3.1333	-2.9688	-0.9766	-22.296
1064.1	1.4596	8.1695	-4.0262	1.2654	-7.3543	-19.914
1064.2	-1.9255	10.336	-3.9516	6.4706	-23.827	-14.299
1064.2	-5.309	8.1533	-5.4401	0.097294	-30.196	-18.498
1064.2	-3.1033	8.1508	-3.8917	-7.7343	-21.953	-28
1064.2	-1.7033	9.7831	-2.7686	-11.159	-26.639	-31.411
1064.2	-3.3338	8.3234	-3.4153	-13.275	-19.367	-33.678
1064.3	-3.5496	8.7545	-2.0364	-12.436	-10.398	-35.492
1064.3	-3.3849	8.7575	-2.0434	-8.8794	-12.441	-34.762
1064.3	-3.6028	8.5414	-2.4451	-4.4142	-4.4041	-32.824
1064.3	-4.5264	8.5323	-3.1231	-0.37772	4.7073	-30.821
1064.3	-4.4645	8.5333	-3.7483	-0.78791	5.976	-24.326
1064.4	-4.2721	8.6793	-3.6179	-4.1434	5.0327	-17.486
1064.4	-4.4388	8.6401	-3.3017	-7.8545	2.6064	-10.786
1064.4	-3.8835	8.5881	-3.4847	-10.964	2.7215	-4.7293
1064.4	-4.3944	8.47	-3.2371	-12.625	5.5521	0.88053
1064.4	-4.2261	8.561	-3.0857	-13.546	3.4912	5.8963
1064.5	-3.9934	8.6816	-2.9788	-14.765	4.6205	10.726
1064.5	-3.8243	8.7456	-3.0964	-15.735	5.3512	15.058
1064.5	-3.7056	8.6272	-2.8447	-17.013	3.5411	19.049
1064.5	-3.5475	8.5607	-2.8715	-16.526	0.60994	22.616
1064.5	-3.0293	8.6072	-3.0626	-16.343	-1.4847	26.268
1064.6	-3.0338	8.7341	-2.7302	-15.455	1.2013	28.234
1064.6	-3.1399	8.8594	-2.792	-14.755	2.9773	29.077
1064.6	-3.4626	8.7685	-3.0317	-15.07	-0.69197	31.779
1064.6	-2.9354	8.6772	-3.0718	-15.406	-4.2799	35.651
1064.6	-2.9337	9.0197	-2.6572	-14.926	-7.1099	38.263
1064.7	-2.7128	8.9454	-2.9491	-14.682	-8.8454	40.653
1064.7	-2.4892	8.8213	-2.8249	-15.436	-7.1234	42.533
1064.7	-2.8216	9.1063	-2.9201	-15.947	-5.0027	44.094
1064.7	-2.1931	9.1014	-2.7955	-17.189	-3.0841	45.864
1064.7	-2.1296	9.1183	-2.6967	-17.551	-7.0943	48.879
1064.8	-2.207	9.2242	-2.5942	-18.478	-8.2814	51.384
1064.8	-1.7068	9.2436	-2.3223	-18.717	-6.3289	52.973
1064.8	-1.2707	9.1914	-2.2645	-17.979	-7.5092	53.795
1064.8	-1.4073	9.2462	-2.0012	-17.597	-9.117	53.162
1064.8	-0.96589	9.346	-2.3935	-17.28	-13.409	52.818
1064.9	-0.70539	9.1181	-2.3267	-17.587	-16.704	53.012
1064.9	-0.16835	9.2124	-1.9676	-17.066	-14.934	51.543
1064.9	0.47182	9.2071	-1.6436	-16.244	-12.472	48.901
1064.9	0.12595	9.2752	-1.3688	-14.31	-4.9979	46.081
1064.9	0.030384	9.3042	-1.4574	-11.801	1.3279	42.451
1065	-0.2728	9.3991	-1.5055	-9.4519	-1.3929	41.166
1065	0.6539	9.2296	-1.6187	-7.4965	-8.2708	39.714
1065	1.1266	9.2872	-1.7205	-5.5141	-8.8123	37.015
1065	0.46017	9.46	-1.7146	-3.9327	-5.2198	33.168
1065	0.68205	9.4826	-1.4752	-2.3913	-4.4748	31.168
1065.1	0.59674	9.4516	-1.5983	-0.53992	-6.6446	29.994
1065.1	0.94174	9.5312	-1.3057	0.56591	-7.4367	28.603
1065.1	1.177	9.6945	-1.7207	2.0271	-4.1617	26.16
1065.1	1.7153	9.5054	-2.1942	2.154	-1.7662	23.542
1065.1	2.2331	9.1159	-2.2107	1.1833	-3.2467	18.621
1065.2	2.9932	9.1491	-2.353	0.31077	-3.3958	10.594
1065.2	3.1482	9.5319	-2.317	0.36995	2.6989	0.3432
1065.2	1.7482	9.6439	-2.376	-0.17666	8.6343	-9.4323
1065.2	0.66501	9.5437	-2.462	-2.0572	7.7758	-14.324
1065.2	0.39116	9.574	-2.4448	-3.7534	1.8978	-15.657
1065.3	0.56099	9.3748	-2.2094	-4.4306	-2.031	-14.016
1065.3	0.38135	9.491	-1.8338	-3.9709	-1.0195	-11.972
1065.3	-0.27824	9.6799	-1.679	-2.9539	2.4745	-10.035
1065.3	0.018239	9.3273	-1.4677	-2.3462	0.41912	-7.5656
1065.3	0.43827	9.5779	-1.2412	-2.1183	0.4643	-6.3794
1065.4	0.29092	9.7455	-1.4471	-0.44553	4.6653	-5.1873
1065.4	0.19482	9.4256	-1.8224	1.304	8.6872	-3.2997
1065.4	-0.016071	9.5132	-2.1896	2.2574	12.413	-1.4276
1065.4	-0.072708	9.698	-2.3077	1.9829	10.897	1.1021
1065.4	0.35696	9.4154	-2.1385	0.77522	4.3784	3.6859
1065.5	1.0253	9.4901	-1.9476	0.033707	-0.60799	4.5869
1065.5	1.1248	9.5199	-1.8743	0.048896	0.76853	3.9182
1065.5	0.61185	9.523	-1.821	0.25686	4.3618	2.3943
1065.5	0.56891	9.5454	-1.9882	0.21923	3.8693	1.832
1065.5	0.69289	9.4987	-2.0252	-0.023425	2.8891	1.9994
1065.6	0.48447	9.515	-2.0185	-0.30211	3.4418	1.8583
1065.6	0.73128	9.5032	-2.2155	-0.48471	3.2486	2.434
1065.6	0.54659	9.5397	-2.2191	-0.76027	3.0491	2.7887
1065.6	0.70064	9.5012	-2.1853	-1.0815	1.0445	3.263
1065.6	1.0803	9.4763	-2.1596	-1.4281	-0.9876	3.4016
1065.7	0.97633	9.4783	-1.9767	-1.5923	0.39442	2.3017
1065.7	0.65017	9.5664	-1.9834	-1.5136	2.2015	0.90859
1065.7	0.68723	9.5182	-2.1758	-1.5159	1.3748	0.41436
1065.7	0.9317	9.4378	-2.2948	-1.7942	1.1694	0.15296
1065.7	0.78647	9.441	-2.3033	-1.697	3.2741	-0.17204
1065.8	0.6295	9.4729	-2.2368	-1.7341	4.0837	0.0041387
1065.8	0.68637	9.4948	-2.2299	-2.1029	2.4258	0.39074
1065.8	0.88132	9.4812	-2.1862	-2.4329	1.0179	0.46572
1065.8	0.81987	9.546	-2.0201	-2.5751	0.70331	0.075553
1065.8	0.88418	9.5153	-2.15	-2.533	1.4699	-0.40865
1065.9	0.72919	9.5103	-2.201	-2.4508	2.3586	-0.64536
1065.9	0.72214	9.4967	-2.2663	-2.5307	2.4053	-0.6924
1065.9	0.62942	9.5229	-2.2412	-2.9066	1.6156	-0.66311
1065.9	0.7046	9.4939	-2.1935	-3.1788	0.41199	-0.31694
1065.9	0.70483	9.4974	-2.1271	-3.3923	-0.52637	0.076731
1066	0.6269	9.5373	-2.1205	-3.6367	-1.2791	0.40351
1066	0.87028	9.4986	-2.039	-3.6952	-1.3742	0.65768
1066	0.8567	9.4841	-2.0674	-3.6151	0.01314	0.49047
1066	0.76756	9.4842	-2.1354	-3.6197	1.2565	0.089518
1066	0.69903	9.4825	-2.1196	-3.7503	1.1762	-0.0043442
1066.1	0.72517	9.5139	-2.0909	-3.9439	0.54684	0.091309
1066.1	0.83699	9.4554	-2.099	-3.9445	0.40965	0.1761
1066.1	0.82064	9.5084	-2.0517	-3.941	1.0564	-0.23295
1066.1	0.71553	9.5252	-2.0247	-3.8051	1.5368	-0.45458
1066.1	0.80988	9.4852	-2.0965	-3.7793	1.1886	-0.34061
1066.2	0.79624	9.5281	-2.0183	-3.7718	2.0062	-0.66832
1066.2	0.76988	9.4718	-2.0909	-3.6507	2.4597	-0.74537
1066.2	0.76237	9.5449	-2.087	-3.7333	1.9057	-0.59978
1066.2	0.65497	9.5271	-2.097	-3.6117	2.5935	-0.5485
1066.2	0.64249	9.499	-2.0161	-3.7627	1.7064	-0.24785
1066.3	0.71535	9.4949	-1.9694	-3.8335	0.28748	0.11499
1066.3	0.7756	9.4871	-1.9954	-3.7198	0.4945	0.20265
1066.3	0.85633	9.495	-2.0408	-3.4662	1.4343	0.12754
1066.3	0.77011	9.5521	-2.0377	-3.3926	1.9458	-0.034373
1066.3	0.73573	9.4743	-2.0192	-3.2925	1.5644	-0.06978
1066.4	0.72123	9.4784	-2.0211	-3.2453	0.4907	0.16745
1066.4	0.71808	9.5473	-2.0109	-3.1494	0.42092	0.11214
1066.4	0.81986	9.4438	-2.0773	-3.2883	0.15907	0.15933
1066.4	0.79167	9.5217	-2.0086	-3.3335	0.092423	0.087593
1066.4	0.79605	9.4144	-1.9858	-3.1885	1.0163	-0.12434
1066.5	0.78169	9.4293	-2.0156	-3.074	1.4997	-0.31369
1066.5	0.85712	9.499	-2.0508	-2.979	2.0861	-0.64344
1066.5	0.7856	9.4504	-2.019	-2.8964	2.3626	-1.1365
1066.5	0.651	9.5196	-1.8863	-2.7104	2.4143	-1.6052
1066.5	0.84866	9.5256	-1.7751	-2.5671	1.9845	-1.6807
1066.6	0.78687	9.4986	-2.2145	-1.6617	5.3344	-1.7497
1066.6	1.1424	9.4993	-2.3132	-1.3745	7.1789	-1.0554
1066.6	0.88653	9.4715	-1.9715	-1.8784	8.8815	-1.5321
1066.6	0.56493	9.5559	-2.0806	-2.2116	9.1037	-2.1955
1066.6	0.82996	9.5502	-2.0413	-2.5713	6.3216	-2.0373
1066.7	1.2978	9.4444	-2.0664	-2.8435	5.4416	-2.8319
1066.7	1.1005	9.4379	-2.0751	-2.4243	8.2662	-4.603
1066.7	1.1546	9.38	-2.3186	-2.6666	9.0905	-6.6399
1066.7	0.77647	9.3986	-2.1634	-3.5036	7.1736	-9.564
1066.7	0.34287	9.6525	-2.0944	-3.7991	-0.67696	-12.029
1066.8	1.183	9.6118	-2.0375	-4.3456	-13.806	-12.943
1066.8	2.1363	9.3547	-1.3495	-4.5168	-14.595	-17.285
1066.8	2.0237	9.5075	-1.5708	-1.7789	0.40802	-23.475
1066.8	1.1655	9.5089	-1.9642	1.2826	16.531	-29.477
1066.8	-0.080086	9.3215	-2.0652	3.1034	21.33	-32.651
1066.9	-0.20324	9.6778	-1.7536	3.2538	16.631	-32.949
1066.9	0.43256	9.6622	-1.6697	3.1638	4.9721	-33.779
1066.9	1.0352	8.9663	-1.5563	3.6702	1.4598	-37.934
1066.9	0.88408	8.762	-2.9802	3.6352	15.137	-42.158
1066.9	-0.92609	9.4653	-3.1357	2.7321	32.55	-44.159
1067	-2.5055	9.1691	-2.0306	1.9741	34.531	-40.337
1067	-1.9358	9.3177	-1.9782	3.1169	28.851	-32.43
1067	-0.46248	9.5942	-2.1209	2.8809	19.134	-22.564
1067	0.35481	9.0547	-2.0539	4.6563	14.934	-22.463
1067	-0.59287	9.5256	-2.2732	7.8639	25.143	-26.221
1067.1	-2.6066	9.3811	-2.1963	8.0419	28.647	-25.131
1067.1	-1.4997	9.8161	-1.7584	10.131	15.174	-24.608
1067.1	0.49318	9.3404	-2.1725	8.652	-2.5322	-20.95
1067.1	-0.91567	9.3396	-2.9506	8.5837	1.4578	-22.461
1067.1	-1.8726	9.4877	-3.1365	8.3937	15.655	-26.235
1067.2	-1.0757	9.2588	-2.7012	8.3998	18.193	-25.996
1067.2	-1.6159	9.3767	-2.0749	4.9346	4.8971	-23.896
1067.2	-1.3695	9.3637	-2.5022	6.4947	-2.8487	-26.085
1067.2	-1.3525	9.3757	-2.6532	7.6475	-4.5011	-26.28
1067.2	-1.6232	9.0463	-2.9265	7.6034	-2.9527	-26.161
1067.3	-1.3402	9.0408	-2.6168	8.5106	0.53681	-26.297
1067.3	-1.3257	8.952	-2.5225	8.6384	0.63761	-26.622
1067.3	-1.5384	9.1908	-2.8262	10.696	1.67	-27.458
1067.3	-2.3041	9.1328	-2.7001	10.981	0.6659	-27.024
1067.3	-1.4314	8.8303	-3.2609	11.661	-0.1102	-26.4
1067.4	-2.5626	9.2413	-2.7869	10.99	-0.75507	-24.732
1067.4	-2.9249	9.0145	-2.8757	11.23	-3.3573	-27.204
1067.4	-2.014	9.1378	-3.0444	9.2007	-5.1757	-23.3
1067.4	-2.9791	9.0819	-2.8273	8.4963	-6.2658	-22.933
1067.4	-2.5733	8.8881	-2.8567	8.2083	-6.2342	-22.458
1067.5	-2.8589	9.039	-3.1057	7.8818	-4.5859	-18.645
1067.5	-3.4243	8.7993	-2.7831	7.7085	-1.5688	-17.888
1067.5	-3.125	8.7307	-3.2301	9.107	0.82156	-17.031
1067.5	-1.7275	8.6386	-3.4251	8.2037	-1.4527	-15.431
1067.5	-1.9897	8.6999	-3.3637	8.9098	0.088595	-13.29
1067.6	-2.973	8.8548	-3.554	10.618	5.9287	-13.638
1067.6	-2.5921	8.7752	-3.3566	10.142	9.5967	-12.076
1067.6	-2.2596	8.695	-3.8596	9.614	11.272	-10.633
1067.6	-3.6158	9.2769	-3.287	6.8826	9.3221	-11.684
1067.6	-3.8545	9.0229	-3.3633	2.8363	4.4948	-9.5322
1067.7	-3.1017	8.6438	-3.4051	1.3766	1.5793	-4.7425
1067.7	-2.9887	8.7102	-3.15	1.3224	2.2422	-2.5082
1067.7	-3.2516	8.6151	-3.4352	0.7695	6.4766	-1.4085
1067.7	-3.7005	8.6898	-3.3894	0.7724	10.35	0.85132
1067.7	-3.2781	8.607	-3.2823	0.28389	11.775	4.8149
1067.8	-3.5515	8.5065	-2.965	1.5539	11.353	7.4086
1067.8	-2.6955	8.976	-3.426	3.3669	12.038	6.9288
1067.8	-2.1338	8.4927	-3.8355	3.4995	16.342	10.607
1067.8	-2.6958	8.6814	-4.0992	5.5069	14.383	14.698
1067.8	-2.9482	9.0384	-4.4851	2.8747	9.5349	17.319
1067.9	-1.7234	8.5932	-4.1532	-2.5899	8.7585	16.998
1067.9	-1.7834	8.7694	-4.3344	-6.3619	4.9207	15.276
1067.9	-3.2252	8.7626	-3.962	-8.9061	0.1482	13.434
1067.9	-2.8266	8.9652	-3.4425	-10.934	-5.1524	11.869
1067.9	-1.8503	8.8233	-3.3796	-14.372	-10.373	11.604
1068	-1.5509	8.5942	-3.1849	-13.841	-10.196	8.4618
1068	-1.8622	8.7243	-3.0053	-10.914	-3.6228	3.8353
1068	-1.9811	8.81	-3.0175	-7.9763	3.2945	0.14446
1068	-2.1178	8.8454	-3.1492	-6.1024	5.9928	-1.7006
1068	-2.3381	8.7761	-3.1768	-3.769	4.828	-2.0854
1068.1	-2.3745	8.7958	-3.2141	-1.0638	-0.81826	-2.2164
1068.1	-2.2925	8.814	-3.2652	-0.32453	-3.5207	-2.0927
1068.1	-2.1451	8.7696	-3.3463	0.11647	-1.7609	-1.8887
1068.1	-2.2662	8.8248	-3.4953	0.21243	2.2145	-2.2316
1068.1	-2.4787	8.8457	-3.5773	0.34464	5.5791	-1.9679
1068.2	-2.5623	8.8333	-3.5836	0.19675	5.4422	-1.0416
1068.2	-2.5819	8.8147	-3.6716	-0.87016	4.3805	0.44898
1068.2	-2.4781	8.8526	-3.6576	-2.0274	3.274	1.9039
1068.2	-2.3895	8.8245	-3.6535	-3.2247	2.2915	3.2668
1068.2	-2.2832	8.9281	-3.4958	-3.9	1.0132	4.0206
1068.3	-2.1946	8.9204	-3.4313	-4.2641	0.55478	4.0507
1068.3	-2.2001	8.7651	-3.5308	-4.4883	2.1037	4.4495
1068.3	-2.1684	8.8213	-3.5068	-4.5507	3.3884	3.8693
1068.3	-2.1984	8.8337	-3.4354	-4.4683	4.1799	3.1377
1068.3	-2.1723	8.8082	-3.3947	-4.2161	3.1952	2.7248
1068.4	-2.0125	8.9319	-3.4533	-3.9176	1.8963	2.3694
1068.4	-1.9656	8.8492	-3.3775	-3.7111	2.3452	2.0698
1068.4	-2.0651	8.848	-3.4086	-3.4217	2.7757	1.1106
1068.4	-2.1227	8.8693	-3.3439	-3.2341	2.4889	0.52994
1068.4	-2.1147	8.8302	-3.416	-2.7629	2.0891	0.15709
1068.5	-2.0594	8.8571	-3.4175	-2.5856	1.9924	-0.16994
1068.5	-2.0273	8.8381	-3.4054	-2.5503	2.131	-1.0561
1068.5	-2.1693	8.8194	-3.4307	-2.326	2.6059	-1.9951
1068.5	-2.2419	8.8594	-3.4415	-2.2484	2.4746	-2.455
1068.5	-2.2151	8.872	-3.4389	-2.7569	1.7358	-2.5115
1068.6	-2.2039	8.854	-3.3667	-2.7112	1.0934	-2.4823
1068.6	-2.2584	8.8522	-3.4052	-2.6504	1.0084	-2.3557
1068.6	-2.264	8.8865	-3.3627	-2.4861	0.76148	-2.101
1068.6	-2.2359	8.7964	-3.3598	-2.2209	0.26551	-1.8774
1068.6	-2.2216	8.8134	-3.3509	-2.0361	0.47	-1.7893
1068.7	-2.245	8.9049	-3.4003	-1.4981	1.2985	-1.7721
1068.7	-2.2977	8.8256	-3.388	-1.2854	2.0081	-1.7193
1068.7	-2.3404	8.8324	-3.3426	-1.005	2.3039	-1.5354
1068.7	-2.2885	8.8213	-3.4452	-0.93804	1.9329	-1.2788
1068.7	-2.2153	8.8886	-3.4176	-1.0495	1.4789	-1.1348
1068.8	-2.2227	8.8261	-3.422	-1.1589	1.7062	-1.0109
1068.8	-2.2017	8.7724	-3.4917	-1.2696	2.112	-1.0612
1068.8	-2.1947	8.8149	-3.4595	-1.0515	2.0147	-1.3365
1068.8	-2.2448	8.8514	-3.4929	-0.91961	2.2511	-1.4378
1068.8	-2.2903	8.8796	-3.4236	-0.94875	2.1736	-1.3192
1068.9	-2.2926	8.8829	-3.5137	-1.026	1.6788	-1.3916
1068.9	-2.3114	8.8751	-3.5326	-1.3438	2.0044	-1.2796
1068.9	-2.2972	8.8549	-3.499	-1.5083	1.7084	-1.2033
1068.9	-2.2703	8.8109	-3.4379	-1.5804	1.1282	-1.0835
1068.9	-2.3325	8.8619	-3.4395	-1.375	0.99959	-0.79076
1069	-2.2883	8.8584	-3.5164	-1.249	1.1713	-0.64713
1069	-2.222	8.814	-3.4645	-1.1722	1.3967	-0.32629
1069	-2.3042	8.843	-3.442	-0.8252	1.6132	-0.32441
1069	-2.3236	8.8308	-3.5305	-0.60924	1.5676	-0.22175
1069	-2.2705	8.861	-3.5331	-0.71399	2.1312	-0.081928
1069.1	-2.2748	8.8138	-3.5603	-1.0424	2.7036	-0.051074
1069.1	-2.2829	8.806	-3.5337	-1.1551	2.2237	0.02674
1069.1	-2.2261	8.8481	-3.4517	-1.2308	1.2199	0.11314
1069.1	-2.2077	8.7763	-3.462	-1.4697	0.677	0.25036
1069.1	-2.1485	8.8511	-3.5392	-1.4928	1.1858	-0.19155
1069.2	-2.2131	8.8303	-3.5754	-1.7352	2.3055	-0.67449
1069.2	-2.2463	8.8262	-3.5877	-1.9726	2.9879	-0.97497
1069.2	-2.2895	8.8071	-3.6023	-2.281	2.3232	-0.95925
1069.2	-2.2739	8.7578	-3.536	-2.4551	1.3118	-1.0417
1069.2	-2.2352	8.8565	-3.5405	-2.4858	0.90134	-1.1333
1069.3	-2.3011	8.8228	-3.5011	-2.6353	1.2262	-1.0467
1069.3	-2.2445	8.7872	-3.5155	-2.7139	1.8484	-1.2759
1069.3	-2.2622	8.7889	-3.501	-2.9321	2.6387	-1.2416
1069.3	-2.3659	8.8075	-3.5066	-2.8991	2.598	-1.0854
1069.3	-2.3129	8.8513	-3.5164	-2.8311	2.0358	-0.91218
1069.4	-2.3348	8.8007	-3.5435	-3.0237	1.8682	-0.54719
1069.4	-2.3053	8.8026	-3.5585	-3.082	1.5359	-0.34554
1069.4	-2.2381	8.832	-3.4314	-3.0432	1.707	-0.35141
1069.4	-2.3115	8.7815	-3.4644	-3.1427	2.4075	-0.3909
1069.4	-2.2878	8.8196	-3.495	-3.0861	2.6102	-0.48835
1069.5	-2.2789	8.8091	-3.5225	-3.0385	2.4825	-0.53523
1069.5	-2.3012	8.8329	-3.5219	-2.9694	1.8096	-0.55655
1069.5	-2.2414	8.8375	-3.5687	-3.0239	1.5033	-0.42466
1069.5	-2.2666	8.7809	-3.5042	-3.0878	1.7756	-0.47716
1069.5	-2.2906	8.8569	-3.492	-3.0194	1.99	-0.67795
1069.6	-2.2952	8.8293	-3.498	-2.9981	2.0603	-0.68575
1069.6	-2.2623	8.817	-3.4507	-2.7628	1.6382	-0.56733
1069.6	-2.2723	8.82	-3.6127	-2.4988	1.4298	-0.57903
1069.6	-2.2945	8.7454	-3.4891	-2.6067	1.8916	-0.50063
1069.6	-2.2992	8.8531	-3.4825	-2.7172	2.1698	-0.37953
1069.7	-2.2927	8.8577	-3.6032	-2.7707	2.7674	-0.32292
1069.7	-2.3807	8.822	-3.5293	-2.9955	2.997	-0.19827
1069.7	-2.3617	8.8024	-3.4649	-2.9479	2.0239	0.0020276
1069.7	-2.2308	8.8349	-3.4369	-2.816	0.94657	0.079997
1069.7	-2.1929	8.836	-3.4429	-2.8916	1.2213	0.14324
1069.8	-2.2557	8.7927	-3.5206	-2.8409	2.1753	0.056374
1069.8	-2.296	8.8367	-3.5146	-2.6992	2.4585	-0.16717
1069.8	-2.2615	8.8111	-3.481	-2.5889	2.5727	-0.16328
1069.8	-2.2979	8.847	-3.4543	-2.4434	2.1853	-0.15902
1069.8	-2.2844	8.7913	-3.4699	-2.3211	1.819	-0.22152
1069.9	-2.2308	8.8282	-3.5015	-2.355	1.6221	-0.29945
1069.9	-2.2306	8.8854	-3.4789	-2.3836	1.7143	-0.58545
1069.9	-2.2481	8.7836	-3.5442	-2.3819	2.2307	-0.79468
1069.9	-2.3299	8.8542	-3.5401	-2.3571	2.5393	-0.95997
1069.9	-2.2992	8.8321	-3.4931	-2.3941	2.2313	-0.9732
1070	-2.2576	8.7628	-3.5324	-2.5995	1.5395	-0.90026
1070	-2.2741	8.8239	-3.4854	-2.7703	1.4266	-1.0174
1070	-2.3041	8.8536	-3.3994	-2.8294	1.6608	-1.028
1070	-2.2757	8.8108	-3.514	-2.8451	1.7996	-0.96168
1070	-2.3032	8.7988	-3.5312	-2.7837	1.781	-0.85367
1070.1	-2.2803	8.8332	-3.4879	-2.6244	1.8405	-0.80554
1070.1	-2.2782	8.8243	-3.5297	-2.6052	1.8452	-0.76157
1070.1	-2.3082	8.8036	-3.4262	-2.6097	2.2238	-0.69691

## Sheet: YH2_trial2_shank
time(s)	accX(m/s^2)	accY(m/s^2)	accZ(m/s^2)	gyrX(rad/s)	gyrY(rad/s)	gyrZ(rad/s)
1208	-2.6535	8.7948	-3.3126	-1.9167	-0.99566	0.16229
1208	-2.639	8.7196	-3.3692	-2.2122	-0.44345	0.21548
1208	-2.6302	8.6841	-3.2651	-2.3601	0.57056	0.11624
1208.1	-2.6438	8.7307	-3.2278	-2.538	1.4859	0.19966
1208.1	-2.7424	8.7451	-3.3164	-2.2571	1.7354	0.08489
1208.1	-2.6854	8.7506	-3.2712	-2.1581	1.1011	0.35893
1208.1	-2.6765	8.7543	-3.2231	-1.8932	0.76017	0.62093
1208.1	-2.5827	8.7138	-3.2605	-1.549	0.4137	0.61402
1208.2	-2.6022	8.714	-3.3276	-1.3585	0.77245	0.66848
1208.2	-2.667	8.7399	-3.2723	-0.97751	1.2567	0.38962
1208.2	-2.5938	8.7714	-3.3129	-0.57899	1.0302	0.25139
1208.2	-2.6438	8.7968	-3.2663	-0.27463	0.93932	-0.00086837
1208.2	-2.6392	8.817	-3.2128	-0.24862	1.1103	-0.085203
1208.3	-2.6233	8.7968	-3.3714	-0.29267	1.0471	-0.22029
1208.3	-2.5843	8.7505	-3.4439	-0.40257	0.98679	-0.31797
1208.3	-2.5751	8.7425	-3.4313	-0.65279	1.7218	-0.69028
1208.3	-2.6046	8.7986	-3.4008	-1.1162	2.2202	-1.0499
1208.3	-2.6926	8.7981	-3.4723	-1.527	1.7971	-1.0864
1208.4	-2.6766	8.746	-3.4043	-2.0757	1.266	-0.96635
1208.4	-2.6155	8.756	-3.4024	-2.5322	0.83426	-0.9253
1208.4	-2.6292	8.7948	-3.4184	-2.6007	0.94488	-0.92375
1208.4	-2.6956	8.7342	-3.3785	-2.6835	1.6185	-0.72635
1208.4	-2.731	8.7648	-3.3398	-2.6069	2.0305	-0.44538
1208.5	-2.7335	8.7808	-3.2652	-2.5459	1.7864	0.031797
1208.5	-2.6994	8.7199	-3.2828	-2.5071	1.4542	0.42275
1208.5	-2.5823	8.7271	-3.2343	-2.0397	1.1675	0.46819
1208.5	-2.535	8.7334	-3.3353	-1.7064	1.364	0.3113
1208.5	-2.6053	8.7081	-3.3632	-1.5756	1.9809	0.015245
1208.6	-2.6646	8.7301	-3.3576	-1.3594	2.2394	-0.27142
1208.6	-2.5994	8.7751	-3.4082	-1.1847	1.6417	-0.3672
1208.6	-2.5794	8.7857	-3.4259	-1.1707	1.8206	-0.61574
1208.6	-2.596	8.7645	-3.4334	-1.433	2.3107	-1.0059
1208.6	-2.6425	8.7394	-3.4481	-1.9522	2.7464	-1.2635
1208.7	-2.6765	8.7228	-3.5277	-2.3245	2.4802	-1.2275
1208.7	-2.714	8.7532	-3.4029	-2.6737	2.2887	-1.1833
1208.7	-2.6456	8.7425	-3.3806	-2.9701	2.0706	-1.0838
1208.7	-2.6499	8.7638	-3.4029	-3.1214	1.7661	-0.89689
1208.7	-2.5896	8.77	-3.3374	-3.2317	1.8951	-0.80355
1208.8	-2.707	8.7764	-3.3182	-3.2828	2.2819	-0.62583
1208.8	-2.6731	8.7448	-3.3944	-3.3871	2.0066	-0.30714
1208.8	-2.6782	8.7869	-3.3253	-3.235	1.7395	-0.16304
1208.8	-2.6922	8.7449	-3.2767	-2.8493	1.7295	-0.02614
1208.8	-2.6466	8.7744	-3.3004	-2.4744	1.2556	0.27246
1208.9	-2.6754	8.8307	-3.2509	-2.2374	1.5061	0.54605
1208.9	-2.7159	8.815	-3.3536	-2.4055	2.1852	0.99186
1208.9	-2.7693	8.8887	-3.4034	-2.3963	2.749	1.6776
1208.9	-2.7813	8.7154	-3.3659	-2.7283	3.4232	2.3063
1208.9	-2.7737	8.6135	-3.3584	-3.0078	4.2616	3.3749
1209	-2.5766	8.6208	-3.2189	-2.4163	4.0567	4.0984
1209	-2.4698	8.8231	-3.292	-1.5533	3.3191	3.8418
1209	-2.4632	8.8763	-3.3973	-1.2964	4.5701	3.9507
1209	-2.4993	8.7138	-3.3749	-1.2078	5.7132	3.6754
1209	-2.4701	8.7484	-3.4989	-0.88863	5.5866	3.2636
1209.1	-2.3929	8.701	-3.3328	-1.0554	5.3946	2.7562
1209.1	-2.395	8.9972	-3.5607	-0.85454	5.1319	1.5529
1209.1	-2.4292	8.7989	-3.5061	-1.6091	6.0577	1.694
1209.1	-2.437	8.6413	-3.6774	-2.1427	5.3045	1.7084
1209.1	-2.4643	8.6721	-3.7014	-2.3882	6.4005	0.81003
1209.2	-2.4579	8.701	-3.4772	-2.8843	7.523	0.40328
1209.2	-2.4549	8.7888	-3.5566	-3.0181	6.4815	-0.49391
1209.2	-2.4002	8.7295	-3.3735	-3.4186	6.0827	-0.60074
1209.2	-2.2604	8.8069	-3.5333	-3.7159	5.882	-1.6957
1209.2	-2.4043	8.5339	-3.4967	-4.0532	7.9742	-2.9952
1209.3	-2.2724	8.7358	-3.4075	-3.2162	7.132	-4.0767
1209.3	-2.2154	8.8043	-3.3572	-2.9787	6.0614	-5.3447
1209.3	-2.2715	8.4447	-3.3585	-2.7736	5.8232	-6.3446
1209.3	-2.3664	8.49	-3.2421	-1.1162	5.9245	-8.45
1209.3	-2.0038	8.7418	-3.37	-0.25027	6.837	-12.245
1209.4	-1.9082	8.6448	-3.2365	0.13987	9.9231	-15.511
1209.4	-1.4559	8.4424	-3.3186	1.4955	10.998	-17.839
1209.4	-1.4027	8.7658	-3.4638	3.762	11.05	-19.557
1209.4	-1.1636	8.2627	-3.9064	6.2855	5.213	-17.155
1209.4	-2.1038	9.3393	-3.8068	8.5932	-11.736	-13.193
1209.5	-4.3874	10.012	-3.8894	6.8861	-32.561	-15.013
1209.5	-4.1754	7.9004	-3.936	0.88748	-37.329	-21.595
1209.5	-3.6701	9.0032	-2.6578	0.18491	-37.116	-29.068
1209.5	-3.0489	8.5958	-3.5044	-0.49563	-35.072	-29.981
1209.5	-3.8093	8.1093	-3.272	-0.80192	-13.703	-29.741
1209.6	-3.7865	8.5423	-3.1123	1.437	-8.8186	-29.428
1209.6	-4.1718	8.1997	-3.2806	1.6656	-5.4367	-25.154
1209.6	-4.4986	8.2943	-3.5587	2.7419	-3.0788	-21.916
1209.6	-4.3833	8.3396	-3.8083	1.479	-0.50818	-16.3
1209.6	-4.1821	8.3714	-3.977	-1.5701	1.1726	-10.72
1209.7	-4.2011	8.1742	-3.8492	-4.4301	4.2569	-5.7673
1209.7	-4.4385	8.3248	-3.5983	-6.7258	6.2878	-1.7534
1209.7	-4.5714	8.33	-3.452	-8.0614	6.9719	3.1194
1209.7	-4.4277	8.2638	-3.3784	-8.6611	7.1854	8.2727
1209.7	-4.4964	8.3131	-3.3057	-8.6146	6.0654	14.032
1209.8	-4.1476	8.4666	-3.2837	-8.5451	4.1514	18.23
1209.8	-4.0205	8.5182	-3.2673	-8.6925	3.1554	20.733
1209.8	-3.8517	8.6836	-3.4244	-9.3045	2.8631	23.704
1209.8	-3.6471	8.4172	-3.4212	-10.311	0.41962	26.744
1209.8	-3.7011	8.7018	-3.4463	-11.322	-3.9018	29.02
1209.9	-3.129	8.4759	-3.5334	-13.321	-8.563	31.785
1209.9	-2.9258	8.3784	-3.45	-14.459	-9.8606	33.576
1209.9	-3.0356	8.7553	-3.4301	-13.525	-6.3835	34.593
1209.9	-2.8908	8.6413	-3.3834	-13.273	-2.6116	36.045
1209.9	-3.1103	8.9558	-3.4082	-13.306	-0.9152	37.447
1210	-3.027	8.7905	-3.261	-15.528	-2.2901	40.195
1210	-2.6356	8.8482	-3.326	-17.108	-3.1607	42.891
1210	-2.4458	8.8643	-3.1818	-17.948	-1.0781	44.58
1210	-2.2918	8.8835	-3.108	-18.415	0.36596	46.406
1210	-2.3217	9.1061	-2.792	-19.06	2.0631	47.879
1210.1	-1.8838	9.2481	-2.8313	-19.529	4.0753	48.89
1210.1	-1.8793	9.1527	-2.714	-19.334	4.0196	49.406
1210.1	-1.7078	9.0169	-2.5621	-19.884	2.5213	49.443
1210.1	-1.4218	9.0316	-2.9034	-19.475	0.26821	49.806
1210.1	-0.99379	9.2303	-2.6362	-18.999	-4.0584	50.408
1210.2	-0.54002	9.2622	-2.6824	-19.346	-3.9289	49.589
1210.2	-0.447	9.1934	-2.4043	-19.317	-0.4362	47.566
1210.2	-0.23418	9.302	-2.5078	-19.256	1.7015	45.618
1210.2	-0.80784	9.323	-2.4476	-18.449	2.6191	44.706
1210.2	-1.2453	9.1581	-1.9919	-17.565	0.22354	44.87
1210.3	-0.74334	9.2871	-1.6856	-15.738	-7.377	46.944
1210.3	-0.084972	9.2092	-1.555	-13.149	-12.754	48.542
1210.3	0.78088	9.3826	-1.6929	-8.8929	-12.883	46.915
1210.3	0.063563	9.3916	-1.9689	-6.7965	-12.269	45.495
1210.3	0.36058	9.0336	-2.1559	-3.8753	-13.824	45.748
1210.4	1.7126	9.1901	-2.1157	-2.6924	-14.294	44.966
1210.4	2.1691	9.2038	-1.7934	-1.4122	-7.9176	39.187
1210.4	3.0905	8.9694	-1.8166	1.3953	-3.7859	31.025
1210.4	4.1265	9.2383	-1.7798	3.4566	2.5267	18.927
1210.4	3.2012	9.5118	-2.0674	6.6405	17.282	5.1182
1210.5	1.8088	9.7978	-2.4098	6.3391	26.057	-7.3771
1210.5	0.6065	9.4807	-2.926	4.6814	21.975	-14.072
1210.5	0.097668	9.5195	-3.0815	2.3444	12.45	-14.301
1210.5	-0.45045	9.7719	-2.7601	-0.37848	6.3187	-12.915
1210.5	0.020473	9.579	-2.2638	-2.3546	-2.9256	-8.8655
1210.6	0.57821	9.3512	-1.9661	-2.7547	-8.148	-5.9547
1210.6	0.74351	9.3776	-1.7631	-2.1856	-6.856	-5.3851
1210.6	0.78627	9.437	-1.8518	-1.0448	-1.668	-5.9625
1210.6	0.64264	9.3928	-2.3721	-0.33875	4.7397	-6.7309
1210.6	0.23789	9.5443	-2.5827	-0.27898	6.8623	-6.46
1210.7	-0.19758	9.5026	-2.7945	-1.4637	4.0496	-5.2174
1210.7	0.26534	9.4781	-2.6507	-2.4711	-2.3322	-2.0839
1210.7	0.86553	9.2779	-2.3978	-3.3052	-5.3845	-0.27849
1210.7	0.91449	9.5611	-2.1318	-3.1555	-3.4742	-0.95124
1210.7	0.47856	9.8337	-1.9513	-2.7359	-1.3964	-2.4869
1210.8	0.6775	9.1633	-2.1649	-2.2878	-1.5106	-3.0614
1210.8	0.72851	9.3563	-2.3864	-1.7504	-0.18351	-3.8048
1210.8	0.53427	9.2919	-2.4856	-1.8178	2.2689	-4.7333
1210.8	0.6331	9.3577	-2.5003	-1.6112	3.0812	-4.334
1210.8	0.21505	9.8282	-2.5561	-1.3874	5.0022	-3.7967
1210.9	-0.45559	9.5963	-2.3083	-1.9697	4.5476	-2.4114
1210.9	0.46125	9.2652	-2.2486	-2.4258	-2.9428	0.74343
1210.9	0.66979	9.4684	-2.1776	-2.4785	-3.1022	1.2698
1210.9	0.66004	9.3974	-2.2185	-2.359	0.64842	0.04296
1210.9	0.87391	9.2999	-2.4598	-1.8161	1.9971	-1.0883
1211	0.48975	9.4691	-2.4966	-1.3946	3.7038	-2.0916
1211	-0.050925	9.6317	-2.3735	-1.6924	2.7007	-1.9305
1211	0.2881	9.3935	-2.3423	-2.2491	-1.4302	-0.12508
1211	0.59365	9.4441	-2.3349	-2.4299	-2.2183	0.62281
1211	0.38676	9.4096	-2.2577	-2.3213	0.36083	0.29286
1211.1	0.40172	9.5118	-2.4186	-2.1064	1.3865	0.37316
1211.1	0.37013	9.425	-2.3958	-1.9892	1.3983	0.93797
1211.1	0.35822	9.4839	-2.4128	-2.065	1.2784	1.676
1211.1	0.41446	9.4719	-2.3419	-2.233	0.92964	2.3999
1211.1	0.49995	9.4906	-2.295	-2.2661	0.90608	2.6907
1211.2	0.61107	9.4579	-2.3402	-2.2829	1.2495	2.6725
1211.2	0.45732	9.3898	-2.3583	-2.2135	1.5193	2.4931
1211.2	0.72733	9.4344	-2.5259	-2.3591	0.94178	2.4057
1211.2	0.71285	9.4778	-2.4455	-2.4829	0.997	1.9745
1211.2	0.51323	9.5033	-2.5222	-2.5443	1.4488	1.4662
1211.3	0.70344	9.5007	-2.4804	-2.7358	0.85675	1.5835
1211.3	0.48713	9.4702	-2.3181	-2.7761	1.0688	1.5668
1211.3	0.62578	9.4257	-2.3294	-2.7188	1.338	1.6028
1211.3	0.58543	9.3749	-2.3029	-2.6331	2	1.527
1211.3	0.64127	9.5077	-2.3695	-2.5816	2.6703	1.5121
1211.4	0.63259	9.4558	-2.376	-2.6755	3.1479	1.1802
1211.4	0.61608	9.4923	-2.4211	-2.7306	3.3793	1.0439
1211.4	0.5503	9.5143	-2.4603	-2.7132	2.8182	1.0037
1211.4	0.69022	9.4695	-2.3665	-2.925	2.1254	0.97989
1211.4	0.7822	9.5036	-2.3797	-2.9009	1.7941	0.64818
1211.5	0.72218	9.5037	-2.3728	-2.8653	2.2131	0.030135
1211.5	0.64793	9.4902	-2.3677	-2.8142	2.618	-0.61272
1211.5	0.60882	9.496	-2.3811	-2.8331	2.4469	-0.95536
1211.5	0.77112	9.4264	-2.4124	-2.9013	2.1758	-1.0867
1211.5	0.65782	9.4092	-2.458	-2.8761	2.6752	-1.3541
1211.6	0.44006	9.3972	-2.4342	-3.1149	3.0168	-1.5498
1211.6	0.56193	9.4908	-2.3731	-3.2466	2.1043	-1.2759
1211.6	0.56872	9.4431	-2.4124	-3.4192	1.709	-0.92597
1211.6	0.52634	9.5301	-2.3713	-3.6817	1.9898	-0.72735
1211.6	0.52416	9.426	-2.4235	-3.7663	2.0402	-0.44637
1211.7	0.42127	9.4816	-2.4481	-4.0911	1.2823	0.15102
1211.7	0.3575	9.5136	-2.5048	-4.5572	0.91244	1.0576
1211.7	0.27809	9.5287	-2.3844	-5.0596	-0.32667	2.1849
1211.7	0.51668	9.5184	-2.2527	-5.4013	-2.473	3.5835
1211.7	0.73284	9.4246	-2.1561	-5.3926	-2.6147	4.1445
1211.8	0.84221	9.4385	-2.2132	-4.8363	-1.1948	3.8014
1211.8	0.89847	9.4628	-2.2206	-4.3602	0.12974	3.0107
1211.8	0.88914	9.3842	-2.328	-3.8895	1.047	1.9875
1211.8	0.81949	9.5106	-2.2574	-3.489	1.7913	0.98443
1211.8	0.66078	9.461	-2.3133	-3.4481	2.1827	0.41826
1211.9	0.62769	9.4582	-2.2849	-3.3906	1.3893	0.41605
1211.9	0.7759	9.5084	-2.2042	-3.2143	0.94691	0.29169
1211.9	0.72741	9.5012	-2.2649	-2.8323	2.2178	0.013609
1211.9	0.57719	9.4876	-2.2314	-2.6285	2.6864	-0.063948
1211.9	0.70277	9.4158	-2.2906	-2.6646	1.5991	-0.07608
1212	0.75408	9.4608	-2.2184	-2.579	1.4831	-0.16906
1212	0.72689	9.4958	-2.2926	-2.4817	2.0919	-0.48612
1212	0.7393	9.3983	-2.2393	-2.41	1.9797	-0.60023
1212	0.74268	9.438	-2.204	-2.3279	1.9284	-0.74723
1212	0.73733	9.4908	-2.255	-2.1956	2.7923	-1.0691
1212.1	0.64059	9.4982	-2.2483	-1.9937	3.5971	-1.2303
1212.1	0.66701	9.4311	-2.3185	-1.9393	3.7764	-1.297
1212.1	0.59261	9.4911	-2.2963	-1.8765	4.5917	-1.0254
1212.1	0.53257	9.5279	-2.3086	-1.9651	4.4242	-0.72248
1212.1	0.68128	9.4236	-2.287	-2.0076	3.3693	0.013798
1212.2	0.77545	9.4496	-2.2689	-2.0474	3.212	0.19913
1212.2	0.93562	9.4429	-2.3358	-2.1477	3.9374	-0.13869
1212.2	1.1059	9.387	-2.3426	-2.0987	5.1233	-0.93792
1212.2	1.4533	9.3482	-2.4227	-2.2682	7.2905	-2.7801
1212.2	1.4123	9.3592	-2.2998	-2.3164	10.662	-5.876
1212.3	1.2574	9.3436	-2.4102	-2.4871	14.216	-9.5229
1212.3	1.1311	9.6306	-2.5471	-2.2813	16.591	-13.106
1212.3	1.0479	9.4874	-2.2604	-2.4457	14.638	-15.672
1212.3	0.78933	9.4486	-2.3567	-2.6225	14.352	-18.183
1212.3	0.043355	9.5568	-2.3112	-2.2846	11.929	-20.033
1212.4	0.073702	9.5961	-2.0045	-2.2953	2.8427	-19.531
1212.4	0.33513	9.4329	-1.7781	-1.6557	-2.5698	-18.652
1212.4	0.19854	9.2759	-1.5475	-0.32935	-2.2469	-19.039
1212.4	0.30041	9.5324	-1.9221	2.0523	1.4805	-19.674
1212.4	-0.39304	9.233	-2.0615	3.8916	4.9137	-20.487
1212.5	-0.90919	8.8803	-2.005	6.2761	-0.12585	-18.834
1212.5	1.1731	9.2173	-2.447	7.6049	-3.16	-16.361
1212.5	1.2504	9.2299	-2.6206	8.5099	5.8734	-20.208
1212.5	0.66092	9.0469	-2.1654	9.4842	11.134	-27.227
1212.5	-0.21888	9.0782	-2.0711	11.149	8.4526	-33.165
1212.6	1.3705	10.178	-2.4292	11.07	5.3189	-35.095
1212.6	0.48638	9.3515	-2.9309	10.492	12.693	-41.302
1212.6	-2.8414	8.4713	-3.0181	11.811	20.927	-44.381
1212.6	-2.0718	9.8334	-2.5316	9.381	7.8981	-36.407
1212.6	0.36384	9.6748	-2.9676	7.1821	-6.6257	-32.529
1212.7	-0.28319	8.7656	-2.8349	9.7746	-0.36092	-36.112
1212.7	-1.6144	9.2827	-2.6571	12.938	13.489	-39.403
1212.7	-0.39757	9.1387	-2.6842	12.95	13.12	-37.88
1212.7	-2.3409	9.0429	-3.2017	14.005	7.1817	-38.064
1212.7	-2.1411	9.6555	-2.7994	14.007	3.8134	-38.668
1212.8	-1.3551	9.262	-3.1471	12.474	-7.376	-35.239
1212.8	-1.2869	8.3738	-3.9197	11.358	-7.2381	-35.125
1212.8	-1.9684	8.946	-3.4505	10.369	-1.8242	-34.276
1212.8	-2.7828	9.8273	-3.565	9.1997	1.7845	-33.233
1212.8	-2.0027	8.647	-3.4347	5.5759	3.5277	-30.408
1212.9	-2.1376	8.8433	-2.9835	5.6418	3.0865	-30.867
1212.9	-2.5252	9.069	-2.5842	7.6781	1.5941	-34.605
1212.9	-3.008	8.8252	-2.6328	8.9916	0.49664	-34.783
1212.9	-3.9973	9.1954	-2.3803	13.165	1.4861	-33.432
1212.9	-1.4699	8.0793	-3.6803	13.378	-0.5631	-31.514
1213	-1.0458	8.4325	-4.0043	15.275	7.0378	-28.294
1213	-4.1145	9.3839	-3.4778	15.524	5.7659	-28.832
1213	-3.1279	8.6709	-3.5661	11.259	-3.8165	-28.629
1213	-2.2169	8.5073	-3.6658	9.8655	-8.1957	-23.687
1213	-1.8829	8.5717	-4.4033	8.6097	-4.7748	-26.764
1213.1	-3.5067	8.8205	-4.2086	6.1412	4.0116	-28.071
1213.1	-3.5789	8.2593	-3.8694	3.2684	5.4405	-27.164
1213.1	-3.8778	8.8588	-4.1207	1.38	1.1608	-23.7
1213.1	-3.5862	8.2313	-3.7479	-1.4386	0.74525	-20.959
1213.1	-3.6914	8.0033	-3.7384	-0.73565	1.0661	-18.461
1213.2	-3.7078	8.4534	-3.7429	-0.44916	1.3091	-16.163
1213.2	-3.5501	8.5721	-3.6717	-1.0476	1.1763	-12.216
1213.2	-4.0779	8.0401	-3.6946	-0.36098	4.2596	-10.617
1213.2	-3.4379	8.3696	-3.9611	-1.607	7.457	-7.9171
1213.2	-4.1255	8.4316	-4.0538	-3.2753	7.7763	-4.7325
1213.3	-3.9332	8.1555	-3.7052	-5.1102	8.6762	-2.4519
1213.3	-3.2882	8.549	-3.7184	-6.1675	8.0994	0.56293
1213.3	-3.9272	8.441	-3.6762	-7.4602	9.6873	1.9982
1213.3	-3.6871	8.3396	-3.3831	-7.7967	12.842	2.8341
1213.3	-3.7832	8.5645	-3.4476	-7.164	12.906	4.3213
1213.4	-4.321	8.356	-3.3071	-6.2182	11.962	6.6838
1213.4	-3.5812	8.4048	-3.3223	-4.7601	10.3	8.7704
1213.4	-3.4099	8.3076	-3.2997	-2.8552	10.774	10.205
1213.4	-2.3361	8.2487	-3.5524	-0.14316	13.647	11.899
1213.4	-2.1655	8.2836	-4.1009	3.3327	20.662	12.488
1213.5	-3.3764	8.5978	-4.0572	5.2049	25.027	11.772
1213.5	-3.3526	8.9269	-4.2636	3.4545	23.162	12.256
1213.5	-2.6908	8.7798	-4.6011	-1.561	16.723	13.448
1213.5	-2.5501	8.5133	-4.7001	-6.302	13.459	14.348
1213.5	-3.2351	8.5311	-4.1405	-9.7215	15.241	12.983
1213.6	-3.3688	8.502	-3.8762	-12.232	7.6373	12.583
1213.6	-2.8316	8.4421	-3.5941	-13.505	-1.8574	11.667
1213.6	-1.9438	8.5648	-3.5907	-12.484	-5.8211	9.3356
1213.6	-1.9535	8.4466	-3.3812	-10.048	-1.2595	6.8479
1213.6	-2.3313	8.4648	-3.3691	-6.8816	4.5437	4.0905
1213.7	-2.5263	8.5471	-3.3488	-4.2502	7.0168	2.4743
1213.7	-2.6363	8.4743	-3.3965	-2.0706	5.372	1.0575
1213.7	-2.7929	8.4981	-3.483	-0.015105	2.3612	0.19117
1213.7	-2.4504	8.7173	-3.749	0.75594	-0.084422	-0.75051
1213.7	-2.3543	8.4995	-3.7717	0.76113	0.5285	-1.2666
1213.8	-2.3108	8.854	-4.0111	1.1961	1.1315	-2.5461
1213.8	-2.9926	8.5629	-3.8972	-0.10539	3.4117	-2.5833
1213.8	-3.3259	8.3594	-3.787	0.18768	1.1003	-1.1408
1213.8	-3.0794	8.3455	-3.681	-0.33979	-2.1095	-0.18344
1213.8	-2.615	8.5976	-3.862	-0.93715	-2.0354	-0.34925
1213.9	-2.5718	8.733	-4.0512	-1.3154	1.2533	0.013712
1213.9	-2.9044	8.621	-4.0231	-1.5583	3.254	0.56445
1213.9	-2.9994	8.5214	-3.9719	-2.4452	1.9826	1.3556
1213.9	-2.9251	8.5253	-3.7196	-3.126	-1.9432	2.5094
1213.9	-2.7037	8.5408	-3.6251	-2.7151	-6.4312	3.3993
1214	-2.3824	8.797	-3.7221	-1.8123	-6.946	2.7235
1214	-2.3445	8.6257	-3.7508	-1.9071	-2.3629	1.6289
1214	-2.5627	8.6426	-3.8415	-1.7941	0.78323	0.17425
1214	-2.7508	8.5149	-3.7184	-1.6651	1.8965	-0.36736
1214	-2.7088	8.5531	-3.7132	-0.67953	-1.4106	-0.4752
1214.1	-2.6954	8.5428	-3.7479	0.20235	-4.1806	-0.47378
1214.1	-2.6644	8.6501	-3.8125	0.69574	-4.2252	-0.38727
1214.1	-2.5738	8.6806	-3.8501	0.43645	-2.9826	-0.73213
1214.1	-2.6081	8.6476	-3.8016	0.029357	-1.4579	-0.89078
1214.1	-2.7052	8.5153	-3.8064	0.15906	-0.45904	-1.2832
1214.2	-2.6591	8.4987	-3.8736	0.093666	-0.19555	-1.7813
1214.2	-2.6436	8.481	-3.9011	-0.51113	0.79815	-2.1696
1214.2	-2.6864	8.5675	-3.9274	-0.78235	1.141	-2.685
1214.2	-2.7515	8.6526	-3.9494	-1.3767	0.76226	-2.8502
1214.2	-2.8119	8.5802	-3.9315	-2.0484	0.44221	-2.7126
1214.3	-2.7521	8.5624	-3.9052	-2.5513	0.06347	-2.5813
1214.3	-2.7997	8.4609	-3.8316	-2.9836	0.88044	-2.6359
1214.3	-2.8314	8.5402	-3.821	-3.2207	0.87037	-2.4363
1214.3	-2.8268	8.5807	-3.8603	-3.3907	0.62147	-2.1289
1214.3	-2.8693	8.5746	-3.8304	-3.3975	0.37874	-1.6866
1214.4	-2.815	8.5635	-3.8531	-3.6032	0.27326	-1.2324
1214.4	-2.8508	8.494	-3.8676	-3.8628	1.2146	-1.0832
1214.4	-2.8714	8.4944	-3.82	-4.0555	1.745	-0.73206
1214.4	-2.8281	8.5223	-3.7385	-4.0453	1.1301	-0.25161
1214.4	-2.851	8.5726	-3.8292	-3.743	0.5447	-0.0058659
1214.5	-2.8487	8.5617	-3.7563	-3.6069	0.46666	0.16021
1214.5	-2.7835	8.5675	-3.7157	-3.2758	0.61777	0.35113
1214.5	-2.8259	8.6696	-3.7481	-2.6561	1.0337	0.29645
1214.5	-2.7883	8.6339	-3.6694	-2.4481	1.5935	0.2657
1214.5	-2.8304	8.5855	-3.777	-2.4318	1.8704	0.48285
1214.6	-2.864	8.5586	-3.8315	-2.3212	1.7253	0.63445
1214.6	-2.7919	8.553	-3.7451	-2.0413	1.0269	0.59645
1214.6	-2.7934	8.5919	-3.7882	-2.0257	0.70057	0.70116
1214.6	-2.7941	8.5377	-3.782	-2.1468	0.80557	0.78636
1214.6	-2.7511	8.5504	-3.7914	-2.089	1.354	0.60806
1214.7	-2.7218	8.5919	-3.7949	-2.1198	1.5065	0.55
1214.7	-2.7644	8.5121	-3.8468	-2.2117	2.0239	0.54108
1214.7	-2.7843	8.5189	-3.8156	-2.4158	1.6598	0.57787
1214.7	-2.748	8.5628	-3.8407	-2.5222	0.84602	0.64698
1214.7	-2.7431	8.5679	-3.9068	-2.5274	0.41679	0.51584
1214.8	-2.7436	8.5915	-3.7703	-2.5672	1.027	0.30925
1214.8	-2.7887	8.545	-3.8465	-2.7905	2.1534	0.35167
1214.8	-2.7657	8.5791	-3.7598	-2.7479	1.744	0.42973
1214.8	-2.751	8.5453	-3.7433	-2.6739	1.4562	0.43901
1214.8	-2.7293	8.5593	-3.8592	-2.7986	2.1776	0.31532
1214.9	-2.7848	8.5705	-3.7934	-2.6894	2.6393	0.12858
1214.9	-2.7875	8.6388	-3.7501	-2.4489	1.5659	0.15306
1214.9	-2.7276	8.5212	-3.7114	-2.397	0.92212	0.17053
1214.9	-2.6808	8.6163	-3.8362	-2.3185	1.2924	0.072987
1214.9	-2.7579	8.6595	-3.8605	-2.3905	2.0254	-0.17652
1215	-2.7668	8.5244	-3.8663	-2.774	2.5763	-0.24892
1215	-2.7782	8.5676	-3.8797	-2.8843	2.2858	-0.28347
1215	-2.8189	8.5524	-3.7632	-3.0593	2.0505	-0.093755
1215	-2.7488	8.5948	-3.8619	-3.136	1.7501	0.037063
1215	-2.7748	8.5202	-3.8252	-3.5141	2.807	-0.030917
1215.1	-2.7493	8.4889	-3.7758	-3.5146	4.418	-0.020641
1215.1	-2.7919	8.6232	-3.7566	-3.3935	5.4242	0.50125
1215.1	-2.8283	8.5536	-3.7678	-3.0748	5.553	1.1236
1215.1	-2.9387	8.6304	-3.8001	-2.7015	5.9086	1.6247
1215.1	-2.8977	8.6105	-3.6455	-2.5988	7.1757	2.6695
1215.2	-2.6826	8.5199	-3.6633	-2.8644	6.3337	3.9477
1215.2	-2.6591	8.4936	-3.6588	-2.7039	7.0153	4.164
1215.2	-2.5853	8.5769	-3.7946	-1.8747	9.5854	4.1908
1215.2	-2.7143	8.6655	-3.8294	-2.2806	10.695	4.2928
1215.2	-2.6181	8.6195	-3.7872	-2.4351	9.2782	4.7935
1215.3	-2.5283	8.6098	-3.9384	-2.2283	7.472	4.9812
1215.3	-2.626	8.5714	-3.7971	-1.9831	6.4753	4.8964
1215.3	-2.4984	8.5464	-3.7647	-1.3778	3.731	4.6823
1215.3	-2.2523	8.6915	-3.9871	-1.2826	1.6714	3.9032
1215.3	-2.0476	8.5217	-3.8266	-1.2481	1.5595	2.1119
1215.4	-2.0253	8.652	-3.8785	-0.40528	3.1672	-0.27685
1215.4	-2.3013	8.7336	-3.9243	-0.64977	4.7525	-1.993
1215.4	-2.3778	8.5102	-3.9104	-1.4129	4.2056	-3.3884
1215.4	-2.2877	8.4238	-4.0249	-1.9484	2.8477	-4.6456
1215.4	-2.2951	8.3548	-4.0495	-2.4575	1.3207	-6.8312
1215.5	-2.3866	8.2355	-3.8627	-2.5823	2.6298	-9.272
1215.5	-2.0143	8.335	-4.0236	-2.1846	4.1414	-12.408
1215.5	-1.4377	8.6078	-3.9377	-1.7735	5.8114	-15.673
1215.5	-1.2119	8.6365	-3.4458	-0.95785	6.5867	-19.302
1215.5	-0.97579	8.2407	-3.8627	1.639	3.0508	-18.565
1215.6	-2.6011	9.0054	-4.6306	4.3055	-5.5791	-15.454
1215.6	-5.1048	8.5128	-5.152	3.6533	-20.915	-14.757
1215.6	-3.6173	8.3223	-4.5161	-3.0569	-35.884	-19.079
1215.6	-1.6616	9.5562	-3.4637	-10.476	-39.937	-27.607
1215.6	-2.8819	8.3492	-3.4915	-12.585	-29.638	-31.439
1215.7	-3.8471	8.3905	-3.6857	-12.332	-15.994	-36.847
1215.7	-4.1939	8.683	-2.7911	-12.695	-11.583	-35.252
1215.7	-4.3312	8.0938	-2.3495	-10.148	-16.167	-30.961
1215.7	-4.3278	7.9121	-2.9582	-5.9387	-10.429	-26.265
1215.7	-4.653	8.2921	-3.7651	-3.0907	1.2443	-21.894
1215.8	-4.9996	7.9606	-3.9761	-3.0701	6.7756	-15.684
1215.8	-4.7927	8.0178	-3.6609	-6.213	2.9972	-6.385
1215.8	-4.4018	8.1583	-4.0634	-9.2691	0.79393	2.558
1215.8	-4.7685	8.2685	-3.4912	-10.254	6.3745	7.1267
1215.8	-5.0062	8.3395	-3.3441	-10.738	7.1517	12.614
1215.9	-5.2252	8.4152	-3.324	-11.3	3.5873	19.45
1215.9	-4.5268	8.1139	-3.3509	-11.839	-2.1301	26.191
1215.9	-4.0298	8.1994	-3.6061	-10.829	-2.9153	33.376
1215.9	-4.0732	8.6127	-3.6341	-11.437	-1.2361	37.023
1215.9	-3.8186	8.2943	-3.6334	-12.536	-1.1472	40.185
1216	-3.2571	8.3659	-3.8509	-13.063	-3.4574	43.547
1216	-2.9609	8.4802	-3.7418	-13.017	-3.1081	46.4
1216	-2.923	8.6181	-3.1863	-13.803	-0.076716	47.869
1216	-2.6328	8.9604	-3.1646	-14.897	-0.29128	48.441
1216	-2.2854	8.7428	-3.325	-16.043	-1.0713	49.04
1216.1	-2.1122	8.9466	-3.3743	-16.518	0.68672	49.193
1216.1	-2.2761	9.0558	-3.3054	-18.439	3.2616	48.386
1216.1	-2.4233	8.9946	-3.3511	-20.605	2.7284	49.319
1216.1	-2.4772	8.8036	-3.1133	-22.667	-0.60043	51.277
1216.1	-2.6416	9.3635	-2.9777	-23.625	-4.5918	54.877
1216.2	-2.0841	9.1659	-2.7899	-24.788	-6.3443	59.284
1216.2	-2.0364	9.3203	-2.6699	-23.207	-5.2402	62.161
1216.2	-1.3987	9.1025	-2.8064	-23.228	-5.8991	65.642
1216.2	-1.1769	8.9084	-2.5109	-23.274	-9.5625	68.983
1216.2	-1.008	9.2683	-2.2136	-22.87	-9.1127	70.208
1216.3	0.20971	8.9053	-2.2247	-22.331	-8.7652	70.934
1216.3	0.1786	8.9709	-1.9945	-20.749	-6.8283	69.754
1216.3	0.49975	8.8564	-2.0516	-17.971	1.1991	66.83
1216.3	0.79863	9.1263	-1.2088	-14.109	0.68307	63.771
1216.3	1.1656	9.1065	-1.2471	-10.82	-2.7503	60.207
1216.4	1.1453	9.3563	-1.3885	-4.584	-9.1825	54.606
1216.4	1.7478	9.2671	-1.4619	-0.90152	-15.115	49.84
1216.4	2.7546	9.4107	-1.7542	1.7221	-13.233	42.012
1216.4	3.7843	9.1533	-2.5016	3.5712	-5.6585	30.927
1216.4	4.2141	9.138	-2.9322	4.4053	7.3762	17.026
1216.5	3.2002	9.3762	-2.8318	3.7205	13.971	1.7913
1216.5	2.2383	9.2538	-3.2367	2.3367	11.761	-9.1983
1216.5	0.65611	9.5376	-2.7879	0.036445	7.4429	-14.812
1216.5	0.46474	9.5466	-2.3393	-2.4699	-3.0382	-15.645
1216.5	1.1623	9.6913	-2.0373	-3.4779	-8.5259	-14.482
1216.6	0.97055	9.3395	-2.4252	-2.6091	-1.2248	-14.527
1216.6	-0.43209	9.2026	-2.3216	-1.7553	7.5	-12.843
1216.6	-0.27695	9.4138	-2.1856	-1.5589	5.7695	-7.9003
1216.6	0.69337	9.7846	-2.1196	-1.6572	1.2627	-2.9658
1216.6	0.28737	9.6023	-2.1174	-2.0504	3.7157	-1.1184
1216.7	0.38567	9.3821	-2.4206	-2.4557	4.8686	0.60971
1216.7	0.77537	9.4193	-2.4961	-3.0423	1.6192	2.0923
1216.7	1.2595	9.3958	-2.5287	-3.2442	-1.2236	2.1706
1216.7	1.17	9.668	-2.4856	-3.1174	-1.9877	1.2893
1216.7	0.91221	9.1621	-2.5164	-3.8263	-2.1104	0.14
1216.8	0.76701	9.5081	-2.3773	-3.8226	-2.6605	-0.37076
1216.8	0.93599	9.3558	-2.229	-4.0977	-4.2892	-0.56207
1216.8	1.4648	9.3937	-2.2645	-3.5414	-2.2667	-0.96479
1216.8	0.37239	9.6682	-2.2328	-2.7854	4.8732	-1.9754
1216.8	0.21302	9.3426	-2.2474	-2.796	4.3833	-0.87208
1216.9	1.0434	9.5181	-2.3657	-2.8374	0.34359	0.99224
1216.9	0.82732	9.4515	-2.3046	-2.889	2.1968	1.2825
1216.9	0.94547	9.4666	-2.4292	-2.933	2.179	0.86431
1216.9	1.2674	9.4081	-2.4301	-3.269	0.3343	0.18096
1216.9	0.88568	9.5762	-2.2477	-3.2605	1.8195	-1.3046
1217	0.97388	9.4054	-2.3038	-3.1187	1.2131	-1.8453
1217	1.0482	9.4885	-2.3445	-2.9714	1.8747	-2.3192
1217	0.63931	9.4173	-2.3327	-2.7479	4.7993	-2.7855
1217	0.6899	9.4147	-2.326	-2.6552	4.5221	-2.0729
1217	0.95019	9.4531	-2.4515	-2.4776	4.8382	-1.1691
1217.1	0.95245	9.2203	-2.6153	-2.0595	8.1181	-0.74252
1217.1	0.9992	9.3206	-2.4708	-1.621	10.104	-0.45167
1217.1	0.21394	9.8681	-2.0736	-1.9675	8.6526	-0.90982
1217.1	0.29104	9.6465	-2.0254	-2.9376	3.6619	-0.57762
1217.1	1.1571	9.3866	-2.1532	-3.067	-0.077267	0.53429
1217.2	1.2089	9.4192	-2.4401	-2.8824	2.7884	-0.44277
1217.2	0.96395	9.3697	-2.3569	-2.9433	6.7212	-1.763
1217.2	1.0733	9.3091	-2.3192	-2.7504	8.1187	-2.4703
1217.2	0.97278	9.5851	-2.2906	-2.3231	9.3764	-2.8885
1217.2	0.47622	9.5619	-2.2283	-2.2913	8.6031	-2.9322
1217.3	0.69263	9.4635	-2.3036	-2.1766	6.1278	-2.1867
1217.3	0.78481	9.5809	-2.209	-2.5913	5.4973	-1.7777
1217.3	0.71056	9.471	-2.3601	-2.6477	6.2792	-1.8533
1217.3	0.74319	9.4694	-2.2715	-2.8999	4.6254	-1.6164
1217.3	1.0884	9.5014	-2.3689	-2.2161	4.0239	-1.4824
1217.4	0.99353	9.3968	-2.4124	-1.3403	6.5432	-1.6829
1217.4	0.62119	9.4593	-2.3518	-1.4008	6.0722	-1.8151
1217.4	0.58743	9.6681	-2.2036	-1.5361	3.0519	-1.8376
1217.4	0.64228	9.4907	-2.2044	-2.2004	-1.3005	-1.6859
1217.4	0.96662	9.4983	-2.3895	-2.5563	-2.5215	-1.6284
1217.5	1.0513	9.4148	-2.4291	-2.3871	-0.3533	-2.0632
1217.5	0.81943	9.3353	-2.2888	-1.818	1.3443	-2.3497
1217.5	0.43537	9.6093	-2.1036	-2.1048	0.63264	-2.6379
1217.5	0.54675	9.6353	-2.0649	-2.8145	-2.3553	-2.6497
1217.5	0.85667	9.3823	-2.4109	-2.2467	-2.2613	-1.8743
1217.6	0.87395	9.4144	-2.398	-2.2755	-0.54745	-2.1189
1217.6	0.69382	9.4407	-2.4422	-1.9889	1.3638	-2.3249
1217.6	0.73688	9.437	-2.4486	-2.0258	1.4516	-2.1517
1217.6	0.71545	9.4467	-2.2322	-2.1936	1.1453	-1.9599
1217.6	0.65231	9.5448	-2.3295	-2.3077	0.49478	-1.9378
1217.7	0.83934	9.4405	-2.2399	-2.6353	-0.038472	-2.155
1217.7	0.86463	9.4404	-2.2619	-2.2208	1.6727	-2.674
1217.7	0.63082	9.4572	-2.2962	-1.8945	3.2434	-3.0873
1217.7	0.61219	9.4777	-2.3543	-2.1134	3.003	-3.1397
1217.7	0.78584	9.5195	-2.407	-2.3319	3.1009	-3.1053
1217.8	0.62725	9.3797	-2.3638	-2.2574	3.5991	-3.1845
1217.8	0.52426	9.4416	-2.2957	-2.4516	3.0211	-3.0917
1217.8	0.64336	9.5476	-2.3125	-2.5027	2.3073	-2.7595
1217.8	0.58368	9.478	-2.2578	-2.5751	2.3465	-2.4505
1217.8	0.5332	9.4669	-2.3019	-2.748	2.1214	-2.255
1217.9	0.63995	9.4885	-2.23	-2.8549	1.7273	-2.1119
1217.9	0.55527	9.4915	-2.2991	-2.7478	2.3812	-1.715
1217.9	0.3815	9.4065	-2.3973	-2.6598	2.3741	-1.1755
1217.9	0.516	9.4681	-2.3152	-2.926	0.48358	-0.41708
1217.9	0.67564	9.432	-2.3078	-3.0996	-0.32804	0.012102
1218	0.62266	9.4618	-2.3537	-3.0244	0.58066	0.080476
1218	0.64547	9.4429	-2.2726	-2.9489	1.033	-0.091984
1218	0.70078	9.5049	-2.4079	-2.6708	1.2763	-0.089673
1218	0.67537	9.4531	-2.3781	-2.6217	1.324	-0.10204
1218	0.76513	9.4695	-2.3064	-2.6166	1.4314	-0.37774
1218.1	0.63102	9.4846	-2.3257	-2.5355	1.6887	-0.63111
1218.1	0.65718	9.4547	-2.3074	-2.5956	1.4689	-0.80588
1218.1	0.6161	9.4929	-2.1815	-2.5055	1.7275	-0.8958
1218.1	0.584	9.4703	-2.1543	-2.494	1.9818	-1.1001
1218.1	0.67521	9.5213	-2.2722	-2.3284	1.9671	-0.97966
1218.2	0.55441	9.469	-2.3309	-2.0245	2.7329	-0.84177
1218.2	0.51174	9.4511	-2.3594	-1.8918	2.5587	-0.66275
1218.2	0.64848	9.4528	-2.2456	-2.0884	1.2598	-0.093743
1218.2	0.70042	9.4734	-2.3249	-2.1142	1.193	-0.095977
1218.2	0.66953	9.4409	-2.3227	-2.1506	1.5992	-0.32239
1218.3	0.82971	9.4458	-2.2971	-2.2517	1.33	-0.87502
1218.3	0.88915	9.4637	-2.3571	-1.8693	2.3368	-1.3206
1218.3	0.79369	9.4241	-2.387	-1.6607	4.7037	-2.1927
1218.3	0.60484	9.4804	-2.4491	-2.0914	5.328	-3.5731
1218.3	0.80851	9.4024	-2.335	-2.2276	2.8537	-3.9918
1218.4	0.98572	9.3624	-2.3688	-2.5464	2.0608	-5.102
1218.4	0.9209	9.4601	-2.4187	-3.0327	3.3814	-7.0643
1218.4	1.0398	9.5221	-2.378	-2.9702	3.7648	-9.1264
1218.4	1.0613	9.4653	-2.419	-3.1967	5.0189	-11.775
1218.4	0.82933	9.3203	-2.3701	-3.2329	5.677	-14.977
1218.5	0.793	9.5709	-2.2305	-2.9265	5.5264	-18.104
1218.5	1.233	9.4833	-2.3073	-1.943	1.1864	-21.334
1218.5	0.98838	8.8142	-2.5295	-1.6245	1.2338	-25.009
1218.5	0.39736	9.2773	-1.9192	-0.56266	7.4179	-30.469
1218.5	-0.84011	9.6782	-1.4511	1.2111	1.7869	-32.936
1218.6	0.22745	9.396	-1.6797	3.8432	-3.6823	-32.753
1218.6	1.9245	9.0648	-2.0163	8.7008	1.0299	-33.41
1218.6	0.46401	9.1027	-2.2428	11.127	16.663	-37.537
1218.6	-1.5779	8.7854	-1.7745	13.331	23.059	-43.152
1218.6	-1.4749	9.2872	-2.0668	15.522	9.047	-41.793
1218.7	0.80646	9.7032	-2.8275	15.249	-2.7409	-41.662
1218.7	-0.87117	9.2766	-3.4104	15.844	-1.0893	-46.751
1218.7	-2.2716	9.0721	-3.0611	16.36	10.043	-45.767
1218.7	-0.68408	9.3507	-2.8968	13.843	7.4831	-39.894
1218.7	-0.57432	8.888	-4.1258	10.353	9.2471	-38.973
1218.8	-2.2145	9.1113	-2.903	10.085	19.289	-41.028
1218.8	-2.6412	9.5372	-2.34	10.968	11.263	-39.544
1218.8	-1.4704	8.6538	-3.0757	10.12	-1.7006	-34.433
1218.8	-1.8298	9.1949	-2.9562	12.609	-4.7317	-36.165
1218.8	-0.57668	8.7996	-2.7306	13.643	-10.315	-39.251
1218.9	-0.96126	8.876	-3.3552	15.705	-11.501	-42.227
1218.9	-2.5624	8.6095	-4.0218	16.913	2.8116	-44.048
1218.9	-3.6118	8.8437	-3.0363	15.498	6.6905	-41.81
1218.9	-2.1566	8.9805	-3.0498	15.074	-3.6448	-39.339
1218.9	-2.2566	8.8544	-2.9887	14.962	-7.0756	-40.309
1219	-2.3224	8.6387	-3.6361	16.166	1.6241	-41.014
1219	-3.1575	8.6597	-3.4625	15.766	9.9908	-41.83
1219	-4.5596	9.2022	-3.0667	11.639	4.6262	-43.503
1219	-3.3922	8.0529	-3.7422	9.3419	-3.2863	-37.66
1219	-3.7484	8.5456	-4.1006	10.075	-6.7066	-31.418
1219.1	-4.4357	8.5466	-3.8354	9.069	-3.2769	-28.903
1219.1	-4.0259	8.0808	-3.6002	7.3751	-0.43423	-23.487
1219.1	-4.5592	8.4971	-3.8265	7.3615	-4.1051	-17.818
1219.1	-4.2207	8.4516	-3.3318	7.2798	-6.722	-12.396
1219.1	-3.1144	7.8365	-4.0955	7.9299	-2.6707	-8.5604
1219.2	-3.6017	7.9349	-4.4933	7.9388	8.7391	-8.0968
1219.2	-4.5814	9.0639	-4.2322	4.1842	7.5894	-4.221
1219.2	-3.6642	8.1237	-3.7873	0.23271	0.65555	2.6464
1219.2	-3.1506	8.0767	-3.6814	0.96852	3.7837	5.7874
1219.2	-3.8588	8.667	-3.7184	1.8256	8.7685	6.0359
1219.3	-3.8867	8.6305	-3.5661	1.0937	10.678	7.3375
1219.3	-3.3171	8.284	-3.7897	0.7743	12.238	8.0137
1219.3	-3.0477	8.4845	-4.1302	-0.55939	13.451	7.3934
1219.3	-3.2493	8.2961	-4.0611	-2.4401	14.208	6.8162
1219.3	-3.0407	8.3688	-4.0962	-3.5903	13.781	5.9062
1219.4	-3.4206	8.6095	-4.2692	-4.9737	11.919	7.2812
1219.4	-4.2257	8.412	-3.9346	-5.9788	10.423	8.2152
1219.4	-2.7896	9.0286	-3.6248	-7.2863	8.3756	9.2127
1219.4	-2.8957	8.2685	-4.0041	-9.0059	11.948	13.359
1219.4	-4.3186	7.7567	-4.358	-9.2419	15.821	14.1
1219.5	-2.378	8.1977	-4.0397	-10.112	17.184	12.674
1219.5	-2.2063	8.4973	-4.3386	-9.1818	13.877	12.684
1219.5	-1.9471	8.4968	-4.1014	-9.8806	12.348	11.758
1219.5	-2.1619	8.4999	-4.1749	-9.3999	11.455	10.644
1219.5	-3.0359	8.3926	-3.7567	-8.1608	7.135	10.55
1219.6	-3.0604	8.6895	-3.3817	-8.1494	0.6246	8.3786
1219.6	-2.175	8.6536	-3.5356	-9.6204	-0.85582	5.2562
1219.6	-2.2679	8.4415	-3.5708	-8.2795	2.5558	2.227
1219.6	-2.6994	8.5716	-3.6948	-4.9555	1.8181	-0.59719
1219.6	-3.1269	8.5648	-3.6264	-3.418	1.5375	-1.0623
1219.7	-2.8656	8.5074	-3.6077	-3.6283	-1.3254	-0.36783
1219.7	-2.5769	8.5433	-3.771	-3.1205	-4.4664	0.23456
1219.7	-2.4998	8.5445	-4.0087	-2.9251	-0.89827	0.0030179
1219.7	-2.6941	8.4819	-4.02	-4.0025	4.9096	-1.0344
1219.7	-2.9076	8.459	-4.0218	-5.0875	6.9516	-1.1179
1219.8	-3.0427	8.6589	-4.0392	-5.9374	4.3488	-0.44154
1219.8	-2.9964	8.747	-3.9866	-7.8219	-0.084557	0.72736
1219.8	-2.8033	8.4481	-3.6989	-9.7082	-3.1576	2.4743
1219.8	-2.6033	8.4828	-3.5244	-9.3053	-5.5334	2.4178
1219.8	-2.4435	8.7003	-3.2527	-7.5891	-6.1468	1.9513
1219.9	-2.5562	8.9007	-3.1697	-5.3675	-4.0644	0.78511
1219.9	-2.7303	8.6712	-3.2821	-3.8839	-0.0015682	0.66089
1219.9	-2.8126	8.4035	-3.4002	-2.2903	2.3314	0.75376
1219.9	-2.832	8.3564	-3.4625	-0.1884	1.2678	0.30964
1219.9	-2.8025	8.659	-3.5882	1.6029	-1.2591	0.061231
1220	-2.8469	8.7825	-3.6451	2.3056	-2.1108	0.41887
1220	-2.679	8.6171	-3.6658	2.3041	-2.7636	0.95013
1220	-2.617	8.6019	-3.7538	2.5564	-3.0378	0.7462
1220	-2.485	8.6868	-3.7927	2.6548	-1.9207	0.18941
1220	-2.6438	8.5826	-3.7514	2.5882	0.48521	-0.54017
1220.1	-2.7452	8.5556	-3.8157	2.3354	1.7991	-0.76325
1220.1	-2.7489	8.5481	-3.8739	1.4406	1.2984	-0.83344
1220.1	-2.769	8.5829	-3.8752	1.0625	-0.36958	-0.4455
1220.1	-2.7114	8.6476	-3.7696	1.1456	-1.8592	-0.19013
1220.1	-2.7054	8.6508	-3.7436	1.2816	-2.0426	-0.086093
1220.2	-2.6831	8.5396	-3.8188	0.94792	-0.43354	-0.15367
1220.2	-2.7142	8.5006	-3.847	0.60019	1.4986	-0.46779
1220.2	-2.7887	8.5446	-3.8404	0.42462	2.4354	-0.93623
1220.2	-2.7904	8.6239	-3.8722	-0.12723	3.0676	-1.0099
1220.2	-2.6682	8.5604	-3.9708	-1.0641	3.3723	-0.85551
1220.3	-2.7416	8.4999	-3.9345	-1.8764	2.1644	-1.0762
1220.3	-2.7355	8.5351	-3.965	-2.5582	1.7853	-1.0481
1220.3	-2.7526	8.5689	-3.9121	-2.8639	1.9462	-1.231
1220.3	-2.7798	8.6469	-3.8214	-3.1887	2.0171	-1.3897
1220.3	-2.754	8.6073	-3.8709	-3.539	2.1121	-1.2354
1220.4	-2.7475	8.5821	-3.8118	-3.8651	1.9264	-0.96323
1220.4	-2.7903	8.5889	-3.8747	-3.8249	1.8605	-0.72494
1220.4	-2.7834	8.5324	-3.7649	-3.5894	1.1895	-0.58848
1220.4	-2.7204	8.5414	-3.7609	-3.6485	0.91654	-0.46871
1220.4	-2.6975	8.6002	-3.8145	-3.4193	0.93587	-0.69733
1220.5	-2.7221	8.6052	-3.7408	-3.1215	1.7145	-0.88928
1220.5	-2.7585	8.5984	-3.7858	-3.1187	2.0741	-1.0171
1220.5	-2.7885	8.5787	-3.6993	-3.2974	2.2156	-1.1077
1220.5	-2.8034	8.531	-3.8104	-3.3603	1.3203	-0.72149
1220.5	-2.7331	8.5765	-3.7355	-3.2901	0.40716	-0.4504
1220.6	-2.6927	8.5612	-3.7398	-3.1463	0.65671	-0.27036
1220.6	-2.7845	8.5685	-3.7957	-3.0124	1.5205	-0.2926
1220.6	-2.7587	8.6349	-3.7169	-3.0034	2.0843	-0.42735
1220.6	-2.771	8.5712	-3.7895	-3.0728	2.2149	-0.47601
1220.6	-2.8401	8.587	-3.7456	-2.9871	1.8879	-0.31552
1220.7	-2.8483	8.5885	-3.7022	-2.6051	1.1729	0.038137
1220.7	-2.759	8.6176	-3.6837	-2.0652	0.24132	0.10905
1220.7	-2.6733	8.6251	-3.6952	-1.7652	0.6785	0.22501
1220.7	-2.7196	8.5602	-3.6718	-1.6525	2.0575	0.16655
1220.7	-2.8405	8.5748	-3.8275	-1.4031	2.791	0.08272
1220.8	-2.8662	8.5654	-3.7805	-1.366	2.4629	0.1639
1220.8	-2.7952	8.528	-3.8267	-1.4295	1.6395	0.2752
1220.8	-2.6857	8.5613	-3.7957	-1.3131	1.326	0.18216
1220.8	-2.691	8.6696	-3.7958	-1.6456	1.2678	0.089988
1220.8	-2.708	8.5817	-3.831	-2.0071	1.6027	0.10403
1220.9	-2.6929	8.5846	-3.8929	-2.3257	2.3615	-0.1293
1220.9	-2.802	8.5647	-3.8478	-2.7279	2.7907	-0.25475
1220.9	-2.7541	8.6005	-3.7229	-2.9399	1.9568	-0.11575
1220.9	-2.7431	8.5644	-3.7536	-3.2529	1.1687	-0.018156
1220.9	-2.6847	8.5713	-3.6425	-3.1175	1.004	-0.039757
1221	-2.6908	8.5849	-3.7488	-2.9454	1.4742	-0.17301
1221	-2.7145	8.5325	-3.755	-2.7959	2.2174	-0.52593
1221	-2.7426	8.5603	-3.7682	-2.4575	2.558	-0.63211
1221	-2.788	8.5957	-3.7625	-2.2524	2.4193	-0.50899
1221	-2.7673	8.6624	-3.719	-2.2914	1.5286	-0.4872
1221.1	-2.7343	8.5614	-3.8245	-2.5661	1.0464	-0.43482
1221.1	-2.6527	8.551	-3.8593	-2.7353	1.5518	-0.52559
1221.1	-2.7416	8.6337	-3.7167	-2.8605	2.4519	-0.71173
1221.1	-2.7854	8.5489	-3.7643	-3.0495	2.6306	-0.54692
1221.1	-2.718	8.6227	-3.8309	-3.0382	1.8531	-0.337
1221.2	-2.6645	8.5966	-3.8031	-3.2606	1.458	-0.18994
1221.2	-2.7298	8.5862	-3.8093	-3.3097	1.8855	-0.18313
1221.2	-2.7654	8.5955	-3.7487	-3.1057	2.0716	-0.31489
1221.2	-2.7207	8.6009	-3.7709	-2.8659	1.7856	-0.40168
1221.2	-2.6827	8.5364	-3.7281	-2.8128	1.9603	-0.47667
1221.3	-2.7937	8.5695	-3.6858	-2.4351	1.8241	-0.5631
1221.3	-2.8012	8.6199	-3.6439	-2.0315	1.0382	-0.58175
1221.3	-2.7513	8.674	-3.7426	-1.8449	1.198	-0.39112
1221.3	-2.7358	8.4755	-3.7918	-1.6547	1.9927	-0.33434
1221.3	-2.7506	8.5125	-3.79	-1.5425	2.4817	-0.38471
1221.4	-2.814	8.5732	-3.7629	-1.6498	2.5101	-0.25012
1221.4	-2.7516	8.5698	-3.8847	-2.0324	1.7376	-0.039914
1221.4	-2.7213	8.5958	-3.9404	-2.4943	1.6629	0.021269
1221.4	-2.7187	8.5745	-3.8845	-2.6695	1.3988	0.090183
1221.4	-2.7043	8.5996	-3.8562	-3.0486	1.8601	0.31148
1221.5	-2.7708	8.5376	-3.8263	-3.319	2.6248	0.30474
1221.5	-2.7734	8.5271	-3.861	-3.8432	3.0441	0.32671
1221.5	-2.6703	8.4675	-3.8068	-3.7481	5.0116	0.69982
1221.5	-2.7664	8.5527	-3.7462	-2.7089	6.7148	0.94228
1221.5	-2.8446	8.5653	-3.8227	-3.0003	7.2492	0.97916
1221.6	-2.7651	8.6205	-3.7656	-3.1898	7.2288	1.1395
1221.6	-2.6845	8.5559	-3.7999	-3.8245	7.1209	1.4932
1221.6	-2.7606	8.519	-3.789	-3.8114	6.7057	1.8297
1221.6	-2.7487	8.6419	-3.7508	-3.67	6.2555	2.2782
1221.6	-2.6447	8.6807	-3.8346	-4.058	6.2773	2.5036
1221.7	-2.613	8.6176	-3.7684	-4.3132	5.9203	2.7896
1221.7	-2.5587	8.5733	-3.8552	-3.8629	5.1256	2.4444
1221.7	-2.5753	8.5064	-3.8106	-3.8286	6.3783	2.1728
1221.7	-2.4972	8.6431	-3.9603	-3.9	7.8837	1.7154
1221.7	-2.6507	8.6397	-3.9946	-4.4605	8.2943	1.58
1221.8	-2.6108	8.63	-3.8109	-4.9914	5.6777	1.3586
1221.8	-2.4031	8.6712	-3.7126	-4.9066	2.8987	0.62052
1221.8	-2.2777	8.4532	-3.7145	-4.947	1.8319	-0.14604
1221.8	-2.3146	8.493	-3.7902	-4.7218	3.7598	-1.8058
1221.8	-2.2568	8.4171	-3.537	-4.8424	6.7441	-4.5074
1221.9	-1.9486	8.4288	-3.5288	-3.1913	8.8377	-8.063
1221.9	-1.6109	8.5343	-3.4863	-1.4605	13.397	-11.3
1221.9	-1.2768	8.4977	-3.5987	1.7393	14.699	-16.129
1221.9	-1.5333	8.3181	-3.8292	3.3872	14.123	-19.06
1221.9	-2.349	9.1094	-3.8157	6.9325	4.5588	-19.274
1222	-2.3853	9.1852	-4.4131	5.8076	-13.032	-18.18
1222	-2.1532	8.5875	-5.105	-0.31525	-25.967	-16.208
1222	-4.2175	8.1507	-4.7731	-0.43529	-32.28	-20.148
1222	-3.4182	8.3097	-3.8612	-4.5477	-36.263	-25.141
1222	-2.4383	9.076	-3.6114	-8.8877	-33.92	-28.453
1222.1	-3.6721	8.3671	-3.0354	-10.967	-19.776	-32.594
1222.1	-4.0582	8.2011	-2.9361	-9.0167	-14.381	-34.076
1222.1	-4.2049	8.4322	-2.5096	-6.3071	-15.548	-31.4
1222.1	-4.2323	8.2883	-2.7842	-2.4615	-12.251	-28.748
1222.1	-4.4339	7.8227	-3.4481	0.65979	-4.5699	-25.94
1222.2	-4.415	8.3585	-4.3375	0.54484	2.4369	-22.601
1222.2	-4.8989	8.5005	-4.4398	-4.1215	6.1388	-16.872
1222.2	-4.9292	8.2997	-3.848	-10.098	0.5521	-10.216
1222.2	-4.6793	8.2538	-3.7249	-13.479	-3.7274	-3.6138
1222.2	-4.7491	8.2912	-3.4904	-16.589	0.14611	2.5113
1222.3	-4.8934	8.0816	-3.3504	-18.639	1.6848	7.5625
1222.3	-4.8194	7.9753	-3.1568	-18.168	3.0929	13.817
1222.3	-4.5008	8.3117	-3.054	-16.905	5.2406	18.774
1222.3	-4.5634	8.4538	-3.2412	-16.233	5.5373	23.81
1222.3	-4.3566	8.2121	-3.0624	-14.724	2.0798	30.28
1222.4	-3.9181	8.3766	-3.0725	-12.26	0.76658	34.763
1222.4	-3.2959	8.5887	-3.5738	-11.74	3.1847	38.526
1222.4	-3.5039	8.3959	-3.5171	-12.793	5.2126	40.857
1222.4	-3.4321	8.5965	-3.3045	-13.464	6.0552	42.405
1222.4	-3.1389	8.8224	-3.2766	-14.191	3.5508	44.056
1222.5	-3.0491	8.637	-3.4161	-15.49	-0.58951	45.809
1222.5	-2.8973	8.607	-3.536	-16.415	-3.9458	47.313
1222.5	-2.412	8.9821	-3.3177	-17.481	-3.9837	48.688
1222.5	-2.2378	8.8652	-3.0436	-19.724	-0.58913	49.592
1222.5	-2.4314	9.2184	-3.0412	-20.804	3.9004	49.006
1222.6	-2.4861	9.1182	-2.9685	-22.495	5.5622	49.917
1222.6	-2.4125	9.045	-2.7046	-23.676	1.2058	52.18
1222.6	-2.0263	9.2437	-2.7329	-23.268	-1.3569	55.074
1222.6	-1.8746	9.1661	-2.6278	-23.225	-3.706	56.946
1222.6	-1.316	9.2529	-2.012	-21.297	-7.6783	57.099
1222.7	-0.71986	8.9191	-2.822	-20.53	-9.0517	56.363
1222.7	-0.74331	9.0905	-2.3644	-19.287	-4.8923	54.583
1222.7	-1.0809	8.9773	-2.3837	-18.07	-7.5292	53.087
1222.7	-0.17676	8.8139	-2.7047	-18.079	-13.687	53.293
1222.7	0.09352	9.2205	-2.0503	-16.421	-13.607	52.469
1222.8	-0.066775	9.0482	-1.4814	-14.35	-10.188	49.883
1222.8	0.49757	9.3554	-1.293	-10.249	-8.5611	47.003
1222.8	0.72669	9.3993	-1.6631	-8.0523	-11.071	43.199
1222.8	0.51736	9.3687	-1.5334	-5.4465	-9.0084	39.176
1222.8	0.53816	9.3058	-1.6889	-3.051	-9.1371	35.457
1222.9	1.3719	9.4517	-1.7732	-0.79665	-11.231	32.66
1222.9	1.6145	9.3958	-2.0096	0.18866	-9.571	27.576
1222.9	1.2371	9.3908	-2.0554	0.55373	-3.4309	21.786
1222.9	1.339	9.5812	-2.2331	1.0573	-0.63834	16.828
1222.9	1.8111	9.2145	-2.5134	0.51387	-0.27029	11.164
1223	1.588	9.5144	-2.4533	0.3688	3.2045	5.406
1223	1.2806	9.8532	-2.5132	-0.49643	4.4516	-0.69
1223	0.82633	9.3512	-2.4011	-1.3512	0.68136	-4.4939
1223	0.77406	9.4305	-2.2304	-1.7005	-2.913	-6.5221
1223	0.49776	9.1403	-1.859	-0.9614	-2.3977	-7.5293
1223.1	1.032	9.5459	-1.742	0.79709	1.5888	-7.5507
1223.1	0.21376	9.9596	-1.7546	2.8987	10.789	-8.2532
1223.1	-0.21894	9.1501	-2.0337	3.8344	13.404	-7.4141
1223.1	0.47349	9.3433	-2.4476	3.7334	11.421	-5.4155
1223.1	0.54898	9.5498	-2.4985	3.4017	12.691	-4.5698
1223.2	0.69265	9.4245	-2.7381	3.0262	13.002	-3.5953
1223.2	0.29481	9.5922	-2.6274	2.0919	9.8386	-3.1689
1223.2	0.13189	9.7042	-2.2818	0.67587	3.9054	-2.7461
1223.2	0.82016	9.0912	-2.2956	-0.027895	-3.7146	-2.3537
1223.2	1.0742	9.5132	-2.2643	-0.18292	-3.6076	-4.0539
1223.3	0.77815	9.5105	-2.2085	0.12908	2.8549	-6.4918
1223.3	0.24683	9.5544	-2.3785	0.48713	6.9354	-6.7739
1223.3	-0.15326	9.573	-2.486	0.11332	6.9713	-5.5401
1223.3	-0.036956	9.5462	-2.446	-0.71607	2.5182	-3.1516
1223.3	0.62112	9.3753	-2.3686	-1.0911	-0.9494	-1.4997
1223.4	0.68545	9.3842	-2.3968	-1.1174	0.81151	-2.3906
1223.4	0.45234	9.4041	-2.3884	-1.0459	3.1151	-3.9838
1223.4	0.51253	9.521	-2.4252	-1.0468	2.8368	-4.6611
1223.4	0.29306	9.5203	-2.5028	-1.0934	3.392	-4.7006
1223.4	0.030019	9.4216	-2.378	-1.2814	4.1828	-4.1621
1223.5	0.040909	9.4483	-2.5451	-1.6064	2.3954	-2.9219
1223.5	0.20547	9.5082	-2.5553	-2.1319	0.91281	-1.6745
1223.5	0.25398	9.4484	-2.5051	-2.3931	1.012	-1.2035
1223.5	0.35858	9.3871	-2.4696	-2.5843	-0.06731	-0.91611
1223.5	0.41206	9.4455	-2.4456	-2.7439	-0.73888	-0.71057
1223.6	0.25754	9.4662	-2.4696	-2.5735	0.39149	-0.59609
1223.6	0.19118	9.3993	-2.3671	-2.5564	1.207	-0.43219
1223.6	0.067917	9.4749	-2.438	-2.5506	1.6186	0.1778
1223.6	0.088613	9.4601	-2.4744	-2.748	1.3807	1.0841
1223.6	0.3255	9.404	-2.5133	-3.0449	0.18906	1.9434
1223.7	0.39907	9.419	-2.4412	-3.1165	0.31769	2.16
1223.7	0.39182	9.4273	-2.4588	-2.9243	1.2336	2.0383
1223.7	0.35066	9.4906	-2.3527	-2.8574	1.2394	1.8457
1223.7	0.34094	9.4814	-2.3925	-2.9736	0.59963	1.9648
1223.7	0.41402	9.4379	-2.4499	-3.1499	0.93543	1.9197
1223.8	0.37225	9.4194	-2.3619	-3.0785	1.6595	1.8007
1223.8	0.54261	9.4131	-2.434	-3.0915	1.9078	1.8447
1223.8	0.60989	9.4021	-2.4322	-2.8339	3.9102	1.4294
1223.8	0.63922	9.3545	-2.4726	-2.3882	5.6897	1.0509
1223.8	0.63894	9.4106	-2.4615	-2.1282	6.636	0.29358
1223.9	0.71267	9.4228	-2.4696	-1.8866	7.9416	-0.42412
1223.9	0.58676	9.5462	-2.3675	-2.0934	10.045	-1.7007
1223.9	0.37776	9.4449	-2.3455	-2.4252	11.496	-2.9292
1223.9	0.36688	9.4655	-2.3752	-2.2626	9.455	-2.9389
1223.9	0.38553	9.532	-2.4199	-2.415	6.8079	-3.3439
1224	0.35815	9.4989	-2.3314	-2.5313	6.5803	-3.3811
1224	0.044703	9.5885	-2.265	-2.3934	6.1822	-3.1212
1224	0.12171	9.5605	-2.2516	-2.3623	3.1913	-2.1274
1224	0.18601	9.5348	-2.2646	-2.1104	2.0494	-1.0142
1224	0.23597	9.4158	-2.3178	-1.9407	2.4234	-0.28457
1224.1	0.29521	9.4508	-2.3931	-1.7282	2.6663	0.2524
1224.1	0.19872	9.5298	-2.4593	-1.5357	2.3101	0.71215
1224.1	0.43577	9.4681	-2.3844	-1.4036	2.0657	1.4252
1224.1	0.42393	9.4327	-2.3709	-1.1913	3.2128	1.4064
1224.1	0.39141	9.584	-2.4235	-0.96993	4.0105	1.3577
1224.2	0.40132	9.5301	-2.5076	-1.0273	3.6503	1.4973
1224.2	0.37113	9.4165	-2.4972	-1.0249	3.5053	1.6654
1224.2	0.32675	9.386	-2.4715	-0.78833	2.6479	2.0124
1224.2	0.52064	9.4532	-2.4552	-0.73331	1.2508	2.26
1224.2	0.62905	9.4686	-2.4904	-0.9959	2.8605	2.1842
1224.3	0.44534	9.3223	-2.5797	-0.72653	4.5844	1.9161
1224.3	0.59089	9.3744	-2.5772	-0.72237	3.7382	2.1988
1224.3	0.66361	9.4389	-2.5249	-0.80507	3.7972	2.0387
1224.3	0.53838	9.4764	-2.5157	-0.99736	5.3898	1.3392
1224.3	0.51325	9.4753	-2.5522	-1.2003	5.4729	0.90185
1224.4	0.53437	9.4101	-2.6228	-1.4151	5.1021	0.85893
1224.4	0.42323	9.4678	-2.5342	-1.7682	4.3567	0.91499
1224.4	0.47496	9.6599	-2.3959	-1.7619	3.3171	0.98559
1224.4	0.48266	9.5087	-2.4509	-1.8037	3.537	0.86096
1224.4	0.58802	9.4178	-2.4681	-1.5421	2.8318	0.94162
1224.5	0.66908	9.4334	-2.5203	-1.2526	2.6283	0.70084
1224.5	0.40681	9.453	-2.6295	-1.0451	3.7671	0.26036
1224.5	0.58633	9.4259	-2.4702	-0.83578	3.1862	0.31694
1224.5	0.65096	9.4309	-2.5621	-0.62905	3.1139	0.45313
1224.5	0.47492	9.4534	-2.5578	-0.74278	3.9999	0.42196
1224.6	0.45848	9.3855	-2.5454	-1.0061	5.0708	0.27459
1224.6	0.48065	9.4093	-2.567	-1.0263	4.0479	0.71764
1224.6	0.6336	9.3707	-2.5067	-1.3237	3.381	0.88089
1224.6	0.6056	9.4351	-2.4885	-1.6015	3.9408	0.84854
1224.6	0.39275	9.6217	-2.5462	-2.2085	4.1911	0.74997
1224.7	0.45395	9.4552	-2.6651	-2.7911	2.7723	1.2389
1224.7	0.50579	9.3849	-2.7221	-3.3072	1.2668	2.1839
1224.7	0.54095	9.4095	-2.6064	-4.107	1.2781	2.4769
1224.7	0.65136	9.4053	-2.5837	-4.2861	1.7705	2.869
1224.7	0.21569	9.407	-2.5944	-4.409	1.0651	3.1248
1224.8	0.471	9.4549	-2.5886	-4.1168	-3.8951	4.4143
1224.8	0.78646	9.7909	-2.4325	-4.486	-5.2232	4.5389
1224.8	0.50585	9.3032	-2.5644	-5.0505	-2.929	3.7268
1224.8	0.68208	9.5814	-2.6165	-4.8902	-3.7888	4.573
1224.8	0.8433	9.4222	-2.7512	-5.4151	-2.7479	3.8064
1224.9	1.3485	9.1959	-2.651	-7.3979	1.2358	3.6663
1224.9	1.4127	9.6928	-2.2627	-12.404	3.5705	2.2734
1224.9	2.2176	8.8869	-2.7367	-15.172	0.82922	-5.5919
1224.9	3.2886	8.2571	-2.3936	-11.861	17.733	-19.438
1224.9	-1.8725	10.307	-2.6745	-5.9141	44.063	-30.293
1225	-3.4783	10.706	-2.5236	-7.3835	29.112	-20.866
1225	0.74363	8.6612	-1.3557	-8.0316	5.6965	-5.859
1225	-0.53167	9.7636	-1.1856	-5.0118	-1.8816	-1.2848
1225	-0.19466	9.4239	-1.5506	-6.7654	-18.677	-0.044424
1225	2.5658	9.3277	-3.0664	-5.7857	-38.097	3.9793
1225.1	3.6363	9.1552	-3.6464	-3.2066	-24.289	1.1085
1225.1	1.8466	9.0435	-2.4371	-2.0169	11.461	-10.319
1225.1	-0.75449	9.3578	-2.282	-2.1882	21.127	-13.619
1225.1	0.2131	9.6951	-1.5962	-2.0408	-1.5232	-11.086
1225.1	1.6208	9.6219	-1.5727	-1.6629	-21.114	-9.1412
1225.2	0.90116	9.5572	-1.8915	1.2846	-16.925	-13.246
1225.2	-1.3577	9.5	-1.9626	4.4569	-12.8	-15.684
1225.2	-0.13763	9.827	-1.8135	5.4557	-12.12	-15.858
1225.2	0.078307	9.5559	-2.2798	5.9667	-11.419	-14.362
1225.2	-0.87654	9.2348	-2.457	5.8702	-10.3	-14.14
1225.3	1.2335	9.4015	-1.9687	5.8164	-10.743	-13.91
1225.3	1.5592	9.1181	-2.6134	6.7399	-9.3568	-17.839
1225.3	-0.0021149	8.8505	-1.5827	8.6868	0.5144	-26.027
1225.3	0.20461	9.6999	-1.6332	12.969	-1.8137	-28.699
1225.3	1.6858	9.6457	-3.2745	13.7	-1.4364	-33.206
1225.4	-0.089866	8.4989	-3.3467	13.476	6.8211	-41.369
1225.4	-3.0586	8.7291	-2.0442	15.423	9.8051	-43.601
1225.4	-0.22659	9.768	-3.0014	15.534	2.9581	-37.839
1225.4	-0.043747	8.5339	-3.7935	11.474	5.2521	-34.543
1225.4	-3.2126	9.3514	-2.7613	16.296	24.06	-37.676
1225.5	-1.5397	9.6332	-1.9378	14.248	11.128	-33.45
1225.5	-0.84125	9.4919	-3.1516	16.609	-9.04	-32.032
1225.5	-0.71363	9.0286	-3.5168	18.31	-6.1674	-36.408
1225.5	-1.2719	8.6291	-4.0212	16.416	3.3532	-36.543
1225.5	-2.678	9.5805	-3.9653	14.806	8.8603	-33.273
1225.6	-2.1408	8.9433	-3.4654	8.2985	6.685	-32.4
1225.6	-1.2062	9.2988	-3.2922	7.3648	2.198	-30.251
1225.6	-1.7884	8.4645	-3.125	7.4379	-3.4311	-29.549
1225.6	-1.2265	9.3537	-3.5772	10.248	-6.0467	-31.665
1225.6	-1.5957	8.9463	-2.9317	7.5316	-1.2937	-29.045
1225.7	-3.0624	8.8532	-3.2485	10.877	0.92283	-33.693
1225.7	-2.7083	8.866	-2.9262	10.51	-4.2098	-29.938
1225.7	-3.9096	9.2911	-2.8492	13.497	-11.97	-27.312
1225.7	-2.0528	8.7163	-3.3816	12.259	-12.964	-27.04
1225.7	-1.6339	8.3259	-3.5164	13.086	-7.0915	-26.009
1225.8	-3.0601	8.3115	-3.4548	18.695	-2.9934	-27.923
1225.8	-3.8294	8.5586	-3.941	21.641	-3.4516	-27.452
1225.8	-3.5823	8.453	-3.9587	20.152	-8.018	-20.227
1225.8	-2.5791	8.2435	-4.3556	19.153	-9.3747	-15.128
1225.8	-2.1271	8.3922	-4.7436	17.385	-3.2811	-11.962
1225.9	-3.7346	8.2522	-4.5299	16.34	4.2965	-11.096
1225.9	-4.0334	8.5321	-4.5448	12.665	10.071	-9.8115
1225.9	-4.0355	9.1832	-4.2532	6.3112	10.247	-4.0681
1225.9	-3.6123	8.4433	-4.0476	1.5027	3.1406	-0.9402
1225.9	-3.0875	8.1619	-4.1695	0.98953	4.4514	1.7135
1226	-2.9027	8.7696	-4.1977	-0.54935	9.6322	3.8404
1226	-3.0918	8.3083	-3.8627	-0.97132	13.856	3.6502
1226	-2.6605	8.3529	-4.02	0.027303	14.561	4.5607
1226	-2.9127	8.6544	-4.1813	-0.48805	15.02	4.375
1226	-3.0136	8.6286	-4.2515	-1.5988	16.173	3.4668
1226.1	-3.0593	8.4335	-4.3063	-2.7735	17.513	2.6385
1226.1	-3.9053	8.4552	-4.2234	-4.4124	14.855	3.2932
1226.1	-3.4711	8.9398	-3.9265	-5.2099	9.2956	3.551
1226.1	-2.3026	8.795	-4.1308	-7.2169	3.508	6.9499
1226.1	-2.5995	8.2277	-4.5272	-7.3479	4.2245	9.8688
1226.2	-3.0509	8.4935	-4.3483	-7.0868	12.066	8.7902
1226.2	-2.495	8.5502	-4.3569	-9.2076	11.733	7.38
1226.2	-2.0069	8.5788	-4.2817	-10.172	4.9278	6.4529
1226.2	-2.2996	8.6853	-4.2448	-11.903	-0.62082	5.968
1226.2	-2.2053	8.8346	-4.2736	-13.978	-1.7409	3.8422
1226.3	-2.402	8.6359	-4.223	-16.195	-2.2622	5.3372
1226.3	-2.634	8.3083	-3.9372	-16.666	-6.029	5.8093
1226.3	-2.5833	8.3945	-3.5553	-16.402	-8.8247	3.8856
1226.3	-1.7933	8.567	-3.4233	-14.304	-9.3362	1.7591
1226.3	-2.1284	8.6846	-3.4898	-11.182	-6.223	0.87052
1226.4	-2.4748	8.4968	-3.6253	-9.0053	-1.0183	0.20614
1226.4	-2.4696	8.4928	-3.6817	-7.6074	1.3323	0.32893
1226.4	-2.4712	8.6175	-3.6962	-6.6721	2.0446	0.89902
1226.4	-2.5799	8.6812	-3.6283	-6.0078	1.2286	1.3586
1226.4	-2.6447	8.6341	-3.7438	-6.1876	0.69483	1.5109
1226.5	-2.6132	8.7606	-3.8354	-6.567	0.69292	1.7825
1226.5	-2.5015	8.6009	-3.7813	-7.667	0.80768	2.225
1226.5	-2.5301	8.5639	-3.8255	-8.83	0.22352	2.3966
1226.5	-2.567	8.5411	-3.598	-8.6652	-0.21134	2.2298
1226.5	-2.6735	8.5375	-3.4119	-7.3609	-2.4592	2.5242
1226.6	-2.5216	8.7839	-3.2281	-5.6079	-5.0217	2.8884
1226.6	-2.3358	8.9209	-3.1651	-4.0835	-3.0272	3.4347
1226.6	-2.175	8.7944	-3.4194	-3.1808	1.527	2.8029
1226.6	-2.1254	8.689	-3.5592	-2.025	5.3051	1.3919
1226.6	-2.3638	8.8815	-3.643	-1.1954	7.3948	0.15418
1226.7	-2.5876	8.774	-3.5459	-1.0176	6.5116	0.033354
1226.7	-2.5749	8.5924	-3.5944	-1.2053	2.7871	0.66915
1226.7	-2.51	8.5222	-3.6822	-1.1955	-0.48564	1.0491
1226.7	-2.5443	8.8983	-3.566	-0.42092	-3.0067	1.0573
1226.7	-2.4721	8.9608	-3.4292	-0.40438	-4.5642	1.4474
1226.8	-2.4583	8.8598	-3.5516	-0.30078	-5.0695	1.9262
1226.8	-2.3946	8.666	-3.5883	0.21589	-3.8904	2.4765
1226.8	-2.3951	8.6294	-3.5712	0.80749	-1.9672	2.6332
1226.8	-2.4714	8.6624	-3.6704	1.3566	-0.164	2.3547
1226.8	-2.3961	8.5986	-3.8381	1.294	0.90731	2.1081
1226.9	-2.3038	8.6546	-3.8291	1.1606	1.3272	1.8174
1226.9	-2.3639	8.7018	-3.836	0.75303	1.9933	1.3286
1226.9	-2.4056	8.755	-3.7747	-0.26582	1.9027	0.97558
1226.9	-2.2561	8.7924	-3.7282	-1.0561	1.4374	0.46019
1226.9	-2.2942	8.7427	-3.775	-1.6207	1.6563	-0.14825
1227	-2.3558	8.6742	-3.7725	-2.0869	2.2216	-0.95826
1227	-2.3558	8.692	-3.7636	-2.405	2.5794	-1.464
1227	-2.3047	8.7679	-3.7923	-2.6446	2.3323	-1.7694
1227	-2.3059	8.7702	-3.7514	-2.7583	2.408	-2.0197
1227	-2.3713	8.6965	-3.6725	-2.9716	2.9857	-2.4142
1227.1	-2.397	8.6748	-3.7266	-3.0994	2.7835	-2.6611
1227.1	-2.4636	8.7315	-3.7015	-3.1035	2.7145	-2.628
1227.1	-2.5294	8.7489	-3.6816	-3.287	2.5685	-2.6267
1227.1	-2.4578	8.7058	-3.7384	-3.4651	2.1819	-2.3522
1227.1	-2.4403	8.7017	-3.5995	-3.726	1.4624	-2.1089
1227.2	-2.4582	8.707	-3.6553	-3.5516	1.68	-1.9387
1227.2	-2.4519	8.6771	-3.6537	-3.2487	2.5482	-1.9856
1227.2	-2.4774	8.7078	-3.6543	-3.0851	2.4631	-1.8396
1227.2	-2.4532	8.6389	-3.6812	-2.8776	2.5243	-1.4563
1227.2	-2.5264	8.7295	-3.6796	-2.8428	2.5034	-1.4063
1227.3	-2.5322	8.7075	-3.7128	-2.6968	1.9871	-1.0939
1227.3	-2.5364	8.6684	-3.6917	-2.7573	1.736	-0.73207
1227.3	-2.468	8.7085	-3.6897	-2.6544	1.5384	-0.61341
1227.3	-2.498	8.7173	-3.6087	-2.3042	1.6344	-0.48155
1227.3	-2.4857	8.7082	-3.6124	-2.1154	1.5717	-0.35322
1227.4	-2.4382	8.6911	-3.7063	-1.9458	1.6334	-0.21209
1227.4	-2.4677	8.7096	-3.6972	-1.6811	1.4924	-0.13566
1227.4	-2.4565	8.7058	-3.7234	-2.2086	1.8966	-0.12245
1227.4	-2.4693	8.7531	-3.7673	-2.1983	2.3405	-0.14812
1227.4	-2.4083	8.7856	-3.7862	-1.7833	1.6866	0.087253
1227.5	-2.4404	8.7177	-3.7269	-2.0713	1.6496	0.087915
1227.5	-2.4413	8.6763	-3.7132	-1.8922	1.1857	-0.11405
1227.5	-2.3937	8.7029	-3.6709	-1.9312	1.3301	-0.11939
1227.5	-2.5206	8.7143	-3.7794	-1.7947	1.4575	-0.20489
1227.5	-2.4308	8.7212	-3.7761	-1.7668	1.7429	-0.34201
1227.6	-2.4777	8.6867	-3.721	-2.0959	2.3642	-0.26176
1227.6	-2.5284	8.6851	-3.7455	-1.9663	1.899	-0.30685
1227.6	-2.4496	8.7153	-3.7715	-1.905	1.4613	-0.13039
1227.6	-2.4561	8.6844	-3.6967	-2.2567	1.7733	-0.052643
1227.6	-2.428	8.7249	-3.7998	-2.5248	1.9622	-0.082957
1227.7	-2.4073	8.6733	-3.7442	-2.6173	2.1391	-0.28803
1227.7	-2.4028	8.7225	-3.6677	-2.776	2.1717	-0.47969
1227.7	-2.4466	8.7287	-3.6429	-2.9842	1.7305	-0.51876
1227.7	-2.406	8.6781	-3.6658	-2.9099	1.5586	-0.31872
1227.7	-2.3901	8.6632	-3.6652	-2.8833	1.9418	-0.31108
1227.8	-2.4006	8.6774	-3.6902	-2.9292	2.4086	-0.57914
1227.8	-2.3929	8.7676	-3.7278	-2.769	2.4062	-0.70906
1227.8	-2.4528	8.6708	-3.706	-2.9379	2.0185	-0.5142
1227.8	-2.3964	8.6851	-3.7183	-3.1345	1.666	-0.54451
1227.8	-2.3779	8.7004	-3.7205	-3.0555	1.6907	-1.0074
1227.9	-2.4833	8.7256	-3.6545	-2.9896	1.6411	-1.1226
1227.9	-2.4925	8.726	-3.6522	-3.0129	1.4566	-1.0093
1227.9	-2.4654	8.6963	-3.6906	-2.7864	1.6634	-0.84474
1227.9	-2.4817	8.7101	-3.6907	-2.655	1.7216	-1.0247
1227.9	-2.4744	8.7012	-3.6448	-2.1851	1.7635	-0.65404
1228	-2.4004	8.6964	-3.6367	-1.6266	1.9412	-0.58107
1228	-2.4403	8.6551	-3.6814	-1.884	1.8773	-0.61419
1228	-2.4723	8.6674	-3.7344	-1.779	1.719	-0.4156
1228	-2.4396	8.7011	-3.7341	-1.8348	1.488	-0.40639
1228	-2.4582	8.7306	-3.7048	-1.8737	1.7636	-0.41266
1228.1	-2.4307	8.6652	-3.6848	-1.872	2.0226	-0.66627
1228.1	-2.4079	8.7409	-3.7313	-1.7547	2.058	-0.71622
1228.1	-2.4996	8.7164	-3.6818	-1.7588	2.1565	-0.85856
1228.1	-2.4977	8.6876	-3.6821	-1.9099	1.6794	-0.92445
1228.1	-2.4399	8.741	-3.7099	-2.1974	1.2599	-0.89218
1228.2	-2.4392	8.6963	-3.7102	-2.4172	1.3458	-0.77412
1228.2	-2.4382	8.7281	-3.7872	-2.4757	1.8344	-0.82065
1228.2	-2.4825	8.6709	-3.6973	-2.3314	2.0232	-0.99085
1228.2	-2.4856	8.7206	-3.7056	-2.2853	1.5735	-0.8854
1228.2	-2.4787	8.7232	-3.6782	-2.4909	1.5213	-0.87892
1228.3	-2.4678	8.6595	-3.6646	-2.4998	1.5891	-0.82903
1228.3	-2.4396	8.7379	-3.6925	-2.2788	1.4428	-0.63802
1228.3	-2.4303	8.6584	-3.6821	-2.1212	1.8103	-0.63084
1228.3	-2.4843	8.6809	-3.7093	-1.9669	2.056	-0.74426
1228.3	-2.5191	8.7431	-3.7343	-1.9152	2.115	-0.58538
1228.4	-2.5024	8.6928	-3.7249	-2.1426	2.2271	-0.3367
1228.4	-2.4957	8.6766	-3.775	-2.305	2.1096	-0.3156
1228.4	-2.5103	8.6462	-3.7286	-2.301	1.5545	-0.061069
1228.4	-2.4111	8.6838	-3.784	-2.3882	1.2954	0.072034
1228.4	-2.3877	8.6993	-3.8106	-2.6192	2.3283	-0.089274
1228.5	-2.5341	8.7268	-3.7471	-2.8455	2.7302	-0.33891
1228.5	-2.5195	8.6932	-3.6673	-2.9715	1.8945	-0.3538
1228.5	-2.4386	8.7037	-3.7515	-2.9158	1.2596	-0.052813
1228.5	-2.4108	8.7569	-3.8281	-3.0111	2.0251	0.065014
1228.5	-2.5388	8.7056	-3.6709	-3.099	2.6592	0.018517
1228.6	-2.5284	8.7823	-3.667	-3.0166	2.1143	0.15434
1228.6	-2.5825	8.7293	-3.7411	-3.2866	1.8022	0.7771
1228.6	-2.4998	8.6535	-3.8157	-3.6597	3.4908	1.7633
1228.6	-2.4537	8.5453	-3.5871	-3.9783	4.9533	2.6738
1228.6	-2.5075	8.5711	-3.6834	-3.7825	4.5975	2.2833
1228.7	-2.423	8.7176	-3.7794	-3.6584	6.708	1.7387
1228.7	-2.5157	8.8038	-3.7186	-4.276	7.9197	2.2054
1228.7	-2.5903	8.821	-3.6855	-4.773	6.7395	2.9041
1228.7	-2.4702	8.627	-3.7071	-4.7202	3.9756	3.8038
1228.7	-2.2759	8.7205	-3.6757	-3.9352	1.7066	4.1667
1228.8	-2.2942	8.7306	-3.5333	-3.451	1.7984	3.8597
1228.8	-2.2639	8.7152	-3.5408	-2.9148	2.5407	3.4626
1228.8	-2.2682	8.7678	-3.5864	-2.285	4.5803	3.113
1228.8	-2.3286	8.7821	-3.73	-1.7385	6.2349	2.8534
1228.8	-2.426	8.8359	-3.7849	-1.9463	6.6689	3.1486
1228.9	-2.3528	8.7468	-3.8308	-2.0871	5.8522	3.8323
1228.9	-2.3435	8.5476	-3.7702	-2.3805	4.7055	4.3207
1228.9	-2.1914	8.6557	-3.6164	-2.438	2.6896	3.8615
1228.9	-1.8041	8.8156	-3.76	-2.1945	2.3671	3.1802
1228.9	-1.8748	8.7451	-3.9087	-2.7791	5.5979	2.0511
1229	-2.1047	8.565	-3.8406	-3.1416	6.9535	0.41957
1229	-2.024	8.5105	-3.8126	-2.7902	5.492	-1.7295
1229	-1.4168	8.7167	-3.766	-2.7849	0.54807	-4.9222
1229	-1.0208	8.6086	-3.7788	-2.785	0.79305	-10.039
1229	-0.54917	8.2291	-3.8659	-2.0203	6.1077	-16.294
1229.1	0.31102	8.1042	-3.928	0.52546	12.411	-23.876
1229.1	0.22487	8.6537	-3.9613	5.3862	12.45	-24.866
1229.1	-2.5339	9.8883	-4.2816	8.2962	-2.4741	-22.288
1229.1	-5.0539	8.219	-5.4026	3.8623	-12.004	-24.904
1229.1	-3.8294	8.2169	-4.3634	-5.0654	-19.224	-29.434
1229.2	-3.0409	10.057	-2.3693	-10.723	-34.765	-33.345
1229.2	-2.8915	8.3382	-3.1292	-12.229	-33.484	-32.827
1229.2	-3.6653	8.0304	-3.1293	-9.4327	-13.599	-33.501
1229.2	-4.3213	8.8281	-2.2549	-6.1228	-6.3027	-34.979
1229.2	-3.8704	8.4318	-2.6097	-3.2505	-6.7793	-30.304
1229.3	-4.4432	8.0217	-3.3388	1.6237	-1.9891	-25.252
1229.3	-4.5993	8.5106	-3.7407	3.0986	1.6537	-20.991
1229.3	-4.2006	8.4322	-3.915	0.061933	-2.6203	-12.597
1229.3	-4.0371	8.2905	-4.169	-3.4841	-4.664	-6.0591
1229.3	-4.4074	8.3124	-4.325	-6.6586	-0.7315	-0.95084
1229.4	-4.4277	8.4852	-4.1491	-9.9716	1.2761	4.9855
1229.4	-4.3109	8.2711	-4.0384	-13.583	3.8284	11.401
1229.4	-4.317	8.8125	-3.9291	-17.226	6.3838	16.779
1229.4	-4.4344	8.8223	-3.197	-21.66	4.3239	22.447
1229.4	-4.3925	8.4243	-3.0332	-22.996	0.85588	28.78
1229.5	-4.022	8.6208	-2.8055	-22.232	-1.1497	35.031
1229.5	-3.3537	8.5093	-3.0553	-20.949	-1.5161	41.613
1229.5	-3.2255	8.5416	-3.1429	-20	2.8884	45.907
1229.5	-3.4503	8.6924	-3.0209	-18.727	4.5898	47.776
1229.5	-3.1205	8.8262	-3.3374	-18.214	2.2234	51.752
1229.6	-2.7923	8.6822	-3.5002	-18.645	-2.5807	56.051
1229.6	-2.8817	8.9442	-3.486	-18.248	-6.1979	58.262
1229.6	-2.4104	8.8821	-3.4005	-19.952	-8.5341	61.591
1229.6	-1.9843	9.0873	-3.1001	-21.542	-8.8568	63.192
1229.6	-1.6775	9.0532	-3.1539	-23.266	-7.8761	65.123
1229.7	-1.62	9.2225	-2.8991	-23.153	-8.2632	65.286
1229.7	-1.896	9.2749	-2.5593	-23.798	-7.994	66.671
1229.7	-1.1159	8.918	-2.9692	-25.165	-9.431	69.196
1229.7	-0.7701	9.4139	-2.1963	-24.144	-13.226	69.48
1229.7	-0.27967	8.8185	-2.6302	-24.237	-18.662	70.27
1229.8	0.64324	8.5936	-2.3521	-23.365	-18.967	69.836
1229.8	0.6768	9.2475	-1.5505	-20.162	-12.349	67.088
1229.8	0.76434	9.1653	-1.3964	-16.315	-5.2134	62.721
1229.8	1.1288	9.1537	-1.4319	-12.202	-4.0126	58.035
1229.8	1.4212	8.8821	-1.7606	-8.3091	-8.4502	54.205
1229.9	2.0152	9.186	-2.0179	-4.8759	-6.2331	49.542
1229.9	1.6239	9.1859	-1.6841	-2.5783	-3.4844	43.008
1229.9	2.6726	9.2038	-1.675	-0.095453	-9.5698	36.162
1229.9	4.8424	9.1388	-2.0914	-0.13831	-13	24.253
1229.9	4.5246	9.4471	-2.2154	-0.69142	0.32193	5.9617
1230	3.696	9.1957	-2.9958	-1.5803	13.683	-12.072
1230	1.4176	9.6578	-3.2032	-2.5322	15.301	-23.338
1230	-0.27541	10.102	-2.9671	-5.2304	9.349	-27.054
1230	-0.25767	9.0921	-2.5855	-6.9824	-3.0907	-23.332
1230	-0.31669	9.3656	-1.949	-6.3394	-9.7991	-17.797
1230.1	-0.17898	9.1374	-1.3194	-4.8495	-9.5353	-13.453
1230.1	0.86312	9.3857	-1.1646	-3.6645	-4.9846	-11.013
1230.1	0.40659	10.189	-1.5783	-1.6167	4.5551	-10.438
1230.1	-0.37197	9.2681	-1.9489	-0.37639	10.123	-9.3458
1230.1	0.59864	9.1485	-2.4734	-0.31121	8.9001	-6.8448
1230.2	0.25806	9.5794	-2.3689	0.13831	9.8679	-5.2672
1230.2	0.81588	9.1647	-2.3399	0.2493	9.4172	-4.0962
1230.2	0.6148	9.8584	-2.4398	0.77054	9.7092	-4.1041
1230.2	-0.3047	10.08	-2.0294	-0.09734	8.3486	-4.1467
1230.2	0.69482	9.0637	-1.8767	-0.73829	-1.1221	-2.4846
1230.3	1.2354	9.5355	-1.9028	-0.45975	-2.1437	-3.1317
1230.3	0.61344	9.4511	-2.0669	-0.048922	6.8905	-5.8758
1230.3	-0.02266	9.5017	-2.2708	0.27581	11.195	-6.3353
1230.3	-0.0043006	9.572	-2.2804	-0.22426	8.8618	-4.019
1230.3	-0.15662	9.6164	-2.1642	-0.81962	6.6128	-1.5265
1230.4	0.050036	9.5112	-2.1499	-1.3098	4.4605	1.1953
1230.4	0.54485	9.5034	-2.1108	-1.6528	1.5869	2.9015
1230.4	0.73068	9.4967	-2.1811	-1.7255	1.9225	2.6731
1230.4	0.74455	9.5129	-2.2421	-1.5767	3.0849	1.8121
1230.4	0.55786	9.5209	-2.2831	-1.4422	2.7887	1.0517
1230.5	0.5111	9.5287	-2.3039	-1.8462	1.5819	0.63072
1230.5	0.50018	9.4378	-2.2617	-2.1056	0.39469	0.86912
1230.5	0.54627	9.4826	-2.2738	-2.1568	0.5013	1.2143
1230.5	0.43863	9.5196	-2.2293	-2.2429	0.50593	1.4824
1230.5	0.57799	9.5116	-2.2395	-2.3358	-0.40092	1.8397
1230.6	0.73454	9.4348	-2.2186	-1.9908	0.50617	1.8243
1230.6	0.7292	9.4799	-2.2272	-1.6056	2.6336	1.2575
1230.6	0.57799	9.4779	-2.3062	-1.6129	3.5091	0.5236
1230.6	0.63195	9.4722	-2.3758	-1.8302	1.744	0.21676
1230.6	0.82196	9.5042	-2.3492	-1.9844	1.2087	-0.12087
1230.7	0.51912	9.4823	-2.1838	-1.724	3.153	-0.60998
1230.7	0.35803	9.5062	-2.1542	-1.8439	2.5474	-0.61692
1230.7	0.62503	9.4677	-2.2358	-1.9348	0.93988	-0.1389
1230.7	0.66841	9.469	-2.3136	-1.7589	2.2926	-0.16342
1230.7	0.58888	9.4521	-2.3778	-1.6214	3.71	-0.36815
1230.8	0.52925	9.4789	-2.3315	-1.619	3.3738	-0.27985
1230.8	0.56664	9.4873	-2.2846	-1.7605	3.3	-0.32167
1230.8	0.49498	9.4872	-2.2841	-1.9043	2.6358	-0.21038
1230.8	0.57179	9.5295	-2.2215	-2.0594	1.6717	-0.090856
1230.8	0.64593	9.515	-2.2463	-2.057	1.9752	-0.19683
1230.9	0.44224	9.4677	-2.2822	-1.9204	3.3908	-0.33787
1230.9	0.43921	9.4665	-2.2853	-1.991	3.3356	-0.13866
1230.9	0.56328	9.5246	-2.235	-1.9975	2.8273	0.35266
1230.9	0.51871	9.4917	-2.3524	-1.9328	3.8567	0.41046
1230.9	0.51543	9.5073	-2.402	-1.9853	4.2135	0.56116
1231	0.50456	9.4888	-2.2942	-2.1251	2.9635	1.2461
1231	0.64916	9.5136	-2.314	-2.4503	2.1295	1.3874
1231	0.65609	9.5077	-2.4244	-2.4781	2.1572	1.2829
1231	0.56555	9.4926	-2.3404	-2.6477	1.7534	1.2993
1231	0.75287	9.4829	-2.3472	-2.7158	1.0151	1.3018
1231.1	0.80885	9.4877	-2.3153	-2.6538	1.3053	1.0958
1231.1	0.63058	9.5167	-2.2593	-2.5467	2.3698	0.62239
1231.1	0.55748	9.4847	-2.2907	-2.5835	2.4809	0.44849
1231.1	0.60231	9.4764	-2.3728	-2.819	1.2776	0.49393
1231.1	0.70061	9.5047	-2.3022	-3.0612	0.5107	0.40892
1231.2	0.7411	9.47	-2.2022	-3.21	0.46973	0.13871
1231.2	0.83601	9.4402	-2.3232	-3.1741	0.4512	-0.13786
1231.2	0.74748	9.5092	-2.3574	-3.0804	2.1028	-0.70253
1231.2	0.65781	9.5168	-2.252	-3.1721	2.9753	-1.3147
1231.2	0.69504	9.5303	-2.3598	-3.1813	2.3152	-1.4294
1231.3	0.64759	9.4674	-2.321	-3.2852	2.3925	-1.4005
1231.3	0.57937	9.4728	-2.2342	-3.3253	2.5009	-1.3383
1231.3	0.62356	9.4536	-2.2721	-3.3658	2.1619	-1.3202
1231.3	0.74512	9.4657	-2.2099	-3.4577	2.1143	-1.3893
1231.3	0.63422	9.5149	-2.2901	-3.2687	2.8399	-1.7287
1231.4	0.59373	9.4733	-2.2318	-3.235	3.3956	-1.909
1231.4	0.52292	9.4888	-2.2414	-3.0291	3.105	-1.8294
1231.4	0.51166	9.5613	-2.3376	-3.0889	2.8108	-1.6907
1231.4	0.55858	9.4679	-2.2598	-3.2346	2.7939	-1.4512
1231.4	0.6002	9.4827	-2.2341	-3.0085	2.1559	-1.1609
1231.5	0.65013	9.5457	-2.161	-2.7626	2.1223	-1.1311
1231.5	0.65881	9.5465	-2.2026	-2.5249	3.1231	-1.2163
1231.5	0.56787	9.511	-2.2293	-2.2417	3.3867	-1.4771
1231.5	0.64485	9.4673	-2.2693	-2.3577	2.1605	-1.5137
1231.5	0.73685	9.4823	-2.3824	-2.2715	1.9426	-1.7818
1231.6	0.80704	9.4273	-2.2359	-2.2908	2.2092	-2.1713
1231.6	0.58753	9.5381	-2.1042	-2.3453	2.4785	-2.9109
1231.6	0.49948	9.4946	-2.2037	-2.0992	2.0009	-3.1608
1231.6	0.29565	9.4999	-1.7611	-1.7452	-2.567	-3.3829
1231.6	1.0033	9.5907	-1.5696	-0.57347	-6.6968	-2.6152
1231.7	1.3111	9.5835	-2.0893	1.0106	0.68738	-3.8235
1231.7	0.58575	9.2932	-2.1574	0.96496	8.6771	-7.1028
1231.7	0.62627	9.3835	-2.6042	0.31316	7.4275	-8.4885
1231.7	0.39677	9.434	-2.8946	-0.44243	7.1515	-10.119
1231.7	0.32785	9.064	-2.5131	-1.3911	0.7089	-10.931
1231.8	1.1155	9.4555	-2.1588	-1.1754	-4.0908	-11.85
1231.8	1.9575	9.5229	-1.8245	-0.54111	3.1245	-16.345
1231.8	0.55764	9.549	-2.1645	2.2498	9.4593	-22.314
1231.8	0.4348	9.6429	-2.4015	3.8838	9.8673	-25
1231.8	0.35052	9.302	-2.238	4.2246	5.8972	-27.856
1231.9	0.14688	8.8573	-2.3133	5.9039	1.1992	-29.267
1231.9	1.1314	8.3698	-2.4761	7.2773	3.3457	-30.828
1231.9	-0.13512	8.4001	-2.9652	9.1838	17.099	-34.403
1231.9	-0.48079	9.2006	-2.4726	8.8098	23.467	-34.498
1231.9	-0.22683	9.9598	-1.9456	9.0667	22.378	-33.977
1232	-0.35081	10.451	-1.7474	11.06	22.278	-35.526
1232	-0.4865	9.068	-2.2494	11.958	13.911	-37.903
1232	-1.3568	8.7263	-2.8184	15.265	12.715	-39.222
1232	-1.2665	9.8367	-3.4496	16.009	18.826	-36.995
1232	-1.2749	9.5755	-3.4069	13.049	17.967	-37.918
1232.1	-0.64874	8.9396	-3.403	11.336	12.69	-38.231
1232.1	-0.82052	8.5767	-3.4924	10.27	10.497	-35.37
1232.1	-1.7248	9.3901	-3.075	10.368	7.5846	-35.658
1232.1	-1.5186	9.5543	-3.2681	8.8779	6.1847	-33.993
1232.1	-1.7676	8.9218	-2.6288	8.3774	8.8228	-31.685
1232.2	-2.8195	9.1285	-2.7476	11.068	3.7321	-30.278
1232.2	-1.6223	9.0222	-3.658	13.203	1.8504	-30.747
1232.2	-0.57734	8.7642	-3.9769	12.558	8.567	-28.245
1232.2	-3.2619	9.1577	-3.3874	11.309	9.9774	-26.857
1232.2	-3.7828	9.4877	-3.0886	9.7947	0.95202	-27.057
1232.3	-1.3545	8.9199	-3.5128	6.7629	-10.588	-22.709
1232.3	-0.47376	8.4777	-3.8391	6.5071	-8.6142	-19.775
1232.3	-2.8983	9.1052	-3.2042	7.912	-0.92531	-23.85
1232.3	-3.5192	8.9774	-2.9964	7.5587	0.21299	-26.681
1232.3	-1.9922	8.4308	-3.3146	7.1055	-2.3069	-21.936
1232.4	-1.6295	8.7841	-3.6727	7.9257	-3.8746	-19.293
1232.4	-3.2239	8.8968	-3.5583	7.591	-0.77411	-20.224
1232.4	-2.8295	8.4947	-3.5992	6.8175	1.5447	-21.783
1232.4	-2.1493	8.814	-3.8455	5.0218	-0.49414	-18.868
1232.4	-2.8585	8.6486	-4.0822	4.1498	0.66245	-19.741
1232.5	-3.5413	8.9702	-3.4119	1.9108	-0.062728	-20.983
1232.5	-2.989	8.4208	-3.7155	-0.52102	-4.4213	-18.558
1232.5	-3.2588	8.8021	-3.9613	-0.63268	-3.5229	-13.968
1232.5	-4.4195	8.8174	-3.3889	-1.7008	-4.4738	-12.877
1232.5	-4.5303	8.643	-3.7804	-2.9611	-9.3479	-8.3124
1232.6	-3.1163	8.6672	-3.6831	-5.5677	-17.153	0.084705
1232.6	-2.2721	8.2029	-3.7236	-6.9444	-9.3484	2.9093
1232.6	-3.2363	8.6254	-3.64	-5.7089	9.5435	3.1567
1232.6	-3.6621	8.7252	-3.5932	-6.4718	12.208	6.1465
1232.6	-3.5568	8.6641	-3.5455	-7.7333	8.7395	10.482
1232.7	-3.0811	8.7495	-3.2474	-8.6337	7.2778	13.446
1232.7	-2.5105	8.6783	-3.1328	-8.5833	9.2726	14.653
1232.7	-3.4762	8.4739	-2.885	-6.5788	11.559	15.306
1232.7	-3.4523	9.044	-3.1514	-4.205	8.9819	15.007
1232.7	-1.8742	8.8418	-3.2247	-4.5445	9.5179	15.724
1232.8	-2.4322	8.6979	-3.22	-2.4707	10.459	16.016
1232.8	-2.6568	8.8252	-3.5497	-1.2621	8.6262	15.162
1232.8	-1.6682	8.6555	-3.5385	-2.5111	8.2527	14.377
1232.8	-1.7777	8.9022	-3.6946	-1.0973	5.21	12.833
1232.8	-2.334	8.8567	-3.8484	-0.90875	0.73342	10.125
1232.9	-2.0199	9.0494	-3.7818	-2.5417	-0.42252	8.3574
1232.9	-1.8634	8.9069	-3.7905	-4.8898	-2.6292	9.6989
1232.9	-2.185	8.6525	-3.6485	-6.1072	-5.8249	8.7719
1232.9	-2.1854	8.7439	-3.4864	-6.3264	-7.3116	6.6273
1232.9	-1.5817	8.7051	-3.4285	-6.4893	-7.774	4.1095
1233	-1.6161	8.6288	-3.4747	-5.8637	-3.3467	2.6924
1233	-1.9892	8.7603	-3.5988	-4.1857	3.7182	1.0794
1233	-2.291	8.729	-3.4422	-3.7524	6.9824	0.43951
1233	-2.2353	8.7811	-3.4727	-3.6678	5.5883	0.15536
1233	-2.1927	8.9135	-3.4819	-3.8675	3.3291	-0.30957
1233.1	-2.2909	8.8074	-3.3432	-3.9169	3.7353	-0.18408
1233.1	-2.2338	8.7611	-3.4268	-3.8936	2.2944	-0.20174
1233.1	-2.133	8.7397	-3.4746	-4.0021	0.99784	-0.23583
1233.1	-2.0832	8.8883	-3.4177	-3.8343	0.85072	-0.80148
1233.1	-2.1047	8.934	-3.3805	-3.8593	1.136	-1.5193
1233.2	-2.1114	8.8675	-3.318	-3.853	0.80952	-2.335
1233.2	-2.1872	8.9401	-3.3946	-3.5489	0.99012	-2.8503
1233.2	-2.4585	8.733	-3.3289	-3.5366	2.724	-2.3509
1233.2	-2.5518	8.7948	-3.1874	-2.8268	1.1128	-1.4745
1233.2	-2.3519	8.8772	-3.0283	-1.4711	-1.7929	-0.65517
1233.3	-2.2563	8.9764	-3.074	-0.019059	-2.356	-0.29826
1233.3	-2.1045	8.9814	-3.1362	1.1315	-0.86933	-0.47621
1233.3	-2.1605	8.6879	-3.3972	1.8282	2.3945	-0.16479
1233.3	-2.3371	8.6973	-3.406	2.7585	4.2292	-0.295
1233.3	-2.3225	8.8256	-3.3946	4.0538	3.3884	-0.71512
1233.4	-2.2908	8.8305	-3.4814	4.0216	2.0291	-0.47563
1233.4	-2.1633	8.8882	-3.6182	3.9081	0.72107	-0.48588
1233.4	-2.2246	8.7718	-3.5514	3.6889	1.3106	-0.74563
1233.4	-2.2265	8.852	-3.616	3.587	0.74336	-1.2498
1233.4	-2.1433	8.8656	-3.7233	2.9366	0.43605	-1.2273
1233.5	-2.0715	8.8263	-3.7387	2.2723	2.1657	-1.4571
1233.5	-2.2375	8.8252	-3.8231	1.5111	4.3754	-1.8371
1233.5	-2.3804	8.7379	-3.8113	0.90682	5.0286	-2.1008
1233.5	-2.3561	8.7774	-3.8183	-0.094975	3.4008	-1.9177
1233.5	-2.3119	8.8611	-3.8056	-1.3399	1.3742	-1.3434
1233.6	-2.2611	8.8606	-3.7164	-2.0996	0.072901	-1.0628
1233.6	-2.2425	8.7905	-3.611	-2.6968	-0.166	-1.1912
1233.6	-2.2594	8.8015	-3.6566	-2.875	0.97759	-1.3737
1233.6	-2.3568	8.783	-3.6314	-2.9124	2.243	-1.5478
1233.6	-2.3128	8.7562	-3.565	-2.8065	2.3742	-1.4407
1233.7	-2.288	8.8061	-3.5985	-2.6418	2.253	-1.2806
1233.7	-2.339	8.8061	-3.5181	-2.4162	2.1594	-1.3665
1233.7	-2.2821	8.7712	-3.5533	-2.4385	1.6683	-1.1172
1233.7	-2.2623	8.7768	-3.6382	-2.1033	1.506	-1.1233
1233.7	-2.2676	8.7841	-3.5876	-1.7744	1.9041	-1.1246
1233.8	-2.2774	8.7987	-3.598	-1.5089	2.1793	-1.2118
1233.8	-2.2858	8.7645	-3.6786	-1.6775	2.8192	-1.3233
1233.8	-2.3205	8.6894	-3.6967	-1.9526	3.2284	-1.3109
1233.8	-2.2977	8.8149	-3.679	-2.0765	2.7911	-1.1619
1233.8	-2.2817	8.7935	-3.7846	-2.4338	1.8837	-1.2136
1233.9	-2.3131	8.8105	-3.6987	-2.7351	1.7462	-1.3748
1233.9	-2.318	8.8244	-3.6256	-3.0302	1.7927	-1.3771
1233.9	-2.2934	8.799	-3.6373	-3.1911	1.5447	-1.2824
1233.9	-2.2413	8.7675	-3.5735	-3.4146	2.0271	-1.275
1233.9	-2.3417	8.7194	-3.6109	-3.492	2.2375	-1.1693
1234	-2.3696	8.813	-3.5697	-3.4864	2.208	-1.0999
1234	-2.3636	8.7775	-3.6145	-3.6447	2.1409	-0.89873
1234	-2.3355	8.7525	-3.6631	-3.4491	1.5242	-0.67407
1234	-2.3535	8.7605	-3.571	-3.212	1.3379	-0.44385
1234	-2.3432	8.775	-3.5053	-3.0001	1.9415	-0.28561
1234.1	-2.3147	8.7969	-3.589	-2.6854	1.9719	-0.22808
1234.1	-2.2942	8.8524	-3.5957	-2.6102	2.2152	-0.25089
1234.1	-2.3353	8.7946	-3.6232	-2.5462	2.7319	-0.08818
1234.1	-2.3661	8.7515	-3.5725	-2.7759	2.0944	-0.059393
1234.1	-2.3189	8.8254	-3.5599	-2.6524	1.8303	-0.052127
1234.2	-2.3202	8.7978	-3.6901	-2.7314	1.3483	0.078062
1234.2	-2.2644	8.8123	-3.6266	-2.9912	1.3878	0.12532
1234.2	-2.2992	8.767	-3.6046	-2.7675	2.1695	-0.17046
1234.2	-2.2819	8.8058	-3.5604	-2.6299	2.0937	-0.27252
1234.2	-2.3063	8.7962	-3.5775	-2.5982	2.0863	-0.1704
1234.3	-2.2945	8.7088	-3.6074	-2.467	2.0456	-0.16716
1234.3	-2.3129	8.7558	-3.5829	-2.3155	1.8177	-0.25724
1234.3	-2.3055	8.8251	-3.6561	-2.2496	1.7278	-0.32966
1234.3	-2.2899	8.801	-3.7015	-2.3248	2.254	-0.4076
1234.3	-2.2589	8.7773	-3.6031	-2.3722	2.3387	-0.47127
1234.4	-2.2986	8.7813	-3.6041	-2.5875	2.3395	-0.45198
1234.4	-2.348	8.7614	-3.594	-2.6759	2.3236	-0.55946
1234.4	-2.2988	8.7643	-3.5893	-2.6115	1.6634	-0.72387
1234.4	-2.3279	8.7673	-3.5555	-2.6253	1.2815	-0.65785
1234.4	-2.267	8.8059	-3.6362	-2.7175	1.5525	-0.76249
1234.5	-2.2978	8.8157	-3.6527	-2.8432	2.5651	-0.92172
1234.5	-2.3573	8.6974	-3.568	-2.846	2.842	-0.94921
1234.5	-2.3531	8.8372	-3.532	-2.5043	1.6351	-1.0609
1234.5	-2.38	8.8586	-3.5363	-2.5523	1.2893	-0.70607
1234.5	-2.3891	8.7037	-3.5559	-2.5824	1.1388	-0.2654
1234.6	-2.202	8.7989	-3.62	-2.5652	0.88312	0.019053
1234.6	-2.2127	8.8463	-3.6557	-2.6253	2.2891	0.065034
1234.6	-2.3584	8.9391	-3.6984	-3.0687	4.1327	0.22476
1234.6	-2.4409	8.7948	-3.7106	-4.1306	4.8789	1.2128
1234.6	-2.532	8.7375	-3.8033	-4.7301	3.7735	1.9983
1234.7	-2.3476	8.7862	-3.6871	-4.9343	4.2554	2.9812
1234.7	-2.2136	8.8036	-3.5731	-4.8709	5.3188	3.8936
1234.7	-2.3954	8.8613	-3.6985	-5.5328	6.0042	4.2907
1234.7	-2.4249	8.7029	-3.5729	-6.3189	7.5521	5.0547
1234.7	-2.2615	8.7395	-3.5823	-6.7727	6.7154	5.5861
1234.8	-2.1739	8.8019	-3.3865	-6.5399	5.8797	5.9623
1234.8	-2.1884	8.791	-3.3679	-5.917	4.1165	6.6349
1234.8	-2.1527	8.7839	-3.308	-5.4547	2.2018	6.7466
1234.8	-2.0084	8.8222	-3.2944	-4.4597	1.2679	5.999
1234.8	-1.8706	8.8118	-3.2964	-3.2694	1.2844	5.0984
1234.9	-1.788	8.947	-3.3668	-2.2819	2.9473	3.7062
1234.9	-1.77	8.9884	-3.5263	-1.3682	4.7548	2.8623
1234.9	-1.9771	8.6558	-3.6179	-1.1205	5.6273	2.4486
1234.9	-2.0563	8.6161	-3.6788	-0.99595	5.7178	1.1991
1234.9	-1.9192	8.7673	-3.6987	-1.0441	5.9596	-0.60875
1235	-1.6809	8.8355	-3.7565	-1.4678	6.6876	-2.8586
1235	-1.3905	8.7401	-3.5217	-2.0525	8.3243	-5.9575
1235	-1.1936	8.6265	-3.3835	-1.3301	7.6554	-9.721
1235	-0.63543	8.6034	-3.2815	1.3816	6.3722	-15.745
1235	0.34408	8.1843	-3.4184	4.0961	9.1909	-21.5
1235.1	0.7727	8.683	-4.1318	8.4178	11.164	-23.069
1235.1	-1.298	9.8353	-4.4161	10.628	4.9134	-22.387
1235.1	-4.262	8.4442	-5.4426	6.0587	-4.0088	-25.961
1235.1	-4.1278	8.489	-4.2308	-1.2139	-11.711	-34.696
1235.1	-2.9776	9.9807	-2.7444	-7.4931	-29.839	-38.183
1235.2	-3.0444	8.4289	-3.2543	-10.094	-31.752	-36.348
1235.2	-3.5309	8.2883	-3.0675	-8.8531	-16.793	-37.093
1235.2	-3.5199	8.8645	-2.5478	-7.0925	-11.153	-37.541
1235.2	-3.7928	8.319	-2.3485	-3.9718	-5.5826	-34.934
1235.2	-4.2715	8.4037	-3.2958	1.4113	0.048657	-32.616
1235.3	-4.3752	8.4887	-3.659	3.8393	1.8228	-27.343
1235.3	-4.4871	8.5431	-3.7252	2.73	-2.1377	-19.019
1235.3	-4.3125	8.5458	-3.8656	-0.35936	-4.4253	-11.92
1235.3	-4.2691	8.4298	-3.9764	-4.263	-3.4614	-6.0101
1235.3	-4.2638	8.3802	-3.5806	-7.5344	-0.32573	-1.0578
1235.4	-4.0879	8.612	-3.6879	-8.5794	0.17285	3.6149
1235.4	-4.3332	8.3935	-3.4545	-10.582	0.47522	8.5116
1235.4	-4.2114	8.2646	-3.5721	-12.107	1.7789	13.388
1235.4	-3.7352	8.3661	-3.6967	-12.149	2.8251	18.777
1235.4	-3.9784	8.4336	-3.4547	-11.786	1.5579	23.428
1235.5	-3.5688	8.445	-3.5063	-11.772	1.7589	27.489
1235.5	-3.4735	8.6826	-3.7093	-12.853	-0.94981	31.85
1235.5	-3.9295	8.5169	-3.3764	-14.027	-6.8052	36.015
1235.5	-3.2625	8.4734	-3.3427	-13.843	-10.347	40.328
1235.5	-2.8483	8.8627	-3.365	-13.857	-10.398	42.892
1235.6	-2.843	8.6011	-3.2795	-15.3	-5.7287	43.993
1235.6	-2.87	8.9565	-3.4736	-16.102	-4.0972	44.761
1235.6	-2.725	8.926	-3.3185	-18.006	-4.9655	47.769
1235.6	-2.6638	8.7705	-3.2878	-18.804	-7.1419	50.348
1235.6	-2.1155	9.02	-3.1567	-19.869	-8.2659	52.461
1235.7	-2.0674	9.1492	-3.143	-21.274	-6.9245	54.292
1235.7	-1.8148	9.1191	-2.8281	-22.206	-4.5738	54.342
1235.7	-1.5643	8.9788	-2.9552	-22.56	-3.7635	55.541
1235.7	-1.2332	9.2419	-2.7796	-22.371	-4.0674	55.816
1235.7	-1.1822	9.2485	-2.8888	-22.499	-6.7735	55.641
1235.8	-1.0091	9.0277	-2.6364	-22.762	-11.16	55.06
1235.8	-0.39609	9.0267	-2.1864	-21.76	-12.655	54.514
1235.8	0.019886	9.1677	-2.4146	-20.346	-10.486	52.331
1235.8	0.31679	9.0735	-2.1426	-19.276	-7.7083	48.891
1235.8	-0.0040797	9.0535	-1.8372	-16.316	-8.4451	45.797
1235.9	0.40199	9.2962	-1.6095	-13.857	-8.2176	43.039
1235.9	0.99218	9.306	-1.4933	-11.6	-6.9853	39.346
1235.9	1.0452	9.2531	-1.7329	-8.2434	-2.0355	34.83
1235.9	0.56808	9.3544	-1.9375	-5.7207	3.5627	29.831
1235.9	0.64971	9.417	-1.9687	-3.8392	4.8399	27.354
1236	0.8572	9.4404	-2.0329	-2.5498	4.5026	26.021
1236	0.41907	9.3786	-2.0219	-1.4328	5.8663	23.968
1236	-0.020672	9.4766	-1.6001	-0.19816	4.3688	23.592
1236	0.77701	9.6723	-1.5606	1.0488	0.38725	25.085
1236	1.2298	9.748	-1.9867	2.2203	4.7276	24.651
1236.1	1.8619	9.3171	-2.377	1.639	10.534	20.654
1236.1	3.177	9.0117	-2.8379	0.58529	12.674	13.634
1236.1	3.4634	9.1837	-3.159	-0.99655	14.831	2.2787
1236.1	2.0381	9.5598	-2.999	-2.3393	13.377	-8.4869
1236.1	0.74788	9.6574	-2.7634	-4.1971	4.6605	-14.79
1236.2	0.7609	9.5078	-2.5081	-5.7424	-7.267	-16.615
1236.2	1.1407	9.1261	-2.2219	-5.8572	-13.475	-16.511
1236.2	1.0401	9.2881	-1.9267	-5.2334	-11.079	-17.333
1236.2	0.11949	9.8213	-1.4527	-4.5709	-4.3876	-17.718
1236.2	-0.34663	9.4997	-1.7446	-3.9578	1.1429	-16.522
1236.3	0.28044	9.3753	-2.0459	-2.3674	5.2	-13.136
1236.3	0.60736	9.3274	-2.4012	-0.82536	12.344	-9.6915
1236.3	0.52649	9.0224	-2.647	0.39636	19.008	-6.6593
1236.3	0.067525	9.6578	-2.3122	0.52697	20.59	-5.699
1236.3	-0.86932	10.166	-1.7195	-0.73711	14.731	-5.6602
1236.4	-0.45052	9.7374	-1.7425	-2.4833	-0.34335	-3.974
1236.4	1.115	9.3517	-2.1005	-3.2815	-10.47	-2.7796
1236.4	1.2572	9.4387	-2.1674	-2.1455	-3.2672	-4.7418
1236.4	-0.010189	9.4928	-2.4188	-1.1879	5.8635	-6.7754
1236.4	-0.42263	9.3886	-2.2311	-1.565	3.013	-5.3183
1236.5	-0.12719	9.6066	-2.2122	-1.9992	-1.4662	-2.6065
1236.5	0.096978	9.4942	-2.0977	-2.5527	-2.7633	-0.69862
1236.5	0.4479	9.4416	-1.9402	-2.334	-2.3022	-0.084175
1236.5	0.35774	9.5316	-2.107	-1.2553	-0.33417	0.24922
1236.5	0.31348	9.5416	-2.1701	-0.78405	1.3449	0.088387
1236.6	0.13665	9.5553	-2.1919	-0.78042	1.1534	0.15119
1236.6	0.25502	9.4919	-2.2104	-1.0003	-0.053942	0.4002
1236.6	0.37431	9.4854	-2.2564	-0.95141	-1.4356	0.36583
1236.6	0.51986	9.5108	-2.3153	-0.8469	-2.4176	0.0056783
1236.6	0.51107	9.4703	-2.2804	-0.73434	-2.6078	-0.32503
1236.7	0.32047	9.4671	-2.2124	-0.6386	-1.8098	-1.013
1236.7	0.12715	9.5271	-2.1193	-0.59948	-1.8902	-1.4963
1236.7	0.27779	9.5198	-2.1215	-0.68628	-3.9175	-1.2452
1236.7	0.55023	9.5009	-2.3703	-0.48052	-3.1418	-1.2507
1236.7	0.06606	9.5316	-2.4256	-0.23503	-0.47802	-1.4644
1236.8	-0.13498	9.5376	-2.308	-0.51809	-2.1548	-0.6212
1236.8	0.31025	9.4421	-2.2603	-0.65192	-4.6546	0.77833
1236.8	0.37571	9.4408	-2.3121	-0.51517	-3.5647	0.96865
1236.8	0.2548	9.5128	-2.3451	-0.6839	-2.8849	0.4899
[truncated: 177 more rows]

## Sheet: YH2_trial3_shank
time(s)	accX(m/s^2)	accY(m/s^2)	accZ(m/s^2)	gyrX(rad/s)	gyrY(rad/s)	gyrZ(rad/s)
[truncated: 1,579 more rows]

[truncated: 24 more sheets: YH3_trial1_shank, YH3_trial2_shank, YH3_trial3_shank, YH4_trial1_shank, YH4_trial2_shank, YH4_trial3_shank, YH5_trial1_shank, YH5_trial2_shank, YH5_trial3_shank, YH6_trial1_shank, YH6_trial2_shank, YH6_trial3_shank, YH7_trial1_shank, YH7_trial2_shank, YH7_trial3_shank, YH8_trial1_shank, YH8_trial2_shank, YH8_trial3_shank, YH9_trial1_shank, YH9_trial2_shank …]
