# Supplementary material for: A novel approach for modelling and classifying sit-to-stand kinematics using inertial sensors
Source: PLoS One. 2022 Oct 18;17(10):e0264126. doi: 10.1371/journal.pone.0264126 (PMC9578638; doi:10.1371/journal.pone.0264126)
Supplement: S2 File — (XLSX) [file pone.0264126.s002.xlsx]

## Sheet: YH1_trial1_back
time(s)	accX(m/s^2)	accY(m/s^2)	accZ(m/s^2)	gyrX(rad/s)	gyrY(rad/s)	gyrZ(rad/s)
1182.4	2.7045	9.6101	-0.057998	1.3962	0.87974	-3.7874
1182.4	2.717	9.6006	-0.014065	1.6891	1.1753	-3.0051
1182.4	2.704	9.6753	-0.041959	1.5968	0.98153	-2.5278
1182.4	2.6162	9.419	-0.071383	1.4482	1.0676	-3.0381
1182.4	2.6628	9.6236	-0.070017	1.6762	0.85932	-2.0927
1182.5	2.7311	9.6152	-0.014292	1.8742	0.98312	-1.4674
1182.5	2.7127	9.553	0.020058	1.8444	1.5122	-2.1707
1182.5	2.7018	9.5723	-0.077179	1.4675	1.3474	-2.0235
1182.5	2.6224	9.6391	-0.12641	1.4221	1.1793	-1.6762
1182.5	2.7516	9.5709	-0.10388	1.5694	1.1967	-2.134
1182.6	2.5916	9.6045	-0.03968	2.0731	1.7288	-2.994
1182.6	2.6466	9.6947	-0.035688	2.1646	1.729	-2.3214
1182.6	2.6827	9.5905	-0.090741	1.5606	1.6665	-2.1096
1182.6	2.8292	9.5723	-0.17423	1.1	1.5932	-2.1784
1182.6	2.7271	9.7027	-0.19286	1.4438	1.6824	-2.9477
1182.7	2.7707	9.731	-0.074342	1.8979	1.14	-3.9191
1182.7	3.0495	9.8282	-0.17341	1.9763	1.1433	-6.1491
1182.7	2.9197	10.308	-0.11513	2.1309	-0.19413	-9.1427
1182.7	2.8152	10.326	-0.22461	2.3311	-1.0384	-11.035
1182.7	2.6825	10.2	-0.19996	1.8742	-2.4401	-17.079
1182.8	3.0139	10.06	-0.10245	0.76888	-2.4056	-21.552
1182.8	2.8331	10.158	-0.22087	-0.15643	-2.632	-23.01
1182.8	2.7883	10.002	-0.22126	-0.56424	-2.9054	-26.365
1182.8	2.8138	9.8686	-0.099975	-0.41286	-3.431	-31.46
1182.8	2.8132	9.8203	-0.0093025	-0.46656	-3.2939	-31.9
1182.9	2.9949	10.001	-0.13138	-0.66797	-2.1894	-33.096
1182.9	2.7181	10.454	-0.11497	0.30228	-1.7868	-37.232
1182.9	2.4697	10.423	-0.20535	-0.96134	-2.1037	-40.794
1182.9	2.4959	10.123	-0.24236	-2.0835	-2.6093	-48.358
1182.9	2.4175	10.394	-0.2135	-1.5156	-3.5054	-54.704
1183	2.1767	10.807	-0.1426	-1.1457	-3.535	-53.804
1183	2.2326	10.781	-0.31122	-2.0124	-3.8371	-60.188
1183	2.3037	10.216	-0.35215	-2.1451	-4.332	-75.084
1183	2.8495	10.621	-0.44935	1.1384	0.49115	-79.308
1183	2.1804	10.673	-0.62969	0.80389	0.71338	-83.333
1183.1	1.7149	10.533	-0.23269	0.92637	-5.4566	-88.799
1183.1	2.091	10.255	0.072922	2.0373	-2.4779	-93.638
1183.1	0.54686	10.946	0.52623	0.20202	-4.2466	-91.743
1183.1	-0.68017	10.857	0.57401	1.3677	-5.4033	-86.136
1183.1	-0.78961	11.331	-0.011413	1.3888	-10.736	-96.966
1183.2	-1.9305	10.802	-0.47826	-3.8454	-11.922	-93.854
1183.2	-1.8647	10.089	-0.15476	-5.2051	-10.35	-89.091
1183.2	-2.4676	9.6501	0.4267	-4.3614	-9.5283	-89.681
1183.2	-3.2054	9.4723	0.25749	-4.6646	-8.5401	-76.747
1183.2	-3.1682	9.5548	-0.32139	-4.6547	-6.6279	-66.565
1183.3	-3.7358	9.2365	-0.27515	-2.8002	-3.5302	-60.707
1183.3	-3.8927	9.6194	0.027215	1.003	-3.2561	-52.43
1183.3	-4.1635	9.6025	0.19081	2.6939	-5.1449	-46.206
1183.3	-4.1067	9.465	0.15759	2.4861	-4.9675	-40.078
1183.3	-4.1412	9.426	0.072708	3.3829	-2.4825	-31.405
1183.4	-4.4618	9.2192	0.079043	4.4768	-1.6585	-26.255
1183.4	-4.3435	9.0855	-0.067006	4.7391	-1.2746	-19.942
1183.4	-4.2763	8.9849	-0.16734	4.6291	-1.6792	-14.453
1183.4	-4.1136	8.9014	0.067435	5.5215	-2.2443	-7.3224
1183.4	-4.1879	9.1328	0.13913	5.7305	-1.9746	-2.3172
1183.5	-4.0442	9.2534	0.12932	5.1104	-0.56026	3.7888
1183.5	-3.9615	9.0559	0.13868	4.0278	0.19359	8.3897
1183.5	-3.8278	8.5257	0.20267	3.5274	-0.14067	12.827
1183.5	-3.6676	8.7095	0.2593	5.1516	0.31085	17.055
1183.5	-3.594	8.7616	0.18438	4.8212	0.92492	20.484
1183.6	-3.165	8.7563	0.17304	4.6323	2.203	23.127
1183.6	-3.262	8.6946	0.27782	3.7688	3.4531	23.522
1183.6	-3.1238	8.8202	0.28948	3.9571	4.6689	25.332
1183.6	-2.9318	8.845	0.12561	3.7065	5.5699	27.089
1183.6	-2.8114	8.5767	-0.038571	2.203	6.4094	29.282
1183.7	-2.5119	8.5901	-0.11199	2.3235	5.9194	28.835
1183.7	-2.3778	8.8266	-0.029438	4.8036	5.295	27.971
1183.7	-2.3729	8.8223	0.13365	6.9254	5.263	26.929
1183.7	-2.023	8.3486	0.3146	6.2016	5.2532	26.559
1183.7	-2.0413	7.7734	0.37316	4.097	5.4741	26.505
1183.8	-1.9002	7.7561	0.037479	1.9909	5.4252	26.528
1183.8	-1.7372	7.6986	-0.19977	1.6095	4.6782	26.241
1183.8	-1.6214	7.5503	-0.0051988	2.9082	3.4418	25.677
1183.8	-1.481	7.4116	0.16972	3.352	3.0311	26.305
1183.8	-1.296	7.0661	0.42674	3.2259	2.6535	25.509
1183.9	-1.3317	6.8831	0.50297	2.3752	2.9014	24.849
1183.9	-1.4268	6.8488	0.60521	1.5471	4.0139	24.884
1183.9	-1.0829	6.7678	0.58365	0.96791	6.0138	24.04
1183.9	-1.2496	7.0004	0.31756	1.7243	7.5775	23.55
1183.9	-1.2169	6.9872	0.23554	2.5131	8.0641	22.198
1184	-1.2145	7.404	0.13316	2.3369	8.384	19.697
1184	-1.3198	7.4759	0.071335	3.2011	9.8029	16.464
1184	-1.4653	7.5834	0.074482	3.8747	10.128	13.419
1184	-1.3563	7.7776	0.049346	2.9383	10.525	13.012
1184	-1.5156	7.9137	0.049081	2.8335	8.6455	12.397
1184.1	-1.3363	7.9632	0.071243	3.8213	7.5096	11.016
1184.1	-1.3978	8.095	-0.039777	3.276	7.4193	10.755
1184.1	-1.2028	8.348	-0.11195	4.6647	7.4549	9.0989
1184.1	-1.1719	8.8015	-0.19638	6.0255	7.1443	7.2089
1184.1	-1.1469	9.0616	-0.43895	6.1579	6.9128	7.0795
1184.2	-1.2697	9.1359	-0.50277	3.7514	7.304	6.2876
1184.2	-1.3506	9.296	-0.33852	2.9595	6.1676	5.8824
1184.2	-1.3654	9.4678	-0.17303	1.536	5.904	3.2351
1184.2	-1.4327	9.6103	-0.12709	1.643	4.8349	1.4901
1184.2	-1.2318	9.4912	0.22759	1.3782	6.6934	0.52369
1184.3	-1.221	9.4325	0.20395	1.2449	8.4829	0.22119
1184.3	-0.89941	9.3207	-0.20054	0.94233	8.0615	2.1064
1184.3	-1.0206	9.2801	-0.73279	-0.27607	5.2987	1.9802
1184.3	-0.74797	9.2246	-1.1657	0.30981	1.3223	1.7947
1184.3	-0.75464	9.3567	-1.2031	2.8729	-2.505	0.52298
1184.4	-0.67365	9.4502	-0.77972	5.6725	-5.9733	1.077
1184.4	-0.5899	9.5168	-0.31973	6.5855	-7.9323	1.4572
1184.4	-0.62215	9.6001	0.12612	5.6345	-7.8247	0.1129
1184.4	-0.71179	9.5539	0.15817	5.2846	-5.1005	0.31656
1184.4	-0.93664	9.6815	-0.050172	5.2775	-3.4088	-0.065406
1184.5	-0.96928	9.392	-0.47754	4.337	-3.2831	-1.7122
1184.5	-0.96422	9.2977	-0.62282	3.6245	-3.8562	-2.106
1184.5	-0.86527	9.3728	-0.49084	4.5712	-3.7039	-3.1598
1184.5	-0.78433	9.378	-0.36999	6.1586	-2.3013	-1.9694
1184.5	-0.7327	9.3934	-0.29296	6.4858	-1.3935	-0.53266
1184.6	-0.86725	9.4987	-0.15365	5.1414	0.078231	-1.0489
1184.6	-0.85633	9.5888	-0.069303	4.3549	2.6491	-0.60952
1184.6	-0.72978	9.4959	-0.2778	2.8811	4.5423	-0.18529
1184.6	-0.66447	9.47	-0.51406	1.9333	5.7057	0.73389
1184.6	-0.74623	9.5082	-0.53888	1.3531	6.159	-0.52351
1184.7	-0.81036	9.4735	-0.52234	1.8416	6.1032	-1.4878
1184.7	-0.78627	9.38	-0.43072	2.0573	5.8528	-1.5576
1184.7	-0.66104	9.4004	-0.40675	1.8891	5.6693	-1.0096
1184.7	-0.57003	9.4985	-0.50298	2.0801	5.7823	-1.6952
1184.7	-0.58277	9.609	-0.55914	2.6301	5.3447	-1.735
1184.8	-0.49953	9.5776	-0.61696	1.6895	4.1975	-1.3415
1184.8	-0.46873	9.4982	-0.69034	0.42828	3.2213	-1.6156
1184.8	-0.59257	9.5083	-0.61832	1.2397	3.1135	-1.8177
1184.8	-0.57816	9.3735	-0.48854	2.2752	3.2002	-2.1422
1184.8	-0.61692	9.4328	-0.52792	2.0193	2.9063	-2.3825
1184.9	-0.6649	9.3809	-0.66487	1.2257	2.4064	-2.1998
1184.9	-0.60282	9.4751	-0.6994	0.91078	1.4159	-2.3685
1184.9	-0.58443	9.4716	-0.6539	1.0636	0.60885	-2.6888
1184.9	-0.63001	9.504	-0.5351	1.1693	0.89371	-1.7579
1184.9	-0.67117	9.4235	-0.54151	1.2059	0.71154	-1.6673
1185	-0.68876	9.3558	-0.49607	1.4047	0.77308	-1.612
1185	-0.6614	9.4947	-0.50094	1.1003	0.94643	-1.4672
1185	-0.61501	9.5586	-0.57198	1.4376	0.95139	-1.7616
1185	-0.62799	9.4688	-0.58562	1.3388	0.82782	-2.1429
1185	-0.64673	9.4613	-0.59014	0.99689	0.6183	-2.1304
1185.1	-0.67247	9.5294	-0.64084	1.2119	0.39784	-2.4069
1185.1	-0.62384	9.445	-0.59755	1.1848	0.013115	-2.5379
1185.1	-0.6832	9.3923	-0.57815	0.52718	-0.84607	-2.4142
1185.1	-0.63488	9.4349	-0.48014	0.60575	-0.75074	-2.6439
1185.1	-0.68964	9.4736	-0.52363	1.0384	-0.41447	-2.4742
1185.2	-0.77515	9.387	-0.61591	0.73033	-0.56501	-2.1198
1185.2	-0.65091	9.3861	-0.52759	0.35697	-1.3515	-2.0275
1185.2	-0.69931	9.4744	-0.5153	0.77901	-1.3533	-2.5998
1185.2	-0.72746	9.5267	-0.47667	1.6315	-0.99154	-2.9281
1185.2	-0.65134	9.4656	-0.46864	1.804	-0.81191	-2.2847
1185.3	-0.70961	9.3654	-0.47082	1.0628	-0.97999	-1.9612
1185.3	-0.71713	9.5032	-0.46298	1.0422	-0.68694	-2.5923
1185.3	-0.67947	9.5593	-0.41914	1.565	-0.30492	-2.996
1185.3	-0.6473	9.4898	-0.39574	1.5527	-0.042284	-2.5297
1185.3	-0.64377	9.3172	-0.47775	0.85744	-0.38121	-2.2976
1185.4	-0.72817	9.4435	-0.49239	0.82763	-0.40842	-2.3963
1185.4	-0.63241	9.5234	-0.52796	1.6038	-0.47846	-2.3118
1185.4	-0.63097	9.4526	-0.45917	1.5413	-0.3663	-2.2113
1185.4	-0.62655	9.3453	-0.38066	0.91365	-0.31108	-1.3417
1185.4	-0.64126	9.3643	-0.40209	0.90499	-0.082496	-1.0339
1185.5	-0.63611	9.4893	-0.44497	1.4648	0.52016	-0.97419
1185.5	-0.62198	9.4944	-0.48256	1.6796	1.0602	-0.63944
1185.5	-0.63273	9.3223	-0.46681	1.0948	0.85082	0.12773
1185.5	-0.66712	9.497	-0.5266	1.0344	1.0515	-0.12046
1185.5	-0.69382	9.537	-0.46204	1.6479	1.2104	-0.71893
1185.6	-0.62489	9.5046	-0.36298	1.6766	0.94519	-1.1047
1185.6	-0.4963	9.3914	-0.47196	1.256	1.0506	-0.89356
1185.6	-0.57738	9.4525	-0.54748	1.156	1.277	-0.95442
1185.6	-0.61546	9.635	-0.57177	1.6172	1.7949	-1.7362
1185.6	-0.62631	9.5296	-0.47127	1.4262	1.4638	-1.5351
1185.7	-0.65989	9.393	-0.43683	1.0884	1.3909	-1.5107
1185.7	-0.72671	9.344	-0.50184	1.0805	1.2984	-1.5791
1185.7	-0.76275	9.5487	-0.56972	1.2399	1.4387	-2.2421
1185.7	-0.71864	9.5156	-0.49023	1.1108	1.6516	-2.4502
1185.7	-0.79395	9.4391	-0.43291	0.59687	1.9869	-2.6189
1185.8	-0.97937	9.4365	-0.47907	0.013885	2.3711	-3.4357
1185.8	-1.1949	9.5367	-0.44378	-0.2231	2.9408	-4.9868
1185.8	-1.2958	9.6105	-0.39301	-0.48578	4.2915	-6.7777
1185.8	-1.4632	9.5422	-0.25648	-1.1014	5.3268	-8.704
1185.8	-1.7124	9.3669	-0.25063	-2.0098	6.7565	-10.133
1185.9	-2.0619	9.1888	-0.11335	-3.8113	6.8709	-12.441
1185.9	-1.7525	9.118	-0.23828	-4.7862	4.9322	-11.734
1185.9	-1.6328	9.2189	-0.35537	-4.6138	3.8641	-11.648
1185.9	-1.6118	9.1656	-0.23426	-6.3109	4.1185	-14.08
1185.9	-1.728	8.642	-0.73207	-7.8455	3.1368	-14.495
1186	-1.3047	8.3494	-0.93271	-8.2245	-2.2602	-13.87
1186	-1.408	8.584	-0.64021	-7.3719	-5.794	-18.411
1186	-1.3413	9.0498	-0.26339	-7.4663	-9.9777	-24.539
1186	-1.167	8.8208	-0.14762	-6.1475	-12.219	-28.957
1186	-1.3818	8.0915	-0.20909	-3.0095	-9.8107	-31.713
1186.1	-1.0989	7.9626	0.043673	1.7667	-8.7838	-36.03
1186.1	-0.94269	8.1877	0.42673	7.9084	-5.4646	-41.565
1186.1	-1.1133	8.2762	0.59362	9.7655	0.23227	-47.905
1186.1	-1.1397	7.6999	0.23456	7.8018	2.8534	-52.916
1186.1	-1.2888	7.3274	-0.00067814	2.8801	3.9519	-56.264
1186.2	-0.88198	7.305	0.10755	-0.43959	2.6135	-58.338
1186.2	-1.3478	6.796	-0.14629	-1.9854	1.3021	-60.881
1186.2	-1.0924	7.0781	-0.32759	-0.84475	0.46827	-61.011
1186.2	-1.4211	6.9228	-0.24234	1.8708	0.2313	-64.527
1186.2	-1.8783	6.9104	-0.096696	-0.56357	-3.9179	-63.074
1186.3	-1.6818	7.2688	0.22327	-2.6657	-3.7654	-61.57
1186.3	-2.649	7.066	-0.14387	-3.2687	-1.0384	-61.413
1186.3	-2.3929	7.2641	-0.40488	-7.1734	-4.0385	-56.881
1186.3	-2.3581	7.1824	-0.1675	-9.7054	-3.6733	-53.803
1186.3	-2.9205	6.9624	-0.20646	-12.161	-3.5922	-51.263
1186.4	-3.066	6.9889	-0.0084519	-12.393	-2.8498	-47.608
1186.4	-3.7399	7.3446	0.22541	-9.109	0.30146	-42.512
1186.4	-3.9051	7.9122	0.41604	-8.6007	3.6576	-38.562
1186.4	-4.1209	7.9683	0.37694	-8.4978	3.8394	-33.722
1186.4	-4.444	8.1531	0.35711	-9.498	3.4304	-27.112
1186.5	-5.1191	8.3386	0.15673	-8.5926	4.8463	-23.938
1186.5	-4.8893	8.8063	-0.10962	-7.9089	3.4016	-19.173
1186.5	-4.4192	8.5998	-0.065659	-8.9342	0.31526	-13.592
1186.5	-4.3671	8.1256	-0.074661	-9.2414	-0.72253	-6.5701
1186.5	-4.7967	7.7321	-0.11743	-9.4975	-0.69859	-2.4894
1186.6	-4.809	8.4188	0.28584	-3.0087	0.07427	2.9063
1186.6	-4.9854	8.6614	0.32952	0.35644	1.0155	7.9976
1186.6	-4.7608	8.5068	0.33867	-3.3827	1.5822	10.768
1186.6	-4.9513	8.3276	0.24462	-2.6025	-0.80101	13.349
1186.6	-4.5168	8.4323	-0.097907	0.26395	-3.1435	16.009
1186.7	-4.7748	8.5629	-0.28446	2.2112	-2.0171	15.797
1186.7	-4.9504	8.5662	0.17991	4.8107	-2.8186	17.67
1186.7	-4.7167	8.7971	0.50336	6.0593	-0.92432	18.671
1186.7	-4.5354	8.365	0.5813	6.283	2.4483	18.741
1186.7	-4.5978	8.2287	0.6087	5.7392	1.4508	21.152
1186.8	-4.8055	8.6098	0.12979	3.0617	-0.023925	24.369
1186.8	-4.3472	8.5684	-0.081862	1.8961	2.4729	27.759
1186.8	-3.9598	8.5785	0.37888	2.9381	5.2106	30.02
1186.8	-3.9441	8.5047	0.95498	4.4964	5.2238	35.444
1186.8	-4.0839	8.7511	0.32497	0.96876	2.9802	39.997
1186.9	-4.1083	9.0102	-0.17174	-0.61455	2.9782	44.455
1186.9	-4.0181	9.242	0.25246	1.976	5.1221	46.394
1186.9	-3.627	9.0564	0.61919	2.7321	4.3405	49.86
1186.9	-3.4957	8.8572	0.12805	1.2545	3.6428	53.968
1186.9	-3.025	9.1811	-0.020281	1.5932	4.0665	57.57
1187	-2.695	9.1174	0.35748	3.1298	6.9062	59.686
1187	-2.4936	9.1429	0.36456	3.7854	7.2728	62.319
1187	-2.3044	9.5499	0.17721	4.0323	7.4305	64.728
1187	-1.6	9.2488	-0.060711	4.6828	9.6191	67.968
1187	-0.90275	9.4133	-0.025679	3.5426	10.595	74.142
1187.1	-0.62536	9.6806	-0.15633	1.4318	10.32	78.769
1187.1	-0.33946	10.413	-0.36526	1.4415	7.9674	80.998
1187.1	-0.065508	10.887	-0.34631	4.8612	6.8545	83.743
1187.1	0.54435	11.183	-0.3469	8.6289	6.1491	80.783
1187.1	0.93643	11.15	-0.1873	6.9218	4.7549	77.587
1187.2	0.94058	10.929	-0.19723	3.4639	2.4139	75.106
1187.2	1.2626	10.63	0.07432	0.94266	1.3817	69.296
1187.2	1.5881	10.424	0.14602	1.8529	1.1027	60.704
1187.2	1.7485	10.301	0.17419	3.1034	3.1762	56.768
1187.2	1.8036	10.326	0.086064	2.9808	6.6537	51.813
1187.3	1.8736	10.439	0.20912	2.9798	8.5945	47.697
1187.3	1.9854	10.156	0.34325	3.9979	10.342	44.372
1187.3	2.5637	10.018	0.25168	4.4459	11.519	42.319
1187.3	2.7441	10.188	0.025946	2.6656	12.614	40.648
1187.3	2.6857	10.349	-0.35943	2.0599	12.449	39.002
1187.4	2.7306	10.56	-0.27467	0.055887	9.6344	35.438
1187.4	3.0801	10.348	-0.12457	0.32007	8.5156	29.956
1187.4	3.2596	10.002	0.045481	-0.28504	8.5388	23.744
1187.4	3.2966	9.9513	-0.082995	-0.35973	7.6493	21.734
1187.4	3.1632	10.06	-0.13454	-0.77652	6.0865	20.274
1187.5	2.8783	9.9874	-0.24103	-1.4896	3.2426	17.505
1187.5	2.9051	9.7405	-0.33452	-2.9329	0.40231	12.052
1187.5	3.0387	9.7477	-0.26716	-2.4192	-0.69562	7.2931
1187.5	2.9846	9.7866	-0.25514	-0.41748	-0.79971	7.8676
1187.5	2.8422	10.02	-0.10279	1.6053	-0.2574	7.1617
1187.6	2.781	9.9298	0.034908	3.0151	-0.63657	3.6267
1187.6	2.7452	9.7957	0.15185	1.3562	-2.1107	0.10206
1187.6	2.6409	9.7133	0.024623	-0.75566	-2.3913	-0.91666
1187.6	2.5728	9.8718	-0.16183	-1.8905	-2.9121	-0.6942
1187.6	2.5935	9.8438	0.020863	0.14528	-3.0267	-1.7512
1187.7	2.4999	9.6536	0.32597	2.3152	-1.3737	-5.072
1187.7	2.5916	9.5373	0.39119	1.6055	-0.42218	-4.6831
1187.7	2.4838	9.656	0.14082	-0.35962	-0.98928	-1.855
1187.7	2.3417	9.6684	-0.061405	-0.80706	-0.52981	-1.6993
1187.7	2.4316	9.5942	0.013673	0.6257	-0.27105	-3.9794
1187.8	2.4622	9.5745	0.22503	1.8049	-0.13279	-3.4979
1187.8	2.5791	9.7798	0.23665	1.8936	1.6898	-3.0972
1187.8	2.3886	9.7893	0.18666	0.64222	3.5742	-3.3883
1187.8	2.3322	9.6322	-0.034196	-0.20537	2.4414	-3.9754
1187.8	2.3578	9.6712	0.0055049	0.69423	2.3619	-4.1866
1187.9	2.4927	9.5485	0.10321	2.0355	2.6246	-4.4441
1187.9	2.4845	9.5775	0.12563	2.2651	1.9728	-4.2617
1187.9	2.4834	9.6356	0.05249	1.2977	1.1417	-3.2274
1187.9	2.387	9.5654	-0.1252	0.68076	1.081	-3.4858
1187.9	2.5594	9.5721	-0.0017082	1.1448	0.87765	-3.9655
1188	2.4983	9.5727	0.10324	1.6625	1.2109	-2.8967
1188	2.5297	9.6792	0.090989	1.446	0.99578	-2.7147
1188	2.4657	9.6527	-0.039468	0.96294	0.84182	-3.1026
1188	2.4127	9.649	-0.043326	0.98669	0.45264	-2.7619
1188	2.4445	9.6405	-0.01618	1.5871	0.016272	-3.3115
1188.1	2.626	9.6695	0.048401	1.7183	-0.10272	-3.833
1188.1	2.4559	9.6117	-0.068888	0.63964	0.16033	-3.5026
1188.1	2.3531	9.7052	0.012361	0.50251	-0.063928	-3.3384
1188.1	2.4403	9.6479	0.088098	1.0534	0.25623	-4.0202
1188.1	2.3455	9.5809	0.067621	1.1612	0.065653	-4.1423
1188.2	2.3707	9.6022	-0.063517	0.38735	-0.18514	-3.2736
1188.2	2.3952	9.6322	-0.016651	0.25875	-0.2157	-3.4439
1188.2	2.3639	9.5425	0.11587	0.96128	-0.07408	-4.1518
1188.2	2.4192	9.6632	0.13015	1.226	0.095004	-3.5289
1188.2	2.4955	9.6703	0.1521	1.3821	0.67205	-3.2118
1188.3	2.4315	9.643	0.06814	0.74604	1.0538	-3.3144
1188.3	2.4798	9.6318	0.075836	0.71133	0.95728	-3.4264
1188.3	2.3655	9.6622	0.031294	0.81445	1.1757	-3.4439
1188.3	2.3367	9.6299	0.051769	0.56261	0.19652	-3.7864
1188.3	2.3298	9.5898	0.16096	1.2933	0.60766	-4.2575
1188.4	2.4685	9.6319	0.078804	1.4972	0.99333	-3.5481
1188.4	2.3784	9.7384	0.031847	1.0216	1.5145	-3.6348
1188.4	2.3106	9.6447	0.018036	0.9307	1.5294	-4.009
1188.4	2.3657	9.5357	0.067591	0.80749	1.1791	-3.8
1188.4	2.4291	9.5056	0.095093	0.85439	0.8647	-3.2983
1188.5	2.3621	9.5938	0.083489	0.9842	0.91192	-2.6692
1188.5	2.3157	9.6881	0.041022	1.1457	0.90874	-2.5194
1188.5	2.3044	9.5868	0.088379	1.3293	0.94552	-3.4698
1188.5	2.3076	9.5316	0.10011	1.2923	0.97282	-3.2768
1188.5	2.4207	9.6506	0.060566	1.0048	0.96326	-2.4129
1188.6	2.3135	9.6925	0.014534	0.94448	1.1729	-2.6131
1188.6	2.356	9.6799	0.071758	1.2085	0.79191	-2.4776
1188.6	2.3748	9.6914	0.060975	0.96494	0.10603	-3.4522
1188.6	2.415	9.6431	0.033465	1.1515	0.026731	-4.4162
1188.6	2.315	9.8214	0.050495	1.3336	-0.019386	-3.5521
1188.7	2.4766	9.8065	0.078599	1.4975	-0.53957	-4.3799
1188.7	2.5958	10.005	0.12134	1.6922	-0.59094	-6.7928
1188.7	2.6412	10.12	0.08557	1.3526	-1.1363	-8.1781
1188.7	2.5561	10.128	-0.059622	0.43033	-1.7793	-10.696
1188.7	2.4662	9.9443	-0.16399	0.043148	-2.5282	-14.106
1188.8	2.5537	9.7952	0.045163	0.21101	-2.6147	-17.575
1188.8	2.6726	9.928	0.095542	0.84002	-2.3832	-19.28
1188.8	2.4839	10.033	0.06927	1.7437	-1.994	-19.697
1188.8	2.4581	10.047	-0.046573	1.078	-2.2056	-22.682
1188.8	2.3294	10.101	-0.079577	0.58195	-2.5537	-26.658
1188.9	2.3762	10.252	0.091221	0.83608	-2.4168	-29.323
1188.9	2.2587	10.476	-0.094756	0.022362	-3.0847	-33.228
1188.9	1.9651	10.41	-0.14137	-1.657	-4.6823	-38.59
1188.9	1.9567	10.33	-0.0201	-0.48739	-5.0924	-45.966
1188.9	1.7745	10.283	0.14984	-0.01852	-4.2884	-50.297
1189	1.8666	10.507	0.15543	3.0125	-3.7338	-55.402
1189	1.8934	10.512	0.070222	2.3029	-3.1439	-62.781
1189	1.9864	10.477	0.13651	2.7237	0.017138	-66.782
1189	1.6908	10.093	-0.19399	3.3518	3.1331	-74.775
1189	1.9407	10.16	-0.014642	3.8779	1.9752	-75.898
1189.1	1.7283	10.758	-0.08408	7.21	0.41684	-75.069
1189.1	1.8632	10.396	-0.16062	8.4977	0.40935	-81.919
1189.1	0.61394	10.922	0.054785	11.269	0.024315	-97.132
1189.1	-0.31064	11.577	-0.0010744	8.8389	-3.0672	-99.336
1189.1	-1.0069	11.151	0.20777	4.507	-5.5042	-90.88
1189.2	-1.8778	10.41	0.1901	2.8267	-5.3379	-91.417
1189.2	-1.8589	10.16	-0.03677	2.8074	2.2307	-85.494
1189.2	-2.4561	9.6555	-0.24874	0.56609	4.335	-79.829
1189.2	-3.118	9.2687	-0.33567	-3.1962	-3.6806	-73.574
1189.2	-3.4529	9.0402	-0.75665	-2.0215	-9.3545	-64.317
1189.3	-3.5017	9.2337	-0.55063	0.55757	-9.0415	-56.534
1189.3	-3.6047	9.4272	0.030638	0.66568	-8.1784	-48.194
1189.3	-3.8084	9.4327	0.057705	-1.3927	-7.7538	-39.95
1189.3	-3.7634	9.223	-0.056551	-2.2718	-7.9011	-33.943
1189.3	-4.0423	9.0206	0.043359	1.3086	-6.8943	-30.144
1189.4	-4.2006	9.3205	0.023347	3.2312	-5.3422	-23.227
1189.4	-4.2899	9.1389	-0.035426	3.8913	-5.0452	-18.736
1189.4	-4.2891	9.0113	-0.010154	4.603	-4.2372	-14.951
1189.4	-4.3539	9.0668	-0.11587	5.3425	-4.5	-11.474
1189.4	-4.1975	9.1039	-0.0096974	5.9761	-3.5881	-6.5631
1189.5	-4.2614	9.0167	0.16368	5.3677	-2.6967	-2.9112
1189.5	-4.2285	9.1435	0.18394	4.9831	-1.7675	0.41687
1189.5	-3.98	8.9155	0.098877	4.5249	-0.54957	2.8666
1189.5	-4.2401	8.9643	0.0056242	2.7684	2.0404	5.2026
1189.5	-3.8872	9.0675	0.038525	2.4868	1.7599	8.7257
1189.6	-3.6283	9.1894	0.32406	3.6254	2.1514	11.179
1189.6	-3.6705	9.3189	0.13259	4.0232	1.6311	13.554
1189.6	-3.6238	9.2584	-0.20263	2.2044	1.4887	15.535
1189.6	-3.1834	9.1067	-0.23896	0.5044	2.2674	17.43
1189.6	-2.7219	8.9336	0.032937	1.6054	3.2246	22.934
1189.7	-2.7431	9.1636	0.17615	5.045	2.2136	24.305
1189.7	-2.478	9.2952	-0.027095	5.8325	0.063726	24.535
1189.7	-2.0567	9.1133	-0.077244	3.9292	0.45653	27.669
1189.7	-1.9627	8.8501	-0.16883	3.1063	2.4068	27.815
1189.7	-1.5791	8.3997	-0.025951	4.2177	3.4344	27.478
1189.8	-1.6485	8.1758	0.30068	6.8041	4.3957	27.461
1189.8	-1.4232	8.082	0.29708	6.8938	5.0356	28.12
1189.8	-1.1526	8.036	0.24373	2.9219	7.1217	29.428
1189.8	-1.2207	7.5562	0.1347	1.2146	9.7568	29.579
1189.8	-0.90861	7.1071	0.23589	0.55373	11.847	30.829
1189.9	-0.81762	7.0014	0.29124	1.0424	12.898	31.936
1189.9	-0.83382	6.679	0.17933	1.4053	14.309	31.156
1189.9	-1.0367	6.5101	0.0033763	0.040679	14.983	30.749
1189.9	-0.90586	6.306	-0.068022	-0.85867	15.103	30.956
1189.9	-0.74194	6.1041	-0.11555	-0.23861	15.71	28.67
1190	-0.94871	6.3563	-0.1781	0.76123	15.066	27.543
1190	-1.1003	6.4769	0.13533	0.5563	13.903	25.617
1190	-1.0105	6.6972	-0.087255	0.27933	13.326	24.178
1190	-1.2627	7.2222	-0.32799	1.7406	10.354	22.718
1190	-1.4664	7.6547	-0.35177	3.5315	8.4726	20.814
1190.1	-1.4009	7.8154	-0.31862	2.938	6.1351	17.843
1190.1	-1.1832	8.2593	-0.20008	2.957	1.8946	15.718
1190.1	-1.3179	8.6904	-0.16281	5.1496	1.3576	13.715
1190.1	-1.234	8.9838	-0.073437	6.2284	1.4481	12.591
1190.1	-1.0729	9.346	-0.15533	6.4003	1.2782	11.874
1190.2	-1.3702	9.2614	-0.069387	4.9569	1.5271	10.008
1190.2	-1.4678	9.3778	-0.26635	3.3776	1.0288	3.9686
1190.2	-1.7257	9.4359	-0.32435	3.6867	-0.058409	5.1834
1190.2	-1.74	9.6871	-0.33932	2.7588	-1.7914	2.136
1190.2	-1.8145	9.6393	-0.21804	0.91816	-2.3681	-1.7338
1190.3	-1.5375	9.463	0.14586	3.0021	-2.8825	-0.24591
1190.3	-1.4786	9.4357	0.46317	3.2655	0.36683	4.0419
1190.3	-1.4759	9.2456	0.30871	0.39844	4.2547	2.726
1190.3	-1.2043	9.5548	-0.084503	0.72258	5.6941	0.17638
1190.3	-1.2571	9.7031	-0.44835	-0.28156	6.3677	-0.91881
1190.4	-1.2706	9.5503	-0.62168	-0.71579	4.1516	-1.6383
1190.4	-0.96776	9.6423	-0.62297	-0.53253	1.369	-0.91432
1190.4	-0.9339	9.5312	-0.43849	0.15598	1.0615	-2.1503
1190.4	-0.91629	9.3928	-0.40755	1.4922	-0.85868	-3.4908
1190.4	-0.80247	9.3959	-0.36164	2.1694	-3.6536	-5.349
1190.5	-0.8137	9.5264	-0.40963	2.2577	-3.8469	-6.0927
1190.5	-0.95219	9.5161	-0.41379	2.1863	-3.637	-6.295
1190.5	-0.89255	9.4574	-0.25535	2.3033	-4.0775	-5.7597
1190.5	-0.81844	9.3006	-0.22139	0.98231	-3.6475	-4.8182
1190.5	-0.7816	9.2985	-0.23977	0.54474	-2.2596	-5.4848
1190.6	-0.67146	9.4875	-0.19617	1.7772	-0.92325	-5.5033
1190.6	-0.66931	9.4988	-0.21701	1.5989	-0.11153	-4.3528
1190.6	-0.63727	9.4749	-0.3486	1.1059	0.45484	-4.7622
1190.6	-0.74642	9.4197	-0.41988	1.2553	0.8196	-5.2701
1190.6	-0.70574	9.4329	-0.33184	1.2437	1.5239	-4.6583
1190.7	-0.77842	9.4392	-0.2707	0.43468	2.6079	-4.2711
1190.7	-0.86693	9.4028	-0.29597	0.51003	3.1968	-3.8677
1190.7	-0.77751	9.3509	-0.35969	0.64392	3.4967	-2.7496
1190.7	-0.92237	9.3701	-0.47226	0.47436	3.048	-2.7364
1190.7	-0.83185	9.4774	-0.51672	0.84665	3.0384	-2.7222
1190.8	-0.77691	9.5049	-0.39217	0.9834	3.2556	-2.2408
1190.8	-0.80549	9.429	-0.41939	0.11663	2.9303	-1.4833
1190.8	-0.7603	9.3456	-0.50754	-0.18535	1.8927	-0.98353
1190.8	-0.82677	9.4853	-0.4842	0.43354	1.0271	-1.2089
1190.8	-0.81825	9.5199	-0.44383	1.1389	0.37889	-1.7576
1190.9	-0.82147	9.4428	-0.46756	1.1953	-0.023049	-1.7884
1190.9	-0.82185	9.4831	-0.32992	0.85855	-0.29729	-2.1928
1190.9	-0.78752	9.5163	-0.33739	0.8281	-0.50337	-2.4939
1190.9	-0.87857	9.4517	-0.42234	1.465	-0.26064	-2.7232
1190.9	-0.78998	9.4445	-0.37383	1.1685	-1.1261	-2.1244
1191	-0.88089	9.4306	-0.47196	0.5922	-1.6389	-2.4443
1191	-0.79843	9.4755	-0.35293	0.93428	-2.2969	-3.0342
1191	-0.68874	9.4377	-0.30018	1.1762	-2.3206	-2.8558
1191	-0.78358	9.4162	-0.31527	0.75257	-2.1273	-2.7208
1191	-0.71206	9.5313	-0.31977	0.57744	-2.0418	-3.0747
1191.1	-0.69403	9.4944	-0.35069	1.1156	-1.8246	-3.0624
1191.1	-0.69067	9.4248	-0.32369	1.0376	-1.4657	-2.1203
1191.1	-0.73785	9.4155	-0.32868	0.67382	-1.2549	-2.2349
1191.1	-0.86161	9.4423	-0.34359	0.91987	-1.435	-2.5902
1191.1	-0.79736	9.4123	-0.29472	0.89035	-1.3722	-2.1887
1191.2	-0.70887	9.3948	-0.23423	0.9864	-0.98758	-1.8825
1191.2	-0.71002	9.416	-0.25157	0.91961	-1.2458	-1.3993
1191.2	-0.69099	9.4833	-0.30899	0.94859	-1.3496	-1.059
1191.2	-0.66476	9.528	-0.31528	1.0595	-0.8743	-1.1811
1191.2	-0.69022	9.5177	-0.32203	0.69855	-0.94936	-1.3161
1191.3	-0.78841	9.526	-0.31602	0.3951	-1.3819	-1.6986
1191.3	-0.98687	9.5364	-0.31366	0.42204	-2.0006	-2.1592
1191.3	-1.0714	9.4039	-0.34615	0.72035	-2.5807	-2.1751
1191.3	-1.1801	9.4457	-0.21537	0.45843	-2.1552	-2.5508
1191.3	-1.2305	9.5638	-0.23309	0.23274	-1.2961	-3.3855
1191.4	-1.0759	9.5643	-0.21331	0.82618	-1.1802	-3.9737
1191.4	-1.1762	9.6131	-0.31818	1.4322	-1.5966	-6.0125
1191.4	-1.3349	9.5113	-0.14417	3.07	-2.702	-10.075
1191.4	-1.7086	9.4348	0.12477	3.9507	-0.31592	-12.239
1191.4	-1.7035	9.0723	-0.092944	3.4885	2.7922	-12.406
1191.5	-1.5735	8.8003	-0.30792	3.0981	3.0571	-10.699
1191.5	-1.4795	8.7817	-0.45455	1.5366	2.8347	-9.7388
1191.5	-1.5549	8.8233	-0.51771	-0.037859	1.6341	-12.689
1191.5	-1.5699	8.6431	-0.42844	0.47177	0.62669	-17.957
1191.5	-1.8024	8.2129	-0.68463	2.3574	-0.25571	-19.508
1191.6	-1.7191	7.9678	-0.33531	3.6631	-1.8462	-20.59
1191.6	-1.5043	8.0496	0.084539	3.2506	-1.8627	-25.082
1191.6	-1.4815	8.1945	-0.048063	1.5792	-1.2022	-27.921
1191.6	-1.3829	7.7829	-0.34682	1.4689	-2.1999	-29.277
1191.6	-1.6377	7.9384	-0.20346	4.2377	-1.1077	-29.682
1191.7	-1.5444	8.1584	0.018216	4.064	-1.8558	-31.126
1191.7	-1.7445	8.0575	0.095468	2.7704	-2.5944	-34.742
1191.7	-1.7145	7.6308	0.087898	3.4015	-1.4708	-35.816
1191.7	-1.6599	7.1625	0.011846	3.3757	-1.3767	-35.591
1191.7	-1.4586	8.0971	-0.062571	2.6331	-0.90869	-36.809
1191.8	-1.7624	8.1023	-0.071528	1.4957	-1.058	-42.068
1191.8	-2.0577	7.9649	-0.017822	2.857	0.18557	-42.6
1191.8	-1.9538	7.8377	0.14182	4.0025	1.9831	-42.64
1191.8	-2.1526	7.584	0.18297	2.3162	3.4383	-43.868
1191.8	-2.1295	8.1247	0.12166	0.80802	2.5072	-45.017
1191.9	-2.5288	7.682	0.064261	-1.861	2.4692	-48.677
1191.9	-2.7589	8.0327	-0.37531	-3.8788	1.4882	-51.165
1191.9	-2.7901	7.9486	-0.77671	-7.8404	-1.3382	-49.315
1191.9	-2.8356	7.6325	-0.56592	-10.701	-3.6636	-47.12
1191.9	-2.5948	7.6657	-0.15355	-7.8942	-5.9785	-46.783
1192	-3.2824	7.4704	0.018479	-4.5013	-7.8677	-44.604
1192	-3.1918	7.8098	-0.25395	-6.0521	-9.6932	-42.009
1192	-3.2855	7.7044	-0.19096	-9.9298	-8.0556	-42.102
1192	-3.6174	7.7436	0.29535	-10.59	-4.9928	-38.843
1192	-3.5298	7.6887	0.43446	-6.8948	-2.8255	-35.837
1192.1	-3.823	7.3316	0.21847	-4.5316	-2.5114	-28.955
1192.1	-4.1011	7.3998	-0.38374	-6.9813	-2.6834	-24.137
1192.1	-3.6572	7.8563	-0.3536	-12.182	-2.3606	-19.794
1192.1	-3.6551	7.9252	0.25917	-8.2303	1.0231	-17.528
1192.1	-4.046	7.7482	0.41876	-2.145	0.3995	-13.432
1192.2	-4.193	7.2253	-0.069213	-2.608	-0.40725	-1.9706
1192.2	-4.4736	7.82	-0.49545	-6.2471	0.6357	2.5384
1192.2	-3.7564	8.4557	-0.12056	-4.177	1.1926	9.8614
1192.2	-4.0586	8.4922	0.81906	4.8605	1.8843	5.2802
1192.2	-4.8541	8.4635	0.77372	9.1894	0.90443	9.9529
1192.3	-4.5632	8.5767	-0.26075	5.9939	3.7037	19.963
1192.3	-4.7091	8.7174	-0.73302	6.5771	9.9505	18.298
1192.3	-4.0454	8.4472	-0.24094	8.6312	9.5766	19.623
1192.3	-4.3269	8.8888	1.2624	7.514	3.9362	21.809
1192.3	-4.7101	9.0388	0.74288	4.431	0.81121	30.591
1192.4	-4.48	9.174	-0.45188	1.1086	3.2702	35.272
1192.4	-4.4013	9.4091	-0.32973	-1.5821	3.9445	36.935
1192.4	-4.1907	9.3864	0.32935	-7.5565	-0.9177	39.041
1192.4	-4.1569	9.2937	0.66329	-8.5848	-3.4687	41.089
1192.4	-4.2358	9.3533	0.59794	-6.7174	0.14445	44.579
1192.5	-4.077	9.574	0.84228	-4.6065	2.928	48.43
1192.5	-3.5024	10.123	0.3304	-5.063	5.0714	53.981
1192.5	-3.1763	9.9544	-0.3961	-4.6997	6.0301	58.159
1192.5	-3.2151	9.9882	-0.29908	-1.5166	6.33	63.578
1192.5	-2.8579	9.8239	-0.13437	2.0574	6.5509	67.663
1192.6	-1.6586	9.7155	0.26323	4.5498	5.7251	70.322
1192.6	-1.1744	9.4321	-0.084452	5.098	6.9374	75.98
1192.6	-0.7358	9.5552	-0.40043	3.8457	5.6503	80.06
1192.6	-0.51599	9.7512	-0.20406	3.7705	3.3659	82.734
1192.6	-0.014526	9.8302	-0.12931	5.6713	3.0243	85.166
1192.7	0.59884	10.312	0.1017	7.8926	2.9689	83.672
1192.7	0.98455	10.951	0.46881	8.2246	2.2344	82.439
1192.7	0.78516	11.444	0.26982	3.2916	1.1328	80.182
1192.7	0.82067	11.362	0.12552	0.7381	1.0588	72.331
1192.7	1.172	10.579	0.27944	-0.52225	1.3868	63.719
1192.8	1.2948	10.393	0.3683	0.29098	3.6682	58.044
1192.8	1.5779	10.218	0.34704	1.2141	7.6312	56.093
1192.8	1.9389	10.195	0.46188	2.4541	10.332	50.99
1192.8	2.197	10.074	0.39933	3.0778	11.584	47.494
1192.8	2.3592	9.9583	0.14959	2.6917	11.925	46.937
1192.9	2.5614	10.266	-0.17581	1.4314	11.622	44.587
1192.9	2.2286	10.258	-0.25794	1.6461	9.8762	40.245
1192.9	2.3001	9.9274	-0.15303	4.2827	7.8383	34.862
1192.9	3.1656	9.6162	-0.098973	5.8389	5.6821	30.661
1192.9	3.3733	10.287	0.034463	5.9922	4.0036	29.368
1193	2.9535	10.724	-0.094393	5.1379	3.6743	31.498
1193	2.6112	10.267	-0.22316	4.1834	2.3798	21.99
1193	3.3897	9.7085	-0.33561	3.635	1.0664	12.538
1193	3.4436	9.7423	-0.050246	2.9589	0.91889	12.714
1193	2.9893	10.078	0.013547	4.1049	2.7384	16.211
1193.1	2.9949	9.9088	-0.19271	4.9867	3.4204	10.155
1193.1	3.008	9.6411	-0.29928	3.8517	1.6926	4.7321
1193.1	3.2286	9.7326	-0.20809	1.813	0.0079139	6.5389
1193.1	2.8116	10.018	-0.29131	1.2634	0.050402	6.4583
1193.1	2.5956	9.7638	-0.39906	1.2555	-0.46593	2.723
1193.2	2.6563	9.6634	-0.18687	3.6757	-0.29015	-1.3284
1193.2	2.7908	9.6038	0.078832	5.2021	0.17993	-0.73461
1193.2	2.8117	9.8128	0.099075	1.9978	0.37547	-0.015058
1193.2	2.5564	9.9216	-0.30159	-0.89175	0.80154	-0.011938
1193.2	2.6012	9.7075	-0.284	-0.62832	0.24884	-3.5382
1193.3	2.7093	9.5755	-0.028375	0.89771	-0.25484	-5.6357
1193.3	2.6176	9.5687	0.14234	1.1269	0.88724	-4.6495
1193.3	2.629	9.6719	0.012401	0.38016	2.4257	-4.0262
1193.3	2.557	9.5253	-0.087439	0.51082	2.9768	-4.6845
1193.3	2.6954	9.6069	-0.13238	1.1518	2.4779	-4.8035
1193.4	2.635	9.6715	-0.10013	1.1371	2.1778	-4.2974
1193.4	2.5333	9.6871	-0.16072	0.25491	1.4978	-4.7978
1193.4	2.501	9.6366	-0.17872	0.24005	1.6186	-5.0586
1193.4	2.4685	9.6309	0.011796	0.84541	1.7344	-5.076
1193.4	2.4561	9.6199	0.059134	1.0169	1.2753	-5.0109
1193.5	2.4125	9.5095	-0.003511	0.60926	1.3601	-5.1103
1193.5	2.4674	9.644	-0.037057	0.79186	2.2062	-5.1705
1193.5	2.4008	9.6459	-0.024724	1.4382	2.4538	-5.0118
1193.5	2.4755	9.5104	0.039142	1.3527	2.3388	-4.9875
1193.5	2.4679	9.5571	-0.073078	0.66466	2.5207	-4.2907
1193.6	2.5481	9.519	-0.17795	0.067876	2.0875	-3.1017
1193.6	2.452	9.6258	-0.032103	0.66913	2.1457	-3.0555
1193.6	2.4705	9.6474	-0.00050828	1.4262	1.7395	-3.4131
1193.6	2.4334	9.5664	-0.082798	0.69832	1.2038	-3.206
1193.6	2.3981	9.5956	-0.16496	0.020009	0.84608	-2.8453
1193.7	2.4869	9.5876	-0.094341	0.48599	0.83323	-3.0494
1193.7	2.5514	9.523	-0.059856	0.89223	1.0621	-2.9486
1193.7	2.3716	9.67	0.030861	0.97481	0.42285	-2.9841
1193.7	2.4838	9.5999	-0.0092944	0.99044	0.58369	-2.357
1193.7	2.4334	9.5398	-0.014737	0.64141	1.1395	-2.6643
1193.8	2.4957	9.5491	0.084208	0.74311	1.2487	-2.2122
1193.8	2.4902	9.5847	0.011993	0.71603	1.0905	-1.4471
1193.8	2.4242	9.5845	-0.10409	0.57533	0.71096	-0.90192
1193.8	2.435	9.5	-0.093037	0.95654	0.80801	-1.495
1193.8	2.455	9.6391	0.06829	1.3771	0.80097	-1.8615
1193.9	2.4184	9.6076	0.023521	1.4333	0.97288	-0.78712
1193.9	2.4791	9.6352	-0.068245	0.7385	0.73394	-0.72774
1193.9	2.485	9.633	-0.11324	1.0449	0.662	-1.1845
1193.9	2.5252	9.6001	0.018746	1.8592	1.0818	-1.2463
1193.9	2.5216	9.6523	0.12556	2.1119	1.2661	-0.65792
1194	2.4937	9.6389	0.00067158	1.537	1.0631	-0.12415
1194	2.4922	9.6313	-0.09466	1.1563	0.81038	-0.55915
1194	2.5458	9.6761	-0.045084	1.7071	0.79235	-0.97065
1194	2.6183	9.6462	-0.024592	1.9171	0.82528	-0.87563
1194	2.599	9.5484	-0.0064868	1.6037	0.95469	-1.278
1194.1	2.6357	9.6006	-0.028955	1.5051	1.0498	-0.95787
1194.1	2.5423	9.7189	-0.082197	1.9347	1.2358	-0.68484
1194.1	2.631	9.6618	-0.075215	1.9076	0.93608	-1.4738
1194.1	2.5905	9.5961	-0.10781	1.3645	0.41986	-2.0381
1194.1	2.5914	9.6128	-0.073824	1.2999	0.10915	-1.7514
1194.2	2.648	9.745	-0.062915	1.6353	0.36848	-2.0939
1194.2	2.6121	9.688	-0.065502	1.7886	0.62166	-2.819
1194.2	2.7382	9.7331	-0.04529	1.5873	0.4825	-3.1361
1194.2	2.7325	9.9155	-0.095334	1.2586	-0.25278	-3.9572
1194.2	2.8396	9.8683	-0.13831	1.2388	-0.26877	-6.4367
1194.3	2.7764	10.021	-0.15339	1.5091	-0.87734	-9.1125
1194.3	2.952	9.9574	-0.085827	1.7327	-1.5434	-10.128
1194.3	2.8601	10.064	-0.12932	0.51177	-2.0285	-13.02
1194.3	2.783	10.021	-0.16807	-1.17	-2.9583	-15.26
1194.3	3.0638	9.8893	-0.22032	-0.58199	-4.0928	-17.943
1194.4	2.8627	10.056	-0.29064	2.2906	-5.5882	-21.095
1194.4	2.6399	10.117	-0.29795	4.0009	-6.1237	-22.874
1194.4	2.6448	9.944	-0.18374	4.2171	-5.5364	-27.991
1194.4	2.6505	9.9957	0.10612	4.2361	-4.466	-33.559
1194.4	2.8344	10.404	0.27442	3.186	-3.1749	-35.36
1194.5	2.2278	10.689	-0.0042923	0.14182	-1.8512	-39.416
1194.5	1.9202	10.362	-0.28947	-2.1204	-2.0139	-47.699
1194.5	2.0161	10.294	-0.42953	-2.1886	-2.4703	-56.14
1194.5	1.9146	10.141	-0.25677	0.26129	-3.3339	-60.008
1194.5	1.7419	10.348	-0.17564	3.0781	-3.6392	-64.027
1194.6	1.6049	9.9578	0.19062	5.1053	-2.4043	-69.728
1194.6	2.2656	9.9141	-0.10566	7.5545	3.3516	-71.368
1194.6	1.5203	10.112	-0.04257	10.419	2.8788	-75.528
1194.6	2.302	10.13	0.26214	12.982	7.5352	-74.415
1194.6	1.989	10.857	0.56784	14.283	1.7078	-89.093
1194.7	0.49093	10.968	0.074849	11.611	3.1801	-94.079
1194.7	-0.39159	11.483	-0.56501	9.2743	7.4119	-85.11
1194.7	-0.97394	11.228	-0.63361	7.7467	2.7384	-86.818
1194.7	-1.3252	11.168	-0.38377	6.8687	-5.1595	-89.129
1194.7	-2.165	10.429	-0.4134	8.3243	-3.1036	-82.726
1194.8	-2.1657	9.8853	-0.20255	6.8463	-0.39604	-84.327
1194.8	-2.607	9.798	-0.25135	2.3108	-1.3449	-76.592
1194.8	-2.8697	9.6473	-0.82397	-0.65695	-2.6366	-64.004
1194.8	-3.3334	9.2903	-0.86399	0.15094	-3.0181	-58.308
1194.8	-3.772	9.6694	-0.59779	0.70263	-2.7669	-52.543
1194.9	-3.9914	9.5785	-0.20675	-0.68097	-3.2239	-45.588
1194.9	-3.9226	9.487	-0.18267	-2.0683	-1.3935	-42.75
1194.9	-4.0362	9.599	-0.51688	-2.2999	-2.5866	-35.496
1194.9	-4.5627	9.5015	-0.54661	-3.9419	-2.3984	-27.091
1194.9	-4.369	9.1881	-0.40984	-3.447	-1.1678	-25.154
1195	-4.2065	9.6535	-0.22245	2.3134	-2.4981	-19.421
1195	-4.8473	9.5964	-0.29676	1.7353	-1.2516	-13.242
1195	-4.194	9.4589	-0.48458	-2.0794	-1.0153	-8.6605
1195	-4.0847	9.2654	-0.45951	-2.871	1.8079	-5.4851
1195	-3.9018	8.8855	-0.22124	-1.1368	1.306	-2.1795
1195.1	-3.8021	8.9524	-0.086543	-0.059053	0.40274	-0.57027
1195.1	-3.8087	9.158	-0.26569	-2.5602	1.9342	2.4805
1195.1	-3.4664	8.784	-0.34582	-4.4203	4.1181	5.3768
1195.1	-3.2738	8.4842	-0.39552	-1.8218	3.8181	5.9209
1195.1	-3.1388	8.6391	-0.5537	-0.59293	1.9059	10.447
1195.2	-3.1624	8.8291	-0.52689	0.28993	1.7661	14.634
1195.2	-2.6474	8.9163	-0.66517	1.6742	1.2353	17.212
1195.2	-2.6658	8.7137	-0.55859	1.5071	-0.86401	19.9
1195.2	-2.6053	8.3673	-0.19752	1.9222	-2.0285	23.673
1195.2	-2.3093	8.4249	-0.043063	3.6681	-0.60504	24.299
1195.3	-2.2168	8.4855	0.032078	5.5238	-0.60312	24.478
1195.3	-2.1973	8.2013	0.066592	4.5238	-0.24984	25.725
1195.3	-2.0492	8.0648	-0.11626	1.4768	0.52889	28.247
1195.3	-1.5989	8.0014	-0.18685	-0.046501	1.6903	31.036
1195.3	-1.5251	7.569	-0.13342	0.54496	4.0171	32.573
1195.4	-1.3674	7.2435	0.072798	2.8001	6.0813	33.849
1195.4	-1.2823	7.1496	0.22501	2.1813	7.9131	34.001
1195.4	-1.294	7.0255	0.20828	-0.58857	8.9721	33.852
1195.4	-0.88142	6.7263	0.043957	-3.0717	9.9686	35.289
1195.4	-1.1015	6.8019	-0.21725	-3.5491	11.134	35.675
1195.5	-0.97971	6.597	-0.27846	-2.0193	12.372	35.829
1195.5	-1.0123	6.5091	-0.080803	-1.0499	12.659	33.224
1195.5	-1.0809	6.7646	-0.0085545	0.023486	13.461	31.549
1195.5	-1.2	7.069	-0.11324	-0.73023	13.399	31.639
1195.5	-1.2005	7.3355	-0.050015	-2.423	13.14	28.024
1195.6	-1.2057	7.2545	-0.096454	-4.112	12.775	23.231
1195.6	-1.5007	7.4805	-0.31412	-3.8564	11.33	19.577
1195.6	-1.7354	7.6473	-0.27996	-2.1701	9.5757	16.475
1195.6	-1.5176	8.1475	-0.39493	-0.79384	4.6778	14.781
1195.6	-1.2459	8.578	-0.37542	1.4046	3.2389	12.635
1195.7	-1.4836	8.6993	-0.19043	3.7867	3.0208	11.593
1195.7	-1.4019	8.793	-0.2119	4.1328	0.76088	12.447
1195.7	-1.0563	9.0572	-0.12337	3.4834	0.18272	11.753
1195.7	-1.2977	9.1349	-0.063226	2.7874	1.0441	11.775
1195.7	-1.2019	9.1716	-0.26075	1.7112	0.87867	11.437
1195.8	-0.97977	9.2436	-0.34327	1.6103	-1.2456	11.133
1195.8	-1.0611	9.4743	-0.24401	0.56282	-1.8729	9.8015
1195.8	-1.1119	9.7025	-0.3213	1.0711	-2.8183	7.4496
1195.8	-1.1518	9.4759	-0.13501	1.3353	-4.7479	6.1529
1195.8	-0.90361	9.475	-0.045429	1.2532	-3.1748	2.7524
1195.9	-0.57463	9.5443	-0.04584	1.6799	-3.7082	6.3511
1195.9	-0.56137	9.6626	-0.11978	0.97961	-2.2374	8.519
1195.9	-0.58089	9.722	-0.17296	0.28417	-0.19743	5.9949
1195.9	-0.79861	9.8049	-0.18862	1.042	0.64916	2.7207
1195.9	-0.67529	9.8295	-0.25279	1.4707	-0.014731	-1.3598
1196	-0.91716	9.6524	-0.20019	1.6489	-0.48888	-1.2314
1196	-1.0253	9.5641	-0.16904	2.2067	0.99784	-1.9013
1196	-0.9342	9.3983	-0.19027	2.3417	1.2781	-3.1475
1196	-0.84817	9.3424	-0.30727	1.9203	1.6303	-2.5264
1196	-0.88389	9.3991	-0.45445	2.0979	1.5865	-2.9092
1196.1	-0.56121	9.399	-0.47619	1.4093	0.29053	-2.2794
1196.1	-0.30031	9.5737	-0.53019	1.1318	-1.0035	-1.6087
1196.1	-0.48876	9.6046	-0.45696	1.9779	-1.7844	-2.5287
1196.1	-0.44588	9.6425	-0.3711	2.4699	-2.4121	-2.8029
1196.1	-0.29653	9.5709	-0.22494	2.347	-2.3971	-2.8021
1196.2	-0.30895	9.4775	-0.19012	1.9933	-2.2967	-2.1153
1196.2	-0.39518	9.5369	-0.34863	2.2214	-2.1869	-3.03
1196.2	-0.36667	9.591	-0.26	2.6748	-2.7584	-3.5412
1196.2	-0.45394	9.5534	-0.14791	2.2608	-2.8773	-3.5115
1196.2	-0.42571	9.5768	-0.14126	1.8627	-1.8356	-3.285
1196.3	-0.35483	9.5574	-0.11154	1.9669	-0.4678	-2.8753
1196.3	-0.45971	9.4496	-0.13587	1.714	0.79463	-2.8421
1196.3	-0.43283	9.4942	-0.31522	1.7359	1.5926	-2.6138
1196.3	-0.35327	9.4602	-0.29002	1.5439	1.4599	-1.6885
1196.3	-0.38903	9.5407	-0.33549	1.3096	1.4676	-1.2942
1196.4	-0.46635	9.565	-0.34941	1.54	1.0281	-2.1311
1196.4	-0.39687	9.5768	-0.22737	1.6405	1.1675	-1.9354
1196.4	-0.36882	9.5011	-0.25565	1.3116	1.4313	-2.4468
1196.4	-0.34079	9.5425	-0.39131	1.5949	1.4313	-2.6532
1196.4	-0.39384	9.5386	-0.27358	1.7335	1.3668	-2.8938
1196.5	-0.32437	9.5114	-0.30022	1.6392	1.0905	-3.4133
1196.5	-0.30669	9.6013	-0.3234	1.7492	1.593	-3.5526
1196.5	-0.39038	9.5685	-0.22669	1.3429	2.0445	-3.2658
1196.5	-0.46404	9.4883	-0.25602	0.7627	1.9678	-3.531
1196.5	-0.42394	9.4739	-0.33283	1.2037	1.6248	-3.7804
1196.6	-0.38101	9.469	-0.35911	1.3165	1.7579	-3.1443
1196.6	-0.39417	9.4701	-0.35372	1.1663	1.5203	-2.3781
1196.6	-0.3804	9.4913	-0.2287	1.4921	1.1076	-2.3821
1196.6	-0.34967	9.5576	-0.24906	1.4793	0.87844	-2.6533
1196.6	-0.4136	9.5153	-0.33537	1.5395	0.9708	-2.8538
1196.7	-0.54191	9.4556	-0.21405	1.5874	1.0228	-2.8349
1196.7	-0.42817	9.4669	-0.28817	1.3451	0.83346	-2.8023
1196.7	-0.3793	9.5197	-0.33502	1.3295	1.1825	-2.1666
1196.7	-0.39173	9.5357	-0.34675	1.3456	1.2925	-2.0533
1196.7	-0.50446	9.5271	-0.31287	1.2858	1.0715	-2.2918
1196.8	-0.38748	9.5409	-0.32981	1.0302	1.147	-2.1568
1196.8	-0.45347	9.4758	-0.3743	1.1316	1.0697	-2.3236
1196.8	-0.49762	9.4871	-0.29172	1.1615	0.93308	-2.4854
1196.8	-0.43755	9.4897	-0.36721	1.0425	0.96897	-2.0459
1196.8	-0.38205	9.5149	-0.39521	1.333	0.62581	-2.1075
1196.9	-0.51074	9.4794	-0.37355	1.4266	0.28591	-2.5515
1196.9	-0.43742	9.4642	-0.24758	1.1553	0.34008	-2.2025
1196.9	-0.55243	9.5746	-0.30956	1.01	0.39214	-2.4504
1196.9	-0.61977	9.6351	-0.41727	1.2492	0.10556	-3.1308
1196.9	-0.61068	9.543	-0.43687	1.0495	-0.6443	-3.6657
1197	-0.71512	9.4935	-0.31907	0.7482	-1.1243	-3.8204
1197	-0.80071	9.5191	-0.36751	0.49358	-1.5038	-4.0233
1197	-0.9912	9.6282	-0.41202	0.71887	-2.2359	-5.7361
1197	-1.1948	9.7308	-0.29373	0.70469	-4.1089	-7.7209
1197	-1.3737	9.6121	-0.16316	-0.41817	-4.4968	-8.8377
1197.1	-1.5153	9.5318	-0.28988	-1.0128	-2.1684	-7.4023
1197.1	-1.3106	9.2651	-0.3112	-0.33349	-2.6371	-7.4158
1197.1	-1.0512	9.1045	-0.084299	-0.53108	-2.3376	-5.4266
1197.1	-1.0774	9.4608	-0.083119	-1.1876	-2.1556	-6.2125
1197.1	-1.267	9.6803	-0.059889	0.075056	-2.0394	-12.494
1197.2	-1.3693	9.604	-0.2147	0.83811	-0.61979	-15.599
1197.2	-1.2874	9.1919	-0.4301	-0.02337	-2.9725	-17.556
1197.2	-1.2381	9.1226	-0.1383	0.30355	-4.5024	-18.524
1197.2	-1.4289	9.4046	0.17281	1.34	-3.3652	-21.405
1197.2	-1.5332	9.3029	0.12031	1.5832	-2.7309	-30.141
1197.3	-1.7197	8.7761	-0.31464	0.57424	-2.2907	-36.065
1197.3	-1.6079	8.3286	-0.43862	-2.5858	-4.8699	-37.738
1197.3	-1.4536	8.0514	-0.12082	-4.1365	-7.3451	-39.921
1197.3	-1.738	8.3743	-0.10761	-1.1353	-5.9338	-41.356
1197.3	-1.4103	8.2341	-0.12353	3.6726	-5.3507	-47.048
1197.4	-1.5559	7.8258	-0.077824	5.2741	-4.7412	-50.293
1197.4	-1.6103	8.0315	0.10246	2.4782	-4.0052	-47.922
1197.4	-1.5287	8.0948	0.051847	1.8668	-2.3917	-49.003
1197.4	-1.5079	8.0001	0.098852	4.5935	-2.345	-49.717
1197.4	-1.5585	7.6368	-0.13682	7.8054	1.5848	-53.56
1197.5	-1.8313	7.4495	-0.77409	2.6415	-0.084785	-54.332
1197.5	-2.0887	8.2922	-0.48281	-5.9088	-3.1573	-53.31
1197.5	-1.5404	7.9806	0.1365	-6.7082	-5.8899	-56.981
1197.5	-1.8164	7.3003	0.14019	-0.024	-9.7539	-58.306
1197.5	-2.0929	7.174	0.065304	6.4114	-9.7623	-57.233
1197.6	-2.5107	6.8933	-0.077298	3.6797	-9.2161	-56.653
1197.6	-2.2619	6.9934	-0.012886	-2.2996	-11.247	-52.966
1197.6	-2.4488	6.6627	0.31147	-0.36798	-7.7406	-51.46
1197.6	-2.8869	6.5889	-0.072054	3.5151	-6.2084	-46.954
1197.6	-2.8521	6.6244	-0.31912	2.531	-6.5183	-44.598
1197.7	-3.164	6.5077	0.12714	-0.97504	-5.7984	-38.519
1197.7	-3.0684	6.7799	0.50438	-2.0487	-4.6788	-33.935
1197.7	-3.5585	6.7993	0.53411	0.1299	-1.6054	-28.691
1197.7	-3.9947	7.1356	0.32822	0.71124	1.5917	-22.244
1197.7	-3.8793	7.1776	0.061776	-2.3074	0.091429	-18.314
1197.8	-4.0656	7.3816	0.30383	-5.6586	0.54668	-12.516
1197.8	-4.1863	7.5627	0.41781	-3.2886	2.0286	-12.207
1197.8	-4.4235	7.4739	0.12726	-0.29484	1.9419	-8.3774
1197.8	-4.3373	7.6138	0.019875	-0.38005	3.9631	-6.3907
1197.8	-4.6201	7.387	0.1206	-3.0037	4.5734	-3.1972
1197.9	-4.4969	7.5149	0.28584	-3.5061	4.4839	0.20636
1197.9	-4.3083	7.9036	0.10997	-2.436	2.6171	1.899
1197.9	-4.7971	7.7608	0.025317	-2.876	-0.92703	5.0082
1197.9	-4.4524	7.8741	0.34885	0.035799	-0.35014	9.7312
1197.9	-4.4484	8.0128	0.10372	5.7117	2.3436	13.48
1198	-4.9156	8.1041	-0.39195	4.0363	2.1483	20.618
1198	-5.0359	8.2405	-0.1657	-0.35321	4.231	25.61
1198	-4.9522	8.9722	0.35726	-3.0903	7.123	27.521
1198	-4.7821	9.1744	0.93348	1.9184	8.6848	31.713
1198	-5.0901	9.0619	0.4577	8.0679	9.0128	32.737
1198.1	-5.0255	9.0561	-0.75939	4.6328	9.6466	37.245
1198.1	-4.6678	9.4879	-1.4907	-0.22738	8.4535	39.342
1198.1	-4.6482	9.5032	-0.41584	-1.3648	6.9298	38.122
1198.1	-4.4333	9.3551	0.54618	4.3055	4.7729	38.404
1198.1	-4.1835	9.1706	0.41897	2.8553	2.489	42.304
1198.2	-4.364	9.407	-0.051806	-2.1906	2.2527	48.998
1198.2	-3.9293	9.6738	-0.16256	-2.3164	4.1902	53.042
1198.2	-3.2385	10.004	0.29891	-0.39828	6.0716	54.986
1198.2	-2.9758	10.376	0.06024	0.052861	5.6439	57.762
1198.2	-3.1426	10.514	-0.32852	-3.6881	6.1886	61.386
1198.3	-2.5443	10.277	-0.2205	-4.5059	8.0258	63.625
1198.3	-1.3943	10.093	0.54316	-1.2628	7.5813	67.294
1198.3	-0.54342	10.482	0.18131	-0.33529	7.8628	68.876
1198.3	-0.9786	10.581	-0.46819	-0.92123	6.5286	73.648
1198.3	-0.35701	10.168	-0.3664	0.59314	6.5798	76.547
1198.4	0.25918	10.249	0.2545	3.0515	5.4528	71.842
1198.4	0.56693	10.283	0.34993	2.8849	3.4801	73.915
1198.4	0.53256	10.48	-0.17759	0.3703	3.42	74.374
1198.4	0.52432	10.368	-0.15381	-0.99711	1.533	71.106
1198.4	0.76224	9.7895	0.12553	-0.37021	1.0264	65.506
1198.5	1.2812	9.5604	0.19934	0.95377	1.932	61.034
1198.5	1.5594	9.9574	0.31734	-0.15428	3.0142	60.612
1198.5	1.5798	10.341	0.42554	1.6429	4.7092	59.861
1198.5	1.5651	10.494	0.24209	1.9505	6.0921	53.802
1198.5	1.7611	10.128	0.13428	0.92563	7.6042	48.533
1198.6	2.051	10.385	0.038054	1.5316	8.5783	43.711
1198.6	2.6046	10.482	-0.042807	0.93549	8.6445	42.801
1198.6	2.461	10.869	-0.03356	0.64823	7.5322	37.845
1198.6	2.1178	10.737	0.02191	2.2042	6.162	30.17
1198.6	2.5212	10.111	0.0067945	2.1308	4.7313	23.606
1198.7	2.9276	9.9596	-0.054376	0.15653	3.6414	19.18
1198.7	2.7765	10.216	0.068032	0.26485	3.6643	17.281
1198.7	2.417	10.19	-0.15478	0.99026	2.6491	14.321
1198.7	2.45	9.7214	-0.18855	1.4526	0.83279	9.3376
1198.7	3.1338	9.6952	-0.022681	2.391	0.89291	7.294
1198.8	2.7776	10.012	0.046186	2.7663	3.1572	7.9409
1198.8	2.3374	10.129	-0.070888	2.6155	2.4138	4.4856
1198.8	2.2724	9.7802	-0.11847	2.7762	0.40805	-1.4629
1198.8	2.7973	9.7933	-0.16967	1.5178	-0.073496	-1.6679
1198.8	2.4242	9.7896	-0.20612	2.1864	0.71259	-5.1232
1198.9	2.2039	9.7236	-0.057813	3.6988	0.90976	-5.3556
1198.9	2.2406	9.8661	-0.0024745	3.195	0.409	-4.3
1198.9	2.1252	9.7164	0.01336	2.3808	0.25262	-5.4766
1198.9	2.1393	9.7046	-0.051257	0.70641	0.4128	-5.216
1198.9	1.9393	9.7485	-0.12012	0.56858	0.55866	-5.6837
1199	1.9728	9.6792	-0.19479	1.7517	0.89747	-6.6639
1199	1.9623	9.7185	-0.20086	1.5634	0.64076	-6.8321
1199	1.9789	9.7751	-0.17735	1.0617	1.3089	-6.511
1199	1.848	9.8053	-0.027304	0.29417	0.73381	-6.9322
1199	1.8562	9.6962	0.016772	0.092627	-0.23995	-7.5095
1199.1	1.7761	9.6114	-0.0032073	0.42533	-0.045164	-7.7778
1199.1	1.7956	9.5683	0.13549	1.1485	0.39901	-7.7214
1199.1	1.8447	9.5456	0.20082	1.6795	1.2664	-6.666
1199.1	1.8137	9.6396	0.10468	0.86616	1.5291	-5.5943
1199.1	1.8649	9.6691	-0.023902	0.37529	1.523	-5.0979
1199.2	1.689	9.6399	-0.030095	0.61921	2.0393	-5.1215
1199.2	1.722	9.5487	0.056912	0.90215	2.02	-5.078
1199.2	1.7485	9.481	-0.0001867	0.37736	1.7319	-4.0393
1199.2	1.7732	9.6214	-0.011868	0.51168	1.7992	-2.6817
1199.2	1.8308	9.6677	0.020816	0.58363	1.7531	-2.1559
1199.3	1.7755	9.6814	0.11061	0.89004	1.8001	-2.6379
1199.3	1.7619	9.5972	0.044366	1.0408	1.9806	-2.3932
1199.3	1.8761	9.6423	-0.012033	0.30881	1.861	-1.4389
1199.3	1.9175	9.6587	0.043297	0.13085	1.5656	-1.2672
1199.3	1.9248	9.6454	0.031423	0.54732	1.4825	-0.9081
1199.4	1.844	9.638	0.0021775	1.595	1.7419	-0.6856
1199.4	1.9513	9.5702	0.051388	1.5089	1.4846	-0.63888
1199.4	1.9577	9.6616	-0.022369	0.63032	1.2357	0.2397
1199.4	1.8791	9.6967	-0.051494	0.82227	1.3737	0.43383
1199.4	1.9284	9.678	0.0084923	1.2046	1.1061	-0.29187
1199.5	1.954	9.691	0.010222	1.2457	0.81399	-0.063609
1199.5	1.9195	9.682	0.066582	0.99099	0.93665	0.27198
1199.5	2.0005	9.6571	0.028161	0.90942	1.0107	-0.37237
1199.5	2.0039	9.7545	-0.013595	1.1418	1.1419	-0.0042453
1199.5	1.9552	9.7085	0.0018599	1.2561	0.97046	-0.023672
1199.6	2.0493	9.6658	0.031971	1.2741	0.43613	-0.67092
1199.6	1.9469	9.668	0.038797	1.1034	0.4039	-0.64211
1199.6	2.0215	9.6589	0.052429	1.4162	0.59789	-0.95825
1199.6	2.0766	9.642	0.1094	1.8197	1.0225	-1.2589
1199.6	2.009	9.7318	0.031371	1.6676	1.3008	-0.92024
1199.7	2.0082	9.7103	-0.084087	1.2055	1.086	-1.4322
1199.7	2.0363	9.6573	0.044166	1.2073	0.71902	-1.6708
1199.7	1.9951	9.6354	0.041727	1.5201	1.0174	-1.569
1199.7	2.0277	9.6714	-0.042424	1.6772	1.2731	-1.3584
1199.7	2.0758	9.7555	0.03007	1.5619	1.202	-1.2335
1199.8	2.0255	9.6831	-0.0253	1.2253	1.1961	-1.7418
1199.8	2.0397	9.6448	-0.11206	1.0953	1.2862	-2.1108
1199.8	1.9965	9.7364	-0.09823	1.4911	0.95084	-2.2467
1199.8	2.0278	9.8012	0.025061	1.6957	0.26835	-2.752
1199.8	2.1924	9.7365	0.018626	1.7144	-0.073475	-4.4571
1199.9	2.2179	9.8764	-0.045444	1.053	-0.10123	-4.6038
1199.9	2.2511	9.9791	0.037918	1.2165	-0.82394	-5.5246
1199.9	2.2173	10.233	-0.073639	1.3511	-0.86074	-9.0931
1199.9	2.1257	10.114	0.024771	0.74564	-0.95661	-11.877
1199.9	2.215	10.007	-0.10943	0.48742	-1.902	-15.032
1200	2.2522	10.087	-0.1351	-0.48152	-2.4221	-16.712
1200	2.0684	10.121	-0.12819	0.090852	-3.3796	-19.997
1200	2.0451	9.8786	-0.33159	-0.16269	-5.4072	-24.729
1200	2.2763	9.9363	-0.34296	-0.95707	-7.2906	-27.283
1200	2.193	10.329	-0.13344	-0.32827	-6.725	-29.291
1200.1	2.0237	10.354	-0.14368	0.50627	-6.4359	-33.325
1200.1	1.8701	10.191	0.13133	1.6598	-6.797	-40.836
1200.1	1.8637	10.485	0.24366	3.2119	-7.012	-46.066
1200.1	1.9118	10.543	0.01728	0.41287	-7.0365	-52.146
1200.1	1.511	10.65	-0.052021	-1.984	-6.8186	-58.466
1200.2	2.136	10.696	-0.017346	2.1388	-4.1469	-65.258
1200.2	2.0187	10.814	0.095577	4.9399	-4.0539	-73.711
1200.2	2.071	11.105	-0.44302	7.8886	0.37599	-79.55
1200.2	2.2146	10.587	-0.34795	6.2147	-7.2943	-93.732
1200.2	1.0215	11.7	-0.14741	12.583	-10.073	-114.32
1200.3	0.52748	11.249	0.53056	11.41	-10.819	-110.16
1200.3	-0.42631	10.87	1.0145	6.4054	-7.9009	-103.12
1200.3	-1.5012	11.035	0.10825	5.061	-0.95857	-92.952
1200.3	-2.4247	10.408	-0.50475	0.186	-6.1549	-82.327
1200.3	-3.3841	9.9598	-0.46302	2.037	-1.3141	-73.366
1200.4	-3.2414	9.7749	0.49154	4.5545	2.4321	-63.221
1200.4	-3.5293	9.7488	0.67425	4.6361	-0.33301	-53.746
1200.4	-3.9691	9.7933	-0.80936	4.1859	-1.6222	-43.791
1200.4	-4.0277	9.6196	-1.0503	2.9313	-0.20825	-35.515
1200.4	-4.1763	9.8905	-0.26735	2.8385	1.4903	-32.08
1200.5	-4.2877	9.6425	0.17057	0.67314	-1.6868	-29.538
1200.5	-4.0307	9.2474	0.12891	-3.4064	-4.7395	-26.918
1200.5	-3.9006	9.6136	-0.36894	-3.123	-2.27	-21.434
1200.5	-4.4198	9.7349	-0.57531	-3.864	-1.1691	-16.529
1200.5	-4.011	9.5676	-0.23999	-3.9895	-4.2471	-14.629
1200.6	-3.6836	9.4001	-0.08067	-0.35268	-3.6078	-12.815
1200.6	-3.7723	8.7938	0.075544	-0.83708	-1.4702	-8.8005
1200.6	-3.5952	8.8082	0.27493	-0.72861	-0.84799	-3.2926
1200.6	-3.4137	8.9023	0.036456	-0.57002	0.75204	0.71482
1200.6	-3.2989	8.6512	-0.20268	-2.7653	2.2228	4.2317
1200.7	-3.1158	8.7597	-0.35947	-2.1823	1.4508	9.8549
1200.7	-2.9656	8.8725	-0.31964	0.53148	0.01632	13.338
1200.7	-2.7291	8.933	-0.30266	2.8573	-1.4366	15.71
1200.7	-2.7419	8.9549	-0.25831	5.1588	-1.8182	19.822
1200.7	-2.5161	8.8127	-0.10799	4.706	-1.5161	21.066
1200.8	-2.4223	8.627	0.12681	5.2889	-1.9189	21.895
1200.8	-2.2976	8.4195	0.24391	7.4719	-2.5707	24.28
1200.8	-2.2321	8.1958	0.18149	6.286	-1.8904	26.49
1200.8	-1.9531	8.3362	0.18118	4.8429	-0.13428	30.74
1200.8	-1.65	8.4215	0.34071	6.3056	2.5547	31.499
1200.9	-1.4794	8.0698	0.49618	7.818	5.593	28.789
1200.9	-1.7158	7.82	0.46351	5.6185	7.5286	27.508
1200.9	-1.4292	7.8124	0.2483	2.6928	9.5214	31.462
1200.9	-1.3643	7.9467	0.10433	-0.27462	11.188	32.128
1200.9	-1.2325	7.5995	-0.00024685	-0.77076	12.138	31.712
1201	-1.1629	7.2343	-0.024116	0.96348	11.716	30.926
1201	-1.1532	7.3503	0.026429	3.3434	12.984	30.768
1201	-0.93904	7.1037	0.2292	3.0463	13.559	30.776
1201	-1.0376	6.8728	0.21353	0.72874	13.082	28.88
1201	-0.97996	6.5342	0.060239	-0.54232	13.553	26.497
1201.1	-1.1169	6.6439	-0.017493	-0.28689	14.965	25.173
1201.1	-1.1711	6.9234	-0.080309	0.34484	13.459	22.969
1201.1	-1.3848	7.1534	0.014775	0.42173	12.373	21.61
1201.1	-1.2917	7.2944	-0.075537	0.16667	11.402	22.405
1201.1	-1.2609	7.5093	-0.23594	-0.27616	9.1151	19.337
1201.2	-1.3548	7.9243	-0.15209	0.04534	8.858	16.981
1201.2	-1.5049	8.4279	-0.31307	1.4529	6.6693	14.224
1201.2	-1.3832	8.7933	-0.17417	1.6876	3.649	13.462
1201.2	-1.024	8.9949	-0.14063	0.86424	1.3501	10.879
1201.2	-1.0744	9.0283	-0.018924	0.4025	1.3885	7.4942
1201.3	-1.0238	9.0976	-0.19724	-0.045866	1.9563	5.2554
1201.3	-1.0064	9.238	-0.44242	0.72063	1.1235	2.2177
1201.3	-1.1449	9.472	-0.35739	1.8068	-1.1655	0.66002
1201.3	-1.3389	9.3898	-0.11283	1.941	-0.96483	-4.8033
1201.3	-1.4611	9.2933	0.017866	2.6761	-0.14926	-7.1501
1201.4	-1.5437	9.4287	0.091675	2.7405	0.46647	-8.0407
1201.4	-1.6729	9.2681	0.16265	4.0967	3.7873	-6.4343
1201.4	-1.5494	9.1514	0.071851	2.6021	5.8453	-3.7807
1201.4	-1.275	9.0336	-0.25761	0.38557	7.0419	-0.34008
1201.4	-0.92752	9.0579	-0.76151	-0.31704	6.4183	3.3894
1201.5	-0.625	9.3159	-0.91572	-0.089814	4.8882	4.548
1201.5	-0.45074	9.3747	-0.62853	1.5522	3.2917	5.0325
1201.5	-0.34035	9.6243	-0.54785	2.6548	1.7538	4.8406
1201.5	-0.41238	9.8527	-0.34092	3.279	0.98367	3.3775
1201.5	-0.50606	9.8596	-0.18385	2.2036	1.0712	1.5639
1201.6	-0.76737	9.6587	-0.34627	1.5567	1.3798	-0.45795
1201.6	-0.90231	9.4425	-0.41623	1.4143	0.47583	-2.293
1201.6	-0.91502	9.55	-0.45481	0.61787	-1.4591	-3.2749
1201.6	-0.96626	9.5913	-0.41049	2.2758	-3.0457	-4.6962
1201.6	-0.89167	9.4473	-0.35244	3.4141	-2.9408	-3.8036
1201.7	-0.81622	9.3807	-0.2982	2.7725	-2.5138	-3.6793
1201.7	-0.76325	9.3867	-0.34017	2.5674	-2.205	-4.2182
1201.7	-0.8498	9.524	-0.36896	2.2713	-1.9669	-3.9111
1201.7	-0.78658	9.6588	-0.39166	1.989	-3.0401	-4.6007
1201.7	-0.62289	9.5812	-0.3427	2.0958	-4.399	-3.2798
1201.8	-0.68655	9.4209	-0.34146	1.5163	-4.7211	-2.3815
1201.8	-0.66464	9.3296	-0.2534	1.2247	-4.6273	-3.5926
1201.8	-0.58405	9.348	-0.13811	2.3374	-4.3263	-4.0132
1201.8	-0.61207	9.4025	-0.18105	2.4711	-4.0831	-3.1855
1201.8	-0.68113	9.5622	-0.28533	1.8653	-3.7929	-3.5282
1201.9	-0.63028	9.554	-0.14713	2.3182	-3.0122	-3.3186
1201.9	-0.6205	9.4313	-0.055911	1.6836	-1.8834	-2.3842
1201.9	-0.67951	9.3688	-0.19898	0.71252	-0.13907	-2.2193
1201.9	-0.65621	9.3586	-0.22324	1.1047	0.98871	-2.6465
1201.9	-0.60527	9.5064	-0.24202	1.0278	1.1295	-1.9882
1202	-0.69548	9.6127	-0.27001	0.79717	1.4593	-2.5184
1202	-0.66915	9.5556	-0.24236	1.1551	1.6218	-2.8572
1202	-0.81629	9.4059	-0.2789	1.2305	2.0419	-2.2893
1202	-0.71692	9.3775	-0.27803	0.91557	1.8114	-2.6323
1202	-0.77523	9.5296	-0.2556	0.7612	1.5849	-2.9847
1202.1	-0.806	9.5269	-0.33078	0.48971	1.8031	-2.9728
1202.1	-0.77505	9.5022	-0.31987	0.93631	2.0183	-3.0001
1202.1	-0.82995	9.4436	-0.29703	1.4819	1.5533	-2.8939
1202.1	-0.75844	9.4235	-0.32238	1.0573	1.1721	-3.1285
1202.1	-0.73695	9.4475	-0.2782	0.84841	1.146	-3.6085
1202.2	-0.72261	9.4739	-0.23248	0.91796	1.4509	-4.0862
1202.2	-0.75425	9.5251	-0.17782	0.82209	1.6309	-3.9388
1202.2	-0.77854	9.4864	-0.22819	1.0407	1.66	-3.7993
1202.2	-0.74043	9.4485	-0.34758	1.1167	2.0065	-3.2292
1202.2	-0.64818	9.3692	-0.3155	0.70532	1.7852	-2.5893
1202.3	-0.78579	9.3818	-0.2886	0.56492	1.6507	-2.883
1202.3	-0.79796	9.5191	-0.29285	1.0939	1.32	-2.7065
1202.3	-0.70373	9.4301	-0.22978	1.3477	1.1446	-2.5225
1202.3	-0.67298	9.5203	-0.3634	1.3889	1.15	-2.4648
1202.3	-0.71011	9.5065	-0.33433	1.3969	0.87555	-2.3333
1202.4	-0.76857	9.429	-0.31755	1.0285	1.1429	-2.7318
1202.4	-0.73507	9.4594	-0.28633	1.0745	1.1936	-2.5492
1202.4	-0.73192	9.4337	-0.28435	1.2283	1.2117	-2.254
1202.4	-0.75237	9.5381	-0.29001	1.2352	1.383	-2.5613
1202.4	-0.79645	9.4777	-0.26078	1.3869	1.3874	-2.7686
1202.5	-0.72849	9.3794	-0.27527	1.2834	1.248	-2.3658
1202.5	-0.78483	9.392	-0.27804	1.0143	1.4046	-2.1914
1202.5	-0.79923	9.5155	-0.25653	1.3227	1.5166	-2.3943
1202.5	-0.79769	9.4646	-0.23096	1.3221	1.2039	-2.459
1202.5	-0.84895	9.4359	-0.18842	1.0659	0.77894	-2.2826
1202.6	-0.79958	9.4039	-0.24936	0.97943	0.60748	-2.2975
1202.6	-0.82353	9.4487	-0.30182	1.3838	0.91835	-2.1864
1202.6	-0.89682	9.5683	-0.27369	1.4368	0.4398	-2.2853
1202.6	-0.96995	9.5409	-0.2464	1.2879	0.36309	-2.2795
1202.6	-0.95234	9.4316	-0.18884	1.2743	-0.26626	-1.7616
1202.7	-1.0328	9.4328	-0.24479	1.0512	-0.69592	-1.1221
1202.7	-1.0809	9.4382	-0.29503	1.0965	-0.80882	-0.98514
1202.7	-1.1367	9.4473	-0.14459	1.1474	-1.0366	-0.58107
1202.7	-1.1277	9.3747	-0.19848	1.0146	-1.065	0.21451
1202.7	-1.0632	9.3933	-0.19623	0.77636	-1.1467	0.30532
1202.8	-1.0466	9.5385	-0.23658	0.68285	-0.95081	-0.090803
1202.8	-1.1873	9.5253	-0.23006	0.14767	-2.2426	-0.37427
1202.8	-1.2698	9.3593	-0.2016	0.48775	-3.0818	-0.11872
1202.8	-1.2561	9.1485	-0.17394	0.7084	-3.4322	1.5821
1202.8	-1.1309	9.2417	-0.16605	0.085595	-2.8229	2.5573
1202.9	-1.2778	9.5286	0.0091874	-0.39968	-2.1552	3.5342
1202.9	-1.349	9.3949	-0.10268	-0.011195	-2.0387	3.3178
1202.9	-1.2604	9.2359	-0.32596	0.44655	-2.6307	2.1744
1202.9	-1.3266	9.3267	-0.19927	-0.1153	-3.7495	-0.45469
1202.9	-1.48	9.4818	0.058551	0.27903	-4.3165	-2.1333
1203	-1.6382	9.3617	0.017824	0.93052	-2.9582	-5.3612
1203	-1.9136	8.8672	-0.12986	1.4399	-2.8768	-9.5344
1203	-2.052	8.8061	-0.077465	0.43922	-3.2764	-11.254
1203	-1.9767	9.0364	0.044288	-1.3158	-3.284	-15.145
1203	-1.929	9.0091	0.22584	-0.30196	-2.5244	-20.085
1203.1	-1.827	8.4718	0.20744	1.5996	-1.1024	-26.282
1203.1	-1.6214	7.6045	0.043212	2.4299	1.0528	-32
1203.1	-1.7498	7.4973	-0.086545	0.47936	3.1341	-35.36
1203.1	-1.8165	8.0184	-0.057155	-0.56573	3.9417	-36.366
1203.1	-1.4031	8.4685	0.26677	2.738	5.791	-39.03
1203.2	-1.0257	8.6611	0.42	5.8837	8.1001	-44.563
1203.2	-1.1898	7.8613	0.10486	3.1785	8.0187	-50.58
1203.2	-1.6797	7.3948	-0.26781	-2.0384	9.2845	-57.003
1203.2	-1.2991	7.3429	-0.67846	-7.3382	5.723	-56.73
1203.2	-0.68437	7.7453	-0.76484	-10.439	-2.5221	-59.817
1203.3	-0.50267	8.03	-0.31563	-4.6982	-6.7374	-68.363
1203.3	-0.89329	7.2922	-0.27904	-0.81255	-7.9183	-79.541
1203.3	-1.2804	6.8806	0.016996	-5.4916	-8.419	-82.89
1203.3	-1.1771	6.4302	0.29993	-7.0118	-7.6566	-76.129
1203.3	-1.6983	6.342	0.29626	-3.2136	-2.563	-67.957
1203.4	-1.8515	7.1645	0.23492	3.9574	3.2169	-61.689
1203.4	-1.7214	6.9588	-0.19832	6.4731	5.8927	-58.552
1203.4	-1.7228	6.6464	-0.58716	0.38077	3.1801	-51.374
1203.4	-2.7154	6.2512	-0.68156	-5.387	0.2925	-45.208
1203.4	-3.3879	6.6257	-0.53052	-3.3732	-1.811	-36.448
1203.5	-2.8787	7.0335	-0.27259	2.7875	-6.9276	-30.262
1203.5	-2.9354	6.7422	-0.16822	5.5218	-11.61	-22.288
1203.5	-3.3543	6.7451	-0.45825	3.5546	-16.671	-13.074
1203.5	-4.0301	7.2672	-0.16072	3.4849	-15.036	-6.1243
1203.5	-4.1588	7.9734	0.64717	7.8949	-7.5736	-3.5002
1203.6	-3.8496	8.176	1.1859	8.8687	0.84461	-0.48664
1203.6	-4.0784	7.833	1.0618	7.6008	4.5277	5.1204
1203.6	-4.4677	7.9931	0.051038	1.6875	5.7846	12.612
1203.6	-4.2736	8.3312	-1.4097	-0.90615	7.3268	17.575
1203.6	-4.5613	8.481	-1.2563	6.6588	5.8462	19.683
1203.7	-4.6788	9.0131	0.29624	11.014	5.7723	25.552
1203.7	-4.863	9.0844	0.8705	9.3303	5.9467	31.221
1203.7	-4.5109	9.1198	0.14967	2.0054	8.0649	34.93
1203.7	-4.5138	9.779	-0.081371	-1.622	9.1211	40.881
1203.7	-4.8174	10.055	-0.19023	-1.6128	9.2834	49.283
1203.8	-4.9271	10.05	-0.32962	-1.3664	10.679	51.861
1203.8	-4.4103	10.05	0.13449	-3.5254	8.4417	55.773
1203.8	-4.3629	10.94	0.13122	-8.8338	7.3235	59.019
1203.8	-4.7931	11.307	0.042691	-8.2909	9.1642	59.605
1203.8	-4.3487	11.325	0.1326	-3.9926	10.434	58.371
1203.9	-3.8095	11.458	-0.2694	-3.8551	9.7769	60.09
1203.9	-3.3968	11.49	-0.64428	-5.4745	8.4034	64.219
1203.9	-2.0934	11.416	-0.68165	-4.9795	7.0622	68.672
1203.9	-0.75838	11.385	-0.37644	-2.2874	6.5948	71.782
1203.9	-0.057939	10.786	-0.37554	0.91311	6.1797	71.758
1204	0.21075	10.171	-0.42541	0.20263	5.4169	72.338
1204	0.4251	10.049	-0.2498	0.29194	2.6963	73.252
1204	0.68959	9.6439	-0.15355	1.0995	1.0876	71.355
1204	1.0756	9.7557	0.03427	1.7466	-0.35594	69.867
1204	1.137	10.087	0.20759	2.3883	0.18483	70.661
1204.1	1.1743	10.31	0.29391	1.4647	1.7739	66.908
1204.1	1.1452	10.384	0.34721	1.2222	3.6466	61.252
1204.1	1.3859	10.086	0.45775	0.88763	5.1594	57.214
1204.1	1.7125	10.203	0.50182	0.083122	6.6281	52.681
1204.1	1.4585	10.34	0.42079	-1.0504	7.8512	52.076
1204.2	1.6698	10.468	0.28409	-0.17977	8.2884	48.312
1204.2	1.8748	10.204	0.24497	0.59926	9.6152	43.087
1204.2	2.228	10.177	0.14294	1.6698	10.126	39.517
1204.2	2.2548	10.588	0.10719	1.618	9.6634	36.257
1204.2	1.8857	10.311	-0.10893	0.46953	8.3374	32.748
1204.3	2.0623	9.9287	-0.22216	0.27589	6.5062	26.786
1204.3	2.5949	9.7216	-0.29575	0.46904	4.0048	24.493
1204.3	2.6319	9.9559	-0.14379	1.7279	3.2564	24.451
1204.3	2.3103	10.174	-0.047354	3.2986	3.7158	21.998
1204.3	2.444	9.879	-0.047717	3.7286	2.351	17.389
1204.4	2.6486	9.8173	-0.010761	2.9471	2.2083	14.443
1204.4	2.7102	9.8485	-0.1323	2.5221	2.7774	14.949
1204.4	2.6288	10.022	-0.19264	2.0083	2.3081	14.698
1204.4	2.5744	10.039	-0.2705	2.2323	2.1384	11.151
1204.4	2.7141	9.8645	-0.26601	2.5057	1.9405	8.2171
1204.5	2.744	9.8594	-0.06918	2.2485	1.5233	6.5913
1204.5	2.6219	9.9364	-0.0041889	2.4891	1.3608	5.0908
1204.5	2.5104	9.8417	-0.123	1.7523	1.2297	3.0724
1204.5	2.6639	9.6498	-0.30474	0.236	-0.25629	1.2792
1204.5	2.6849	9.6735	-0.23604	0.71975	-0.94375	0.58996
1204.6	2.7281	9.7225	-0.046216	2.7912	0.0041166	0.10063
1204.6	2.5412	9.7627	-0.027682	2.5161	0.64719	-1.0959
1204.6	2.588	9.6173	-0.037125	1.4204	0.35249	-1.6727
1204.6	2.7291	9.6647	-0.12175	0.30111	0.028422	-2.1286
1204.6	2.5661	9.7843	-0.21205	-0.5011	0.36538	-2.4704
1204.7	2.4624	9.6823	-0.12456	0.67531	0.5386	-3.2542
1204.7	2.5591	9.6634	-0.0030896	2.0115	0.77662	-4.8446
1204.7	2.5383	9.5632	0.12073	2.0551	0.74174	-5.2295
1204.7	2.5245	9.6345	-0.029085	0.56917	0.68215	-3.6715
1204.7	2.4578	9.8129	-0.11311	-0.042021	0.87825	-3.4041
1204.8	2.4245	9.6215	-0.10652	1.0373	0.81732	-5.0311
1204.8	2.4551	9.5634	0.040494	1.6159	0.69336	-5.7899
1204.8	2.4189	9.6617	-0.020924	1.5111	0.88216	-4.9643
1204.8	2.3635	9.7076	0.020619	1.391	1.5685	-5.3072
1204.8	2.2378	9.7107	0.14259	1.6732	1.9802	-5.5462
1204.9	2.3081	9.5685	-0.0066619	1.4524	1.8244	-5.632
1204.9	2.2826	9.5362	-0.1332	0.90179	1.7682	-5.6401
1204.9	2.2385	9.5813	-0.12227	1.3171	1.6462	-4.7405
1204.9	2.3126	9.6226	-0.010123	1.9552	1.3606	-4.9155
1204.9	2.2244	9.6729	0.0093215	2.0831	1.8237	-4.8267
1205	2.2598	9.6406	-0.056614	1.5812	1.7817	-4.2282
1205	2.2758	9.5878	-0.10802	1.1936	1.5428	-3.8842
1205	2.3845	9.5426	-0.10714	1.2609	1.1763	-3.8026
1205	2.3564	9.7525	-0.13094	1.3664	0.70025	-3.8404
1205	2.4021	9.9256	-0.15014	1.4194	-0.047569	-3.895
1205.1	2.4283	9.9797	-0.16892	1.5767	-0.93545	-5.92
1205.1	2.4547	10.077	-0.10288	1.1501	-1.6837	-7.7291
1205.1	2.6331	10.162	-0.086228	0.47375	-1.8204	-10.282
1205.1	2.3906	10.219	-0.22814	-0.52479	-2.9525	-13.464
1205.1	2.3689	9.9522	-0.21797	-0.11002	-3.4509	-16.11
1205.2	2.6124	9.8286	-0.044686	1.3177	-3.2924	-21.401
1205.2	2.5383	9.7826	-0.020018	1.039	-3.9905	-22.096
1205.2	2.4115	9.9811	-0.085028	1.4118	-4.0585	-21.337
1205.2	2.395	10.005	-0.29017	0.43979	-4.9174	-25.262
1205.2	2.616	10.041	-0.1771	0.86943	-5.3598	-29.913
1205.3	2.422	10.585	-0.14049	0.66921	-5.227	-31.923
1205.3	2.1269	10.627	-0.1595	1.0415	-4.9828	-37.5
1205.3	1.96	10.422	-0.072467	1.7665	-5.5767	-47.17
1205.3	1.9936	10.711	-0.25614	0.59857	-6.0463	-54.923
1205.3	1.6704	10.708	-0.34575	0.82597	-4.2457	-60.667
1205.4	1.9174	10.779	0.080767	4.8157	-3.0038	-69.214
1205.4	2.5386	10.655	-0.048942	9.5369	-0.49293	-79.279
1205.4	1.9668	10.249	-0.031834	6.4022	0.44357	-81.564
1205.4	1.8214	10.385	-0.26818	3.6905	-2.4468	-80.814
1205.4	3.0812	10.287	-0.72261	7.2982	-1.7089	-82.607
1205.5	0.67627	11.313	0.50549	12.787	-6.91	-112.69
1205.5	-0.35729	11.048	0.37157	9.3766	-0.64206	-107.6
1205.5	-0.68471	10.41	-0.45833	3.4464	2.2098	-91.436
1205.5	-1.1689	10.437	-0.075172	2.2365	-3.2166	-93.037
1205.5	-1.7784	10.132	-0.12664	4.0805	-1.8747	-83.246
1205.6	-2.8439	9.8141	-0.61894	3.2551	1.1049	-78.253
1205.6	-2.7272	9.6717	-0.027405	1.7167	-0.049059	-73.398
1205.6	-3.2792	9.6269	-0.30826	0.57283	-4.6551	-65.855
1205.6	-3.4712	9.2849	-0.9925	0.30783	-5.9645	-58.704
1205.6	-3.5362	9.166	-0.21562	2.4844	-2.2218	-52.802
1205.7	-3.6017	9.4863	0.006217	1.0528	-3.6437	-44.561
1205.7	-3.6585	9.3975	-0.2747	-3.1225	-4.6061	-35.862
1205.7	-3.6279	9.2375	-0.3007	-2.019	-2.8022	-28.944
1205.7	-4.0405	9.2568	-0.15991	-0.42354	-2.2542	-21.622
1205.7	-4.3889	9.3361	-0.23561	-0.18455	-2.8458	-11.968
1205.8	-4.483	9.5704	-0.43868	-1.3687	-4.5198	-7.1336
1205.8	-4.1572	9.6856	-0.52063	-0.34053	-3.3448	-4.4072
1205.8	-4.396	9.4882	-0.54134	0.43551	-1.4647	1.8734
1205.8	-4.3971	9.5177	-0.1989	-0.30557	-2.337	5.1304
1205.8	-4.0722	9.2963	0.14048	-0.58492	-4.4541	6.2392
1205.9	-4.3767	8.924	-0.077734	-0.73282	-2.7974	8.2682
1205.9	-3.6189	8.6564	-0.31828	0.020985	-1.0386	10.759
1205.9	-3.3763	9.0461	-0.35686	2.2969	-1.858	14.477
1205.9	-3.5767	9.4223	-0.29419	2.0837	-3.3519	18.805
1205.9	-3.2937	9.2853	-0.19949	-0.55531	-3.3855	18.405
1206	-3.2286	9.1385	0.001799	-0.35346	-1.1849	18.493
1206	-2.8392	8.6564	0.066355	-0.33083	0.10726	19.658
1206	-2.96	8.8381	0.14812	1.1287	-0.034103	19.824
1206	-2.998	8.8613	-0.021907	0.069115	-0.33055	21.609
1206	-2.6662	8.5558	-0.13598	-0.44246	-1.2331	22.286
1206.1	-2.4788	8.2353	0.033091	1.8036	0.62993	22.413
1206.1	-2.2422	7.9397	0.18008	1.8022	3.1825	23.556
1206.1	-2.2091	7.8979	0.2224	0.50879	4.6575	24.49
1206.1	-1.8265	7.9346	0.17823	0.96491	6.5068	24.382
1206.1	-1.9785	8.0259	0.066649	2.3218	7.6681	24.499
1206.2	-1.6046	8.0378	-0.18019	2.2637	7.8761	26.149
1206.2	-1.4062	7.7171	-0.30022	0.68469	7.0915	27.266
1206.2	-1.3174	7.3196	-0.30034	-0.95517	6.0827	27.563
1206.2	-1.157	7.0883	-0.179	-0.35299	5.4867	27.891
1206.2	-1.1001	6.8593	0.015385	1.6877	4.8691	27.862
1206.3	-0.98619	6.5508	0.20986	1.8013	3.5569	27.798
1206.3	-0.9347	6.6704	0.37171	2.0698	3.2028	28.585
1206.3	-0.89064	7.043	0.35725	3.2306	4.9306	27.489
1206.3	-1.0706	7.0411	0.17251	1.9329	5.4806	24.899
1206.3	-1.1059	6.9906	0.21662	0.53323	5.3056	23.635
1206.4	-1.171	7.0539	0.19226	1.1629	5.2324	21.026
1206.4	-1.3325	7.3457	-0.00099417	3.0183	4.2862	17.882
1206.4	-1.4203	7.7294	0.091367	5.5765	3.731	15.372
1206.4	-1.415	7.7663	0.12229	6.6587	2.8008	13.087
1206.4	-1.4206	8.2306	0.10833	7.6519	0.67771	12.803
1206.5	-1.3728	8.7036	0.017473	8.0851	0.13363	11.186
1206.5	-1.2856	8.6796	0.077834	6.8538	0.74482	8.7893
1206.5	-1.2171	8.9727	0.028737	5.7508	1.1297	8.7814
1206.5	-1.0886	9.1091	-0.26512	5.4197	0.72304	8.7732
1206.5	-1.1368	9.0737	-0.38765	6.5416	0.16652	7.283
1206.6	-0.86597	9.2322	-0.42489	6.7533	-0.87627	5.9981
1206.6	-0.83623	9.3409	-0.21263	5.0664	0.16522	5.9908
1206.6	-1.3504	9.5455	-0.15905	4.8332	1.2275	4.0702
1206.6	-1.0435	9.4736	0.020643	6.384	0.22978	4.8357
1206.6	-1.0544	9.5266	0.0011976	4.2469	1.6264	6.8282
1206.7	-1.2982	9.4196	-0.29147	1.1516	2.5043	5.6284
1206.7	-1.0648	9.2537	-0.4729	1.9821	2.3355	5.9553
1206.7	-1.0144	9.2415	-0.37325	1.4872	3.6191	8.3143
1206.7	-1.0661	9.5254	-0.25315	1.5408	4.6286	6.4221
1206.7	-0.88923	9.671	-0.20957	2.4472	4.2979	5.1733
1206.8	-0.82462	9.6442	-0.3097	1.2613	4.6716	4.5749
1206.8	-0.97225	9.7289	-0.30561	0.91388	5.181	2.3347
1206.8	-0.7668	9.6772	-0.16895	1.0544	4.6697	0.44256
1206.8	-0.62948	9.831	-0.24499	1.0291	4.8776	-1.038
1206.8	-0.86063	9.7495	-0.29767	1.0261	4.9087	-3.5894
1206.9	-0.87046	9.5596	-0.37585	0.90696	4.195	-5.659
1206.9	-0.88772	9.4474	-0.3121	0.69663	3.6129	-6.3219
1206.9	-0.93975	9.3772	-0.33401	1.0069	3.3615	-7.5296
1206.9	-0.73643	9.4345	-0.35466	0.55435	2.4981	-7.1535
1206.9	-0.63812	9.4537	-0.45221	0.69173	2.6917	-6.1505
1207	-0.66802	9.4223	-0.50414	0.86982	1.9735	-5.5158
1207	-0.47712	9.4504	-0.48239	0.51655	0.59605	-5.1354
1207	-0.39683	9.5454	-0.436	0.53591	0.94651	-5.4821
1207	-0.39853	9.5678	-0.3065	0.2771	0.84596	-4.8469
1207	-0.46779	9.5788	-0.34646	0.58332	0.65452	-4.2296
1207.1	-0.42793	9.4648	-0.47344	1.1922	0.40297	-4.5932
1207.1	-0.47749	9.4716	-0.51776	0.96692	-0.2413	-4.9538
1207.1	-0.45366	9.4745	-0.41159	0.65087	-0.85562	-5.2809
1207.1	-0.41039	9.4567	-0.29577	0.95145	-0.73418	-4.946
1207.1	-0.49882	9.4789	-0.23887	1.1477	-0.21995	-4.8635
1207.2	-0.49878	9.4791	-0.21504	1.0208	0.19778	-5.0073
1207.2	-0.55314	9.5238	-0.26039	0.70752	0.51053	-4.5864
1207.2	-0.59329	9.4436	-0.27745	0.32952	0.56124	-4.2289
1207.2	-0.60997	9.4332	-0.32993	0.41339	0.7861	-3.8137
1207.2	-0.53703	9.4568	-0.30759	0.85127	0.30007	-3.6036
1207.3	-0.57901	9.5221	-0.22773	0.67984	0.36918	-3.8721
1207.3	-0.59647	9.5111	-0.28015	0.55839	0.58574	-4.0027
1207.3	-0.69424	9.5353	-0.29532	0.57123	0.37744	-4.2059
1207.3	-0.58215	9.5273	-0.28617	0.46704	0.43836	-3.8701
1207.3	-0.61466	9.4896	-0.26623	0.078055	0.87901	-3.704
1207.4	-0.67044	9.4618	-0.35146	0.03558	0.68587	-3.553
1207.4	-0.59386	9.4195	-0.35567	-0.10807	0.28322	-3.2199
1207.4	-0.63492	9.4989	-0.29279	0.19517	0.6605	-3.5951
1207.4	-0.72687	9.4785	-0.21492	0.82196	0.76332	-3.4808
1207.4	-0.64612	9.4443	-0.22568	0.45925	0.66104	-2.7907
1207.5	-0.67928	9.4184	-0.29706	-0.15687	0.92131	-2.3628
1207.5	-0.74107	9.3573	-0.41267	0.53229	0.89308	-2.5489
1207.5	-0.64542	9.4477	-0.38696	1.1231	0.64007	-1.8617
1207.5	-0.63881	9.5038	-0.26905	0.50624	0.17102	-2.0448
1207.5	-0.6997	9.5244	-0.22613	0.70659	-0.10247	-2.7372
1207.6	-0.74214	9.3941	-0.23227	1.4736	-0.17034	-2.8477
1207.6	-0.83166	9.4273	-0.2214	1.4547	-0.14664	-2.2911
1207.6	-0.89475	9.5153	-0.27895	1.0276	-0.25379	-1.7236
1207.6	-0.91991	9.4978	-0.29063	1.1849	-0.26404	-1.7778
1207.6	-0.99323	9.3895	-0.27099	1.1062	-0.38999	-1.7962
1207.7	-1.0577	9.3915	-0.24736	1.0897	-0.80835	-1.8807
1207.7	-1.1133	9.4772	-0.2412	1.1233	-0.99939	-2.0687
1207.7	-1.1192	9.3851	-0.24285	0.84209	-1.3194	-2.006
1207.7	-1.0558	9.3823	-0.16537	0.77759	-1.2102	-1.0441
1207.7	-1.0713	9.3201	-0.19021	0.83233	-1.0321	0.1903
1207.8	-1.086	9.2639	-0.26305	0.86936	-1.2079	1.1149
1207.8	-1.1204	9.3404	-0.26181	0.95546	-1.5693	1.4119
1207.8	-1.4267	9.5229	-0.30408	1.433	-2.0383	1.4893
1207.8	-1.394	9.4796	-0.22428	2.4575	-3.5084	2.5264
1207.8	-1.4704	9.2602	-0.16851	2.6072	-4.8223	4.4271
1207.9	-1.2718	9.1669	-0.19191	2.0427	-4.3709	7.255
1207.9	-1.1483	9.3226	-0.11685	1.6789	-2.9453	6.6268
1207.9	-1.4302	9.7266	0.062676	2.1961	-1.2524	4.7451
1207.9	-1.3829	9.4696	-0.2449	3.5057	-0.88586	0.47726
1207.9	-1.3829	9.1565	-0.42201	2.6685	-2.2604	-5.943
1208	-1.6982	9.4185	-0.062379	0.90591	-0.90003	-8.0832
1208	-1.6749	9.4535	0.068288	1.6989	0.057069	-11.181
1208	-1.8088	9.05	-0.081373	4.0644	2.2449	-21.877
1208	-1.9067	8.4143	-0.41611	2.9327	1.7424	-27.515
1208	-1.6553	8.0248	-0.5414	-0.65273	-1.6177	-21.75
1208.1	-1.5489	8.4027	-0.14118	-2.6904	-2.0791	-22.097
1208.1	-1.3031	8.6228	0.15194	0.364	-2.1832	-31.643
1208.1	-1.4393	8.3463	-0.14252	4.1397	-2.8364	-39.86
1208.1	-1.4885	8.1019	-0.43821	-0.27601	-5.9884	-43.957
1208.1	-1.5353	8.3809	-0.22389	-3.8104	-6.4437	-43.787
1208.2	-1.2608	8.3423	0.057319	-3.8145	-8.7929	-44.427
1208.2	-1.0323	7.5625	-0.035601	2.1062	-9.6118	-49.58
1208.2	-1.0724	7.4372	-0.11739	8.7856	-9.1294	-53.608
1208.2	-1.0951	7.4098	-0.0388	7.8395	-10.43	-57.13
1208.2	-1.5363	8.0285	-0.048789	6.143	-14.185	-59.666
1208.3	-1.3038	7.8221	0.23336	6.0578	-18.126	-60.885
1208.3	-1.2023	7.5535	-0.12268	3.7911	-17.207	-61.98
1208.3	-1.409	7.8746	-0.35626	-0.42604	-16.442	-63.165
1208.3	-1.446	7.4678	-0.26526	2.9977	-10.65	-67.916
1208.3	-1.909	7.2948	-0.53441	5.9425	-10.922	-70.895
1208.4	-2.2905	7.4663	-0.22279	0.76834	-12.673	-72.308
1208.4	-2.7659	7.3525	-0.12168	-4.2833	-15.188	-74.013
1208.4	-2.9293	7.4526	0.22344	-8.1043	-15.771	-68.146
1208.4	-2.7939	7.423	0.85223	-0.75899	-5.6045	-64.377
1208.4	-3.4071	7.102	0.53954	2.5695	-2.9374	-62.61
1208.5	-4.0489	7.4498	0.23502	-3.7085	-2.7203	-56.213
1208.5	-4.3134	7.442	0.0619	-7.7221	-2.2508	-51.903
1208.5	-4.366	7.5901	0.033969	-12.531	-3.625	-47.155
1208.5	-5.1195	7.3627	0.18095	-7.5227	-2.5906	-40.132
1208.5	-4.9162	7.3916	0.42231	-4.7366	-1.1236	-34.147
1208.6	-4.3485	7.6304	0.48424	-8.1898	-0.38916	-30.548
1208.6	-4.865	6.9931	0.15201	-10.072	0.89343	-26.153
1208.6	-5.2615	6.912	0.37339	-7.3431	6.2884	-18.876
1208.6	-5.1212	7.0494	0.85709	-3.8459	8.4874	-14.737
1208.6	-5.1704	7.0299	1.177	-6.885	10.149	-5.7088
1208.7	-5.4625	7.6305	-0.17968	-11.046	11.743	3.9432
1208.7	-5.1794	7.401	-1.3805	-9.1947	15.25	5.3049
1208.7	-5.5046	7.3258	-0.51915	0.91051	14.813	9.852
1208.7	-5.5333	7.764	0.35432	6.1176	9.1169	20.044
1208.7	-5.0153	7.4301	0.011456	0.50979	9.2652	27.63
1208.8	-5.0873	7.68	-0.4525	0.7027	12.303	31.972
1208.8	-5.0401	7.9172	0.5586	7.5413	11.408	38.478
1208.8	-4.9229	8.2011	0.080671	9.8286	12.072	43.342
1208.8	-4.7566	8.3462	-0.29892	10.055	12.365	47.689
1208.8	-4.7649	8.6639	-0.60942	8.2676	9.6948	51.684
1208.9	-4.7976	8.6934	-0.54945	6.5815	9.6511	52.056
1208.9	-4.7103	8.5576	0.12707	8.4393	10.222	53.377
1208.9	-4.3015	8.7747	-0.31782	7.6806	9.3825	57.721
1208.9	-4.2715	8.7187	-0.82037	6.0925	7.2982	61.609
1208.9	-4.2449	9.0525	-0.36464	5.1169	7.7424	65.739
1209	-3.9648	9.4859	0.33702	2.1383	8.3931	66.692
1209	-3.7749	10.011	0.15228	0.010014	8.5113	67.719
1209	-3.8873	10.118	0.15675	0.16445	9.4405	69.693
1209	-2.9733	10.1	0.33339	1.1519	11.954	68.947
1209	-2.2523	10.26	0.15152	0.45014	14.433	72.256
1209.1	-1.6847	10.504	-0.34355	-1.2698	15.738	76.671
1209.1	-0.7585	10.839	-0.33625	-1.6122	14.336	78.881
1209.1	-0.33284	10.947	-0.39083	-1.335	10.18	81.392
1209.1	0.23263	10.864	-0.69426	-0.78614	7.6144	81.16
1209.1	0.54279	10.656	-0.66684	-1.2217	7.0476	77.305
1209.2	0.63561	10.668	-0.18619	-0.042296	7.943	75.197
1209.2	0.88533	10.357	0.15814	-0.65661	7.3373	69.778
1209.2	0.86789	10.189	-0.1569	-3.5117	6.1734	63.276
1209.2	0.86847	10.028	-0.56345	-6.519	4.787	62.262
1209.2	1.1727	9.8353	-0.67043	-6.3067	4.0403	56.503
1209.3	1.0832	10.132	-0.39989	-2.347	5.7411	51.553
1209.3	1.247	10.458	-0.0003166	-0.17633	6.471	50.311
1209.3	1.4785	10.62	0.07081	-0.74718	7.3428	44.827
1209.3	1.5316	10.417	-0.17938	-4.1182	8.0418	39.245
1209.3	1.72	10.264	-0.38957	-5.1396	7.3734	36.018
1209.4	1.9249	10.105	-0.28405	-1.915	7.1519	33.532
1209.4	1.9439	10.264	-0.10925	-1.2758	5.4313	29.525
1209.4	2.3018	10.325	-0.21641	-1.9062	4.193	26.486
1209.4	2.3176	10.219	-0.20467	-1.8525	3.4909	22.837
1209.4	2.2466	10.166	-0.079903	-1.0341	1.5964	19.095
1209.5	2.0271	10.019	-0.082789	-0.88618	0.030029	15.396
1209.5	2.3323	9.7605	0.022163	-1.0617	-1.2625	12.027
1209.5	2.4108	9.7742	0.07157	-0.36789	-0.41856	10.521
1209.5	2.0479	9.9844	0.037517	0.28469	1.1846	10.517
1209.5	2.0282	9.844	0.065846	0.82062	1.5313	8.5746
1209.6	2.0744	9.7435	0.12573	1.3176	1.6515	5.9601
1209.6	2.1382	9.5084	0.079103	0.63047	2.8109	4.1167
1209.6	2.2857	9.8036	0.083174	0.7448	3.3396	3.9676
1209.6	2.054	10.116	0.028791	2.266	4.7441	4.3947
1209.6	1.9632	9.9563	-0.082353	2.066	4.2399	1.5368
1209.7	2.0566	9.8158	0.016085	1.3742	2.9515	-1.1644
1209.7	2.0887	9.7853	0.022637	1.1459	3.2128	-2.0384
1209.7	1.9691	9.9156	-0.10007	1.4545	2.9693	-2.4851
1209.7	1.8894	9.6931	-0.1721	2.2451	2.609	-4.1516
1209.7	1.8366	9.557	-0.089684	2.0381	1.804	-5.6622
1209.8	2.0486	9.5284	0.0023482	1.5108	1.8997	-4.2146
1209.8	2.0066	9.7076	-0.083221	1.2398	2.6846	-3.9777
1209.8	1.7898	9.5759	-0.1214	1.4688	1.8344	-4.7526
1209.8	1.9192	9.4886	-0.058392	1.3045	1.0349	-2.8304
1209.8	2.0226	9.5941	0.14869	1.5791	0.44974	0.68317
1209.9	2.043	9.5573	0.23336	2.0564	1.1889	3.6782
1209.9	1.7726	9.6794	0.30319	2.2247	2.4809	5.8874
1209.9	1.8941	9.8555	0.6971	4.9434	5.9422	10.696
1209.9	2.2032	9.8902	0.60009	7.2572	9.3453	11.75
1209.9	1.8671	9.9329	-0.42565	6.1617	7.6283	6.2176
1210	1.6082	9.607	-1.0519	2.5604	3.6479	6.7306
1210	1.8145	9.2388	-0.50773	2.3133	0.21473	5.0238
1210	1.8991	9.2711	-0.093319	3.2974	-3.6676	4.0951
1210	1.938	9.4128	-0.37367	1.9622	-6.3294	6.5524
1210	2.2365	9.8544	-0.59491	2.1617	-5.4371	6.4019
1210.1	1.9651	9.8532	-0.28791	2.6063	-4.348	6.0468
1210.1	1.8306	9.6425	0.054491	1.42	-5.2569	4.0116
1210.1	2.0936	9.4179	-0.23363	-0.57126	-5.2066	1.9839
1210.1	2.2714	9.3416	-0.45981	-1.7351	-4.5961	1.1567
1210.1	2.2694	9.5697	-0.31135	-0.45267	-4.4542	3.4116
1210.2	2.2755	9.6714	-0.27258	-0.16257	-3.769	4.3848
1817	0.62075	10.158	0.43166	-1.3633	-3.1911	-50.276
1817	0.56451	9.7696	0.60585	2.9165	-8.4603	-58.666
1817	0.089384	9.6025	0.82317	5.3629	-8.5082	-58.662
1817	-0.057713	9.6727	0.86707	4.5533	-7.4637	-55.961
1817.1	-0.4316	9.8701	0.88597	4.0696	-6.3059	-58.999
1817.1	-0.63971	9.7165	0.89159	2.56	-2.6112	-65.472
1817.1	-0.801	9.5393	0.92998	1.4837	-1.2931	-69.567
1817.1	-1.2637	9.4963	0.96508	1.651	2.5422	-72.023
1817.1	-1.319	9.3169	0.85093	1.5628	5.7745	-76.911
1817.2	-1.7059	9.2296	0.80841	1.3777	5.0818	-81.912
1817.2	-1.8004	9.1847	0.74187	1.5685	4.1271	-85.83
1817.2	-1.6635	9.1554	0.60516	3.6971	3.2336	-89.897
1817.2	-1.5966	9.2967	0.43817	5.0273	5.5057	-94.218
1817.2	-3.0966	9.1149	0.52982	2.7522	0.73051	-97.531
1817.3	-3.0503	9.2574	0.97313	2.1911	-4.9867	-102.22
1817.3	-3.8126	9.3303	0.78128	0.79283	-0.80286	-102.51
1817.3	-5.3849	8.8321	0.39765	0.64217	-2.4994	-95.28
1817.3	-5.3991	8.4416	0.6953	9.6314	-3.3439	-93.554
1817.3	-5.564	8.7259	1.0077	12.597	1.7959	-92.696
1817.4	-5.9431	7.535	0.90671	5.0049	1.4411	-82.922
1817.4	-6.1526	6.8544	0.81235	1.3125	-1.7205	-73.927
1817.4	-6.5923	6.3106	0.61015	-2.4003	-2.0807	-64.022
1817.4	-6.613	6.8403	0.5757	-4.3973	-0.97937	-52.052
1817.4	-6.8579	7.6103	1.011	-0.45629	-0.027523	-42.479
1817.5	-6.7497	7.1922	1.0383	0.13643	1.4414	-36.044
1817.5	-6.7709	7.48	0.8995	-2.284	3.0493	-26.891
1817.5	-7.0693	7.2723	0.88146	-2.8124	3.9881	-18.14
1817.5	-7.5096	7.1463	0.71913	-3.7083	4.248	-13.036
1817.5	-7.4505	7.2029	0.68547	-5.0104	4.2384	-6.3648
1817.6	-7.2816	6.9968	0.98072	-4.5203	5.6587	-1.9133
1817.6	-7.2642	6.8839	0.88361	-2.9011	7.6107	-0.49955
1817.6	-6.8562	7.1181	0.72162	-2.2097	7.8184	3.5155
1817.6	-6.7895	7.1095	0.53484	-2.1957	8.6488	7.043
1817.6	-7.0125	6.8615	0.45564	-1.8438	8.8105	9.5958
1817.7	-6.6172	6.7002	0.44215	-1.8193	7.8344	13.67
1817.7	-6.8303	6.6797	0.48611	-0.72958	9.4742	16.8
1817.7	-6.5466	6.7895	0.49866	0.0904	10.262	19.898
1817.7	-6.2511	6.9247	0.30838	-1.1462	9.8145	23.213
1817.7	-6.0379	6.5647	0.23309	-2.7075	9.7315	26.403
1817.8	-5.5723	6.669	0.21311	-3.3431	8.7346	28.974
1817.8	-5.1824	6.4547	0.2579	-2.3335	6.9319	31.756
1817.8	-5.2675	6.3449	0.29144	-1.3974	6.4012	34.165
1817.8	-4.947	6.7714	0.32295	-0.67693	4.5775	38.701
1817.8	-4.5979	6.4458	0.33477	0.52152	3.2973	40.593
1817.9	-4.5685	6.48	0.31662	2.379	2.3541	41.242
1817.9	-4.2308	6.5628	0.3392	3.8297	1.7295	44.664
1817.9	-4.2619	6.3666	0.34605	4.6374	2.0294	46.186
1817.9	-4.0036	6.1968	0.31352	4.1005	0.84174	47.305
1817.9	-3.6296	6.3372	0.38216	4.3307	-0.41487	48.751
1818	-3.4682	6.1206	0.49702	5.5602	-2.0245	48.607
1818	-3.4167	6.0939	0.34152	5.5824	-2.0188	47.615
1818	-3.0163	6.1793	0.33019	7.153	-2.4072	46.837
1818	-2.721	6.2761	0.44532	7.1211	-2.635	43.004
1818	-3.0125	6.3194	0.5369	7.2523	-2.5283	39.761
1818.1	-3.2522	6.5108	0.70144	6.3719	-4.2453	38.948
1818.1	-3.3062	7.0431	0.71247	4.2676	-4.6434	35.139
1818.1	-3.265	7.5201	0.63542	2.0239	-3.5513	30.692
1818.1	-3.4317	7.4461	0.63124	1.9385	-3.179	30.047
1818.1	-3.4956	7.3001	0.79417	1.2603	-4.0268	30.09
1818.2	-3.1546	7.2567	0.7792	-0.30279	-3.0337	26.57
1818.2	-3.432	7.4592	0.70803	0.7869	-1.8776	22.865
1818.2	-3.2801	7.8548	0.83517	0.14224	-2.4413	24.553
1818.2	-3.2387	8.1712	0.8675	-0.43299	-1.095	24.878
1818.2	-3.1291	8.598	0.87294	0.59577	-1.5383	24.852
1818.3	-3.0868	8.7181	0.84385	2.0084	-1.6181	25.418
1818.3	-3.051	8.4489	0.74718	3.6696	-0.55621	27.116
1818.3	-2.859	8.3174	0.69127	3.6447	0.30017	31.356
1818.3	-2.1647	8.4005	0.6841	3.7135	-0.65091	36.484
1818.3	-1.8987	8.5764	0.5404	3.9944	-2.4082	37.741
1818.4	-2.1481	8.8767	0.47906	4.3101	-4.2851	37.674
1818.4	-1.8407	9.1716	0.44194	5.7425	-4.5802	35.464
1818.4	-1.6487	9.367	0.45581	7.0397	-3.1938	28.547
1818.4	-1.6567	9.5151	0.53293	6.7616	-1.7042	22.628
1818.4	-1.7374	9.3716	0.5923	5.0799	-0.35494	19.629
1818.5	-1.841	9.2388	0.55231	2.3472	0.69037	17.091
1818.5	-1.6686	9.1027	0.62942	0.3821	0.022354	14.539
1818.5	-1.7402	9.2795	0.64319	-0.3703	-0.57128	11.476
1818.5	-1.9032	9.4235	0.63734	-0.47534	0.65785	10.611
1818.5	-1.7164	9.3892	0.68738	-0.77809	2.5651	9.3792
1818.6	-1.4394	9.3459	0.59454	-0.36447	4.1672	7.5575
1818.6	-1.3823	9.2661	0.45825	-1.5499	7.1591	8.1924
1818.6	-1.4503	9.5016	0.24525	-2.0202	7.2361	10.223
1818.6	-1.2745	9.5503	0.2877	-0.78676	3.8277	9.8701
1818.6	-1.1119	9.5054	0.31514	1.3455	1.5263	8.8049
1818.7	-1.3612	9.5873	0.45493	2.2989	0.7646	8.5087
1818.7	-1.1131	9.4422	0.59046	3.771	-2.6195	9.6552
1818.7	-1.0285	9.3478	0.48447	5.3825	-4.2359	8.8207
1818.7	-1.0461	9.3626	0.42315	5.9311	-2.7789	9.3315
1818.7	-1.1554	9.3813	0.57749	5.8861	-1.78	9.4748
1818.8	-1.2847	9.2374	0.58667	5.28	-0.60019	7.321
1818.8	-1.2874	9.2817	0.54292	3.6901	1.739	6.255
1818.8	-1.1464	9.413	0.49873	1.2786	1.8349	5.617
1818.8	-1.1442	9.6283	0.35992	0.77664	1.1408	5.1381
1818.8	-1.148	9.6752	0.35676	1.2294	2.1734	4.9207
1818.9	-0.96033	9.5371	0.43664	1.3272	2.1633	4.0468
1818.9	-0.98379	9.4005	0.46275	1.6051	1.8152	2.1056
1818.9	-0.99706	9.4498	0.57351	1.4929	2.1343	1.7637
1818.9	-0.97021	9.5312	0.57853	1.1663	3.2538	1.0176
1818.9	-0.87595	9.5501	0.52242	1.3728	3.1831	0.87518
1819	-0.91632	9.5757	0.45976	1.7627	4.1118	0.48758
1819	-0.92444	9.4634	0.369	2.0363	5.065	0.36125
1819	-0.91994	9.5524	0.38244	1.6308	5.0136	-0.78329
1819	-0.8759	9.5422	0.34479	1.7445	5.0612	-1.2189
1819	-1.0457	9.571	0.37542	1.0749	4.7773	-1.7858
1819.1	-0.99734	9.3693	0.41341	0.83188	4.4908	-1.6816
1819.1	-0.97898	9.2476	0.44691	0.74142	4.5368	-1.8481
1819.1	-0.90245	9.3769	0.4612	0.47484	4.749	-2.414
1819.1	-0.86179	9.4555	0.39616	0.84035	4.9875	-2.3141
1819.1	-0.91132	9.4947	0.3556	0.74475	4.2686	-2.0935
1819.2	-0.84852	9.5353	0.31746	0.57307	3.4772	-2.4566
1819.2	-0.81652	9.4679	0.34339	0.51824	3.636	-2.6524
1819.2	-0.8686	9.4013	0.41457	0.46521	3.6548	-2.105
1819.2	-0.84647	9.4942	0.44394	0.67683	3.3769	-2.0058
1819.2	-0.7802	9.526	0.41819	0.57458	3.2103	-2.6055
1819.3	-0.85738	9.5094	0.39212	0.44261	3.3599	-2.9505
1819.3	-0.98033	9.4353	0.33858	0.45916	3.727	-2.6455
1819.3	-0.92908	9.4377	0.35514	0.52565	2.9443	-2.4215
1819.3	-0.90678	9.444	0.38547	0.561	2.5835	-2.6914
1819.3	-0.89243	9.4424	0.41389	0.20831	2.2984	-2.5753
1819.4	-0.87634	9.4578	0.42287	0.11233	2.0824	-2.4105
1819.4	-0.94875	9.4224	0.42565	0.18322	2.1966	-2.5801
1819.4	-0.94023	9.5177	0.45171	0.034619	2.2801	-2.3077
1819.4	-0.91507	9.4738	0.37359	-0.10996	1.8019	-2.6835
1819.4	-0.98037	9.5508	0.40427	-0.11007	1.5711	-3.451
1819.5	-0.91252	9.5196	0.36047	-0.023949	1.3801	-3.6588
1819.5	-1.0282	9.5139	0.42769	0.32395	0.77343	-3.892
1819.5	-0.9354	9.4128	0.42906	0.67099	0.47504	-3.822
1819.5	-0.98824	9.3136	0.43629	0.57401	0.56585	-3.5042
1819.5	-1.0742	9.3739	0.45578	0.63888	-0.18881	-3.517
1819.6	-1.0016	9.4292	0.36804	0.86701	-0.16541	-3.3938
1819.6	-0.99721	9.4224	0.40745	1.0457	-0.045767	-2.7206
1819.6	-0.94939	9.3989	0.3838	1.3467	-0.65988	-2.4295
1819.6	-1.0075	9.4543	0.42426	1.3092	-0.99079	-2.5158
1819.6	-1.0264	9.4345	0.45214	1.32	-1.6728	-2.178
1819.7	-1.1416	9.4157	0.52093	1.3214	-2.4327	-2.2334
1819.7	-1.1737	9.5357	0.70269	1.3657	-2.5749	-2.7588
1819.7	-1.2626	9.5927	0.80574	1.4976	-1.1419	-4.0093
1819.7	-1.5299	9.6112	0.80486	1.7625	1.8706	-7.1155
1819.7	-1.8759	9.6304	0.69249	1.7376	4.5774	-12.328
1819.8	-2.1074	9.7868	0.63509	1.7561	7.8096	-17.801
1819.8	-2.4362	9.5018	0.55976	0.79871	11.232	-21.826
1819.8	-2.6118	9.307	0.25816	0.46322	11.588	-26.796
1819.8	-2.219	8.8253	0.14502	-0.35755	6.2666	-31.984
1819.8	-2.0431	8.5723	0.28517	0.90616	3.4808	-35.734
1819.9	-2.3418	8.5152	0.28467	1.3121	7.7923	-39.261
1819.9	-2.2317	8.5025	0.2675	-1.3283	10.365	-42.793
1819.9	-2.224	8.5202	0.22377	-4.3349	10.352	-46.379
1819.9	-2.4193	8.2568	0.32274	-7.6754	8.3892	-52.372
1819.9	-2.299	7.9614	0.40612	-10.133	3.4312	-59.939
1820	-2.2415	7.7361	0.37383	-9.978	-1.2793	-63.121
1820	-2.3298	7.8443	0.29641	-5.2043	-5.0541	-63.264
1820	-2.3375	8.0087	0.40025	3.7344	-5.2043	-64.804
1820	-2.2662	7.9824	0.7104	12.06	-2.3066	-65.802
1820	-1.9905	7.2965	0.79753	17.484	4.4893	-68.115
1820.1	-2.0328	6.7991	0.84728	17.221	12.436	-72.316
1820.1	-2.1833	6.6906	0.78074	11.514	12.518	-74.414
1820.1	-2.4231	6.8619	0.45168	6.8406	11.92	-79.923
1820.1	-3.2608	6.9632	0.14703	3.6674	13.828	-80.317
1820.1	-3.077	7.4279	0.11059	3.3638	10.843	-76.642
1820.2	-2.2409	7.4967	0.17205	9.2146	7.9765	-78.185
1820.2	-2.6027	6.3014	-0.027158	12.792	10.14	-79.793
1820.2	-3.6842	5.6344	-0.15662	13.682	10.464	-76.415
1820.2	-3.9141	6.3957	-0.15329	11.441	5.9996	-74.35
1820.2	-4.181	7.29	0.25263	6.775	-1.4542	-76.073
1820.3	-5.1685	7.7313	0.12683	4.4095	0.67588	-75.623
1820.3	-5.0121	7.3195	0.18095	2.6217	0.16204	-70.267
1820.3	-5.0257	6.6735	0.19657	4.128	0.53683	-66.168
1820.3	-6.0257	5.7337	-0.1251	2.6065	4.8393	-60.369
1820.3	-6.0686	6.332	0.069651	2.434	0.52784	-52.263
1820.4	-6.0658	6.6519	0.24437	2.9431	-3.4657	-51.263
1820.4	-6.3209	6.2727	0.12098	3.5927	-2.4776	-47.373
1820.4	-6.127	6.3498	0.15945	6.4532	-0.76414	-40.077
1820.4	-6.2866	6.2742	0.27754	11.683	2.7465	-37.63
1820.4	-7.0365	6.2159	0.15351	12.441	9	-35.794
1820.5	-6.813	6.1201	0.31901	7.0443	8.1994	-32.29
1820.5	-6.9439	5.9404	0.21369	-0.52616	3.4929	-30.927
1820.5	-7.6993	5.5316	-0.23049	-5.0202	3.5399	-25.982
1820.5	-8.3893	6.0467	-0.77671	-1.6545	7.2685	-17.932
1820.5	-8.1926	6.2396	-0.46758	2.9069	5.9302	-14.286
1820.6	-7.4282	5.7935	0.23462	2.3313	3.5193	-10.254
1820.6	-7.8597	5.2781	0.25723	-2.4266	0.63968	-5.8301
1820.6	-8.1893	5.6169	-0.22628	-7.7541	-3.0056	0.49134
1820.6	-8.3388	5.7896	-0.63292	-6.3758	-3.4552	6.115
1820.6	-8.2629	5.7231	-0.10941	-1.1044	-6.7059	13.734
1820.7	-7.8546	5.7947	0.36862	-0.38023	-7.1607	21.624
1820.7	-8.1734	5.9217	-0.0051168	-1.6459	-1.5361	25.286
1820.7	-7.8839	5.7412	0.13336	-4.3109	-1.8634	28.131
1820.7	-7.4694	5.6866	0.42851	-7.3948	-4.7491	34.552
1820.7	-7.3074	6.1345	0.25152	-8.558	-5.1904	40.756
1820.8	-7.4313	6.858	-0.063822	-5.2594	-2.9291	45.619
1820.8	-7.6257	7.4218	-0.27426	-0.91045	-1.4334	47.932
1820.8	-7.2475	7.6175	-0.30767	1.2323	-1.3314	49.073
1820.8	-6.5397	7.4234	-0.16919	1.3076	-1.3347	51.262
1820.8	-5.3655	6.9366	-0.023677	-0.12929	-3.0446	56.506
1820.9	-4.8976	6.6288	-0.047033	-1.6741	-7.158	62.599
1820.9	-4.543	6.7489	-0.189	-1.8704	-10.011	69.728
1820.9	-4.424	6.9527	-0.19374	-0.36355	-10.272	74.591
1820.9	-4.5859	7.4884	0.24553	2.2643	-12.18	78.975
1820.9	-4.5316	8.0519	0.53483	4.2166	-14.026	79.366
1821	-4.4133	8.4991	0.44469	3.2299	-12.255	76.818
1821	-4.0451	8.4576	0.38212	0.88982	-9.5565	75.477
1821	-4.0123	8.2974	0.33062	-0.032014	-8.5828	72.146
1821	-3.5255	8.3354	0.52588	1.12	-7.684	70.973
1821	-3.3635	8.3231	0.54454	2.8493	-5.6838	68.467
1821.1	-3.1053	8.3741	0.75598	1.9292	-4.6535	66.997
1821.1	-2.8501	8.5599	0.7483	0.95741	-4.099	64.817
1821.1	-2.8421	8.7549	0.67042	-3.1481	-2.2256	61.583
1821.1	-2.5386	8.9131	0.54304	-5.5025	-2.938	58.087
1821.1	-2.4323	9.072	0.45909	-5.4831	-4.3013	54.372
1821.2	-2.1074	9.1944	0.51211	-4.2147	-5.7069	52.783
1821.2	-2.0072	9.2485	0.56181	-2.5814	-5.8517	50.518
1821.2	-1.948	9.4489	0.56523	-1.4708	-2.709	47.486
1821.2	-1.8818	9.5234	0.68086	-2.5611	-1.1704	44.947
1821.2	-1.4424	9.633	0.95008	-0.64865	-0.47867	41.61
1821.3	-1.1765	9.7246	0.78675	1.7633	3.4704	37.901
1821.3	-1.3148	9.6326	0.81632	-1.3256	6.3766	36.762
1821.3	-1.2324	9.908	0.67419	-1.5795	5.4235	35.603
1821.3	-1.0255	10.112	0.50536	-1.6181	4.8839	31.925
1821.3	-0.76148	9.8424	0.46711	-4.0144	5.6668	29.979
1821.4	-0.75725	9.4125	0.69515	-3.3319	5.2525	28.707
1821.4	-0.67526	9.4151	0.72063	-0.974	4.5176	27.762
1821.4	-0.57563	9.5415	0.78135	-0.52019	5.0026	28.37
1821.4	-0.48518	9.6989	0.87877	-1.0532	5.27	26.963
1821.4	-0.29331	9.862	0.75132	-2.8103	5.4489	24.281
1821.5	-0.46502	9.8542	0.75702	-5.2199	4.1422	23.756
1821.5	-0.40096	9.6592	0.73774	-3.4369	1.7292	24.007
1821.5	-0.40615	9.5698	0.72175	-1.155	0.57745	21.01
1821.5	-0.32677	9.5008	0.88455	-0.19561	-1.0478	19.265
1821.5	-0.28956	9.636	0.81356	1.5556	-2.0525	18.341
1821.6	-0.43318	9.9571	0.8003	0.27237	-0.23106	16.61
1821.6	-0.1323	9.8554	0.80319	-0.51181	-0.30799	15.303
1821.6	-0.11571	9.7146	0.7138	-0.90477	-1.6604	10.867
1821.6	-0.14148	9.602	0.71509	-3.3529	-2.6193	9.0356
1821.6	-0.10508	9.6907	0.7504	-1.5711	-1.9068	10.087
1821.7	-0.10693	9.7292	0.89844	-0.11872	1.0926	9.3291
1821.7	-0.14557	9.671	0.82836	1.1554	1.8474	8.4886
1821.7	-0.10135	9.6257	0.87223	2.0523	1.7951	9.3752
1821.7	-0.06786	9.5338	0.80057	1.5274	2.9025	10.567
1821.7	0.051135	9.514	0.65334	1.1275	2.9396	11.773
1821.8	0.17341	9.4831	0.72972	1.3043	2.4407	12.079
1821.8	0.28716	9.4351	0.79411	1.1631	0.41139	10.222
1821.8	0.31609	9.685	0.91564	1.414	0.37615	6.8405
1821.8	0.25217	10.002	0.85103	2.1256	1.302	6.1777
1821.8	0.16045	10.194	0.72155	1.6421	1.7781	6.6083
1821.9	0.26532	9.7463	0.7017	1.4152	2.5277	6.8563
1821.9	0.3767	9.4936	0.7389	1.0791	1.6736	5.0744
1821.9	0.27993	9.5049	0.73528	1.2597	-0.30873	5.305
1821.9	0.42011	9.5496	0.72003	2.2553	-0.62618	6.4465
1821.9	0.52627	9.7952	0.79672	2.3527	-0.084228	5.2702
1822	0.52938	9.9379	0.82424	2.8999	0.049376	4.5954
1822	0.54603	9.8286	0.82374	2.6042	0.1003	4.9514
1822	0.66961	9.7022	0.79699	2.0584	-0.78552	3.6671
1822	0.49916	9.8976	0.91521	1.9067	-0.67305	0.93744
1822	0.44283	9.9627	0.8547	2.4072	1.5642	0.43628
1822.1	0.5473	9.768	0.80675	2.9873	0.08934	-1.3714
1822.1	0.58657	9.5178	0.77979	2.8608	-1.3126	-2.1194
1822.1	0.58347	9.7071	0.65325	2.3474	0.84256	0.15032
1822.1	0.42937	9.7649	0.59413	1.9721	1.9823	2.1516
1822.1	0.4524	9.7115	0.64406	2.571	0.24873	0.53711
1822.2	0.51294	9.6648	0.71313	2.6783	-1.4148	-1.1499
1822.2	0.71683	9.6811	0.73566	2.7352	-3.6795	-0.72603
1822.2	0.66734	9.7069	0.83636	2.5018	-5.906	-0.95894
1822.2	0.46178	9.6204	0.83651	2.8109	-2.9654	-0.37522
1822.2	0.54183	9.8282	0.79953	3.1052	-0.19706	-0.86069
1822.3	0.49506	9.9357	0.70895	2.7445	1.2405	-2.1606
1822.3	0.49568	9.7589	0.65342	1.8261	1.2915	-2.3487
1822.3	0.41973	9.5712	0.70959	1.5982	0.20598	-2.126
1822.3	0.48871	9.5742	0.68478	1.5889	-0.41457	-2.5286
1822.3	0.48149	9.5864	0.67008	1.6823	-0.7855	-2.6706

## Sheet: YH1_trial2_back
time(s)	accX(m/s^2)	accY(m/s^2)	accZ(m/s^2)	gyrX(rad/s)	gyrY(rad/s)	gyrZ(rad/s)
1284.2	3.07	9.5392	0.20451	1.9565	0.70513	-1.0316
1284.3	3.0023	9.5231	0.20804	1.871	0.55126	-1.5621
1284.3	3.0594	9.5368	0.2233	1.7807	1.0641	-0.95265
1284.3	3.0061	9.5785	0.28956	1.9718	1.7363	-0.66613
1284.3	2.9892	9.5382	0.22549	2.0954	1.7571	-1.0993
1284.3	3.0722	9.5406	0.137	1.9777	1.9656	-0.75125
1284.4	3.0396	9.5937	0.084601	2.0408	1.7478	-0.28623
1284.4	3.0638	9.5628	0.16183	1.7883	1.4011	-1.0517
1284.4	3.1069	9.6207	0.20674	1.9226	1.46	-1.2368
1284.4	3.0733	9.6255	0.19006	1.8676	1.1805	-1.3815
1284.4	3.2783	9.6256	0.18595	1.8711	1.1434	-2.6679
1284.5	3.3512	9.673	0.1711	2.1934	1.3246	-3.3054
1284.5	3.3442	10.021	0.11248	1.8961	0.52492	-3.8964
1284.5	3.3031	10.292	-0.021306	0.5415	-0.9289	-5.4814
1284.5	3.1469	10.34	-0.024554	0.20237	-1.5156	-9.8546
1284.5	3.218	9.9909	0.08728	-0.017035	-2.3384	-16.234
1284.6	3.186	9.6735	0.08909	0.10167	-2.8026	-19.899
1284.6	3.1629	9.876	0.28165	0.92012	-2.5822	-19.09
1284.6	3.1856	9.8939	0.25833	0.69307	-2.1181	-19.386
1284.6	3.0612	9.8914	0.28416	0.51427	-1.1349	-22.996
1284.6	3.0983	9.8509	0.21664	0.26187	-0.43935	-26.332
1284.7	3.3113	10.122	0.16705	1.2224	0.59075	-30.069
1284.7	2.9832	10.528	0.072643	0.97694	1.2845	-31.721
1284.7	2.7873	10.293	-0.01163	-1.2047	0.16753	-38.849
1284.7	2.927	10.371	-0.11108	-1.5401	-0.72159	-50.603
1284.7	2.8048	10.513	-0.2322	-0.63916	-1.1433	-55.408
1284.8	2.4449	10.099	-0.092864	-0.3688	-2.2534	-57.655
1284.8	2.6815	10.53	0.060683	1.1483	-2.0319	-66.589
1284.8	2.5223	10.501	0.070506	1.2021	-1.4938	-72.653
1284.8	1.8735	10.467	-0.06704	-0.014382	-3.4661	-74.028
1284.8	2.3413	10.085	-0.31868	2.9543	-4.9713	-77.972
1284.9	2.004	10.283	0.19228	9.3929	-0.37318	-89.391
1284.9	1.4024	10.057	-0.21302	17.077	0.28546	-92.533
1284.9	2.355	10.33	0.090898	25.43	-0.834	-92.19
1284.9	1.1795	11.776	-0.35532	28.291	2.4373	-101.59
1284.9	1.0525	10.594	-0.44001	13.602	-2.9926	-102.68
1285	0.17704	10.66	-0.58473	6.714	-3.2185	-109.79
1285	-0.79065	10.338	0.13246	3.5272	0.42203	-113.2
1285	-1.4761	10.291	-0.071883	-1.3802	1.3572	-107.47
1285	-1.9779	10.37	-0.46936	-8.0284	-2.9243	-104.89
1285	-3.32	9.1968	0.28797	-5.2215	-10.509	-111.17
1285.1	-3.7707	8.9691	0.35849	1.9114	-8.5295	-103.06
1285.1	-3.9911	9.1129	0.17114	3.8003	-2.4504	-86.051
1285.1	-3.9161	9.264	-0.20337	2.6566	-3.9407	-78.743
1285.1	-4.0502	9.0591	-0.10954	0.97439	-6.61	-69.534
1285.1	-4.27	9.2446	-0.51059	0.27499	-6.3839	-60.694
1285.2	-4.1781	8.8998	0.31174	2.1199	-6.833	-55.358
1285.2	-4.4154	8.3373	0.080196	2.5779	-6.3128	-48.657
1285.2	-4.8311	7.9468	-0.34488	2.0258	-6.9203	-37.506
1285.2	-4.5739	7.9948	-0.083192	3.75	-7.1643	-29.338
1285.2	-4.6762	7.9434	0.042199	5.4684	-4.3595	-22.877
1285.3	-4.6489	7.7997	0.055859	6.6422	-4.1614	-17.014
1285.3	-4.4926	7.6889	0.10931	7.812	-2.6722	-11.571
1285.3	-4.8277	8.0122	-0.085805	5.9948	0.75065	-3.7443
1285.3	-4.8278	8.2149	-0.32898	7.1318	-0.42394	-0.2462
1285.3	-4.7621	7.9015	-0.13166	8.8433	0.22074	3.8695
1285.4	-4.8084	7.5603	0.079522	7.7195	2.0139	11.274
1285.4	-4.3924	8.0035	0.17851	8.436	2.7335	15.799
1285.4	-4.3722	8.1564	0.047718	7.8315	3.1721	16.017
1285.4	-4.597	8.0482	-0.11424	6.4396	3.9916	20.886
1285.4	-4.3752	7.9893	-0.018687	5.3452	5.6494	23.749
1285.5	-4.1785	8.0026	0.050262	5.2441	4.1745	25.179
1285.5	-4.2117	8.0889	-0.1066	4.7926	2.2904	27.005
1285.5	-4.2801	8.4685	-0.32598	5.0295	1.7785	28.637
1285.5	-4.3254	8.7189	-0.39163	4.4832	1.0001	30.864
1285.5	-3.9543	8.6758	-0.35111	4.8386	0.85299	33.943
1285.6	-3.9986	8.8515	-0.16007	7.817	-0.50262	33.743
1285.6	-3.9841	8.9131	-0.028777	6.8656	-2.6152	34.897
1285.6	-3.4742	8.981	0.020679	8.2724	-3.6215	36.861
1285.6	-3.175	8.8653	0.12394	8.1731	-2.4256	37.767
1285.6	-3.2925	8.7476	0.13799	5.3429	-1.586	38.507
1285.7	-2.8969	8.622	0.080575	5.3082	-0.35496	39.241
1285.7	-2.6195	8.548	0.011042	4.4308	0.8372	40.017
1285.7	-2.5949	8.4088	0.16612	2.3311	1.2611	41.186
1285.7	-2.229	7.9683	0.2602	1.0074	2.118	40.186
1285.7	-2.234	7.6048	0.23338	1.0735	3.8666	39.706
1285.8	-1.8951	7.5232	0.34883	2.0366	5.5936	40.919
1285.8	-1.542	7.4163	0.19174	1.1858	7.3934	40.116
1285.8	-1.4969	7.1819	0.087017	-0.40457	9.1348	39.516
1285.8	-1.1359	6.9624	0.17821	-1.5219	10.445	39.443
1285.8	-1.1513	6.9302	0.082034	-1.964	11.471	37.745
1285.9	-1.1433	6.8534	-0.059922	-2.3614	11.998	35.994
1285.9	-1.1836	6.8055	-0.067683	-1.2624	13.935	34.307
1285.9	-1.2536	6.9427	-0.23251	0.29818	14.656	31.058
1285.9	-1.0796	7.1889	-0.091951	0.18	15.472	26.927
1285.9	-1.3415	7.3775	-0.014008	0.75871	15.234	24.547
1286	-1.3551	7.4361	-0.13354	0.42969	14.527	24.24
1286	-1.4735	7.6415	-0.16158	-1.992	14.267	21.219
1286	-1.488	7.6022	-0.35641	-1.0695	13.284	19.377
1286	-1.4385	8.2676	-0.39036	1.5407	12.4	17.64
1286	-1.4455	8.6971	-0.52389	1.7378	11.721	13.014
1286.1	-1.3809	9.0666	-0.61482	1.7604	9.1897	9.188
1286.1	-1.2356	9.2526	-0.43526	1.4621	9.7728	6.8401
1286.1	-1.2787	9.4102	-0.25466	0.65117	10.743	7.512
1286.1	-1.4202	9.6009	-0.27112	-0.52399	10.558	4.776
1286.1	-1.4267	9.6096	-0.11179	-0.73246	9.6836	0.58667
1286.2	-1.5466	9.5257	-0.19487	-4.6382	12.088	-1.4865
1286.2	-1.7715	9.3805	-0.13673	-4.3368	13.384	-2.5131
1286.2	-1.6277	9.2608	-0.087444	-3.3124	12.58	-1.696
1286.2	-1.3533	9.2831	-0.32969	-3.2955	10.808	-0.70685
1286.2	-1.3121	9.4709	-0.75162	-0.37031	8.5513	-2.226
1286.3	-1.1046	9.5152	-0.87887	0.69661	6.0576	-2.4142
1286.3	-0.72523	9.518	-0.94142	0.58353	2.4283	-2.2222
1286.3	-0.8144	9.6607	-0.72156	1.8962	1.4253	-4.0173
1286.3	-0.64774	9.6614	-0.43067	2.4633	0.033988	-4.9802
1286.3	-0.8221	9.724	-0.34399	0.72928	-0.48525	-6.1777
1286.4	-0.97389	9.5816	-0.41178	0.022415	0.50103	-8.6777
1286.4	-0.90364	9.4211	-0.54934	0.57467	1.4499	-9.6343
1286.4	-1.0299	9.3903	-0.52909	0.33324	2.026	-9.8066
1286.4	-1.1249	9.3912	-0.6153	-0.33386	2.789	-11.123
1286.4	-1.1799	9.3659	-0.59574	-0.41599	3.5656	-11.65
1286.5	-0.99279	9.4594	-0.36158	-0.68816	4.5562	-10.831
1286.5	-0.92986	9.476	-0.20949	-1.159	6.9065	-9.7101
1286.5	-0.91782	9.3339	-0.3891	-1.2301	8.6502	-9.5548
1286.5	-0.76297	9.3767	-0.59708	-0.80726	8.6225	-8.3712
1286.5	-0.78571	9.3964	-0.48377	-0.92651	8.7469	-7.2837
1286.6	-0.77938	9.3723	-0.42069	-1.1672	8.6507	-7.378
1286.6	-0.68596	9.3296	-0.34743	-1.0902	8.9439	-5.9063
1286.6	-0.6606	9.3622	-0.35206	-0.89253	9.3706	-5.6037
1286.6	-0.53077	9.3349	-0.38201	-0.74745	9.1133	-5.3156
1286.6	-0.53727	9.4722	-0.51339	-1.3985	8.3775	-4.4221
1286.7	-0.58609	9.5292	-0.62049	-1.4335	7.819	-3.5271
1286.7	-0.61526	9.4548	-0.41579	-0.49241	6.6586	-3.1684
1286.7	-0.55205	9.3478	-0.34008	-0.63	5.1517	-2.3753
1286.7	-0.66655	9.4263	-0.50255	-0.813	4.1305	-1.2907
1286.7	-0.58319	9.4246	-0.50355	0.29203	2.8699	-1.6991
1286.8	-0.63049	9.4269	-0.34185	0.37968	1.405	-1.8527
1286.8	-0.70216	9.5159	-0.45419	0.048792	0.3009	-1.8701
1286.8	-0.73169	9.4576	-0.33113	0.81927	-0.3045	-1.8224
1286.8	-0.70895	9.3971	-0.24991	0.8876	-0.90257	-1.5707
1286.8	-0.66814	9.4204	-0.24428	0.32235	-0.91708	-1.4253
1286.9	-0.73789	9.5238	-0.26319	0.38682	-0.4316	-1.5116
1286.9	-0.75853	9.4624	-0.26061	0.63851	-0.039051	-1.2118
1286.9	-0.69049	9.4822	-0.37337	0.55964	0.28838	-1.0545
1286.9	-0.79573	9.511	-0.37463	0.6189	0.66527	-1.2894
1286.9	-0.86065	9.4456	-0.27117	0.5711	0.92794	-1.1691
1287	-0.75195	9.4226	-0.33776	0.43776	1.1783	-0.59418
1287	-0.81124	9.337	-0.3645	0.91003	1.2711	-0.31633
1287	-0.80321	9.5748	-0.38772	1.3269	1.1166	-0.61483
1287	-0.73663	9.5263	-0.36824	1.2808	0.87887	-1.1175
1287	-0.72079	9.4985	-0.33918	1.124	0.61429	-1.1189
1287.1	-0.88803	9.524	-0.31544	1.197	0.26995	-1.6423
1287.1	-0.79302	9.4609	-0.3309	1.5366	-0.1474	-2.6797
1287.1	-0.84889	9.4919	-0.2804	1.2873	-0.68624	-2.4917
1287.1	-0.78303	9.4501	-0.31455	1.4013	-1.2257	-2.1842
1287.1	-0.78126	9.387	-0.34761	1.4982	-1.4843	-1.9267
1287.2	-0.74716	9.407	-0.30571	1.4194	-2.0585	-1.3836
1287.2	-0.80924	9.5422	-0.22368	1.4513	-2.153	-1.4512
1287.2	-0.8001	9.4742	-0.25525	1.4126	-2.1875	-1.4486
1287.2	-0.71665	9.4107	-0.22582	1.5292	-2.0867	-1.0275
1287.2	-0.65597	9.4391	-0.20665	1.386	-2.0816	-0.72183
1287.3	-0.73504	9.4457	-0.24564	1.3157	-2.3266	-0.50488
1287.3	-0.69817	9.4676	-0.24387	1.4684	-2.3301	-0.67945
1287.3	-0.6222	9.4889	-0.1503	1.5572	-1.9788	-1.1179
1287.3	-0.71902	9.5107	-0.12083	1.4176	-1.4804	-1.0439
1287.3	-0.74929	9.5041	-0.22458	1.073	-1.0859	-1.4214
1287.4	-0.75775	9.4501	-0.28376	1.0921	-0.76369	-1.6411
1287.4	-0.79197	9.4673	-0.23005	1.1213	-1.2332	-1.5184
1287.4	-0.83069	9.3803	-0.23909	0.86563	-1.0447	-1.3305
1287.4	-0.81676	9.4354	-0.23158	0.99107	-0.69835	-1.2568
1287.4	-0.88396	9.4919	-0.2077	1.0501	-0.50183	-1.5071
1287.5	-0.91101	9.4545	-0.21414	0.77859	-0.93414	-1.4693
1287.5	-0.90978	9.4666	-0.25096	0.8332	-1.0248	-1.4658
1287.5	-0.96384	9.4942	-0.349	1.4336	-1.5906	-1.4843
1287.5	-1.094	9.5249	-0.33365	1.7088	-2.2584	-2.0247
1287.5	-1.2717	9.5937	-0.2931	2.1059	-3.2418	-2.9001
1287.6	-1.363	9.546	-0.1003	1.9571	-3.8191	-4.2491
1287.6	-1.537	9.5328	-0.099392	1.355	-3.2989	-5.2331
1287.6	-1.7695	9.6296	-0.10996	1.2779	-3.2521	-7.0345
1287.6	-1.6412	9.4244	-0.2683	1.2956	-4.1499	-9.2068
1287.6	-1.7304	9.3124	-0.32351	1.8824	-5.3064	-9.8909
1287.7	-1.7552	9.1996	-0.16991	1.1909	-6.6652	-11.4
1287.7	-1.7175	9.178	-0.071984	0.038198	-7.4517	-13.983
1287.7	-1.7709	9.1491	-0.19667	0.18208	-7.4305	-16.429
1287.7	-1.8576	9.0333	-0.18322	1.5201	-6.7907	-20.591
1287.7	-2.0618	8.8335	0.051696	1.2261	-5.5712	-25.166
1287.8	-1.9153	8.5732	-0.23239	-1.088	-6.984	-26.993
1287.8	-1.9013	8.4729	-0.37327	-2.3679	-7.6433	-28.062
1287.8	-2.0109	8.3698	-0.1106	-2.0321	-6.508	-32.534
1287.8	-1.8946	7.9408	0.12281	-1.4054	-7.6538	-37.166
1287.8	-2.07	7.5159	0.028463	-0.1723	-6.3626	-39.769
1287.9	-2.0223	7.2802	-0.018645	1.8983	-4.3013	-40.21
1287.9	-2.1621	7.5486	0.017404	3.1126	-4.7878	-37.79
1287.9	-2.0804	7.8618	0.050087	3.0159	-4.8459	-38.067
1287.9	-1.7194	8.0823	0.36253	4.9361	-2.4007	-43.509
1287.9	-1.4148	7.583	0.523	8.8396	0.22132	-48.638
1288	-1.7005	6.7374	0.35252	11.86	3.2528	-50.487
1288	-2.0715	7.0719	0.019788	10.58	5.6692	-51.08
1288	-1.6225	8.3982	-0.16098	6.6263	4.402	-51.535
1288	-1.4273	8.2747	-0.25633	4.0153	1.464	-55.35
1288	-1.7508	6.8079	-0.2177	3.7417	0.34789	-57.611
1288.1	-1.6567	6.5418	-0.40658	3.3431	-2.6036	-56.877
1288.1	-1.8995	7.4196	-0.058547	2.9172	-5.1328	-56.297
1288.1	-2.1407	7.8286	0.20703	1.8632	-4.2289	-54.706
1288.1	-2.3642	6.7879	-0.0273	0.29228	-4.6405	-54.032
1288.1	-2.5352	6.3633	-0.46441	-1.19	-5.972	-46.741
1288.2	-2.7807	6.4223	-0.41766	-3.9665	-8.0786	-38.845
1288.2	-3.2838	6.9536	-0.35937	-2.9242	-6.4569	-33.654
1288.2	-3.2918	7.1277	-0.34388	0.42598	-5.8394	-28.659
1288.2	-3.3919	6.8714	-0.084751	1.7317	-6.0448	-21.366
1288.2	-3.5079	6.8096	0.12023	-0.74258	-7.8956	-14.175
1288.3	-3.9492	7.0073	-0.2263	-5.1306	-8.9564	-5.2556
1288.3	-4.2478	7.5707	-0.28837	-4.0879	-5.1458	-2.7375
1288.3	-4.4504	7.8674	-0.037631	0.75391	-2.1372	-1.5315
1288.3	-3.8557	7.681	-0.015354	3.7007	-2.7178	2.3047
1288.3	-4.5666	7.3078	-0.090694	0.26663	-3.5869	6.3608
1288.4	-4.9201	8.0633	-0.082299	-4.5983	-2.0709	12.823
1288.4	-4.7514	8.8691	0.16911	-1.9024	1.0076	14.778
1288.4	-4.2068	8.7088	0.34379	4.8892	2.2821	17.96
1288.4	-4.609	8.5344	0.3104	7.0976	4.6106	19.651
1288.4	-5.0643	8.8302	-0.043857	2.3286	5.1515	23.113
1288.5	-5.4018	9.5769	-0.85771	-0.74659	4.8574	24.82
1288.5	-4.8808	9.7819	-1.1278	-1.518	4.3906	26.085
1288.5	-5.1178	9.7445	-0.011938	0.61536	4.626	28.541
1288.5	-5.0507	9.887	0.7897	2.0811	2.8012	29.576
1288.5	-4.6203	10.113	0.10655	2.6237	2.3835	28.708
1288.6	-4.8875	9.6414	-0.79514	0.16925	5.8467	29.764
1288.6	-4.2922	9.5353	-0.36992	-0.63259	4.1965	33.089
1288.6	-4.3344	9.7546	0.40991	-2.6213	1.1893	35.846
1288.6	-4.2592	9.6689	0.22977	-4.3217	2.7685	39.22
1288.6	-3.6872	9.1418	0.119	-3.0015	6.7608	41.638
1288.7	-3.2653	9.7034	0.12987	-1.6711	8.1917	43.828
1288.7	-2.8167	9.5127	-0.066844	-5.5293	4.5272	50.453
1288.7	-2.2368	9.4139	0.054215	-5.3153	3.3643	55.489
1288.7	-2.1722	10.018	0.10442	-0.36049	6.7824	60.22
1288.7	-2.2368	10.278	0.22996	1.709	9.4608	67.856
1288.8	-0.98693	10.704	0.081829	1.6519	13.019	72.086
1288.8	-0.91061	11.033	-0.098818	0.72992	15.074	72.428
1288.8	-0.52221	10.881	-0.30053	1.4143	12.601	75.538
1288.8	-0.30365	10.627	-0.46168	4.725	10.919	72.577
1288.8	0.16642	10.234	-0.09172	6.7528	8.9249	70.502
1288.9	0.47939	9.9841	0.4879	7.5129	7.2611	67.803
1288.9	0.42732	10.052	0.44513	2.2784	5.6899	65.613
1288.9	0.87666	9.9575	-0.029966	-4.2058	5.8715	65.326
1288.9	0.91514	9.9111	-0.083351	-5.0471	5.822	59.885
1288.9	0.88071	10.042	-0.14054	-3.1473	5.2304	58.855
1289	1.1068	9.9973	-0.025243	-1.3532	5.3838	57.727
1289	1.5035	9.9425	0.078594	0.85229	7.55	52.014
1289	1.8127	10.025	0.11634	0.10985	7.6217	48.495
1289	1.6576	10.484	0.16923	-0.68843	5.6359	48.037
1289	1.4115	10.24	0.0041343	-1.6242	3.589	44.73
1289.1	1.9511	9.5401	-0.26036	-2.8416	0.60943	38.76
1289.1	2.5492	9.685	-0.37744	-3.6612	-0.86674	35.775
1289.1	2.5868	10.349	-0.0084044	0.67899	1.3261	36.914
1289.1	2.243	10.571	0.24241	6.3395	2.0432	34.303
1289.1	2.3397	10.154	0.078689	5.2195	1.5406	26.045
1289.2	2.815	9.7697	-0.20792	1.2897	1.6178	22.076
1289.2	2.8403	9.8089	-0.30389	0.62892	0.44633	23.056
1289.2	2.8263	10.084	-0.25406	1.9759	-0.69404	22.485
1289.2	2.7234	10.275	-0.2038	4.0977	-0.70367	16.523
1289.2	2.6047	9.9265	-0.016949	4.6743	-0.49225	12.776
1289.3	2.8337	9.6647	0.083473	4.1787	0.91201	11.385
1289.3	2.8253	9.6129	0.046622	2.9886	1.9655	10.785
1289.3	2.6936	9.8926	-0.19365	0.65685	1.0306	10.302
1289.3	2.5058	10.068	-0.35007	1.3295	1.2046	9.5707
1289.3	2.6664	9.7671	-0.23842	3.129	0.87558	5.9489
1289.4	2.966	9.6766	-0.016167	3.4174	-0.031974	3.5648
1289.4	2.8802	9.8057	0.01117	3.7265	1.33	4.3939
1289.4	2.6801	9.8083	-0.073114	2.9759	2.0869	3.0692
1289.4	2.7595	9.8086	-0.22152	3.2949	1.8932	0.60486
1289.4	2.7558	9.6865	-0.1357	3.9065	1.9711	-0.41841
1289.5	2.8677	9.6964	-0.074847	3.4313	2.2786	-1.1874
1289.5	2.8057	9.7712	-0.17401	2.8972	2.5325	-1.623
1289.5	2.6565	9.7978	-0.12309	2.8118	2.3989	-2.4683
1289.5	2.6506	9.5976	-0.067202	3.1375	2.3611	-4.2727
1289.5	2.6405	9.5402	-0.11958	2.6743	1.5796	-4.6657
1289.6	2.6974	9.496	-0.065292	2.301	1.8245	-3.5107
1289.6	2.6913	9.5836	-0.057614	2.8067	3.0416	-3.4856
1289.6	2.5621	9.6632	-0.12485	2.9284	3.6302	-3.6137
1289.6	2.5534	9.6635	-0.13468	2.4459	3.1566	-3.0568
1289.6	2.5112	9.5914	-0.24071	1.453	2.6772	-3.6305
1289.7	2.4815	9.538	-0.28276	1.1487	2.3423	-4.3842
1289.7	2.5007	9.6843	-0.32149	1.3432	1.7283	-3.6807
1289.7	2.4601	9.6373	-0.24933	1.7242	1.347	-3.9602
1289.7	2.4388	9.6392	-0.1956	1.8674	0.84085	-4.6056
1289.7	2.4843	9.6358	-0.24575	1.0219	0.34918	-3.9839
1289.8	2.3829	9.5147	-0.23982	0.51655	0.11619	-4.2769
1289.8	2.4181	9.6079	-0.15588	1.151	0.12181	-4.6421
1289.8	2.4588	9.5454	-0.054511	1.4076	0.59183	-3.7423
1289.8	2.4087	9.6023	-0.18175	1.3339	1.0281	-3.7518
1289.8	2.4797	9.5599	-0.186	0.74493	0.35877	-2.9448
1289.9	2.59	9.5419	-0.21264	0.41112	0.19304	-2.4339
1289.9	2.5127	9.6304	-0.10897	0.94432	0.48112	-2.7103
1289.9	2.4453	9.6303	-0.069431	1.3848	0.56533	-2.8923
1289.9	2.5367	9.6031	-0.10192	1.0328	0.47088	-2.7484
1289.9	2.6083	9.6119	-0.19349	0.58711	0.70257	-2.1483
1290	2.5079	9.6284	-0.15516	0.81347	0.8293	-2.2453
1290	2.535	9.606	-0.080805	1.3794	1.1411	-2.4295
1290	2.5746	9.6602	-0.16892	1.3185	1.3525	-2.389
1290	2.5879	9.5977	-0.18873	0.39858	0.99342	-2.1868
1290	2.4727	9.5931	-0.24059	0.32934	1.0656	-2.3977
1290.1	2.4948	9.6039	-0.16308	1.2305	1.4286	-2.5022
1290.1	2.5537	9.7065	-0.12225	1.5986	1.4727	-2.5753
1290.1	2.5803	9.6981	-0.10153	1.2525	1.4106	-3.0918
1290.1	2.5669	9.7605	-0.28179	0.71146	0.45488	-3.955
1290.1	2.768	9.8548	-0.35766	0.3179	-1.882	-5.1135
1290.2	2.5798	10.12	-0.21746	0.77016	-3.4155	-8.3505
1290.2	2.6873	10.071	-0.18977	1.4244	-3.2027	-10.689
1290.2	2.6416	9.9452	-0.087783	1.4308	-2.9286	-14.57
1290.2	2.8206	9.849	-0.026774	1.4636	-2.0401	-16.554
1290.2	2.7077	9.9406	-0.18441	0.76602	-2.4121	-16.866
1290.3	2.6109	10.009	-0.43628	-0.20216	-3.0908	-18.423
1290.3	2.5577	9.9003	-0.4864	0.22887	-3.8176	-21.558
1290.3	2.7786	10.042	-0.27543	1.4635	-5.4268	-25.245
1290.3	2.6642	10.225	-0.070402	2.6804	-6.4934	-28.143
1290.3	2.5561	10.297	-0.18019	1.658	-6.0116	-33.618
1290.4	2.5078	10.383	-0.066634	2.4712	-4.2468	-40.368
1290.4	2.5811	10.351	0.095583	3.3872	-3.7657	-46.008
1290.4	2.3445	10.409	0.018294	3.3815	-3.1276	-51.461
1290.4	2.1421	10.649	-0.45104	0.34677	-3.9665	-56.365
1290.4	1.915	10.369	-0.31003	-1.2258	-5.7949	-63.268
1290.5	2.0424	10.304	-0.20771	1.7206	-5.1514	-69.741
1290.5	1.7675	10.258	-0.086807	5.5909	-1.6649	-79.241
1290.5	3.0904	10.61	-0.12557	7.2256	0.27491	-83.042
1290.5	1.1236	11.078	-0.21962	9.3019	3.0172	-95.561
1290.5	1.4392	10.004	-0.035028	6.7125	-1.9107	-90.785
1290.6	0.74543	10.473	-0.25617	8.7423	0.62987	-95.806
1290.6	-0.507	10.875	0.059626	8.9393	3.2824	-93.583
1290.6	-0.93451	10.927	-0.43323	6.7034	6.3118	-88.137
1290.6	-1.6529	10.611	-0.2971	5.8521	4.9598	-94.846
1290.6	-2.3948	9.8778	-0.48432	4.0361	1.4304	-89.532
1290.7	-2.5718	9.6424	-1.1329	3.6268	1.7361	-83.635
1290.7	-2.8985	9.4517	-0.76315	1.0599	-1.1456	-78.513
1290.7	-3.3457	9.3146	-0.22356	-1.5059	-3.7355	-65.972
1290.7	-3.3567	9.6223	-0.53229	-0.62762	-5.8242	-59.526
1290.7	-3.6525	9.6885	-0.83348	1.0551	-3.9694	-54.578
1290.8	-3.85	9.8992	-0.35512	1.7027	-2.0207	-46.84
1290.8	-4.0819	9.5688	-0.42273	-1.139	-4.3816	-44.538
1290.8	-4.3369	9.2479	-0.46926	-3.2728	-4.8595	-40.147
1290.8	-3.9717	9.0893	-0.14453	-0.85169	-3.8471	-34.008
1290.8	-4.2026	9.0598	-0.083787	0.27816	-1.7639	-29.383
1290.9	-4.5349	9.0503	-0.38356	0.44124	-1.0275	-23.113
1290.9	-4.5416	8.9006	-0.63001	0.71572	0.0031251	-18.859
1290.9	-4.2698	8.9809	-0.42189	0.18657	1.3665	-15.517
1290.9	-4.1746	8.7811	-0.17574	0.94706	2.2869	-11.373
1290.9	-4.3095	8.2264	-0.1964	-0.20351	3.7614	-7.6109
1291	-4.2262	8.6435	-0.32861	-1.8193	4.5431	-3.1985
1291	-3.7976	8.6079	-0.31831	-1.297	5.8371	-1.0552
1291	-3.9677	8.3256	-0.2893	-0.2943	5.4797	-0.52433
1291	-4.0214	8.4606	-0.29481	-1.0233	5.5521	3.4286
1291	-3.779	8.4642	-0.37292	-1.7967	6.2215	6.1825
1291.1	-3.4726	8.1838	-0.48515	-1.8677	4.4144	7.4425
1291.1	-3.8181	8.0965	-0.44242	-0.87704	2.626	10.412
1291.1	-3.555	8.3468	-0.45164	0.80559	1.1513	14.96
1291.1	-3.3266	8.4964	-0.24831	2.3144	-0.16594	17.73
1291.1	-3.193	8.495	-0.14013	1.7218	-0.55945	21.555
1291.2	-3.1305	8.5521	-0.080912	1.6763	0.94755	23.65
1291.2	-2.9239	8.7046	-0.085266	2.6038	1.0558	26.333
1291.2	-2.6575	8.7006	-0.077812	3.4418	1.853	28.907
1291.2	-2.491	8.7258	-0.061697	1.5885	3.3313	30.546
1291.2	-2.43	8.488	-0.041191	-0.9454	2.9964	31.841
1291.3	-2.1668	8.4377	-0.023791	-1.0022	3.1406	33.05
1291.3	-1.9473	8.2804	-0.096814	-2.2294	2.8126	33.557
1291.3	-1.8005	7.8491	-0.062525	-2.8975	3.6139	34.814
1291.3	-1.744	7.716	-0.056974	-2.6192	4.3222	34.861
1291.3	-1.3133	7.586	-0.055723	-1.0914	4.0118	35.026
1291.4	-1.244	7.4287	0.024068	0.53817	4.7733	34.113
1291.4	-1.361	7.1659	0.17551	0.77815	5.2993	33.595
1291.4	-1.0893	6.9267	0.16665	-1.2185	7.0146	33.985
1291.4	-1.0742	6.7472	0.17354	-2.8226	8.6173	33.058
1291.4	-0.96997	6.4952	0.14366	-2.9621	10.653	32.825
1291.5	-1.2618	6.5614	0.21118	-2.5638	10.927	29.517
1291.5	-1.1214	6.683	0.009544	-2.3285	10.882	27.194
1291.5	-1.4734	7.0913	-0.07571	0.51335	12.058	23.976
1291.5	-1.6345	7.2678	-0.31211	0.61826	13.285	19.929
1291.5	-1.6791	7.3116	-0.35055	-1.0001	12.483	16.921
1291.6	-1.7671	7.713	-0.19905	-1.742	12.745	14.778
1291.6	-1.5245	8.0168	-0.2805	-1.6291	12.242	13.483
1291.6	-1.7444	8.7633	-0.19051	-0.25136	11	11.37
1291.6	-1.7715	9.0957	-0.33151	-0.24447	11.438	10.542
1291.6	-1.4606	8.9919	-0.5692	-0.56664	10.914	11.12
1291.7	-1.529	9.1455	-0.35451	1.1966	9.2131	8.3736
1291.7	-1.5993	9.0407	-0.38546	1.3093	8.5563	6.957
1291.7	-1.6993	9.0982	-0.61817	0.57797	5.597	6.5676
1291.7	-1.7081	9.3456	-0.6169	1.6471	4.2469	2.7673
1291.7	-1.7554	9.694	-0.467	2.7235	3.8514	-0.068005
1291.8	-1.849	9.5432	-0.2323	2.8695	2.7886	-3.0696
1291.8	-1.6363	9.3516	-0.023538	3.7333	2.0772	-2.0308
1291.8	-1.4439	9.1376	-0.1432	1.8326	2.3434	1.4274
1291.8	-1.3259	9.0804	-0.3726	1.5564	3.529	1.8726
1291.8	-1.1046	9.4208	-0.4859	3.4019	3.6871	1.9519
1291.9	-1.0189	9.6774	-0.687	3.2251	1.9938	1.3963
1291.9	-0.94704	9.7534	-0.77186	2.3987	-0.29892	0.27708
1291.9	-1.082	9.6968	-0.40635	2.233	-1.8139	-0.69829
1291.9	-1.0342	9.5863	-0.070506	2.2053	-1.9091	-1.5474
1291.9	-1.0748	9.3839	-0.10247	2.5593	-1.3617	-1.8185
1292	-1.0821	9.2072	-0.31555	2.1398	-1.9121	-2.7625
1292	-1.0493	9.4505	-0.38244	1.0429	-2.0425	-3.4487
1292	-1.0861	9.5497	-0.31425	1.2654	-0.27317	-4.8743
1292	-1.0587	9.3513	-0.28017	2.5598	-0.12797	-4.6626
1292	-1.0348	9.3423	-0.1902	2.1335	0.13082	-3.3298
1292.1	-0.86792	9.2451	-0.25632	1.5515	1.3077	-2.4937
1292.1	-0.89484	9.356	-0.23431	1.5993	1.3694	-2.276
1292.1	-0.91253	9.5557	-0.27533	1.4132	1.8907	-2.0538
1292.1	-0.89152	9.5424	-0.35512	1.943	2.5207	-1.6659
1292.1	-0.90728	9.3947	-0.23361	1.7658	2.0773	-1.8009
1292.2	-0.88314	9.2633	-0.27415	0.8624	2.0892	-1.259
1292.2	-0.85838	9.3946	-0.36922	1.1784	2.4144	-1.5561
1292.2	-0.98748	9.5173	-0.30497	1.6057	2.3999	-2.2792
1292.2	-0.94499	9.5402	-0.22413	1.6875	1.8494	-2.1116
1292.2	-0.83604	9.3758	-0.31632	1.3943	1.0596	-1.4706
1292.3	-0.8599	9.3201	-0.37318	1.2433	1.2981	-1.5082
1292.3	-0.87367	9.4179	-0.35051	1.2527	2.3408	-1.8082
1292.3	-0.87718	9.4745	-0.27714	1.2028	2.2708	-1.2075
1292.3	-0.8328	9.4819	-0.35939	0.80177	2.2971	-0.98958
1292.3	-0.9134	9.4778	-0.41923	0.94628	2.4123	-1.2013
1292.4	-0.92604	9.3653	-0.36607	1.4859	2.1082	-1.2545
1292.4	-0.89229	9.3607	-0.42729	1.3776	1.8304	-1.0435
1292.4	-0.88095	9.4703	-0.45545	1.5573	1.9547	-1.5009
1292.4	-0.80756	9.5398	-0.4355	1.8377	1.9924	-1.6111
1292.4	-0.79812	9.4	-0.44904	1.9848	2.0251	-1.5086
1292.5	-0.74869	9.369	-0.41398	1.6104	1.4025	-1.294
1292.5	-0.76663	9.4424	-0.41106	1.0624	1.5247	-1.4363
1292.5	-0.77286	9.5723	-0.34742	1.0916	2.0986	-2.261
1292.5	-0.77802	9.5161	-0.34465	1.4499	2.1378	-1.8848
1292.5	-0.76085	9.2936	-0.43554	1.1639	2.4914	-1.574
1292.6	-0.85162	9.4315	-0.42072	0.6017	2.37	-2.0021
1292.6	-0.86149	9.5389	-0.43125	0.79279	2.388	-2.6239
1292.6	-0.87186	9.4848	-0.46034	1.1821	2.0751	-2.496
1292.6	-0.78885	9.3179	-0.38304	1.0635	2.1298	-1.581
1292.6	-0.82163	9.3287	-0.43194	0.5436	1.8655	-1.462
1292.7	-0.72411	9.5493	-0.41919	0.78308	1.243	-1.9091
1292.7	-0.75837	9.4909	-0.32015	1.0983	1.3222	-1.8976
1292.7	-0.74008	9.3765	-0.36609	0.96255	1.2548	-1.7774
1292.7	-0.73506	9.3892	-0.35389	0.51486	1.088	-1.7277
1292.7	-0.80472	9.4915	-0.3846	0.65829	1.1482	-2.0427
1292.8	-0.77518	9.5123	-0.46635	1.2459	1.0093	-1.7933
1292.8	-0.81852	9.3311	-0.43181	1.3352	0.87052	-1.6645
1292.8	-0.79005	9.2786	-0.41783	0.81085	0.2529	-1.4773
1292.8	-0.75216	9.5408	-0.34498	0.93004	-0.19311	-1.4892
1292.8	-0.7323	9.5633	-0.36802	1.3902	-0.034299	-1.6114
1292.9	-0.82221	9.4318	-0.36663	1.0846	0.13154	-1.818
1292.9	-0.72173	9.425	-0.30559	0.6215	0.018074	-1.2458
1292.9	-0.86831	9.4413	-0.36294	0.65306	0.10045	-1.2746
1292.9	-0.82003	9.4739	-0.37667	1.3459	0.095824	-1.3283
1292.9	-0.86379	9.4728	-0.44054	1.2435	-0.53404	-1.2638
1293	-0.93265	9.4151	-0.33752	0.83431	-0.78356	-1.4902
1293	-0.85833	9.402	-0.33406	0.78729	-0.041383	-1.8221
1293	-0.80774	9.4914	-0.25926	1.2986	0.38828	-2.334
1293	-0.747	9.5022	-0.32163	1.6446	0.30024	-1.5515
1293	-0.67344	9.2968	-0.40499	0.87702	-0.12361	-0.51383
1293.1	-0.60901	9.2933	-0.5209	0.90742	-0.44995	-0.058454
1293.1	-0.70358	9.5033	-0.50856	1.6893	-0.82412	-0.36812
1293.1	-0.78377	9.5405	-0.30825	1.8381	-1.2949	-0.93802
1293.1	-0.84577	9.5358	-0.21325	1.7364	-1.2306	-1.1863
1293.1	-0.87876	9.484	-0.19609	1.7586	-0.54436	-1.3021
1293.2	-1.0013	9.4263	-0.19956	1.6074	0.50086	-1.5529
1293.2	-1.1593	9.5143	-0.30884	1.147	1.157	-1.887
1293.2	-1.388	9.5692	-0.34359	0.27519	0.93584	-2.7214
1293.2	-1.4604	9.5182	-0.43163	0.10443	0.45222	-2.9959
1293.2	-1.3323	9.3826	-0.34738	0.36458	-0.74664	-3.5966
1293.3	-1.4703	9.4316	-0.19948	0.33106	-2.0135	-3.8572
1293.3	-1.6396	9.4375	-0.1368	-0.27846	-2.6502	-5.1395
1293.3	-1.7465	9.4442	-0.032441	-0.35584	-2.4625	-7.4201
1293.3	-1.7917	9.4182	-0.090005	0.35152	-0.80286	-9.8419
1293.3	-1.7244	9.1295	-0.1974	-0.011979	-0.55548	-14.756
1293.4	-1.6801	8.8259	-0.11399	-1.22	-1.0066	-16.94
1293.4	-1.7445	8.7967	-0.25859	-2.6938	-0.64993	-16.596
1293.4	-1.5714	8.9856	-0.46071	-3.0969	-1.106	-20.232
1293.4	-1.4633	9.0353	-0.17794	-1.5835	-1.6791	-26.567
1293.4	-1.8625	8.7108	-0.19641	-1.3518	-2.5331	-30.23
1293.5	-1.8209	8.1747	-0.24945	-1.4247	-3.5632	-32.16
1293.5	-1.769	8.3225	0.076554	1.7174	-1.7395	-34.504
1293.5	-1.7942	8.758	0.36168	4.9386	0.1562	-34.499
1293.5	-1.5931	8.8883	0.21604	3.8191	3.0719	-36.494
1293.5	-1.7424	9.0203	0.095939	-0.75641	5.479	-41.537
1293.6	-1.9781	8.6483	0.074049	-6.7011	3.9448	-43.829
1293.6	-2.1015	8.4536	-0.16277	-9.5915	3.0845	-43.438
1293.6	-1.5992	8.3907	-0.46661	-8.4927	0.12375	-43.507
1293.6	-1.5829	7.8184	-0.44229	-6.1625	-0.59632	-47.571
1293.6	-1.6674	7.8821	-0.22956	-4.8921	-0.38233	-51.015
1293.7	-1.777	7.7073	0.014799	-5.8437	-2.988	-54.141
1293.7	-1.6956	8.0263	0.30418	-5.1684	-2.2722	-55.97
1293.7	-1.7025	8.3687	0.14663	-2.3256	-3.4729	-60.394
1293.7	-2.0592	8.0298	0.029011	-3.0397	-3.8403	-63.434
1293.7	-2.0081	7.8761	0.18542	-3.9952	1.946	-66.32
1293.8	-2.2024	7.3022	0.090764	-5.0475	3.1482	-69.186
1293.8	-2.4518	7.0408	-0.16524	-3.2397	3.0216	-67.198
1293.8	-2.9052	6.7916	-0.20025	1.5371	3.605	-65.678
1293.8	-3.0563	7.09	-0.62814	1.5336	1.5891	-61.826
1293.8	-3.205	7.0662	-0.67331	-2.4417	-0.55734	-56.445
1293.9	-3.2384	6.6811	-0.28796	-1.3666	-0.6442	-51.304
1293.9	-3.3518	6.1577	-0.12206	1.3847	-2.586	-45.279
1293.9	-4.166	6.1216	0.38583	5.3173	-1.2596	-37.728
1293.9	-4.1957	6.8746	0.23018	7.602	-2.0089	-30.693
1293.9	-4.0422	6.9368	-0.3475	2.0679	-7.3665	-24.041
1294	-4.3936	6.5948	-0.37774	-2.2187	-10.04	-18.091
1294	-4.8968	6.7658	-0.064625	2.7709	-10.195	-14.46
1294	-4.3557	7.4091	0.13034	9.0967	-11.173	-11.959
1294	-4.8859	7.0873	0.30124	6.8367	-9.9019	-9.0724
1294	-5.2447	7.0469	0.69035	1.0908	-6.8005	-5.2227
1294.1	-5.4116	7.5727	0.67966	-1.9774	-3.1055	-4.5364
1294.1	-5.6332	7.7234	0.36032	-0.69417	0.42641	-2.1899
1294.1	-5.085	7.4488	-0.10825	-2.7135	0.81671	-0.50401
1294.1	-5.0962	7.3348	-0.32911	-6.5248	-1.7774	0.76725
1294.1	-5.3405	7.3114	0.32779	-2.029	-2.0082	4.2218
1294.2	-5.816	7.5698	0.89807	3.623	-2.4723	9.3944
1294.2	-5.3945	7.8235	0.27156	3.2502	-0.23195	13.485
1294.2	-5.3156	7.5857	-0.64169	1.7673	3.3416	14.7
1294.2	-5.0932	7.3212	-0.56629	2.4107	2.9272	19.377
1294.2	-4.8508	7.8567	0.37689	4.7704	5.4396	23.139
1294.3	-5.1409	7.9681	1.0332	10.024	6.4608	26.709
1294.3	-4.781	7.5188	0.5593	12.858	4.3397	31.845
1294.3	-4.7536	8.2175	-0.39682	8.2307	6.4126	38.227
1294.3	-4.4895	8.2123	-0.80643	5.0048	6.1893	41.965
1294.3	-4.5989	8.2348	0.37728	3.3327	2.961	42.629
1294.4	-4.5222	8.6043	0.73378	6.9696	1.934	46.361
1294.4	-4.549	8.422	0.11886	6.8953	1.2162	48.115
1294.4	-4.3759	8.6827	-0.10635	3.2915	1.5256	55.524
1294.4	-4.1264	8.9535	0.21117	3.2488	2.0516	59.301
1294.4	-4.0817	9.7097	0.49078	4.6626	1.317	60.456
1294.5	-4.1433	9.9824	0.24391	6.1487	-0.11097	63.777
1294.5	-3.7068	10.158	0.096289	7.1519	4.8189	65.568
1294.5	-3.0736	10.664	0.16991	5.5171	10.394	68.959
1294.5	-2.7115	11.281	-0.047619	2.0384	8.873	73.528
1294.5	-2.2304	11.404	-0.39786	0.65284	7.4726	77.655
1294.6	-1.6157	11.224	-0.40866	1.8017	7.5005	79.713
1294.6	-0.54027	10.954	-0.3089	3.2372	5.0597	82.31
1294.6	0.19414	10.298	-0.34972	4.0383	3.9498	81.756
1294.6	0.43668	9.9386	-0.34387	4.8825	6.7619	78.244
1294.6	0.53637	9.8513	-0.16046	5.6396	7.8332	74.689
1294.7	0.37152	9.7732	0.035399	4.8683	6.8479	70.829
1294.7	0.64646	9.7072	-0.10468	3.3333	6.4506	66.313
1294.7	0.70483	9.5323	-0.35669	0.79218	7.4967	64.737
1294.7	1.0311	9.5056	-0.26951	1.6794	8.4904	64.348
1294.7	1.3044	9.9451	-0.21666	3.0929	10.333	63.13
1294.8	1.4105	9.8916	-0.24559	2.0608	10.301	62.064
1294.8	1.6575	10.224	-0.45651	1.9015	10.064	60.322
1294.8	1.9341	10.411	-0.55729	1.0483	8.2901	56.353
1294.8	1.9031	10.426	-0.48093	0.49557	5.6946	53.067
1294.8	1.8869	10.614	-0.66609	-1.3036	2.6533	49.717
1294.9	1.9501	10.41	-0.56648	-2.4166	-0.51384	43.585
1294.9	2.4165	10.18	-0.39731	0.19591	-1.658	36.535
1294.9	2.4409	10.346	-0.35469	0.69438	-0.84294	32.068
1294.9	2.2674	10.666	-0.17973	0.60749	0.012502	29.81
1294.9	2.3038	10.254	-0.077089	0.97849	1.2079	24.857
1295	2.8345	9.7769	0.029273	0.024078	0.8746	17.971
1295	2.8775	9.8309	-0.23838	-2.4688	1.7401	17.277
1295	2.722	10.118	-0.51067	-3.9237	4.352	17.687
1295	2.6574	9.9059	-0.39156	-3.0475	2.8075	13.167
1295	2.9929	9.5424	-0.069174	-1.768	1.0069	9.8169
1295.1	3.2593	9.5925	0.041902	-1.6658	2.6663	9.5509
1295.1	2.9738	9.911	-0.097383	-3.0776	4.755	10.889
1295.1	2.6952	9.9642	-0.14585	-2.8448	4.264	9.2612
1295.1	2.8282	9.5642	-0.045962	-1.8315	3.3937	5.9376
1295.1	2.9114	9.5582	0.076076	-2.0781	3.2159	5.0714
1295.2	3.0042	9.7147	0.021999	-3.0862	4.6617	6.5335
1295.2	2.8692	9.9756	-0.013105	-2.9988	4.8012	5.6388
1295.2	2.729	10.1	-0.020551	-1.7303	4.1803	3.2152
1295.2	2.7255	9.8154	0.039661	-1.7759	3.5068	0.0099677
1295.2	2.8254	9.6272	0.11366	-2.7166	3.5342	-2.5069
1295.3	2.6502	9.7106	0.045278	-2.7692	4.83	-1.6316
1295.3	2.6524	9.8605	-0.014709	-1.1501	4.598	-2.4626
1295.3	2.7107	9.7922	-0.029322	-0.47417	3.4041	-4.5699
1295.3	2.6266	9.7243	-0.019018	-1.2936	2.1492	-5.5723
1295.3	2.5585	9.672	0.086432	-0.87341	2.7292	-5.7218
1295.4	2.5089	9.6186	0.19714	0.11706	3.244	-6.2083
1295.4	2.5816	9.6705	0.1979	0.53703	2.5902	-6.6459
1295.4	2.5539	9.7871	0.050477	0.022916	2.2412	-6.1626
1295.4	2.5219	9.6691	-0.042544	-1.1949	2.0812	-6.7191
1295.4	2.4669	9.4864	0.088445	-0.67383	1.6576	-8.0331
1295.5	2.5191	9.4186	0.13268	0.75506	1.5852	-7.2547
1295.5	2.4979	9.5747	0.14267	1.1536	1.8378	-5.7449
1295.5	2.4374	9.6095	0.13997	0.53978	1.6348	-5.0874
1295.5	2.5505	9.4946	0.075276	0.074081	1.1195	-5.0178
1295.5	2.4569	9.5126	0.053932	0.28375	0.79539	-4.3777
1295.6	2.4816	9.6113	0.15641	1.2952	1.2012	-3.3991
1295.6	2.4026	9.6336	0.20108	1.8114	1.6856	-3.5577
1295.6	2.3538	9.6088	0.083391	1.284	0.93852	-3.9238
1295.6	2.3864	9.7282	0.067922	1.0369	0.5503	-3.5424
1295.6	2.308	9.7022	0.073864	1.4899	0.185	-3.5443
1295.7	2.367	9.6202	0.16482	1.7417	0.2355	-4.6026
1295.7	2.2624	9.5641	0.14486	1.649	0.33282	-4.7868
1295.7	2.389	9.5417	0.04062	1.2531	-0.19684	-4.1883
1295.7	2.3504	9.6088	-0.0329	1.2152	0.05044	-3.7967
1295.7	2.3443	9.5966	0.13148	1.68	-0.013158	-3.6254
1295.8	2.3896	9.5338	0.18075	2.0576	0.47523	-3.7572
1295.8	2.3825	9.5202	0.18153	2.3025	1.2727	-2.8111
1295.8	2.4622	9.5904	0.051754	1.9658	1.0326	-1.8965
1295.8	2.3972	9.6608	-0.060557	1.6087	0.71072	-1.7821
1295.8	2.3791	9.5968	-0.017299	1.3146	0.24309	-2.151
1295.9	2.3902	9.6161	0.031317	1.2722	-0.15467	-2.1052
1295.9	2.3929	9.6312	0.085738	1.5704	0.31992	-1.8373
1295.9	2.3983	9.6659	0.091652	1.8379	0.83713	-1.9741
1295.9	2.4173	9.6392	0.058684	1.7381	1.0096	-2.0791
1295.9	2.3055	9.617	0.043185	1.8101	0.89092	-2.1435
1296	2.4089	9.5899	0.050555	1.4263	0.7945	-1.9984
1296	2.3534	9.5923	0.02457	1.2953	1.0301	-1.6753
1296	2.4875	9.6962	0.10467	1.7307	1.1149	-1.6799
1296	2.4026	9.7027	0.064121	1.6123	1.2808	-1.8694
1296	2.4008	9.6784	0.0085633	1.1047	1.217	-2.4703
1296.1	2.4788	9.5999	-0.016404	1.0011	1.2599	-2.2552
1296.1	2.3975	9.6524	0.0072486	1.2638	0.88599	-2.0245
1296.1	2.3621	9.6465	0.0026635	1.4697	0.97737	-2.1848
1296.1	2.4299	9.6264	0.072351	1.541	0.93319	-2.0859
1296.1	2.4629	9.7154	0.10292	1.7513	0.77494	-2.158
1296.2	2.5712	9.9405	-0.011329	1.7323	0.28	-2.6478
1296.2	2.5561	10.063	-0.020601	1.6091	-0.60694	-4.4885
1296.2	2.7346	9.9545	0.072693	1.9701	-1.6152	-7.3877
1296.2	2.8697	10.181	0.16982	1.8571	-1.639	-10.613
1296.2	2.5147	10.264	0.087033	1.7379	-2.3573	-11.711
1296.3	2.4404	10.102	0.020406	0.68219	-2.2831	-14.535
1296.3	2.623	9.9372	-0.016518	0.19027	-2.218	-18.941
1296.3	2.5802	9.9906	-0.02249	0.49716	-2.8211	-20.861
1296.3	2.7097	10.132	-0.014798	0.87331	-2.7084	-22.276
1296.3	2.4751	10.106	0.04353	0.51074	-1.7361	-26.834
1296.4	2.4587	9.9934	-0.12203	0.22605	-1.3852	-32.879
1296.4	2.452	10.1	-0.023226	0.48731	-1.3914	-36.863
1296.4	2.3227	10.475	-0.14755	-0.018603	-2.5261	-40.084
1296.4	1.9996	10.512	-0.30775	-0.31368	-5.4074	-47.073
1296.4	2.1167	10.795	-0.16971	-1.1453	-6.8014	-55.943
1296.5	2.1136	10.65	0.0017103	0.12088	-6.0529	-61.519
1296.5	2.4207	11.131	-0.092072	1.1887	-4.4662	-74.24
1296.5	3.0452	10.798	-0.0802	1.1992	-1.5523	-85.17
1296.5	2.7283	11.07	-0.6619	1.2532	2.2156	-93.334
1296.5	2.2553	10.166	-0.31545	4.6799	0.98694	-90.919
1296.6	3.2218	11.018	0.1413	11.422	2.3517	-89.438
1296.6	1.9373	12.079	0.25539	12.031	-2.491	-118.92
1296.6	0.55413	10.751	0.79173	7.1888	-7.7842	-126.72
1296.6	-0.67646	10.756	0.23204	1.8498	-2.5397	-105.72
1296.6	-1.9355	10.397	-0.34167	-1.9912	-0.18662	-99.603
1296.7	-2.4268	9.4863	-0.18426	-3.4977	-2.207	-99.064
1296.7	-3.5271	8.9857	0.15019	-1.6224	-7.6906	-88.597
1296.7	-4.1096	8.8986	-0.014318	-0.055985	-5.2163	-73.618
1296.7	-3.9123	9.2513	0.064843	1.6264	-2.4966	-63.775
1296.7	-4.1401	9.2378	0.54284	3.3379	-2.9073	-54.291
1296.8	-4.2387	9.1953	-0.095616	0.83846	-1.6073	-44.519
1296.8	-4.1444	9.4957	-0.37139	-0.44744	0.45211	-34.048
1296.8	-4.2681	9.2002	0.030453	0.58094	0.45995	-26.597
1296.8	-4.3302	9.0758	-0.041273	1.7991	-1.1591	-21.626
1296.8	-4.2943	9.3267	-0.14486	0.97202	-1.9221	-17.614
1296.9	-4.4488	9.2657	-0.20152	2.4546	-3.6134	-13.003
1296.9	-4.3462	9.4382	0.066639	4.2303	-2.0788	-7.5654
1296.9	-3.8063	9.4505	0.17456	3.4682	-0.38114	-4.2946
1296.9	-4.1343	8.7774	0.2024	3.3081	-0.57993	-3.0048
1296.9	-4.179	8.5859	-0.072921	3.5985	1.2559	1.3391
1297	-3.789	8.8688	0.0095438	5.3309	1.0181	8.4094
1297	-3.8078	8.7335	-0.080453	6.29	0.72515	12.463
1297	-3.6748	8.7733	-0.23665	5.2417	0.30155	16.358
1297	-3.3068	8.9224	-0.2827	3.4656	0.0035263	18.85
1297	-3.3473	8.9953	-0.12088	6.0613	-1.694	19.148
1297.1	-3.223	9.0739	-0.094595	7.2758	-2.027	20.607
1297.1	-3.2435	9.0762	-0.11279	5.1616	-1.5435	20.114
1297.1	-3.0018	9.2809	-0.20545	4.6858	-2.6434	19.53
1297.1	-2.7927	8.9395	-0.15266	5.3582	-2.9404	18.879
1297.1	-2.9072	8.9116	-0.051536	6.3957	-3.7173	18.593
1297.2	-2.5184	8.9096	-0.14286	5.5613	-4.3551	20.228
1297.2	-2.5642	8.8359	-0.058948	3.9673	-4.5028	20.334
1297.2	-2.3024	8.666	0.045578	5.2815	-3.9371	20.848
1297.2	-2.2489	8.3248	0.093139	7.1326	-3.5145	20.356
1297.2	-1.8769	8.273	0.21448	7.9321	-2.085	22.944
1297.3	-1.8155	8.0978	0.15168	6.8249	-0.53239	23.331
1297.3	-1.7673	7.7988	0.10943	4.2043	1.2619	23.045
1297.3	-1.5453	7.4071	0.16753	3.4014	2.8475	23.813
1297.3	-1.6156	6.8189	0.32124	3.2512	5.1235	21.991
1297.3	-1.3126	6.6209	0.51525	1.9121	7.607	23.954
1297.4	-1.2937	6.6283	0.50926	1.501	10.243	24.607
1297.4	-1.149	6.6866	0.2989	1.7324	11.969	25.327
1297.4	-1.4159	6.7204	0.19708	0.072027	11.471	24.854
1297.4	-1.3828	6.4072	-0.020629	-2.5587	11.06	23.17
1297.4	-1.446	6.1292	-0.29352	-2.5327	11.885	21.634
1297.5	-1.3822	6.2413	-0.26094	0.050219	11.884	20.413
1297.5	-1.7133	6.7558	-0.031847	1.0668	12.117	17.77
1297.5	-1.6518	7.2738	0.1486	-0.53587	11.93	15.333
1297.5	-1.828	7.5715	0.050029	-1.9346	11.72	13.83
1297.5	-2.1115	7.888	0.037125	-0.90827	9.7825	13.024
1297.6	-1.9328	7.9954	0.064151	-0.13444	8.0614	13.317
1297.6	-1.8684	8.5304	-0.20405	0.59947	7.958	13.51
1297.6	-1.8597	8.8859	-0.54229	1.6164	6.2976	13.136
1297.6	-1.6352	9.1184	-0.58726	2.2917	4.2107	10.66
1297.6	-1.6781	9.2945	-0.40754	2.713	2.3303	10.293
1297.7	-1.5997	9.3398	-0.37616	2.4035	0.93521	8.9911
1297.7	-1.537	9.3455	-0.18547	2.6483	-0.70202	5.8274
1297.7	-1.4184	9.3724	-0.16544	4.1798	-1.1195	4.0657
1297.7	-1.3199	9.5543	-0.080881	5.2761	-0.57821	2.1768
1297.7	-1.3586	9.5642	-0.073432	4.1675	0.60805	1.1067
1297.8	-1.2861	9.5237	-0.1684	3.2911	1.3032	-0.71978
1297.8	-1.2458	9.399	-0.20826	2.6594	1.5347	-1.3449
1297.8	-1.3272	9.2167	-0.36673	1.9081	1.9257	-0.9224
1297.8	-1.3144	9.442	-0.42684	1.5348	2.0284	-2.0028
1297.8	-1.2786	9.5435	-0.37819	2.0563	1.1833	-2.8046
1297.9	-1.2699	9.4859	-0.34363	2.5706	0.55483	-2.5514
1297.9	-1.2452	9.3939	-0.41219	2.2919	-0.12389	-1.4617
1297.9	-1.3495	9.4085	-0.46058	1.7893	-1.1705	-2.8594
1297.9	-1.3482	9.4038	-0.18336	1.6816	-1.3766	-4.8844
1297.9	-1.1564	9.3265	-0.084133	1.9107	-0.61209	-3.9905
1298	-1.1272	9.3828	-0.19692	1.5712	-0.37183	-3.3678
1298	-0.97635	9.3227	-0.30465	0.50641	0.66302	-2.6531
1298	-1.0042	9.2195	-0.21699	-0.31966	0.99273	-1.4471
1298	-1.0875	9.5056	-0.22905	0.22599	1.343	-2.6037
1298	-1.0655	9.5846	-0.30537	1.9252	1.4293	-3.2432
1298.1	-1.0261	9.3549	-0.31425	2.0657	0.35768	-2.6307
1298.1	-1.077	9.2709	-0.38126	1.3279	-0.063608	-2.5029
1298.1	-1.18	9.2843	-0.43408	1.8628	0.078108	-2.5797
1298.1	-1.0357	9.388	-0.29073	2.6043	-0.34927	-1.9337
1298.1	-1.0228	9.4287	-0.17262	1.5329	-0.70594	-1.2468
1298.2	-1.0764	9.4882	-0.22767	1.4993	-0.59836	-2.5963
1298.2	-1.0679	9.4167	-0.14578	2.0571	-0.40091	-2.7971
1298.2	-0.97014	9.3222	-0.26427	1.2001	0.46648	-1.7221
1298.2	-0.90221	9.3396	-0.39863	1.2547	1.3515	-1.5631
1298.2	-1.0717	9.3694	-0.32605	1.7321	1.8165	-1.6809
1298.3	-1.029	9.4978	-0.27073	1.9065	1.6256	-1.9797
1298.3	-0.97182	9.4994	-0.28762	1.4976	1.1704	-2.0338
1298.3	-1.0345	9.353	-0.3063	1.3979	0.94922	-1.9265
1298.3	-1.0018	9.3494	-0.33229	1.671	1.0731	-2.0483
1298.3	-1.0328	9.3514	-0.37376	1.8585	1.2206	-2.1159
1298.4	-0.96452	9.392	-0.35958	1.686	0.97385	-2.2903
1298.4	-0.94661	9.4554	-0.36778	1.3049	0.87652	-2.1047
1298.4	-0.95378	9.4279	-0.29705	1.0536	0.81719	-1.8202
1298.4	-0.94202	9.4895	-0.24463	1.326	1.0521	-1.8889
1298.4	-1.0415	9.3873	-0.26238	1.2333	1.0806	-2.0828
1298.5	-1.0378	9.3719	-0.36875	1.2127	0.71705	-1.527
1298.5	-1.0093	9.3538	-0.4238	1.3061	0.26335	-1.3637
1298.5	-1.0408	9.4072	-0.41889	1.3048	-0.06566	-1.8125
1298.5	-1.0333	9.3928	-0.36133	1.3768	-0.28671	-1.8268
1298.5	-1.0391	9.3534	-0.32595	1.3662	-0.55924	-1.5202
1298.6	-1.0843	9.3555	-0.34239	1.1816	-0.3276	-1.0961
1298.6	-1.0799	9.3911	-0.27299	0.92681	0.25141	-1.4389
1298.6	-1.2012	9.4336	-0.28071	1.1354	0.8515	-1.6932
1298.6	-1.1726	9.3958	-0.34779	1.3771	1.2295	-1.8559
1298.6	-1.2815	9.3928	-0.44526	1.0711	1.4595	-1.9341
1298.7	-1.2868	9.3924	-0.32817	0.59025	1.4142	-1.5864
1298.7	-1.3634	9.3909	-0.29907	0.40466	1.1599	-2.0536
1298.7	-1.3549	9.2884	-0.35258	0.12853	1.2112	-2.483
1298.7	-1.2431	9.2827	-0.39069	0.6531	0.77484	-2.5511
1298.7	-1.2168	9.3698	-0.39115	1.0061	-0.053139	-2.1141
1298.8	-1.2574	9.4058	-0.35243	0.2526	-0.44003	-1.9136
1298.8	-1.2344	9.4162	-0.26534	0.48977	-0.38086	-2.1584
1298.8	-1.179	9.3373	-0.18061	1.3558	-0.085436	-1.9568
1298.8	-1.2197	9.358	-0.20915	1.0129	0.36921	-2.0023
1298.8	-1.1969	9.3909	-0.43421	0.046485	0.33821	-2.8294
1298.9	-1.2	9.3798	-0.44591	-0.12536	-0.17159	-3.2388
1298.9	-1.1864	9.2318	-0.34665	0.40571	0.021514	-3.08
1298.9	-1.121	9.24	-0.30537	1.245	-0.10962	-3.1842
1298.9	-1.1728	9.3449	-0.33409	1.6015	-0.77866	-3.6867
1298.9	-1.3286	9.437	-0.29679	1.3509	-0.99122	-4.4749
1299	-1.294	9.4183	-0.28449	1.4787	-0.82557	-5.1849
1299	-1.3159	9.4831	-0.29987	1.3849	-0.74193	-5.4908
1299	-1.4603	9.4984	-0.19675	0.73204	-0.43889	-7.262
1299	-1.6331	9.5442	-0.052908	0.43735	-0.12394	-9.9998
1299	-1.9103	9.501	0.088484	0.79013	0.97413	-13.989
1299.1	-2.0249	9.3358	-0.084219	0.8196	2.4452	-18.792
1299.1	-1.9573	9.0881	-0.3106	0.12505	2.742	-23.02
1299.1	-2.0296	8.8009	-0.52691	-1.2473	2.8402	-27.053
1299.1	-1.9971	8.5965	-0.57551	-2.0441	1.5867	-30.825
1299.1	-2.2768	8.4411	-0.32314	-1.3224	1.2657	-37.29
1299.2	-2.2017	8.0716	-0.19789	-0.95801	-0.078216	-40.506
1299.2	-2.1876	7.7404	-0.32537	-1.7523	-2.1028	-41.321
1299.2	-2.0914	7.3707	-0.13417	-1.2707	-3.7363	-42.076
1299.2	-2.0384	7.3806	-0.11324	0.98414	-3.7602	-42.652
1299.2	-1.8553	7.431	-0.014625	4.7853	-1.7722	-44.157
1299.3	-1.8096	7.4897	0.2469	8.9002	1.6109	-45.588
1299.3	-1.7309	7.5162	0.33678	9.1015	3.8305	-45.709
1299.3	-1.8501	7.2808	0.0967	4.025	4.3261	-47.037
1299.3	-1.4274	7.1576	-0.11222	-1.3729	3.7619	-49.611
1299.3	-1.7853	6.8012	-0.32888	-1.6027	2.8431	-52.373
1299.4	-1.8336	7.4348	-0.35743	-1.9388	-0.19472	-52.346
1299.4	-1.9878	7.7043	-0.24918	-2.8402	-3.5652	-54.989
1299.4	-2.5	7.3945	-0.0097899	-3.6703	-6.6104	-54.553
1299.4	-2.0194	7.8856	0.4488	-0.597	-4.2907	-52.58
1299.4	-2.2212	7.0355	0.0026478	1.3836	-3.8202	-52.874
1299.5	-2.8112	6.9532	-0.46805	-0.15956	-3.4575	-47.581
1299.5	-2.8025	7.4014	-0.49212	-2.062	-4.5846	-46.141
1299.5	-3.1678	7.5557	-0.48762	-4.1863	-6.2417	-42.14
1299.5	-3.2081	7.9015	-0.42972	-3.7118	-7.6977	-39.963
1299.5	-3.9354	7.0878	-0.5799	-4.5485	-8.4265	-35.226
1299.6	-3.9321	7.0359	-0.13285	-3.2684	-6.0705	-26.46
1299.6	-3.8125	7.4614	0.51266	2.1957	-5.0202	-22.646
1299.6	-4.2411	7.7636	0.13149	2.4895	-7.9702	-15.05
1299.6	-4.4711	8.0404	-0.40599	-4.0536	-12.491	-10.011
1299.6	-4.7157	7.8929	0.11884	-7.7054	-13.273	-9.5593
1299.7	-4.6446	7.8129	0.67096	-1.5301	-9.0243	-6.7042
1299.7	-4.4706	7.7068	0.89562	4.3198	-6.1075	-6.3695
1299.7	-4.7707	7.7096	0.94473	2.9615	-4.5097	-2.6968
1299.7	-4.8321	8.1105	0.47853	-1.9458	-3.9506	1.5039
1299.7	-4.5274	8.1743	-0.10913	-5.412	1.6276	2.4581
1299.8	-4.6188	7.6429	-0.0082293	-4.6889	5.8168	1.0723
1299.8	-4.9689	7.8388	0.74029	-2.4384	5.2712	3.0191
1299.8	-5.1911	8.1638	1.1429	-0.75571	7.9581	8.1523
1299.8	-4.6657	7.7542	0.64634	-4.3866	8.9991	11.43
1299.8	-4.7123	7.5159	-0.26659	-6.6059	7.8942	14.284
1299.9	-4.2739	7.521	-0.505	-6.2567	8.5712	18.985
1299.9	-4.3762	8.2609	0.36941	-0.45285	11.444	22.532
1299.9	-4.7756	7.8646	1.2418	4.1047	10.011	27.018
1299.9	-4.297	7.9513	0.60616	3.5341	9.1297	30.856
1299.9	-4.3839	8.7367	-0.73426	0.60175	11.453	41.556
1300	-4.5237	9.3289	-1.0399	-2.1785	12.682	42.213
1300	-4.0949	9.1008	0.18992	5.4014	10.408	40.353
1300	-4.3017	9.0499	0.6333	7.9882	6.2061	44.884
1300	-4.7364	9.5281	-0.36858	1.7898	5.5233	49.527
1300	-4.487	9.6136	-0.048082	0.25804	6.0032	52.909
1300.1	-3.4726	9.7437	0.3771	3.286	5.9765	55.508
1300.1	-3.1431	9.2474	-0.23537	3.8095	9.3417	57.462
1300.1	-2.9263	9.442	-0.32561	3.0723	11.411	61.849
1300.1	-2.6037	10.455	-0.20415	2.2603	9.9588	66.996
1300.1	-2.7852	10.381	-0.48655	0.13101	7.7735	69.902
1300.2	-1.6594	10.57	-0.37714	0.94191	6.9435	73.306
1300.2	-1.0381	10.801	0.0072065	3.1421	6.8731	76.708
1300.2	-0.28665	11.151	-0.064503	6.1519	6.9226	79.154
1300.2	-0.055965	10.979	-0.15938	4.606	6.7532	80.436
1300.2	0.06369	10.754	0.14799	4.7475	4.5866	79.938
1300.3	0.49164	10.36	0.3693	5.4172	3.9106	74.328
1300.3	0.90584	9.7405	0.31591	4.3136	5.5382	68.538
1300.3	1.1977	9.7516	-0.023449	3.0577	6.9489	68.278
1300.3	1.2473	10.309	-0.48246	1.2148	6.1445	69.074
1300.3	1.4716	10.229	-0.47933	-0.49895	5.3766	64.22
1300.4	1.3841	10.152	-0.29205	0.016632	4.7825	56.634
1300.4	1.6847	10.064	-0.011437	2.3996	4.3116	53.684
1300.4	2.0445	10.129	-0.23143	1.1025	3.8948	49.183
1300.4	1.9183	10.547	-0.57075	-2.2582	2.4787	47.623
1300.4	2.0707	10.574	-0.53703	-2.0647	1.0766	44.743
1300.5	2.2967	10.295	-0.40353	0.15237	0.63762	36.487
1300.5	2.5381	10.254	-0.14124	1.8142	0.28932	31.443
1300.5	2.4917	10.512	0.081084	2.8052	0.60329	30.198
1300.5	2.2374	10.278	-0.19988	0.35677	1.2849	24.709
1300.5	2.4139	9.9422	-0.35603	-1.1147	0.82942	19.099
1300.6	2.6149	9.7639	-0.22649	0.032879	0.8436	18.612
1300.6	2.865	9.8498	-0.20207	1.0177	0.86206	17.124
1300.6	2.5649	10.089	-0.28908	0.67739	1.2052	13.626
1300.6	2.4476	10.111	-0.1755	-0.43499	-0.10367	10.932
1300.6	2.5405	9.854	-0.003935	-0.45393	-0.13185	7.6587
1300.7	2.7539	9.8254	0.034906	0.028273	0.95441	6.194
1300.7	2.4569	9.9886	-0.072501	-0.29331	2.0833	4.8395
1300.7	2.327	9.9209	-0.2667	-1.0199	1.7535	2.9858
1300.7	2.3629	9.9152	-0.17718	-0.046258	1.1034	0.4494
1300.7	2.5837	9.8757	0.0026979	0.72709	1.3277	-1.1117
1300.8	2.5053	9.9247	0.056234	1.037	2.1225	-2.8162
1300.8	2.2039	9.8271	0.024656	0.51899	3.2715	-4.7753
1300.8	2.1554	9.5884	-0.050826	-0.57246	3.5345	-6.2242
1300.8	2.3858	9.6285	0.0044974	-0.75985	3.2684	-6.3182
1300.8	2.1428	9.6581	-0.15134	-0.86802	3.9507	-5.6261
1300.9	1.9643	9.6573	-0.25787	-0.64275	1.8092	-4.8959
1300.9	2.1885	9.6049	-0.055847	0.036357	0.68412	-6.0521
1300.9	2.1268	9.5338	0.058405	0.65396	1.6539	-6.0713
1300.9	2.0659	9.5697	0.11755	0.92008	1.7773	-4.2192
1300.9	2.0401	9.6024	0.054162	0.40533	1.8269	-2.7378
1301	2.0982	9.744	-0.11494	0.32155	1.1648	-2.8688
1301	1.9556	9.6697	-0.010509	0.67273	0.53976	-4.4365
1301	2.0966	9.6278	0.018514	1.3486	0.8609	-4.7599
1301	1.9612	9.7589	-0.031148	1.3975	0.92263	-3.9843
1301	1.8719	9.7409	0.096013	1.0927	0.60826	-3.9697
1301.1	1.9616	9.7074	0.028895	0.84183	0.97811	-4.9567
1301.1	1.9158	9.5405	-0.024887	0.81706	1.4836	-4.8011
1301.1	2.0423	9.6505	-0.014289	1.424	1.6534	-3.8805
1301.1	2.0352	9.782	-0.083097	1.1792	1.9681	-2.9568
1301.1	2.0663	9.6477	-0.054595	0.42662	1.3281	-3.5356
1301.2	2.0482	9.5473	-0.082333	0.17471	0.74936	-3.6839
1301.2	2.0909	9.6212	-0.061544	1.347	1.3461	-3.1226
1301.2	2.124	9.6803	0.024901	1.9493	1.7846	-2.8615
1301.2	2.125	9.6855	0.0028338	1.3329	1.3613	-2.7323
1301.2	2.0742	9.7187	-0.064109	0.84876	1.092	-2.3861
1301.3	2.0264	9.6061	-0.12853	0.82112	1.0623	-2.9567
1301.3	2.0806	9.5895	-0.02644	1.3669	1.1291	-2.9435
1301.3	2.0732	9.6362	0.041754	1.6102	1.1804	-1.9178
1301.3	2.121	9.7046	0.02635	1.0128	0.55259	-2.3811
1301.3	1.931	9.7866	-0.10555	1.0709	0.53989	-2.7437
1301.4	1.9931	9.6374	-0.073123	1.2166	0.30191	-3.3792
1301.4	2.0894	9.5817	0.020601	1.3091	0.054902	-4.0513
1301.4	2.1715	9.6956	0.058035	1.4748	0.3338	-3.5132
1301.4	2.0795	9.9459	-0.025052	1.0554	0.3556	-4.0619
1301.4	2.1216	9.9669	-0.069177	1.1538	0.23741	-6.0384
1301.5	2.1778	9.9566	-0.021649	1.4072	-0.14933	-7.5717
1301.5	2.0953	9.9371	-0.083074	1.0807	-0.8037	-8.6998
1301.5	2.253	9.9494	-0.18408	0.2894	-1.7121	-10.504
1301.5	2.2276	9.9641	-0.13555	0.45014	-1.7461	-12.411
1301.5	2.2	9.8551	-0.016062	0.77617	-2.0801	-14.856
1301.6	2.2364	9.8143	-0.074616	-0.009283	-2.96	-16.749
1301.6	2.2576	10.035	-0.086352	0.28458	-3.469	-19.437
1301.6	2.12	10.232	-0.082969	0.91796	-3.0372	-23.248
1301.6	2.1836	10.443	0.02661	2.196	-2.4133	-28.864
1301.6	2.1577	10.573	-0.099142	1.7523	-2.8747	-34.79
1301.7	1.9766	10.366	-0.24579	-0.33818	-3.8181	-40.347
1301.7	2.16	10.694	-0.15991	-1.1197	-4.761	-47.912
1301.7	2.1127	10.693	-0.068806	0.51594	-4.9658	-53.324
1301.7	1.6352	10.492	-0.023284	-0.58134	-5.8908	-59.663
1301.7	1.7282	10.486	-0.13804	0.1635	-6.7961	-68.748
1301.8	2.0716	10.383	0.035842	0.44937	-6.1184	-74.014
1301.8	1.4509	10.512	-0.28116	2.4441	-5.389	-76.89
1301.8	2.1435	10.418	-0.19537	2.646	-2.5687	-75.097
1301.8	0.994	10.893	-0.014224	6.1106	1.6872	-83.075
1301.8	3.4895	10.681	0.058803	8.0387	4.4761	-87.588
1301.9	0.79294	12.344	0.078674	9.9148	3.042	-124.68
1301.9	-1.3723	11.663	0.81351	8.2619	3.4927	-117.77
1301.9	-0.62737	10.527	0.49407	5.9553	10.78	-101.28
1301.9	-2.3205	10.494	0.46895	7.6814	19.673	-110.99
1301.9	-3.1981	9.7095	-0.15335	3.6558	24.973	-94.492
1302	-3.4305	9.5863	-1.372	-1.8875	17.19	-84.883
1302	-3.8577	9.3062	-1.2966	-3.6083	5.5735	-78.761
1302	-3.9213	9.4655	-0.6077	-2.3222	0.1005	-65.126
1302	-3.6764	9.4444	-0.0011979	-1.9639	-0.82527	-57.835
1302	-4.2925	9.2182	0.025644	-4.6328	0.64371	-53.277
1302.1	-4.2944	8.9185	-0.032997	-5.2214	0.60244	-46.269
1302.1	-4.3909	8.84	-0.37399	-5.1274	1.5143	-38.78
1302.1	-4.1457	8.2853	-0.43763	-5.4378	1.4457	-32.401
1302.1	-4.1206	8.3598	-0.014868	-3.4115	1.1707	-27.416
1302.1	-4.5661	8.2878	-0.16679	-0.516	1.4469	-21.93
1302.2	-4.4706	7.8929	-0.41832	0.40276	2.465	-16.89
1302.2	-4.0903	7.8871	0.040787	3.2794	4.3064	-11.805
1302.2	-3.9627	7.7216	0.052	4.8198	4.9369	-1.5908
1302.2	-4.3446	8.197	-0.20938	2.1761	4.4629	7.2982
1302.2	-4.236	8.2646	-0.48112	0.9358	4.4283	9.8127
1302.3	-4.3734	8.0127	-0.56115	-0.90227	3.7071	11.981
1302.3	-4.0002	7.6784	-0.47619	-0.16262	2.339	16.941
1302.3	-3.4797	7.4791	-0.062086	2.8999	0.88605	19.25
1302.3	-3.7391	8.0601	0.067229	4.2997	0.30739	22.755
1302.3	-3.557	8.3224	-0.11027	2.6874	-1.2615	25.054
1302.4	-3.6246	8.36	-0.33896	1.9136	-1.3919	25.509
1302.4	-3.5745	8.4174	-0.28968	3.0266	-2.1683	27.602
1302.4	-3.4197	8.6047	-0.23355	3.3171	-2.1165	31.143
1302.4	-3.4767	9.3164	-0.38062	4.0988	-1.9835	34.4
1302.4	-3.293	9.6796	-0.57428	4.5722	-3.9861	35.558
1302.5	-3.2256	9.8161	-0.57478	5.1766	-4.6362	36.923
1302.5	-3.0647	9.6462	-0.42276	6.9585	-6.7212	36.559
1302.5	-2.8755	9.2858	-0.20936	8.1636	-8.2827	36.319
1302.5	-2.7956	9.0639	-0.07656	7.5424	-8.266	36.048
1302.5	-2.5418	9.1308	-0.076055	6.3867	-8.253	34.777
1302.6	-2.2716	9.1313	-0.048411	5.1785	-6.8125	35.745
1302.6	-1.9413	8.8192	-0.10887	5.3707	-6.3508	34.984
1302.6	-1.8842	8.4257	-0.08475	3.8872	-6.5513	32.685
1302.6	-1.7992	8.0606	0.10491	2.339	-5.6754	33.367
1302.6	-1.6038	7.6638	0.15756	2.7176	-4.8254	33.374
1302.7	-1.4157	7.199	0.2202	0.56903	-4.1172	32.361
1302.7	-1.3033	7.0643	0.35163	-0.66138	-3.9815	33.728
1302.7	-1.0723	6.84	0.25138	-1.3309	-2.4531	32.456
1302.7	-1.293	6.6964	0.15552	-0.95773	1.5322	28.747
1302.7	-1.2674	6.2937	0.21559	-1.0647	3.8254	29.626
1302.8	-1.2119	6.2452	0.13298	-2.3256	3.4724	29.996
1302.8	-1.4224	6.6279	-0.0063404	-2.6032	2.6085	26.775
1302.8	-1.4151	6.9246	-0.014185	-1.2786	2.0278	21.546
1302.8	-1.7162	7.3054	0.16984	0.92877	0.44151	19.158
1302.8	-1.6309	7.3816	0.4542	2.5221	-0.58733	17.502
1302.9	-1.6311	7.5014	0.28546	3.7594	-1.2618	15.248
1302.9	-1.6852	7.8216	-0.056769	4.1297	-1.8032	15.158
1302.9	-1.6273	8.2318	-0.33913	5.4507	-1.5937	12.03
1302.9	-1.7916	8.6735	-0.42014	7.8825	-1.7658	9.1394
1302.9	-1.4625	9.3121	-0.36664	10.092	-1.6336	8.0502
1303	-1.6405	9.5649	-0.25083	9.8397	0.031375	7.0002
1303	-1.5119	9.3883	-0.050285	8.5445	-0.52366	4.92
1303	-1.2068	9.4212	0.0029227	6.4802	0.37178	4.3364
1303	-1.4625	9.5151	-0.074095	4.634	2.8805	1.5983
1303	-1.5686	9.6578	-0.21141	4.7886	1.8776	-2.134
1303.1	-1.427	9.4153	-0.26006	4.3048	1.2221	-2.5358
1303.1	-1.3175	9.3061	-0.29522	1.4928	0.72911	-2.5754
1303.1	-1.2887	9.3945	-0.28383	-0.22364	1.0074	-4.2918
1303.1	-1.0741	9.4059	-0.28547	1.1448	0.43588	-5.4224
1303.1	-0.98668	9.4445	-0.47429	2.8448	-0.46149	-5.1968
1303.2	-0.8683	9.6016	-0.6428	3.4942	-0.81601	-4.8699
1303.2	-0.82198	9.7045	-0.60379	2.6887	-1.7323	-5.4236
1303.2	-0.9183	9.6351	-0.43373	2.421	-2.9003	-6.3564
1303.2	-1.0115	9.5739	-0.19641	2.2683	-4.7069	-6.6316
1303.2	-0.80862	9.4078	-0.17936	1.4723	-5.7613	-5.6891
1303.3	-0.91359	9.2956	-0.13063	0.81584	-5.5323	-5.7684
1303.3	-0.89761	9.325	-0.072524	1.1817	-4.4604	-6.7474
1303.3	-0.89064	9.5503	-0.12906	2.3787	-2.7087	-7.6319
1303.3	-0.97252	9.5283	-0.2241	1.9555	-1.7011	-7.2665
1303.3	-0.7605	9.3594	-0.19397	0.18335	-1.1499	-5.7622
1303.4	-0.82646	9.3013	-0.22013	-0.88907	-1.1376	-4.9161
1303.4	-0.80205	9.38	-0.24124	0.16107	-0.10434	-5.2005
1303.4	-0.85338	9.4303	-0.06107	1.0502	0.89399	-5.203
1303.4	-0.7735	9.4392	-0.10278	0.48525	0.98362	-3.9545
1303.4	-0.6687	9.4764	-0.18876	0.10373	1.4466	-3.9117
1303.5	-0.66664	9.3938	-0.22389	0.20475	2.1813	-3.6173
1303.5	-0.7704	9.3907	-0.27513	0.74281	2.88	-3.3623
1303.5	-0.8451	9.4826	-0.17159	1.1685	3.0938	-3.5722
1303.5	-0.90852	9.3633	-0.10681	0.7313	3.2387	-2.8663
1303.5	-0.88316	9.3194	-0.20405	0.32819	3.6341	-2.2592
1303.6	-0.82142	9.2659	-0.29118	0.75911	4.2477	-2.122
1303.6	-0.83091	9.4278	-0.31546	0.87981	3.9411	-1.5862
1303.6	-0.85103	9.541	-0.32113	0.45732	3.4352	-1.3097
1303.6	-0.85082	9.5062	-0.35663	0.81786	2.7141	-1.6172
1303.6	-0.81383	9.4011	-0.28027	1.1643	2.3301	-1.4885
1303.7	-0.87453	9.3121	-0.16835	0.92633	2.0839	-1.4255
1303.7	-0.90783	9.4614	-0.21838	0.86747	1.7663	-1.4679
1303.7	-0.94349	9.6019	-0.29527	1.2989	1.3175	-1.7293
1303.7	-0.86973	9.4959	-0.26755	1.5433	0.52449	-1.5275
1303.7	-0.87502	9.3874	-0.22812	0.87529	0.51797	-1.4826
1303.8	-0.89105	9.3996	-0.26238	0.76544	0.83483	-1.9344
1303.8	-0.80797	9.5067	-0.20551	1.0744	1.0803	-2.2321
1303.8	-0.88814	9.5121	-0.19644	0.89175	0.9701	-2.8416
1303.8	-0.86212	9.3829	-0.27087	0.42599	0.85721	-2.3587
1303.8	-0.85601	9.4185	-0.3763	0.56605	1.4088	-2.4822
1303.9	-0.91399	9.4994	-0.31674	0.47772	1.539	-3.001
1303.9	-0.95969	9.5995	-0.2588	0.028175	1.5988	-3.5447
1303.9	-1.111	9.5105	-0.28035	-0.047388	0.89879	-3.8194
1303.9	-1.0737	9.3227	-0.28415	-0.031635	0.26393	-3.4282
1303.9	-1.0463	9.3845	-0.30649	-0.023933	0.39697	-3.5518
1304	-1.132	9.4304	-0.23271	0.7174	0.37759	-4.266
1304	-1.1711	9.3837	-0.30522	1.0899	0.22518	-4.2447
1304	-1.282	9.4059	-0.35999	1.243	-0.57717	-4.4367
1304	-1.3033	9.5107	-0.31786	1.3214	-1.6328	-4.5431
1304	-1.3862	9.5133	-0.29224	1.5463	-2.0812	-5.3404
1304.1	-1.3952	9.4193	-0.12494	2.7812	-2.0814	-5.1129
1304.1	-1.5157	9.3788	0.032012	3.2493	-1.8715	-4.8622
1304.1	-1.742	9.4356	-0.034847	3.2289	-1.7372	-4.3645
1304.1	-1.9553	9.5224	-0.16505	3.8394	-1.3414	-4.0397
1304.1	-1.7879	9.4246	-0.20687	4.1387	-0.39207	-3.8905
1304.2	-1.4183	9.3951	-0.22483	2.1683	0.68114	-5.0245
1304.2	-1.5418	9.4763	-0.11675	-0.21244	0.78247	-9.3921
1304.2	-1.6229	9.6017	-0.15356	-0.021522	1.6706	-12.863
1304.2	-1.5809	9.344	-0.35529	2.361	1.9365	-16.232
1304.2	-1.6908	9.3659	-0.082031	3.9839	1.329	-20.825
1304.3	-1.5699	9.6098	0.13302	3.0248	1.365	-26.826
1304.3	-1.8134	9.4605	0.16609	1.5326	1.906	-33.55
1304.3	-1.9235	8.8639	-0.15362	1.9365	1.907	-39.83
1304.3	-2.1569	8.5665	-0.41128	2.8431	1.8093	-43.243
1304.3	-1.9532	8.578	-0.012464	3.0861	2.6917	-47.167
1304.4	-2.0508	8.1924	0.14405	2.4932	3.3198	-55.095
1304.4	-1.942	7.5406	-0.23136	2.7687	3.5388	-58.446
1304.4	-1.9398	7.4269	-0.41004	4	3.5336	-59.558
1304.4	-2.2461	7.752	-0.36828	2.5839	3.2713	-60.156
1304.4	-2.0537	7.2436	-0.24684	0.62196	1.6951	-60.316
1304.5	-2.1947	7.0783	0.026939	1.826	0.31949	-57.575
1304.5	-2.2193	7.636	0.077656	2.9876	0.69406	-55.626
1304.5	-2.3957	7.0408	-0.16177	-0.56182	-0.24867	-57.041
1304.5	-2.5936	6.9371	-0.22681	-3.2575	-0.10035	-53.91
1304.5	-2.7135	7.1481	-0.17232	-2.8906	-0.10028	-52.138
1304.6	-2.9125	7.0302	-0.21033	-2.0739	-0.84519	-48.791
1304.6	-2.6958	7.3108	-0.078414	3.2172	0.83914	-45.678
1304.6	-2.9365	6.8863	-0.23129	2.681	-0.72706	-46.284
1304.6	-3.0364	6.6668	-0.4024	-1.9421	-1.3096	-42.572
1304.6	-2.9346	6.8274	-0.413	-4.5353	-2.7349	-42.773
1304.7	-3.3809	6.9546	-0.050439	-5.1789	-4.6995	-42.035
1304.7	-3.8885	7.112	-0.013961	-2.3305	-4.5581	-40.034
1304.7	-3.3339	6.9228	-0.25945	-4.2797	-6.3772	-38.445
1304.7	-3.5014	6.4661	-0.032756	-6.2284	-4.1033	-35.825
1304.7	-3.9192	6.5286	-0.058497	-6.2323	-4.1484	-32.21
1304.8	-4.239	6.9901	0.1065	-4.3627	-2.0454	-29.991
1304.8	-4.713	7.1892	0.041962	-2.1674	1.0282	-25.021
1304.8	-3.9087	7.0889	-0.54689	-8.3231	-0.30473	-18.001
1304.8	-3.9691	6.6468	-0.27829	-12.559	1.0704	-15.106
1304.8	-4.975	6.7028	-0.056399	-8.8898	0.60977	-10.633
1304.9	-4.72	7.7308	-0.12372	-5.4824	-1.3406	-5.4833
1304.9	-4.2307	7.9311	-0.045781	-5.5372	0.075322	-3.3537
1304.9	-4.3343	7.1555	0.026841	-4.2686	-0.3007	-1.2131
1304.9	-4.8254	6.7357	0.20724	-1.3296	-0.7417	5.7178
1304.9	-4.678	7.1842	0.10476	0.060667	4.1008	12.957
1305	-4.3208	7.9613	-0.13045	0.42135	7.4684	13.771
1305	-4.3521	7.437	-0.3086	0.92721	6.5776	16.024
1305	-5.4643	7.2063	-0.15434	3.8663	6.2594	20.715
1305	-4.8001	8.2986	-0.061448	7.1076	7.0407	25.737
1305	-4.2206	8.2337	0.29909	7.0827	5.3361	25.166
1305.1	-4.852	8.0626	0.11711	8.2835	4.5045	28.982
1305.1	-5.479	8.4992	-0.39959	3.5787	5.4801	33.715
1305.1	-5.265	8.4595	-0.60154	2.0703	4.9425	35.365
1305.1	-4.4643	8.9787	0.2491	3.1052	4.2721	32.617
1305.1	-4.6387	8.8578	0.85565	3.7426	4.3504	32.907
1305.2	-5.0532	8.7543	-0.098671	2.2394	5.3381	36.692
1305.2	-5.1743	9.0728	-0.25686	0.93799	6.03	40.097
1305.2	-4.6362	9.369	-0.24809	1.9044	7.4623	41.767
1305.2	-4.6139	9.0635	-0.055526	0.63746	6.7846	43.944
1305.2	-4.2026	8.887	-0.11401	-1.7401	3.885	50.737
1305.3	-3.8934	8.7196	-0.2161	-4.0126	5.6183	54.325
1305.3	-3.6262	9.0847	0.090871	-3.7322	7.7685	59.499
1305.3	-3.0601	9.2402	0.21547	-3.6999	7.6574	62.907
1305.3	-2.8477	8.7971	0.026348	-2.6281	6.1709	65.836
1305.3	-2.5349	9.3159	-0.36592	-0.49343	5.7522	70.413
1305.4	-1.9579	9.7626	-0.23085	1.6889	6.7604	75.612
1305.4	-1.6797	10.78	-0.40575	4.1116	9.9844	81.415
1305.4	-1.0913	12.088	-0.41188	5.3041	10.453	88.509
1305.4	-0.39504	12.609	-0.31734	6.6897	7.4686	91.606
1305.4	0.36234	11.966	-0.50683	5.4626	5.5947	89.521
1305.5	0.78378	10.697	-0.51016	2.1869	4.5999	83.504
1305.5	0.96829	10.427	-0.395	1.2621	4.4565	79.929
1305.5	1.23	10.234	-0.097994	1.5929	4.109	77.158
1305.5	1.2724	9.994	-0.048871	1.1968	4.4658	67.202
1305.5	1.4012	9.9565	-0.17482	-0.45715	5.1993	61.53
1305.6	1.3368	10.044	-0.084389	-0.53136	5.7864	60.1
1305.6	1.6047	9.9706	-0.2406	-0.92585	6.4211	57.453
1305.6	1.6327	9.9077	-0.4681	-1.287	7.368	52.235
1305.6	1.6766	9.8341	-0.26806	-0.060908	6.2753	50.611
1305.6	2.0759	9.8938	0.019781	0.66273	5.0583	50.066
1305.7	2.4496	10.267	0.061472	-0.56893	5.4802	46.799
1305.7	2.3827	10.457	-0.066155	-0.75076	5.9055	44.61
1305.7	2.4519	10.563	-0.21294	-0.22531	4.3885	41.916
1305.7	2.5951	10.381	-0.23983	-0.78545	1.9168	36.251
1305.7	2.856	10.131	-0.079409	-1.1096	1.5356	29.89
1305.8	2.8906	10.069	-0.057233	0.016073	2.3668	26.35
1305.8	2.7734	10.111	-0.14118	1.0365	2.79	23.809
1305.8	3.0136	9.861	-0.22449	0.58234	2.2177	19.794
1305.8	3.1165	9.7188	-0.19194	0.3902	1.3638	16.601
1305.8	3.0667	9.743	-0.20889	0.31609	0.8626	16.427
1305.9	3.1091	9.7338	-0.25487	0.84697	0.81181	15.207
1305.9	3.1436	9.6306	-0.15691	1.204	0.060727	13.12
1305.9	3.2606	9.7456	-0.074067	1.554	-0.88221	12.015
1305.9	3.3371	9.7889	-0.1093	1.6856	0.14303	10.745
1305.9	3.3113	9.8968	-0.093654	1.2034	0.15202	8.6022
1306	3.0639	10.083	-0.017343	1.9542	-0.1671	6.2317
1306	2.9541	9.8348	-0.030672	2.2987	-0.41301	3.4023
1306	3.0861	9.5927	-0.031789	1.8271	-0.28488	0.65614
1306	3.0763	9.7045	-0.078185	1.255	0.18888	0.90218
1306	3.0282	9.8914	-0.17765	1.2196	0.18998	0.64826
1306.1	2.9062	9.9165	-0.21858	1.0078	0.045247	-2.3181
1306.1	2.8522	9.5733	-0.19172	1.0826	0.33573	-4.868
1306.1	2.9235	9.4138	-0.032978	1.8833	1.7396	-5.7135
1306.1	2.8639	9.5569	0.012732	1.7932	2.4783	-4.6423
1306.1	2.8731	9.5856	-0.11022	0.80853	1.441	-4.2893
1306.2	2.9838	9.5058	-0.30162	0.17229	0.52274	-4.553
1306.2	2.8578	9.4729	-0.36126	0.97356	0.61538	-3.7308
1306.2	2.8145	9.5104	-0.15232	1.8054	1.1145	-3.1722
1306.2	2.8358	9.4394	0.0054908	1.932	1.4178	-3.3137
1306.2	2.889	9.5763	-0.027008	1.5105	1.6949	-2.9212
1306.3	2.788	9.59	-0.15622	0.86906	1.4152	-2.4576
1306.3	2.7	9.6008	-0.2371	0.85204	1.2332	-2.9252
1306.3	2.8113	9.6394	-0.090335	1.3071	1.1225	-3.0413
1306.3	2.7809	9.6669	0.0016309	1.4554	1.2021	-3.2577
1306.3	2.6405	9.6486	-0.019072	1.6512	1.8891	-3.5272
1306.4	2.7026	9.5347	-0.12418	1.3022	1.9251	-3.2483
1306.4	2.6989	9.5769	-0.1532	0.87826	1.4006	-3.2954
1306.4	2.7903	9.5782	-0.15691	1.1439	1.6421	-3.2538
1306.4	2.7036	9.5253	-0.079754	1.4515	1.9879	-3.4691
1306.4	2.6961	9.4936	-0.033928	1.4984	1.9801	-3.0141
1306.5	2.8024	9.5673	-0.11268	1.0874	1.8058	-1.6633
1306.5	2.7226	9.5665	-0.11454	0.75631	1.578	-1.6069
1306.5	2.8094	9.5059	-0.15662	1.1736	1.5305	-1.3267
1306.5	2.8633	9.5575	-0.12684	1.4848	1.5508	-0.82582
1306.5	2.8094	9.6518	-0.12177	1.3368	1.3184	-0.34349
1306.6	2.8656	9.6135	-0.11547	0.84547	0.89493	-0.53012
1306.6	2.8375	9.4814	-0.11991	0.88431	1.0782	-1.5192
1306.6	2.7863	9.5519	-0.103	1.3724	1.1374	-0.67124
1306.6	2.8245	9.6416	-0.13523	1.241	0.97248	-0.28487
1306.6	2.8396	9.582	-0.14535	1.0759	0.84987	-1.0749
1306.7	2.9124	9.5415	-0.12551	0.95298	0.95527	-1.3032
1306.7	2.8362	9.4947	-0.07656	1.312	1.0538	-1.0562
1306.7	2.9275	9.5762	-0.075926	1.4366	1.0034	-0.76264
1306.7	2.871	9.6293	-0.1745	1.0518	1.2641	-1.1766
1306.7	2.783	9.5954	-0.16859	0.88268	1.1274	-1.6908
1306.8	2.9264	9.5116	-0.1556	1.0582	0.83566	-1.9259
1306.8	2.9808	9.6097	-0.12704	1.1874	0.79794	-2.0398
1306.8	2.9099	9.6397	-0.11733	1.0552	0.99328	-1.9655
1306.8	2.9017	9.5883	-0.14043	1.169	1.0745	-2.6591
1306.8	2.9712	9.5181	-0.057329	1.3123	0.99335	-2.9425
1306.9	2.9217	9.5528	-0.057451	1.1043	0.79511	-2.7035
1306.9	2.8669	9.6159	-0.19135	0.73934	0.46084	-3.139
1306.9	2.8593	9.6305	-0.14129	1.0864	0.17209	-4.0631
1306.9	2.9075	9.752	-0.07012	1.5223	-0.41471	-4.8609
1306.9	2.9166	9.8329	-0.12431	1.6515	-0.71354	-5.7619
1307	2.8592	9.8382	-0.23636	0.99187	-1.1395	-6.4344
1307	2.9369	9.6519	-0.19623	0.33852	-1.0695	-8.7828
1307	3.0977	9.6101	-0.043082	0.39587	-0.37709	-10.957
1307	2.9516	9.8778	-0.1905	0.29317	-0.20958	-10.543
1307	2.7285	9.9816	-0.28905	0.0044706	-0.62972	-11.232
1307.1	2.929	9.8254	-0.22449	0.33197	-1.9294	-16.136
1307.1	3.0064	10.052	-0.049772	0.72829	-2.3599	-21.347
1307.1	3.009	10.386	-0.067406	1.2445	-2.1272	-23.462
1307.1	3.0774	10.409	-0.18215	0.80382	-1.9264	-28.797
1307.1	3.246	10.563	-0.2569	0.61263	-2.5307	-36.81
1307.2	3.0739	10.585	-0.13897	0.92987	-2.5329	-40.477
1307.2	2.8085	10.802	-0.099756	0.8581	-2.2312	-47.331
1307.2	2.7917	10.706	-0.089844	0.53587	-2.0588	-58.529
1307.2	3.2419	10.416	-0.12592	-0.3264	-1.876	-67.924
1307.2	3.0597	10.53	-0.044441	0.23106	-0.54984	-72.266
1307.3	2.4233	10.656	-0.11336	0.33668	-1.2076	-77.998
1307.3	3.0618	10.645	-0.39785	1.8743	0.052371	-86.484
1307.3	2.7006	10.211	-0.32222	3.7606	2.4661	-98.447
1307.3	2.824	9.9939	-0.49624	3.865	2.7613	-93.344
1307.3	2.3284	11.111	-0.56708	5.2776	-3.1484	-94.824
1307.4	1.4737	10.902	-0.28246	8.947	-1.5802	-105.83
1307.4	0.75105	10.721	0.22808	11.383	-0.0952	-110.13
1307.4	0.095389	10.912	-0.07659	6.9424	-0.81811	-110.92
1307.4	-0.98417	10.705	-0.95821	0.041722	-3.7075	-110.56
1307.4	-2.1612	10.267	-0.74041	-0.58462	-8.9	-102.81
1307.5	-2.542	9.6346	0.2192	1.3406	-11.269	-101.16
1307.5	-3.0412	9.2158	-0.094197	0.84158	-10.843	-98.263
1307.5	-3.3067	8.6555	-0.38066	2.1138	-7.8844	-86.02
1307.5	-3.4055	8.3791	-0.48045	3.8953	-8.943	-74.92
1307.5	-3.3837	8.8642	-0.40124	3.5974	-6.8957	-60.191
1307.6	-3.5356	9.2553	0.094403	2.7454	-6.7599	-53.094
1307.6	-4.3567	8.7138	-0.028883	0.68989	-8.659	-46.228
1307.6	-4.097	8.6663	0.0050246	0.77316	-8.0107	-36.317
1307.6	-4.2251	8.7989	-0.057414	0.59298	-4.493	-28.645
1307.6	-4.9702	8.9066	-0.11776	-0.27764	-7.1375	-20.499
1307.7	-4.6009	9.2217	-0.054793	-1.4484	-10.237	-14.218
1307.7	-4.4781	8.6627	-0.010009	0.35426	-6.4908	-11.923
1307.7	-4.5075	8.6566	0.24461	4.3115	-4.2917	-8.1284
1307.7	-4.9866	8.9674	0.39391	3.1896	-4.141	-2.032
1307.7	-4.7487	8.8147	0.049922	-0.20784	-3.0402	0.70842
1307.8	-4.8186	8.6002	-0.19029	-3.6547	0.35453	0.92507
1307.8	-4.588	8.1309	0.02077	-3.8696	2.129	2.5453
1307.8	-4.4486	8.6252	0.27266	-0.92233	1.5926	4.2361
1307.8	-4.7733	8.8034	0.24439	-0.39034	0.86765	6.7297
1307.8	-4.0471	8.3004	0.070299	-0.2661	2.085	8.3591
1307.9	-4.1608	8.0896	-0.050543	-0.013862	4.0874	8.8242
1307.9	-4.2811	8.1822	0.13732	1.5211	4.5649	11.038
1307.9	-3.8419	8.6468	0.17252	4.2266	4.7637	12.933
1307.9	-3.826	8.642	-0.13816	1.5283	4.0346	13.669
1307.9	-3.6973	8.3057	-0.19113	0.44182	4.6143	16.077
1308	-3.3975	8.1679	-0.026373	2.3088	5.3064	19.086
1308	-3.3299	8.1633	0.024748	1.4753	4.1379	20.763
1308	-3.2616	8.2272	0.081189	2.4427	3.6051	22.537
1308	-3.0986	8.2731	0.033193	3.4887	4.7354	24.166
1308	-2.791	7.993	-0.12861	3.088	4.5127	24.409
1308.1	-2.7313	7.7509	-0.17796	3.7368	3.7743	25.765
1308.1	-2.5324	7.6474	-0.25998	4.2849	3.7863	26.927
1308.1	-2.3519	7.4863	-0.14522	3.8766	2.958	28.737
1308.1	-2.2451	7.3098	0.12913	3.638	2.68	31.542
1308.1	-2.0222	7.2527	0.10105	3.639	3.4329	33.575
1308.2	-1.8888	7.2968	-0.0448	3.7053	4.4507	34.306
1308.2	-1.7934	7.2114	-0.063032	4.3017	3.821	32.996
1308.2	-1.6865	7.055	-0.014478	4.3406	4.4465	32.969
1308.2	-1.7956	7.2131	-0.019652	3.2666	4.6504	33.122
1308.2	-1.5637	7.2257	0.10784	1.4824	3.7875	32.012
1308.3	-1.5882	7.1501	0.069475	0.023652	3.891	28.853
1308.3	-1.7677	7.1112	0.071751	0.083802	3.2194	26.38
1308.3	-1.758	7.1688	-0.087188	-0.59644	2.7904	23.86
1308.3	-1.6924	7.3972	-0.1186	-1.3147	2.5964	21.567
1308.3	-1.8252	7.5764	-0.078785	-0.08445	3.5286	19.035
1308.4	-2.0274	7.5738	-0.21601	2.2843	3.0704	16.319
1308.4	-1.9662	7.758	-0.15583	3.4742	1.9328	16.775
1308.4	-1.9462	7.929	-0.19759	3.6978	-1.121	17.65
1308.4	-1.7753	8.1999	-0.30542	3.1601	-3.1279	18.235
1308.4	-1.7972	8.5954	-0.21468	4.312	-3.1961	16.539
1308.5	-1.5452	8.6584	-0.052571	5.472	-3.0194	15.092
1308.5	-1.5592	8.7581	0.11835	5.1849	-1.1959	14.3
1308.5	-1.6305	8.8925	-0.022279	4.3162	1.3734	12.499
1308.5	-1.499	9.1866	-0.075848	3.7628	2.5426	10.642
1308.5	-1.5522	9.5123	-0.13154	4.2273	3.1469	8.7685
1308.6	-1.5867	9.5149	-0.15239	3.5867	4.22	7.4179
1308.6	-1.7342	9.4997	-0.013934	3.2163	3.8887	4.4291
1308.6	-1.7615	9.1981	-0.20804	2.8159	5.1745	1.8515
1308.6	-1.7921	9.2329	-0.36183	2.3768	6.1648	-1.5068
1308.6	-1.759	9.207	-0.31621	1.603	6.7361	-2.8345
1308.7	-1.8087	9.3902	-0.26528	1.7967	8.3495	-1.7208
1308.7	-1.46	9.582	-0.26959	2.335	9.2259	-2.4489
1308.7	-1.4256	9.438	-0.22563	1.2601	9.5122	-1.5854
1308.7	-1.3673	9.3368	-0.039557	-0.27502	9.512	-1.1714
1308.7	-1.2128	9.28	-0.11199	-1.6479	8.7053	-1.3448
1308.8	-1.2262	9.5096	-0.28306	-1.5669	8.7646	-2.8373
1308.8	-1.1787	9.5967	-0.34547	0.010664	8.9841	-4.2071
1308.8	-1.0768	9.4665	-0.43354	0.5225	7.362	-3.6563
1308.8	-1.2712	9.2607	-0.34681	-0.68064	6.0574	-4.268
1308.8	-1.2122	9.2193	-0.36975	-0.88179	4.469	-4.6173
1308.9	-1.1609	9.3795	-0.32658	-0.20506	3.7424	-4.6745
1308.9	-1.1417	9.4543	-0.3663	0.75337	3.2911	-4.6718
1308.9	-0.98563	9.4144	-0.37944	0.95621	2.0096	-2.6053
1308.9	-0.98757	9.4102	-0.34379	0.21996	0.72068	-1.1383
1308.9	-0.87232	9.283	-0.26232	-0.16711	-0.024278	-1.5476
1309	-0.86218	9.3037	-0.21657	0.033478	-0.012539	-1.7
1309	-0.98935	9.3995	-0.2847	0.83183	-0.53536	-2.0692
1309	-0.95171	9.4709	-0.25975	1.2959	-0.95355	-1.8208
1309	-0.85522	9.4183	-0.19853	1.3791	-1.1455	-1.0793
1309	-0.90969	9.3323	-0.22386	1.0571	-1.3128	-0.68094
1309.1	-0.84034	9.3638	-0.28563	0.73043	-1.4698	-0.30908
1309.1	-0.89786	9.3797	-0.21648	0.58242	-1.5245	0.052258
1309.1	-0.85849	9.4298	-0.13759	0.99695	-1.2663	0.2736
1309.1	-0.85688	9.4555	-0.19979	1.4349	-1.1479	0.23014
1309.1	-0.81167	9.4085	-0.17658	1.0946	-1.3004	0.15092
1309.2	-0.89266	9.3659	-0.21477	0.96254	-0.84985	0.29976
1309.2	-0.88688	9.4299	-0.21447	1.4885	0.187	0.49213
1309.2	-0.79926	9.5153	-0.15434	1.5175	0.75933	0.76862
1309.2	-0.8693	9.4892	-0.18101	1.1967	0.8816	1.1469
1309.2	-0.82546	9.435	-0.27977	1.2805	0.7722	1.2852
1309.3	-0.84268	9.366	-0.31857	1.5458	1.0101	1.1239
1309.3	-0.91305	9.3883	-0.29216	1.4144	0.5908	0.99448
1309.3	-0.89022	9.4862	-0.18392	1.2263	0.45311	0.40196
1309.3	-0.87699	9.4901	-0.16792	1.4324	0.93158	0.80473
1309.3	-0.95414	9.4217	-0.16527	1.9108	1.1502	0.34805
1309.4	-0.84196	9.4585	-0.2863	2.0185	1.5768	0.31259
1309.4	-0.85528	9.4498	-0.39649	1.4156	1.5242	0.77138
1309.4	-0.81469	9.4092	-0.36847	1.3449	0.82543	0.33301
1309.4	-0.83407	9.3818	-0.39563	1.7012	0.63293	0.54528
1309.4	-0.89562	9.3824	-0.22688	2.0534	0.93995	0.37968
1309.5	-0.85546	9.3449	-0.19226	2.083	0.92972	0.6323
1309.5	-0.94152	9.4272	-0.28095	1.8316	1.0271	0.92207
1309.5	-0.89569	9.4645	-0.31077	1.8721	0.71453	1.1761
1309.5	-0.94184	9.3715	-0.32825	1.6654	0.5467	1.389
1309.5	-0.95191	9.4067	-0.26534	1.6375	0.50976	1.3505
1309.6	-1.02	9.4502	-0.28694	2.2495	0.60581	1.7777
1309.6	-1.0757	9.4621	-0.31557	2.1432	0.28991	1.8921
1309.6	-1.086	9.4742	-0.36581	1.3913	-0.27323	1.8744
1309.6	-1.2253	9.4194	-0.2382	1.0542	-0.195	1.6585
1309.6	-1.3231	9.365	-0.13708	0.73821	0.34236	1.6398
1309.7	-1.626	9.5714	-0.036448	0.48416	0.68373	0.80657
1309.7	-2.0439	9.5885	-0.22773	0.63799	1.1422	-1.7087
1309.7	-2.0658	9.3626	-0.49251	0.70889	2.6104	-5.6137
1309.7	-1.8754	9.0173	-0.64095	0.44433	3.9861	-9.865
1309.7	-1.7209	8.6842	-0.5967	0.27778	1.0678	-10.243
1309.8	-1.5042	8.3525	-0.5394	-1.9883	-2.8976	-9.4824
1309.8	-1.6175	8.3925	-0.57306	-3.527	-4.9163	-12.247
1309.8	-1.6112	8.9754	-0.182	-0.86292	-6.4553	-17.985
1309.8	-1.7707	9.1031	-0.054095	3.1631	-5.1883	-24.842
1309.8	-1.7382	8.365	-0.30322	4.1361	-7.6621	-26.097
1309.9	-1.7038	7.6141	-0.18979	3.4644	-8.7649	-26.97
1309.9	-1.78	7.6132	0.28901	5.2606	-4.0962	-32.047
1309.9	-2.0521	8.1127	0.47381	6.8829	-1.5125	-36.514
1309.9	-1.6838	8.1802	0.21613	6.0582	-0.31062	-37.384
1309.9	-1.5804	8.351	-0.050584	2.3429	1.9131	-38.626
1310	-1.7673	8.4955	-0.079234	-2.9642	-0.69426	-43.156
1310	-1.8191	7.956	-0.22464	-5.1309	-4.5427	-49.321
1310	-2.1637	7.8821	-0.38748	-1.6557	-4.7218	-54.652
1310	-1.4635	8.2797	-0.15578	2.5224	-2.1782	-55.306
1310	-1.6593	8.7723	0.31932	3.7629	0.044839	-58.919
1310.1	-2.0132	8.0678	0.075698	-1.0841	-0.9738	-65.048
1310.1	-1.7091	7.7782	-0.0658	-4.6192	-0.56288	-68.456
1310.1	-1.8383	7.8619	-0.074351	-3.026	1.0658	-70.576
1310.1	-2.2595	7.7949	-0.057717	-5.9842	1.4079	-69.121
1310.1	-2.1518	7.9246	0.062928	-9.2782	1.6945	-68.424
1310.2	-2.1345	7.4167	0.001501	-8.3292	3.308	-65.164
1310.2	-2.4537	7.3359	-0.045864	-5.3994	3.1772	-61.005
1310.2	-2.8235	7.5097	-0.4332	-4.0887	1.3403	-59.463
1310.2	-2.7999	7.7614	-0.8757	-7.4395	-3.4681	-55.277
1310.2	-2.976	7.171	-0.55243	-9.9608	-4.9131	-51.224
1310.3	-3.4845	7.0668	-0.36564	-4.6256	-3.2337	-45.652
1310.3	-3.437	7.5075	-0.53931	-0.48288	-3.8745	-39.156
1310.3	-3.773	7.4419	-0.19591	1.2486	-2.8506	-34.64
1310.3	-4.0794	7.4199	-0.20736	-0.93303	-4.4753	-29.221
1310.3	-4.1818	7.2487	0.30512	-1.1116	-4.9329	-22.545
1310.4	-4.3942	7.2756	0.35597	5.4896	-1.5776	-16.434
1310.4	-4.5651	7.2934	-0.21327	6.0016	-0.77558	-10.25
1310.4	-5.2569	7.3159	-0.073665	1.9707	1.2595	-1.6411
1310.4	-5.0919	8.5973	0.43199	0.71333	3.5331	2.94
1310.4	-4.4893	8.3822	0.80953	2.9809	0.03674	0.59576
1310.5	-4.9748	7.4356	0.66721	-2.7806	0.60872	4.7225
1310.5	-4.655	7.6818	0.30013	-2.2611	5.9526	9.7352
1310.5	-4.7111	7.5338	-0.057835	0.9774	8.0457	8.1395
1310.5	-5.1208	7.2341	0.23646	1.7351	9.365	13.636
1310.5	-4.7341	7.607	0.061313	2.5686	7.5054	15.094
1310.6	-3.9433	7.0984	0.32848	-0.44349	7.365	16.522
1310.6	-4.4456	7.1244	0.55176	2.4615	11.158	22.811
1310.6	-4.8807	7.276	0.38278	2.7226	9.79	28.937
1310.6	-4.2737	7.5927	0.016	0.52913	10.918	33.652
1310.6	-4.4538	8.0655	-0.1633	-0.096317	9.8229	37.692
1310.7	-4.826	8.4923	-0.18553	-2.7535	4.6182	41.244
1310.7	-5.1785	8.85	0.12556	-3.5973	3.347	44.647
1310.7	-4.5121	8.6667	0.84231	-0.16718	4.9167	46.902
1310.7	-4.1405	8.8816	0.18521	-0.76461	6.2236	47.066
1310.7	-4.7072	9.4911	-0.27935	-3.1228	4.2469	53.588
1310.8	-4.5287	10.239	-0.2524	-3.2904	3.1608	58.07
1310.8	-4.3464	10.464	-0.05207	-2.1403	5.089	59.199
1310.8	-4.3142	11.204	-0.079163	-1.1915	4.2271	63.079
1310.8	-3.5552	11.464	-0.47811	-2.0556	1.3678	64.954
1310.8	-2.6321	11.602	-0.44419	-0.26554	2.2029	65.573
1310.9	-1.6148	11.582	-0.24856	0.4206	4.6564	67.947
1310.9	-0.88801	11.133	-0.12898	0.38097	5.1626	68.072
1310.9	-0.48557	10.297	-0.29908	0.13182	1.7857	67.718
1310.9	0.08851	9.1996	-0.50298	-0.26449	-1.1662	69.619
1310.9	0.63045	9.0545	-0.29557	1.2884	-2.7506	73.166
1311	0.79919	9.4569	0.082635	2.4272	-3.2961	76.924
1311	0.53775	9.9832	0.25026	1.3076	-2.9438	76.137
1311	0.44513	10.635	0.21531	-0.94746	-3.7764	71.997
1311	0.32615	10.638	-0.016569	-2.6332	-3.0873	67.052
1311	0.62501	10.558	-0.0021966	-0.81207	-1.6864	58.096
1311.1	0.67696	10.515	0.074516	0.87921	1.3158	52.245
1311.1	0.65003	10.475	0.18917	0.0972	2.7723	49.784
1311.1	1.116	10.487	0.17231	-0.48318	4.3313	45.113
1311.1	1.3166	10.454	0.13035	-1.0125	6.0329	39.355
1311.1	1.5689	10.519	0.25216	0.36095	6.3345	34.819
1311.2	1.6583	10.211	0.15358	1.347	7.0629	30.509
1311.2	1.9086	10.101	-0.074379	1.5808	6.3754	25.593
1311.2	1.742	10.136	-0.13522	1.12	6.4611	24.753
1311.2	1.8116	9.8575	0.076975	2.1465	4.6562	22.126
1311.2	1.779	9.6808	0.16287	1.6723	3.2937	17.076
1311.3	1.9818	9.7417	0.045109	1.6527	4.1071	17.478
1311.3	2.0067	9.8377	-0.028067	2.9082	6.1731	17.58
1311.3	1.6365	9.9407	0.060755	3.4129	5.9187	16.334
1311.3	1.8254	9.9391	0.019762	3.0066	4.0178	14.512
1311.3	1.5653	9.9143	-0.13646	1.3271	2.0093	12.226
1311.4	1.6526	9.8432	-0.14095	0.97166	0.3889	10.407
1311.4	1.7307	9.8497	0.11129	3.8686	1.1567	7.551
1311.4	1.7445	9.9656	0.25791	6.6685	1.2706	5.8724
1311.4	1.5222	9.944	0.24152	5.8941	2.0275	5.0375
1311.4	1.8493	9.6653	0.060124	3.3189	2.2638	3.9673
1311.5	1.8974	9.8719	-0.075988	1.7181	1.6893	3.0866
1311.5	1.624	9.8835	-0.081931	2.4718	1.1737	3.4523
1311.5	1.6698	9.6711	-0.19323	2.765	-0.51154	0.39398
1311.5	1.7313	9.7393	-0.18095	3.1202	-1.5338	0.21417
1311.5	1.9596	9.7167	-0.023565	3.1446	-1.2056	1.0421
1311.6	1.9902	9.8474	0.073445	3.3469	-0.71871	-0.5282
1311.6	1.8784	9.7142	-0.0087223	3.48	-0.26254	-0.6319
1311.6	1.8004	9.639	-0.23285	2.6548	-0.90089	-1.2597
1311.6	1.9906	9.631	-0.24835	2.1857	-1.7474	-0.92653
1311.6	2.0285	9.6269	-0.15919	2.3413	-2.1066	-0.84974
1311.7	1.9577	9.8098	-0.10416	2.7345	-1.7402	-0.65744
1311.7	1.857	9.7906	-0.07706	3.0486	-1.2961	-1.3396
1311.7	1.9379	9.67	-0.03169	3.4503	-0.42252	-2.4379
1311.7	1.8904	9.6716	-0.0024512	2.9041	0.89975	-2.2933
1311.7	1.8715	9.7634	-0.085435	2.0094	0.57076	-1.8363
1311.8	1.8498	9.7507	-0.18397	1.9967	0.51225	-2.1457
1311.8	1.7964	9.5761	-0.21949	2.7516	0.47455	-3.0532
1311.8	1.9128	9.6211	-0.098527	3.0624	0.45975	-2.5819
1311.8	1.793	9.697	-0.091704	2.3968	0.94368	-2.2247
1311.8	1.9575	9.6624	-0.12649	1.892	1.2648	-2.8269
1311.9	1.7589	9.6351	-0.10065	2.2711	1.884	-2.9743
1311.9	1.674	9.5847	-0.17154	2.3978	1.8844	-2.7426
1311.9	1.8167	9.5338	-0.19315	2.0978	1.7521	-2.3177
1311.9	1.7976	9.6344	-0.13202	1.7216	1.9959	-1.6152
1311.9	1.8371	9.7001	-0.12042	2.0309	2.3681	-1.3697
1312	1.7081	9.6687	-0.13727	2.1913	1.9084	-1.7031
1312	1.7912	9.5414	-0.23896	1.6207	1.4014	-1.624
1312	1.7855	9.4691	-0.16623	1.1682	1.5899	-0.81607
1312	1.8927	9.6392	-0.042571	1.2121	1.914	0.31697
1312	1.8195	9.6904	-0.046739	1.5995	2.2067	0.6066
1312.1	1.7498	9.6414	-0.11245	1.1742	2.2783	0.58789

## Sheet: YH1_trial3_back
time(s)	accX(m/s^2)	accY(m/s^2)	accZ(m/s^2)	gyrX(rad/s)	gyrY(rad/s)	gyrZ(rad/s)
1371.1	2.1164	9.5375	0.16874	3.0977	-2.1806	-5.6977
1371.1	2.1492	9.5996	0.17221	2.5767	-3.1762	-5.0098
1371.2	2.1643	9.5565	0.28886	2.83	-4.0933	-4.03
1371.2	2.3598	9.4443	0.30651	3.378	-3.9095	-3.673
1371.2	2.4016	9.6049	0.28705	3.7892	-3.1144	-2.7981
1371.2	2.3847	9.5414	0.32492	3.1451	-2.8227	-1.0866
1371.2	2.4315	9.5812	0.17069	1.736	-2.3043	-1.2906
1371.3	2.4062	9.7297	0.16706	0.18921	-3.3258	-0.62553
1371.3	2.4369	9.7006	0.069232	-0.44852	-3.8399	0.17615
1371.3	2.3649	9.7214	0.13876	0.50129	-3.1381	-0.73094
1371.3	2.3014	9.6759	0.32608	1.6412	-1.9926	-1.9047
1371.3	2.3257	9.617	0.44843	1.6214	-1.2057	-2.4605
1371.4	2.3911	9.6384	0.33971	0.8767	-0.039497	-1.7104
1371.4	2.4938	9.5927	0.1606	0.016299	0.41374	-1.4677
1371.4	2.5118	9.7205	0.082375	0.22304	0.66103	-1.6083
1371.4	2.3867	9.7471	0.1486	0.34412	0.61912	-1.3788
1371.4	2.3735	9.6184	0.15997	0.95756	0.48801	-2.082
1371.5	2.4545	9.6206	0.20016	1.0978	-0.085453	-2.1402
1371.5	2.4695	9.6433	0.22514	0.74435	-0.17005	-1.7908
1371.5	2.5961	9.8863	0.27132	0.8812	0.054158	-2.3829
1371.5	2.4123	10.177	0.34507	1.3056	-0.48663	-3.6049
1371.5	2.4002	10.069	0.048963	0.85855	-2.5388	-6.0423
1371.6	2.375	9.8581	0.012348	0.5265	-3.6183	-9.9777
1371.6	2.7915	9.7751	0.23547	2.0708	-3.1998	-12.425
1371.6	2.584	10.212	0.48053	3.2611	-2.225	-13.886
1371.6	2.5035	10.269	0.27871	1.6938	-2.2218	-14.287
1371.6	2.5347	10.117	0.1389	-0.3718	-1.3126	-19.518
1371.7	2.5963	9.9545	0.10801	-0.68896	-0.52917	-22.59
1371.7	2.5167	10.171	0.10353	-0.27804	-0.098924	-23.124
1371.7	2.4965	10.107	0.15812	1.0107	-0.50055	-26.542
1371.7	2.6245	10.282	0.3697	2.8854	-0.70145	-33.935
1371.7	2.4651	10.587	0.55579	2.357	-0.16369	-36.825
1371.8	2.289	10.367	0.3066	-0.83138	-0.22686	-41.685
1371.8	2.2453	10.324	0.098347	-1.3759	-1.5053	-52.029
1371.8	2.0751	10.379	0.19697	-0.88367	-2.0625	-59.031
1371.8	2.0664	10.494	0.28385	0.41187	-1.6273	-62.025
1371.8	2.1522	10.543	0.071791	0.44871	-0.97012	-65.339
1371.9	2.4252	10.068	-0.082902	0.51241	-0.23404	-71.28
1371.9	2.0839	10.476	-0.10749	7.5547	3.8363	-77.305
1371.9	2.1139	9.9126	0.36646	11.943	5.5505	-79.763
1371.9	1.5246	11.069	-0.11242	23.236	6.5238	-93.319
1371.9	3.2531	10.682	-1.0874	24.754	0.50484	-104.45
1372	0.29487	10.994	0.50869	19.796	3.1211	-110.73
1372	-1.1546	11.184	0.4661	10.523	2.8525	-91.733
1372	-1.7248	11.228	0.17227	8.3421	2.7881	-94.897
1372	-2.163	11.058	0.33518	7.753	2.759	-96.451
1372	-3.613	10.485	-0.75618	3.5131	3.3598	-89.315
1372.1	-3.2868	9.8388	-1.4274	0.8855	4.3832	-83.294
1372.1	-3.2845	9.8948	-0.60504	-0.68184	1.551	-77.101
1372.1	-3.5279	9.943	-0.18807	-0.87921	-5.7607	-65.196
1372.1	-4.0079	10.091	-0.4028	-0.62779	-8.5861	-55.991
1372.1	-3.7358	10.179	-0.3447	-0.052247	-7.1103	-49.19
1372.2	-4.1413	9.6042	-0.04193	-1.8272	-7.6631	-41.382
1372.2	-4.491	9.5184	-0.050288	-1.9485	-9.2979	-35.121
1372.2	-4.2001	9.3486	-0.126	-0.75567	-8.2668	-28.901
1372.2	-4.4118	9.412	-0.26776	1.2748	-8.5928	-22.372
1372.2	-4.5193	9.2865	-0.094244	1.3536	-7.3859	-13.815
1372.3	-4.1633	9.1507	0.052419	0.4549	-5.0881	-10.926
1372.3	-4.3236	9.1948	0.096214	-0.0044535	-3.352	-4.182
1372.3	-4.2906	9.0597	0.12455	-1.2754	-2.1869	2.0679
1372.3	-4.2239	8.6662	0.1598	-2.2186	-0.98716	3.2158
1372.3	-3.7278	8.4368	0.27506	-2.5486	0.051585	8.1281
1372.4	-4.0196	8.4699	0.38673	-0.6383	1.9373	13.203
1372.4	-3.7298	8.5613	0.38071	0.75103	2.0359	16.151
1372.4	-3.6073	8.3886	-0.066222	-2.0674	2.2427	19.187
1372.4	-3.1372	8.1715	-0.10122	-4.8487	1.3704	20.645
1372.4	-3.1974	7.9648	-0.04214	-2.6745	2.8227	21.733
1372.5	-3.0264	7.7893	0.24388	-1.9463	3.4795	22.443
1372.5	-2.7468	7.9976	0.31402	3.1948	2.3855	22.909
1372.5	-2.6304	8.1188	0.5129	4.9258	1.2946	25.472
1372.5	-2.7287	7.9905	0.36895	3.2831	3.0269	29.176
1372.5	-2.4213	7.958	0.19872	3.0907	4.9089	29.66
1372.6	-2.3983	7.8808	0.16652	3.649	5.6883	30.191
1372.6	-2.0352	7.6478	0.36061	5.1577	6.9856	32.557
1372.6	-1.8764	7.5434	0.32154	4.9734	7.0193	33.92
1372.6	-1.9016	7.4395	0.27776	4.6868	6.0495	34.775
1372.6	-1.6284	7.2168	0.11308	5.0455	6.1626	36.232
1372.7	-1.5074	7.4337	0.054156	5.6311	8.7765	39.142
1372.7	-1.3693	7.2101	-0.14607	5.201	8.3288	39.778
1372.7	-1.3184	7.0423	-0.20102	4.9659	6.8287	40.599
1372.7	-1.3105	6.9183	-0.13991	5.1969	5.8673	40.232
1372.7	-1.1679	6.8089	-0.24051	4.7667	5.3152	39.188
1372.8	-1.0539	6.733	-0.17133	6.1364	4.7536	37.058
1372.8	-1.0198	6.8617	-0.016535	8.5266	3.2861	36.081
1372.8	-1.1294	7.3328	0.05776	9.0278	3.1188	31.526
1372.8	-1.2782	7.316	0.049723	6.7534	1.7297	24.781
1372.8	-1.2754	7.4271	0.02985	6.5877	1.37	20.692
1372.9	-1.664	7.6883	-0.011314	5.795	0.72688	16.956
1372.9	-1.6679	7.8136	-0.32928	3.3297	-0.58118	13.714
1372.9	-1.7852	8.2563	-0.25164	4.6285	-1.8733	10.601
1372.9	-1.6179	8.6873	-0.14767	5.5532	-2.3203	6.1558
1372.9	-1.7526	8.9882	0.12004	6.2748	-1.8629	3.0548
1373	-1.7508	9.1779	0.14489	6.5608	-0.5021	2.4986
1373	-1.5599	9.3268	0.049778	6.0557	0.039476	3.4964
1373	-1.7454	9.4658	0.064288	3.8817	2.1725	3.5862
1373	-1.5894	9.4045	0.013691	0.70456	4.2694	1.8184
1373	-1.5606	9.6438	0.12359	-0.50378	5.6321	-0.52436
1373.1	-1.6229	9.4381	0.28696	-0.608	6.7234	0.6722
1373.1	-1.7348	9.263	0.20878	-1.1198	9.6672	1.9182
1373.1	-1.6042	9.2065	0.037881	-1.4326	11.312	1.1905
1373.1	-1.2774	9.1588	-0.09704	-2.0098	11.991	1.1774
1373.1	-0.9382	9.2742	-0.37369	-2.3613	11.173	2.3601
1373.2	-0.97549	9.667	-0.70049	-0.94158	9.6469	2.6896
1373.2	-0.923	9.751	-0.89191	1.5215	7.7174	1.2328
1373.2	-0.90462	9.6132	-0.80896	1.9189	5.9853	0.2109
1373.2	-0.76168	9.408	-0.37345	0.5637	4.3917	-1.0838
1373.2	-0.68843	9.6769	-0.12733	-0.09235	2.6613	-3.1641
1373.3	-0.68389	9.7555	-0.082138	1.2397	3.524	-4.9053
1373.3	-0.76537	9.5521	-0.25158	1.758	4.2853	-4.4422
1373.3	-0.75892	9.3791	-0.46907	0.99295	4.0112	-3.9694
1373.3	-0.78884	9.2381	-0.49874	0.36261	3.1774	-3.8449
1373.3	-0.8414	9.4949	-0.45038	0.68886	2.1817	-5.4024
1373.4	-0.81253	9.5193	-0.4947	1.8734	1.4468	-6.1422
1373.4	-0.72539	9.4489	-0.49818	2.1055	-0.75641	-4.372
1373.4	-0.67325	9.3559	-0.49879	1.8115	-1.8717	-3.3404
1373.4	-0.65107	9.396	-0.54275	2.022	-2.6961	-3.7751
1373.4	-0.6083	9.5337	-0.45305	2.4256	-3.8426	-3.5343
1373.5	-0.51371	9.5954	-0.35112	1.8621	-4.434	-3.5612
1373.5	-0.68498	9.5266	-0.24369	1.8546	-4.2131	-3.5731
1373.5	-0.57642	9.3665	-0.15474	2.5663	-4.3849	-3.3685
1373.5	-0.62034	9.4358	-0.23653	2.2037	-3.6421	-2.4867
1373.5	-0.62479	9.5264	-0.30135	1.4462	-2.9737	-2.7744
1373.6	-0.62857	9.4567	-0.20378	1.7121	-2.3682	-2.7943
1373.6	-0.56796	9.558	-0.24428	1.6535	-1.7047	-2.0448
1373.6	-0.62264	9.4881	-0.23087	1.2406	-0.91354	-2.209
1373.6	-0.72424	9.5313	-0.18279	0.78138	0.44889	-2.5612
1373.6	-0.72481	9.4909	-0.27116	0.92148	1.4853	-2.3851
1373.7	-0.74983	9.4567	-0.352	0.74273	2.091	-1.9007
1373.7	-0.68043	9.3701	-0.34534	0.085693	2.2616	-1.2288
1373.7	-0.70076	9.4544	-0.43033	0.28041	1.635	-1.2984
1373.7	-0.75008	9.5088	-0.38446	0.81342	1.0935	-1.4704
1373.7	-0.77591	9.421	-0.36511	0.99133	0.9088	-0.99728
1373.8	-0.78174	9.4204	-0.44096	0.72542	0.73331	-1.2505
1373.8	-0.81052	9.506	-0.30065	0.66462	0.82521	-1.7691
1373.8	-0.80003	9.4782	-0.34417	0.70147	0.56208	-1.8757
1373.8	-0.66267	9.4014	-0.39942	0.70623	0.42939	-1.7136
1373.8	-0.7567	9.3275	-0.46475	0.64432	0.63633	-1.8406
1373.9	-0.80506	9.4667	-0.35545	0.71801	-0.034902	-1.9989
1373.9	-0.84631	9.5387	-0.31267	0.82114	-0.4936	-2.2866
1373.9	-0.86638	9.4621	-0.37097	0.84942	-0.36326	-2.3005
1373.9	-0.85368	9.3913	-0.36403	0.91801	-0.67163	-2.0009
1373.9	-0.85973	9.4203	-0.36157	0.70945	-1.2965	-2.3707
1374	-1.0082	9.4578	-0.1028	0.6009	-1.2153	-2.6549
1374	-1.0557	9.5042	-0.094557	1.0731	-0.22851	-2.6336
1374	-1.2161	9.5761	-0.060581	-0.069027	-0.026306	-1.5751
1374	-1.357	9.5458	-0.19159	-1.9708	-0.68336	-1.4174
1374	-1.3496	9.4675	-0.19418	-1.7331	-1.8987	-0.70853
1374.1	-1.2954	9.3166	-0.33275	-1.004	-2.655	0.28238
1374.1	-1.2676	9.2248	-0.20507	-0.85151	-2.5437	-1.4315
1374.1	-1.2649	9.3862	-0.13831	-1.7243	-1.7349	-3.2279
1374.1	-1.293	9.3967	-0.13988	-1.1831	-1.6504	-5.4605
1374.1	-1.43	9.481	-0.012794	-0.16985	-0.73415	-10.438
1374.2	-1.5579	9.3677	0.13355	-0.88622	0.95897	-16.465
1374.2	-1.518	9.0426	-0.027808	-2.9468	0.74262	-20.391
1374.2	-1.6268	8.8793	-0.18868	-4.0249	1.1021	-21.74
1374.2	-1.8136	8.886	-0.28182	-4.9359	0.54345	-24.714
1374.2	-1.6782	8.6557	-0.22119	-7.2376	-1.2049	-29.138
1374.3	-1.875	8.6515	-0.047161	-5.9663	-2.0496	-32.588
1374.3	-2.0058	8.3269	0.2132	-2.1677	-1.2774	-36.688
1374.3	-1.9184	7.6698	0.29571	-0.61487	-1.8513	-38.417
1374.3	-1.9636	7.9847	0.15292	1.0189	1.524	-35.514
1374.3	-1.7373	8.3355	0.033652	1.2331	2.7235	-35.907
1374.4	-1.8361	8.5745	0.076631	-1.3063	4.1289	-37.073
1374.4	-1.8342	8.5187	0.28627	-2.3135	5.4657	-39.613
1374.4	-1.6582	7.7606	0.082652	-1.8261	5.3727	-45.802
1374.4	-1.968	7.4905	-0.25353	-1.907	4.9221	-48.157
1374.4	-1.3691	7.9863	-0.29345	-1.3699	5.331	-49.78
1374.5	-1.5429	7.8535	0.042213	-0.9002	4.8828	-55.379
1374.5	-2.0293	8.2524	-0.11103	-0.18685	4.9032	-58.448
1374.5	-1.7402	7.6236	-0.42861	-2.6814	2.3295	-60.435
1374.5	-2.0653	7.0552	-0.13123	-1.2425	1.4828	-60.427
1374.5	-2.0729	6.921	0.11424	0.54041	1.8384	-58.838
1374.6	-2.2776	6.8118	0.25596	0.3149	2.4795	-57.02
1374.6	-2.2335	7.7285	0.0082217	3.7402	2.8899	-55.141
1374.6	-2.266	7.5532	-0.21432	2.9528	1.6732	-56.946
1374.6	-2.8647	6.9422	-0.13186	-0.40105	2.2713	-53.984
1374.6	-2.5034	7.0161	-0.070823	2.0006	0.64148	-50.336
1374.7	-3.3967	6.7976	0.049122	4.5792	1.9111	-46.554
1374.7	-3.5867	7.2425	-0.13956	5.6284	2.5707	-39.659
1374.7	-3.7945	7.3915	-0.14944	3.7744	-3.4157	-37.711
1374.7	-3.6878	7.441	-0.0015957	2.5539	-5.8538	-33.239
1374.7	-4.5327	7.5774	-0.3771	1.8562	-8.2902	-30.829
1374.8	-4.3803	7.6504	-0.52808	0.39505	-9.2057	-26.04
1374.8	-4.6105	7.6285	-0.42172	5.0667	-8.3265	-23.017
1374.8	-5.0019	7.5606	0.046089	6.05	-9.0837	-17.776
1374.8	-4.61	7.3472	0.35295	3.362	-10.577	-12.72
1374.8	-5.1909	7.6754	0.47838	-0.6584	-8.7419	-8.1882
1374.9	-4.9	8.2158	0.28824	-0.034458	-6.2162	-4.4384
1374.9	-4.9993	7.8595	-0.16927	1.1092	-4.545	-0.23016
1374.9	-4.0779	7.4357	-0.34059	-0.83449	-2.5162	0.26219
1374.9	-4.7553	7.5417	0.59957	0.48076	-0.58089	4.3265
1374.9	-5.6319	8.3498	1.2219	3.7388	-0.3781	16.798
1375	-4.8841	8.4076	0.47516	1.0574	0.91812	19.813
1375	-4.3295	7.971	-0.82704	-3.7646	5.4799	20.59
1375	-5.0536	8.0637	-0.47856	-4.3836	6.821	23.8
1375	-5.102	8.9614	1.3802	0.015031	3.4162	29.533
1375	-5.1814	8.7699	1.7583	1.887	2.1182	28.673
1375.1	-5.0571	8.547	0.33247	0.20627	7.4156	30.964
1375.1	-4.9754	8.5988	-0.3537	-0.92349	12.035	35.515
1375.1	-5.244	8.9102	-0.44713	-4.8664	11.739	37.72
1375.1	-4.7153	8.9696	-0.076214	-6.9681	7.6625	39.894
1375.1	-4.491	8.9661	0.78643	-4.3457	4.3993	41.139
1375.2	-4.3293	8.8636	0.79434	-1.2409	6.9318	43.529
1375.2	-4.2113	8.6537	0.41748	-3.5684	10.624	48.666
1375.2	-3.6893	9.1453	-0.17499	-6.0445	7.5486	54.015
1375.2	-3.4157	9.001	-0.2142	-2.6961	5.2416	58.299
1375.2	-3.2604	9.0235	0.20484	2.3176	9.3056	62.36
1375.3	-2.8486	9.3004	0.18739	4.3296	12.101	67.759
1375.3	-2.462	9.6851	-0.51499	1.0053	9.6462	72.253
1375.3	-1.9295	9.5651	-0.71117	-1.7661	4.797	76.688
1375.3	-1.2651	9.8326	-0.70417	-1.5842	1.1716	80.339
1375.3	-0.77793	10.652	-0.24849	2.9718	1.2232	84.795
1375.4	-0.31116	11.123	-0.021284	6.3807	3.1692	88.256
1375.4	0.142	11.123	0.15342	5.9067	4.3353	87.175
1375.4	0.53406	11.192	0.056339	2.2343	4.4557	86.255
1375.4	0.72317	10.843	-0.0066857	-0.39628	2.7726	82.681
1375.4	0.99236	10.412	0.050631	0.26807	1.6439	76.082
1375.5	1.0783	10.26	0.14211	0.67736	1.2522	69.451
1375.5	1.0903	10.439	0.27749	1.1655	1.3906	64.376
1375.5	1.2874	10.327	0.36619	1.6818	3.2047	58.849
1375.5	1.4735	9.9556	0.31777	1.8517	6.7478	52.685
1375.5	1.5895	10.015	0.25951	1.6972	9.038	49.596
1375.6	1.8572	10.302	0.27242	1.462	9.6237	47.315
1375.6	1.7615	10.533	0.16755	1.1226	9.309	43.973
1375.6	2.1925	10.199	-0.021869	-0.56376	7.4062	40.411
1375.6	2.2402	10.364	-0.29441	-1.7028	4.9611	35.007
1375.6	2.4779	10.431	-0.41193	-1.7659	2.5901	34.192
1375.7	2.4801	10.524	-0.25275	0.21716	0.59857	28.024
1375.7	2.5237	10.231	0.034848	2.4368	-0.85091	20.589
1375.7	2.8402	9.866	0.20835	3.4452	-1.1471	16.566
1375.7	2.8445	10.02	0.21647	3.4955	0.54831	15.113
1375.7	2.6018	9.9739	0.20559	1.5225	2.3751	14.19
1375.8	2.5462	9.6736	-0.02047	0.77876	2.3175	10.429
1375.8	2.8506	9.6216	-0.060777	0.74359	1.8655	9.5077
1375.8	2.7611	9.8052	-0.13179	0.36843	2.5331	10.978
1375.8	2.6022	9.8469	-0.23814	0.51992	2.5515	9.1868
1375.8	2.571	9.9309	-0.063653	2.1297	1.8537	5.716
1375.9	2.3303	9.8891	0.078424	3.0479	1.0046	3.6211
1375.9	2.8086	9.9741	0.10172	1.9357	-0.50553	2.844
1375.9	2.355	9.8526	-0.039197	0.25753	1.8279	-0.13977
1375.9	2.2545	9.8025	-0.17909	-0.46146	0.70225	-0.17912
1375.9	2.2442	9.7861	0.013113	1.7635	-0.47443	-2.1508
1376	2.2866	9.6447	0.16353	3.3172	-0.53156	-4.0868
1376	2.2933	9.6571	0.15872	1.9423	-0.1826	-3.3507
1376	2.2218	9.7142	0.07345	0.57312	0.30928	-3.1739
1376	2.3366	9.6654	0.015302	0.80621	1.2659	-4.0337
1376	2.3233	9.5963	0.079574	0.80658	2.1307	-4.6562
1376.1	2.3007	9.6488	0.077662	-0.42118	2.0223	-4.4105
1376.1	2.3206	9.7176	0.1355	0.032331	2.6741	-4.0796
1376.1	2.2627	9.6723	0.10121	0.85682	2.7098	-4.6872
1376.1	2.3447	9.6835	0.081859	0.98913	1.4966	-4.452
1376.1	2.1389	9.666	-0.0061679	0.95745	1.682	-4.1163
1376.2	2.2034	9.6505	0.087958	0.80616	1.8627	-4.602
1376.2	2.2227	9.5687	0.075638	1.3911	1.862	-4.1814
1376.2	2.2394	9.7763	0.12469	1.2053	1.3061	-2.5901
1376.2	2.2059	9.7375	0.099732	0.7531	0.94377	-2.9873
1376.2	2.1146	9.6485	0.087962	0.89547	1.2045	-4.2104
1376.3	2.1389	9.5589	0.096088	1.7952	1.8722	-3.1979
1376.3	2.2272	9.5762	0.101	1.7562	1.9359	-2.5228
1376.3	2.1751	9.6731	0.069345	0.54234	1.9339	-2.0976
1376.3	2.2203	9.6544	-0.014287	-0.020548	1.4809	-2.3051
1376.3	2.2241	9.6219	-0.1065	-0.07683	0.70353	-2.3946
1376.4	2.1411	9.666	-0.054232	1.0728	0.57264	-2.3744
1376.4	2.1487	9.6347	0.13267	1.9228	0.90021	-2.4762
1376.4	2.1705	9.5909	0.1484	1.4981	0.80689	-2.4235
1376.4	2.2096	9.7602	0.074592	0.91326	1.0301	-1.2146
1376.4	2.0505	9.6736	0.035533	0.92978	1.3116	-1.5039
1376.5	2.1302	9.4937	0.086626	1.0228	1.0079	-2.8834
1376.5	2.275	9.5952	0.13849	1.1314	1.3469	-2.239
1376.5	2.2489	9.6797	0.086966	1.0642	1.4626	-1.0238
1376.5	2.3178	9.6959	0.1061	1.1635	1.4064	-1.4233
1376.5	2.2167	9.604	0.093487	0.92657	1.5724	-2.1147
1376.6	2.2239	9.6142	0.011256	0.7658	1.3136	-1.5351
1376.6	2.2621	9.6558	0.061536	0.73024	1.2256	-1.0876
1376.6	2.2611	9.7383	0.046394	0.94823	1.0929	-1.4367
1376.6	2.1788	9.6727	0.11354	1.3744	1.0307	-2.0952
1376.6	2.2672	9.5628	0.17248	1.3299	1.0011	-2.3065
1376.7	2.277	9.6526	0.085807	0.94623	0.79528	-1.8424
1376.7	2.5173	9.8379	0.087708	0.97194	0.26679	-1.8723
1376.7	2.4446	10.117	0.064781	1.2766	-1.0481	-3.6633
1376.7	2.4324	10.169	0.21371	1.531	-1.3386	-5.8814
1376.7	2.5063	10.119	0.067181	1.6072	-1.4334	-9.1215
1376.8	2.4285	10.162	-0.0001871	1.338	-2.448	-10.234
1376.8	2.3617	10.128	0.014542	0.77689	-0.93515	-12.069
1376.8	2.476	9.9764	0.018725	0.089889	-0.14785	-18.061
1376.8	2.6301	9.8806	0.072301	0.29587	-0.82608	-22.743
1376.8	2.7278	10.167	-0.09151	-0.081487	-0.63762	-23.457
1376.9	2.5516	10.445	-0.28658	-1.9925	-1.7235	-26.149
1376.9	2.475	10.507	-0.31081	-2.6329	-4.1171	-34.072
1376.9	2.529	10.476	-0.23225	-1.6105	-6.6306	-41.991
1376.9	2.3309	10.529	-0.017003	-1.9314	-7.2155	-47.424
1376.9	2.1925	10.768	0.10587	-3.3296	-6.7542	-54.94
1377	1.811	10.189	0.2758	-5.2525	-5.2494	-62.473
1377	1.6235	10.515	0.15855	-2.4647	-2.2794	-73.064
1377	1.6222	10.662	0.17477	-1.2072	0.60008	-80.697
1377	1.9317	10.234	0.0072052	-2.5468	2.7801	-82.717
1377	2.3734	10.398	-0.10181	2.2292	3.6861	-86.543
1377.1	2.7992	9.9601	-0.13112	5.1101	4.6751	-85.704
1377.1	2.5904	10.604	0.2458	16.715	1.7113	-92.33
1377.1	1.8533	11.868	0.62929	18.04	-0.4764	-105.67
1377.1	0.13852	10.712	1.4609	8.7452	-9.0333	-120.71
1377.1	-0.99395	10.507	0.84415	5.8626	-1.9793	-119.07
1377.2	-2.1418	10.553	0.33625	6.5436	8.8884	-98.634
1377.2	-2.3817	10.42	0.1557	6.2183	8.536	-91.029
1377.2	-3.694	9.7882	-0.039355	7.7365	6.6588	-87.928
1377.2	-4.0883	9.5023	-0.28596	9.9484	4.7062	-76.75
1377.2	-3.7966	9.079	-0.51581	9.5166	3.7671	-67.137
1377.3	-3.8863	9.3612	-0.46908	7.0327	0.97839	-54.78
1377.3	-3.9978	9.708	-0.71132	3.5212	1.3756	-38.293
1377.3	-4.2193	9.488	-0.62655	0.51986	-0.069319	-30.164
1377.3	-4.4295	9.3792	-0.4722	-3.3	-0.96079	-21.672
1377.3	-4.5692	9.795	-0.3931	-5.1037	-2.0826	-16.98
1377.4	-4.9369	9.1679	-0.23428	-4.5208	-3.866	-16.715
1377.4	-4.6184	8.7271	-0.023041	-3.8607	-4.7547	-13.355
1377.4	-4.4706	9.3095	-0.16353	-0.37962	-4.6617	-7.3064
1377.4	-4.7019	9.3148	-0.25389	-0.40713	-4.635	-0.19773
1377.4	-4.4314	9.0129	-0.36546	-0.93239	-3.8077	4.4229
1377.5	-4.2764	8.9414	-0.14234	-0.4444	-3.7605	8.4668
1377.5	-4.3567	9.1062	-0.21995	-1.2782	-4.9709	12.449
1377.5	-4.0009	8.596	0.011723	-0.73911	-6.4084	15.329
1377.5	-3.7671	8.1597	0.42829	-0.064759	-6.1207	17.676
1377.5	-3.5222	8.1494	0.39161	1.262	-4.2197	20.542
1377.6	-3.4522	8.2639	0.32682	0.98955	-1.8442	23.053
1377.6	-3.4411	8.6907	0.20768	-0.035121	-0.58784	24.988
1377.6	-3.107	8.8063	0.011165	-1.1492	0.59934	25.635
1377.6	-3.0721	8.5351	0.08745	-2.1936	1.6723	25.59
1377.6	-2.8594	8.3942	0.16417	-0.94448	1.8284	25.771
1377.7	-2.7529	8.4778	0.080888	1.5264	1.5205	25.154
1377.7	-2.7151	8.5084	0.038517	1.8654	1.2633	25.792
1377.7	-2.3315	8.5222	0.036025	3.2587	1.2524	26.27
1377.7	-2.2948	8.2197	-0.02219	4.011	1.3186	26.908
1377.7	-2.0412	7.9867	0.045818	4.5683	1.482	27.843
1377.8	-1.8632	7.9581	0.071225	5.7954	0.96923	29.283
1377.8	-1.664	7.8552	0.070471	7.2674	-0.26641	31.127
1377.8	-1.5176	7.5756	0.045036	8.3574	-2.0395	32.3
1377.8	-1.3435	7.3841	0.067876	8.5932	-3.1033	33.055
1377.8	-1.262	7.5039	0.01246	8.9351	-2.5801	34.722
1377.9	-0.95011	7.0583	0.031908	9.667	-3.0328	34.432
1377.9	-1.05	6.9307	0.19172	9.159	-3.3525	31.85
1377.9	-1.0505	6.8227	0.31583	7.5944	-2.7493	30.928
1377.9	-0.96798	6.807	0.29607	6.7847	-3.6463	29.884
1377.9	-1.1176	6.7031	0.31785	6.4455	-3.5249	27.138
1378	-1.1531	6.7472	0.41882	6.6537	-3.0422	25.049
1378	-1.2209	7.1219	0.48125	6.4743	-0.5343	21.618
1378	-1.566	7.2291	0.47652	5.1385	2.9466	17.613
1378	-1.696	7.4337	0.20779	3.826	4.8029	14.222
1378	-1.7336	7.7628	0.11224	4.096	5.474	13.369
1378.1	-1.6105	8.0287	0.068485	4.2183	5.0063	11.144
1378.1	-1.6065	8.4317	-0.016361	4.0737	5.634	8.5084
1378.1	-1.4477	8.9062	-0.23353	3.629	5.1329	8.8592
1378.1	-1.5524	9.382	-0.21763	4.2516	6.9259	8.1201
1378.1	-1.5292	9.5599	-0.017765	3.1279	8.7421	6.0131
1378.2	-1.6668	9.5137	0.07508	0.92596	10.129	5.2765
1378.2	-1.4087	9.2823	-0.016255	-0.010962	10.917	4.6323
1378.2	-1.5267	9.3491	-0.306	0.22614	11.226	1.7045
1378.2	-1.592	9.5402	-0.20467	-0.041962	11.123	-1.6639
1378.2	-1.5252	9.5468	-0.14707	-1.4737	11.861	-2.7446
1378.3	-1.4969	9.4625	-0.43793	-1.7639	11.78	-2.9511
1378.3	-1.364	9.3299	-0.60419	-0.51325	9.05	-2.3669
1378.3	-1.1547	9.1927	-0.74243	0.053843	5.8475	-2.6495
1378.3	-0.93441	9.3614	-0.66173	0.96699	3.3465	-2.9494
1378.3	-0.78636	9.5787	-0.41265	1.7181	1.4616	-2.9653
1378.4	-0.77041	9.6306	-0.34545	1.3178	0.3183	-3.659
1378.4	-0.83343	9.7218	-0.28825	2.1143	-0.4463	-4.7231
1378.4	-0.68265	9.5011	-0.090349	2.2603	-0.78551	-4.7799
1378.4	-0.65986	9.387	-0.11611	0.97767	-0.98854	-4.6658
1378.4	-0.76775	9.4637	-0.39877	0.68427	-0.5861	-5.9881
1378.5	-0.8316	9.4347	-0.42236	1.7082	-0.19547	-6.202
1378.5	-0.75414	9.4091	-0.3012	1.7955	-0.67803	-5.1137
1378.5	-0.71777	9.5842	-0.41829	1.097	-1.4344	-5.0991
1378.5	-0.67815	9.4356	-0.4719	1.1801	-1.9931	-4.9925
1378.5	-0.64823	9.3185	-0.33895	1.0968	-2.5828	-4.3084
1378.6	-0.59857	9.4088	-0.26161	1.4801	-2.8045	-3.6091
1378.6	-0.72934	9.4796	-0.27665	2.0155	-2.5594	-3.7443
1378.6	-0.88973	9.4406	-0.20881	2.0618	-2.5505	-3.5605
1378.6	-0.76425	9.4511	-0.17892	1.8259	-2.5251	-3.0401
1378.6	-0.74206	9.4915	-0.23799	1.5542	-1.8039	-3.3027
1378.7	-0.84743	9.4612	-0.17255	1.83	-0.49962	-3.4957
1378.7	-0.88195	9.3403	-0.088434	1.8674	0.10497	-3.8371
1378.7	-0.80675	9.3769	-0.2941	1.0618	0.38076	-2.6227
1378.7	-0.92882	9.546	-0.30417	0.99866	1.1026	-2.462
1378.7	-0.85461	9.4374	-0.20406	1.5416	1.2421	-2.8743
1378.8	-0.82153	9.425	-0.075563	1.7143	1.1916	-1.9516
1378.8	-0.8199	9.4365	-0.18886	1.0968	0.91514	-2.1599
1378.8	-0.85077	9.5206	-0.22428	1.2255	1.5658	-2.9662
1378.8	-0.8666	9.3559	-0.2027	1.5909	1.0672	-2.3158
1378.8	-0.86656	9.3479	-0.28658	1.4122	1.1835	-1.8019
1378.9	-0.89822	9.443	-0.27314	1.2486	1.4462	-2.1811
1378.9	-0.93234	9.4386	-0.15277	1.3377	1.1414	-2.191
1378.9	-0.82176	9.4361	-0.18647	1.1805	0.94465	-1.7474
1378.9	-0.9028	9.4055	-0.25515	0.96735	1.0508	-1.4213
1378.9	-0.91734	9.4526	-0.34098	1.1388	0.62058	-1.528
1379	-0.86324	9.535	-0.17262	1.0953	0.22183	-1.9364
1379	-0.877	9.4927	-0.30429	1.1236	0.090746	-2.1329
1379	-0.98879	9.3826	-0.30243	1.6775	-0.40837	-1.8522
1379	-0.98202	9.3416	-0.28088	1.6606	-0.94612	-1.2966
1379	-0.92774	9.4534	-0.1744	1.3862	-1.3804	-1.7207
1379.1	-0.98456	9.465	-0.23716	2.0098	-1.0361	-1.728
1379.1	-0.92809	9.4136	-0.2489	2.1965	-1.0591	-1.5365
1379.1	-0.89662	9.3299	-0.24241	1.6431	-1.3842	-0.67491
1379.1	-0.8911	9.4866	-0.27191	1.4776	-1.0474	-1.0938
1379.1	-0.84143	9.51	-0.14652	2.1381	-0.19893	-1.5776
1379.2	-1.0287	9.4263	-0.1674	2.0564	0.72751	-1.0939
1379.2	-0.97893	9.3433	-0.30856	1.6428	0.71915	-1.0673
1379.2	-0.92837	9.4724	-0.33582	1.3525	0.72101	-1.3186
1379.2	-0.95056	9.446	-0.19732	1.4503	1.1588	-0.9012
1379.2	-0.91336	9.4104	-0.26867	1.3673	0.73129	-1.2111
1379.3	-0.82723	9.4166	-0.30373	1.3749	0.23704	-1.1266
1379.3	-0.92003	9.4182	-0.2116	1.5548	0.58962	-0.82628
1379.3	-0.96703	9.5082	-0.31355	1.8015	0.90061	-1.2255
1379.3	-1.0401	9.4932	-0.33828	1.7406	0.49342	-1.1167
1379.3	-1.0859	9.514	-0.29361	1.4085	-0.58273	-1.6339
1379.4	-1.2766	9.5518	-0.21542	1.6851	-1.7429	-3.0878
1379.4	-1.4716	9.6611	-0.19672	2.1909	-2.4744	-5.1268
1379.4	-1.3962	9.4699	-0.28808	2.643	-3.3346	-7.2554
1379.4	-1.4413	9.4061	-0.091504	2.9654	-2.7447	-9.0728
1379.4	-1.6097	9.5581	0.12716	2.737	-1.8636	-11.664
1379.5	-1.8594	9.5974	0.091328	2.6535	-1.1749	-16.062
1379.5	-1.9807	9.321	-0.1138	2.7069	-0.28213	-20.691
1379.5	-1.9359	9.1891	-0.15166	1.6091	0.91946	-25.208
1379.5	-2.1446	9.0344	-0.19917	0.15037	1.8785	-29.624
1379.5	-2.2072	8.7589	-0.22902	0.10887	1.8422	-32.998
1379.6	-2.1031	8.364	-0.24748	0.53725	2.1669	-36.903
1379.6	-2.1394	8.1751	-0.3446	-0.36591	1.8551	-39.672
1379.6	-2.0755	8.0928	-0.35936	-1.3665	-0.031859	-42.456
1379.6	-2.2205	7.7749	-0.34502	-1.6926	-0.85812	-48.176
1379.6	-1.942	7.3791	-0.23016	-1.5156	-3.2033	-50.756
1379.7	-1.9391	6.9596	-0.047059	0.33805	-3.0003	-50.234
1379.7	-1.8866	7.3401	0.028238	2.1428	-2.0903	-49.382
1379.7	-1.9797	8.0345	0.092487	3.0647	-0.76209	-52.521
1379.7	-1.9036	7.9798	0.024122	1.6824	-0.015642	-57.315
1379.7	-2.264	7.6161	0.31274	0.91501	2.4772	-60.664
1379.8	-2.3096	6.9227	0.38126	0.52374	2.9162	-60.611
1379.8	-2.2396	7.0411	0.21495	-0.58276	3.7014	-56.502
1379.8	-2.0637	7.8224	-0.24031	0.92223	5.4509	-57.127
1379.8	-2.3443	7.5407	-0.99253	-0.062815	2.7807	-57.643
1379.8	-2.5247	6.9791	-1.1708	-3.7397	-0.52309	-55.202
1379.9	-2.5175	6.7837	-0.51295	-5.7615	-3.2887	-55.829
1379.9	-2.7857	6.7422	-0.2712	-6.4167	-8.4923	-51.52
1379.9	-2.9365	6.9372	0.13321	-4.8744	-11.769	-47.364
1379.9	-3.2983	6.882	0.315	-2.8445	-11.969	-45.339
1379.9	-3.1171	6.721	0.11299	-4.2341	-15.038	-38.373
1380	-3.4381	6.6505	0.24925	-5.4171	-13.731	-30.537
1380	-4.0191	6.8143	0.25809	-5.2279	-9.1756	-23.849
1380	-3.9524	7.0139	0.33429	-3.5315	-3.4718	-17.298
1380	-3.8316	7.5092	0.24265	-1.1385	-1.9069	-14.149
1380	-4.066	7.2549	0.29667	-6.3545	-3.4525	-11.498
1380.1	-5.0786	7.095	0.62279	-8.8279	-0.56249	-5.4069
1380.1	-4.7172	7.5583	0.3781	-4.1467	0.11209	0.95875
1380.1	-3.8748	8.448	-0.033068	-1.2458	2.2062	-1.4947
1380.1	-4.3665	8.3703	0.37868	1.7245	3.4598	-5.8209
1380.1	-5.1018	7.6861	0.22062	6.074	2.5347	-4.4698
1380.2	-5.0673	7.8629	-0.31157	1.6172	4.183	-0.10007
1380.2	-5.2027	8.2912	-0.77753	-0.86775	7.4667	2.1363
1380.2	-4.7003	8.0774	-0.47664	0.48546	7.3994	4.2273
1380.2	-4.8153	7.8172	0.30514	6.4758	7.1751	4.9425
1380.2	-5.0154	8.0688	0.52891	5.6334	6.7068	10.246
1380.3	-5.0668	8.1802	-0.20721	0.64651	5.0784	14.294
1380.3	-5.0858	8.3097	-0.66954	1.1558	6	14.597
1380.3	-4.759	8.2446	-0.13042	7.2256	6.2991	17.252
1380.3	-4.4476	8.4029	0.93912	6.7165	2.3804	19.023
1380.3	-5.2549	8.2401	0.21626	0.85019	2.5945	25.061
1380.4	-5.0648	8.3732	-0.24051	0.94451	6.5562	32.827
1380.4	-4.2588	8.945	0.0042072	5.9761	8.9196	34.984
1380.4	-4.3018	8.8113	-0.11641	2.5818	8.1469	35.716
1380.4	-4.6969	8.7761	-0.085805	-1.298	5.5523	42.437
1380.4	-4.6078	9.1326	0.4714	1.3288	3.651	49.757
1380.5	-4.3532	8.839	0.40596	0.84232	4.8588	53.484
1380.5	-3.8114	9.3905	0.1412	-1.8958	5.2909	57.325
1380.5	-3.5718	9.477	-0.26666	-3.2664	4.68	60.54
1380.5	-3.4028	9.2274	0.033788	-1.2618	4.1879	61.285
1380.5	-2.9289	9.2784	0.22945	1.3878	8.6748	64.672
1380.6	-2.7648	9.5022	-0.10622	1.464	10.18	69.349
1380.6	-2.1044	9.8885	-0.50121	-0.37269	7.0239	74.609
1380.6	-1.6978	10.712	-0.62101	-1.3208	4.5052	80.763
1380.6	-0.99879	10.964	-0.58973	1.2598	4.0237	86.471
1380.6	-0.17137	11.134	-0.16356	6.6225	6.0492	86.956
1380.7	0.3156	11.139	0.27899	10.846	5.3356	86.934
1380.7	0.62087	11.145	0.025169	4.1594	5.5676	84.741
1380.7	1.1238	10.748	-0.21219	0.035855	6.8185	82.028
1380.7	1.0503	10.528	-0.089842	0.81594	5.7628	74.647
1380.7	1.3166	9.9815	0.047662	0.10834	5.2867	67.788
1380.8	1.3503	9.9281	-0.15182	-0.86106	5.1305	61.188
1380.8	1.6472	10.074	-0.28137	-2.2964	4.7512	61.661
1380.8	1.4984	10.141	-0.25714	-2.3003	3.9595	57.244
1380.8	1.7386	10.106	-0.1056	-0.24842	3.0539	51.584
1380.8	1.9255	9.9533	-0.20652	0.29802	3.0926	46.979
1380.9	1.9487	10.174	-0.25779	0.1385	3.0903	45.235
1380.9	2.0056	10.47	-0.14792	0.77255	3.7765	44.247
1380.9	2.2865	10.44	-0.016206	0.4846	3.7453	37.816
1380.9	2.1521	10.395	-0.032004	0.44786	3.1331	33.236
1380.9	2.1158	10.125	-0.13565	0.15574	0.74013	31.527
1381	2.4744	10.012	-0.17668	0.14181	0.30762	26.417
1381	2.5778	10.232	0.18144	1.9141	2.5763	21.695
1381	2.6281	10.275	0.23261	3.2996	3.9821	19.323
1381	2.3647	10.123	0.078938	2.1842	3.4655	16.379
1381	2.6332	9.8148	-0.089966	0.44596	1.5522	13.354
1381.1	2.9177	9.742	-0.19145	-0.50465	1.8228	10.83
1381.1	2.7667	9.745	-0.13164	0.72661	3.1823	10.357
1381.1	2.6785	9.6871	0.049103	2.7233	3.0955	9.4147
1381.1	3.0074	9.7569	0.11548	3.5478	3.0798	8.2761
1381.1	2.8113	9.9331	0.070671	2.5533	3.9903	7.4964
1381.2	2.8951	9.9729	-0.028456	1.4859	5.0048	6.9705
1381.2	2.5716	9.9438	-0.23622	0.82425	5.6892	3.7111
1381.2	2.7509	9.8216	-0.097342	1.2102	5.0829	1.4983
1381.2	2.6469	9.7608	-0.03996	1.2389	5.8234	-0.70189
1381.2	2.6015	9.761	-0.17297	-0.40834	3.9055	-0.49881
1381.3	2.501	9.8213	-0.33619	-0.98909	2.3537	-1.4761
1381.3	2.6716	9.7165	-0.29499	-0.47073	1.957	-3.9006
1381.3	2.3293	9.4842	-0.10178	0.60812	2.5445	-5.9256
1381.3	2.3471	9.4163	-0.045858	1.471	1.8552	-4.0089
1381.3	2.436	9.5926	0.0001224	1.6674	1.2623	-2.6807
1381.4	2.3707	9.6522	-0.091085	0.49583	1.0962	-2.0697
1381.4	2.3272	9.655	-0.19857	0.34175	-0.35706	-1.3924
1381.4	2.3732	9.5671	-0.13404	0.69628	-1.0538	-2.1566
1381.4	2.5484	9.6685	0.052758	1.4363	-0.61888	-3.5187
1381.4	2.385	9.7734	0.13195	1.86	-0.14287	-3.4621
1381.5	2.3657	9.7003	0.058426	0.86042	-0.30791	-3.5171
1381.5	2.4152	9.6816	0.030087	0.48258	0.31952	-4.26
1381.5	2.3581	9.6923	0.0040222	0.78351	1.1083	-4.7071
1381.5	2.3713	9.6472	0.0045184	1.2944	1.5615	-4.3937
1381.5	2.3218	9.6366	0.040612	1.6118	1.2056	-4.4722
1381.6	2.3963	9.6302	0.0088408	1.0203	1.1264	-3.7768
1381.6	2.3974	9.5475	-0.023556	0.91077	1.6476	-4.0642
1381.6	2.3567	9.521	-0.024621	1.49	2.0206	-3.6606
1381.6	2.5045	9.635	-0.044685	1.6882	1.5267	-3.0032
1381.6	2.3805	9.6924	0.016921	1.7461	1.8819	-2.7525
1381.7	2.3845	9.5705	-0.053779	1.3112	1.2093	-2.7562
1381.7	2.4115	9.5662	-0.17396	1.2098	0.70521	-2.6806
1381.7	2.3519	9.6234	-0.090361	2.0147	1.0734	-2.407
1381.7	2.4824	9.6102	-0.0101	2.5175	1.466	-2.4678
1381.7	2.3447	9.6988	-0.0025578	2.1157	1.7467	-2.6803
1381.8	2.3248	9.6796	-0.099807	1.3336	1.2724	-2.2835
1381.8	2.3956	9.5492	-0.13721	0.80848	0.90079	-2.7256
1381.8	2.4085	9.5542	-0.025829	1.392	1.1964	-2.6481
1381.8	2.4133	9.6385	-0.025954	2.3247	1.6819	-2.0731
1381.8	2.4118	9.652	-0.059628	2.3001	1.9837	-1.591
1381.9	2.3088	9.646	-0.11508	1.3221	1.4362	-1.4482
1381.9	2.4171	9.5609	-0.08967	0.64107	0.924	-1.6235
1381.9	2.4755	9.5059	-0.078126	1.0267	1.1983	-1.7589
1381.9	2.335	9.6514	-0.0063985	1.6753	1.1391	-0.92203
1381.9	2.3247	9.6318	0.016808	1.6122	1.2907	-0.70194
1382	2.4529	9.6478	-0.037588	0.97446	1.4614	-1.3009
1382	2.4554	9.5845	-0.097148	0.86918	1.4171	-0.92635
1382	2.3957	9.6777	-0.16595	0.7476	1.0485	-0.81208
1382	2.4246	9.6456	-0.07985	1.1016	0.89234	-1.8247
1382	2.496	9.5817	-0.045489	1.4134	0.99568	-2.2163
1382.1	2.54	9.7203	-0.029017	1.3893	0.62202	-1.3781
1382.1	2.4408	9.8175	-0.097308	0.75305	0.007644	-1.5249
1382.1	2.43	9.7016	-0.12581	0.47608	0.02931	-3.054
1382.1	2.6148	9.6842	-0.021899	0.61118	-0.21275	-4.1166
1382.1	2.5804	9.9083	-0.043413	1.0558	-0.7045	-3.4454
1382.2	2.5552	9.907	-0.10427	1.2241	-1.0575	-4.9558
1382.2	2.548	9.8345	-0.098068	0.66128	-1.0312	-7.7428
1382.2	2.6757	9.8496	-0.16331	-0.67429	-1.4391	-9.1532
1382.2	2.6466	9.8607	-0.10109	-1.3811	-1.1558	-9.2577
1382.2	2.5493	9.9438	-0.11794	-1.9825	-0.44544	-10.464
1382.3	2.6108	9.9132	-0.061228	-0.47295	-1.0037	-13.387
1382.3	2.6996	9.9939	-0.016758	1.2901	-1.4912	-16.367
1382.3	2.7353	10.185	-0.17773	1.7114	-1.7368	-19.332
1382.3	2.5841	10.284	-0.14253	0.067554	-2.5673	-24.554
1382.3	2.6273	10.464	-0.057143	-1.4636	-2.751	-31.451
1382.4	2.5997	10.525	-0.10473	-1.982	-4.362	-37.698
1382.4	2.4795	10.676	-0.028401	-0.13931	-5.8259	-43.527
1382.4	2.4999	10.505	0.0634	-1.2776	-5.1125	-49.499
1382.4	2.5475	10.723	0.01929	-1.7227	-2.8866	-57.712
1382.4	2.2332	10.691	0.15918	-2.8699	-1.6087	-67.046
1382.5	1.8773	10.249	-0.094551	-4.8082	-0.6824	-76.297
1382.5	2.0561	10.445	-0.3808	-2.5422	-0.05008	-88.458
1382.5	1.6239	10.312	-0.27271	-2.6443	1.1679	-90.832
1382.5	1.4508	9.8215	-0.57926	0.33103	1.58	-85.769
1382.5	1.2287	10.003	-0.48166	2.1098	2.4514	-80.022
1382.6	2.6317	10.256	0.095978	9.4607	2.9956	-78.066
1382.6	1.2631	10.374	0.7046	16.824	5.0078	-103.96
1382.6	0.27173	10.41	0.69879	12.475	5.1396	-107.17
1382.6	-0.71314	10.576	0.055982	8.3829	5.7685	-93.972
1382.6	-1.8826	10.588	0.14376	4.7447	2.5524	-96.068
1382.7	-1.432	9.7543	0.24044	4.2202	3.7855	-100.2
1382.7	-3.2893	9.6494	0.12344	6.3732	4.7901	-99.82
1382.7	-3.7767	9.6659	0.053257	5.8532	5.6352	-86.544
1382.7	-3.1846	9.7169	-0.58418	4.2677	3.241	-81.128
1382.7	-3.999	9.2683	-0.42205	1.5222	-1.7883	-73.306
1382.8	-4.108	9.0151	0.026676	1.4649	-2.2155	-60.863
1382.8	-3.7852	9.6653	-0.43854	0.5279	-1.3728	-53.859
1382.8	-4.1261	9.7292	-0.64412	-0.60111	0.084613	-41.593
1382.8	-4.3876	9.2623	-0.6374	-0.91391	-2.0518	-36.436
1382.8	-4.6842	8.9444	-0.55632	-1.3243	-5.8054	-31.507
1382.9	-4.9107	8.9144	-0.33837	-0.71687	-7.7519	-23.276
1382.9	-4.8828	8.9194	-0.20157	1.6778	-8.659	-19.595
1382.9	-4.9641	8.843	-0.25846	2.0722	-7.6435	-14.962
1382.9	-4.8881	8.8028	-0.26479	2.2269	-6.6881	-7.6675
1382.9	-4.6724	8.633	-0.40359	1.5218	-7.6846	-2.8763
1383	-4.8221	8.5082	-0.43059	-0.41444	-7.6493	2.4405
1383	-4.6213	8.4926	-0.17361	1.6533	-6.19	7.6862
1383	-4.413	8.3264	0.048261	6.477	-5.0945	10.793
1383	-4.5498	8.1758	-0.072631	5.4849	-5.4213	13.838
1383	-4.2385	8.1073	-0.14808	4.5408	-3.8215	18.564
1383.1	-4.002	8.1599	-0.076948	10.604	0.5317	18.634
1383.1	-3.896	8.3902	-0.11611	13.055	0.90534	19.342
1383.1	-3.5562	8.3579	-0.10671	10.729	-0.86016	19.551
1383.1	-3.3194	8.1977	-0.10226	8.7349	-0.7968	18.134
1383.1	-3.6876	8.0441	-0.27006	6.5874	-1.1864	18.723
1383.2	-3.6177	8.1106	-0.23002	5.3598	-4.4377	21.445
1383.2	-3.2018	8.1419	-0.10259	5.9207	-4.8907	23.304
1383.2	-3.0799	7.9802	-0.075647	6.0822	-4.6521	24.26
1383.2	-2.7574	7.9857	-0.11884	5.9597	-6.0846	26.726
1383.2	-2.8191	8.0363	0.2313	6.5035	-5.9442	28.916
1383.3	-2.6482	7.9281	0.28536	5.9009	-4.0949	31.229
1383.3	-2.2776	7.5449	0.16751	5.0797	-1.9086	33.395
1383.3	-2.1382	7.5867	0.19978	6.1303	-0.021299	35.722
1383.3	-2.0201	7.7916	-0.039929	3.7274	1.4805	38.416
1383.3	-1.8817	7.8015	-0.13642	-0.4629	1.2064	39.604
1383.4	-1.6786	7.9156	0.012163	0.68049	1.4127	39.994
1383.4	-1.5265	7.8559	-0.08968	2.3829	1.4549	40.067
1383.4	-1.5578	7.7253	-0.11263	1.567	0.73945	38.738
1383.4	-1.286	7.5746	0.15664	0.79796	2.3639	37.622
1383.4	-1.3358	7.4212	0.25381	0.037028	3.4293	36.726
1383.5	-1.3098	7.3105	0.28335	-2.5191	3.9054	34.921
1383.5	-1.2507	7.3472	0.26407	-3.3656	6.0806	32.908
1383.5	-1.3635	7.5272	0.35247	-1.8586	8.1673	30.458
1383.5	-1.3727	7.4954	0.40591	-0.99584	9.6941	28.066
1383.5	-1.3862	7.5033	0.15921	-1.7047	11.933	26.715
1383.6	-1.3355	7.6236	-0.19544	-2.4577	11.995	26.059
1383.6	-1.6476	7.7601	-0.39105	-2.723	11.73	22.414
1383.6	-1.7059	7.6924	-0.21952	-1.2595	9.7412	19.055
1383.6	-1.59	7.876	-0.14866	-0.39992	8.2885	16.546
1383.6	-1.4824	8.1967	-0.13175	-1.5962	4.8625	14.073
1383.7	-1.477	8.39	-0.46583	1.1281	1.1338	12.926
1383.7	-1.3022	8.8736	-0.50386	4.4946	-0.40034	10.685
1383.7	-1.437	9.1582	-0.36806	5.0178	-1.2387	6.6974
1383.7	-1.3525	9.4861	-0.3376	5.9062	-3.5111	4.1097
1383.7	-1.4484	9.4167	-0.31758	4.4478	-3.9011	2.7633
1383.8	-1.3513	9.3571	-0.33348	2.8781	-4.7298	3.008
1383.8	-1.3402	9.3814	-0.39047	3.1737	-3.6667	3.4355
1383.8	-1.4636	9.4701	-0.13116	3.4891	-4.6618	3.4376
1383.8	-1.3129	9.5308	-0.033245	2.5443	-4.4345	1.6987
1383.8	-1.3598	9.6099	-0.0068836	2.374	-1.8327	0.50301
1383.9	-1.1355	9.416	0.015913	2.7777	-0.92769	2.4771
1383.9	-1.0542	9.3709	-0.22019	1.6099	0.72417	3.0062
1383.9	-1.2081	9.4937	-0.32658	1.8171	2.7898	0.54249
1383.9	-1.0013	9.6633	-0.16805	3.2124	3.2163	-1.7126
1383.9	-1.0162	9.6497	-0.13195	2.8	1.8896	-1.9607
1384	-0.85136	9.6124	-0.33265	1.8646	0.42301	-1.1445
1384	-0.77399	9.4879	-0.23864	1.4472	0.63118	-1.8107
1384	-0.78448	9.3928	0.0096823	0.72002	1.6899	-2.819
1384	-0.95611	9.5408	0.072893	0.966	2.7643	-4.4687
1384	-0.87758	9.6252	-0.04317	2.0699	4.8328	-5.0559
1384.1	-0.75035	9.5333	-0.16818	1.8741	5.0286	-5.314
1384.1	-0.72452	9.3688	-0.23368	0.42571	4.0664	-5.1618
1384.1	-0.72499	9.5088	-0.31956	0.54352	4.5309	-4.8715
1384.1	-0.65057	9.6089	-0.1959	1.134	4.5004	-5.4562
1384.1	-0.70419	9.5739	-0.096645	0.60631	4.782	-5.7087
1384.2	-0.69092	9.4459	-0.25635	0.19497	3.917	-4.5857
1384.2	-0.52506	9.3501	-0.38992	0.72063	2.4441	-3.4926
1384.2	-0.65243	9.4832	-0.40733	1.1889	1.6238	-3.8226
1384.2	-0.54548	9.5169	-0.34066	1.5093	0.82643	-4.546
1384.2	-0.57988	9.5519	-0.26144	1.4406	-0.55729	-4.5864
1384.3	-0.63828	9.5085	-0.27558	1.1536	-0.89123	-4.3849
1384.3	-0.59693	9.4529	-0.26265	1.7534	-1.2297	-4.1699
1384.3	-0.46735	9.4529	-0.19324	1.792	-1.1092	-4.1259
1384.3	-0.58384	9.4636	-0.16044	1.336	-1.0138	-3.7638
1384.3	-0.63853	9.4737	-0.1216	1.4053	-0.53886	-3.4791
1384.4	-0.604	9.4963	-0.08023	1.3761	0.50956	-3.4065
1384.4	-0.69285	9.4816	-0.15536	1.0554	0.65284	-2.8541
1384.4	-0.68555	9.4642	-0.19533	0.81831	0.15235	-2.2649
1384.4	-0.63958	9.462	-0.30727	0.3897	0.21317	-1.9875
1384.4	-0.70669	9.4882	-0.28217	0.7241	-0.0051704	-2.2815
1384.5	-0.67058	9.4401	-0.11927	1.2035	-0.074658	-1.9354
1384.5	-0.68331	9.4343	-0.10921	0.69879	-0.091228	-0.99519
1384.5	-0.77817	9.4691	-0.17569	0.49985	0.077587	-1.2351
1384.5	-0.72903	9.4906	-0.17808	0.95339	0.47385	-1.4526
1384.5	-0.68398	9.4235	-0.13091	0.90479	0.97657	-1.0579
1384.6	-0.71018	9.4892	-0.18615	0.54104	1.0531	-0.66316
1384.6	-0.74203	9.5812	-0.19524	0.35444	1.0365	-0.97448
1384.6	-0.79698	9.4991	-0.21876	0.41093	1.1022	-1.243
1384.6	-0.73069	9.4909	-0.26485	0.89129	1.3704	-1.6773
1384.6	-0.84108	9.4396	-0.27166	0.91162	0.8747	-2.1226
1384.7	-0.79518	9.4719	-0.27897	0.37876	0.56288	-1.7263
1384.7	-0.81829	9.5093	-0.25902	0.78234	0.47287	-1.8051
1384.7	-0.81117	9.5105	-0.23935	1.1952	-0.034074	-1.9258
1384.7	-0.88842	9.4645	-0.22138	0.68596	-0.041403	-2.0355
1384.7	-0.8956	9.4353	-0.20053	0.77523	0.043442	-2.0025
1384.8	-0.86632	9.4237	-0.20482	1.3578	-0.25311	-1.7755
1384.8	-0.94344	9.4081	-0.28053	1.3384	-0.69338	-1.7039
1384.8	-0.92984	9.3447	-0.34905	1.3576	-1.3337	-0.57513
1384.8	-0.8871	9.4588	-0.29664	1.5931	-1.9509	-0.50026
1384.8	-0.85636	9.5115	-0.19399	1.864	-2.6629	-0.75744
1384.9	-0.9905	9.4427	-0.14323	2.0431	-3.1672	-0.13667
1384.9	-0.94879	9.383	-0.21386	1.9364	-4.1669	0.28879
1384.9	-0.9413	9.3581	-0.20945	1.8331	-4.9339	1.0859
1384.9	-1.108	9.396	-0.20404	2.5136	-5.7093	0.99886
1384.9	-1.1016	9.4932	-0.17915	3.7104	-6.7877	0.94937
1385	-1.2301	9.5863	0.018515	3.9835	-6.5288	0.024153
1385	-1.144	9.3593	0.14082	3.6342	-6.0713	0.58945
1385	-1.3052	9.2801	0.12026	3.6159	-4.9269	0.96941
1385	-1.4532	9.4578	0.19851	3.8752	-3.0796	0.090783
1385	-1.7117	9.4463	0.083403	4.8199	-1.8311	-3.3387
1385.1	-1.7721	9.426	0.0081847	5.2364	-2.237	-8.9968
1385.1	-2.1845	9.2169	0.063672	4.9708	-2.1268	-13.428
1385.1	-1.7775	8.7237	-0.1767	4.4583	-1.5883	-13.51
1385.1	-1.8145	8.7128	-0.16964	2.5412	1.0009	-19.383
1385.1	-1.7186	8.5997	-0.18389	0.34808	1.6159	-27.278
1385.2	-1.7213	8.1629	-0.27215	-0.18692	0.304	-32.848
1385.2	-1.8707	7.9568	-0.48391	-0.20779	0.54741	-35.903
1385.2	-2.1038	8.173	-0.25998	-0.64603	1.6567	-38.508
1385.2	-1.9251	7.8927	0.085342	-2.1798	1.1817	-41.408
1385.2	-1.4906	7.1206	0.0063079	-3.0601	-2.6282	-42.294
1385.3	-1.6332	7.1746	-0.1193	-1.5315	-1.3009	-42.788
1385.3	-1.482	8.0364	0.027211	1.6973	-1.0954	-46.965
1385.3	-1.4349	8.295	0.091225	4.0306	-0.65523	-52.434
1385.3	-1.591	7.5641	-0.088546	1.7873	-1.974	-53.938
1385.3	-1.4932	6.9623	0.089323	-3.0823	-3.3109	-53.097
1385.4	-1.7806	7.4982	0.18178	-4.1566	-2.9712	-52.672
1385.4	-1.8663	8.2398	0.018689	-2.2028	-5.0389	-54.938
1385.4	-1.4353	7.9332	-0.14082	4.7123	-2.7863	-59.313
1385.4	-1.8436	7.047	-0.35366	4.7214	-2.5315	-63.223
1385.4	-2.3901	6.9768	-0.25419	-2.0878	-3.1015	-60.318
1385.5	-2.5701	7.6963	-0.18182	-7.0269	-3.8457	-57.519
1385.5	-1.9225	7.9364	0.015795	-7.6551	-6.6266	-56.835
1385.5	-2.0448	7.1411	0.17205	-4.6461	-6.5205	-55.717
1385.5	-3.0071	6.7221	0.027509	-5.8896	-7.9281	-52.253
1385.5	-3.2506	7.372	0.32871	-8.3978	-6.9649	-46.375
1385.6	-2.8138	7.989	0.73432	-4.5787	-0.038292	-41.32
1385.6	-2.8758	7.9449	0.2934	-3.3424	2.6586	-38.94
1385.6	-3.9351	7.205	-0.14149	-7.9351	0.058067	-33.256
1385.6	-3.8561	7.6379	-0.25489	-12.789	-4.8838	-24.645
1385.6	-3.7074	8.2338	-0.26401	-13.315	-4.9389	-22.347
1385.7	-4.3303	7.9736	-0.023572	-10.683	0.62629	-22.611
1385.7	-4.7126	7.7048	0.30745	-7.4662	2.2941	-19.072
1385.7	-4.9064	8.0855	0.49405	-7.5356	2.1709	-15.483
1385.7	-5.024	8.3542	0.52372	-11.077	5.5607	-8.7552
1385.7	-5.2266	8.2707	-0.10403	-9.226	5.7586	-7.9821
1385.8	-4.9855	7.7101	-0.79739	-3.717	7.4774	-3.8604
1385.8	-5.592	7.8027	-0.46387	6.3684	9.5158	3.2006
1385.8	-5.4861	7.8249	0.031378	11.387	9.765	12.012
1385.8	-5.0689	7.8703	0.08795	11.896	10.814	17.696
1385.8	-4.293	7.9236	0.18764	13.241	12.513	21.511
1385.9	-4.5187	7.6465	0.26657	17.357	13.374	28.565
1385.9	-4.5422	8.184	-0.16123	17.084	13.49	37.228
1385.9	-4.5684	7.8692	-0.14192	12.004	10.427	40.009
1385.9	-4.0832	7.925	0.63798	9.7179	6.6111	42.143
1385.9	-3.8985	8.5118	0.60508	7.1246	9.5417	45.018
1386	-4.0977	8.3061	0.34938	2.0979	12.39	48.955
1386	-4.342	8.411	0.2216	-1.6117	11.63	53.888
1386	-4.5186	8.8057	0.073816	-5.6123	9.3177	57.86
1386	-4.3399	9.8839	-0.13796	-6.5621	10.017	63.02
1386	-4.0699	10.429	0.070794	-1.2264	13.435	66.413
1386.1	-3.8853	11.192	-0.36238	1.893	14.774	68.601
1386.1	-3.7456	12.116	-0.98111	1.8815	13.494	74.735
1386.1	-2.9387	12.454	-0.72535	2.9571	10.009	77.78
1386.1	-1.2719	12.269	-0.7514	7.375	7.4188	81.377
1386.1	0.4148	11.434	-0.95766	10.886	6.4715	83.116
1386.2	0.73384	10.299	-0.7035	8.2785	4.6006	78.514
1386.2	1.1726	9.7409	-0.5025	3.2501	2.5197	79.771
1386.2	1.2318	9.2473	-0.35492	-1.4238	2.9411	76.76
1386.2	1.0911	9.3887	-0.14545	-1.1117	2.1712	72.098
1386.2	1.2037	9.7528	-0.038336	0.35065	0.46616	72.451
1386.3	1.1531	9.7956	-0.38283	-2.2357	-0.20158	71.125
1386.3	1.3289	9.8703	-0.56759	-3.6333	-0.85916	68.378
1386.3	1.1839	10.358	-0.48844	-1.4614	0.015591	66.786
1386.3	1.0865	10.722	-0.41186	-0.015922	2.4046	63.293
1386.3	0.95635	10.763	-0.13974	0.24895	4.0998	55.292
1386.4	1.4534	10.389	-0.12239	-0.41122	5.5758	50.107
1386.4	1.4666	10.375	-0.2369	-1.5399	6.9456	44.397
1386.4	1.5902	10.438	-0.37769	-1.8598	6.3702	43.385
1386.4	1.795	10.294	-0.37	-1.7128	5.1584	38.977
1386.4	2.0417	9.9996	-0.18612	-1.3867	3.8359	31.868
1386.5	2.3182	10.03	-0.16585	-1.6657	3.1673	29.111
1386.5	2.287	10.128	-0.097137	-1.5357	3.6963	27.619
1386.5	2.3887	9.7809	-0.20019	-1.1901	3.154	24.583
1386.5	2.5394	9.5699	-0.19707	-0.78251	2.7688	21.829
1386.5	2.7644	9.6798	-0.15357	-0.29404	3.067	22.209
1386.6	2.8954	10.018	-0.020719	-0.10109	3.0712	22.382
1386.6	2.7687	10.009	-0.023158	0.17031	3.0072	20.095
1386.6	2.874	9.6299	-0.076488	0.20166	2.3943	16.878
1386.6	2.8774	9.6298	0.0077267	0.76542	2.2843	14.646
1386.6	3.1946	9.8936	0.068192	1.1444	3.0378	14.819
1386.7	2.9009	10.074	-0.078102	0.76635	3.9075	12.786
1386.7	2.8678	9.8174	-0.15061	-0.1295	3.0172	9.7132
1386.7	3.096	9.7164	-0.057637	0.2968	3.4306	6.9699
1386.7	2.8111	9.9139	-0.035545	0.9461	4.0102	6.6772
1386.7	2.7389	9.802	-0.11668	0.89531	3.4339	6.2485
1386.8	2.8827	9.7152	-0.23318	0.6162	2.4487	2.9124
1386.8	2.9218	9.6705	-0.11072	1.1045	2.6873	2.1193
1386.8	2.9344	9.7732	0.0089897	1.6193	3.1492	2.2535
1386.8	2.925	9.7367	0.022629	1.6019	3.0007	0.24474
1386.8	2.9069	9.667	-0.034105	1.0196	2.4182	-1.144
1386.9	2.8819	9.6397	-0.2481	0.36418	2.1005	-0.8865
1386.9	2.8799	9.6369	-0.26344	0.31931	2.0162	-0.88102
1386.9	2.785	9.6435	-0.2042	0.61923	1.8536	-2.2081
1386.9	2.8393	9.6413	-0.091608	1.2017	1.3458	-2.9512
1386.9	2.8124	9.6153	-0.042046	1.4609	1.8053	-3.3406
1387	2.8146	9.5764	-0.13911	0.6928	1.0775	-3.2105
1387	2.8344	9.5713	-0.17404	0.31191	1.4494	-3.5503
1387	2.7602	9.6705	-0.12989	0.53392	1.7156	-3.5323
1387	2.6885	9.6259	-0.14414	0.67098	0.36535	-3.3792
1387	2.6164	9.5904	-0.1225	0.1115	-0.21654	-4.5125
1387.1	2.7406	9.4705	-0.06472	0.21061	0.29806	-4.5603
1387.1	2.7498	9.5528	-0.03504	0.59717	1.1515	-3.9591
1387.1	2.7282	9.5952	-0.055943	0.79575	1.4108	-3.223
1387.1	2.7291	9.5105	-0.043698	0.61092	1.1711	-3.3998
1387.1	2.698	9.5696	-0.058909	0.08614	1.1658	-3.5802
1387.2	2.632	9.5188	-0.057712	0.48093	1.4046	-3.0151
1387.2	2.6575	9.6293	-0.01684	0.91994	1.36	-2.9835
1387.2	2.6652	9.6813	-0.033258	0.72507	0.9148	-2.9604
1387.2	2.5867	9.6512	-0.10625	0.38436	0.59001	-3.4547
1387.2	2.588	9.5755	0.014494	0.46487	0.80268	-4.2795
1387.3	2.597	9.5154	-0.0045707	1.2144	1.0121	-3.8332
1387.3	2.6722	9.6132	0.022004	1.5681	1.4344	-3.0537
1387.3	2.7251	9.6801	0.024772	1.1174	1.4709	-3.0775
1387.3	2.6497	9.561	-0.15316	0.25283	1.2804	-3.1987
1387.3	2.7419	9.494	-0.12342	0.25816	0.88075	-2.894
1387.4	2.6971	9.5527	-0.042886	1.1119	1.041	-2.656
1387.4	2.6891	9.5949	0.04	1.1961	1.0784	-2.3502
1387.4	2.6797	9.6273	-0.027152	0.89334	1.2442	-2.5527
1387.4	2.7939	9.6306	-0.11398	0.37197	1.2377	-1.9825
1387.4	2.7009	9.6566	-0.11592	0.066033	0.83225	-2.0515
1387.5	2.7605	9.6567	-0.073559	0.3435	0.7913	-2.6852
1387.5	2.7671	9.5688	-0.079114	0.76857	0.71428	-3.2384
1387.5	2.6597	9.6259	-0.019818	0.89403	0.66679	-3.4133
1387.5	2.679	9.6022	-0.03921	0.95306	0.94554	-3.4759
1387.5	2.7769	9.6435	-0.018295	0.63989	0.76303	-3.6882
1387.6	2.6618	9.6687	-0.081987	0.42802	0.52825	-3.2913
1387.6	2.6776	9.5529	-0.096828	0.4126	0.055844	-4.0597
1387.6	2.5465	9.5908	-0.088395	0.43512	0.12718	-4.9793
1387.6	2.7982	9.6252	-0.014032	0.73309	0.20992	-4.013
1387.6	2.8696	9.9272	-0.0088509	1.6003	0.39793	-5.3417
1387.7	2.5663	10.096	-0.014207	2.286	0.40142	-5.6932
1387.7	2.6794	10.072	-0.00088883	0.98494	0.38513	-9.9075
1387.7	2.815	10.089	-0.046016	0.95661	0.6032	-13.534
1387.7	2.8314	10.208	-0.16611	-0.24596	-0.44568	-14.103
1387.7	2.9071	10.467	-0.12076	-0.060162	-1.5092	-18.481
1387.8	2.8537	10.372	-0.093301	-0.67721	-2.4031	-25.116
1387.8	2.9395	10.304	-0.31886	-2.1408	-3.1227	-31.439
1387.8	2.8471	10.398	-0.2828	-1.0325	-3.6395	-37.392
1387.8	2.5626	10.312	-0.044521	0.97176	-4.0825	-42.623
1387.8	2.5465	10.084	0.12004	1.4592	-3.9071	-49.707
1387.9	2.7997	10.549	0.031843	0.96394	-3.4537	-53.963
1387.9	2.5231	10.949	0.16052	-0.55069	-2.5004	-57.115
1387.9	2.2954	10.569	0.11139	-1.7869	-2.0851	-69.693
1387.9	2.4836	10.587	-0.10977	-0.43433	-2.126	-89.652
1387.9	3.3157	10.552	-0.42661	1.3568	0.0253	-94.103
1388	2.8693	10.423	-0.22466	4.1053	0.0085157	-89.725
1388	3.1331	11.07	-0.32904	7.7956	-0.83665	-82.834
1388	2.0721	11.212	-0.19765	9.5564	0.43454	-85.247
1388	3.2819	11.006	0.24154	8.4635	-1.6123	-104.73
1388	0.94388	10.649	0.90461	7.1961	-2.7437	-134.88
1388.1	-1.3205	11.314	0.33604	7.5178	4.8641	-112.07
1388.1	-2.0944	10.704	-0.66166	4.4946	6.4586	-98.23
1388.1	-2.0324	10.158	-0.84425	1.4907	1.4808	-104.81
1388.1	-3.2178	10.047	-1.0639	0.10786	1.5143	-86.729
1388.1	-4.0526	9.5778	-0.3183	-0.63417	0.51832	-78.274
1388.2	-3.7459	9.1391	-0.033806	-1.6153	-1.5207	-75.488
1388.2	-3.86	9.3859	-0.41006	-2.4167	-6.8009	-63.147
1388.2	-3.9409	9.5913	-0.78543	-1.13	-7.9544	-51.313
1388.2	-4.534	9.7114	-0.094955	2.3939	-5.8632	-43.494
1388.2	-4.3964	9.5233	0.38726	4.0159	-8.8709	-35.85
1388.3	-4.133	9.2033	0.16832	4.4066	-8.8857	-30.652
1388.3	-4.5004	9.1272	0.08848	4.9198	-4.8323	-21.759
1388.3	-4.6498	9.1203	-0.051016	5.7764	-4.7225	-13.167
1388.3	-4.4471	9.1989	-0.25362	2.5076	-5.0327	-10.024
1388.3	-4.3025	9.3642	-0.33057	-1.1253	-5.6789	-5.1012
1388.4	-4.3702	9.0311	-0.16145	-1.6357	-6.7691	-2.576
1388.4	-3.9188	8.5106	0.17761	0.46231	-4.5214	-1.1014
1388.4	-3.4656	8.4621	0.37133	1.898	-2.3282	4.4628
1388.4	-3.412	8.1481	0.078105	-0.11511	-0.48642	11.877
1388.4	-3.5769	8.1762	-0.052323	-1.5478	1.6862	13.729
1388.5	-2.9947	8.0082	0.19321	-0.097662	1.5062	14.349
1388.5	-2.8126	7.6974	0.27598	1.7226	1.2144	16.482
1388.5	-2.8972	7.4176	0.21471	0.93156	2.1398	21.038
1388.5	-2.9391	7.7296	-0.040152	-0.16882	3.2871	24.117
1388.5	-2.7108	7.8578	-0.090188	-0.99502	2.9465	25.781
1388.6	-2.5052	7.5221	0.12325	0.12242	3.2321	27.898
1388.6	-2.3674	7.6636	0.11691	1.2437	2.1012	28.556
1388.6	-2.1012	7.9172	-0.055764	1.9688	1.4544	29.489
1388.6	-2.1697	8.2174	-0.18527	1.6194	2.14	31.635
1388.6	-2.1512	8.2439	-0.22223	1.5835	1.1427	33.292
1388.7	-2.1416	8.3446	-0.22631	2.0915	-0.50866	33.854
1388.7	-2.0201	8.5963	-0.085018	4.6983	-1.5902	35.78
1388.7	-1.9404	8.6578	0.083474	7.5363	-1.4914	37.459
1388.7	-1.9244	8.4321	0.11575	7.8403	-1.2046	36.915
1388.7	-1.6641	8.4046	0.20133	6.8511	-0.65658	36.959
1388.8	-1.8342	8.4968	0.16676	5.7681	-0.59233	36.581
1388.8	-1.3387	8.5319	0.1255	5.4372	-1.2306	35.725
1388.8	-1.3311	8.3862	0.15737	5.9372	-0.51252	32.615
1388.8	-1.4027	8.0694	0.14279	5.4664	1.8368	30.584
1388.8	-1.1806	8.0017	0.18396	3.5595	3.778	27.917
1388.9	-1.0877	7.816	0.23973	1.9458	3.1006	23.447
1388.9	-1.1432	7.5791	0.14838	1.9634	3.8065	21.591
1388.9	-1.2972	7.3898	0.061792	1.5586	6.048	20.343
1388.9	-1.3583	7.3687	0.094219	0.18137	8.1143	18.051
1388.9	-1.4904	7.3264	0.36676	-1.6719	9.2794	15.045
1389	-1.357	7.2882	0.37516	-1.8467	9.2133	12.871
1389	-1.154	7.594	0.19464	-1.2911	9.4187	10.931
1389	-1.3468	7.7648	0.061544	-0.79913	11.536	10.311
1389	-1.4501	8.2561	-0.23716	-0.2564	11.848	8.6325
1389	-1.3105	8.6535	-0.29576	0.8682	10.065	6.7905
1389.1	-1.2849	8.8494	-0.6165	0.39382	8.2694	4.8768
1389.1	-1.4404	8.8141	-0.71684	2.2412	4.2653	3.8077
1389.1	-1.2337	8.7185	-0.55862	3.7802	0.34567	3.0149
1389.1	-1.1444	8.9424	-0.51963	4.1191	-1.1975	-0.44038
1389.1	-1.5017	9.3802	-0.33417	4.9824	-3.2566	-3.4637
1389.2	-1.9489	9.4727	-0.0047101	4.834	-4.8776	-7.6278
1389.2	-2.0113	9.6439	0.43087	4.8575	-1.5276	-13.864
1389.2	-1.9108	9.7086	0.83701	4.4226	2.7123	-13.189
1389.2	-1.589	9.2449	0.71199	0.91683	5.8814	-8.7257
1389.2	-1.4268	8.8346	0.22605	-3.7669	7.9794	-5.0035
1389.3	-1.2536	9.0668	-0.4121	-3.5955	10.581	-3.2366
1389.3	-1.1199	9.5779	-0.70889	-0.60969	8.9353	-3.2456
1389.3	-0.9298	9.7946	-0.79172	0.25535	4.7716	-2.1556
1389.3	-1.0129	9.4997	-0.59385	-0.21121	0.99192	-2.0849
1389.3	-1.2012	9.3981	-0.16016	0.44394	-1.343	-3.927
1389.4	-1.1665	9.4919	0.1166	2.1026	-1.9273	-5.2617
1389.4	-1.2169	9.3296	0.30968	1.8951	-1.7283	-4.7423
1389.4	-1.2928	9.1855	0.023401	-0.11608	0.02459	-5.5064
1389.4	-1.0903	9.2259	-0.098978	-1.3267	1.2184	-6.0295
1389.4	-1.0198	9.4263	-0.18915	-1.408	0.9533	-4.5233
1389.5	-1.0518	9.5532	-0.3381	-0.56498	0.32181	-3.6379
1389.5	-1.0408	9.5223	-0.27727	2.1016	-0.80697	-3.4068
1389.5	-1.069	9.3235	-0.29505	2.9436	-2.6602	-2.8848
1389.5	-1.1204	9.2615	-0.24248	1.8216	-3.249	-3.5471
1389.5	-1.0264	9.1291	-0.050219	1.4836	-2.4776	-3.3761
1389.6	-1.1129	9.2988	0.15079	1.7548	-1.0356	-3.0991
1389.6	-0.98293	9.4403	0.062441	1.5991	-0.70048	-2.561
1389.6	-0.99459	9.4005	-0.14899	2.221	-0.83638	-1.1667
1389.6	-1.0095	9.3463	-0.12538	2.8976	-0.67934	-1.3944
1389.6	-1.1135	9.428	-0.071607	3.0812	0.24243	-1.4591
1389.7	-1.2038	9.5147	-0.1323	2.7779	0.92129	-2.2374
1389.7	-1.0844	9.4776	-0.086658	1.9878	1.2216	-1.9443
1389.7	-1.0939	9.4154	0.070438	1.8078	1.4662	-0.70192
1389.7	-1.0214	9.3302	0.033701	2.0349	1.2693	-0.92075
1389.7	-1.0736	9.3164	-0.033701	2.1001	1.879	-1.0605
1389.8	-1.0697	9.4567	-0.07224	1.8532	2.3025	-1.5259
1389.8	-1.0449	9.4868	-0.11998	1.2707	2.3003	-1.2285
1389.8	-1.0113	9.3677	-0.059547	1.1008	2.4576	-1.1738
1389.8	-0.96458	9.3102	-0.083766	1.4708	2.3356	-1.4917
1389.8	-0.98618	9.3426	-0.09898	1.9198	2.3255	-1.2019
1389.9	-0.93516	9.4519	-0.22436	1.5813	1.9809	-1.1101
1389.9	-0.93025	9.4586	-0.27872	1.1238	1.5719	-0.85484
1389.9	-0.943	9.4486	-0.16558	1.2532	1.5747	-0.48111
1389.9	-0.95134	9.317	-0.14024	1.315	1.4588	-0.14256
1389.9	-0.87272	9.4504	-0.18449	1.4409	1.3338	-0.41551
1390	-0.90455	9.448	-0.19991	1.2302	0.99892	-0.58257
1390	-0.93291	9.4165	-0.14833	1.0057	1.153	-0.56591
1390	-0.98806	9.5056	-0.1492	1.2623	1.433	-0.89944
1390	-0.93073	9.5133	-0.17438	1.341	1.5981	-1.0586
1390	-0.93315	9.4324	-0.22651	0.77727	1.1956	-0.7382
1390.1	-0.84679	9.4009	-0.20116	0.72951	1.0572	-0.31535
1390.1	-0.99578	9.4594	-0.15779	1.0341	1.4681	-0.79018
1390.1	-1.1508	9.4749	-0.17287	0.97877	1.7409	-0.96158
1390.1	-1.2009	9.4404	-0.18052	0.28924	1.9507	-0.89386
1390.1	-1.363	9.4335	-0.019529	-0.42858	2.2464	-0.80779
1390.2	-1.5107	9.6555	0.057998	-0.69013	3.5233	0.34369
1390.2	-2.0649	10.17	0.061708	-0.69133	6.7088	-1.628
1390.2	-2.0919	9.9656	-0.38235	-1.6196	7.395	-4.8325
1390.2	-1.7795	9.079	-0.50177	-3.25	3.4842	-9.2439
1390.2	-1.4132	8.7534	-0.13488	-4.3604	0.033691	-8.4748
1390.3	-1.2588	9.1739	-0.076489	-1.8995	0.1416	-6.5964
1390.3	-1.2409	9.2988	-0.058644	1.6036	1.8546	-12.838
1390.3	-1.3347	9.4308	0.15233	2.8938	4.1507	-16.071
1390.3	-1.4507	9.5055	0.16633	1.4625	4.5345	-17.548
1390.3	-1.4026	9.2445	0.081203	-0.34222	3.7259	-20.847
1390.4	-1.7492	9.05	-0.20584	0.6863	4.3102	-23.123
1390.4	-2.0009	9.1187	-0.11992	1.8048	4.597	-28.93
1390.4	-2.0753	8.8611	-0.12785	1.2341	4.359	-35.753
1390.4	-2.0943	8.1747	-0.61409	-0.77201	2.6302	-38.229
1390.4	-2.0681	7.9327	-0.82375	-1.297	1.3167	-39.271
1390.5	-2.1866	8.1953	-0.55368	0.29421	0.010498	-42.533
1390.5	-2.3543	7.9587	-0.30745	2.0791	-1.9653	-48.142
1390.5	-2.4498	7.4478	-0.13788	3.2254	-3.4417	-50.99
1390.5	-2.238	7.1094	0.15701	4.7642	-3.276	-50.541
1390.5	-2.2948	7.0966	0.28183	6.0591	-3.1091	-50.028
1390.6	-2.2587	7.4173	0.26614	6.8042	-2.1846	-48.683
1390.6	-2.0656	8.0045	0.21881	7.9541	-0.31821	-51.173
1390.6	-2.4162	7.9932	0.097386	8.5362	1.3011	-57.728
1390.6	-2.3761	7.1583	0.00084543	8.5478	-0.76695	-57.052
1390.6	-2.369	7.0281	-0.0042806	10.196	0.4523	-55.638
1390.7	-1.9907	7.3105	-0.085218	9.2083	-0.21936	-57.139
1390.7	-2.1404	7.4119	0.16074	6.4341	-0.32959	-58.291
1390.7	-2.1212	7.2877	0.70875	5.1849	-1.089	-59.097
1390.7	-2.2991	6.5543	0.60477	6.4456	0.28763	-60.228
1390.7	-2.4564	5.9535	-0.14922	6.6692	-0.84074	-56.429
1390.8	-2.839	6.1054	-1.0581	6.4924	-3.3232	-51.176
1390.8	-3.2606	6.3491	-1.3545	-0.65584	-8.0354	-47.985
1390.8	-3.0682	6.573	-0.82551	-3.8141	-9.8982	-43.424
1390.8	-3.0815	6.8769	-0.33919	2.7582	-9.4269	-37.554
1390.8	-3.4094	6.6943	-0.077528	6.3964	-9.0789	-29.972
1390.9	-4.0989	6.5932	0.20169	5.4228	-6.2862	-23.483
1390.9	-4.3254	7.1974	-0.18063	0.043452	-6.0336	-18.112
1390.9	-4.316	7.4915	-0.38095	-6.3818	-1.4325	-14.833
1390.9	-5.1421	7.0762	-0.25202	-4.9448	0.84499	-9.3045
1390.9	-4.9236	6.8664	-0.55689	-3.3834	-2.4938	-0.41692
1391	-4.8563	7.474	-0.55167	-3.8755	-4.0311	4.3854
1391	-4.2427	8.1935	-0.51779	-1.5342	-3.2472	9.5814
1391	-4.594	7.555	0.36415	-0.9609	-3.8353	10.603
1391	-4.4734	7.1396	0.68092	-0.34933	-0.67549	14.818
1391	-4.2694	7.3688	0.0089661	-5.1588	4.2042	16.825
1391.1	-4.7923	7.3975	-0.75801	-12.888	6.5584	21.571
1391.1	-4.0794	7.9354	-0.0033457	-13.147	6.7591	26.69
1391.1	-4.6053	8.3247	2.2353	2.8088	11.117	32.033
1391.1	-4.9015	8.0934	1.744	5.3753	12.455	40.553
1391.1	-4.7995	8.4728	-2.189	-6.1806	13.8	47.202
1391.2	-4.6075	8.9339	-2.7516	-11.281	13.22	52.763
1391.2	-4.7619	10.019	-0.5609	-0.26658	4.9354	53.755
1391.2	-5.3818	10.124	0.57547	4.7965	-0.021852	55.181
1391.2	-5.1016	9.9943	0.52526	0.32854	2.5398	57.236
1391.2	-4.6184	9.9444	-0.33993	-2.1254	7.0565	59.182
1391.3	-4.4935	10.189	-0.32841	-2.3813	6.3919	61.914
1391.3	-4.1831	10.296	-0.40926	0.025936	4.8046	63.42
1391.3	-3.7056	9.94	-0.1539	0.59914	5.2549	64.724
1391.3	-3.1417	10.758	0.16657	-0.19647	5.4707	70.372
1391.3	-2.6284	10.909	-0.12244	-2.4584	7.1452	75.99
1391.4	-1.774	11.172	-0.062449	-2.5056	5.2471	80.283
1391.4	-0.52733	11.392	-0.39445	-2.5221	6.6694	84.412
1391.4	0.21364	10.938	-0.44526	0.42066	12.523	84.702
1391.4	0.38001	10.391	0.27553	1.8017	12.777	85.469
1391.4	0.93134	9.986	0.47639	-1.0977	10.957	87.59
1391.5	1.0886	9.9004	-0.053005	-3.7666	9.1231	87.213
1391.5	1.4278	10.007	-0.27416	-6.3868	4.3906	85.993
1391.5	1.5617	10.128	-0.072988	-4.2437	2.3282	82.645
1391.5	1.6285	10.339	0.18766	-0.39141	1.5146	77.461
1391.5	1.6294	10.336	0.27553	-1.7094	0.25525	72.381
1391.6	1.8536	10.449	0.20583	-6.4154	-0.56762	66.388
1391.6	2.0213	10.308	0.26189	-7.3713	0.17861	61.378
1391.6	2.1571	10.312	0.32615	-5.4532	-0.38846	56.186
1391.6	2.2874	10.483	0.11793	-3.6832	-1.2367	51.59
1391.6	2.4852	10.398	-0.023386	-2.7427	-1.5677	47.77
1391.7	2.6003	10.406	-0.14762	-1.1814	-1.6377	42.892
1391.7	2.7274	10.337	-0.033157	0.029439	-2.8476	37.972
1391.7	2.9538	10.06	0.14465	1.6255	-3.9441	32.161
1391.7	2.8989	10.016	0.29386	2.2227	-4.5384	27.586
1391.7	3.0756	9.7323	0.1912	3.0058	-4.673	25.882
1391.8	3.1484	9.6587	0.029066	3.0544	-4.8436	23.641
1391.8	3.3981	9.6052	-0.024486	4.1846	-5.0926	23.723
1391.8	3.3301	9.9605	0.095589	5.8123	-5.1613	22.398
1391.8	3.2823	10.006	0.12055	5.2159	-5.5646	20.667
1391.8	3.224	9.7927	0.072723	4.9071	-5.3378	16.922
1391.9	3.2764	9.7858	0.0672	5.2765	-4.0829	14.599
1391.9	3.5912	9.6365	0.079481	6.2782	-2.0385	15.113
1391.9	3.2516	10.111	0.16891	6.4799	-0.74799	12.973
1391.9	3.2309	10.031	0.024915	4.885	-0.19102	12.028
1391.9	3.316	9.8598	-0.17211	2.9564	-0.48661	6.9028
1392	3.2629	9.8165	-0.1522	3.732	-0.17202	4.5931
1392	3.3106	9.6203	-0.083019	5.3583	0.3761	4.8786
1392	3.1753	9.7203	-0.10249	5.9341	0.88772	2.0906
1392	3.2296	9.6007	-0.1308	4.8489	1.1484	0.33941
1392	3.1507	9.4857	-0.24289	3.4019	0.97897	0.27891
1392.1	3.2351	9.5419	-0.31056	2.9104	0.89706	0.74246
1392.1	3.2698	9.5269	-0.30692	3.8765	1.1837	-0.096507
1392.1	3.2219	9.5141	-0.1958	4.4485	1.5352	-0.76462
1392.1	3.3617	9.6077	-0.20208	3.7231	1.0956	-1.2309
1392.1	3.3316	9.6578	-0.16005	2.9441	0.89182	-1.2039
1392.2	3.2397	9.5666	-0.20247	2.5891	0.3855	-1.6484
1392.2	3.3873	9.5396	-0.25507	2.6304	-0.82979	-3.1317
1392.2	3.2616	9.6331	-0.32456	2.337	-1.151	-3.1592
1392.2	3.2396	9.5718	-0.18179	2.2734	-0.79162	-3.8783
1392.2	3.1969	9.5309	-0.035272	3.1292	0.21625	-5.6705
1392.3	3.088	9.5511	-0.02533	3.0567	0.83011	-5.5915
1392.3	3.1247	9.5552	-0.13259	1.7456	0.96813	-5.3526
1392.3	3.221	9.7193	-0.21968	1.0718	0.9546	-6.0132
1392.3	3.0901	9.6559	-0.2335	1.2877	1.0676	-6.6348
1392.3	3.0504	9.5267	-0.15381	1.731	0.73975	-8.3761
1392.4	3.1481	9.525	-0.11034	1.6565	0.77329	-9.4673
1392.4	3.0924	9.5729	-0.10746	1.5143	1.3052	-8.5067
1392.4	3.1115	9.6794	-0.16372	1.3008	1.3942	-8.1839
1392.4	3.0097	9.5276	-0.27965	0.92042	1.3461	-9.8692
1392.4	3.0116	9.5632	-0.22279	1.32	1.5438	-9.8626
1392.5	3.0268	9.6189	-0.143	1.8151	1.6757	-9.5148
1392.5	3.0385	9.5921	-0.1269	1.5317	1.5611	-9.9786
1392.5	3.1352	9.6664	-0.20235	0.91118	1.7198	-10.924
1392.5	3.0129	9.7412	-0.27077	0.44502	2.2176	-11.154
1392.5	2.9649	9.7203	-0.23208	0.86479	2.1543	-12.008
1392.6	2.9339	9.5833	-0.20604	0.43831	1.4097	-13.314
1392.6	2.9895	9.747	-0.27004	-0.17001	0.88349	-13.651
1392.6	2.8059	9.6833	-0.24525	-0.23194	1.4399	-14.02
1392.6	2.7524	9.5365	-0.24114	0.51386	1.5441	-15.3
1392.6	2.9123	9.3863	-0.1492	1.7217	1.5893	-16.232
1392.7	2.9054	9.7176	-0.07712	1.3455	1.2438	-16.124
1392.7	2.5002	10.09	-0.14923	0.56084	1.1541	-14.105
1392.7	2.5265	9.7122	-0.29385	-0.32271	1.0218	-17.211
1392.7	2.6701	9.5889	-0.19687	-0.29394	0.71039	-21.613
1392.7	2.6957	9.9284	-0.11539	0.24508	0.6212	-20.156
1392.8	2.5726	10.217	-0.21366	0.72013	0.085095	-20.474
1392.8	2.3775	10.222	-0.24496	0.66024	-0.90816	-26.549
1392.8	2.5776	10.29	-0.14729	0.34125	-1.7098	-32.277
1392.8	2.46	10.375	-0.076839	-0.30103	-2.198	-34.671
1392.8	2.1673	10.416	-0.19236	0.49117	-2.4245	-38.568
1392.9	2.2623	10.012	-0.21476	-1.1023	-3.178	-45.266
1392.9	2.4849	10.087	-0.13135	-0.74418	-2.773	-51.548
1392.9	2.4084	10.177	0.038282	0.47068	-1.0244	-54.382
1392.9	1.9572	10.104	-0.23644	-0.27531	-0.26655	-55.882
1392.9	2.1525	10.525	-0.33203	-0.18757	-1.0757	-64.98
1393	2.5221	10.647	-0.57678	0.60446	-3.1254	-72.485
1393	2.0887	10.967	-0.54818	1.5058	-5.3308	-78.668
1393	2.1065	10.612	-0.60046	4.6003	-6.7702	-83.646
1393	2.7221	10.813	0.02762	5.8829	-4.0428	-88.579
1393	2.1219	11.836	-0.11429	12.656	3.8419	-100.61
1393.1	2.0935	10.909	0.389	12.071	0.98651	-110.46
1393.1	2.1188	10.086	0.033404	9.2125	2.268	-119.11
1393.1	1.0445	10.356	-0.32907	6.8307	7.9828	-122.54
1393.1	-1.5712	10.646	0.38491	5.1292	8.0642	-104.05
1393.1	-2.3025	10.804	-0.54166	4.2439	5.1263	-96.072
1393.2	-3.539	9.4738	-1.1711	0.87836	-2.2419	-103.09
1393.2	-3.6674	9.603	-0.69911	1.475	-6.7118	-89.339
1393.2	-4.0009	9.277	0.055234	1.2344	-4.0738	-78.369
1393.2	-4.1867	8.9363	-0.09819	-0.3187	-2.5443	-71.825
1393.2	-3.8848	9.8561	-0.5575	-1.8534	-3.5036	-53.861
1393.3	-4.3966	9.8176	-0.72534	-1.9016	-1.6854	-44.694
1393.3	-4.7843	9.6964	-0.47632	-3.1069	-1.368	-35.876
1393.3	-5.1175	9.4322	-0.19589	-5.2007	-5.1452	-29.407
1393.3	-4.9514	9.1385	-0.43958	-4.7294	-9.5003	-30.07
1393.3	-5.0358	9.3205	-0.45991	-4.907	-7.6658	-25.926
1393.4	-5.4298	9.1698	-0.18398	-4.8408	-3.401	-18.132
1393.4	-5.2571	9.2742	-0.041878	-4.996	-3.711	-13.768
1393.4	-5.2891	9.1222	-0.058596	-5.6078	-4.8301	-8.9171
1393.4	-4.9086	8.8296	-0.12051	-4.6206	-1.8031	-1.2362
1393.4	-4.7183	8.5184	-0.206	-3.7239	0.10951	1.4377
1393.5	-4.9494	8.3304	-0.24626	-3.3747	-0.33924	4.4121
1393.5	-4.9737	8.2092	-0.090552	-4.9459	-0.50819	8.4574
1393.5	-4.4416	7.9265	-0.01217	-6.7249	0.3843	11.295
1393.5	-4.2173	7.8669	-0.025814	-4.755	-1.3374	14.069
1393.5	-4.251	8.077	0.16286	-2.045	-1.4338	17.154
1393.6	-3.9895	8.3315	0.28749	0.93807	-0.54186	21.196
1393.6	-3.4148	7.9782	0.060556	2.531	-0.47929	24.214
1393.6	-3.3295	7.6005	0.063456	2.5264	-1.1063	25.709
1393.6	-3.2532	7.4253	0.20925	2.8066	-1.0485	29.151
1393.6	-2.6887	7.5236	0.027739	3.469	-1.9097	31.914
1393.7	-2.6545	7.3265	-0.0080985	3.4538	-2.5874	32.022
1393.7	-2.3509	7.1059	0.10948	4.0106	-2.6206	32.493
1393.7	-2.0955	6.8283	0.28983	5.6151	-2.2031	33.239
1393.7	-2.0805	6.8084	0.38018	5.21	-3.7924	34.938
1393.7	-1.7857	6.872	0.3938	4.1011	-3.6671	38.434
1393.8	-1.7033	6.8776	0.26575	3.2445	-1.8477	41.021
1393.8	-1.7316	6.7187	0.219	3.0163	-2.0838	40.056
1393.8	-1.6955	6.6783	0.28849	4.1844	-1.2069	39.193
1393.8	-1.5026	6.8611	0.39843	4.326	-0.11844	39.49
1393.8	-1.5141	7.1101	0.42867	2.9926	0.62247	37.026
1393.9	-1.5296	7.1847	0.31889	2.4727	2.495	35.566
1393.9	-1.6755	7.1984	0.18006	2.7119	5.3734	34.551
1393.9	-1.677	7.2256	0.10776	3.3184	6.5812	31.747
1393.9	-1.9228	7.3267	0.14667	4.9092	7.7489	27.211
1393.9	-1.8505	7.3318	0.15164	5.6702	7.1852	24.317
1394	-1.8985	7.439	0.10559	5.157	5.9232	22.69
1394	-2.1419	7.3857	0.12646	4.0413	4.9361	21.254
1394	-1.7953	7.535	0.16494	4.0175	4.8678	20.96
1394	-2.0404	7.9833	0.22321	4.7451	6.3548	18.37
1394	-1.8725	8.3366	0.11957	5.5146	6.0997	14.505
1394.1	-1.8273	8.6351	-0.060449	6.6331	7.021	14.354
1394.1	-2.0818	9.11	-0.44807	5.7706	7.2374	10.517
1394.1	-1.9019	9.1615	-0.57533	5.8354	5.274	6.4904
1394.1	-1.8209	9.7614	-0.6791	2.359	2.8728	3.5801
1394.1	-2.0747	9.837	-0.44551	0.020238	1.5753	1.055
1394.2	-1.9699	9.6401	0.34166	1.4903	1.6934	-4.0654
1394.2	-1.9787	9.5785	0.62301	3.1315	1.7365	-3.3941
1394.2	-1.9369	9.2248	0.38242	2.0756	3.6593	-1.5554
1394.2	-1.8949	9.0897	-0.057307	-1.156	3.5582	-1.9241
1394.2	-1.6852	9.2552	-0.19247	-1.8255	5.4813	-2.0726
1394.3	-1.5005	9.3274	-0.25409	1.144	6.0785	-2.4511
1394.3	-1.3354	9.2488	-0.51849	2.8893	2.7395	-0.0092077
1394.3	-1.1582	9.2838	-0.5875	1.576	0.73831	0.22595
1394.3	-0.99556	9.2409	-0.37577	1.766	-0.079578	-0.92809
1394.3	-1.1665	9.5579	0.055062	1.6839	0.34987	-1.5577
1394.4	-1.1678	9.7879	0.34369	1.7198	2.912	-3.678
1394.4	-1.2335	9.5486	0.26541	1.5045	4.3784	-3.2307
1394.4	-1.2685	9.325	-0.1572	-0.52243	5.5811	-2.4793
1394.4	-1.1624	9.2675	-0.43686	-1.4181	6.5644	-3.6337
1394.4	-1.1381	9.4684	-0.43062	-0.97452	6.0206	-4.2255
1394.5	-1.0732	9.4773	-0.30866	-0.23462	4.1103	-2.9433
1394.5	-1.0997	9.3917	-0.29884	-0.14721	2.6104	-3.2861
1394.5	-1.1566	9.3853	-0.36097	1.2483	2.3083	-3.918
1394.5	-1.073	9.2762	-0.17014	2.1964	1.3926	-3.5552
1394.5	-1.1203	9.3499	-0.24134	0.95778	1.0086	-3.3891
1394.6	-1.0667	9.4459	-0.32029	-0.087086	0.46488	-3.9367
1394.6	-0.90115	9.4123	-0.21315	0.61522	-1.2571	-2.7315
1394.6	-0.94624	9.4622	-0.22237	1.3749	-2.1581	-1.9744
1394.6	-0.89156	9.4496	-0.16366	1.802	-2.3869	-2.3764
1394.6	-0.94598	9.3504	-0.015046	1.9571	-2.0084	-2.3811
1394.7	-0.95547	9.3481	0.018222	1.7902	-1.2671	-2.2995
1394.7	-1.0347	9.3403	-0.11152	1.6506	-0.60719	-2.4665
1394.7	-1.0004	9.368	-0.15697	1.1571	-0.4808	-2.1515
1394.7	-0.91379	9.4252	-0.19586	0.65559	-0.48246	-0.74807
1394.7	-1.0079	9.4145	-0.13538	0.69215	-0.18701	-0.72508
1394.8	-0.93846	9.4128	-0.055942	1.4261	0.14502	-1.1462
1394.8	-1.0149	9.4051	-0.023243	1.6867	0.53465	-1.065
1394.8	-0.99086	9.4417	-0.03704	1.3656	0.92616	-0.82728
1394.8	-0.89167	9.4512	-0.25695	1.4496	1.4147	-0.97968
1394.8	-0.91126	9.3897	-0.22064	1.3739	1.4742	-0.49364
1394.9	-0.97447	9.3238	-0.19026	0.9476	1.7616	-0.55341
1394.9	-1.0103	9.4103	-0.14782	1.1467	1.8558	-0.86302
1394.9	-0.97948	9.444	-0.12267	1.1469	2.067	-0.80892
1394.9	-1.0179	9.4517	-0.16983	0.77749	1.8064	-0.90053
1394.9	-1.0869	9.3743	-0.24325	0.606	1.4767	-0.86609
1395	-1.0824	9.404	-0.33345	1.3378	1.0305	-0.94153
1395	-1.0115	9.3323	-0.28437	1.9726	0.42945	-0.82411
1395	-1.0942	9.4021	-0.22059	1.8457	0.11383	-0.47138
1395	-1.0387	9.4785	-0.16932	1.9789	-0.29048	-0.90568
1395	-1.0258	9.4442	-0.076114	1.7855	-0.29234	-1.5509
1395.1	-0.94577	9.3413	-0.17254	1.4665	-0.10082	-1.294
1395.1	-1.0104	9.3512	-0.1604	1.5907	0.21124	-1.4009
1395.1	-0.97013	9.4956	-0.22661	1.8505	0.13519	-1.5631
1395.1	-0.99106	9.4747	-0.17794	1.8421	-0.01806	-1.5215
1395.1	-1.0235	9.3061	-0.1909	1.6505	-0.048178	-1.2133
1395.2	-1.0296	9.3537	-0.17335	1.7231	0.051209	-1.044
1395.2	-1.0608	9.4235	-0.15922	1.6567	-0.033984	-1.1816
1395.2	-1.1207	9.4273	-0.16047	1.5212	-0.14966	-1.1813
1395.2	-1.1464	9.4076	-0.16932	1.7302	-0.36117	-1.1308
1395.2	-1.2446	9.4437	-0.26077	1.6948	-0.79002	-0.89422
1395.3	-1.3792	9.5423	-0.28278	1.0075	-1.2414	-1.0556
1395.3	-1.4758	9.5335	-0.13044	0.88471	-1.0238	-1.6567
1395.3	-1.6612	9.5178	-0.054058	1.0284	-0.39054	-2.3215
1395.3	-1.7989	9.4396	0.097289	1.3739	-0.26138	-2.8013
1395.3	-1.9367	9.4832	0.046259	0.5585	-0.16058	-2.6894
1395.4	-1.9275	9.4158	-0.18678	0.081572	-0.65613	-5.4728
1395.4	-1.837	9.2477	-0.046912	-0.2866	-2.0023	-8.5578
1395.4	-1.9571	9.188	0.26285	0.13096	-2.1753	-10.535
1395.4	-1.9016	9.2322	0.29628	1.7493	-1.1291	-14.154
1395.4	-2.1588	9.1665	0.040459	2.6409	1.2336	-20.424
1395.5	-2.1068	8.6533	-0.43709	1.5799	1.1271	-25.187
1395.5	-2.1457	8.3843	-0.52395	-0.60224	-1.1737	-27.797
1395.5	-2.2273	8.543	-0.21961	-1.2304	-2.5257	-32.89
1395.5	-2.1423	8.4546	-0.0076091	-0.46378	-4.3197	-41.398
1395.5	-2.3672	7.7593	-0.024072	1.8658	-3.7308	-49.51
1395.6	-2.5566	6.9827	-0.20135	3.1178	-4.927	-51.368
1395.6	-2.2948	6.7025	-0.23132	1.7621	-7.0536	-46.775
1395.6	-2.0198	7.2677	-0.099355	0.24222	-7.764	-44.308
1395.6	-1.744	7.7089	0.11806	-0.89995	-5.9341	-46.024
1395.6	-1.8449	7.5622	0.21822	-1.5916	-2.8826	-50.244
1395.7	-2.0925	7.2588	0.29781	-3.5744	-3.147	-53.498
1395.7	-1.8633	7.2526	0.28728	-5.1987	-3.535	-55.461
1395.7	-1.9961	7.6406	0.15913	-3.1771	-3.4272	-56.721
1395.7	-2.0232	7.5688	-0.12847	-1.2927	-4.5652	-55.95
1395.7	-2.3156	7.6263	-0.38398	-0.90165	-5.6761	-56.23
1395.8	-2.3443	7.7468	-0.40221	-4.9442	-8.8641	-55.105
1395.8	-2.5727	7.6541	-0.058947	-5.7222	-9.3288	-55.628
1395.8	-2.8153	7.3906	-0.05657	-0.73284	-9.8684	-56.236
1395.8	-2.682	7.2346	-0.24061	0.30655	-9.6903	-51.092
1395.8	-2.7438	7.274	0.27477	-1.1649	-7.813	-51.52
1395.9	-3.1414	7.2513	0.41542	-0.43524	-6.0838	-52.455
1395.9	-3.2622	7.031	0.4308	1.3208	-3.778	-47.607
1395.9	-3.7564	6.8795	0.25931	3.7138	-0.57657	-42.821
1395.9	-3.6403	6.9286	0.12952	1.8212	-0.40595	-36.882
1395.9	-4.4386	6.9872	0.15948	-0.71018	-1.3518	-30.861
1396	-4.3147	7.2834	0.076939	-3.1984	-2.8644	-24.598
1396	-4.4345	6.9366	0.37827	-1.0833	-2.3891	-21.497
1396	-4.5009	6.7118	0.37133	3.2336	-3.1205	-16.098
1396	-5.2758	7.3522	0.59719	1.2108	-4.9583	-12.375
1396	-4.6203	8.3568	0.61305	2.0501	1.944	-7.7872
1396.1	-4.674	7.3334	0.28945	1.7621	11.456	-9.1586
1396.1	-5.6673	6.341	0.095536	0.73651	11.305	-4.5088
1396.1	-5.9887	7.1802	-0.0079945	4.6608	7.7625	7.8976
1396.1	-5.0341	8.4622	-0.44044	3.8851	4.2053	10.186
1396.1	-3.96	7.2483	-0.26884	0.16436	4.7819	5.5823
1396.2	-4.6032	7.0791	0.90829	2.5597	11.14	2.6749
1396.2	-5.4232	7.3729	0.93759	8.0389	13.575	15.405
1396.2	-5.9162	7.5205	-0.20079	0.079336	12.295	23.976
1396.2	-5.0266	6.9003	-0.92921	-7.9784	9.4971	30.295
1396.2	-4.1169	8.1981	-0.19308	-6.5974	7.6415	29.461
1396.3	-4.5267	8.5774	1.3661	1.9186	9.1741	36.182
1396.3	-5.3218	8.0029	0.98586	5.5621	13.545	40.914
1396.3	-6.0379	8.3125	-0.027153	-0.90319	12.683	47.155
1396.3	-4.6798	9.2922	-0.5646	-4.0274	7.7819	58.801
1396.3	-3.8528	9.6087	-0.26171	-3.9952	5.9145	58.772
1396.4	-4.9578	9.0032	0.21033	-2.8821	5.7147	60.443
1396.4	-5.0311	9.7664	0.48234	-3.8658	5.1632	65.359
1396.4	-4.7231	9.905	0.73149	-6.2565	6.1455	70.165
1396.4	-3.4352	10.329	-0.017782	-4.619	6.6388	75.415
1396.4	-3.2957	11.222	-0.17229	-1.8498	5.1257	80.03
1396.5	-3.4073	11.164	0.080651	0.49975	4.9751	82.698
1396.5	-1.9782	11.251	-0.15419	3.5917	10.376	84.963
1396.5	-0.67458	11.18	0.31178	6.0825	11.049	88.459
1396.5	0.22961	10.605	-0.0042616	4.9955	6.5484	91.207
1396.5	0.84174	10.102	-0.44312	5.547	3.9688	92.35
1396.6	1.1443	9.7058	-0.083862	7.4343	2.4519	91.047
1396.6	1.6441	9.9832	0.057199	5.3693	0.62861	86.511
1396.6	1.5192	10.294	0.087654	2.2406	-0.29353	83.421
1396.6	1.6116	10.485	-0.060812	0.21168	-1.3179	78.702
1396.6	1.7369	10.545	-0.24705	-0.33884	-2.0091	73.333
1396.7	2.2528	10.393	-0.27465	1.3826	-1.3228	66.911
1396.7	2.0397	10.699	0.034913	2.8815	-1.1548	60.095
1396.7	1.9518	10.377	0.24747	3.7349	0.62948	60.401
1396.7	2.2147	10.268	0.21893	2.5657	2.1984	51.9
1396.7	2.3211	10.095	0.090528	0.7101	3.8358	47.58
1396.8	2.5739	10.17	-0.093009	1.4799	6.7557	47.268
1396.8	2.636	10.566	-0.052501	3.3996	6.9669	41.264
1396.8	2.5433	10.536	-0.32277	2.9615	6.0246	38.183
1396.8	2.3046	10.25	-0.50313	0.82427	4.5448	32.278
1396.8	2.5262	10.098	-0.37819	1.99	3.5358	25.732
1396.9	2.5946	10.052	-0.23798	3.9085	1.614	22.058
1396.9	2.5259	10.04	-0.1853	4.4376	0.31057	21.18
1396.9	2.5377	9.9344	-0.072493	4.2746	0.34504	16.244
1396.9	2.7673	9.8834	-0.12451	3.7278	-0.18576	12.425
1396.9	2.7606	9.8007	-0.17927	3.072	-0.23143	12.89
1397	2.4567	9.9366	-0.023458	3.9865	-0.87072	10.979
1397	2.5134	9.8764	0.077419	3.722	-1.1821	8.9731
1397	2.6764	9.6952	-0.0024628	1.7476	-0.29969	7.716
1397	3.0787	9.8388	-0.071462	0.97287	2.3114	6.7452
1397	2.6713	9.8949	-0.12952	1.8884	5.3179	4.4234
1397.1	2.5587	9.9001	-0.26256	2.1484	4.4988	2.5718
1397.1	2.5439	9.7239	-0.33654	1.7699	3.4384	0.53984
1397.1	2.7084	9.6031	-0.35237	1.2457	2.309	-0.48231
1397.1	2.7393	9.6112	-0.30589	0.74882	1.8365	-0.97387
1397.1	2.7352	9.6145	-0.088809	1.9712	1.7996	-1.7258
1397.2	2.6784	9.581	-0.066575	2.7216	0.7959	-1.1878
1397.2	2.8803	9.5717	-0.18598	1.7662	0.16669	-0.45454
1397.2	2.8556	9.683	-0.20848	1.1242	1.1349	-0.46346
1397.2	2.6432	9.6579	-0.11034	1.3999	1.0732	-0.55343
1397.2	2.6708	9.6674	-0.0413	2.0647	0.63926	-1.9878
1397.3	2.7402	9.7637	-0.17444	1.5212	-0.15226	-2.3461
1397.3	2.5775	9.6518	-0.19614	0.48117	0.058973	-2.0576
1397.3	2.4748	9.4495	-0.037505	0.97681	0.47911	-3.4455
1397.3	2.6679	9.5953	0.024649	1.8402	0.73214	-4.1089
1397.3	2.4873	9.7804	-0.045074	2.0104	0.501	-3.5772
1397.4	2.3352	9.7131	-0.1544	1.028	0.05683	-3.8544
1397.4	2.4769	9.5311	-0.15736	0.54009	0.54312	-5.5807
1397.4	2.6047	9.4733	0.01059	1.0778	0.85183	-4.9867
1397.4	2.5735	9.669	-0.076032	1.7105	1.3829	-2.8104
1397.4	2.5388	9.699	-0.23652	1.552	1.4535	-3.4278
1397.5	2.4082	9.5448	-0.28158	0.76682	1.3615	-4.5253
1397.5	2.4594	9.4205	-0.17363	0.84073	0.7692	-4.0116
1397.5	2.5545	9.4925	-0.16741	0.9494	0.57239	-2.9442
1397.5	2.6174	9.4424	-0.15053	1.1101	0.9358	-2.1905
1397.5	2.5561	9.6586	-0.10532	1.1643	1.3224	-2.0416
1397.6	2.5121	9.5993	-0.058012	1.3022	1.8382	-1.6452

## Sheet: YH2_trial1_back
time(s)	accX(m/s^2)	accY(m/s^2)	accZ(m/s^2)	gyrX(rad/s)	gyrY(rad/s)	gyrZ(rad/s)
1035.8	2.8961	9.6393	0.27062	-0.19174	2.5409	-0.42421
1035.8	2.9019	9.6042	0.26721	-0.26901	2.1834	-0.3027
1035.8	2.9539	9.5989	0.31313	-0.31216	1.863	-0.42949
1035.9	3.0132	9.549	0.28322	-0.17192	1.6424	-0.21035
1035.9	2.9882	9.5328	0.38065	-0.070642	1.4563	-0.18289
1035.9	2.9825	9.5506	0.41209	-0.091307	1.2753	0.1122
1035.9	3.0107	9.5158	0.39368	-0.40644	1.1122	0.50887
1035.9	2.9993	9.595	0.38017	-0.35666	1.0184	0.51593
1036	2.9143	9.6139	0.44107	-0.25944	1.014	0.50919
1036	2.9769	9.5808	0.44357	-0.011339	1.3048	0.22344
1036	2.9166	9.6347	0.44437	0.22608	1.5323	0.017373
1036	2.8905	9.5307	0.44201	0.35634	1.7462	-0.2737
1036	2.8802	9.586	0.40535	0.31992	1.8799	-0.63448
1036.1	2.8792	9.5786	0.39824	0.35713	1.9777	-0.64459
1036.1	2.9296	9.5741	0.38433	0.75071	1.9635	-1.0258
1036.1	2.9241	9.521	0.4421	0.93942	1.8288	-1.1138
1036.1	2.9669	9.5318	0.38734	0.95219	1.675	-1.0235
1036.1	2.9879	9.5739	0.4026	0.91069	1.7483	-0.7309
1036.2	2.9709	9.5132	0.40709	1.0234	1.5277	-0.33769
1036.2	3.0175	9.5731	0.33064	1.0673	1.4092	-0.13879
1036.2	2.9989	9.554	0.31522	1.1189	1.3228	-0.1793
1036.2	3.0959	9.5445	0.42325	1.1858	1.3775	-0.3778
1036.2	3.0156	9.5195	0.40734	1.1483	1.5925	-0.12157
1036.3	3.0321	9.5381	0.36106	1.0776	1.7589	-0.083294
1036.3	3.0261	9.5628	0.4153	1.3503	1.7282	0.0054534
1036.3	3.0346	9.5775	0.33632	1.2873	1.6187	-0.015348
1036.3	3.1181	9.573	0.36114	1.0334	1.6466	-0.3955
1036.3	3.112	9.5372	0.37408	0.91015	1.6224	-0.53652
1036.4	3.017	9.5268	0.391	1.0733	1.5739	-0.55449
1036.4	3.1116	9.5113	0.38732	1.1611	1.275	0.00070872
1036.4	3.1197	9.4973	0.42328	1.2069	1.1663	0.3559
1036.4	3.1209	9.4909	0.44584	1.2836	1.6037	0.32517
1036.4	3.0654	9.4996	0.4636	1.2074	1.7053	0.24519
1036.5	3.1025	9.5563	0.42782	1.1523	2.3851	-1.0625
1036.5	3.0751	9.5554	0.43937	1.1519	2.5749	-0.59065
1036.5	2.9538	9.5358	0.4135	1.0049	2.5239	0.33771
1036.5	3.2322	9.4333	0.37734	1.0469	2.1068	0.3292
1036.5	2.918	9.676	0.4137	1.0661	3.2741	0.28597
1036.6	3.1708	9.972	0.28518	1.0068	2.2695	2.4999
1036.6	3.2021	9.7037	0.19944	-0.2082	1.6111	-3.2102
1036.6	3.1676	9.7899	0.22511	-0.1241	0.14824	-4.2653
1036.6	3.4986	9.9402	0.42342	-0.25601	-1.9876	-2.3392
1036.6	3.0282	10.026	0.34396	-0.1495	0.18588	-10.935
1036.7	3.3699	10.289	0.47134	0.63228	-0.65179	-12.107
1036.7	3.3177	9.868	0.61082	-0.27194	0.77826	-14.299
1036.7	3.2648	9.7647	0.40091	-0.44049	2.8997	-19.052
1036.7	3.4633	9.6535	0.37828	-0.25169	2.9162	-18.51
1036.7	3.4876	9.7317	0.44158	0.88579	3.1537	-20.906
1036.8	3.4892	10.156	0.44666	1.0065	2.5589	-26.494
1036.8	3.4352	10.417	0.55118	0.917	2.1519	-27.155
1036.8	3.2787	10.433	0.48172	0.70102	2.293	-29.669
1036.8	3.3104	10.4	0.41951	-0.24367	2.5913	-38.694
1036.8	3.2484	10.487	0.422	-0.67132	2.1744	-42.449
1036.9	3.1712	10.56	0.42159	-0.83719	2.4149	-46.18
1036.9	3.089	10.567	0.41493	-1.2364	2.4841	-54.813
1036.9	3.1108	10.362	0.46656	-1.8184	2.6464	-61.542
1036.9	2.8837	10.515	0.38418	-1.3927	3.0145	-66.606
1036.9	2.7698	10.588	0.27558	-1.6139	1.5282	-68.744
1037	2.6992	10.542	0.30119	-1.4563	0.54969	-76.472
1037	2.6208	10.358	0.47411	-1.0609	-0.020191	-84.76
1037	2.3992	10.444	0.49514	-0.43598	-1.0082	-92.605
1037	3.1446	10.188	0.64405	-0.90917	-5.2485	-99.353
1037	3.1816	10.335	0.84484	0.33957	-12.971	-106.95
1037.1	3.5565	10.69	0.64506	3.0838	-15.292	-98.886
1037.1	1.3136	11.552	0.14268	1.5913	-12.114	-84.95
1037.1	-0.46054	11.207	-0.052539	-4.6409	-11.089	-84.144
1037.1	-0.84583	10.205	-0.11747	-12.047	-10.918	-111.65
1037.1	-3.3238	9.2887	0.46458	-13.069	-3.6313	-120.29
1037.2	-3.6356	9.8928	0.81955	-7.2455	0.098495	-107.26
1037.2	-4.1208	9.1254	1.0211	-2.3809	-1.8564	-99.815
1037.2	-4.1688	9.3151	0.61765	-2.1731	-3.4832	-79.197
1037.2	-4.6011	9.0451	0.92736	-1.6933	-4.843	-60.383
1037.2	-4.0597	9.5409	0.8816	-1.5073	-4.8139	-51.166
1037.3	-4.4201	10.226	1.0734	2.9251	-2.3983	-36.336
1037.3	-4.7928	10.279	0.99605	1.5241	-2.3491	-32.35
1037.3	-4.9488	10.269	0.7475	1.5943	-1.0036	-31.192
1037.3	-5.1778	9.8671	0.50424	2.9307	0.57961	-31.562
1037.3	-5.0182	9.4779	0.56104	3.631	0.99476	-29.275
1037.4	-5.1025	9.3257	0.91068	4.1404	0.97866	-22.334
1037.4	-4.9211	9.4071	1.1133	4.0654	0.50157	-16.542
1037.4	-4.6931	9.2885	1.0555	3.1993	2.2797	-11.313
1037.4	-4.4919	8.8671	0.9369	1.8524	2.586	-7.2152
1037.4	-4.3947	8.5904	0.81738	1.2964	1.4605	-2.5103
1037.5	-4.2303	8.446	1.0019	2.4375	0.52837	2.2675
1037.5	-3.8294	8.2721	1.0875	3.7317	0.5925	6.1023
1037.5	-3.6177	8.0195	1.0871	3.9151	0.93444	10.38
1037.5	-3.3952	8.0351	1.2254	5.0732	1.3073	14.328
1037.5	-3.1757	7.7733	1.1172	5.3349	2.9468	18.314
1037.6	-3.0008	7.6144	1.0497	4.4486	4.7524	22.243
1037.6	-2.727	7.6701	0.8204	4.1588	5.7347	25.536
1037.6	-2.442	7.4828	0.7989	2.2657	5.6917	29.756
1037.6	-2.3065	7.3764	0.92508	1.4559	5.468	33.061
1037.6	-2.1604	7.3043	0.6588	0.56691	6.4496	36.918
1037.7	-1.9331	7.2622	0.59146	1.1511	6.4926	41.37
1037.7	-1.7765	7.3207	0.73139	2.8271	6.4842	44.2
1037.7	-1.6813	7.3787	0.62533	3.2352	7.3782	46.26
1037.7	-1.4632	7.3952	0.6615	3.2181	7.0455	49.148
1037.7	-1.3802	7.5118	0.68837	4.4152	7.1739	49.43
1037.8	-1.0626	7.391	0.56256	3.2025	7.2584	51.257
1037.8	-1.0123	7.4471	0.5989	3.5907	8.9886	51.633
1037.8	-1.093	7.1575	0.54793	3.792	10.633	49.972
1037.8	-0.98788	7.0205	0.41154	2.6571	10.448	49.667
1037.8	-0.6596	7.1267	0.2234	2.8259	7.8774	49.722
1037.9	-0.86124	7.1675	0.19026	3.4673	8.1358	48.726
1037.9	-0.71413	7.1625	0.10791	5.4814	6.1608	46.494
1037.9	-0.92661	7.5425	0.20261	6.3348	3.8412	47.105
1037.9	-0.90605	7.7897	0.078167	6.1541	2.1847	46.786
1037.9	-0.81203	8.0612	0.10919	6.1637	-0.32503	42.076
1038	-0.93751	7.9286	0.22766	6.355	-4.3064	36.646
1038	-0.60021	7.9062	0.364	6.6135	-8.614	34.338
1038	-0.67026	8.4207	0.51679	7.8841	-7.4348	33.879
1038	-0.50686	8.7008	0.71726	7.0335	-6.5254	33.534
1038	-0.69172	8.861	0.59133	4.8105	-7.1146	29.916
1038.1	-0.4031	8.6219	0.52811	2.803	-6.195	29.227
1038.1	-0.42452	9.0536	0.4721	3.9373	-3.2183	26.331
1038.1	-0.50503	9.4423	0.46633	4.3324	-2.7851	22.212
1038.1	-0.38485	9.8709	0.30823	3.8045	-0.48517	19.922
1038.1	-0.48922	10.386	0.42904	3.1347	1.1599	14.298
1038.2	-0.52367	10.983	0.39936	2.638	2.2794	7.5314
1038.2	-0.80331	11.053	0.31549	0.52774	3.0758	1.1594
1038.2	-0.18581	10.358	0.45142	-1.2511	3.1867	0.91586
1038.2	0.15057	9.9002	0.57069	-1.1383	4.6825	0.72992
1038.2	0.36464	9.5441	0.56927	-1.5576	5.4394	-0.60525
1038.3	0.64013	9.457	0.41605	-1.1745	5.9144	0.13189
1038.3	0.46839	9.5234	0.23397	-0.56585	7.8393	-0.20394
1038.3	0.63571	9.6701	0.093245	-1.3009	5.207	-1.3752
1038.3	0.61396	9.7397	0.098884	-2.0994	2.4604	-3.1986
1038.3	0.55549	9.7515	0.024831	-0.58719	1.5946	-3.9194
1038.4	0.46999	9.6329	0.18243	1.0969	0.61331	-4.0899
1038.4	0.55663	9.6556	0.37024	1.365	-0.45891	-4.5517
1038.4	0.29303	9.7	0.4506	0.059861	-0.4703	-3.8633
1038.4	0.2528	9.8773	0.50124	0.35029	-0.72742	-3.0919
1038.4	0.30364	9.5644	0.34036	1.593	-0.081459	-1.5486
1038.5	0.24861	9.5473	0.25075	2.3481	-0.18393	0.40915
1038.5	0.41224	9.574	0.10957	1.8242	-0.83792	0.59825
1038.5	0.49454	9.6458	0.13268	0.5774	-2.5429	1.2624
1038.5	0.46782	9.6478	0.31809	0.77129	-3.8934	1.1899
1038.5	0.51027	9.6252	0.5172	2.2757	-4.0141	0.62714
1038.6	0.32623	9.8381	0.31356	2.8773	-3.7722	-0.33292
1038.6	0.45257	9.8909	0.32997	0.9454	-4.7063	-1.0113
1038.6	0.43007	9.8056	0.43054	-0.30365	-5.6788	-1.448
1038.6	0.46227	9.679	0.46047	0.4651	-5.4165	-1.8909
1038.6	0.48308	9.5949	0.45662	1.6068	-4.803	-2.2987
1038.7	0.41015	9.7102	0.45048	2.4591	-4.205	-2.5999
1038.7	0.39936	9.7821	0.37641	1.9707	-3.5321	-2.9412
1038.7	0.47834	9.7906	0.38784	0.39386	-4.4044	-2.9491
1038.7	0.60543	9.67	0.49013	0.32049	-3.9799	-3.1493
1038.7	0.56551	9.6449	0.45745	1.2652	-2.1476	-3.2184
1038.8	0.59973	9.68	0.38496	1.6708	-1.2284	-3.4276
1038.8	0.65737	9.679	0.42082	1.5658	-0.36989	-3.4441
1038.8	0.55897	9.6915	0.40353	1.2479	-0.078114	-3.59
1038.8	0.51292	9.7292	0.40941	0.93783	0.28637	-3.4378
1038.8	0.58913	9.652	0.401	0.94827	1.0691	-3.241
1038.9	0.57516	9.6854	0.34685	1.2453	1.8236	-3.2958
1038.9	0.58744	9.6899	0.34114	1.6043	2.2689	-3.5288
1038.9	0.61911	9.7239	0.2731	1.4737	2.2281	-3.379
1038.9	0.59757	9.6646	0.31106	1.3221	2.1017	-3.1092
1038.9	0.53818	9.6225	0.31791	1.2153	2.191	-3.0172
1039	0.55941	9.667	0.27863	1.1257	2.1755	-3.0434
1039	0.51114	9.6788	0.28421	1.1389	2.0836	-2.7242
1039	0.51649	9.648	0.30393	1.0704	1.7289	-2.3382
1039	0.49844	9.6935	0.35361	1.0752	1.6942	-2.0925
1039	0.50239	9.7378	0.32415	1.0104	1.8793	-2.0049
1039.1	0.58233	9.6565	0.36329	1.0152	1.7972	-1.9502
1039.1	0.5097	9.7501	0.3319	0.92379	2.1437	-2.2181
1039.1	0.46048	9.6626	0.30988	0.90101	1.9357	-2.1129
1039.1	0.49559	9.6707	0.30986	0.72199	1.5892	-2.2185
1039.1	0.55455	9.6298	0.27532	0.76621	1.4102	-2.097
1039.2	0.51195	9.7128	0.33989	0.83711	1.6136	-2.1641
1039.2	0.49359	9.7169	0.31165	0.72229	1.8309	-2.3203
1039.2	0.55501	9.7046	0.35476	0.57352	1.4465	-2.6337
1039.2	0.50672	9.6894	0.37414	0.48355	1.097	-2.76
1039.2	0.56154	9.6548	0.33062	0.58209	1.0048	-2.7768
1039.3	0.58246	9.6797	0.36773	0.81151	1.0556	-2.9555
1039.3	0.56571	9.6786	0.40673	0.98543	1.1669	-2.9111
1039.3	0.56063	9.6698	0.36021	0.79879	1.2198	-2.8323
1039.3	0.50443	9.6579	0.46805	0.69271	0.92432	-2.6697
1039.3	0.50564	9.6645	0.43456	0.84155	0.90845	-2.6361
1039.4	0.56048	9.6558	0.46555	1.1497	1.1549	-2.5168
1039.4	0.43935	9.645	0.4333	1.2811	1.4363	-2.4824
1039.4	0.62856	9.6791	0.40746	1.3028	1.7694	-2.3832
1039.4	0.58854	9.6272	0.38039	1.3279	1.8919	-2.465
1039.4	0.58332	9.6806	0.36293	1.0991	1.641	-2.31
1039.5	0.57024	9.6778	0.39804	0.73413	0.86974	-2.0635
1039.5	0.57159	9.6646	0.44796	0.79414	0.77685	-1.9253
1039.5	0.572	9.6864	0.40944	1.1206	0.6237	-1.6328
1039.5	0.56444	9.7747	0.39309	0.9594	0.28747	-1.5783
1039.5	0.51087	9.7662	0.38832	0.81629	0.23713	-2.0991
1039.6	0.48609	9.697	0.43781	0.96577	0.036437	-2.3851
1039.6	0.54755	9.7121	0.45051	1.1387	-0.1473	-2.7617
1039.6	0.38613	9.7874	0.40062	0.99153	-0.45143	-2.9544
1039.6	0.15721	9.8161	0.44415	1.1304	-0.71957	-3.6595
1039.6	0.19505	9.8599	0.43241	1.3967	-0.92454	-4.4525
1039.7	0.02324	9.8697	0.41789	1.445	-1.3212	-5.6197
1039.7	-0.029353	9.9627	0.39595	1.4683	-1.8058	-7.5008
1039.7	-0.1543	10.1	0.75575	1.377	-2.6349	-9.935
1039.7	-0.5137	9.8783	0.099769	1.3327	-0.73737	-12.132
1039.7	-0.67551	9.8567	0.23267	1.4385	-2.0772	-10.676
1039.8	-0.71537	9.8603	0.40329	2.4724	-5.8715	-11.829
1039.8	-0.30289	9.58	0.35029	-1.3334	-7.8685	-13.75
1039.8	-0.48196	9.5905	0.53347	-1.785	-8.4831	-16.017
1039.8	-0.16985	9.4743	0.60503	1.6138	-6.6462	-16.461
1039.8	-0.58108	9.4835	0.59592	-0.13764	-6.0536	-18.374
1039.9	-0.57896	9.6466	0.62153	-0.99098	-5.3081	-21.773
1039.9	-0.85011	9.8875	0.82927	-0.70654	-2.9103	-26.087
1039.9	-1.3828	9.6963	0.23858	-2.1424	0.94911	-29.45
1039.9	-1.2588	9.4747	0.28618	-4.7628	-1.9427	-30.243
1039.9	-1.3105	9.2113	0.92443	-5.7184	-7.4962	-35.141
1040	-0.83274	8.9737	1.0155	-3.7681	-6.074	-43.999
1040	-0.9468	8.7179	1.1229	-1.8556	1.4811	-51.989
1040	-1.505	8.1762	0.44843	-2.7463	5.7359	-52.228
1040	-0.93861	7.9353	0.084544	-3.9181	4.5265	-53.763
1040	-0.71611	7.856	0.55972	-3.7933	-0.677	-59.257
1040.1	-0.92998	7.8049	0.59853	-3.1063	0.51129	-64.125
1040.1	-1.328	7.2781	0.46882	-5.3099	0.16924	-63.429
1040.1	-0.78772	7.4914	0.43289	-3.653	-0.16184	-59.787
1040.1	-0.80246	7.7311	0.52759	-1.348	-0.14495	-59.686
1040.1	-1.0915	7.6936	0.37482	-1.8031	-0.86143	-62.811
1040.2	-1.3207	7.9648	0.42385	-4.8721	-2.3184	-60.409
1040.2	-1.1794	7.6456	0.65569	-5.7665	-4.051	-59.843
1040.2	-1.5138	7.192	0.74516	-4.1492	-6.956	-58.803
1040.2	-1.58	7.33	0.29187	-2.3526	-5.8221	-52.051
1040.2	-1.735	7.3307	0.42417	0.4965	-5.8724	-49.589
1040.3	-2.3861	7.6978	0.49204	0.07325	-7.1368	-48.304
1040.3	-2.4278	7.3025	0.82833	-1.9755	-9.2303	-43.242
1040.3	-2.0066	7.4472	1.0065	0.69733	-7.5308	-40.128
1040.3	-2.2498	7.387	0.85034	2.4566	-2.477	-32.196
1040.3	-2.7081	7.3721	0.81799	2.8135	-0.46198	-26.47
1040.4	-2.9673	7.6277	0.69395	-0.086472	-2.0379	-22.271
1040.4	-3.0157	7.5239	0.74489	-1.9313	-3.5015	-19.514
1040.4	-2.9617	7.4905	0.755	0.082492	-2.8129	-16.154
1040.4	-3.3599	7.7967	0.77896	2.5259	-0.49008	-12.452
1040.4	-3.3856	7.9945	0.97727	3.1453	-0.97727	-10.43
1040.5	-3.5882	7.9401	0.98371	2.9221	-1.6383	-9.1157
1040.5	-3.6652	8.0425	0.81651	2.5356	-1.6127	-7.7963
1040.5	-3.7643	7.9958	1.0714	3.2507	0.1618	-9.3509
1040.5	-4.1624	8.1639	1.5085	6.041	3.1145	-10.53
1040.5	-4.2661	8.3387	1.5566	6.838	5.6987	-9.876
1040.6	-4.0954	8.3377	0.92172	2.6488	7.9902	-9.9819
1040.6	-4.3279	8.3489	0.83569	-0.57909	8.065	-9.9416
1040.6	-4.8553	8.4796	1.2292	0.86996	5.8951	-11.497
1040.6	-4.2715	8.4971	1.0582	0.53212	6.6025	-8.2417
1040.6	-4.7023	8.6949	0.90874	1.2855	7.4264	-5.2939
1040.7	-4.5458	8.7673	0.69498	-0.91093	5.8148	-2.4496
1040.7	-4.3146	8.6572	0.92785	-3.1107	5.2354	2.6317
1040.7	-4.4615	9.0808	1.1969	0.52675	5.8602	4.1428
1040.7	-4.3152	8.9039	1.042	2.7934	7.5287	9.7704
1040.7	-4.5027	8.9536	0.60232	1.0226	9.3072	14.659
1040.8	-4.6186	8.7846	0.73154	-3.5925	9.4128	20.049
1040.8	-4.36	8.8568	0.91851	-1.6776	8.1647	25.102
1040.8	-4.1542	8.5127	0.5059	0.53808	8.6175	34.156
1040.8	-4.0402	8.3907	0.40256	1.4533	8.5253	41.306
1040.8	-3.8304	8.6431	0.54624	2.5209	8.3199	50.192
1040.9	-3.6789	8.9999	0.465	2.5893	8.0613	58.243
1040.9	-3.9172	9.8747	0.35188	2.8271	8.7492	64.807
1040.9	-4.1403	10.929	0.23418	1.6342	7.9829	70.607
1040.9	-4.1761	11.884	-0.12159	0.47079	5.4896	74.12
1040.9	-3.402	12.931	0.071169	1.776	1.9209	75.56
1041	-1.9303	12.35	0.21954	2.489	0.96972	71.44
1041	-0.95987	11.177	0.12675	1.8417	0.50365	69.41
1041	-0.41599	9.8565	0.34457	2.2394	2.1248	72.957
1041	0.055318	8.6742	0.54052	3.6537	2.3172	69.873
1041	0.5062	8.0188	0.62246	3.1838	3.3124	71.313
1041.1	0.73996	7.9369	0.86999	2.8552	4.835	75.299
1041.1	0.91608	8.2284	0.8183	2.7044	7.9284	76.714
1041.1	1.2462	8.8025	0.56089	1.4721	9.8305	78.598
1041.1	1.203	9.5287	0.51788	0.34412	10.997	77.87
1041.1	1.1278	10.06	0.36567	-0.81521	11.99	76.607
1041.2	1.2256	10.585	0.25341	-1.4705	11.703	73.918
1041.2	0.86731	10.804	0.23184	-1.3454	11.833	70.859
1041.2	1.2136	10.975	0.23374	-1.308	9.6105	67.423
1041.2	1.6043	10.683	0.56523	-1.046	5.7226	65.689
1041.2	1.5138	10.498	0.82029	-1.6306	0.69902	59.91
1041.3	2.9543	10.43	0.89711	0.16473	-0.71273	55.053
1041.3	2.355	10.423	1.0783	3.2957	-1.0201	44.111
1041.3	2.2428	10.151	1.0867	2.5785	-0.23489	39.785
1041.3	2.8986	9.8565	1.0076	1.8167	-2.3942	32.176
1041.3	2.5284	9.7143	1.1266	0.92983	-1.5212	27.857
1041.4	2.8657	9.4061	1.2121	1.2709	-0.25547	31.156
1041.4	3.0451	9.8711	0.90161	1.4808	2.0739	26.598
1041.4	3.221	9.936	0.70757	0.13173	0.4223	25.643
1041.4	3.1638	10.055	0.75781	0.34239	-1.1836	24.59
1041.4	3.2131	9.9667	0.48794	1.0839	-1.6491	21.9
1041.5	3.3919	9.8359	0.19896	2.1528	-2.8885	17.367
1041.5	3.4202	9.6199	0.38138	3.3031	-4.8178	15.363
1041.5	3.7412	9.7552	0.466	2.9002	-6.5654	15.91
1041.5	3.8247	10.028	0.55915	2.2968	-5.7865	13.77
1041.5	3.8569	10.195	0.68753	3.3993	-4.9633	11.646
1041.6	3.9968	10.232	0.60487	3.8179	-3.7259	9.139
1041.6	3.8761	9.9107	0.38151	2.3306	-2.5517	4.9209
1041.6	4.2202	9.5966	0.29203	1.0646	-2.0921	1.0756
1041.6	3.8697	9.6258	0.24227	0.75787	-0.46585	-1.1871
1041.6	3.7515	9.7195	0.44199	2.0056	-0.44585	3.0677
1041.7	3.5984	9.731	0.54644	2.7698	-0.48118	3.4518
1041.7	3.5246	9.6118	0.58379	2.492	-0.67063	-0.98637
1041.7	3.4284	9.4646	0.54923	2.1729	-0.84179	-1.7768
1041.7	3.3568	9.5517	0.53046	1.5167	-1.3922	-0.29557
1041.7	3.3633	9.5147	0.5918	1.2493	-1.3513	-0.12186
1041.8	3.2957	9.523	0.67474	1.8974	-0.26805	-2.2932
1041.8	3.2784	9.6531	0.68552	2.3626	1.144	-4.2812
1041.8	3.1223	9.6627	0.69564	1.6706	2.2672	-3.5734
1041.8	3.0793	9.606	0.6358	0.60166	2.6105	-3.8977
1041.8	3.1239	9.6132	0.59819	0.25006	2.7706	-5.0231
1041.9	3.0753	9.6538	0.5477	0.67867	3.1316	-5.6326
1041.9	3.0541	9.7428	0.57034	0.78111	2.9357	-6.4742
1041.9	3.0917	9.7089	0.56473	0.92747	2.7604	-7.049
1041.9	2.9883	9.6598	0.50431	0.90561	2.9646	-8.4013
1041.9	3.0545	9.4988	0.57553	1.2955	3.2859	-8.241
1042	3.0666	9.4775	0.60649	1.852	3.3929	-7.7369
1042	3.1012	9.5201	0.496	1.6302	3.3382	-8.3622
1042	3.0937	9.4321	0.45423	1.3294	2.8103	-8.51
1042	3.0476	9.4625	0.44874	1.4282	1.719	-7.5093
1042	3.0642	9.502	0.43296	1.8282	0.77114	-6.0688
1042.1	3.1029	9.5621	0.50652	2.1936	0.11164	-6.0391
1042.1	3.0724	9.6019	0.6134	2.7265	0.44696	-6.2279
1042.1	3.0201	9.6351	0.5497	2.6295	0.99884	-6.7476
1042.1	3.0163	9.6753	0.50155	2.0458	0.97462	-7.5409
1042.1	3.0319	9.5917	0.49196	1.418	0.56492	-7.7284
1042.2	3.032	9.5283	0.4469	1.3635	0.23096	-8.1321
1042.2	2.9445	9.4843	0.46677	1.7961	0.031008	-7.9766
1042.2	3.019	9.4909	0.50623	1.9736	0.21055	-7.1902
1042.2	2.9415	9.5361	0.51472	1.7183	0.47119	-6.4896
1042.2	2.9136	9.6011	0.4849	1.3865	0.4655	-5.6114
1042.3	2.9842	9.5878	0.51864	1.2528	0.60763	-5.0168
1042.3	2.8686	9.588	0.47052	1.2197	1.1786	-5.8894
1042.3	2.8577	9.4981	0.50796	1.0262	1.2786	-6.7385
1042.3	2.763	9.5212	0.53688	1.0482	1.2134	-6.0681
1042.3	2.7329	9.5892	0.42402	1.1013	1.1475	-5.1363
1042.4	2.7689	9.592	0.43409	1.0555	0.90463	-4.8794
1042.4	2.7474	9.6215	0.4593	1.0137	0.82451	-4.8794
1042.4	2.7294	9.6872	0.48944	1.182	0.66792	-4.6916
1042.4	2.7212	9.6169	0.47934	1.0698	0.77935	-4.7271
1042.4	2.7176	9.5499	0.56226	1.024	0.83732	-4.8794
1042.5	2.7692	9.4998	0.52399	1.0816	1.2583	-4.7048
1042.5	2.8085	9.5598	0.52681	1.267	1.6075	-4.1286
1042.5	2.7651	9.5943	0.4776	1.3515	2.0296	-3.66
1042.5	2.716	9.5232	0.48045	1.0382	1.9955	-3.3557
1042.5	2.6994	9.5379	0.52022	0.88984	1.879	-3.6853
1042.6	2.679	9.5731	0.51923	1.0949	1.6259	-3.1423
1042.6	2.7632	9.541	0.54396	1.2466	1.4868	-2.2419
1042.6	2.7376	9.5561	0.51766	1.4104	1.6769	-2.1173
1042.6	2.7697	9.6049	0.50258	1.1556	1.6397	-2.1431
1042.6	2.7751	9.6066	0.48506	0.77287	1.7377	-1.8691
1042.7	2.732	9.5922	0.5465	0.68846	1.6182	-1.8206
1042.7	2.7037	9.6691	0.55509	0.74593	1.6147	-1.8455
1042.7	2.7312	9.5792	0.50073	0.60107	1.7177	-2.0725
1042.7	2.7139	9.5826	0.48903	0.61888	1.693	-2.2102
1042.7	2.7115	9.5548	0.44671	0.65383	1.7577	-1.9012
1042.8	2.7237	9.5326	0.49069	0.62817	1.567	-1.8735
1042.8	2.6804	9.5538	0.5122	0.67896	1.3642	-1.7929
1042.8	2.7656	9.5705	0.5253	0.59336	1.0917	-1.1895
1042.8	2.855	9.5841	0.59316	0.59567	1.0924	-0.87118
1042.8	2.7376	9.6272	0.51296	0.64303	1.1036	-1.229
1042.9	2.804	9.6597	0.50481	0.61767	1.3534	-1.39
1042.9	2.8024	9.708	0.56179	0.52541	1.544	-1.796
1042.9	2.8441	9.6269	0.50533	0.34579	1.7897	-2.1406
1042.9	2.8644	9.647	0.56009	0.42033	1.611	-2.2075
1042.9	2.7537	9.637	0.60719	0.60692	1.5688	-2.129
1043	2.8394	9.6152	0.57814	0.76955	1.7821	-2.3506
1043	2.8744	9.5676	0.53251	0.84943	1.8561	-2.3946
1043	2.7681	9.574	0.55439	0.81913	1.745	-2.027
1043	2.8137	9.5676	0.58942	0.69776	1.4454	-2.1636
1043	2.7777	9.5695	0.56632	0.86437	1.5548	-2.1291
1043.1	2.8083	9.6058	0.55059	1.0143	1.6203	-1.8319
1043.1	2.7165	9.6078	0.57826	0.93449	1.6224	-1.4909
1043.1	2.7138	9.5992	0.57224	0.82023	1.5649	-1.3544
1043.1	2.7304	9.6089	0.51813	0.76518	1.5236	-1.5195
1043.1	2.7581	9.6234	0.52386	0.99374	1.3173	-1.6211
1043.2	2.7071	9.6662	0.53525	1.1427	1.1522	-1.7121
1043.2	2.8321	9.6477	0.55336	1.1987	0.8667	-2.3634
1043.2	2.7893	9.6059	0.59474	1.1104	1.02	-2.8997
1043.2	2.7886	9.6084	0.58513	1.0851	1.1642	-3.0426
1043.2	2.7532	9.6608	0.52997	0.91939	1.3536	-3.0103
1043.3	2.8056	9.5884	0.58662	0.84777	1.3026	-3.5009
1043.3	2.8801	9.5238	0.5333	0.91376	1.2679	-3.155
1043.3	2.7559	9.578	0.57383	1.1519	1.074	-2.3529
1043.3	2.8912	9.6294	0.57333	1.128	1.0301	-1.9795
1043.3	2.872	9.638	0.51227	0.94584	1.0304	-2.5478
1043.4	2.9038	9.5808	0.60055	1.2132	1.1327	-2.7935
1043.4	2.7566	9.6679	0.57838	1.2639	1.3146	-3.0913
1043.4	2.8593	9.7214	0.5611	1.136	1.4294	-3.6563
1043.4	2.7687	9.8669	0.57044	0.68916	0.77523	-4.8835
1043.4	2.801	9.9123	0.54341	0.49459	1.0158	-5.802
1043.5	2.8212	9.9286	0.56534	0.32092	1.1603	-9.9873
1043.5	2.9167	10.11	0.63087	0.0073026	0.55398	-13.213
1043.5	2.9173	10.221	0.52432	-0.35864	0.67231	-15.039
1043.5	2.8189	10.403	0.62827	-0.62635	0.28539	-19.068
1043.5	2.532	10.595	0.57584	0.090932	1.5242	-21.408
1043.6	2.7242	10.257	0.60017	-0.15838	1.4888	-24.282
1043.6	2.7576	10.263	0.62526	0.50908	2.7276	-31.98
1043.6	2.7881	10.166	0.59692	-0.21265	4.0098	-34.705
1043.6	2.8261	10.105	0.73024	0.16624	4.0042	-34.624
1043.6	2.6249	10.21	0.66384	0.2381	5.0567	-39.009
1043.7	2.6316	10.133	0.58665	-0.63485	5.1326	-44.555
1043.7	2.7078	10.28	0.6055	-0.63792	5.4475	-51.009
1043.7	2.6141	10.405	0.54736	1.083	5.8874	-55.333
1043.7	2.437	10.734	0.58667	3.5634	5.1802	-59.735
1043.7	2.1869	11.024	0.38122	4.0629	4.3826	-65.904
1043.8	2.2736	10.986	0.22381	3.1847	2.8653	-77.066
1043.8	2.7383	10.802	0.26172	4.3626	1.7318	-86.917
1043.8	3.5877	10.827	0.46748	4.9907	-2.398	-96.763
1043.8	3.6523	10.538	0.57559	8.2998	-2.9812	-116.46
1043.8	4.1062	10.093	0.61985	9.3763	-15.283	-119.92
1043.9	2.7396	10.516	0.96811	13.058	-15.611	-108.03
1043.9	2.2274	10.791	0.79776	12.01	-6.4228	-91.787
1043.9	0.099719	11.248	0.37474	7.4311	-0.79738	-102.15
1043.9	-3.0352	11.671	0.44659	4.9603	3.2031	-107.23
1043.9	-4.5595	11.163	0.43822	-0.89109	6.0983	-123.77
1044	-4.8607	9.2355	0.27988	-11.604	-1.8503	-130.36
1044	-4.9986	9.1915	0.27187	-15.212	-2.8938	-92.773
1044	-5.1686	9.6108	0.40811	-11.941	1.2355	-69.8
1044	-5.2295	9.9141	0.85599	-4.9911	2.1111	-64.422
1044	-5.446	9.7839	0.75267	-6.8954	5.1099	-49.523
1044.1	-5.0163	9.9139	0.65023	-8.479	6.2008	-40.128
1044.1	-5.3708	9.8961	0.56526	-6.3762	6.2158	-29.842
1044.1	-5.6447	9.7354	0.5423	-3.9581	6.9993	-26.099
1044.1	-5.2542	9.2244	0.61876	0.55099	8.594	-26.76
1044.1	-5.3188	8.639	0.71451	0.79805	9.0364	-23.479
1044.2	-5.2034	8.5576	0.81532	1.366	8.5852	-18.011
1044.2	-4.9707	8.6068	0.59294	0.13358	9.0889	-13.126
1044.2	-4.7091	8.1622	0.53492	-0.91844	8.5371	-7.4072
1044.2	-4.4442	7.7818	0.73708	-0.64701	7.3193	-2.8582
1044.2	-4.3576	7.5454	0.94593	0.87266	7.4771	2.4196
1044.3	-4.009	7.321	0.84802	0.53193	7.8053	7.5837
1044.3	-3.6489	6.9977	0.87974	0.36453	7.2721	12.871
1044.3	-3.6434	7.1767	0.84532	1.5066	6.0427	16.68
1044.3	-3.3249	7.1099	0.7218	1.8492	5.5192	20.223
1044.3	-3.2318	7.1781	0.65931	2.8248	7.4356	25.055
1044.4	-2.9135	7.4144	0.62337	2.6818	6.8644	29.674
1044.4	-2.75	7.3507	0.65858	1.5033	6.8224	33.598
1044.4	-2.6565	7.5537	0.44687	0.57955	8.0767	38.99
1044.4	-2.3675	7.5565	0.33586	-0.56256	6.9826	42.703
1044.4	-1.9263	7.6572	0.27125	-0.79689	4.9027	46.6
1044.5	-1.7959	7.7955	0.019307	-0.52761	3.8541	52.673
1044.5	-1.7594	7.9176	-0.17761	0.89117	1.4055	54.798
1044.5	-1.4619	7.9325	-0.12978	3.3841	-1.1917	56.156
1044.5	-1.4837	8.0089	0.11641	6.0164	-4.6956	56.969
1044.5	-1.1166	7.8987	0.35333	7.3464	-7.7792	58.128
1044.6	-0.96779	7.5996	0.35858	5.556	-10.644	59.38
1044.6	-0.95882	7.599	0.23532	3.5244	-12.788	61.093
1044.6	-0.69665	7.3625	0.36782	3.4168	-15.132	62.522
1044.6	-0.86568	6.992	0.34196	3.5883	-13.234	59.836
1044.6	-0.78695	7.0451	0.07784	3.4484	-13.536	59.467
1044.7	-0.66894	7.1344	0.32019	3.8808	-15.7	54.088
1044.7	-0.79856	7.1695	0.48906	2.585	-17.028	48.386
1044.7	-0.82732	6.9335	0.67017	2.9078	-15.248	44.937
1044.7	-0.98453	6.8999	0.84824	3.793	-13.743	41.353
1044.7	-1.0631	7.2745	0.80282	4.5004	-9.9274	40.739
1044.8	-0.98669	7.6828	0.62407	4.016	-6.199	38.434
1044.8	-1.3253	8.3669	0.30133	1.3978	-5.8892	36.096
1044.8	-1.0606	8.5758	0.071737	-1.3439	-8.8923	33.946
1044.8	-0.99	9.0832	0.27978	-1.6062	-11.879	29.188
1044.8	-1.3027	9.4858	0.46581	0.95988	-12.226	24.671
1044.9	-0.73627	9.8567	0.69136	1.3672	-12.927	22.245
1044.9	-0.43638	10.079	0.96087	0.48605	-10.435	19.214
1044.9	-0.65102	10.265	1.3085	2.3945	-6.8416	14.532
1044.9	-0.1749	10.028	1.3347	3.1257	-2.2252	12.727
1044.9	-0.41525	10.271	1.0052	1.9812	3.0558	9.3617
1045	-0.4741	10.032	0.92352	1.4772	5.8401	6.8666
1045	-0.20866	9.6993	0.78552	2.8987	6.7172	4.9062
1045	-0.17254	9.6492	0.54805	5.8655	9.0599	4.1814
1045	-0.18861	9.5275	0.45858	7.5294	10.417	2.9203
1045	-0.1688	9.624	0.29945	6.451	8.6138	1.9241
1045.1	-0.16845	9.7943	0.24015	5.3282	6.7638	1.8921
1045.1	-0.28904	10.022	0.44427	5.1003	6.5353	1.0758
1045.1	-0.25461	10.07	0.52427	4.1791	5.4846	0.1849
1045.1	-0.049179	9.9877	0.70001	2.4284	4.786	0.36625
1045.1	0.23962	9.8559	0.78271	1.6088	6.231	0.75762
1045.2	0.26981	9.8979	0.64805	1.436	7.4551	0.31246
1045.2	0.35477	9.9469	0.47251	1.7218	8.4847	-1.1357
1045.2	0.33451	9.7934	0.34216	2.1419	8.7513	-1.5337
1045.2	0.45099	9.6082	0.28209	1.2783	7.5115	-2.0582
1045.2	0.59128	9.5796	0.25671	0.088094	5.6828	-2.6848
1045.3	0.56769	9.5057	0.3334	0.07999	3.8137	-2.5007
1045.3	0.49308	9.5332	0.37148	1.0569	2.4245	-2.3938
1045.3	0.36994	9.6677	0.34349	1.6923	0.72204	-2.6804
1045.3	0.31905	9.791	0.39391	1.014	-0.9632	-2.2907
1045.3	0.48269	9.7056	0.44664	0.38051	-1.8506	-1.5727
1045.4	0.68756	9.6758	0.4539	1.0187	-2.0051	-1.3436
1045.4	0.72198	9.7208	0.34484	1.7002	-1.5152	-0.83681
1045.4	0.66024	9.8187	0.3325	1.5953	-1.4854	-0.22507
1045.4	0.65309	9.739	0.31488	1.0703	-2.1976	-0.24064
1045.4	0.79243	9.5648	0.3396	1.0239	-3.029	-0.44915
1045.5	0.78075	9.7133	0.41692	1.7122	-2.8501	-1.0642
1045.5	0.88012	9.8361	0.41354	1.3828	-2.6938	-1.2982
1045.5	0.90078	9.6911	0.45601	0.46048	-3.1914	-1.1509
1045.5	0.81938	9.6443	0.4563	0.55105	-3.0653	-1.5366
1045.5	0.76429	9.6329	0.43085	1.4562	-2.1313	-1.8771
1045.6	0.762	9.7764	0.42561	1.5735	-1.8833	-1.9482
1045.6	0.66375	9.7787	0.3404	0.95502	-1.5497	-1.9486
1045.6	0.70717	9.7359	0.36586	0.21306	-2.2274	-1.1645
1045.6	0.78109	9.6252	0.42248	0.085227	-2.9709	-0.85315
1045.6	0.7434	9.4943	0.41084	0.77686	-2.3663	-0.93798
1045.7	0.82847	9.7128	0.48248	0.97784	-2.3	-0.73648
1045.7	0.89107	9.8054	0.49845	1.1213	-2.4619	-0.54177
1045.7	0.79579	9.725	0.54855	1.2173	-1.9736	-0.96979
1045.7	0.81152	9.7569	0.47585	0.6735	-1.7214	-1.3508
1045.7	0.83771	9.7256	0.44736	0.60155	-1.2945	-1.4362
1045.8	0.86625	9.7213	0.50431	1.2324	-1.1303	-1.5622
1045.8	0.80209	9.6411	0.51928	1.8818	-0.82682	-1.6774
1045.8	0.87692	9.7153	0.46633	2.0144	-0.45468	-1.8451
1045.8	0.83486	9.7307	0.44412	2.0464	-0.0094438	-2.0581
1045.8	0.87858	9.7517	0.47706	1.9228	0.092962	-2.3272
1045.9	0.82097	9.7136	0.47486	1.6447	0.3331	-2.6412
1045.9	0.83448	9.7036	0.40748	1.4613	0.74329	-2.5943
1045.9	0.7956	9.6704	0.33807	1.6048	0.43965	-2.7337
1045.9	0.83629	9.6774	0.40389	1.6722	0.16404	-2.8177
1045.9	0.91539	9.7052	0.39973	1.5719	0.35392	-2.7494
1046	0.8164	9.6644	0.38263	1.4398	0.4915	-2.5851
1046	0.81337	9.7039	0.46598	1.1159	0.60851	-2.4917
1046	0.84083	9.7176	0.45368	1.0688	0.51292	-2.2943
1046	0.70818	9.6726	0.4163	1.1625	0.60702	-2.5683
1046	0.73424	9.6976	0.36918	1.1279	1.0265	-2.3554
1046.1	0.7494	9.6896	0.39355	1.176	0.95617	-2.1144
1046.1	0.7669	9.6585	0.37402	1.162	0.78514	-2.0513
1046.1	0.69261	9.6821	0.31751	0.99849	1.0199	-2.1152
1046.1	0.82783	9.6866	0.38361	0.98735	0.90804	-2.1727
1046.1	0.78141	9.6448	0.40885	1.0585	0.80237	-2.3185
1046.2	0.78196	9.6615	0.38571	1.1138	0.93965	-2.1757
1046.2	0.69582	9.703	0.37263	1.0834	1.1044	-2.0992
1046.2	0.77159	9.6343	0.3275	0.97628	1.1179	-1.8617
1046.2	0.81131	9.672	0.35669	1.4278	1.1203	-1.7433
1046.2	0.73617	9.6545	0.35366	1.6647	1.2804	-1.5784
1046.3	0.78939	9.6372	0.40987	1.7188	1.2075	-1.2452
1046.3	0.74355	9.6289	0.32285	1.6357	1.1665	-0.98578
1046.3	0.72392	9.6346	0.3791	1.8592	0.72354	-0.70793
1046.3	0.86352	9.724	0.4103	1.9861	0.19804	-0.61587
1046.3	0.77836	9.7311	0.42641	2.0169	0.35192	-0.60112
1046.4	0.73384	9.6943	0.40645	1.8621	0.28239	-0.71445
1046.4	0.85106	9.8157	0.37273	1.7425	0.7942	-0.8944
1046.4	0.82295	9.7647	0.3829	1.8101	0.56038	-0.97448
1046.4	0.81679	9.7164	0.35285	1.5099	0.68973	-1.1658
1046.4	0.84113	9.6899	0.42504	1.3101	0.30922	-1.4264
1046.5	0.74653	9.7037	0.46552	1.4134	0.19978	-1.6353
1046.5	0.7018	9.7084	0.43227	1.6246	0.34542	-1.3804
1046.5	0.6813	9.6929	0.41802	1.6185	0.43736	-1.2947
1046.5	0.6279	9.7067	0.39771	1.3744	0.62124	-1.426
1046.5	0.50841	9.7572	0.39376	1.064	0.93651	-1.2968
1046.6	0.47956	9.8221	0.45476	1.475	1.1785	-1.4868
1046.6	0.41413	9.7862	0.38398	1.6586	1.5616	-1.7062
1046.6	0.27532	9.7146	0.42201	1.4901	1.3791	-1.9817
1046.6	0.19672	9.7759	0.43817	1.4412	0.7803	-2.2892
1046.6	-0.0025056	9.7691	0.52209	1.6106	0.56518	-2.5247
1046.7	-0.37712	9.767	0.47577	1.9554	0.35964	-2.5569
1046.7	-0.83471	9.8854	0.36159	2.7329	0.0067543	-3.2507
1046.7	-1.029	10.13	0.61721	3.173	-1.8163	-4.1777
1046.7	-1.1841	10.357	0.78994	5.4617	-1.4944	-5.9347
1046.7	-0.74663	10.739	0.74858	7.5719	-0.38773	-10.954
1046.8	-0.51421	10.581	0.27713	6.938	5.4194	-17.316
1046.8	-0.74505	10.608	0.45447	2.0204	9.7078	-26.617
1046.8	-1.2251	10.339	0.75617	0.32907	10.749	-38.771
1046.8	-1.7677	9.7427	0.57322	-1.3552	13.054	-47.516
1046.8	-1.8521	9.2	0.17119	-4.8045	12.652	-54.419
1046.9	-0.27345	8.6123	-0.030615	-4.5547	9.3265	-60.578
1046.9	-0.799	9.398	-0.17549	-4.4681	0.83496	-77.057
1046.9	-1.3323	8.7089	0.36017	-8.022	-6.5668	-90.695
1046.9	-1.1297	7.9449	0.46456	-11.772	-7.555	-97.596
1046.9	-0.089408	7.1701	0.06037	-13.204	-11.127	-99.368
1047	0.32059	6.9393	0.26806	-9.5673	-18.269	-106.69
1047	-0.64443	6.7714	0.96285	-3.6057	-18.374	-112.99
1047	-1.0856	6.9695	0.9993	3.4252	-10.544	-113.72
1047	-0.80582	7.7306	0.67116	5.7487	-4.0074	-105.16
1047	-1.4157	7.1064	0.84485	3.0795	-2.7559	-101.98
1047.1	-1.3909	6.8304	0.95435	-1.9567	-2.2124	-103.3
1047.1	-1.9932	7.1162	0.076884	-6.9998	-0.57638	-97.583
1047.1	-2.1817	6.2834	-0.062283	-9.4793	-3.6168	-90.902
1047.1	-2.089	6.6127	0.69158	-3.5828	-5.2312	-87.026
1047.1	-2.621	6.7968	0.80551	0.80263	-1.9693	-77.133
1047.2	-2.9817	6.4875	0.76036	1.4354	-0.57186	-71.725
1047.2	-3.1757	6.3398	1.1843	2.2316	0.75587	-63.321
1047.2	-3.6099	6.3989	0.43788	-0.00055791	2.8059	-54.311
1047.2	-4.2022	6.6452	0.15861	-5.3271	2.5032	-42.796
1047.2	-4.2232	6.9548	0.64142	-4.7393	1.3154	-37.62
1047.3	-4.3395	6.5947	0.56647	-3.5504	0.26764	-34.066
1047.3	-4.2624	6.3139	0.26675	-4.0498	-1.0004	-24.925
1047.3	-4.7081	6.3894	0.35017	-4.8585	-1.2698	-17.864
1047.3	-4.7133	6.7006	0.84822	-2.4817	-1.9782	-13.073
1047.3	-5.1354	6.6982	0.85951	-0.76954	-0.88566	-8.0363
1047.4	-5.6544	6.8729	0.56623	0.70826	1.5832	-2.6699
1047.4	-5.1717	6.8747	0.73234	2.3428	-0.51426	2.5117
1047.4	-4.6895	6.7169	1.3006	5.7049	-4.0902	6.0612
1047.4	-4.8944	6.5839	1.3716	10.647	0.80405	11.316
1047.4	-5.1763	6.7365	1.166	10.907	5.6702	16.852
1047.5	-5.1932	6.8087	1.2348	8.1592	9.4818	22.306
1047.5	-5.0509	6.817	1.4832	5.0994	10.981	29.297
1047.5	-5.0382	6.9944	0.8975	0.49753	11.454	38.469
1047.5	-5.3133	7.2105	0.87415	-4.4364	11.094	47.842
1047.5	-5.0216	7.6089	0.98511	-4.4064	10.746	54.787
1047.6	-5.0228	7.8604	1.2072	-3.0462	10.674	63.541
1047.6	-5.0452	8.4662	0.93507	-2.5823	11.568	73.266
1047.6	-4.3955	8.6249	0.56328	-3.0001	10.416	80.557
1047.6	-4.0914	8.3486	0.50077	-3.203	8.2835	85.78
1047.6	-3.5121	7.892	0.65597	-2.3189	8.5259	90.726
1047.7	-3.4872	7.6771	0.81781	-2.0286	8.9834	96.774
1047.7	-3.0035	8.2687	0.4051	-2.3537	10.105	105.1
1047.7	-3.4052	9.5806	0.4066	-0.67237	7.5054	114.24
1047.7	-4.4164	13.831	-0.84644	1.6668	8.1535	120.61
1047.7	-3.3821	20.462	-1.3955	2.3118	8.0863	122.63
1047.8	-0.35999	21.01	-0.059454	2.2313	5.6181	109.37
1047.8	0.59147	16.124	0.58598	5.2626	4.2016	82.173
1047.8	0.21125	10.968	0.48539	2.7895	2.7884	51.838
1047.8	0.45606	8.6067	0.15732	2.8548	2.142	37.442
1047.8	0.74588	8.1872	0.14077	3.1207	0.25291	40.685
1047.9	1.7163	7.9411	0.37248	2.3198	-2.1939	43.37
1047.9	2.23	7.7248	0.60844	1.8211	-4.2721	47.359
1047.9	2.2207	8.2344	0.90487	3.3459	-1.3681	56.175
1047.9	2.4962	9.0448	0.98656	4.4639	1.7712	62.465
1047.9	2.3876	9.6532	1.1212	3.5402	4.4274	62.36
1048	2.0156	10.557	1.3394	2.6199	6.1032	63.15
1048	2.3259	11.626	1.1914	1.0611	7.3773	60.166
1048	2.0516	11.655	0.85834	0.47039	10.525	49.883
1048	2.2658	11.438	0.77603	0.16749	10.391	39.113
1048	2.0417	11.374	0.88576	0.33652	10.54	32.182
1048.1	2.2745	10.659	0.8722	0.29942	10.808	23.098
1048.1	1.9166	10.322	0.58267	0.064906	10.688	13.922
1048.1	1.793	10.01	0.39941	0.46142	9.7586	11.309
1048.1	1.7917	9.4476	0.30875	1.2556	8.2291	7.0224
1048.1	1.9726	9.4638	0.3102	1.5083	6.1268	5.5327
1048.2	1.8912	9.8662	0.35487	2.5566	4.1611	7.234
1048.2	1.8004	10.244	0.32702	2.7482	1.5017	3.7552
1048.2	2.113	10.123	0.19558	2.2745	-1.8807	0.11806
1048.2	2.088	10.269	0.337	2.371	-4.9866	-3.2638
1048.2	2.0192	10.381	0.46324	2.4982	-5.9764	-6.5862
1048.3	2.1814	10.225	0.5527	1.6895	-7.56	-10.381
1048.3	2.0776	10.197	0.71927	1.3549	-7.1715	-14.244
1048.3	2.1518	10.324	0.80332	1.9483	-8.9138	-17.415
1048.3	1.8238	10.239	0.79736	2.7073	-8.6341	-21.334
1048.3	2.3808	10.097	0.51158	2.1412	-9.412	-23.625
1048.4	1.9439	10.007	0.39363	2.3036	-7.0036	-29.523
1048.4	2.079	9.7094	0.38862	2.0408	-6.8332	-29.417
1048.4	2.1268	9.7672	0.66105	3.1814	-10.271	-29.583
1048.4	1.6959	9.7402	0.48588	4.5861	-8.084	-30.089
1048.4	1.379	9.6962	0.34898	4.3553	-6.6333	-27.349
1048.5	1.239	9.3041	0.41886	3.9439	-5.2906	-26.427
1048.5	0.78374	8.9339	0.58692	4.2133	-2.3703	-22.015
1048.5	0.69198	8.9957	0.83049	4.5564	-0.98313	-16.913
1048.5	0.60701	9.0662	0.77811	2.7952	-1.1859	-12.954
1048.5	0.29357	9.2779	0.496	0.15589	-1.6926	-8.8881
1048.6	0.15253	9.5114	0.33375	-1.0996	-0.98839	-7.1203
1048.6	-0.059673	9.5631	0.31304	-0.45077	-0.61892	-7.1869
1048.6	-0.23019	9.6147	0.3951	0.56706	-0.87992	-7.3804
1048.6	-0.18277	9.6294	0.43615	-0.0054	-1.1413	-7.3445
1048.6	-0.27704	9.5675	0.33963	-1.0667	-1.1939	-7.2984
1048.7	-0.16901	9.4652	0.32204	-1.332	-0.60325	-7.5221
1048.7	-0.28759	9.3938	0.32344	-0.77942	0.50967	-7.6462
1048.7	-0.17311	9.3341	0.49392	-0.39452	0.33255	-6.7464
1048.7	-0.073005	9.2993	0.46508	-0.98775	-0.13808	-5.0709
1048.7	-0.030176	9.3879	0.40812	-1.8118	-0.66704	-3.1942
1048.8	0.16136	9.2993	0.50365	-1.9857	-0.34712	-1.0746
1048.8	0.19631	9.4779	0.558	-1.8988	0.72049	0.22679
1048.8	0.36086	9.6085	0.64924	-2.1184	1.4673	2.031
1048.8	0.45377	9.6014	0.75017	-2.3164	2.5697	2.6389
1048.8	0.60901	9.5905	0.78107	-2.0837	3.6596	3.5222
1048.9	0.71265	9.576	0.68318	-1.9447	4.7044	4.821
1048.9	0.637	9.6922	0.6653	-1.9388	5.8626	5.9451
1048.9	0.93788	9.6867	0.7195	-1.6239	6.7101	6.7437
1048.9	0.93067	9.7261	0.72142	-1.063	7.3472	6.425
1048.9	0.99318	9.7676	0.76957	-0.60707	7.4159	6.2192
1049	0.96642	9.6762	0.69225	-0.8012	7.2874	6.1056
1049	1.1646	9.6802	0.64442	-1.2584	6.7722	6.8436
1049	1.1456	9.6722	0.72047	-0.90507	6.114	7.3736
1049	1.1586	9.747	0.74102	-0.24473	5.5468	7.1177
1049	1.188	9.7753	0.62957	0.25688	5.398	6.9793
1049.1	1.1242	9.7201	0.58357	0.21622	5.1879	6.6456
1049.1	1.1256	9.6799	0.57777	0.043568	4.733	6.8309
1049.1	1.1846	9.7523	0.61336	-0.018682	3.6659	6.9884
1049.1	1.0519	9.8238	0.73762	0.079946	2.9325	6.3766
1049.1	1.0935	9.8077	0.6986	0.57552	2.6599	5.389
1049.2	0.98593	9.788	0.57576	0.95256	2.0083	4.6529
1049.2	1.0424	9.7273	0.57456	1.1464	0.87532	4.1096
1049.2	1.0566	9.782	0.58704	1.2084	-0.42308	3.6991
1049.2	1.0542	9.7482	0.59054	0.96969	-1.2978	3.4592
1049.2	1.1472	9.7222	0.59617	1.1132	-2.1565	2.7179
1049.3	1.2676	9.713	0.63028	1.4168	-2.4381	2.572
1049.3	1.2283	9.7679	0.60812	1.1997	-2.6655	2.3997
1049.3	1.1918	9.7607	0.66466	1.1145	-2.7935	1.889
1049.3	1.2863	9.7341	0.73894	1.579	-3.0945	1.5539
1049.3	1.4045	9.7138	0.74007	2.1338	-3.0026	1.2998
1049.4	1.3609	9.6926	0.79255	2.4218	-2.7627	1.143
1049.4	1.4072	9.7563	0.77958	2.4689	-2.5121	0.87505
1049.4	1.3689	9.7256	0.71884	1.9897	-1.6459	1.5683
1049.4	1.4196	9.7257	0.66874	1.9106	-1.0049	1.5802
1049.4	1.4125	9.7247	0.69096	2.1326	-0.49089	1.1582
1049.5	1.4059	9.7102	0.63249	2.0537	0.016636	1.1223
1049.5	1.4267	9.7224	0.5958	1.9775	0.338	1.0171
1049.5	1.2661	9.7394	0.66484	2.2069	1.0616	0.41752
1049.5	1.3412	9.7006	0.61819	2.2621	1.689	0.32686
1049.5	1.3195	9.7638	0.61393	2.1031	2.2159	-0.19232
1049.6	1.3589	9.7271	0.5719	1.8338	2.2351	-0.23293
1049.6	1.3368	9.6743	0.53091	1.7172	2.042	0.35298
1049.6	1.322	9.6484	0.5479	1.8173	1.8458	0.54856
1049.6	1.3858	9.7003	0.50759	1.8317	1.3753	0.62088
1049.6	1.4461	9.7203	0.56885	1.8834	1.0426	0.47477
1049.7	1.4339	9.7066	0.61474	2.0128	1.1162	0.30287
1049.7	1.3916	9.6227	0.6327	1.9494	1.1331	0.62705
1049.7	1.3897	9.7175	0.61321	1.8283	1.2902	0.46109
1049.7	1.4638	9.7412	0.57482	1.5716	1.341	0.56578
1049.7	1.3986	9.7629	0.59748	1.4998	1.7716	0.49161
1049.8	1.4884	9.7749	0.57058	1.4097	1.9803	0.11816
1049.8	1.4893	9.6787	0.566	1.3558	1.9057	-0.28855
1049.8	1.4197	9.6651	0.56768	1.384	1.7073	-0.1605
1049.8	1.5459	9.7149	0.59201	1.4282	1.2291	-0.37125
1049.8	1.5861	9.732	0.56793	1.6716	0.94773	-0.25078
1049.9	1.5884	9.7492	0.61398	1.5643	0.88155	-0.20933
1049.9	1.5142	9.7234	0.60942	1.4693	0.93663	-0.57933
1049.9	1.5639	9.7404	0.60326	1.2664	1.1305	-0.57558
1049.9	1.5632	9.671	0.54473	1.1795	1.3474	-0.90094
1049.9	1.6092	9.7245	0.55168	1.0319	1.564	-0.91592
1050	1.6058	9.7517	0.65107	1.1214	1.7539	-1.0496
1050	1.5936	9.667	0.60303	1.2311	1.906	-1.0748
1050	1.5774	9.7134	0.53118	1.1257	1.9068	-1.0242
1050	1.5419	9.7126	0.54347	1.3315	1.8824	-0.93091
1050	1.5423	9.7726	0.59591	1.3813	1.9384	-0.88583
1050.1	1.5385	9.7284	0.62001	1.4098	1.9651	-1.5196
1050.1	1.4844	9.6472	0.57775	1.4339	1.8889	-1.522
1050.1	1.5451	9.7158	0.58854	1.3187	1.7839	-1.726
1050.1	1.5323	9.744	0.58612	1.358	1.5108	-1.6825
1050.1	1.5136	9.729	0.59836	1.3131	1.2348	-2.0437
1050.2	1.4731	9.755	0.56214	1.0695	1.3396	-2.3773
1050.2	1.5735	9.7364	0.56929	1.085	1.0929	-2.0568
1050.2	1.5374	9.6362	0.60551	1.2102	1.0378	-1.9921
1050.2	1.5713	9.6648	0.59386	1.2886	0.93741	-1.5035
1050.2	1.543	9.6897	0.62265	1.486	1.0155	-1.5095
1050.3	1.5754	9.7215	0.60418	1.4245	1.1071	-1.4124
1050.3	1.6132	9.6884	0.60501	1.4231	1.1	-1.1398
1050.3	1.5471	9.6667	0.59716	1.4321	1.0343	-1.1695
1050.3	1.5354	9.7529	0.55513	1.4668	0.93134	-1.1068
1050.3	1.5321	9.7533	0.65879	1.3958	0.6855	-1.3537
1050.4	1.5946	9.8263	0.65793	1.4089	0.77383	-1.7677
1050.4	1.6814	9.8291	0.63333	1.405	0.99338	-2.8894
1050.4	1.6654	10.012	0.53636	1.0792	0.68066	-4.8848
1050.4	1.559	10.158	0.4996	0.42577	0.59573	-7.5552
1050.4	1.5822	10.297	0.63967	-0.060164	-0.14337	-11.428
1050.5	1.7582	10.332	0.72032	0.54131	0.66674	-16.032
1050.5	1.6085	10.371	0.55729	0.64229	2.0225	-21.255
1050.5	1.5478	10.488	0.59526	0.60159	3.0711	-25.711
1050.5	1.528	10.302	0.51627	0.44179	3.2752	-31.523
1050.5	1.4343	10.14	0.48	-0.52405	2.1086	-36.543
1050.6	1.5622	10.021	0.43641	-1.0007	0.89948	-39.445
1050.6	1.5704	10.194	0.53583	-0.46982	0.20095	-42.35
1050.6	1.2851	10.369	0.65868	1.1202	0.70925	-46.285
1050.6	1.1603	10.26	0.69316	2.0199	0.79568	-51.569
1050.6	1.0316	10.342	0.62012	2.0628	0.010101	-55.359
1050.7	0.73646	10.398	0.718	1.2893	-0.97535	-57.889
1050.7	0.7279	10.541	0.65853	-0.32369	-1.9101	-66.007
1050.7	0.3596	10.48	0.48764	-1.8411	-1.7409	-75.062
1050.7	0.94454	10.939	0.31985	-2.7087	-2.8189	-81.224
1050.7	1.7464	10.858	0.80981	1.2325	-2.7574	-94.724
1050.8	2.176	10.562	0.67517	3.4693	-2.0856	-107.07
1050.8	1.7554	10.557	0.7755	5.574	-3.3576	-103.81
1050.8	2.115	10.541	0.35569	4.5717	-5.8944	-104.17
1050.8	0.60934	10.029	0.45402	4.7073	-5.1745	-111.55
1050.8	0.39013	10.14	0.43582	3.2153	-2.2895	-105.17
1050.9	-1.9148	10.543	0.47184	3.4662	3.5861	-98.554
1050.9	-4.3778	10.406	0.2848	7.2434	7.0633	-116.16
1050.9	-5.0145	8.4997	0.36871	5.2656	1.8099	-113.39
1050.9	-5.5052	8.2191	0.64778	-1.5295	-5.5074	-75.478
1050.9	-5.352	8.7379	0.59736	-3.5235	-8.5261	-50.295
1051	-6.436	8.2798	1.0744	-4.4605	-5.5761	-41.39
1051	-6.071	8.8351	1.3816	-6.2876	-2.8745	-31.954
1051	-5.6579	8.5715	0.9201	-9.5962	1.349	-21.427
1051	-5.2182	9.2744	0.30775	-6.2647	2.3221	-12.721
1051	-6.0382	9.2892	0.41452	-3.1272	3.8725	-2.8151
1051.1	-6.0566	9.5053	0.93336	-0.5639	2.2761	-4.4489
1051.1	-6.0321	9.0758	0.70465	1.0982	0.96151	-5.8246
1051.1	-5.9528	9.0929	0.87042	1.2367	1.0988	-0.77785
1051.1	-5.7929	9.1076	0.81552	3.4145	1.1272	7.2861
1051.1	-5.7071	9.1526	0.91026	4.9429	2.0865	13.037
1051.2	-5.2081	9.0056	0.96783	5.3077	1.8244	17.393
1051.2	-5.0364	8.5066	0.73943	5.6971	2.5393	20.529
1051.2	-5.0629	8.3995	0.60521	7.3236	3.4266	22.779
1051.2	-4.4928	8.2093	0.55512	8.5657	1.4231	27.687
1051.2	-3.8294	8.1952	0.46568	7.5977	-0.44493	31.254
1051.3	-3.7138	8.235	0.58344	5.895	-1.1051	33.356
1051.3	-3.4562	8.1046	0.80245	4.7261	-1.0154	36.687
1051.3	-2.9617	7.9513	0.86002	3.5868	-1.5797	40.576
1051.3	-2.8225	8.1296	0.51478	3.5308	-1.2356	44.781
1051.3	-2.7183	8.0106	0.37286	3.3341	-0.71388	48.942
1051.4	-2.3619	8.072	0.48989	4.2908	-1.8212	51.39
1051.4	-2.4792	8.0437	0.54955	4.91	-1.5121	53.771
1051.4	-2.1119	7.7986	0.58595	3.9347	-2.4222	55.396
1051.4	-1.9404	7.7587	0.44108	3.1977	-0.8552	57.975
1051.4	-1.7104	7.723	0.35469	2.2194	-1.4476	60.036
1051.5	-1.379	7.6446	0.4662	1.5316	-3.7471	60.394
1051.5	-1.2272	7.5252	0.39723	2.887	-3.0779	59.22
1051.5	-1.0084	7.41	0.36901	3.5636	-2.4164	57.391
1051.5	-1.0176	7.2561	0.38547	3.3663	-2.4009	55.754
1051.5	-0.7542	6.8915	0.43727	3.7513	-2.625	53.3
1051.6	-0.53078	6.6628	0.40466	3.1958	-4.0107	50.606
1051.6	-0.71222	6.6582	0.54649	3.8292	-4.3759	47.803
1051.6	-0.6177	6.4221	0.59345	3.6425	-4.3307	46.518
1051.6	-0.83836	6.6369	0.72437	3.4429	-6.2852	43.929
1051.6	-0.86691	6.7434	0.52654	3.7675	-5.8458	41.86
1051.7	-0.82526	7.1548	0.63604	4.9465	-6.5677	40.399
1051.7	-0.95038	7.5522	0.63079	7.3021	-3.9985	37.115
1051.7	-0.93532	8.0139	0.73476	6.8817	-3.3848	34.906
1051.7	-0.86785	8.2762	0.82833	5.0927	-4.7635	31.519
1051.7	-0.9015	8.5644	0.69742	3.014	-4.6179	28.8
1051.8	-0.84396	8.7073	0.65487	2.2991	-4.4188	27.449
1051.8	-0.47709	9.0653	0.56133	2.549	-4.5409	28.134
1051.8	-0.17928	9.5081	0.6226	2.9166	-4.0263	27.221
1051.8	0.040472	9.6041	0.52823	3.8333	-2.8923	24.113
1051.8	0.22074	9.9237	0.47458	4.8316	-2.0759	20.548
1051.9	0.21515	10.07	0.57179	5.6009	-0.65233	15.667
1051.9	0.018372	10.351	0.57349	6.342	-0.25302	9.9548
1051.9	-0.20892	10.755	0.27602	5.4265	0.54053	3.5047
1051.9	-0.46022	11.048	0.021827	2.7885	-1.3369	-2.8287
1051.9	-0.44062	10.736	0.39006	1.9899	-4.3357	-9.6964
1052	-0.14073	10.05	0.86218	3.453	-3.2833	-12.911
1052	0.50226	9.6904	1.2979	3.3031	-0.043891	-12.296
1052	0.90305	9.5187	1.4577	2.667	5.0156	-14.163
1052	0.80945	9.3059	0.88532	1.4894	11.948	-14.19
1052	0.83134	9.4079	0.41971	0.55633	14.473	-12.949
1052.1	0.74889	9.5601	0.13383	0.4305	12.157	-12.225
1052.1	0.68578	9.5732	-0.069063	1.0446	8.4411	-11.422
1052.1	0.66214	9.5868	-0.034786	2.3515	4.6206	-10.683
1052.1	0.69376	9.6343	0.10412	2.8533	0.55644	-10.534
1052.1	0.71062	9.625	0.45475	1.6242	-3.0936	-9.9241
1052.2	0.48612	9.6781	0.59404	1.526	-3.3192	-9.4893
1052.2	0.46657	9.7695	0.83688	2.1901	-1.4639	-9.2142
1052.2	0.43066	9.5369	0.66039	0.82402	1.004	-7.8315
1052.2	0.33563	9.5866	0.38164	-0.38558	3.2797	-7.2455
1052.2	0.39811	9.5798	0.50228	-0.45296	4.2851	-6.287
1052.3	0.34112	9.373	0.33209	-0.40317	4.904	-4.9176
1052.3	0.45192	9.513	0.33548	0.2841	4.3764	-3.479
1052.3	0.40253	9.6364	0.41437	0.9864	4.2567	-2.6502
1052.3	0.28775	9.672	0.47204	1.587	5.284	-2.1997
1052.3	0.20683	9.6482	0.52272	1.7805	6.2654	-1.8098
1052.4	0.25186	9.6144	0.47015	1.5147	7.534	-1.2255
1052.4	0.22287	9.6114	0.40407	1.0883	8.0679	-1.1998
1052.4	0.11236	9.6697	0.40749	1.384	8.6054	-1.6503
1052.4	0.20683	9.7203	0.28528	1.3419	9.2947	-1.3103
1052.4	0.084283	9.689	0.1882	1.2521	8.8392	-1.2898
1052.5	0.031985	9.7952	0.18223	1.324	7.3401	-1.9687
1052.5	0.048693	9.812	0.22252	1.0377	6.0805	-2.7546
1052.5	0.14116	9.6355	0.32113	1.2668	5.2322	-3.0124
1052.5	0.27202	9.5442	0.2957	1.8683	5.2324	-3.145
1052.5	0.30618	9.5746	0.24875	1.086	4.296	-2.5144
1052.6	0.27252	9.6725	0.19308	1.0221	3.8173	-2.5322
1052.6	0.1844	9.6964	0.11702	1.5202	3.5347	-2.3107
1052.6	0.15154	9.7027	0.1389	1.3051	2.4642	-2.2608
1052.6	0.16616	9.613	0.13137	0.74648	1.8321	-2.4008
1052.6	0.17481	9.596	0.21838	1.2973	1.6751	-2.4387
1052.7	0.21629	9.656	0.27559	1.8602	1.8298	-2.4126
1052.7	0.29726	9.669	0.18807	1.7158	2.0718	-2.2271
1052.7	0.24931	9.6328	0.058649	1.235	2.0268	-1.9424
1052.7	0.27396	9.637	0.16172	1.4175	1.1705	-1.8077
1052.7	0.22948	9.5498	0.24776	1.5458	0.5962	-1.5854
1052.8	0.32815	9.5	0.31426	1.7601	0.33004	-0.91688
1052.8	0.33538	9.6355	0.3146	2.2874	0.84067	-0.54162
1052.8	0.27948	9.6459	0.25262	2.0303	1.1372	-0.35726
1052.8	0.39806	9.6935	0.28872	1.3469	1.402	-0.25155
1052.8	0.30992	9.7151	0.26776	0.55882	1.9487	-0.35573
1052.9	0.3313	9.7086	0.23469	0.33965	2.6258	-0.32343
1052.9	0.37089	9.682	0.24626	0.23989	2.6822	-0.26466
1052.9	0.38054	9.6361	0.26216	0.14182	2.2862	-0.24819
1052.9	0.41741	9.6234	0.3041	0.38284	1.8249	-0.45485
1052.9	0.37779	9.6842	0.29392	0.70006	1.6498	-0.3759
1053	0.37426	9.7008	0.30701	0.64852	1.6033	-0.56319
1053	0.43932	9.7249	0.24887	0.43655	1.001	-0.4246
1053	0.40132	9.6879	0.32571	0.3614	0.55413	-0.60758
1053	0.43951	9.6151	0.32014	0.62214	0.34285	-0.89569
1053	0.40281	9.7055	0.36009	0.79402	0.13239	-1.1135
1053.1	0.41992	9.6557	0.37748	0.36674	0.014011	-1.1959
1053.1	0.38623	9.7255	0.40154	0.26379	-0.20546	-1.4647
1053.1	0.42533	9.7304	0.48168	0.37524	-0.2423	-1.4407
1053.1	0.39713	9.6442	0.34359	0.46569	0.13825	-1.8746
1053.1	0.40244	9.6635	0.34861	0.47329	-0.18736	-1.8638
1053.2	0.48202	9.6767	0.37183	0.495	-0.42313	-1.791
1053.2	0.45963	9.6818	0.3652	0.70124	-0.89327	-1.9489
1053.2	0.37963	9.6931	0.44234	0.92584	-1.3832	-2.1935
1053.2	0.41934	9.678	0.47951	1.1811	-1.392	-2.3683
1053.2	0.47265	9.665	0.43763	1.2263	-1.2123	-2.5621
1053.3	0.50568	9.6702	0.49663	1.2849	-0.58057	-2.8682
1053.3	0.41571	9.6862	0.43994	1.4403	0.21834	-2.8108
1053.3	0.40744	9.7254	0.47528	1.3589	0.62954	-2.8695
1053.3	0.40271	9.6111	0.38277	1.3942	0.73876	-2.9273
1053.3	0.45405	9.6367	0.36729	1.5185	0.7639	-2.9919
1053.4	0.44757	9.7005	0.445	1.6878	0.61576	-3.2161
1053.4	0.39088	9.6588	0.45881	1.7281	0.6114	-3.3101
1053.4	0.44048	9.6428	0.42809	1.4041	0.82635	-3.1424
1053.4	0.47887	9.6534	0.51296	1.3756	1.1454	-2.7441
1053.4	0.38399	9.6673	0.43327	1.5311	1.8294	-2.6397
1053.5	0.42415	9.6675	0.35194	1.3966	1.8074	-2.4051
1053.5	0.4932	9.6895	0.39113	1.1779	1.5996	-2.3163
1053.5	0.46439	9.6633	0.44132	1.3446	1.5618	-2.1543
1053.5	0.42798	9.6935	0.40625	1.4	1.8002	-2.2653
1053.5	0.46717	9.7176	0.35437	1.1242	1.835	-2.2442
1053.6	0.47516	9.6661	0.41269	0.79546	1.2179	-2.0935
1053.6	0.47481	9.6009	0.40757	1.0059	0.92709	-2.055
1053.6	0.43434	9.5996	0.45679	1.3459	1.0596	-1.8247
1053.6	0.40122	9.7536	0.4335	1.4197	1.0945	-1.804
1053.6	0.42395	9.712	0.3753	1.0518	1.0709	-1.7628
1053.7	0.36329	9.6764	0.42772	1.065	1.3181	-1.9179
1053.7	0.33132	9.6581	0.32457	1.2692	1.4006	-2.1145
1053.7	0.29911	9.6939	0.34995	1.1328	1.4518	-1.9357
1053.7	0.2927	9.6754	0.36397	0.96264	1.4313	-1.9485
1053.7	0.3683	9.6193	0.43901	1.1587	1.6998	-1.7797
1053.8	0.38521	9.7323	0.40134	1.3408	2.413	-1.9477
1053.8	0.3322	9.7182	0.34125	1.0996	2.4271	-2.0748
1053.8	0.2651	9.7236	0.36965	0.5454	2.2712	-2.0581
1053.8	0.35434	9.6698	0.30956	0.45109	2.1789	-2.3015
1053.8	0.19914	9.6379	0.36637	0.9355	2.142	-2.3149
1053.9	0.24373	9.762	0.29956	1.0544	2.026	-2.2505
1053.9	0.1079	9.7613	0.3127	0.69787	1.1963	-2.4994
1053.9	0.144	9.8071	0.30939	0.50109	0.54472	-2.8388
1053.9	0.031167	9.7579	0.30745	0.88037	-0.18766	-3.7259
1053.9	0.054462	9.8054	0.36486	1.1138	-1.0125	-4.8199
1054	-0.124	9.9693	0.32623	1.0678	-1.1135	-7.4997
1054	-0.30036	10.017	0.49481	0.24149	-2.2026	-10.699
1054	-0.35565	10.07	0.53914	0.37211	-1.0564	-14.624
1054	-0.78265	10.08	0.62103	0.63782	0.097967	-19.068
1054	-0.87488	10.056	0.75017	0.6914	1.6169	-24.096
1054.1	-1.1307	9.9697	0.48226	-0.14521	3.8223	-28.872
1054.1	-1.4396	9.7981	0.45086	-1.0311	4.7122	-34.085
1054.1	-1.429	9.5623	0.62145	-1.8916	4.6557	-40.15
1054.1	-1.5287	9.1647	0.89502	-3.0408	6.26	-48.104
1054.1	-1.2457	8.8583	0.68336	-2.2891	11.205	-54.556
1054.2	-1.7169	8.3702	-0.24326	-3.075	15.319	-58.919
1054.2	-1.5309	7.7219	-0.22694	-9.5712	8.146	-61.874
1054.2	-1.6554	8.0665	0.2283	-11.821	1.5962	-66.399
1054.2	-1.8719	8.1245	0.055545	-13.753	0.44747	-68.281
1054.2	-1.7123	7.9638	0.14836	-11.72	-3.1622	-67.113
1054.3	-1.7401	7.3631	1.0147	-7.9262	-10.2	-70.859
1054.3	-1.4269	6.7134	1.4234	-1.5797	-10.341	-77.479
1054.3	-1.8184	6.4524	0.77987	0.12105	-4.3019	-79.161
1054.3	-1.5998	6.7786	0.65026	0.75777	-2.963	-78.425
1054.3	-1.374	7.1307	0.47396	2.4959	-0.42867	-76.918
1054.4	-1.5817	7.0474	0.095339	-5.301	-3.6222	-78.12
1054.4	-1.7392	6.2524	0.40758	-12.694	-9.9146	-75.938
1054.4	-1.9784	6.3953	0.33178	-9.8783	-10.413	-74.854
1054.4	-2.2806	6.3748	0.2476	-6.0429	-7.9896	-70.664
1054.4	-2.5688	6.3729	0.62488	0.7049	-9.8877	-66.566
1054.5	-2.2969	6.6669	1.3426	3.4412	-12.724	-60.756
1054.5	-2.8503	6.5733	1.3034	0.84442	-12.21	-55.326
1054.5	-3.3342	6.7368	0.90354	-3.0098	-8.0494	-49.033
1054.5	-3.4689	6.9086	1.0857	-2.4786	-2.0208	-41.663
1054.5	-3.6808	7.3229	1.3768	-0.90686	0.39909	-38.604
1054.6	-3.4919	6.9934	1.5459	-2.145	1.9314	-31.188
1054.6	-3.7877	6.855	1.2545	-5.5176	3.5364	-23.496
1054.6	-4.3587	7.2059	0.92759	-10.09	4.7478	-16.756
1054.6	-4.1891	7.3799	0.70596	-9.3494	4.6702	-13.952
1054.6	-4.4874	7.1924	0.79294	-7.175	4.9977	-7.896
1054.7	-4.411	7.5677	0.91765	-2.3808	5.1514	-4.0827
1054.7	-4.7376	7.1968	0.97412	-0.85995	4.7459	0.88281
1054.7	-5.2495	7.1259	0.66404	-0.32162	2.2851	10.506
1054.7	-4.7692	7.6332	0.81602	1.6747	-0.53733	20.072
1054.7	-4.8388	8.048	0.94139	6.7535	-1.4212	27.372
1054.8	-5.3332	8.9013	1.136	11.698	-2.1224	33.769
1054.8	-5.0269	9.6634	1.3742	11.22	-0.72357	39.121
1054.8	-4.8537	9.6897	1.4781	7.242	1.2195	41.901
1054.8	-4.504	9.1293	1.5262	4.4836	3.3258	44.832
1054.8	-4.4811	8.9219	1.4094	0.49388	4.7882	49.487
1054.9	-4.2174	8.8498	1.7001	-3.7044	6.2157	55.913
1054.9	-4.1443	9.1988	1.7711	-3.3603	9.3149	60.405
1054.9	-3.9146	9.4898	1.4344	-2.5938	12.649	65.182
1054.9	-3.3744	9.3017	1.4487	-2.3497	13.984	70.582
1054.9	-3.4209	9.2324	1.2362	-1.3011	16.059	74.598
1055	-3.7204	9.9019	0.9047	1.2173	18.022	76.791
1055	-3.3948	10.409	0.82281	2.8362	18.048	78.367
1055	-3.5713	11.438	0.18089	3.6	17.545	77.243
1055	-3.2618	12.554	-0.093293	5.2662	16.176	78.006
1055	-2.302	13.829	-0.091375	8.8067	12.336	73.823
1055.1	-1.5595	14.098	-0.031101	7.652	9.8825	70.339
1055.1	-0.84079	12.524	0.26891	3.632	6.3754	62.71
1055.1	-0.13727	10.635	0.18806	1.8488	4.2248	55.985
1055.1	-0.0052636	9.2528	0.23041	1.9142	3.7327	53.051
1055.1	0.21297	8.8145	0.31658	3.3328	2.2967	52.388
1055.2	0.58659	8.6348	0.39496	2.381	0.074369	52.448
1055.2	0.53068	8.69	0.44318	0.024845	-0.89344	52.975
1055.2	0.82045	9.0985	0.49756	-0.69952	-0.77213	53.89
1055.2	0.87563	9.4214	0.60048	-0.45036	0.078592	52.701
1055.2	0.75965	9.8916	0.67032	0.11236	2.4542	51.929
1055.3	0.92095	10.242	0.83142	-0.12878	3.8397	50.914
1055.3	0.85554	10.507	1.0746	-1.058	4.8316	48.957
1055.3	1.1649	10.632	1.1066	-1.2998	6.2716	46.549
1055.3	1.4127	10.678	1.2106	-0.75806	7.3391	43.521
1055.3	1.354	10.614	1.2309	0.33256	6.8404	38.896
1055.4	1.6095	10.482	1.2233	0.46396	6.9407	34.143
1055.4	1.6661	10.234	1.3961	0.89989	7.0868	28.526
1055.4	1.9437	9.8959	1.419	1.4824	8.353	23.464
1055.4	2.115	9.8117	1.3669	1.5608	9.0847	20.906
1055.4	2.1105	9.9974	1.0944	1.4319	8.8482	19.722
1055.5	2.106	9.8904	0.97613	1.5254	9.6773	17.583
1055.5	2.217	9.7442	0.93704	2.5783	10.284	15.404
1055.5	2.4248	9.6901	0.98134	3.9977	8.9261	13.684
1055.5	2.5511	9.6328	0.81791	4.8652	8.1533	13.412
1055.5	2.4559	9.7075	0.35132	4.2291	6.1706	14.036
1055.6	2.5925	9.7391	0.22759	3.2257	2.8558	12.951
1055.6	2.5675	9.9441	0.43004	3.5498	2.0747	10.492
1055.6	2.5078	9.8756	0.50324	4.8854	0.40389	9.1051
1055.6	2.5072	9.9553	0.58634	4.4883	-2.162	7.362
1055.6	2.459	9.9432	0.47955	2.0744	-2.6147	6.9894
1055.7	2.3142	9.8373	0.35214	0.34847	-3.7131	6.1501
1055.7	2.2306	9.7521	0.38874	0.62716	-5.0611	4.621
1055.7	2.2234	9.8182	0.50171	2.4419	-5.7267	3.2379
1055.7	2.1181	9.8947	0.63273	3.9608	-6.0676	2.0137
1055.7	2.1123	9.895	0.57879	3.3393	-5.7429	1.0379
1055.8	2.1234	9.5958	0.59359	2.0841	-6.118	-0.31755
1055.8	2.1127	9.578	0.63104	2.0225	-5.7617	-0.80154
1055.8	2.1223	9.7543	0.72688	2.8149	-4.8613	-1.0871
1055.8	2.142	9.8384	0.79358	3.4395	-3.278	-2.0946
1055.8	2.1205	9.791	0.89921	2.9667	-2.1638	-2.5915
1055.9	2.0738	9.5967	0.79811	1.0701	-0.95659	-3.4967
1055.9	2.1735	9.5714	0.68438	-0.41857	-0.12944	-3.8946
1055.9	2.1226	9.5562	0.75023	-0.27856	0.54356	-2.737
1055.9	1.993	9.6079	0.67448	0.36991	1.9095	-1.8934
1055.9	2.1062	9.6318	0.67817	0.68634	2.2088	-1.5266
1056	2.1478	9.6241	0.58013	0.57704	1.9557	-1.3056
1056	2.1484	9.6116	0.51906	0.24374	1.6087	-0.80933
1056	2.1543	9.6516	0.56812	0.48736	1.2338	-0.54461
1056	2.1504	9.6642	0.60902	0.81469	0.90864	0.062212
1056	2.2232	9.6168	0.72854	0.84098	0.37353	0.24992
1056.1	2.3019	9.6363	0.75664	0.94629	0.9546	0.41697
1056.1	2.3309	9.6288	0.79104	0.7702	1.4807	0.32173
1056.1	2.2537	9.617	0.77409	0.77414	1.7031	0.097148
1056.1	2.2832	9.6079	0.64803	0.68267	1.819	0.75822
1056.1	2.3088	9.6748	0.65539	0.47185	1.8858	0.8802
1056.2	2.2394	9.8216	0.69213	0.70611	2.6124	0.69625
1056.2	2.2248	9.7747	0.68109	0.73207	2.5699	0.15684
1056.2	2.226	9.7369	0.67124	0.50594	2.3016	-0.27787
1056.2	2.2148	9.5892	0.62575	0.39625	2.2852	-0.36683
1056.2	2.2222	9.5553	0.69641	1.0533	2.5483	-1.0343
1056.3	2.2389	9.6169	0.76283	1.6994	3.0708	-1.042
1056.3	2.3331	9.6257	0.64534	1.4653	3.2496	-0.61456
1056.3	2.3341	9.5946	0.66484	0.96144	2.6926	-0.27001
1056.3	2.311	9.6152	0.61548	1.092	2.4816	0.086237
1056.3	2.3737	9.6434	0.63922	1.5313	2.1101	-0.014221
1056.4	2.4408	9.6577	0.73099	1.7431	2.1106	-0.10395
1056.4	2.4159	9.6778	0.74052	1.9155	2.4466	-0.14398
1056.4	2.4616	9.6269	0.71683	1.9319	3.0375	-0.053184
1056.4	2.4501	9.6704	0.68896	1.6602	3.1812	-0.15311
1056.4	2.4608	9.6933	0.6829	1.5541	2.8848	-0.22469
1056.5	2.4692	9.6532	0.62864	1.7285	2.7172	-0.57008
1056.5	2.4749	9.6404	0.68127	2.041	2.1434	-0.56089
1056.5	2.506	9.6773	0.69911	2.1807	2.2425	-0.65647
1056.5	2.4577	9.6869	0.73455	2.3143	2.5444	-1.0171
1056.5	2.4164	9.6627	0.6973	2.0842	2.6288	-1.2653
1056.6	2.4313	9.6357	0.67388	1.8891	2.6978	-1.2443
1056.6	2.4343	9.6758	0.62024	1.7779	2.2508	-0.98664
1056.6	2.4108	9.6304	0.58647	1.9126	1.9438	-0.84357
1056.6	2.4378	9.6312	0.62899	2.1143	1.7678	-1.0799
1056.6	2.3912	9.6447	0.63633	2.0662	1.5869	-1.2358
1056.7	2.4122	9.6577	0.59533	1.9425	1.2405	-1.4068
1056.7	2.4566	9.6836	0.62167	1.7258	0.95772	-1.4388
1056.7	2.4603	9.6676	0.55983	1.7643	0.55407	-1.7056
1056.7	2.4411	9.6695	0.59206	1.8201	0.35677	-1.5781
1056.7	2.3993	9.6982	0.67872	1.7249	0.48611	-1.7907
1056.8	2.4526	9.5909	0.5961	1.5885	0.57029	-2.42
1056.8	2.5035	9.6886	0.59473	1.5026	0.52872	-2.4353
1056.8	2.502	9.6618	0.57549	1.3588	0.44501	-2.414
1056.8	2.5337	9.6518	0.60505	1.2495	0.53009	-2.5191
1056.8	2.451	9.6845	0.61667	1.1484	0.67154	-2.7399
1056.9	2.4701	9.6377	0.62862	1.1588	0.72114	-2.9603
1056.9	2.4861	9.624	0.61061	1.2087	0.81684	-2.2578
1056.9	2.458	9.6183	0.69294	1.1273	0.93973	-2.1329
1056.9	2.4549	9.6405	0.66909	1.0695	0.69218	-2.3508
1056.9	2.4303	9.5873	0.64668	1.0267	0.68518	-2.2851
1057	2.4954	9.6005	0.63071	0.92322	0.7915	-2.2154
1057	2.4151	9.6125	0.64773	1.1563	0.88976	-2.0115
1057	2.4142	9.6443	0.65972	1.1164	0.82418	-1.8769
1057	2.4072	9.6733	0.64103	1.199	1.1316	-1.5827
1057	2.4804	9.6588	0.66505	1.2391	1.5709	-1.767
1057.1	2.398	9.6445	0.66925	1.251	1.7635	-1.9911
1057.1	2.3738	9.6772	0.61394	1.1065	1.8466	-2.2781
1057.1	2.3479	9.6763	0.62262	0.92349	2.0366	-2.2268
1057.1	2.4137	9.6217	0.66327	1.0373	1.9809	-2.089
1057.1	2.4125	9.595	0.64167	1.2491	1.8263	-1.8026
1057.2	2.4645	9.6538	0.6486	1.3527	1.9165	-1.8934
1057.2	2.4917	9.6574	0.59883	1.3232	1.8357	-1.7436
1057.2	2.4603	9.6276	0.65365	1.2442	1.9597	-1.7093
1057.2	2.4224	9.6166	0.61991	1.1084	1.8159	-1.7731
1057.2	2.4388	9.6218	0.63809	1.1044	1.8499	-1.43
1057.3	2.4357	9.5961	0.63437	1.0973	1.9854	-1.4415
1057.3	2.4393	9.6313	0.66298	1.2284	1.9672	-1.4764
1057.3	2.4352	9.6393	0.6248	1.2264	1.7226	-1.5624
1057.3	2.431	9.6469	0.60368	1.2684	1.5515	-1.6363
1057.3	2.3929	9.6653	0.6278	1.228	1.6764	-1.5955
1057.4	2.4721	9.6607	0.63821	1.1789	1.7653	-1.8702
1057.4	2.4694	9.6117	0.63954	1.2089	1.8581	-1.8121
1057.4	2.4799	9.6412	0.67187	1.2175	1.7087	-1.7103
1057.4	2.4929	9.7039	0.62121	0.94943	1.0659	-1.7196
1057.4	2.673	9.8145	0.61953	0.76781	0.74783	-2.8105
1057.5	2.5029	10.028	0.6232	0.61172	0.60828	-5.2532
1057.5	2.5452	10.25	0.65396	0.457	0.37056	-8.6074
1057.5	2.4114	10.247	0.69827	0.23967	0.92718	-12.522
1057.5	2.441	10.181	0.64736	0.10572	1.4317	-16.78
1057.5	2.3277	10.13	0.64869	-0.44607	1.5379	-19.798
1057.6	2.3606	10.012	0.59525	-0.89893	2.9764	-23.844
1057.6	2.3311	10.106	0.57231	-0.42435	3.3531	-28.882
1057.6	2.3693	10.022	0.52772	-0.4146	2.0475	-31.989
1057.6	2.2949	10.032	0.55128	-1.0083	0.98432	-36.697
1057.6	2.1262	10.192	0.45404	-0.92389	-0.67756	-41.205
1057.7	2.2055	10.31	0.47503	-0.098408	-3.729	-44.178
1057.7	2.0481	10.498	0.61746	0.30602	-5.1627	-48.102
1057.7	2.0563	10.378	0.62578	0.17567	-4.7002	-53.588
1057.7	1.9533	10.398	0.59185	-0.35256	-4.2588	-60.56
1057.7	1.7404	10.515	0.66719	-1.0993	-4.0034	-65.321
1057.8	2.265	10.559	0.55219	-1.4361	-3.183	-72.381
1057.8	2.6128	10.643	0.64073	0.047296	-4.9668	-83.796
1057.8	3.4927	10.554	0.6204	0.58578	-5.0229	-85.817
1057.8	2.9239	10.907	0.79658	1.2924	-6.5014	-87.051
1057.8	2.5851	10.725	0.81584	1.3103	-10.508	-88.892
1057.9	2.9599	10.46	0.84781	-0.67299	-12.395	-97.312
1057.9	2.1278	10.037	0.69061	-0.6169	-11.693	-106.88
1057.9	0.52841	10.438	0.30938	-3.1511	-6.458	-103.36
1057.9	-1.3301	10.851	0.26356	-4.1272	-0.43465	-102.58
1057.9	-3.1551	10.836	0.64316	-5.3424	2.2986	-113.52
1058	-4.6279	10.256	1.2123	-6.8116	-2.7288	-103.51
1058	-4.6988	9.872	0.96841	-11.658	-9.2204	-89.251
1058	-4.706	9.5564	0.92624	-13.719	-9.4641	-76.639
1058	-4.9632	9.794	0.82709	-10.217	-6.026	-64.742
1058	-5.0778	9.6237	1.3291	-8.826	-3.6713	-56.194
1058.1	-4.765	9.5633	1.4193	-8.0542	-1.3377	-48.242
1058.1	-5.1661	10.068	1.1954	-5.4649	1.641	-37.569
1058.1	-5.3776	9.8754	1.2954	-4.6725	1.998	-30.981
1058.1	-5.7414	9.4378	1.3316	-2.965	3.2858	-31.879
1058.1	-5.8295	9.1184	1.2972	0.45182	5.1827	-31.851
1058.2	-5.5839	9.0745	1.1801	1.9192	6.3021	-29.291
1058.2	-5.5294	9.0125	1.2796	1.5999	6.0087	-26.213
1058.2	-5.4419	8.9059	1.2875	0.17881	5.8235	-23.18
1058.2	-5.2472	8.4348	1.1833	0.51463	5.7022	-19.237
1058.2	-4.9552	8.0985	1.0224	1.5429	5.0494	-15.567
1058.3	-4.8115	7.7912	1.1385	2.8771	4.0886	-10.799
1058.3	-4.6302	7.6203	1.0828	4.216	3.2684	-6.5068
1058.3	-4.4634	7.5068	0.90368	4.5908	2.8831	-1.7801
1058.3	-4.2005	7.2909	0.9998	4.3025	1.8113	2.405
1058.3	-4.0471	7.1828	1.1757	4.621	1.1991	5.3555
1058.4	-3.6725	7.0089	1.0273	4.9017	1.682	8.4399
1058.4	-3.6497	6.9443	0.86376	5.0602	1.9006	10.777
1058.4	-3.5841	6.9876	0.9907	6.1715	1.2332	14.42
1058.4	-3.505	7.0073	0.88928	6.0713	0.24914	18.448
1058.4	-3.4573	7.0214	0.70952	5.7964	-1.2193	22.956
1058.5	-3.1952	7.0487	0.64638	6.1585	-3.1204	26.815
1058.5	-3.2348	7.0877	0.8582	7.6842	-4.5997	29.364
1058.5	-3.0513	7.1879	0.8618	9.0209	-5.7326	32.338
1058.5	-2.7867	7.1355	0.89797	9.4792	-7.3698	35.405
1058.5	-2.7567	7.0008	1.0655	10.969	-7.3659	38.592
1058.6	-2.509	7.2521	1.0057	11.222	-6.9261	40.898
1058.6	-2.2062	7.0846	1.0144	10.739	-6.1024	42.885
1058.6	-1.9098	6.8081	1.0709	9.8881	-5.1023	45.85
1058.6	-1.8559	6.8261	0.9993	10.368	-4.5725	46.349
1058.6	-1.6827	6.5686	0.93114	10.171	-2.9923	47.083
1058.7	-1.6325	6.5095	0.84836	10.677	-1.6317	48.48
1058.7	-1.6128	6.5159	0.81721	11.11	-1.8097	48.139
1058.7	-1.4703	6.5667	0.81333	9.4551	-3.1652	47.584
1058.7	-1.4127	6.8875	0.76609	8.9432	-2.5244	47.683
1058.7	-1.4636	7.3873	0.62141	8.4676	-2.3561	48.205
1058.8	-1.4264	7.8126	0.75255	8.8994	-3.6345	47.893
1058.8	-1.2465	8.1133	0.83679	9.3913	-4.7075	45.689
1058.8	-1.2539	8.166	0.86924	10.621	-4.585	42.982
1058.8	-1.0503	8.0212	0.78886	12.232	-3.8013	42.732
1058.8	-1.1254	8.4761	0.73632	12.819	-3.4285	42.266
1058.9	-1.1768	8.6651	0.50708	11.567	-3.7197	40.755
1058.9	-0.96801	8.7577	0.48788	9.9614	-4.9392	39.748
1058.9	-0.89852	9.0168	0.30397	8.3284	-6.528	38.351
1058.9	-0.93669	9.1069	0.34986	6.4632	-7.741	36.138
1058.9	-1.11	9.6505	0.38639	6.2395	-5.3332	33.094
1059	-1.0357	9.9902	0.4884	3.9581	-3.106	29.724
1059	-0.97643	9.9635	0.90126	1.6825	0.1611	25.59
1059	-0.82533	9.9987	1.0434	-0.39977	3.48	22.329
1059	-0.4548	9.965	1.4407	-0.14997	8.2444	19.332
1059	-0.72976	10.167	0.92603	1.6311	16.101	17.648
1059.1	-0.35112	9.8196	0.40312	-0.25862	17.08	18.227
1059.1	-0.094085	9.2252	0.28201	-1.9981	15.848	17.944
1059.1	-0.17383	9.4026	0.0078588	-1.9725	13.862	17.93
1059.1	-0.014633	9.4759	0.044094	-0.37897	11.173	17.717
1059.1	-0.024305	9.6887	-0.054082	2.4067	9.1587	17.626
1059.2	-0.07696	9.9542	-0.098528	3.5665	6.4306	16.574
1059.2	0.1837	9.8669	0.28599	1.4942	2.3176	13.756
1059.2	0.15299	9.8543	0.59262	-0.04403	0.87025	12.072
1059.2	0.027747	9.8732	0.73757	0.80754	1.7517	10.073
1059.2	0.27982	9.808	0.69263	2.2131	3.0561	8.4663
1059.3	0.24509	9.951	0.63894	3.5517	5.1484	7.2992
1059.3	0.31281	10.001	0.58194	3.2715	6.1363	5.0063
1059.3	0.40533	9.9175	0.42784	1.4659	5.9645	3.1991
1059.3	0.30706	9.872	0.23589	0.98918	4.9632	2.1066
1059.3	0.33987	9.6439	0.24021	1.2973	2.8906	0.9955
1059.4	0.34316	9.6863	0.25287	1.3994	0.58126	-0.23234
1059.4	0.42353	9.7197	0.42845	1.7179	-1.9076	-0.84534
1059.4	0.56448	9.7274	0.59952	1.4912	-2.527	-1.2028
1059.4	0.5996	9.8589	0.73156	1.1111	-2.1936	-2.3336
1059.4	0.56147	9.8605	0.56461	0.68849	-1.1007	-3.4314
1059.5	0.59593	9.8854	0.46949	0.40424	-0.85062	-4.3074
1059.5	0.68853	9.7083	0.4182	0.29781	-1.3287	-5.2208
1059.5	0.74635	9.6092	0.35352	0.54237	-1.5504	-5.5144
1059.5	0.64454	9.6657	0.39175	1.1698	-2.1851	-5.9863
1059.5	0.6391	9.6255	0.37786	1.1254	-2.9081	-5.9371
1059.6	0.70867	9.5721	0.47485	1.3747	-3.2741	-5.6247
1059.6	0.68773	9.536	0.41636	1.7521	-2.9328	-5.0915
1059.6	0.62031	9.6896	0.3852	1.8814	-2.7673	-4.5992
1059.6	0.69167	9.6917	0.43748	1.9563	-2.4172	-4.3557
1059.6	0.66297	9.697	0.43482	2.0997	-1.3111	-4.1779
1059.7	0.60495	9.6868	0.43164	2.2056	-0.30618	-3.7985
1059.7	0.59294	9.6305	0.3317	2.2018	0.73461	-3.4631
1059.7	0.64794	9.6218	0.35637	2.1025	1.2381	-3.101
1059.7	0.6244	9.6274	0.31181	1.9398	1.6514	-2.5026
1059.7	0.73016	9.6107	0.33232	2.1396	2.0408	-2.271
1059.8	0.75953	9.6691	0.29156	2.1932	2.3158	-2.0847
1059.8	0.71184	9.7254	0.37779	2.1618	2.2959	-1.6782
1059.8	0.69816	9.708	0.37059	2.1011	2.8344	-1.4137
1059.8	0.64286	9.6913	0.28952	1.8573	3.5978	-1.1694
1059.8	0.66131	9.6575	0.33232	1.7212	3.4886	-0.92852
1059.9	0.63143	9.6922	0.32083	1.4529	3.574	-0.86986
1059.9	0.63365	9.731	0.33807	1.2107	3.4975	-1.0583
1059.9	0.66116	9.756	0.33149	1.0338	3.2988	-1.1323
1059.9	0.56015	9.7225	0.30776	0.87126	3.3013	-0.8924
1059.9	0.63841	9.7016	0.36715	1.0494	2.7695	-0.67295
1060	0.75329	9.7078	0.36495	0.94512	2.8628	-0.80056
1060	0.6981	9.7067	0.34143	0.78757	2.9484	-1.053
1060	0.69075	9.7702	0.36652	0.77363	2.4172	-1.0576
1060	0.68226	9.7695	0.35091	0.64504	1.9493	-1.281
1060	0.61612	9.7223	0.32935	0.58999	1.8801	-1.5589
1060.1	0.59208	9.676	0.36219	0.67418	1.8216	-1.7149
1060.1	0.71437	9.6708	0.42448	0.70557	1.3729	-1.83
1060.1	0.61953	9.6759	0.38988	0.71485	1.4281	-1.7589
1060.1	0.70243	9.7436	0.39035	0.7685	1.309	-1.5308
1060.1	0.58283	9.7562	0.38589	0.80171	1.2421	-1.5607
1060.2	0.64048	9.696	0.35597	0.66634	0.83377	-1.8346
1060.2	0.5857	9.7076	0.45274	0.86793	0.20403	-2.1424
1060.2	0.64274	9.6778	0.43627	1.2359	0.20046	-2.1763
1060.2	0.61961	9.6941	0.43879	1.1957	0.28028	-2.1035
1060.2	0.64409	9.6275	0.44138	1.2871	0.2434	-2.1195
1060.3	0.64561	9.6625	0.44117	1.4688	0.26797	-2.1709
1060.3	0.59907	9.6384	0.39403	1.4005	0.29843	-2.0951
1060.3	0.66844	9.7056	0.40196	1.383	0.5349	-1.9828
1060.3	0.63221	9.706	0.44524	1.4057	0.4919	-1.8933
1060.3	0.62484	9.6111	0.38384	1.274	0.22575	-1.7748
1060.4	0.59283	9.6683	0.4263	1.2041	-0.0043962	-1.4742
1060.4	0.62178	9.6875	0.44691	1.3552	0.24077	-1.3823
1060.4	0.61464	9.6668	0.44103	1.3057	0.36926	-1.3236
1060.4	0.66004	9.7158	0.44054	1.2022	0.77721	-1.5246
1060.4	0.6386	9.6929	0.39773	1.1283	1.2705	-1.7121
1060.5	0.6207	9.6782	0.41058	0.98407	1.1756	-1.6604
1060.5	0.57474	9.6973	0.38729	1.0207	1.2322	-1.7832
1060.5	0.61615	9.6983	0.38022	1.199	1.0283	-1.7035
1060.5	0.55677	9.7096	0.38468	1.5003	1.0599	-1.8058
1060.5	0.63412	9.6411	0.3975	1.5719	1.2654	-1.9137
1060.6	0.64672	9.6905	0.38523	1.6329	1.3357	-2.0369
1060.6	0.62128	9.6998	0.32207	1.4947	1.5004	-1.9735
1060.6	0.64486	9.6862	0.37456	1.436	1.3879	-2.0237
1060.6	0.67059	9.6819	0.40822	1.507	1.2288	-2.1205
1060.6	0.68115	9.6878	0.39571	1.6939	1.2876	-2.2973
1060.7	0.68526	9.6652	0.38638	1.6929	1.5598	-2.1666
1060.7	0.63557	9.682	0.42424	1.6542	1.7088	-1.9533
1060.7	0.70275	9.713	0.36566	1.6681	1.7365	-1.9239
1060.7	0.555	9.6559	0.35423	1.6647	1.7354	-1.8751
1060.7	0.59902	9.6758	0.39869	1.5891	1.3697	-1.9425
1060.8	0.67555	9.6912	0.39316	1.2528	1.4168	-1.9986
1060.8	0.75796	9.7505	0.41256	1.1709	1.7075	-1.6815
1060.8	0.79771	9.7392	0.37666	1.068	2.0038	-1.6378
1060.8	0.73335	9.638	0.38208	0.7635	1.49	-1.8445
1060.8	0.78362	9.6485	0.38578	0.36528	0.55025	-1.9373
1060.9	0.74979	9.6989	0.43645	0.39926	0.29731	-2.2234
1060.9	0.71295	9.6559	0.45619	0.63359	0.73959	-2.1419
1060.9	0.6325	9.661	0.43811	0.48489	1.1702	-1.9648
1060.9	0.58018	9.7508	0.46629	0.63457	1.4056	-2.2768
1060.9	0.46557	9.8031	0.51384	1.3586	1.508	-2.6094
1061	0.33466	9.7644	0.43348	1.4794	1.1089	-2.6837
1061	0.34465	9.6528	0.3251	1.2277	0.52764	-2.4711
1061	0.34696	9.7631	0.38706	1.6097	-0.45285	-2.3608
1061	0.24032	9.8067	0.41556	1.9126	-1.3084	-2.7208
1061	0.18242	9.8292	0.49417	2.0833	-1.6984	-3.562
1061.1	-0.076945	10.027	0.59985	2.3593	-1.8718	-5.8241
1061.1	-0.40251	10.301	0.62197	2.7079	-1.9269	-11.096
1061.1	-0.85398	10.404	0.63319	3.765	0.18112	-18.391
1061.1	-0.96006	10.303	0.6517	3.5371	1.7947	-23.849
1061.1	-0.88203	10.26	0.65962	3.0281	2.3162	-28.666
1061.2	-1.1274	10.044	0.53201	2.4651	1.0323	-35.719
1061.2	-1.2703	9.5228	0.76627	2.1017	1.6717	-44.743
1061.2	-1.3283	9.2038	0.90024	1.1613	5.0252	-50.915
1061.2	-1.323	8.9499	0.406	-0.17671	8.6009	-55.95
1061.2	-1.3503	8.2648	0.060123	-3.036	8.6298	-61.64
1061.3	-1.2829	7.4993	0.17683	-7.4357	3.8704	-66.15
1061.3	-1.0412	7.0872	0.33441	-10.282	0.98366	-68.344
1061.3	-0.95008	7.6331	-0.17883	-10.003	1.9135	-69.333
1061.3	-1.2439	8.2278	0.06367	-8.9811	-2.4902	-75.263
1061.3	-1.4121	7.7119	0.63678	-10.201	-3.8667	-82.641
1061.4	-1.5618	7.3472	0.57553	-12.666	-3.7882	-83.463
1061.4	-1.4065	7.2812	0.66673	-12.707	-6.1856	-84.172
1061.4	-1.3718	7.1755	0.85441	-13.083	-7.9681	-85.145
1061.4	-1.9656	7.0711	0.45476	-13.177	-5.1465	-85.961
1061.4	-2.0464	6.8536	0.4236	-11.782	-3.9667	-84.345
1061.5	-1.5971	6.256	0.93984	-8.1692	-5.855	-79.245
1061.5	-1.8218	6.3087	0.74388	-0.75278	-0.49591	-73.905
1061.5	-1.9417	6.6377	0.42588	0.41331	3.4763	-66.643
1061.5	-1.9756	7.0298	0.90468	-2.4232	2.6705	-60.272
1061.5	-2.141	7.1795	1.0666	-5.4382	3.3746	-56.408
1061.6	-2.5214	6.8247	1.0085	-7.4429	6.5816	-50.109
1061.6	-3.1506	6.9274	0.53769	-4.7895	8.8739	-43.797
1061.6	-3.1775	7.1706	0.80201	-7.3953	4.7572	-36.231
1061.6	-3.5001	7.3284	1.1676	-6.3152	2.3079	-32.597
1061.6	-3.7141	7.5884	0.80793	-4.3432	5.8147	-26.777
1061.7	-3.8753	7.8878	0.55166	-4.0272	6.8172	-22.177
1061.7	-3.916	7.9674	0.77413	-3.8482	4.57	-19.484
1061.7	-4.7033	7.9707	0.87855	-3.0648	2.1973	-17.484
1061.7	-4.7636	8.1297	0.37317	-2.8646	1.6753	-13.798
1061.7	-4.9936	8.027	0.3153	-3.2731	1.4595	-9.2375
1061.8	-5.2975	8.11	1.0279	-1.3867	-0.85177	-7.2824
1061.8	-5.0046	8.3066	1.5046	0.14319	-2.7362	-4.3206
1061.8	-4.705	7.9984	1.8136	2.5186	-1.4509	-1.5077
1061.8	-5.0366	7.8094	1.4537	6.8371	3.0539	3.7424
1061.8	-4.77	8.0413	0.62254	5.3914	4.7484	8.5976
1061.9	-4.9756	8.0715	0.66124	1.1352	3.6292	13.369
1061.9	-4.9529	7.9849	1.4579	-1.2649	4.0936	16.542
1061.9	-4.7102	7.6618	1.6793	-1.1982	7.6789	24.121
1061.9	-4.7473	8.1212	1.4058	-1.5221	9.2474	31.457
1061.9	-4.4933	8.3984	1.2039	-4.8183	10.133	39.268
1062	-4.6876	8.52	1.0507	-3.9956	10.818	44.251
1062	-4.5234	8.7691	1.0151	-0.11937	10.771	48.634
1062	-4.7166	8.9591	0.72412	0.75796	10.845	53.349
1062	-4.4183	9.2473	0.72591	-1.2908	8.1545	56.635
1062	-4.1847	9.0263	0.84725	-0.57337	5.8027	60.904
1062.1	-4.4588	9.5679	0.75744	-0.58894	5.4674	64.339
1062.1	-4.4862	10.279	0.742	-2.7938	4.2331	66.951
1062.1	-4.4668	10.862	0.86969	-3.5809	2.4454	67.132
1062.1	-4.1809	11.511	0.49273	-3.7337	1.6633	67.178
1062.1	-3.5462	11.856	0.32348	-2.7855	0.74757	66.73
1062.2	-2.5968	12.299	0.37372	-3.1096	0.24204	65.799
1062.2	-1.8658	11.751	0.53101	-4.9551	0.49023	66.882
1062.2	-1.11	10.373	0.7524	-4.9259	-1.2577	65.29
1062.2	-0.65166	9.4355	0.81977	-2.196	-1.892	64.635
1062.2	-0.078127	8.9535	0.96113	-0.010579	-2.0806	65.139
1062.3	0.13438	8.6669	1.0066	1.7155	-2.6004	64.037
1062.3	0.16846	8.7084	1.0592	3.7121	-3.0468	63.165
1062.3	0.51995	9.0221	1.2281	5.8695	-2.5381	61.266
1062.3	0.47116	9.4645	1.2605	7.3659	-0.81695	60.623
1062.3	0.62193	10.01	1.1892	7.1938	1.3339	58.703
1062.4	0.5314	10.441	1.4772	6.7295	2.3207	55.566
1062.4	0.70711	10.705	1.6813	5.3863	4.1509	53.969
1062.4	0.88809	10.574	1.5091	2.6698	6.3093	51.039
1062.4	0.97906	10.422	1.4001	1.355	7.6274	48.165
1062.4	1.2338	10.293	1.3752	1.849	8.6258	44.514
1062.5	1.4782	10.104	1.3543	2.8176	9.5352	41.621
1062.5	1.4941	10.07	1.2152	3.5246	9.3994	38.186
1062.5	1.3897	9.8893	0.96691	3.5395	8.2442	35.133
1062.5	1.7419	9.7798	0.784	3.3859	6.3151	32.511
1062.5	1.799	9.6363	0.76634	4.1488	4.7321	30.747
1062.6	2.1464	9.6531	0.8252	5.5041	3.8461	29.768
1062.6	2.3505	9.9194	0.83712	6.7459	1.8492	28.619
1062.6	2.2125	10.17	0.79996	7.0059	0.53831	27.173
1062.6	2.2406	10.004	0.64736	5.4977	-1.1947	24.529
1062.6	2.2983	9.6971	0.6129	4.1056	-2.3203	22.549
1062.7	2.3974	9.7386	0.79883	5.231	-2.3274	21.846
1062.7	2.4455	9.8736	0.81665	7.105	-1.7415	20.168
1062.7	2.3993	10.117	0.7436	7.5649	-1.7245	17.771
1062.7	2.5198	10.284	0.54012	5.6306	-2.6482	16.48
1062.7	2.5868	10.133	0.45109	2.9131	-3.8662	14.451
1062.8	2.6195	9.9551	0.44739	2.3174	-4.5328	11.531
1062.8	2.6485	9.801	0.44535	3.6148	-4.5515	9.0338
1062.8	2.6123	9.7538	0.51404	4.7273	-4.9476	6.7973
1062.8	2.6741	9.6871	0.60607	4.116	-5.3935	5.2304
1062.8	2.7729	9.7238	0.67061	3.2534	-5.4795	4.2981
1062.9	2.6564	9.7587	0.55481	3.2894	-4.9475	3.3537
1062.9	2.6648	9.7089	0.54611	3.6851	-4.1652	2.3544
1062.9	2.6327	9.7525	0.60747	3.4481	-4.1376	1.3262
1062.9	2.6049	9.7358	0.6809	2.4273	-4.156	0.65164
1062.9	2.5834	9.7309	0.76173	1.8617	-3.886	-0.5582
1063	2.592	9.6935	0.7312	2.0074	-2.0737	-1.2305
1063	2.5247	9.6896	0.67619	2.2588	-0.15944	-1.6617
1063	2.4285	9.6701	0.61792	2.0116	0.94007	-1.9645
1063	2.5479	9.702	0.5754	1.5469	1.0128	-2.1474
1063	2.4208	9.6675	0.56519	0.94803	1.3144	-2.9291
1063.1	2.5846	9.5945	0.66695	0.70273	1.4779	-3.414
1063.1	2.4567	9.6688	0.74322	1.5207	1.8159	-3.7574
1063.1	2.4181	9.6171	0.72775	2.0443	2.3506	-3.2474
1063.1	2.4262	9.6092	0.75572	2.1468	2.358	-3.1841
1063.1	2.4175	9.6019	0.72809	2.2506	2.8317	-3.0098
1063.2	2.4309	9.5847	0.58348	1.8629	3.2899	-3.0061
1063.2	2.4164	9.6306	0.55523	1.6813	3.0198	-2.9861
1063.2	2.3852	9.6348	0.5856	1.6955	2.9277	-2.671
1063.2	2.4087	9.6187	0.57113	1.9742	2.8615	-3.0326
1063.2	2.4007	9.574	0.52777	2.1007	2.7866	-2.8244
1063.3	2.409	9.6351	0.60896	2.2239	2.8795	-2.6525
1063.3	2.3634	9.6252	0.55592	2.3047	2.9084	-2.3695
1063.3	2.3698	9.6418	0.51265	1.901	2.2447	-2.0504
1063.3	2.4061	9.5701	0.51156	1.6428	1.2903	-2.0713
1063.3	2.4643	9.6179	0.52435	1.5496	1.031	-2.0292
1063.4	2.4625	9.6116	0.57431	1.7414	0.98928	-1.7926
1063.4	2.4763	9.5989	0.58006	1.9606	0.94182	-1.6151
1063.4	2.5526	9.5839	0.55472	1.6975	1.0424	-1.3277
1063.4	2.4966	9.6244	0.50745	1.2781	1.1224	-1.1061
1063.4	2.4782	9.738	0.57063	1.4448	0.66819	-0.83066
1063.5	2.5374	9.6293	0.51046	1.4601	0.52804	-1.0556
1063.5	2.5073	9.6234	0.49131	1.2117	0.38422	-1.3909
1063.5	2.4965	9.6507	0.59288	1.1894	0.20385	-1.4437
1063.5	2.4926	9.647	0.5692	1.2026	0.45259	-1.5146
1063.5	2.4917	9.6299	0.59536	1.21	1.0986	-1.2489
1063.6	2.4826	9.5802	0.59103	1.0466	0.98624	-0.76671
1063.6	2.4875	9.5827	0.53835	1.0894	0.69646	-1.0911
1063.6	2.5184	9.6632	0.58194	1.5759	0.73584	-1.2673
1063.6	2.5707	9.6804	0.60219	1.9479	0.72694	-1.2361
1063.6	2.4948	9.6793	0.58114	1.9229	0.98601	-1.8446
1063.7	2.5162	9.6753	0.60899	1.6867	0.92225	-2.1117
1063.7	2.5058	9.7488	0.54207	1.686	0.45035	-2.1224
1063.7	2.6014	9.7687	0.6202	1.8117	0.40851	-2.9994
1063.7	2.627	9.924	0.6411	1.9469	-0.068936	-4.8365
1063.7	2.6335	10.045	0.61814	1.9592	-0.12465	-7.6051
1063.8	2.6289	10.065	0.54011	1.7429	0.44385	-11.223
1063.8	2.5799	10.058	0.55607	1.4337	0.96483	-15.329
1063.8	2.6731	10.001	0.69099	1.7073	1.9669	-19.911
1063.8	2.6276	10.118	0.76082	2.9947	3.32	-24.645
1063.8	2.4695	10.356	0.72168	3.7349	4.6788	-29.941
1063.9	2.3597	10.406	0.61444	3.6223	5.6096	-34.657
1063.9	2.1684	10.224	0.51197	2.4512	5.0962	-38.629
1063.9	2.2099	9.9724	0.39278	1.7262	4.2414	-42.491
1063.9	2.2515	10.171	0.24267	1.8471	2.4533	-44.553
1063.9	2.1365	10.448	0.23315	1.4587	1.5171	-46.482
1064	2.0844	10.483	0.28497	0.32862	0.78351	-54.038
1064	2.026	10.404	0.22077	0.45458	0.3696	-63.369
1064	1.9469	10.335	0.17863	0.72394	-0.75174	-69.584
1064	1.8476	10.452	0.26045	1.1091	-2.6603	-77.513
1064	1.8485	10.553	0.26892	0.46428	-4.2967	-86.645
1064.1	2.6589	11.033	0.26982	0.068005	-5.3909	-99.876
1064.1	3.1986	11.085	0.21566	0.16112	-4.8292	-108.39
1064.1	2.8611	10.665	0.58114	-0.47169	-9.2	-107.27
1064.1	2.4779	10.212	0.72069	-0.21149	-8.9611	-108.79
1064.1	1.9347	9.8563	0.56948	-2.5099	-10.678	-114.96
1064.2	0.69098	9.5482	0.53548	-4.0889	-11.932	-112.56
1064.2	-1.0934	10.473	0.20412	-6.1382	-3.8312	-101.51
1064.2	-2.8537	11.842	0.58111	-7.8037	0.58534	-94.026
1064.2	-4.6316	11.182	1.0274	-6.0795	0.41328	-98.439
1064.2	-5.2602	10.176	0.89711	-5.9418	-4.8817	-97.34
1064.3	-5.2702	9.6828	1.191	-6.9927	-6.8343	-78.627
1064.3	-5.2618	9.8808	0.65842	-8.2354	-2.7946	-65.577
1064.3	-5.3544	9.6655	0.84808	-4.9633	1.0624	-56.05
1064.3	-5.2868	10.225	1.3536	-4.0889	3.4067	-46.819
1064.3	-5.4906	10.641	1.0878	-7.1115	5.1077	-35.033
1064.4	-6.0935	10.046	1.1817	-10.19	7.1886	-28.282
1064.4	-6.2617	9.6824	1.3669	-6.5687	9.273	-28.501
1064.4	-6.2646	9.2374	1.2175	-1.6524	10.298	-26.844
1064.4	-5.9601	8.9801	0.94634	-1.6452	10.136	-22.372
1064.4	-5.6748	8.824	0.90035	-2.0603	9.949	-16.637
1064.5	-5.4581	8.7701	1.083	-2.5578	9.3545	-12.606
1064.5	-4.9935	8.2931	1.1334	-1.4521	9.4319	-7.5023
1064.5	-4.7398	7.791	1.0233	-0.23124	9.7064	-3.3927
1064.5	-4.6513	7.4828	0.98933	1.8294	10.571	1.7329
1064.5	-4.2345	7.2798	0.80291	2.7396	11.286	7.4867
1064.6	-4.0129	7.0606	0.75775	2.7516	10.478	12.355
1064.6	-3.7725	6.7724	0.75379	2.0284	10.614	16.066
1064.6	-3.5621	6.6538	0.59382	0.77947	10.869	20.606
1064.6	-3.3942	6.5203	0.40304	-0.016491	10.459	26.125
1064.6	-3.1262	6.593	0.41345	-0.071511	9.562	31.731
1064.7	-2.9547	6.7669	0.35702	0.37551	7.331	36.155
1064.7	-2.8814	6.8686	0.22135	0.79385	4.6857	39.017
1064.7	-2.7183	6.8457	0.20311	2.5781	2.1926	41.392
1064.7	-2.6871	6.912	0.34147	4.9269	-0.33353	43.256
1064.7	-2.6097	6.9995	0.42305	6.4407	-1.2284	44.841
1064.8	-2.3546	6.9612	0.51575	6.8698	-2.9417	46.142
1064.8	-2.3081	6.9045	0.53423	6.5249	-4.1786	47.149
1064.8	-2.0078	6.9401	0.55511	5.8292	-5.0055	49.295
1064.8	-1.8768	6.9135	0.6511	4.4165	-6.0548	50.918
1064.8	-1.4916	6.7176	0.67557	4.2086	-5.9828	51.087
1064.9	-1.4983	6.6254	0.57894	4.3015	-5.3628	51.875
1064.9	-1.4777	6.6884	0.56089	3.1688	-6.6765	51.973
1064.9	-1.2345	6.8571	0.70064	3.2299	-6.6995	51.212
1064.9	-1.3061	6.894	0.70655	3.5775	-5.6596	50.893
1064.9	-1.1717	7.0316	0.75118	4.4097	-4.7037	50.43
1065	-1.0923	7.3842	0.70963	5.2537	-2.2717	50.924
1065	-1.0401	7.6161	0.60707	4.8803	-1.0785	50.593
1065	-0.98924	8.0128	0.61759	4.884	-1.9405	50.463
1065	-0.92753	8.3011	0.69856	4.3747	-3.5866	49.375
1065	-0.69214	8.3751	0.6784	3.7865	-4.4568	47.747
1065.1	-0.61351	8.672	0.76352	5.13	-5.3063	45.685
1065.1	-0.43042	8.7353	0.56507	6.3049	-5.169	43.2
1065.1	-0.24201	8.9933	0.43817	6.7484	-4.5915	41.516
1065.1	-0.14306	9.2594	0.26813	6.6089	-5.6248	39.007
1065.1	-0.11946	9.4556	0.25214	5.352	-7.5558	36.135
1065.2	-0.068812	9.7754	0.38401	4.2734	-9.1043	31.381
1065.2	-0.22356	9.9808	0.40303	3.9411	-7.8611	26.472
1065.2	-0.51329	10.325	0.65482	3.5784	-7.6215	21.259
1065.2	-0.7932	10.503	0.61342	2.3153	-6.1846	15.341
1065.2	-0.97135	10.781	0.57293	1.4921	-4.3554	10.588
1065.3	-0.87109	10.51	0.79259	1.5644	-2.3557	7.7397
1065.3	-0.6646	9.6294	0.89737	0.39208	0.14285	9.7253
1065.3	-0.014393	9.3271	0.87527	0.093878	1.2579	13.677
1065.3	0.57829	9.4173	0.66289	0.92696	2.692	14.289
1065.3	0.57265	9.6023	0.5051	1.3955	4.1492	12.192
1065.4	0.53875	9.798	0.4747	0.91292	3.7079	10.514
1065.4	0.58857	10.052	0.55917	-0.72489	1.9028	8.7497
1065.4	0.64564	10.167	0.55934	-1.017	1.7176	6.3712
1065.4	0.60273	9.9991	0.49383	-0.29956	2.2231	2.7882
1065.4	0.56643	9.8388	0.63818	-0.6591	1.6961	-0.31406
1065.5	0.64148	9.9308	0.84901	-0.32904	1.3179	-2.9212
1065.5	0.6207	9.9797	0.823	0.59262	3.1457	-4.6924
1065.5	0.53724	9.9606	0.61031	0.44875	4.2463	-5.2922
1065.5	0.49511	9.7746	0.491	0.6226	3.7225	-6.5053
1065.5	0.52552	9.6198	0.43943	0.82629	2.6639	-7.4381
1065.6	0.69125	9.5329	0.40465	0.59344	1.31	-7.0906
1065.6	0.89239	9.5092	0.51256	1.3477	0.53128	-6.4377
1065.6	0.96778	9.5435	0.58776	2.1254	0.38791	-5.9932
1065.6	0.89599	9.5411	0.46835	2.0246	1.0576	-5.2604
1065.6	0.862	9.7275	0.59939	2.3451	1.0338	-4.7962
1065.7	0.87366	9.6687	0.59895	2.2588	1.3643	-4.3439
1065.7	0.72249	9.6394	0.56176	2.0147	2.07	-4.1625
1065.7	0.61689	9.6788	0.5216	1.8629	3.0614	-3.9677
1065.7	0.75775	9.711	0.53297	1.7867	3.1415	-3.1467
1065.7	0.76903	9.682	0.50272	2.0108	3.1349	-2.6611
1065.8	0.66324	9.6252	0.49417	1.9542	3.5075	-2.4254
1065.8	0.68247	9.6207	0.5205	1.9581	3.8072	-2.3812
1065.8	0.73789	9.5662	0.51612	2.1781	4.2021	-2.0148
1065.8	0.8744	9.6046	0.47824	2.0392	4.9024	-1.3171
1065.8	0.78216	9.6517	0.38062	1.5459	4.9015	-0.88491
1065.9	0.73727	9.7083	0.33736	1.2889	4.3963	-0.78232
1065.9	0.71154	9.7134	0.29421	1.2889	4.1348	-0.37511
1065.9	0.66326	9.699	0.29244	1.5864	3.6061	-0.20413
1065.9	0.6277	9.745	0.26545	1.4583	2.6859	-0.29601
1065.9	0.68651	9.7393	0.33163	1.08	1.2432	-0.45316
1066	0.72572	9.6945	0.39184	0.90167	0.19035	-0.80467
1066	0.73977	9.6724	0.40171	1.118	-0.26492	-0.68728
1066	0.77165	9.6856	0.40641	1.2505	-0.61761	-0.64524
1066	0.77982	9.7395	0.38807	1.2639	-0.77571	-0.70994
1066	0.74402	9.7045	0.38	1.0806	-0.94614	-0.88229
1066.1	0.70572	9.71	0.45289	1.1294	-1.3781	-1.0616
1066.1	0.87553	9.6973	0.55792	1.1287	-1.7159	-1.1787
1066.1	0.73792	9.7356	0.54264	1.1264	-1.7086	-1.4508
1066.1	0.79214	9.6974	0.44503	1.2351	-1.1043	-1.6604
1066.1	0.77202	9.7236	0.48651	1.0684	-1.1464	-1.7335
1066.2	0.7721	9.6853	0.55724	0.95822	-1.2715	-1.6359
1066.2	0.81224	9.6548	0.5304	0.74722	-0.92914	-1.5499
1066.2	0.77399	9.6852	0.54126	0.87896	-0.82899	-1.4624
1066.2	0.74157	9.6506	0.47455	0.92355	-0.98992	-1.3414
1066.2	0.78531	9.6836	0.4109	0.79832	-1.5586	-1.2663
1066.3	0.81693	9.6693	0.52594	0.90977	-2.119	-1.1468
1066.3	0.8033	9.6782	0.52411	1.0731	-2.4247	-1.0514
1066.3	0.83343	9.7156	0.57041	1.2622	-2.7155	-1.0237
1066.3	0.72443	9.7294	0.57167	1.2232	-2.5773	-1.0049
1066.3	0.79114	9.7473	0.5581	1.0991	-2.413	-1.2489
1066.4	0.77383	9.7462	0.59813	1.026	-2.2728	-1.5552
1066.4	0.73278	9.7211	0.58485	1.0194	-2.0359	-1.647
1066.4	0.78395	9.7424	0.60163	1.0326	-1.9046	-1.677
1066.4	0.77878	9.7233	0.62253	0.97916	-2.0186	-1.9583
1066.4	0.80505	9.7122	0.64859	0.99153	-1.4263	-2.1812
1066.5	0.67368	9.6874	0.6444	0.99839	-0.6778	-2.4627
1066.5	0.5682	9.6645	0.57592	0.83159	-0.20251	-2.3245
1066.5	0.59989	9.6918	0.56421	0.71257	-0.20419	-1.8589
1066.5	0.70269	9.7128	0.61394	0.55364	-1.0196	-1.8178
1066.5	0.69505	9.7719	0.5841	0.21531	-1.1951	-2.5482
1066.6	0.69459	9.7149	0.58978	-0.043827	-1.3479	-3.0864
1066.6	0.79312	9.6338	0.63979	0.21942	-1.5534	-2.9497
1066.6	0.63355	9.5668	0.60641	0.18701	-0.92805	-3.0732
1066.6	0.67855	9.867	0.75507	0.4632	-1.0026	-3.619
1066.6	0.65169	9.8915	0.76311	1.0655	-0.50005	-4.2601
1066.7	0.4655	9.6981	0.57766	0.95408	0.014898	-4.6293
1066.7	0.23332	9.7785	0.58879	0.99389	-0.15419	-5.0074
1066.7	-0.063385	9.8354	0.60339	1.3436	-0.39353	-5.4914
1066.7	-0.2045	9.8268	0.62363	1.8942	-0.89554	-6.0547
1066.7	-0.40311	9.9052	0.62046	3.1075	-0.53245	-8.0636
1066.8	-0.3647	10.218	0.60348	4.1444	0.75132	-11.592
1066.8	-0.6685	10.53	0.91815	4.0792	3.0944	-17.079
1066.8	-0.25193	10.535	1.0438	2.5017	7.3883	-19.303
1066.8	-0.26467	10.254	0.77282	3.6234	13.955	-23.49
1066.8	-0.61069	9.6313	0.64172	4.4757	17.353	-30.83
1066.9	-0.66427	9.4658	0.21279	1.7087	17.654	-36.038
1066.9	-0.85328	9.2406	0.36758	1.3326	15.812	-42.316
1066.9	-0.80053	8.8839	0.76315	4.5579	15.808	-48.732
1066.9	-0.86488	8.4634	0.51896	6.5493	18.551	-53.946
1066.9	-0.94582	7.7686	0.28939	6.061	17.877	-55.772
1067	-0.28399	7.3818	0.9146	4.6105	13.041	-56.303
1067	-0.33252	7.4664	0.79143	4.2296	15.579	-59.107
1067	-0.99527	8.1973	0.016881	3.9719	17.344	-63.842
1067	-1.1543	8.3745	-0.16608	1.7253	13.295	-68.512
1067	-1.4236	8.2686	-0.39113	-4.4908	9.668	-72.169
1067.1	-1.1785	7.5347	-0.067263	-9.4514	0.50458	-77.183
1067.1	-1.5162	6.8421	0.15892	-8.0231	-4.4609	-80.611
1067.1	-1.5554	7.1689	0.42376	-4.0705	-9.8525	-80.774
1067.1	-0.96525	7.004	0.42815	-0.77357	-11.025	-79.274
1067.1	-1.1988	6.7828	0.34655	1.917	-8.5081	-77.354
1067.2	-1.76	7.3181	0.53778	2.8254	-8.8849	-76.637
1067.2	-2.2384	7.6367	0.53617	0.0030556	-8.4093	-77.181
1067.2	-1.909	7.2723	0.56356	-4.4634	-7.9155	-73.918
1067.2	-2.3014	6.9569	0.44698	-5.0909	-4.4289	-67.65
1067.2	-2.7089	7.0898	0.34697	-3.1084	-2.0382	-61.491
1067.3	-2.8547	7.1436	0.45713	-4.5351	-0.9058	-55.429
1067.3	-2.8349	7.0987	0.63956	-5.7915	-1.753	-51.56
1067.3	-3.1167	6.8106	0.77341	-5.2549	-3.1747	-47.039
1067.3	-3.2701	6.9317	0.74251	-3.7117	-3.8562	-41.832
1067.3	-3.3717	7.1306	0.45447	-1.4271	-2.5469	-35.573
1067.4	-3.9832	7.2772	0.44751	-0.78631	-3.8148	-29.337
1067.4	-3.7548	7.558	0.76176	0.11293	-6.0764	-24.941
1067.4	-3.9777	7.5453	0.83075	1.1533	-6.5465	-19.683
1067.4	-4.1381	7.5222	0.79766	0.94251	-5.8762	-14.261
1067.4	-4.1498	7.4822	0.76909	0.99424	-2.7576	-8.2428
1067.5	-4.5452	7.8828	0.81286	1.2478	-1.0759	-3.7548
1067.5	-5.0894	8.235	0.65431	-1.5893	-1.03	0.9413
1067.5	-4.7852	8.4438	0.64266	-4.4803	-0.93222	5.7207
1067.5	-4.8975	8.3797	0.97418	-4.7906	-2.1075	8.5266
1067.5	-4.8035	8.1854	1.241	-3.7606	-1.4718	12.706
1067.6	-4.785	8.3114	1.431	-0.12403	2.8662	17.508
1067.6	-4.9561	8.3293	1.3582	2.1546	4.3517	23.518
1067.6	-4.7083	8.6911	0.71418	0.16492	1.9659	29.662
1067.6	-4.6794	8.8816	0.61859	-2.084	-2.5569	35.53
1067.6	-4.6338	8.7996	1.1341	0.13193	-2.992	37.39
1067.7	-4.7318	9.0798	1.6452	1.974	-1.377	41.291
1067.7	-4.6822	9.2756	1.7532	0.57196	0.57924	46.085
1067.7	-4.6221	9.1619	1.5107	-3.4824	4.4827	49.602
1067.7	-4.4326	9.1402	1.4896	-4.7613	6.1403	54.601
1067.7	-4.3153	9.4085	1.4664	-3.2912	7.5071	57.118
1067.8	-4.6556	10.014	1.0335	-2.917	9.6071	59.899
1067.8	-4.3145	10.605	0.54497	-1.4774	9.6309	60.868
1067.8	-4.2623	11.26	0.21878	1.2606	9.6063	61.871
1067.8	-3.5237	12.307	-0.053554	4.0769	8.2029	63.696
1067.8	-2.7487	13.364	-0.16984	5.2115	6.1812	64.692
1067.9	-2.3925	13.086	-0.0083898	4.2724	4.7777	62.224
1067.9	-1.8398	11.507	0.24242	4.5579	2.2167	54.025
1067.9	-1.3255	9.7409	0.52081	4.1296	0.5755	49.099
1067.9	-0.99033	8.8625	0.80104	3.3036	-0.65751	47.889
1067.9	-0.83375	8.5328	0.7899	3.7536	-1.0146	47.434
1068	-0.40947	8.2424	0.65903	3.8186	-0.98253	46.462
1068	-0.14052	8.1912	0.63096	4.6924	-0.46578	47.146
1068	0.081386	8.3336	0.56443	5.0288	0.99686	49.734
1068	0.13408	8.7272	0.52312	4.6491	1.8434	52.204
1068	0.38703	9.2968	0.52815	4.2282	3.0947	54.169
1068.1	0.42752	9.7696	0.61932	2.879	3.0194	55.536
1068.1	0.40743	9.863	0.63984	2.374	3.1661	57.284
1068.1	0.66099	10.036	0.54752	2.524	2.544	58.079
1068.1	0.73723	10.288	0.41746	2.7641	1.3934	58.693
1068.1	0.76685	10.222	0.40635	2.6399	-0.14586	58.028
1068.2	0.87119	10.074	0.61628	3.4169	-3.0689	55.702
1068.2	0.9841	10.062	0.85981	4.7617	-5.2105	53.34
1068.2	1.5508	10.161	1.0714	5.9659	-7.4895	50.289
1068.2	1.4014	10.262	1.1733	6.0492	-6.674	45.75
1068.2	1.6285	10.246	1.048	4.3832	-5.4431	40.842
1068.3	1.8323	10.41	1.1017	2.4899	-5.0384	35.941
1068.3	1.7398	10.231	1.0947	0.57037	-1.7158	32.117
1068.3	2.1786	9.8707	0.96277	-0.46984	1.1737	27.752
1068.3	2.0663	9.8565	0.90337	-1.2466	4.0731	25.677
1068.3	2.2846	9.8622	0.76865	-1.9911	5.4493	24.883
1068.4	2.3661	9.8212	0.64015	-2.96	4.4295	21.411
1068.4	2.2609	9.6439	0.53557	-3.0122	4.8693	20.23
1068.4	2.6503	9.6109	0.54415	-1.3248	4.2549	18.257
1068.4	2.7893	9.7713	0.68729	0.67243	2.9309	17.668
1068.4	2.7696	9.8095	0.65345	2.0121	3.1632	18.474
1068.5	3.205	9.8919	0.55733	1.8569	3.0889	16.847
1068.5	3.0797	9.918	0.51799	0.94049	3.5633	14.363
1068.5	3.2232	9.8101	0.50784	0.043417	3.1301	14.203
1068.5	3.1087	9.7937	0.62239	-0.05824	3.9137	11.353
1068.5	3.0003	9.7807	0.71691	0.45958	4.6989	8.9054
1068.6	3.0612	9.7378	0.6621	0.55551	5.5308	9.4797
1068.6	2.7774	9.714	0.54912	-0.34227	5.252	8.9394
1068.6	2.9386	9.7178	0.55015	-1.3312	3.0832	8.3612
1068.6	2.8779	9.7648	0.67084	-0.40425	1.6915	6.2032
1068.6	2.8979	9.7761	0.85014	1.0423	0.98132	4.2427
1068.7	2.8554	9.7419	1.0019	2.332	1.5497	2.6884
1068.7	2.8245	9.729	0.92199	2.3048	2.9145	1.3309
1068.7	2.8737	9.6988	0.85552	0.99039	2.8754	1.3094
1068.7	2.8831	9.6625	0.87569	0.75373	1.8946	1.4135
1068.7	2.8069	9.7628	0.87488	1.3448	2.2628	0.32294
1068.8	2.827	9.6484	0.76972	1.5085	2.3352	-0.092312
1068.8	2.913	9.6019	0.72449	1.579	1.7887	-0.23757
1068.8	2.968	9.5576	0.72839	1.8373	0.69979	-0.51727
1068.8	2.9507	9.596	0.73455	1.9658	0.1542	-0.30385
1068.8	2.883	9.7697	0.79381	2.2699	0.82867	-1.2599
1068.9	2.8943	9.594	0.6643	2.6231	0.23579	-2.2986
1068.9	2.8863	9.5498	0.71647	2.7236	-0.36632	-2.4198
1068.9	2.8552	9.5386	0.66881	2.5673	-0.044728	-2.1529
1068.9	2.8329	9.5886	0.55546	2.6102	-0.975	-1.9427
1068.9	2.8399	9.6537	0.59299	2.4795	-1.838	-2.3229
1069	2.8151	9.5684	0.65053	2.4899	-2.436	-2.8393
1069	2.8285	9.6181	0.67905	2.8162	-2.1693	-3.2529
1069	2.8614	9.6314	0.64153	2.7673	-2.0408	-2.5885
1069	2.8502	9.646	0.62327	2.5741	-1.995	-2.5705
1069	2.7145	9.5775	0.59778	2.3873	-1.4806	-3.3179
1069.1	2.8364	9.5182	0.6886	2.5382	-1.438	-3.7084
1069.1	2.7975	9.5763	0.67154	2.5809	-0.91535	-3.3231
1069.1	2.7522	9.6438	0.54891	2.1074	-0.76365	-2.9934
1069.1	2.7911	9.6318	0.63857	1.6842	-1.1822	-3.786
1069.1	2.8094	9.5541	0.67961	1.8867	-1.1219	-4.133
1069.2	2.8947	9.5451	0.67564	2.0279	-0.59318	-3.8476
1069.2	2.8864	9.4991	0.68955	1.9931	-0.41852	-3.5171
1069.2	2.8213	9.5241	0.64592	2.0073	-0.12712	-2.7499
1069.2	2.8215	9.5754	0.62295	1.5365	0.4899	-2.5303
1069.2	2.82	9.5339	0.61272	1.3524	0.59998	-2.47
1069.3	2.7877	9.5387	0.61391	1.5368	0.95388	-2.4152
1069.3	2.8059	9.5336	0.65212	1.6136	1.1753	-2.4834
1069.3	2.7832	9.5513	0.67114	1.5823	1.0983	-2.1509
1069.3	2.7223	9.5812	0.60812	1.4604	1.0866	-1.7236
1069.3	2.7422	9.6437	0.58091	1.4199	1.2185	-1.5378
1069.4	2.6872	9.5965	0.55955	1.3962	1.4982	-2.2446
1069.4	2.7224	9.5736	0.60577	1.5177	1.5932	-2.1929
1069.4	2.7228	9.5641	0.62416	1.5108	1.9053	-2.2113
1069.4	2.7468	9.558	0.57312	1.3852	1.7468	-2.1643
1069.4	2.7522	9.564	0.60571	1.4404	2.0342	-2.0207
1069.5	2.7576	9.5522	0.56462	1.3741	2.38	-2.0492
1069.5	2.8107	9.5817	0.59681	1.2632	1.4954	-1.8544
1069.5	2.7542	9.5843	0.6618	1.2425	1.5861	-2.1423
1069.5	2.9113	9.5162	0.57222	1.1819	1.7184	-1.4505
1069.5	2.8623	9.5799	0.57013	1.1375	2.0037	-0.98992
1069.6	2.8101	9.5868	0.57358	1.0242	2.1887	-1.1324
1069.6	2.7654	9.5365	0.5938	0.9659	1.6982	-1.1349
1069.6	2.8174	9.5741	0.62073	0.96581	1.5364	-0.9447
1069.6	2.85	9.5073	0.58227	0.96191	1.7494	-0.1829
1069.6	2.8575	9.5481	0.64893	1.1679	1.8952	-0.015145
1069.7	2.8143	9.6081	0.67672	1.2571	2.1441	-0.10889
1069.7	2.817	9.5719	0.61602	1.096	1.9439	-0.11376
1069.7	2.9316	9.6218	0.59004	1.0912	0.93192	-0.27237
1069.7	2.909	9.678	0.56319	1.0333	1.0523	-0.36447
1069.7	2.8939	9.6884	0.57009	0.89507	1.2331	-0.49705
1069.8	2.9537	9.5988	0.61075	1.0926	1.6628	-1.5836
1069.8	2.9292	9.5449	0.62045	1.2888	2.0166	-2.1446
1069.8	2.8719	9.5558	0.60571	1.1435	1.9652	-1.6795
1069.8	2.955	9.5946	0.55358	1.0355	1.7206	-1.3159
1069.8	2.8859	9.6153	0.55771	1.0524	1.1676	-1.3368
1069.9	2.9663	9.5876	0.64634	1.227	0.41972	-1.7016
1069.9	2.9147	9.5911	0.67945	1.5048	-0.31495	-2.0841
1069.9	2.9125	9.5638	0.63302	1.4399	-0.30807	-1.801
1069.9	2.9551	9.6007	0.64357	1.1619	-0.12034	-1.6097
1069.9	2.9435	9.602	0.60406	0.99245	0.40961	-2.4759
1070	2.9013	9.5591	0.56926	0.93303	0.68842	-2.5798
1070	2.8957	9.5674	0.64527	1.0419	0.76796	-2.6096
1070	2.9274	9.6131	0.58612	0.96145	0.90613	-2.9265
1070	2.9181	9.5677	0.64232	0.91684	0.95384	-2.5994
1070	2.8859	9.5368	0.58796	0.7338	0.98804	-2.288
1070.1	2.8691	9.578	0.60946	0.52376	0.64027	-2.2567
1070.1	2.9136	9.6248	0.66955	0.75649	0.66762	-2.2853
1070.1	2.7528	9.6889	0.6378	0.81372	1.1647	-2.5959

## Sheet: YH2_trial2_back
time(s)	accX(m/s^2)	accY(m/s^2)	accZ(m/s^2)	gyrX(rad/s)	gyrY(rad/s)	gyrZ(rad/s)
1208	3.1863	9.6585	0.3761	2.6627	-0.18061	-2.6468
1208	3.1522	9.6085	0.39284	2.4508	0.45674	-4.4358
1208	3.2356	9.5839	0.43369	2.4158	0.54274	-4.343
1208.1	3.1585	9.591	0.35866	2.3797	0.67238	-3.5042
1208.1	3.1172	9.5606	0.30589	2.0377	0.65067	-3.7226
1208.1	3.0667	9.5045	0.3465	1.9456	0.45241	-4.1558
1208.1	3.0492	9.4376	0.32385	2.2723	0.049441	-3.7116
1208.1	3.0445	9.3687	0.35362	2.5165	0.12219	-3.0222
1208.2	3.0455	9.4292	0.27453	2.3113	-0.36115	-1.5926
1208.2	3.0296	9.3783	0.32732	1.8227	-0.63466	-0.39205
1208.2	3.0614	9.3918	0.34758	1.4606	-0.86422	-0.20781
1208.2	3.1376	9.3806	0.21982	1.5847	-0.8068	0.0083913
1208.2	3.204	9.4783	0.33079	1.9931	-0.98816	1.1594
1208.3	3.153	9.545	0.33211	1.936	-0.68452	2.3256
1208.3	3.2005	9.556	0.40821	1.2868	-0.32688	2.3153
1208.3	3.3281	9.509	0.42703	1.0352	0.25633	1.0915
1208.3	3.4287	9.5058	0.30532	1.2146	0.93207	0.84664
1208.3	3.393	9.5534	0.2884	1.5771	1.2113	2.0545
1208.4	3.3113	9.576	0.33677	1.1671	1.4741	3.0992
1208.4	3.2549	9.4855	0.36302	0.11123	2.3877	0.88081
1208.4	3.2616	9.4472	0.26649	-0.36769	2.8689	-0.22643
1208.4	3.2525	9.4791	0.27149	-0.51158	2.3457	1.4081
1208.4	3.2445	9.5472	0.23728	-0.34704	1.8116	2.1147
1208.5	3.3179	9.615	0.21487	-0.31949	1.2357	1.5309
1208.5	3.3417	9.6611	0.23764	0.02629	0.39891	0.8562
1208.5	3.3346	9.6425	0.35002	0.50865	-0.26997	-0.089341
1208.5	3.3791	9.6849	0.3971	0.7124	-0.84531	-1.2269
1208.5	3.4781	9.6227	0.4497	0.92808	-0.69563	-2.6628
1208.6	3.4769	9.524	0.47967	1.1445	-0.23619	-3.6427
1208.6	3.3942	9.4784	0.43966	0.9331	-0.19498	-3.6697
1208.6	3.4511	9.5144	0.46389	1.1067	0.14319	-3.1749
1208.6	3.4378	9.5113	0.54605	1.3562	0.84414	-3.6266
1208.6	3.378	9.5265	0.43833	1.8287	1.7824	-3.7879
1208.7	3.3714	9.5307	0.44689	1.5768	2.1291	-3.7358
1208.7	3.2506	9.5344	0.42189	1.0584	2.7883	-4.2455
1208.7	3.2504	9.5483	0.38754	0.91506	3.4121	-4.1982
1208.7	3.1839	9.5298	0.33741	0.99734	3.2795	-4.0307
1208.7	3.2171	9.5006	0.24857	1.1759	3.1291	-4.9981
1208.8	3.1978	9.4467	0.24151	1.4883	2.7461	-4.5068
1208.8	3.2367	9.4555	0.293	1.5803	1.8489	-3.067
1208.8	3.2115	9.4977	0.21277	1.5701	1.0985	-3.1604
1208.8	3.2273	9.4927	0.264	1.6545	0.47401	-2.4218
1208.8	3.2315	9.4485	0.3521	1.6495	0.079295	-2.0703
1208.9	3.2606	9.3735	0.38553	1.5911	0.079522	-2.5316
1208.9	3.319	9.5523	0.39359	1.4517	0.11417	-2.0974
1208.9	3.2774	9.6499	0.41404	1.3319	0.14449	-1.7355
1208.9	3.2762	9.781	0.23027	1.0044	0.12014	-3.3531
1208.9	3.3536	9.9419	0.23632	0.49387	-0.76935	-5.5663
1209	3.2766	10.091	0.32894	0.16008	-1.0364	-7.1244
1209	3.266	10.089	0.31592	0.37681	-0.66665	-9.9884
1209	3.3779	9.7919	0.30612	0.084373	-1.0217	-13.517
1209	3.3162	9.7464	0.32747	-0.05381	-1.3834	-16.869
1209	3.4918	9.7587	0.32054	0.27914	-1.5418	-17.184
1209.1	3.3404	9.9095	0.31633	0.68756	-1.5875	-17.422
1209.1	3.2637	9.9086	0.45359	0.17365	-1.6357	-20.248
1209.1	3.2925	9.8126	0.4435	-0.21496	-0.29832	-23.567
1209.1	3.4322	9.8475	0.34877	-0.50857	0.28478	-26.111
1209.1	3.2793	10.29	0.36512	0.29011	0.14495	-27.763
1209.2	3.2538	10.498	0.40348	1.2232	0.88155	-28.434
1209.2	3.1745	10.558	0.37974	0.38152	2.1044	-37.554
1209.2	3.1352	10.451	0.36073	0.16203	2.5295	-45.752
1209.2	3.2436	10.485	0.33808	-0.59908	2.3289	-49.219
1209.2	2.9675	10.496	0.41383	-0.19988	2.0831	-52.71
1209.3	2.7971	10.496	0.40389	-0.36851	2.4602	-58.364
1209.3	2.6175	10.424	0.37877	-1.3252	1.5659	-64.281
1209.3	2.7687	10.311	0.35028	-1.5528	1.0545	-69.941
1209.3	2.9316	10.331	0.38473	-1.0423	0.83564	-78.864
1209.3	3.2843	10.304	0.2463	-0.96193	0.41404	-84.796
1209.4	4.7196	10.722	0.26075	-1.1298	-4.8339	-91.327
1209.4	3.6454	10.867	0.31869	-1.7431	-9.9767	-92.576
1209.4	3.7542	11.715	0.29475	-1.8728	-5.0421	-86.778
1209.4	2.3911	11.198	0.27901	-3.4535	-1.1391	-97.961
1209.4	0.68776	10.972	0.40248	-5.6026	8.1691	-107.54
1209.5	-0.55055	11.09	0.29791	-8.0626	19.367	-128.43
1209.5	-2.2986	10.003	0.35235	-10.41	5.2388	-128.35
1209.5	-3.1695	9.1796	0.55317	-10.262	-0.63448	-101.12
1209.5	-3.6476	9.1166	0.81995	-9.1312	-6.6569	-85.717
1209.5	-4.1498	9.0412	1.1525	-8.3897	-8.2586	-66.557
1209.6	-4.5795	9.8742	0.83562	-8.4577	-7.2461	-50.803
1209.6	-4.6357	9.6131	0.82189	-7.1448	-4.9763	-41.979
1209.6	-4.5204	9.1985	0.97855	-4.0201	-2.3673	-36.313
1209.6	-4.5256	11.206	1.1494	0.56838	1.3077	-26.412
1209.6	-4.6471	10.875	1.2636	-0.59546	1.9551	-22.459
1209.7	-4.7231	10.448	1.1273	-3.583	4.07	-23.755
1209.7	-4.7038	9.9688	0.8601	-1.7562	6.055	-23.625
1209.7	-4.3584	9.724	0.64391	-1.083	6.117	-22.723
1209.7	-4.3383	9.8885	0.82433	1.6335	5.9594	-17.701
1209.7	-4.1978	9.8092	0.77342	-0.00036597	5.6902	-13.73
1209.8	-4.1028	9.5075	0.65757	-2.0063	5.482	-9.555
1209.8	-3.662	9.0425	0.57039	-1.8608	3.5181	-6.3222
1209.8	-3.4043	8.6441	0.64918	-0.37149	3.0342	-1.8221
1209.8	-3.0684	8.5169	0.72028	1.301	3.0716	3.6362
1209.8	-2.8002	8.175	0.65905	2.2131	3.3615	8.7945
1209.9	-2.7442	7.9201	0.72353	2.1254	3.0671	13.56
1209.9	-2.3964	7.6275	0.68763	1.7404	3.2754	19.158
1209.9	-2.3012	7.54	0.63124	2.5727	4.076	25.19
1209.9	-2.1456	7.6041	0.53501	3.2458	3.7018	31.305
1209.9	-2.0051	7.5817	0.51722	3.7651	2.6421	36.289
1210	-1.7977	7.5683	0.5653	4.4713	1.8157	39.071
1210	-1.7194	7.6598	0.58717	5.9077	1.9108	41.024
1210	-1.6958	7.5733	0.51023	6.8186	1.7208	41.361
1210	-1.4302	7.5353	0.60857	7.6273	0.048491	41.88
1210	-1.3215	7.6622	0.69434	8.6428	0.51082	41.961
1210.1	-1.3566	7.5059	0.53412	9.1025	1.056	41.099
1210.1	-1.1348	7.2835	0.64722	8.893	-0.3731	39.451
1210.1	-0.99064	7.3079	0.46274	9.7393	0.91586	39.554
1210.1	-1.1042	7.0898	0.47018	10.006	0.36833	38.37
1210.1	-0.8849	6.6991	0.3394	10.026	0.54064	36.015
1210.2	-0.87875	6.9236	0.2109	9.8813	-0.031436	36.113
1210.2	-1.0242	7.1151	0.23694	9.8761	-0.51886	36.194
1210.2	-0.81893	7.1994	0.051165	9.0991	-2.1257	34.658
1210.2	-0.93992	7.4151	0.22169	7.4572	-5.8621	33.012
1210.2	-0.57586	7.5867	0.34978	7.439	-8.3113	30.658
1210.3	-0.75944	7.9089	0.16488	6.4929	-9.8049	28.846
1210.3	-0.75529	8.0066	0.29347	4.9246	-13.205	27.873
1210.3	-0.69417	8.2449	0.39855	4.1545	-15.519	27.039
1210.3	-0.63902	8.5045	0.5715	3.3043	-18.028	25.244
1210.3	-0.40587	8.3192	0.8583	2.9982	-19.477	22.85
1210.4	-0.80152	8.4633	0.79195	3.0183	-15.925	21.454
1210.4	-0.27116	8.434	1.0077	3.5556	-14.604	22.87
1210.4	-0.29885	8.7045	1.1598	3.2085	-12.364	21.778
1210.4	-0.38187	9.0918	0.90599	2.6994	-8.9659	20.514
1210.4	-0.36207	9.3289	0.60262	5.0402	-5.3679	18.742
1210.5	-0.78272	9.769	0.24028	3.7421	-3.9737	16.265
1210.5	-0.8155	10.102	0.27162	1.8679	-3.6098	11.886
1210.5	-0.9593	10.497	0.66255	2.1768	0.10851	7.7838
1210.5	-0.87385	10.498	1.0776	2.5996	4.1019	5.1233
1210.5	-0.50898	10.039	1.0807	1.1196	8.9185	5.8423
1210.6	-0.17062	9.7442	0.72737	-1.2199	11.758	6.9689
1210.6	0.25967	9.5659	0.34135	-0.63246	14.908	10.002
1210.6	0.16229	9.6007	-0.017893	0.37645	15.169	11.781
1210.6	0.316	9.596	-0.15835	0.58672	10.33	9.9159
1210.6	0.24302	9.616	-0.32776	1.1809	6.0215	8.3562
1210.7	0.33267	9.7389	-0.02968	2.9614	1.1508	6.3515
1210.7	0.32233	9.8358	0.44968	4.5584	-1.4181	3.9209
1210.7	0.43694	9.9705	0.61872	4.7854	-0.6432	1.9522
1210.7	0.2613	10.002	0.78372	3.4221	1.4344	0.11284
1210.7	0.17276	9.9472	0.70507	2.4884	4.1806	-1.0562
1210.8	0.23413	9.6729	0.71335	2.3408	6.1106	-1.6931
1210.8	0.278	9.7888	0.39296	3.3384	8.8615	-1.8747
1210.8	0.35959	9.851	-0.010776	1.8787	9.3645	-2.4793
1210.8	0.41561	9.691	0.1067	-0.15162	6.3615	-2.2346
1210.8	0.48429	9.6734	0.38128	0.44171	3.7584	-2.7097
1210.9	0.47244	9.5652	0.47024	2.1672	4.185	-3.4253
1210.9	0.44185	9.6383	0.46913	3.1378	5.4925	-3.5002
1210.9	0.3795	9.8755	0.27112	2.256	6.3926	-3.7304
1210.9	0.43002	9.7264	0.38533	-0.14848	4.663	-3.1043
1210.9	0.28341	9.5712	0.38272	-0.2555	4.0833	-2.8493
1211	0.28003	9.5801	0.23113	0.7933	4.4639	-2.7007
1211	0.2723	9.5557	0.084089	1.5311	3.534	-2.5225
1211	0.3272	9.5115	0.21689	1.7985	1.0718	-1.5998
1211	0.44733	9.6604	0.29261	1.4862	-0.4736	-1.039
1211	0.35309	9.8495	0.26853	1.1147	-0.73321	-0.99522
1211.1	0.38612	9.7046	0.34137	0.92586	-1.1561	-1.0505
1211.1	0.41949	9.6617	0.39868	1.0216	-0.76683	-1.6338
1211.1	0.4026	9.7128	0.258	1.3969	-0.48036	-2.1421
1211.1	0.41999	9.7357	0.28025	1.5197	-0.76736	-2.6584
1211.1	0.52512	9.7135	0.27753	1.2953	-1.5186	-3.103
1211.2	0.51864	9.7312	0.25673	1.1286	-1.9276	-3.506
1211.2	0.49757	9.6335	0.24622	1.234	-1.8654	-3.9378
1211.2	0.49967	9.6821	0.27943	1.1697	-1.991	-3.8614
1211.2	0.47988	9.713	0.33418	1.0891	-2.1509	-3.874
1211.2	0.47939	9.5982	0.28605	0.99583	-1.5841	-3.563
1211.3	0.63811	9.6488	0.21019	1.1865	-1.6555	-3.3064
1211.3	0.55479	9.6276	0.17317	1.3234	-1.8885	-2.9252
1211.3	0.6394	9.6475	0.24268	1.244	-2.5122	-2.5252
1211.3	0.69671	9.696	0.30216	1.4756	-2.5284	-2.6096
1211.3	0.64174	9.6877	0.303	1.2821	-2.1402	-2.198
1211.4	0.66439	9.6513	0.27725	1.3359	-2.0444	-2.3204
1211.4	0.59609	9.7015	0.25995	1.4142	-1.7756	-2.4984
1211.4	0.61269	9.7035	0.36467	1.552	-1.7583	-2.5233
1211.4	0.53938	9.6219	0.3546	1.6662	-1.3009	-2.4545
1211.4	0.52461	9.6464	0.28668	1.87	-0.70631	-2.1821
1211.5	0.52015	9.6188	0.31334	1.8861	0.046367	-1.9123
1211.5	0.53376	9.6526	0.27069	1.37	0.58115	-0.96251
1211.5	0.53712	9.6621	0.3096	0.93226	0.84828	-0.44515
1211.5	0.53692	9.6031	0.33274	0.77392	1.5408	0.29667
1211.5	0.58702	9.6675	0.3742	0.6559	2.4995	1.2094
1211.6	0.56927	9.6413	0.31323	0.64545	3.6896	1.9684
1211.6	0.56661	9.665	0.33035	0.53601	4.0794	2.648
1211.6	0.6022	9.6435	0.2489	0.16607	4.7601	3.0689
1211.6	0.43781	9.6683	0.22001	0.22867	5.1493	3.0592
1211.6	0.4153	9.7227	0.19179	0.41887	5.6829	3.6989
1211.7	0.56453	9.8159	-0.025923	0.0037643	5.0092	3.126
1211.7	0.6209	9.9678	0.096332	-0.21009	3.6568	1.1214
1211.7	0.80628	9.9037	0.23038	0.81902	2.326	-1.9099
1211.7	0.6795	9.8119	0.20422	2.3608	1.5608	-4.6484
1211.7	0.87983	9.8138	0.22691	2.8401	1.0048	-5.0464
1211.8	0.83533	9.6905	0.26762	2.7051	0.36171	-5.8595
1211.8	0.70582	9.5988	0.29249	2.7641	-0.092842	-5.563
1211.8	0.72846	9.6298	0.29285	2.761	-0.79994	-5.4132
1211.8	0.7413	9.693	0.28835	2.472	-1.7906	-5.1865
1211.8	0.75217	9.6655	0.35909	2.0589	-1.8903	-4.7266
1211.9	0.72018	9.6562	0.50573	2.079	-1.5164	-4.2665
1211.9	0.7611	9.68	0.43814	2.0986	-0.77788	-3.8032
1211.9	0.70534	9.6411	0.36673	1.6403	0.032262	-3.2842
1211.9	0.75197	9.6403	0.40474	1.2905	0.27283	-3.0464
1211.9	0.66028	9.6995	0.3209	0.92914	0.03756	-3.0792
1212	0.58733	9.647	0.42385	0.82921	-0.2822	-2.9734
1212	0.56518	9.6148	0.35838	0.92751	-0.45281	-2.8806
1212	0.55849	9.7215	0.33317	0.76334	-0.63646	-2.7203
1212	0.50151	9.7429	0.32086	0.22176	-0.79743	-2.5335
1212	0.52582	9.65	0.34209	-0.20573	-1.2446	-2.4819
1212.1	0.48619	9.6227	0.38631	-0.32072	-1.5605	-2.4395
1212.1	0.51012	9.6567	0.39067	-0.052754	-1.2352	-2.209
1212.1	0.57009	9.6518	0.41686	0.025772	-0.54637	-2.0981
1212.1	0.43057	9.7162	0.43585	-0.00048989	0.29145	-1.7681
1212.1	0.48215	9.6384	0.40471	0.043346	0.72268	-1.8986
1212.2	0.49807	9.7294	0.37016	0.16913	1.3849	-2.0665
1212.2	0.38769	9.7411	0.34842	0.13055	1.9535	-2.4542
1212.2	0.28249	9.6343	0.39514	-0.01044	2.0795	-2.7555
1212.2	0.073925	9.6882	0.32411	0.046164	1.9582	-2.825
1212.2	-0.22887	9.6069	0.42719	0.09644	1.1743	-2.633
1212.3	-0.39091	9.6367	0.39703	0.25021	-0.038459	-1.4759
1212.3	-0.30635	10.099	0.47542	0.40344	-1.9645	-2.5565
1212.3	-0.62719	10.187	0.53209	0.28893	-1.9851	-5.8786
1212.3	-0.4627	10.256	0.80892	-0.60495	-0.47041	-8.8879
1212.3	-0.38765	10.46	0.68664	-0.98703	3.5741	-12.261
1212.4	-0.71415	10.367	0.4083	-0.40159	6.506	-16.636
1212.4	-0.64908	10.224	0.22128	-2.4034	5.6044	-24.781
1212.4	-0.93576	9.9132	0.32889	-3.414	4.1338	-33.393
1212.4	-1.1058	9.5685	0.57557	-2.5308	3.8505	-39.025
1212.4	-0.74429	9.353	0.57746	-1.7305	4.2722	-44.888
1212.5	-0.86962	9.0532	0.34074	-0.30413	4.8365	-51.143
1212.5	-0.62858	8.8134	0.41901	0.09848	4.0281	-57.954
1212.5	-0.67227	8.239	0.70963	-1.5427	4.4942	-64.999
1212.5	-0.33355	7.7129	0.39284	-6.0692	5.572	-67.193
1212.5	-0.90505	7.9119	-0.097578	-9.7004	4.4479	-67.713
1212.6	-1.0868	7.9329	0.3672	-14.38	-1.8351	-68.411
1212.6	-1.0718	7.3156	0.97096	-16.088	-4.8647	-68.85
1212.6	-1.004	7.1839	0.58573	-11.231	-3.509	-65.883
1212.6	-0.82664	7.4095	0.46366	-4.7768	-2.9024	-65.069
1212.6	-1.2988	7.3163	1.0172	0.62248	0.9043	-65.062
1212.7	-1.4888	7.6308	0.53384	1.3303	5.6728	-64.239
1212.7	-1.0234	7.5449	0.13868	-6.3682	0.59212	-60.259
1212.7	-1.8434	6.9592	0.21741	-10.354	-6.0566	-60.581
1212.7	-1.8095	6.6749	-0.039763	-10.67	-9.7199	-57.427
1212.7	-1.9389	6.6148	0.14053	-5.628	-10.665	-56.39
1212.8	-2.2171	7.1047	0.33202	-1.8523	-10.268	-52.525
1212.8	-2.2545	7.4251	1.1214	-1.148	-10.593	-49.188
1212.8	-2.4768	7.2488	1.7859	0.94461	-7.7519	-48.259
1212.8	-2.6643	7.3071	1.5082	2.8978	0.11949	-44.46
1212.8	-3.2067	7.6284	0.60825	0.75782	6.3928	-37.415
1212.9	-3.3522	7.8794	0.52603	-4.0612	2.1736	-31.381
1212.9	-3.2795	7.535	1.0835	-3.4888	-3.5554	-30.747
1212.9	-3.077	7.6677	1.1133	1.1916	-1.4477	-28.407
1212.9	-3.057	7.6432	0.69736	4.9732	5.4775	-23.775
1212.9	-3.6701	7.6662	1.2383	4.8462	8.0888	-19.211
1213	-3.2578	7.8942	1.3324	3.7132	11.679	-13.207
1213	-3.8147	7.7009	1.4806	2.5457	13.127	-8.0648
1213	-4.2323	8.0294	1.0386	4.1668	11.569	-1.3491
1213	-3.8572	8.3681	0.41524	-0.41244	7.7632	7.3533
1213	-3.6575	7.982	0.090487	-3.5547	2.446	11.582
1213.1	-3.6635	8.1274	0.86653	0.78232	0.62878	12.009
1213.1	-3.8548	8.3121	1.3551	2.133	4.0398	17.311
1213.1	-4.0316	8.7333	1.3184	-3.948	7.2249	23.717
1213.1	-4.2684	8.8546	0.93093	-11.847	8.3846	28.406
1213.1	-4.0613	8.7837	1.0399	-12.332	8.0842	30.338
1213.2	-3.9776	8.8098	1.0722	-7.0357	8.1074	33.997
1213.2	-4.3405	8.9564	0.88415	-3.0027	8.2098	36.457
1213.2	-4.2106	9.2007	0.79947	-1.3036	8.2015	38.746
1213.2	-4.095	9.1201	0.92289	0.79109	8.7753	42.042
1213.2	-3.8794	9.588	0.90755	3.5555	9.692	44.976
1213.3	-3.823	9.5788	0.77665	3.5318	10.831	48.644
1213.3	-3.6986	9.4497	0.67828	2.0188	10.11	50.775
1213.3	-3.6512	9.3043	0.85036	1.6737	9.315	52.499
1213.3	-3.3023	9.0932	0.83981	1.7778	9.0213	55.213
1213.3	-3.1006	9.1179	0.82139	1.8054	9.3803	60.2
1213.4	-2.4883	9.552	0.68133	0.40151	9.6173	64.038
1213.4	-2.2459	9.9924	0.4309	-1.2841	10.201	67.868
1213.4	-2.1898	10.673	0.37877	-1.1909	10.517	69.796
1213.4	-2.0044	11.521	0.13628	-0.35407	10.6	71.347
1213.4	-1.5951	12.214	-0.08356	-1.3282	10.335	76.141
1213.5	-0.40315	12.235	-0.10794	-3.4256	7.6492	80.068
1213.5	0.78167	11.959	0.089957	-3.2657	3.9272	82.543
1213.5	1.2105	10.972	0.30673	1.798	3.2354	81.512
1213.5	1.4098	10.479	0.42031	6.3087	0.92849	72.481
1213.5	1.0153	10.243	0.38451	6.164	0.43581	65.754
1213.6	1.1666	9.9621	0.56259	5.5175	-1.2208	60.391
1213.6	1.7213	9.7286	0.75948	6.5752	-2.3254	54.531
1213.6	1.6415	9.7159	0.995	8.4747	-1.1782	51.768
1213.6	2.0102	9.8085	1.1077	6.1826	0.10466	50.628
1213.6	2.1342	9.9181	0.94893	4.3705	2.4796	47.183
1213.7	2.1285	9.7849	1.1839	3.3958	5.0493	46.321
1213.7	2.5329	9.6674	1.0607	1.2606	5.2027	47.811
1213.7	2.8093	9.7434	0.9761	-0.44118	5.2939	49.428
1213.7	3.3052	9.826	0.74459	-1.5048	3.754	50.026
1213.7	2.8482	9.7899	0.7282	-1.0423	4.5786	48.606
1213.8	3.4796	10.25	0.70598	-0.0094882	2.6139	44.88
1213.8	3.2333	9.9013	0.91156	1.0973	0.42221	43.862
1213.8	3.8506	9.9148	0.70494	-0.47986	-2.013	38.381
1213.8	3.4476	10.313	0.59577	-0.85393	-1.4525	36.534
1213.8	3.2665	10.438	0.6087	0.6191	-2.9467	34.768
1213.9	3.3285	10.23	0.63152	1.5646	-3.9975	26.153
1213.9	3.1359	10.014	0.47518	1.563	-4.6258	22.479
1213.9	3.165	9.65	0.5063	2.2628	-3.4042	22.77
1213.9	3.3823	10.06	0.65958	3.9356	-4.4607	18.784
1213.9	3.1326	9.8925	0.79937	2.9328	-4.0303	16.06
1214	3.2622	9.7037	0.81571	1.1897	-3.8951	12.859
1214	3.2858	9.365	0.80967	0.68353	-2.7973	11.033
1214	4.1826	9.2266	0.61108	1.1311	-3.8893	11.056
1214	4.1577	9.4248	0.56915	2.1494	-3.4501	8.8887
1214	4.243	9.5921	0.48477	2.4679	-3.4777	10.805
1214.1	4.1232	9.8698	0.57434	3.0079	-4.6842	9.9791
1214.1	4.1632	9.7507	0.45599	3.863	-2.9673	7.1315
1214.1	4.1104	9.4707	0.36853	4.698	-3.4483	4.2181
1214.1	4.0462	9.4789	0.47697	5.3734	-4.1939	2.2903
1214.1	4.0301	9.6705	0.59506	4.4353	-5.2002	3.3074
1214.2	3.9479	9.7415	0.62646	2.7302	-4.3743	2.9265
1214.2	3.8573	9.6547	0.75539	2.8717	-3.3574	0.12855
1214.2	3.8359	9.5163	0.78665	3.0574	-1.2157	-1.9686
1214.2	3.7718	9.4868	0.7963	2.3684	-0.27629	-2.2847
1214.2	3.707	9.4103	0.7136	2.1194	0.33565	-2.6893
1214.3	3.62	9.3814	0.60056	2.0489	1.6567	-3.6968
1214.3	3.6139	9.4199	0.51214	2.1453	3.0241	-3.5947
1214.3	3.4799	9.3799	0.4351	2.2584	4.3199	-3.0223
1214.3	3.5773	9.361	0.45119	2.4717	3.9887	-2.5681
1214.3	3.5824	9.2981	0.42036	2.0596	3.7771	-2.099
1214.4	3.507	9.3383	0.31408	1.6985	3.334	-1.1428
1214.4	3.4904	9.3789	0.33678	2.0307	2.8338	0.14933
1214.4	3.5665	9.4842	0.38574	2.5797	2.545	0.17852
1214.4	3.6391	9.4813	0.47981	2.6446	2.083	-0.22476
1214.4	3.6231	9.4382	0.49398	2.3863	1.8618	-0.080596
1214.5	3.6393	9.4195	0.51274	1.7799	2.288	-0.35366
1214.5	3.6649	9.3429	0.40344	1.2988	2.6803	-0.094863
1214.5	3.7063	9.3646	0.48146	1.1235	2.4646	1.155
1214.5	3.7114	9.3753	0.51584	1.2086	2.5635	1.7397
1214.5	3.8258	9.2798	0.54357	1.3186	2.3941	1.8037
1214.6	3.7667	9.3476	0.45982	1.2242	2.2884	1.9341
1214.6	3.7585	9.4433	0.42821	0.94039	1.9187	2.4895
1214.6	3.8675	9.4612	0.42543	0.74562	1.8507	2.6884
1214.6	3.8382	9.3984	0.44446	0.66941	1.4979	2.036
1214.6	3.9366	9.3737	0.51231	0.82855	1.2033	1.5359
1214.7	3.965	9.3948	0.52264	1.05	1.1996	1.6472
1214.7	3.8988	9.4156	0.52805	1.0319	1.2924	1.8873
1214.7	3.8765	9.4181	0.54489	0.96021	1.3805	1.7034
1214.7	3.8862	9.364	0.44869	0.816	1.1646	1.1482
1214.7	3.9045	9.3457	0.50672	0.98467	0.89326	1.1436
1214.8	3.9441	9.2941	0.58901	1.2868	1.3175	1.2253
1214.8	4.064	9.3472	0.5451	1.6398	1.7938	1.0192
1214.8	3.9673	9.4464	0.50913	1.8917	1.8877	0.91938
1214.8	4.0282	9.4602	0.47466	1.4791	1.4199	1.0146
1214.8	3.988	9.408	0.43618	1.014	1.347	0.10422
1214.9	4.0495	9.3828	0.46793	1.292	1.3871	-0.33567
1214.9	3.9514	9.3837	0.55757	1.8099	1.5345	-0.40091
1214.9	3.9814	9.3628	0.53955	1.8177	1.458	0.086614
1214.9	4.0445	9.2747	0.54343	1.8516	1.6629	0.088032
1214.9	3.9803	9.3403	0.45675	1.9557	1.9384	-0.20399
1215	4.0315	9.3686	0.47506	1.9976	1.8702	-0.085875
1215	4.1008	9.4352	0.43265	1.9933	1.6529	-0.23017
1215	4.0506	9.4463	0.47848	1.7907	1.5586	-1.0962
1215	4.0292	9.43	0.50021	1.8359	1.6186	-1.7122
1215	4.0589	9.4311	0.53469	1.8398	1.4711	-2.9084
1215.1	4.0947	9.4008	0.47765	1.9602	1.4511	-3.9849
1215.1	4.1151	9.493	0.55464	1.9318	1.4729	-5.093
1215.1	4.1154	9.7084	0.62714	2.314	1.3987	-7.4687
1215.1	4.1578	9.88	0.58555	2.138	3.4892	-11.339
1215.1	3.9403	9.9157	0.66054	1.5177	6.6951	-15.284
1215.2	3.8283	9.9641	0.52507	2.2501	7.1799	-20.125
1215.2	3.8264	9.8938	0.39939	2.2073	5.832	-26.298
1215.2	3.8879	9.9685	0.22693	1.1033	4.7354	-29.524
1215.2	3.917	10.037	0.034538	1.4023	3.8553	-30.052
1215.2	3.8796	10.109	0.1874	2.6854	2.7902	-33.685
1215.3	3.9223	10.07	0.26776	3.2588	2.202	-38.384
1215.3	3.9241	10.023	0.32698	2.7733	0.75326	-39.951
1215.3	3.8281	10.067	0.32871	2.3779	0.20148	-42.792
1215.3	3.9647	10.171	0.27603	2.4172	-0.012735	-47.948
1215.3	3.7945	10.16	0.38544	2.3658	-0.58424	-54.203
1215.4	3.7565	10.135	0.40988	1.282	-1.3902	-60.438
1215.4	3.6426	10.082	0.55996	0.72048	-1.5023	-65.791
1215.4	3.4944	10.239	0.55356	0.22249	0.3678	-69.778
1215.4	3.1817	10.341	0.48439	-0.9875	1.1707	-75.589
1215.4	3.2316	10.337	0.54792	-2.348	1.1516	-82.165
1215.5	2.5766	10.853	0.40483	-2.3539	1.3955	-90.67
1215.5	3.3117	10.891	0.32013	-2.0588	1.1633	-96.58
1215.5	4.567	10.909	0.1483	-0.12171	-3.0702	-108.59
1215.5	3.3178	10.324	0.66024	2.2204	-14.509	-116.74
1215.5	4.5931	10.169	0.57483	1.3349	-9.802	-105.05
1215.6	2.8536	10.73	0.35839	-2.1868	-7.1327	-106.58
1215.6	0.35392	11.691	0.26457	-4.3102	2.9557	-101.23
1215.6	-0.48957	12.429	0.7636	-4.7634	11.183	-108.28
1215.6	-3.1252	12.176	1.0928	-5.7203	8.7211	-139.77
1215.6	-3.9943	10.628	1.091	-9.8626	4.5143	-133.74
1215.7	-4.3665	9.3685	0.96987	-16.362	2.6228	-102.97
1215.7	-4.2684	9.3806	0.87318	-15.178	5.4732	-83.84
1215.7	-4.3515	10.329	0.8183	-11.694	9.5667	-63.322
1215.7	-4.7706	10.082	1.1566	-9.5801	9.2349	-48.068
1215.7	-4.6756	9.8957	0.88831	-14.795	10.265	-39.097
1215.8	-4.8574	10.087	0.36323	-12.815	12.901	-24.924
1215.8	-5.1307	9.505	0.049338	-9.6344	13.383	-17.943
1215.8	-5.3425	9.4388	-0.0028587	-2.8197	11.718	-18.327
1215.8	-5.1565	9.2899	0.27325	2.8681	9.8318	-18.521
1215.8	-5.0839	9.055	0.33556	6.3931	6.1316	-16.942
1215.9	-5.0221	8.9887	0.66994	8.4186	2.6043	-12.659
1215.9	-4.61	9.0315	0.99064	10.273	0.18334	-7.8159
1215.9	-4.3391	8.4736	0.92695	7.8253	-0.058552	-3.3878
1215.9	-4.2145	8.1341	0.9269	7.915	0.56996	1.5114
1215.9	-3.8674	7.7352	0.78026	7.64	0.96141	6.978
1216	-3.5158	7.5327	0.65146	6.3571	1.1351	11.604
1216	-3.2649	7.4067	0.57006	5.7734	0.51105	16.556
1216	-2.8413	7.1442	0.5613	5.9062	-0.62738	20.957
1216	-2.5873	7.1251	0.41917	4.7146	-2.3883	23.912
1216	-2.2683	7.1011	0.41607	5.3713	-4.7038	27.796
1216.1	-1.9458	6.9354	0.61265	7.1646	-7.0996	32.582
1216.1	-1.8462	7.0919	0.62067	9.766	-7.813	37.063
1216.1	-1.5997	7.3513	0.47095	10.45	-6.9162	42.818
1216.1	-1.5875	7.5506	0.49792	10.331	-7.1915	48.128
1216.1	-1.2167	7.5444	0.6245	10.281	-8.1249	50.139
1216.2	-1.3231	7.5478	0.49024	9.7869	-5.4952	52.951
1216.2	-0.96966	7.9189	0.47814	9.6758	-5.4185	56.467
1216.2	-0.54569	7.5879	0.68399	9.2974	-4.4199	56.679
1216.2	-0.6375	7.2329	0.57312	8.522	-2.7684	56.101
1216.2	-0.38408	6.8256	0.60317	7.6237	-2.4237	54.309
1216.3	-0.23102	6.6401	0.68434	7.1547	-1.4833	53.2
1216.3	-0.041048	6.2365	0.54853	6.2323	-1.3736	52.668
1216.3	-0.21098	6.0705	0.47844	4.1783	-1.3509	52.046
1216.3	-0.24133	6.0676	0.30182	4.0337	-1.2413	51.121
1216.3	-0.48866	6.4072	0.33687	3.8475	0.045955	48.652
1216.4	-0.72072	6.6936	0.54733	3.4739	1.2947	46.013
1216.4	-0.78779	7.187	0.39406	2.3053	0.99796	44.333
1216.4	-0.96284	7.97	0.22382	0.014908	-0.90244	43.687
1216.4	-0.86649	8.5405	0.26823	-0.12275	-2.1508	40.021
1216.4	-0.9657	9.4601	0.32664	1.8548	-3.9269	36.279
1216.5	-0.97028	10.278	0.61509	4.7554	-3.5379	31.806
1216.5	-0.91037	10.597	0.43221	6.5727	-2.5568	27.49
1216.5	-1.0681	11.088	0.094022	5.3326	-3.9446	23.175
1216.5	-0.69411	11.297	0.050893	3.0014	-7.5026	18.378
1216.5	-0.12227	10.503	0.28961	0.8984	-8.4126	14.459
1216.6	0.11726	9.7759	0.29312	0.12285	-6.4888	13.529
1216.6	0.82987	9.6086	0.34293	0.36405	-5.7979	12.162
1216.6	0.73946	9.414	0.33193	0.42058	-4.1009	8.7131
1216.6	0.94336	9.5185	0.6475	-0.4297	-4.285	7.6382
1216.6	0.94298	9.6322	0.59967	-0.59805	-2.6972	6.1643
1216.7	0.97089	9.8075	0.50541	0.75732	-0.18872	4.7931
1216.7	0.62594	10.072	0.34432	2.4843	2.5752	2.4378
1216.7	0.59128	10.05	0.14583	0.18996	2.1283	1.207
1216.7	0.4055	10.034	0.12667	-1.189	1.2387	-0.69734
1216.7	0.31596	9.9377	0.38356	-0.36619	0.66385	-2.9027
1216.8	0.21395	10.03	0.52503	1.6625	1.3688	-4.7272
1216.8	0.34618	9.8033	0.38807	1.8982	0.93545	-5.0667
1216.8	0.56849	9.5463	0.43696	1.4403	0.54812	-5.4271
1216.8	0.78232	9.6387	0.29787	1.5444	1.6217	-5.2654
1216.8	1.0864	9.5553	0.37724	2.3428	0.78405	-5.3316
1216.9	1.059	9.6932	0.32079	2.2172	0.84631	-5.449
1216.9	0.95887	9.6093	0.34416	1.0067	0.27797	-5.2472
1216.9	1.0172	9.5929	0.64886	1.0818	-0.12106	-4.3885
1216.9	0.81787	9.7732	0.64255	2.0258	2.354	-4.3411
1216.9	0.73202	9.6542	0.64298	2.5991	4.1614	-4.6894
1217	0.68052	9.5668	0.38264	1.8282	4.8911	-4.151
1217	0.71735	9.6876	0.33415	0.97338	3.7965	-2.9399
1217	0.79202	9.7639	0.25693	1.2559	2.8175	-2.8206
1217	0.7715	9.6788	0.27421	2.0747	2.6226	-2.6762
1217	0.88487	9.6244	0.31656	2.5274	1.6438	-2.0558
1217.1	0.97876	9.6009	0.25065	2.0943	0.90021	-1.4278
1217.1	0.95035	9.6031	0.33097	2.1825	0.26424	-1.3439
1217.1	0.89753	9.6519	0.41727	2.6281	-0.081744	-1.4922
1217.1	0.86313	9.6552	0.45126	2.6682	-0.42366	-1.4835
1217.1	0.93996	9.6768	0.22771	2.4282	-0.20677	-1.021
1217.2	0.95678	9.7974	0.21949	2.6401	0.073284	-1.2428
1217.2	0.76314	9.7597	0.15204	2.9333	0.65682	-1.1788
1217.2	0.92893	9.7621	0.33436	2.6873	-0.077431	-1.3425
1217.2	0.88813	9.6303	0.34943	2.6002	0.63845	-1.5034
1217.2	0.90711	9.6908	0.40461	2.5439	1.0113	-1.7936
1217.3	1.0117	9.8029	0.4189	2.342	1.2985	-2.3614
1217.3	0.96658	9.729	0.26645	2.4243	2.4412	-2.2765
1217.3	1.0343	9.7767	0.26192	2.3131	2.1363	-1.871
1217.3	1.0661	9.6751	0.25381	1.7031	2.0197	-1.8697
1217.3	1.0506	9.7071	0.27309	1.3782	2.6823	-1.93
1217.4	0.96382	9.7193	0.27014	1.6853	3.6287	-1.9454
1217.4	1.0179	9.7354	0.36088	2.0185	4.1196	-1.7537
1217.4	0.98103	9.6983	0.26043	2.3015	4.584	-1.8659
1217.4	0.92146	9.6539	0.31307	2.0986	5.034	-2.1424
1217.4	1.0627	9.6206	0.26028	1.8198	5.6607	-1.8046
1217.5	0.99611	9.7282	0.11035	1.7961	6.1595	-1.2797
1217.5	0.93122	9.73	0.13026	1.5475	5.2722	-1.3415
1217.5	0.92573	9.6264	0.16754	1.1622	4.628	-1.4083
1217.5	0.93088	9.6986	0.23056	1.0753	3.176	-1.0139
1217.5	0.90735	9.6661	0.2076	1.3148	2.5843	-1.2048
1217.6	0.94721	9.8463	0.078678	1.4919	1.9535	-1.6907
1217.6	0.86652	9.7587	0.16629	1.2503	1.4223	-1.892
1217.6	0.88127	9.6738	0.19257	0.91425	0.12874	-1.8755
1217.6	0.86962	9.6177	0.31505	0.8059	-0.72704	-2.1998
1217.6	0.84896	9.6417	0.2463	0.94072	-0.62801	-2.2401
1217.7	0.84541	9.7079	0.33409	0.64051	-0.5801	-1.9199
1217.7	0.88233	9.6422	0.29688	0.63152	-0.47434	-1.6673
1217.7	0.88421	9.7324	0.24441	0.87144	-0.36462	-1.6869
1217.7	0.82638	9.734	0.30869	0.87115	-0.35669	-1.6617
1217.7	0.93227	9.7061	0.32275	0.69186	0.21198	-1.2272
1217.8	0.82603	9.691	0.33179	0.82245	1.026	-0.83814
1217.8	0.78356	9.6656	0.35185	1.118	1.4195	-0.63442
1217.8	0.79246	9.6058	0.31458	1.1177	1.6581	-0.13991
1217.8	0.84012	9.6644	0.25634	1.041	1.0803	0.21492
1217.8	0.84724	9.7137	0.27697	1.2141	0.91477	0.32184
1217.9	0.86137	9.7366	0.20995	1.4153	0.92589	0.19293
1217.9	0.85813	9.7128	0.27272	1.3569	0.95547	0.3244
1217.9	0.92013	9.7107	0.26402	1.2202	0.40211	-0.1345
1217.9	0.88573	9.672	0.27954	1.4	0.069598	-0.23758
1217.9	0.87687	9.7516	0.31867	1.5953	-0.35341	-0.28453
1218	0.91333	9.7333	0.28089	1.5461	-0.50025	-0.22359
1218	0.99007	9.7081	0.25636	1.4655	-0.38489	-0.023275
1218	0.96367	9.6979	0.25856	1.6085	-0.79767	-0.21805
1218	0.99858	9.6911	0.22405	1.7421	-0.91815	-0.49767
1218	1.0495	9.7417	0.23463	1.7054	-0.91439	-0.41487
1218.1	1.0503	9.6671	0.32277	1.565	-1.1117	-0.33113
1218.1	1.0635	9.7264	0.23447	1.404	-1.4314	-0.3072
1218.1	0.98582	9.6859	0.33372	1.4265	-1.1784	-0.37254
1218.1	1.0668	9.7344	0.29274	1.2378	-1.1814	-0.39907
1218.1	0.99182	9.7275	0.40444	1.1476	-0.88419	-0.50242
1218.2	0.96129	9.678	0.32512	1.0048	-0.35676	-0.53812
1218.2	1.0021	9.7172	0.28869	1.143	0.15655	-0.31952
1218.2	0.98283	9.712	0.29432	1.0787	0.16122	-0.38475
1218.2	0.94256	9.7097	0.29215	0.79781	0.86207	-0.40951
1218.2	0.91482	9.6757	0.23086	0.63987	0.52684	-0.24163
1218.3	0.9764	9.7049	0.27259	0.70839	0.33888	-0.30382
1218.3	0.90253	9.7036	0.3334	0.80977	0.074589	-0.28651
1218.3	0.84379	9.8426	0.33002	0.98506	-0.3266	-0.79465
1218.3	0.77795	9.7795	0.35929	1.0168	-0.65141	-1.3463
1218.3	0.8276	9.7995	0.3576	1.3145	-0.77121	-1.7522
1218.4	0.77872	9.8733	0.23113	1.3827	-0.78362	-2.313
1218.4	0.77752	9.9652	0.32303	0.92616	-1.3219	-3.4383
1218.4	0.52039	9.9396	0.26585	0.23661	-1.2121	-5.0432
1218.4	0.30596	10.032	0.33438	-0.29451	-1.852	-7.1729
1218.4	0.11099	10.226	0.46549	-0.34118	-1.67	-10.872
1218.5	-0.17875	10.195	0.5999	-0.50273	0.20334	-14.83
1218.5	-0.43114	10.278	0.51527	-0.65841	3.5871	-17.454
1218.5	-0.022237	10.27	0.38191	-0.78679	4.9429	-20.01
1218.5	-0.21471	10.129	0.46491	-0.18384	6.3626	-26.06
1218.5	0.32132	10.042	0.90095	1.4216	7.1862	-31.976
1218.6	-0.26407	10.039	0.93745	4.0548	13.375	-46.82
1218.6	-1.274	9.1717	0.052794	2.2099	21.961	-59.321
1218.6	-0.92286	8.624	-0.17769	-4.0424	15.663	-64.504
1218.6	-0.43294	7.8118	-0.10772	-6.6892	12.82	-74.247
1218.6	-0.61547	6.857	-0.47264	-9.182	14.196	-82.727
1218.7	-1.3083	6.0689	-0.7414	-12.158	11.147	-81.135
1218.7	-0.2003	6.4895	-0.12264	-13.26	0.42133	-74.066
1218.7	-0.21596	7.4488	0.46675	-6.7153	-5.5304	-74.469
1218.7	-0.5771	7.1581	0.62542	0.72156	-3.9962	-78.368
1218.7	-1.0327	7.0799	0.52682	1.7499	-3.2533	-78.863
1218.8	-0.96465	7.4901	0.55358	-2.0252	-5.2588	-79.275
1218.8	-1.0948	6.5807	0.072266	-11.862	-7.9745	-79.55
1218.8	-1.8123	6.1829	-0.064544	-16.878	-16.705	-75.553
1218.8	-1.136	6.5954	0.14143	-13.999	-26.335	-68.901
1218.8	-1.1017	6.5965	0.47704	-4.7551	-29.431	-64.416
1218.9	-0.73397	6.7331	0.79469	2.5623	-26.582	-58.121
1218.9	-1.4564	6.6319	1.2681	8.3657	-19.144	-52.871
1218.9	-2.2571	7.0626	1.4975	11.83	-10.095	-47
1218.9	-2.506	7.7274	1.1207	8.1205	-4.3557	-39.962
1218.9	-2.6874	7.5796	0.50359	0.54148	-2.4924	-32.973
1219	-2.7434	7.3441	1.0589	-3.9613	-4.9451	-25.726
1219	-2.8599	7.5648	1.4163	0.27017	-3.3808	-20.028
1219	-2.8984	7.7363	1.2093	2.9621	1.5492	-13.774
1219	-3.331	8.3587	0.9556	1.1627	5.1626	-9.0305
1219	-3.5401	8.4839	0.58567	-4.093	6.0344	-6.4922
1219.1	-3.941	8.3705	0.83783	-6.4095	7.1389	-3.8006
1219.1	-4.3784	8.8554	1.4634	-2.5453	9.2688	-1.0762
1219.1	-4.6264	9.0821	0.99616	-0.051481	10.218	2.6498
1219.1	-4.7612	9.263	0.58218	-1.81	5.2426	7.5724
1219.1	-4.9033	9.4235	0.09634	-3.9272	-1.7446	12.1
1219.2	-4.2393	9.1737	0.42242	-1.6926	-3.8569	13.486
1219.2	-4.2014	9.1931	1.2594	5.5941	-1.643	15.593
1219.2	-4.7613	9.6786	1.2173	8.3924	1.0355	19.541
1219.2	-4.7572	10.008	0.64289	3.6816	-0.026171	24.115
1219.2	-4.34	9.6851	0.53143	-0.13098	-1.8124	27.649
1219.3	-4.447	9.6271	0.96532	0.65525	-2.4196	30.17
1219.3	-4.3295	9.755	1.22	3.4537	-1.6183	33.723
1219.3	-3.746	9.5245	1.1933	3.401	0.50448	40.071
1219.3	-3.3573	9.1969	1.0723	0.70202	3.0686	47.837
1219.3	-3.2183	8.7496	0.89515	-0.76963	5.1209	54.933
1219.4	-2.973	8.8461	0.93589	-1.854	6.9305	62.049
1219.4	-3.0471	9.4574	0.84405	-1.8759	8.3489	68.954
1219.4	-2.7239	10.203	0.4853	-1.2224	8.8992	75.798
1219.4	-2.8512	11.324	0.46475	2.3745	7.4553	80.294
1219.4	-1.6667	12.614	0.56216	7.686	5.5014	82.473
1219.5	-0.35022	13.763	0.0832	7.786	10.157	82.88
1219.5	-0.29698	12.77	-0.18419	3.1147	12.041	80.582
1219.5	0.31834	11.39	0.19382	1.9477	7.204	72.31
1219.5	0.5981	9.9161	0.72462	1.3291	4.8855	67.352
1219.5	0.77366	9.1554	0.93533	0.13298	4.6265	65.282
1219.6	1.6415	8.6704	1.0206	1.5403	6.2051	65.668
1219.6	1.4328	8.7959	1.0135	2.7638	9.115	66.16
1219.6	2.0639	9.1791	1.0261	3.6151	9.5845	67.142
1219.6	1.9751	9.2354	0.91156	3.5413	10.526	63.597
1219.6	2.413	9.6189	0.64452	3.2928	13.294	63.793
1219.7	2.6455	10.071	0.60613	3.4738	13.648	61.562
1219.7	2.4031	10.598	0.6709	3.3546	13.635	58.843
1219.7	2.2632	10.731	0.68764	1.799	11.783	55.435
1219.7	2.5423	10.476	0.79767	1.4347	7.9788	50.732
1219.7	2.4751	10.437	0.81759	2.427	3.6049	46.62
1219.8	2.7279	10.234	0.84599	2.4761	0.74023	44.739
1219.8	3.2035	10.418	0.80407	3.09	-0.75169	39.994
1219.8	2.9421	10.127	0.80122	3.3216	-0.12649	35.48
1219.8	3.3471	10.077	0.7607	2.5754	-2.1454	29.667
1219.8	2.9785	10.215	0.82389	1.9436	-2.1412	25.813
1219.9	3.1108	9.8858	0.60914	0.34916	-0.20684	24.545
1219.9	3.8308	9.7045	0.50907	-0.4683	0.56646	21.823
1219.9	4.1102	9.5321	0.43213	0.18667	-0.034246	21.29
1219.9	3.6978	9.7546	0.47539	0.38529	-1.9335	20.296
1219.9	3.7486	10.043	0.41757	0.60534	-3.8827	15.882
1220	3.6313	9.9318	0.34534	0.43704	-3.318	14.01
1220	3.8116	9.7268	0.32684	1.0969	-6.4026	12.125
1220	3.5451	9.541	0.43968	1.5773	-8.8047	9.1271
1220	3.5823	9.5002	0.58095	1.6611	-8.81	8.3348
1220	3.5654	9.7084	0.57858	1.0537	-7.9072	7.543
1220.1	3.4759	9.7038	0.71775	1.1902	-7.0894	6.1005
1220.1	3.552	9.5873	0.74984	2.1245	-5.0382	4.4856
1220.1	3.4684	9.548	0.74434	2.0275	-3.0788	3.9879
1220.1	3.4452	9.6541	0.63398	1.1564	-1.9945	3.5375
1220.1	3.3383	9.5459	0.67171	0.4573	-1.0607	2.7426
1220.2	3.3487	9.474	0.67475	0.74316	-0.86004	2.7953
1220.2	3.4382	9.3564	0.81677	2.1159	0.15898	2.6806
1220.2	3.531	9.5346	0.76595	3.063	0.78829	2.352
1220.2	3.4703	9.6901	0.82394	3.2236	0.85238	2.4966
1220.2	3.4732	9.5959	0.84429	2.7694	2.4852	1.923
1220.3	3.5195	9.5742	0.71564	2.4373	3.4287	1.1789
1220.3	3.5258	9.5548	0.64476	2.5442	3.2306	0.91574
1220.3	3.5724	9.4482	0.61245	2.4882	3.406	0.86124
1220.3	3.5826	9.398	0.49876	2.4286	3.1202	0.18866
1220.3	3.5392	9.4669	0.4854	2.9067	2.2814	-0.32412
1220.4	3.6065	9.4675	0.45648	3.1443	2.2472	-0.28506
1220.4	3.5378	9.4737	0.51403	2.9394	2.378	0.039424
1220.4	3.6399	9.4703	0.4152	2.6772	2.1042	-0.2869
1220.4	3.6399	9.4898	0.43765	2.7291	1.4096	-0.56455
1220.4	3.6091	9.4138	0.45256	2.9109	0.87012	0.14972
1220.5	3.6888	9.434	0.53511	2.886	0.85631	0.36649
1220.5	3.7416	9.3594	0.45326	2.574	0.92688	-0.31335
1220.5	3.6576	9.4156	0.45025	2.3715	1.0324	-0.45219
1220.5	3.6596	9.4308	0.42584	2.2168	0.84713	-0.46895
1220.5	3.7394	9.528	0.43301	1.9941	0.92281	-0.64736
1220.6	3.5958	9.4536	0.4066	1.5879	0.87553	-0.53615
1220.6	3.6609	9.4319	0.44022	1.3396	0.7223	-0.64052
1220.6	3.6505	9.3984	0.49596	1.3389	0.67281	-1.0105
1220.6	3.6438	9.4446	0.49101	1.1767	0.41641	-0.71364
1220.6	3.6346	9.4743	0.50328	0.95993	-0.13697	-0.91805
1220.7	3.5766	9.4324	0.52377	0.79263	-0.017928	-0.98221
1220.7	3.657	9.4185	0.52893	0.96115	0.20783	-0.81696
1220.7	3.6949	9.444	0.54338	1.0333	0.48982	-1.4381
1220.7	3.7299	9.4268	0.55905	0.90641	0.54476	-1.588
1220.7	3.7082	9.405	0.49311	0.78662	1.0518	-1.4386
1220.8	3.6564	9.3856	0.47818	0.69653	0.73026	-0.99455
1220.8	3.7267	9.4234	0.49134	0.64143	0.3746	-1.1043
1220.8	3.6364	9.4117	0.58523	0.81419	0.1218	-0.82999
1220.8	3.7054	9.4451	0.53771	1.0788	0.38354	-0.84528
1220.8	3.6982	9.4045	0.52007	1.1653	0.42695	-1.0368
1220.9	3.6801	9.4556	0.51806	1.152	0.5988	-1.0527
1220.9	3.7306	9.409	0.48226	1.0708	0.91185	-1.4597
1220.9	3.6699	9.4443	0.49203	0.98443	1.4737	-1.5166
1220.9	3.7492	9.4333	0.47645	0.53117	1.7379	-1.5112
1220.9	3.6632	9.419	0.47765	0.59129	1.6829	-1.883
1221	3.7993	9.3469	0.52913	0.60834	1.7014	-1.8047
1221	3.7177	9.3458	0.48844	0.78595	1.5944	-1.3146
1221	3.7557	9.3872	0.56528	1.0435	1.8788	-0.85336
1221	3.8126	9.4771	0.49279	0.96746	1.9573	-0.7274
1221	3.7443	9.4609	0.53987	0.81339	2.048	-1.4119
1221.1	3.7616	9.3952	0.49284	0.63213	1.9453	-1.6212
1221.1	3.7684	9.407	0.50996	0.68656	1.8948	-1.7465
1221.1	3.7605	9.3904	0.50439	0.96139	2.0286	-1.5658
1221.1	3.745	9.4529	0.56174	1.1022	2.0621	-1.5544
1221.1	3.7483	9.4082	0.5661	0.92105	1.8315	-2.2715
1221.2	3.7781	9.4439	0.53944	0.50058	2.0576	-2.4637
1221.2	3.7587	9.4513	0.53203	0.39635	1.9388	-2.53
1221.2	3.7458	9.4261	0.5054	0.50578	1.9712	-2.9754
1221.2	3.775	9.4608	0.56005	0.87264	2.1705	-3.0347
1221.2	3.7966	9.3845	0.54399	0.83757	2.2793	-3.4387
1221.3	3.7762	9.3376	0.50343	0.49871	2.6673	-3.0953
1221.3	3.7874	9.4441	0.50812	0.26767	2.3124	-2.6332
1221.3	3.8345	9.4124	0.55196	0.31494	2.1627	-3.1059
1221.3	3.817	9.3978	0.56629	0.50078	2.6352	-2.7944
1221.3	3.7336	9.4113	0.54698	0.74796	2.3602	-2.5268
1221.4	3.665	9.4891	0.56234	0.74497	2.4351	-3.173
1221.4	3.666	9.4783	0.52421	0.34902	2.5816	-3.2665
1221.4	3.6458	9.4684	0.53934	0.34713	2.1421	-3.609
1221.4	3.6255	9.4938	0.59458	0.63122	1.9542	-4.281
1221.4	3.6671	9.4589	0.6378	0.85878	2.1237	-4.7516
1221.5	3.655	9.4697	0.62241	0.92758	2.324	-5.1655
1221.5	3.7343	9.5092	0.6154	1.0981	2.2817	-6.0076
1221.5	3.795	9.6428	0.5671	0.9063	1.7492	-6.9335
1221.5	3.7643	9.7617	0.6042	0.95861	1.3339	-8.7007
1221.5	3.7152	9.8606	0.68163	1.3827	2.0457	-12.216
1221.6	3.8238	9.9553	0.73455	1.9699	2.3535	-16.385
1221.6	3.6622	9.9524	0.70303	1.7772	3.3249	-20.307
1221.6	3.6931	9.8926	0.60387	1.3819	3.8954	-24.747
1221.6	3.6153	9.9235	0.60169	1.0956	3.7811	-28.592
1221.6	3.5243	9.9865	0.45585	1.3689	2.9455	-31.696
1221.7	3.5656	10.029	0.36656	1.5845	1.7176	-35.491
1221.7	3.5377	10.02	0.39954	1.3986	-0.3918	-39.795
1221.7	3.4321	10.158	0.46941	1.9017	-0.68195	-43.202
1221.7	3.3504	10.351	0.61296	3.5762	-0.38187	-48.062
1221.7	3.36	10.39	0.52236	4.0783	-0.18821	-53.563
1221.8	3.2514	10.357	0.42815	2.3548	-0.81482	-58.369
1221.8	3.0865	10.401	0.35261	0.80231	-1.256	-63.365
1221.8	3.0248	10.447	0.48508	0.49699	-1.5188	-70.051
1221.8	2.9194	10.484	0.51892	0.91234	-0.61257	-80.842
1221.8	2.8364	10.589	0.4483	0.85561	0.48377	-89.181
1221.9	3.0481	10.474	0.43222	0.55335	0.38815	-97.915
1221.9	2.8565	10.409	0.31629	-0.027774	0.34776	-103.99
1221.9	2.8532	10.426	0.41118	-1.5968	-5.2474	-103.66
1221.9	3.131	9.9622	0.73471	-1.1592	-8.6264	-102.01
1221.9	3.3568	9.9045	0.91463	0.73029	-7.3685	-104.11
1222	2.0003	10.051	0.84071	-0.23996	2.7118	-108
1222	1.678	10.37	0.68838	-5.728	6.5417	-96.366
1222	-0.71901	11.497	0.79476	-6.2382	13.086	-99.091
1222	-2.0122	11.558	0.89185	-11.728	16.777	-105.8
1222	-3.247	11.192	0.83651	-14.128	17.648	-96.883
1222.1	-4.0225	10.12	1.0422	-9.4752	12.56	-89.308
1222.1	-4.5665	9.5704	0.73179	-9.5062	10.42	-82.902
1222.1	-4.4853	9.8376	0.25192	-7.7355	8.7425	-61.171
1222.1	-4.6688	10.459	0.38087	-2.8264	8.2696	-50.905
1222.1	-4.7316	10.131	0.77606	-1.6393	7.6251	-41.575
1222.2	-4.296	10.492	0.74754	-0.18966	7.1309	-31.4
1222.2	-4.7354	10.903	0.54784	0.9385	7.8505	-20.245
1222.2	-5.1088	10.496	0.57217	2.1801	8.5932	-17.214
1222.2	-5.1253	9.7902	0.71596	3.485	5.8123	-19.988
1222.2	-4.8224	9.3128	0.74507	3.8501	6.013	-16.797
1222.3	-4.8531	8.9238	0.62198	3.7732	5.7878	-11.821
1222.3	-4.7303	9.3136	0.46621	6.8999	4.6837	-8.4823
1222.3	-4.5959	9.4184	0.63074	8.6825	4.9328	-5.7185
1222.3	-4.3741	8.9851	0.57307	7.6693	4.4138	-5.3124
1222.3	-3.9065	8.6888	0.5883	6.3127	2.7365	-2.7226
1222.4	-3.7445	8.3753	0.44252	5.4168	1.8596	2.4525
1222.4	-3.2136	7.9699	0.37796	3.6665	1.2114	6.1581
1222.4	-3.0937	7.6494	0.54108	3.5238	-0.30248	8.5547
1222.4	-3.01	7.4063	0.58828	3.7213	-2.6001	11.606
1222.4	-2.7516	7.2076	0.75957	5.0297	-4.4093	15.472
1222.5	-2.2481	7.0871	0.6882	6.0336	-5.291	19.716
1222.5	-2.2738	6.9712	0.57583	6.2802	-2.6766	24.512
1222.5	-2.1127	6.9908	0.48629	6.7925	-1.4102	28.652
1222.5	-1.9615	7.0402	0.50689	6.1184	-0.45987	32.568
1222.5	-1.7034	7.0813	0.33723	4.2559	0.19436	35.923
1222.6	-1.6781	7.2036	0.558	3.3715	1.0322	38.489
1222.6	-1.6284	7.2928	0.56754	3.201	3.3565	40.748
1222.6	-1.5176	7.0537	0.52132	3.1114	5.3645	42.046
1222.6	-1.2669	7.0029	0.49062	3.1864	6.814	44.311
1222.6	-1.1316	6.7738	0.50274	3.2858	8.0957	45.046
1222.7	-0.97012	6.568	0.22875	2.4771	8.9827	45.57
1222.7	-1.0991	6.4082	0.19289	1.497	7.6517	45.671
1222.7	-0.93625	6.3524	0.13956	1.2791	6.142	44.508
1222.7	-1.2107	6.6267	0.0096376	1.0839	5.1737	44.244
1222.7	-0.98921	6.6257	0.24208	0.94877	1.3907	43.67
1222.8	-1.0565	6.9874	0.43085	0.83124	-1.282	42.252
1222.8	-1.1304	7.3057	0.40025	0.090115	-2.1206	40.751
1222.8	-1.0127	7.4939	0.51545	-0.2274	-3.438	39.502
1222.8	-1.1363	8.0344	0.42821	-1.274	-5.4197	38.734
1222.8	-1.0974	8.242	0.13255	-2.6824	-7.712	37.76
1222.9	-0.89084	8.4791	0.10077	-2.4211	-10.28	36.66
1222.9	-0.83993	8.7901	0.22527	-2.1905	-13.553	35.048
1222.9	-0.68129	9.1983	0.23491	-1.6353	-15.993	33.203
1222.9	-0.66304	9.7782	0.54518	-0.020352	-17.194	28.466
1222.9	-0.79981	9.9951	1.1303	2.2936	-16.807	22.732
1223	-0.92738	10.32	1.2649	4.1794	-13.048	17.125
1223	-0.90227	10.513	1.3874	5.783	-8.1476	12.596
1223	-0.57304	10.317	1.1915	5.9138	-3.5938	10.033
1223	-0.527	10.062	0.51295	5.3802	1.7013	9.7722
1223	-0.42245	9.7279	-0.0083427	2.811	0.46846	10.741
1223.1	-0.20316	9.4569	0.043436	0.2476	-4.7069	10.777
1223.1	0.16131	9.3194	0.4507	0.23116	-9.1392	11.725
1223.1	0.6523	9.5674	1.1097	2.9273	-9.5917	11.496
1223.1	0.35957	10.087	0.92739	5.8856	-3.9666	8.3386
1223.1	0.19863	10.019	0.82857	3.5662	-1.1937	6.4772
1223.2	0.18648	9.9178	0.85305	0.73851	-0.54885	3.8209
1223.2	0.1321	9.8584	0.63692	-0.61231	1.2304	2.1919
1223.2	0.26024	9.6994	0.47331	-0.31186	2.2298	1.5646
1223.2	0.25241	9.7114	0.39882	1.9223	3.2941	1.1416
1223.2	0.046549	9.87	0.23051	3.7287	3.7105	0.8851
1223.3	0.26273	9.8126	0.33702	2.1707	1.1835	0.93806
1223.3	0.24994	9.7241	0.42467	1.2328	-0.52039	0.56158
1223.3	0.34413	9.6673	0.51196	2.119	0.61887	-0.038278
1223.3	0.39172	9.6708	0.52762	2.5221	1.7996	-0.40245
1223.3	0.62917	9.7112	0.60223	2.0341	2.1855	0.86897
1223.4	0.63754	9.767	0.62074	2.1095	3.318	0.92304
1223.4	0.43701	9.8022	0.48281	1.4744	5.5468	0.53913
1223.4	0.3196	9.7621	0.3743	0.10618	6.4428	-0.07066
1223.4	0.36119	9.7438	0.31935	-0.32637	6.0238	-0.90528
1223.4	0.39311	9.603	0.28151	0.37259	5.5406	-1.0029
1223.5	0.42062	9.6187	0.29675	1.1186	5.1781	-0.71115
1223.5	0.46793	9.6802	0.4287	1.2825	4.8407	0.096648
1223.5	0.4833	9.6548	0.5032	1.4827	4.4458	0.58319
1223.5	0.50482	9.7137	0.43494	1.7353	4.5047	0.51775
1223.5	0.36668	9.7204	0.28599	1.361	4.6564	0.44933
1223.6	0.36854	9.7568	0.16885	1.3165	3.6067	0.0068121
1223.6	0.48514	9.6989	0.1615	1.3443	1.9746	-0.70402
1223.6	0.47668	9.7	0.2078	1.5071	0.17838	-1.4579
1223.6	0.53783	9.7415	0.32584	1.7125	-1.2723	-1.8457
1223.6	0.61027	9.713	0.47549	1.5094	-2.0492	-2.2758
1223.7	0.60839	9.7079	0.50381	0.9908	-1.3974	-2.4428
1223.7	0.4461	9.7095	0.46185	0.82623	-0.58772	-2.6108
1223.7	0.53943	9.6191	0.39208	0.91947	-0.14655	-2.8678
1223.7	0.5583	9.7051	0.28714	1.0438	-0.55319	-2.5539
1223.7	0.63503	9.7161	0.39123	1.0626	-1.2962	-2.4413
1223.8	0.62975	9.6592	0.3956	0.84933	-1.3456	-2.2804
1223.8	0.79664	9.6682	0.46419	0.75807	-1.5678	-1.8727
1223.8	0.71598	9.5801	0.46714	0.57609	-1.7108	-1.4287
1223.8	0.68451	9.5851	0.46973	0.67971	-1.5115	-1.4304
1223.8	0.54635	9.5365	0.47203	0.82693	-1.2555	-0.75367
1223.9	0.60301	9.621	0.451	0.92154	-1.5336	0.208
1223.9	0.66083	9.722	0.49181	1.1057	-1.5248	0.55249
1223.9	0.8	9.7395	0.53064	1.1906	-1.2255	0.22063
1223.9	0.74278	9.7183	0.52438	1.0914	-0.28047	-0.1776
1223.9	0.69638	9.6725	0.48004	0.65125	-0.35894	0.38903
1224	0.57172	9.7118	0.50213	0.54114	-1.1288	0.77342
1224	0.6134	9.5998	0.56839	1.9269	-1.8814	0.9801
1224	0.66834	9.5806	0.67634	3.5251	-1.8101	1.0464
1224	0.79656	9.7522	0.64724	4.2205	-0.81039	1.3157
1224	0.82702	9.9244	0.59518	3.9829	0.7685	1.0561
1224.1	0.79328	9.8962	0.59239	3.3304	2.7847	0.74996
1224.1	0.72947	9.7427	0.61417	2.2799	4.2864	0.061164
1224.1	0.86783	9.6966	0.54679	1.2552	5.6431	-0.72456
1224.1	0.79488	9.7109	0.54649	0.68898	6.925	-1.2687
1224.1	0.78016	9.742	0.52259	0.55304	7.0514	-1.7911
1224.2	0.83581	9.7762	0.55482	0.63879	7.0562	-2.4019
1224.2	0.8396	9.7467	0.39808	0.48497	7.2193	-2.9159
1224.2	0.78547	9.8242	0.36179	0.38979	7.4761	-3.1781
1224.2	0.73621	9.6611	0.37002	0.18057	6.6169	-3.112
1224.2	0.78874	9.6642	0.48424	0.24696	5.7264	-3.0516
1224.3	0.80027	9.5734	0.44465	0.53913	5.5869	-2.9263
1224.3	0.79881	9.5855	0.36517	1.2039	5.3279	-2.7085
1224.3	0.7804	9.6154	0.37199	1.3503	4.9087	-2.4049
1224.3	0.87812	9.6966	0.39253	1.8177	4.6224	-2.3545
1224.3	0.91348	9.6822	0.33561	2.0827	3.7251	-2.4764
1224.4	0.7988	9.7327	0.37375	2.4902	3.1033	-2.5026
1224.4	0.80122	9.6493	0.32533	2.7467	2.8648	-2.3755
1224.4	0.78001	9.6635	0.38829	2.5913	2.8756	-2.1608
1224.4	0.90782	9.6633	0.3773	2.4366	3.1552	-1.8836
1224.4	0.92201	9.6869	0.30286	2.3555	3.4893	-1.7416
1224.5	0.82155	9.6754	0.29287	2.5367	3.5034	-1.6687
1224.5	0.85608	9.7457	0.29541	2.537	3.133	-1.2114
1224.5	0.91731	9.7324	0.32406	2.6568	2.7361	-1.1614
1224.5	0.83371	9.6217	0.39482	2.531	2.7014	-1.0299
1224.5	0.84133	9.7142	0.32594	2.4708	3.4705	-0.75655
1224.6	0.89583	9.7222	0.33178	2.4808	3.5976	-0.73905
1224.6	0.85488	9.6815	0.31153	2.8118	3.7409	-0.97972
1224.6	0.85049	9.6698	0.30175	2.3617	4.0908	-0.88156
1224.6	0.87054	9.7653	0.31499	2.2084	4.0067	-0.88711
1224.6	0.88564	9.7565	0.35884	2.2123	4.5011	-0.85311
1224.7	0.8115	9.7345	0.17136	1.7116	4.48	-1.019
1224.7	0.85889	9.6949	0.29175	2.1467	4.077	-1.3793
1224.7	0.81006	9.7117	0.25696	2.2331	3.5317	-1.4371
1224.7	0.85749	9.7848	0.24827	2.2802	3.452	-1.5925
1224.7	0.73118	9.6642	0.13636	1.8634	3.2193	-1.7794
1224.8	0.77499	9.7387	0.17746	2.2	2.065	-2.2108
1224.8	0.71945	9.653	0.1322	1.7926	0.89719	-2.4432
1224.8	0.51385	9.745	0.039625	2.0608	0.11611	-2.3819
1224.8	0.63062	9.9196	0.011013	2.417	-1.603	-2.8011
1224.8	0.54712	9.8187	-0.080078	2.1796	-2.9075	-3.5888
1224.9	0.38326	9.8207	0.084912	1.7137	-4.8241	-4.4023
1224.9	0.4057	10.011	0.05914	1.7509	-6.4743	-5.8939
1224.9	0.37023	9.6912	0.12292	0.46437	-7.9277	-6.4857
1224.9	0.35392	9.9187	0.19836	0.49299	-9.0465	-7.392
1224.9	0.31694	9.9889	0.12687	-0.40802	-10.114	-8.546
1225	0.80669	9.8091	0.79543	-0.72382	-11.788	-9.8239
1225	0.24103	10.038	1.1702	2.0256	-7.2712	-13.441
1225	0.54413	10.017	0.58995	2.8104	-2.7431	-17.195
1225	0.53719	9.5833	0.90279	1.5512	2.0017	-15.746
1225	0.37192	9.3004	0.46027	2.597	6.0611	-13.844
1225.1	0.13577	9.6826	0.34274	1.9832	5.0845	-13.625
1225.1	0.052688	9.9775	0.3532	-0.65183	1.5648	-15.067
1225.1	-0.35215	10.001	0.73197	-0.50933	-1.6253	-19.263
1225.1	-0.07149	9.8844	1.3038	2.3239	-1.7774	-23.38
1225.1	-0.18747	9.7721	1.2662	6.2477	5.1334	-25.916
1225.2	-0.524	9.665	0.80914	7.9136	13.742	-28.344
1225.2	-0.85903	9.7327	0.095403	6.4951	18.249	-30.701
1225.2	-0.83118	9.5085	0.15238	2.7899	15.632	-33.196
1225.2	-0.98901	9.3333	0.30066	1.3494	13.625	-38.326
1225.2	-0.87326	9.1734	0.17138	1.1237	14.208	-43.006
1225.3	-1.0372	9.2039	0.023551	-1.4058	15.353	-46.818
1225.3	-1.0229	8.7171	-0.02913	-4.1023	16.36	-48.948
1225.3	-1.2559	8.3737	-0.10884	-7.6248	12.772	-53.386
1225.3	-1.0849	8.1116	-0.18579	-11.777	9.0213	-57.741
1225.3	-1.0841	7.422	-0.075762	-15.7	3.763	-59.496
1225.4	-1.3947	7.4109	-0.18898	-14.481	1.713	-60.972
1225.4	-1.0509	7.4436	-0.2363	-12.004	-4.5299	-62.745
1225.4	-1.2516	6.6901	0.31751	-9.2035	-11.763	-67.732
1225.4	-1.3316	6.4368	0.76465	-7.4446	-13.239	-69.099
1225.4	-1.8669	6.9448	0.26898	-6.0691	-12.31	-70.199
1225.5	-2.1261	6.9244	0.39679	-6.3909	-14.751	-71.594
1225.5	-1.9232	7.2096	0.81909	-7.4042	-18.737	-70.093
1225.5	-1.7413	6.6824	0.3368	-8.378	-17.481	-69.126
1225.5	-1.804	6.3261	0.34262	-1.0997	-14.316	-66.786
1225.5	-1.7589	6.6306	0.94877	8.5578	-10.994	-66.146
1225.6	-2.6359	7.2037	0.82841	12.25	-5.676	-63.01
1225.6	-2.5538	7.4328	0.49095	5.8925	-8.1166	-59.542
1225.6	-3.1061	7.7608	0.97809	-1.2877	-11.816	-56.315
1225.6	-2.4979	7.2668	1.1249	0.0078588	-11.019	-53.138
1225.6	-2.8309	7.1456	0.74814	6.3746	-0.91506	-47.618
1225.7	-3.5185	6.8054	0.51577	8.1901	3.2426	-41.636
1225.7	-3.4463	7.2265	0.67838	2.5755	3.0166	-33.404
1225.7	-3.6603	7.7182	1.2051	-0.36498	2.0976	-26.381
1225.7	-3.5864	7.8355	1.0411	0.87355	3.7586	-19.473
1225.7	-3.5873	7.719	0.26628	-0.56076	5.5386	-13.113
1225.8	-3.9426	7.2724	0.085663	-4.4361	2.317	-7.8878
1225.8	-4.4064	7.3307	0.46371	-3.4564	0.41287	-4.2742
1225.8	-4.6752	7.9102	0.8716	-0.029044	-1.3574	-0.91954
1225.8	-4.1944	7.9182	1.0885	3.4085	-1.9827	1.925
1225.8	-4.2641	7.44	0.48728	4.1651	-0.76263	8.261
1225.9	-5.0797	7.5347	0.057591	3.5549	-5.6895	18.597
1225.9	-5.5411	8.8547	0.34689	4.6759	-8.9996	22.533
1225.9	-5.7082	9.4684	0.98067	3.9379	-10.794	21.277
1225.9	-4.7867	9.7218	1.7113	6.6395	-11.788	22.199
1225.9	-5.3964	9.2792	1.7008	8.2324	-7.5148	23.822
1226	-5.3888	9.2489	1.3166	2.9945	-1.702	27.667
1226	-5.4635	9.3138	1.2274	-0.48509	3.1196	32.832
1226	-5.0432	9.3849	1.4822	-1.1557	2.728	37.356
1226	-4.2942	8.8182	1.2929	-0.29604	3.1804	44.73
1226	-4.2783	8.5961	0.8536	-1.129	6.3155	52.231
1226.1	-4.2074	8.9821	0.8536	-2.1927	9.059	60.593
1226.1	-3.7708	9.6564	1.1914	-0.8011	9.0656	65.273
1226.1	-3.4453	10.271	1.1103	0.25751	9.8011	71.869
1226.1	-3.6932	11.349	0.5163	1.928	12.725	77.541
1226.1	-3.4343	12.643	0.17832	3.7982	14.749	80.416
1226.2	-2.2435	13.558	0.22448	3.6546	13.732	79.125
1226.2	-1.6196	12.636	0.32559	2.5108	13.142	76.753
1226.2	-0.9034	10.651	0.33008	0.84117	10.78	71.976
1226.2	-0.27681	9.2288	0.29196	1.0533	9.7996	70.245
1226.2	0.14656	8.7409	0.23371	2.1479	9.5246	70.686
1226.3	0.34848	8.8676	0.26008	1.9379	9.1483	69.362
1226.3	0.63324	8.9594	0.49481	0.4765	7.4571	67.575
1226.3	0.7034	9.308	0.60013	0.4941	5.9984	64.082
1226.3	0.64999	9.7312	0.57864	0.16715	4.2507	61.447
1226.3	0.84048	9.9935	0.29464	-1.4829	3.2068	59.612
1226.4	1.2036	9.992	0.33212	-0.94406	4.0776	56.849
1226.4	0.93898	10.349	0.59839	2.5712	5.4497	53.934
1226.4	1.3055	10.759	0.98191	3.5306	5.8274	52.162
1226.4	1.3567	10.635	1.1077	1.245	5.5622	49.503
1226.4	1.4362	10.361	1.0461	-1.9854	6.0446	47.898
1226.5	1.7305	10.177	1.0025	-3.4242	5.0555	46.052
1226.5	1.827	10.127	0.85642	-3.1054	4.267	42.985
1226.5	1.9427	10.04	0.94532	-1.7843	2.913	38.515
1226.5	1.7584	10.089	0.92299	-0.57419	1.8586	34.162
1226.5	1.943	9.8875	0.90869	-0.58334	1.2403	31.151
1226.6	2.0771	9.7166	0.86381	-0.76359	0.42699	29.243
1226.6	2.2428	9.6998	0.77665	-0.54429	0.48195	28.888
1226.6	2.5303	9.7917	0.83303	0.37711	-0.96185	28.575
1226.6	2.6149	10.12	0.79514	0.85137	-1.7442	27.532
1226.6	2.6332	9.9978	0.75437	-0.10215	-2.1418	25.749
1226.7	2.7897	9.7777	0.67655	-0.79612	-2.6647	22.785
1226.7	3.0332	9.812	0.70776	-0.66845	-3.6425	21.469
1226.7	3.1441	9.8337	0.76969	-0.39565	-4.654	21.645
1226.7	3.1478	9.9238	0.83715	0.038318	-5.7122	19.298
1226.7	2.9713	9.9213	0.85747	0.92061	-5.1569	15.298
1226.8	3.0396	9.846	0.80043	1.2569	-5.4408	12.785
1226.8	3.0314	9.8164	0.81464	2.0816	-5.4011	11.93
1226.8	2.9901	9.8239	0.74976	1.9803	-5.2554	9.8429
1226.8	2.8612	9.8659	0.76235	1.4003	-5.4954	7.6199
1226.8	2.9695	9.8203	0.74006	0.85256	-5.0364	6.2217
1226.9	3.0265	9.6879	0.6657	1.1674	-5.1944	5.3672
1226.9	2.9436	9.7333	0.62806	2.2047	-5.0953	4.112
1226.9	2.888	9.7453	0.68344	2.5034	-4.518	2.7696
1226.9	2.9642	9.6712	0.75084	2.4437	-4.426	1.4877
1226.9	3.0646	9.6074	0.85358	2.4104	-3.7502	0.63875
1227	3.0928	9.5398	0.85425	2.0141	-2.8021	0.85905
1227	3.0895	9.6327	0.82779	2.0466	-1.2406	1.4365
1227	3.164	9.6812	0.81997	1.9531	0.15773	1.0013
1227	3.1801	9.6689	0.86858	1.6155	0.82948	-0.31341
1227	3.1514	9.5739	0.72758	1.0357	1.7142	-1.2234
1227.1	3.038	9.5497	0.62527	0.88606	2.2008	-1.0051
1227.1	3.0111	9.5743	0.57494	1.0395	2.1345	-0.8263
1227.1	3.1222	9.5642	0.60086	1.376	1.6191	-1.4998
1227.1	2.9176	9.6488	0.67466	1.5573	2.016	-1.5552
1227.1	3.0564	9.5913	0.64222	1.4349	1.5861	-1.5613
1227.2	2.9816	9.6357	0.65066	1.5279	1.6195	-2.5369
1227.2	2.8712	9.5622	0.62791	1.618	1.7416	-2.504
1227.2	2.9169	9.5506	0.68218	1.4964	2.0776	-2.7803
1227.2	2.9274	9.5543	0.75273	1.5571	2.2613	-2.9014
1227.2	2.9132	9.6057	0.72697	1.189	2.7801	-2.777
1227.3	2.919	9.5336	0.63389	0.76251	2.6249	-2.0752
1227.3	2.8881	9.5581	0.68679	0.64147	2.3507	-2.1384
1227.3	2.9744	9.6214	0.71436	0.9175	2.1989	-2.2912
1227.3	2.9284	9.6141	0.73917	1.1909	2.4439	-2.5653
1227.3	2.9085	9.5673	0.62415	0.88447	2.5654	-2.5356
1227.4	2.9298	9.5447	0.64719	0.64114	2.6875	-3.1158
1227.4	2.9349	9.5567	0.64354	0.61069	2.2273	-2.8081
1227.4	3.0486	9.5579	0.73361	0.73363	1.7413	-2.5348
1227.4	2.9608	9.5795	0.75123	1.0384	2.5364	-2.6265
1227.4	2.8868	9.601	0.69257	0.70125	3.0235	-2.8406
1227.5	2.912	9.5853	0.68547	0.029653	2.8392	-3.054
1227.5	2.9479	9.5015	0.70465	-0.12167	2.1674	-2.87
1227.5	2.9995	9.4908	0.74183	0.51991	1.7708	-2.2898
1227.5	2.9946	9.492	0.76811	0.79392	1.4046	-2.1683
1227.5	2.9431	9.5676	0.72258	0.51885	1.4353	-1.7704
1227.6	3.0366	9.5998	0.74299	0.18311	1.2519	-1.0689
1227.6	2.9778	9.5867	0.76334	0.1833	1.2522	-1.802
1227.6	2.9599	9.6166	0.74056	0.45815	1.527	-1.8323
1227.6	2.9755	9.5867	0.70582	0.73293	1.7102	-1.985
1227.6	2.9719	9.6119	0.74536	0.70241	1.8629	-2.3514
1227.7	2.9935	9.5771	0.76214	0.61079	1.8628	-2.7179
1227.7	2.8904	9.6142	0.76814	0.54973	2.0461	-2.4739
1227.7	2.9767	9.5855	0.74418	0.58012	1.7715	-2.2292
1227.7	2.9239	9.5567	0.75133	0.70235	1.6491	-2.5345
1227.7	3.07	9.601	0.8028	0.76325	1.5271	-2.2605
1227.8	3.0475	9.6537	0.81975	0.94666	1.7399	-2.0151
1227.8	3.0162	9.6897	0.70118	0.73345	2.1682	-2.6557
1227.8	3.0197	9.5797	0.69015	0.45843	1.8636	-3.2362
1227.8	3.0737	9.529	0.70586	0.36629	1.5578	-3.6337
1227.8	3.0187	9.5866	0.71407	0.67089	1.4961	-3.3909
1227.9	2.9888	9.5591	0.77648	1.0378	1.8313	-3.2667
1227.9	2.9238	9.5972	0.74544	1.0997	2.0462	-3.5429
1227.9	3.0256	9.6119	0.74772	0.79511	1.985	-3.1763
1227.9	2.959	9.577	0.71557	0.57999	1.8943	-3.3589
1227.9	2.9537	9.6105	0.71157	0.8237	1.4669	-3.2068
1228	2.9707	9.6093	0.811	1.0376	1.3742	-3.6618
1228	2.942	9.613	0.82815	1.1303	1.3437	-4.2744
1228	2.8822	9.5746	0.79101	0.91667	1.5562	-4.3063
1228	2.8675	9.5936	0.76582	0.9463	1.7103	-4.2142
1228	2.8927	9.6212	0.73828	0.97727	1.8309	-4.3965
1228.1	2.9295	9.5894	0.73205	0.91677	1.9258	-4.429
1228.1	2.997	9.5324	0.77873	0.79382	1.1636	-4.2146
1228.1	2.9172	9.5902	0.77783	1.0368	0.88576	-4.1237
1228.1	2.8677	9.5516	0.78115	1.2213	0.76405	-3.909
1228.1	2.8247	9.606	0.77442	1.1612	0.91432	-3.91
1228.2	2.836	9.4895	0.74628	1.0082	1.0393	-3.5131
1228.2	2.8667	9.6016	0.80766	1.0981	0.94563	-3.7534
1228.2	2.7969	9.5511	0.75632	1.3123	1.1305	-4.001
1228.2	2.8671	9.5419	0.7823	1.4045	0.85569	-3.8182
1228.2	2.874	9.5505	0.7695	1.4051	1.1274	-3.6657
1228.3	2.7509	9.5756	0.7645	1.2836	1.3432	-3.4218
1228.3	2.735	9.5875	0.75375	1.1306	1.465	-3.2676
1228.3	2.8258	9.587	0.78701	1.0989	1.4968	-3.4191
1228.3	2.782	9.5037	0.77566	1.2507	1.2851	-3.1808
1228.3	2.901	9.5979	0.77246	1.3741	1.0378	-2.6266
1228.4	2.7573	9.5832	0.80565	1.2837	1.3114	-2.8094
1228.4	2.7388	9.5755	0.7122	1.161	1.2843	-2.6267
1228.4	2.7586	9.5885	0.73889	1.0696	0.97996	-2.8079
1228.4	2.7892	9.6533	0.76332	1.0977	0.82282	-2.9901
1228.4	2.7972	9.5921	0.76925	1.3127	1.2793	-3.2083
1228.5	2.7408	9.5572	0.77043	1.1924	1.3453	-2.6896
1228.5	2.7403	9.5701	0.79784	1.0998	1.1617	-2.8981
1228.5	2.8056	9.5414	0.79935	1.0684	1.0383	-2.7516
1228.5	2.8509	9.6601	0.80754	1.2201	1.3393	-2.7141
1228.5	2.8432	9.6429	0.76771	1.193	1.4394	-2.9917
1228.6	2.8361	9.7077	0.73163	0.97825	0.94779	-3.1399
1228.6	2.7817	9.7024	0.80512	0.97639	1.1591	-4.0511
1228.6	2.8902	9.6374	0.7671	1.1577	0.89017	-4.8784
1228.6	2.8314	9.7905	0.80834	1.4034	0.67265	-5.8796
1228.6	2.9532	9.9576	0.80326	1.4353	0.22171	-7.5227
1228.7	2.8076	10.08	0.79876	1.3758	-0.037061	-10.132
1228.7	2.7198	10.12	0.90915	1.311	1.0281	-14.544
1228.7	2.6796	10.024	0.95867	1.677	1.7341	-19.195
1228.7	2.6374	9.9348	0.75694	1.4121	2.0198	-22.537
1228.7	2.7518	9.9666	0.63845	0.88665	1.1404	-24.446
1228.8	2.5098	9.8816	0.5903	1.2452	0.10784	-25.781
1228.8	2.5206	9.8927	0.68336	1.7064	-1.5734	-28.215
1228.8	2.7178	9.9993	0.73486	2.3101	-2.0467	-30.692
1228.8	2.6139	10.247	0.79604	2.8441	-1.8989	-33.039
1228.8	2.7444	10.341	0.71573	1.9641	-1.1991	-36.703
1228.9	2.6946	10.632	0.76638	1.888	-0.82901	-43.422
1228.9	2.5008	10.707	0.7434	2.139	0.16575	-50.573
1228.9	2.5697	10.853	0.73224	1.6584	0.89052	-59.589
1228.9	2.3299	10.872	0.77709	1.1307	0.42467	-69.711
1228.9	2.1944	10.653	0.86608	1.2516	1.5066	-77.516
1229	2.0725	10.651	0.74086	1.1901	3.0363	-90.895
1229	2.1883	10.661	0.76248	0.96042	3.5377	-99.032
1229	2.9481	10.99	0.42153	-1.1228	7.0787	-104.14
1229	2.7844	10.355	0.13478	-3.4061	11.522	-108.9
1229	2.7308	10.028	0.22182	-1.7696	2.2595	-106.5
1229.1	2.789	9.9719	0.55145	2.1745	-4.617	-104.15
1229.1	1.7716	10.033	0.65019	1.5455	-9.0728	-109.28
1229.1	0.88986	9.6649	1.1633	2.1943	-8.019	-107.57
1229.1	-1.0736	10.946	1.4063	4.4656	3.2985	-101.39
1229.1	-3.4101	11.596	1.3524	5.7274	12.6	-99.216
1229.2	-4.4016	10.772	0.92643	4.9658	13.036	-103.92
1229.2	-5.32	9.5753	0.41905	-0.56594	6.538	-89.618
1229.2	-5.5256	9.3515	0.27422	-6.8939	-0.42201	-69.031
1229.2	-5.1979	10.182	0.40337	-6.98	-1.2843	-57.956
1229.2	-5.3765	10.569	0.67983	-0.12163	1.0189	-48.833
1229.3	-5.6575	10.279	1.2318	1.2316	0.30596	-43.131
1229.3	-5.0815	10.39	0.78918	-1.9166	-0.53687	-35.583
1229.3	-5.5456	10.382	0.28466	-2.0248	1.7048	-23.83
1229.3	-6.0497	9.8049	0.42358	1.9395	1.923	-22.242
1229.3	-5.9623	9.6699	0.8588	5.5505	-0.24596	-23.144
1229.4	-5.9694	9.5044	1.3458	6.2449	-1.2164	-17.123
1229.4	-5.7375	9.3867	1.3333	4.6977	-0.61148	-11.627
1229.4	-5.33	9.21	0.9228	4.0603	1.6454	-6.7956
1229.4	-5.2179	9.0256	0.91872	4.2409	2.7676	-3.4359
1229.4	-5.1077	8.7075	1.0602	4.7189	3.4409	-0.75641
1229.5	-4.7535	8.3843	1.0834	5.4329	3.7205	2.5266
1229.5	-4.2764	8.0542	0.67286	4.3471	4.4688	6.8185
1229.5	-3.8912	7.6266	0.74934	1.9584	5.395	10.484
1229.5	-3.5336	7.2667	0.61213	0.77694	5.5621	13.249
1229.5	-3.1521	6.8518	0.64298	0.18793	4.9953	17.323
1229.6	-2.8991	6.6714	0.56874	0.56128	3.8096	21.477
1229.6	-2.733	6.5324	0.61585	1.7474	3.3212	26.077
1229.6	-2.4922	6.4422	0.53744	2.9392	3.9043	30.401
1229.6	-2.328	6.3842	0.55626	4.2158	3.7607	33.89
1229.6	-2.0705	6.271	0.37729	5.8339	3.5246	37.393
1229.7	-1.9902	6.0874	0.44436	6.3634	2.2014	41.094
1229.7	-1.6712	5.8464	0.49411	5.5365	1.137	44.337
1229.7	-1.3524	5.9764	0.60282	5.527	0.89545	47.157
1229.7	-1.3661	5.8288	0.60562	5.1422	0.22707	50.359
1229.7	-1.1659	5.6698	0.53548	4.6527	-0.32222	54.625
1229.8	-0.99137	5.6146	0.49066	3.8668	-1.316	56.292
1229.8	-1.0701	5.6445	0.49808	3.1844	-2.7206	57.619
1229.8	-0.84291	5.7866	0.49381	3.0777	-3.3929	58.919
1229.8	-0.8318	5.9408	0.53544	3.9115	-2.7667	59.804
1229.8	-0.75253	6.2534	0.47303	5.0266	-1.8816	60.197
1229.9	-0.94517	6.6036	0.32825	4.7831	-1.8653	59.68
1229.9	-0.86952	7.0263	0.52599	3.9805	-3.7551	58.971
1229.9	-0.88455	7.6807	0.4592	3.8194	-3.6857	56.701
1229.9	-1.1152	8.1778	0.3303	3.2885	-3.9617	55.087
1229.9	-1.1605	8.9935	0.12692	2.5161	-5.1052	52.189
1230	-2.2348	10.077	-0.12906	1.5001	-4.8962	45.05
1230	-2.4194	11.249	0.2906	1.3541	-5.5025	35.782
1230	-2.5292	11.752	0.76127	4.3508	-1.2514	26.483
1230	-1.5312	10.628	1.2101	4.2493	2.1007	22.26
1230	-0.88142	10.117	0.78773	2.2678	3.49	20.118
1230.1	-0.44874	9.513	0.47501	-1.3617	2.1108	21.335
1230.1	0.26484	9.0506	0.34779	-1.8813	-1.862	23.274
1230.1	0.35061	9.224	0.14747	0.84738	-3.473	21.444
1230.1	0.53322	9.1921	0.44016	3.7184	-4.4473	17.939
1230.1	0.017371	9.7909	0.46021	5.1197	-2.6478	13.875
1230.2	-0.11787	10.315	0.50599	2.5578	-4.2883	11.894
1230.2	-0.29531	10.256	0.84545	-0.1397	-6.3363	9.6446
1230.2	-0.28491	9.9353	0.78543	-0.80899	-6.1593	7.5705
1230.2	-0.22276	9.7763	0.72492	0.62546	-4.9798	5.2033
1230.2	-0.066062	9.6289	0.73712	2.2838	-3.5286	4.6124
1230.3	-0.18069	9.8539	0.50055	2.9198	-2.1365	4.3711
1230.3	0.072916	9.9827	0.32911	1.0377	-4.1579	4.6331
1230.3	0.32219	10.032	0.54001	-0.41938	-6.8645	4.1888
1230.3	0.40987	9.754	0.68594	0.2665	-6.8435	2.2877
1230.3	0.36515	9.6109	0.75887	1.4552	-5.3768	0.398
1230.4	0.46216	9.6871	0.81713	1.3728	-4.3665	-0.030941
1230.4	0.50131	9.7665	0.84566	1.8241	-2.9458	-0.37382
1230.4	0.54981	9.8097	0.69124	1.109	-1.0383	-1.3521
1230.4	0.45903	9.7457	0.47387	0.32572	0.85768	-1.9113
1230.4	0.39732	9.7982	0.44602	1.0854	1.0431	-2.5141
1230.5	0.43726	9.777	0.39105	1.1035	0.83811	-3.3066
1230.5	0.49043	9.7052	0.43781	1.0418	-0.010201	-3.8739
1230.5	0.60458	9.7052	0.55982	0.88274	0.09567	-3.6183
1230.5	0.70289	9.6207	0.5914	1.3302	1.1636	-3.1832
1230.5	0.69112	9.6973	0.71748	1.3528	1.9616	-3.1132
1230.6	0.71898	9.662	0.64278	1.217	3.2444	-3.0339
1230.6	0.6576	9.6089	0.53068	1.4597	5.0629	-2.4315
1230.6	0.66339	9.6315	0.49851	1.529	5.5008	-2.0489
1230.6	0.59342	9.6264	0.55562	1.4076	5.4897	-1.9607
1230.6	0.49451	9.7145	0.51416	1.3741	5.7081	-1.602
1230.7	0.64165	9.7701	0.4956	1.3169	5.7688	-1.0546
1230.7	0.55505	9.7465	0.46487	1.194	5.6333	-0.8193
1230.7	0.65909	9.674	0.49224	0.98761	5.2243	-0.98139
1230.7	0.57548	9.6826	0.47215	0.70459	5.1435	-0.64827
1230.7	0.7243	9.6823	0.51287	0.73245	4.6731	-0.58527
1230.8	0.58262	9.5428	0.48604	0.84312	5.0306	-0.05216
1230.8	0.58985	9.6368	0.4679	1.3339	4.9231	0.36376
1230.8	0.51374	9.6692	0.42431	1.2905	4.6347	0.39593
1230.8	0.51796	9.7541	0.36455	1.0459	3.3412	0.37083
1230.8	0.59082	9.743	0.4471	0.88327	2.5161	0.18861
1230.9	0.56916	9.7619	0.37307	1.151	2.0921	0.092801
1230.9	0.67534	9.7157	0.37403	1.3089	1.606	0.063613
1230.9	0.65389	9.7409	0.36682	1.5213	0.87797	-0.16959
1230.9	0.68009	9.7043	0.5067	1.4148	0.63218	-0.60046
1230.9	0.73115	9.7118	0.5201	1.3625	0.91445	-0.76106
1231	0.75906	9.7139	0.49868	1.7942	0.93948	-0.79429
1231	0.70263	9.7097	0.39638	1.7745	1.1346	-0.81961
1231	0.73492	9.6995	0.40197	1.7416	0.71518	-1.0046
1231	0.67857	9.7338	0.42091	1.708	0.4689	-0.94947
1231	0.81775	9.6559	0.38186	1.83	0.010983	-1.0308
1231.1	0.8471	9.6776	0.49704	1.8315	-0.061517	-1.2168
1231.1	0.92995	9.7264	0.44377	1.7803	-0.038335	-1.4536
1231.1	0.80079	9.7249	0.36244	1.4134	0.32946	-1.7367
1231.1	0.92545	9.7174	0.24041	1.2613	0.050343	-1.882
1231.1	0.94654	9.6656	0.35784	0.77913	-0.41685	-2.2541
1231.2	0.90488	9.5072	0.49167	0.7215	-0.58248	-2.0607
1231.2	0.84027	9.5716	0.56497	1.117	-0.29047	-1.6627
1231.2	0.82673	9.7135	0.49558	1.3715	0.19545	-1.1789
1231.2	0.75905	9.7132	0.40213	1.2327	0.57718	-0.7711
1231.2	0.75981	9.7322	0.36896	0.89568	0.43471	-0.7284
1231.3	0.81994	9.6937	0.42976	0.73275	0.36486	-0.85426
1231.3	0.95059	9.7279	0.51661	0.87673	0.50943	-0.71003
1231.3	0.90609	9.7063	0.49532	1.0662	0.7309	-0.63718
1231.3	0.9048	9.6749	0.45527	1.0402	0.72997	-0.76091
1231.3	0.8282	9.6903	0.43275	1.0376	0.7972	-0.84704
1231.4	0.77055	9.7436	0.43064	0.89853	0.67066	-1.1785
1231.4	0.89701	9.8112	0.41296	0.47076	0.71186	-1.37
1231.4	0.77346	9.733	0.48807	0.38923	0.05748	-1.6045
1231.4	0.83324	9.6587	0.54941	0.74726	-0.19072	-1.8611
1231.4	0.86426	9.6813	0.54521	1.0922	-0.061454	-1.8298
1231.5	0.80729	9.7405	0.62002	1.1323	0.24516	-1.9797
1231.5	0.72811	9.6468	0.57992	1.0698	0.995	-1.9861
1231.5	0.76345	9.7051	0.60201	1.0968	1.006	-1.9842
1231.5	0.73672	9.7548	0.6384	1.0737	1.1853	-1.8965
1231.5	0.68444	9.749	0.6478	0.94665	1.2135	-1.9723
1231.6	0.61829	9.7135	0.59079	1.0637	1.4911	-2.1375
1231.6	0.61769	9.757	0.62734	1.0451	1.3203	-2.2357
1231.6	0.45798	9.7567	0.6215	0.86048	1.3359	-3.1038
1231.6	0.37132	9.8784	0.70347	0.79434	1.7976	-4.0764
1231.6	0.22723	9.8837	0.72016	0.71272	2.5565	-4.8957
1231.7	-0.21104	10.061	0.90786	0.23092	2.4869	-5.4151
1231.7	-0.28007	10.033	1.1578	0.77817	4.1308	-6.8448
1231.7	-0.54238	10.115	1.1905	3.2758	7.5642	-8.4297
1231.7	-0.51928	10.347	0.84121	3.6913	11.841	-12.793
1231.7	-0.72787	10.332	0.3922	1.4733	13.943	-17.442
1231.8	-0.89862	10.073	0.29723	-0.29627	11.149	-22.178
1231.8	-0.90337	10.108	0.66759	-0.95565	6.4445	-28.979
1231.8	-1.0019	10.039	0.96654	-0.67333	4.7646	-37.684
1231.8	-1.2769	9.7304	1.1102	1.512	7.0357	-45.827
1231.8	-1.3798	9.4505	1.0276	2.0796	11.309	-52.618
1231.9	-1.588	8.8488	0.64449	0.17988	15.266	-56.882
1231.9	-1.305	8.203	0.51653	-2.416	14.129	-60.142
1231.9	-0.8799	7.7698	0.71029	-2.8782	13.44	-67.078
1231.9	-0.45505	7.0498	0.5524	-4.8425	16.219	-74.988
1231.9	-0.37363	6.2551	0.25247	-7.8482	17.633	-77.257
1232	-0.81076	6.7042	-0.2664	-9.1214	16.684	-76.631
1232	-1.0736	7.7542	-0.79785	-11.678	6.841	-75.257
1232	-0.75384	7.7657	-0.70462	-15.511	-4.9534	-75.721
1232	-0.89222	6.8284	0.25249	-9.3723	-9.2822	-78.642
1232	-1.1802	6.4177	0.65863	3.7968	-5.5551	-79.833
1232.1	-1.4036	7.105	1.0069	10.336	-3.964	-78.99
1232.1	-1.3136	7.4395	0.59152	5.0047	-3.5858	-77.276
1232.1	-1.4938	6.6451	0.51085	-1.2557	-3.4248	-73.473
1232.1	-2.0601	6.9138	-0.020114	-1.4283	-0.26017	-65.548
1232.1	-2.1758	8.0836	-0.14485	-1.0438	-1.3393	-55.993
1232.2	-2.3768	8.3511	-0.055093	-4.499	-4.3624	-50.946
1232.2	-2.3516	8.0079	0.31419	-8.05	-7.2712	-47.125
1232.2	-3.0034	8.026	0.79616	-3.936	-5.795	-44.548
1232.2	-2.8772	7.8829	0.948	0.21745	-5.3744	-41.344
1232.2	-3.5379	7.7932	0.49216	-1.038	-7.2013	-34.496
1232.3	-4.0449	8.3028	0.66773	-4.0899	-13.218	-29.343
1232.3	-3.5345	7.9684	0.82232	-3.5567	-16.854	-27.131
1232.3	-3.4293	7.52	1.1542	0.73426	-14.915	-23.55
1232.3	-3.876	7.6239	1.1452	6.446	-9.2164	-19.973
1232.3	-4.077	7.7362	0.73799	3.899	-7.1654	-14.525
1232.4	-4.0856	7.6555	0.9836	0.99939	-6.2478	-11.168
1232.4	-3.9023	7.3014	1.3999	2.8038	-4.0818	-7.6466
1232.4	-4.5045	7.3852	1.1494	5.0309	-2.8909	-3.1734
1232.4	-4.2182	7.6236	0.7989	3.8264	-4.7562	1.3178
1232.4	-4.0036	7.2944	0.67834	2.0232	-4.889	6.4407
1232.5	-4.143	7.3122	1.0741	4.5883	-4.044	8.7961
1232.5	-4.184	7.4747	1.2423	6.9284	-1.3749	13.593
1232.5	-4.3294	7.6632	1.2193	5.2109	0.83791	18.79
1232.5	-4.4248	7.8593	1.2972	2.4706	1.5263	25.187
1232.5	-4.5682	8.3541	1.4026	2.1955	2.0836	29.064
1232.6	-4.5888	8.5936	1.1858	3.6805	3.2224	30.674
1232.6	-5.0649	9.0923	0.89488	4.1162	5.7364	31.769
1232.6	-5.3209	9.3526	0.69899	3.5803	6.4592	28.629
1232.6	-5.1312	8.896	1.1149	2.9975	6.1179	30.545
1232.6	-5.3088	9.0172	1.2275	4.0207	5.8678	33.766
1232.7	-4.8081	9.0225	0.81357	1.4244	6.6389	40.425
1232.7	-4.9778	9.0765	0.80304	0.96446	7.1427	47.391
1232.7	-4.2981	9.5416	0.85093	0.34884	3.8639	54.037
1232.7	-3.8696	10.296	0.89457	0.15542	2.1916	61.725
1232.7	-4.0929	11.523	0.86098	-0.89069	3.0609	68.471
1232.8	-3.6798	12.128	0.6011	-2.1641	3.2058	72.357
1232.8	-2.3935	12.45	0.5216	-2.9049	2.0721	76.016
1232.8	-1.2304	12.547	0.59595	-4.9268	3.2386	78.834
1232.8	-0.38346	10.976	0.70866	-6.9524	3.3744	77.376
1232.8	0.3204	9.6224	0.7016	-5.7794	3.8273	75.752
1232.9	0.55196	9.0765	0.73964	-3.1639	3.9092	77.081
1232.9	0.68146	9.1926	0.87234	1.3317	2.1405	76.147
1232.9	0.72253	9.1306	0.78165	3.4353	0.37029	74.311
1232.9	0.78165	9.5744	0.92178	4.251	-1.8321	70.807
1232.9	0.89386	9.901	1.0428	3.7344	-3.6602	68.032
1233	1.2225	9.926	1.2286	2.8578	-2.7078	63.832
1233	1.3756	10.236	1.4912	4.3086	0.54369	60.289
1233	1.3874	10.762	1.6706	5.5096	2.646	57.319
1233	1.5547	10.852	1.841	3.1806	4.1743	50.848
1233	1.5121	10.883	1.7104	0.68616	6.186	46.912
1233.1	1.9777	10.459	1.3164	-0.8556	8.2782	43.916
1233.1	2.0048	10.268	1.0996	-0.04525	10.013	40.748
1233.1	2.0689	10.171	1.0414	1.6893	9.5908	37.796
1233.1	2.2218	9.9638	0.82305	2.0665	8.2638	33.413
1233.1	1.9205	9.9011	0.78868	2.5536	6.7932	30.503
1233.2	2.1725	9.6592	0.7161	3.2628	5.1586	28.893
1233.2	2.0841	9.5585	0.78398	4.1465	2.8482	27.585
1233.2	2.1771	9.5201	0.88333	5.2764	1.6734	27.85
1233.2	2.6749	10.021	1.026	5.4948	0.3194	26.905
1233.2	2.4665	10.272	1.0083	5.6171	-0.17435	24.497
1233.3	2.3371	10.285	0.83885	4.9653	0.15731	20.321
1233.3	2.5643	10.147	0.69241	3.3989	0.027052	17.296
1233.3	2.6536	10.054	0.62271	2.6372	-0.077618	15.482
1233.3	3.0261	9.8951	0.77408	3.0509	-1.4523	12.608
1233.3	2.6184	9.9247	0.66036	4.2368	-1.7713	10.416
1233.4	2.8278	9.8609	0.55691	4.1795	-1.874	9.9959
1233.4	2.8199	9.776	0.49286	4.0954	-4.0032	7.9861
1233.4	2.929	9.7209	0.60058	4.8634	-5.2609	6.5555
1233.4	2.8154	9.6796	0.62408	5.6276	-5.2943	5.0556
1233.4	2.7454	9.7341	0.50472	5.4998	-5.0997	4.9564
1233.5	2.6701	9.7748	0.61786	4.7747	-5.433	3.713
1233.5	2.7258	9.7945	0.69661	4.175	-5.8807	2.4953
1233.5	2.7039	9.7902	0.74978	3.9741	-6.0152	2.0577
1233.5	2.6827	9.7587	0.65486	3.777	-5.7187	1.4263
1233.5	2.6601	9.8509	0.58112	3.4582	-5.1675	0.7539
1233.6	2.6662	9.7599	0.62785	3.4241	-5.3672	-1.0647
1233.6	2.6602	9.7264	0.61669	3.2754	-4.9685	-1.9905
1233.6	2.6108	9.6342	0.65848	3.1294	-4.0787	-2.6123
1233.6	2.6757	9.6539	0.64176	2.8459	-3.232	-2.9111
1233.6	2.6005	9.6924	0.6784	3.059	-2.229	-3.1992
1233.7	2.6839	9.7006	0.65319	3.3286	-1.1924	-4.3969
1233.7	2.6493	9.6586	0.66339	3.0287	-0.22808	-4.2579
1233.7	2.6617	9.6907	0.62028	2.3287	0.22854	-4.4949
1233.7	2.662	9.6252	0.55235	1.7968	0.76618	-4.5062
1233.7	2.5817	9.6288	0.52385	1.5261	1.7351	-4.3381
1233.8	2.6812	9.6105	0.58286	1.6982	1.9477	-4.33
1233.8	2.6446	9.628	0.56599	1.8254	2.3967	-4.5656
1233.8	2.6185	9.6561	0.56117	1.846	3.0849	-4.6191
1233.8	2.5988	9.6277	0.51457	1.3776	3.4882	-4.409
1233.8	2.5641	9.5804	0.47149	0.93585	3.8608	-4.4932
1233.9	2.6064	9.5604	0.48323	0.73092	3.9482	-4.6704
1233.9	2.5169	9.6026	0.58844	0.98545	3.7079	-3.8552
1233.9	2.5002	9.617	0.64557	1.1905	3.6346	-3.8019
1233.9	2.4532	9.637	0.57298	1.0818	3.3641	-3.6134
1233.9	2.4926	9.6611	0.58204	0.81158	2.9581	-3.04
1234	2.4279	9.6359	0.5238	0.58819	3.2048	-2.8807
1234	2.4974	9.602	0.57249	0.54635	2.7853	-2.7462
1234	2.5232	9.5671	0.63971	0.61007	2.6077	-2.8671
1234	2.4968	9.6364	0.58682	0.50068	2.9222	-2.7044
1234	2.4509	9.6072	0.55749	0.39333	2.8802	-2.5897
1234.1	2.4642	9.6631	0.56447	0.51423	2.7544	-2.6586
1234.1	2.5091	9.6436	0.57265	0.46491	2.5033	-2.5722
1234.1	2.5009	9.6463	0.59843	0.50366	2.0335	-2.3163
1234.1	2.5769	9.6424	0.65013	0.75493	1.9007	-2.0434
1234.1	2.5197	9.6296	0.58205	0.71335	1.6672	-2.1153
1234.2	2.5315	9.6019	0.59187	0.52771	1.4208	-1.893
1234.2	2.5402	9.5977	0.67874	0.56243	1.0887	-2.1794
1234.2	2.6194	9.6191	0.68834	0.90187	1.1026	-2.0981
1234.2	2.5605	9.627	0.60953	0.81676	1.5935	-1.9482
1234.2	2.5121	9.63	0.53787	0.52507	1.8552	-1.9878
1234.3	2.5084	9.6089	0.61426	0.59693	1.5534	-2.0582
1234.3	2.5921	9.578	0.61263	0.91865	0.69476	-2.2119
1234.3	2.547	9.7204	0.66677	1.2438	0.81446	-1.7898
1234.3	2.5109	9.6606	0.64711	1.3584	0.5194	-2.0046
1234.3	2.6456	9.6569	0.62793	1.5366	0.62651	-2.3577
1234.4	2.5854	9.7158	0.63116	1.1002	0.86568	-2.2723
1234.4	2.5543	9.6829	0.61454	0.88513	0.03039	-2.777
1234.4	2.6083	9.6738	0.60132	0.93748	-0.033488	-3.0413
1234.4	2.58	9.6936	0.61798	1.1222	-0.042121	-3.2273
1234.4	2.5393	9.5977	0.63171	1.1025	0.032521	-3.3719
1234.5	2.5852	9.6901	0.65691	1.1825	-0.92216	-3.4416
1234.5	2.6152	9.6357	0.65176	1.0412	-0.88063	-3.0798
1234.5	2.6089	9.6641	0.52051	0.43262	0.081382	-3.3276
1234.5	2.5325	9.6628	0.47927	0.15052	1.191	-2.8433
1234.5	2.5226	9.6054	0.64471	0.39922	1.6051	-2.8017
1234.6	2.579	9.6247	0.63431	0.69834	2.6329	-3.7622
1234.6	2.3951	9.7866	0.59355	0.61533	4.6671	-5.6636
1234.6	2.42	9.8441	0.61759	0.58826	4.2756	-5.9924
1234.6	2.4344	9.6178	0.54794	0.29404	3.0673	-5.9595
1234.6	2.4673	9.7913	0.50477	0.41416	1.5354	-7.5315
1234.7	2.407	10.063	0.68135	1.1737	0.39118	-8.8894
1234.7	2.4378	10.152	0.67814	1.6805	0.63015	-12.053
1234.7	2.4531	10.085	0.84546	2.1195	0.28024	-15.838
1234.7	2.3729	10.113	0.71607	1.7717	1.0961	-19.428
1234.7	2.4354	10.304	0.72658	1.4908	1.0766	-23.121
1234.8	2.24	10.475	0.85963	2.8174	2.3879	-26.835
1234.8	2.1211	10.259	0.69501	2.475	2.8942	-31.172
1234.8	2.2539	10.014	0.56606	2.3789	1.9972	-36.072
1234.8	2.3089	10.089	0.49818	3.4212	1.7189	-38.9
1234.8	2.2961	10.189	0.51165	4.0068	1.6513	-41.188
1234.9	2.4943	10.288	0.65661	3.9269	1.8334	-46.362
1234.9	2.3272	10.408	0.71996	2.93	2.7949	-53.534
1234.9	2.1542	10.364	0.65293	2.9503	3.679	-58.787
1234.9	2.1654	10.599	0.53124	4.1195	3.5137	-67.382
1234.9	2.2113	11.102	0.36646	4.5241	2.4012	-75.537
1235	2.9986	11.047	0.39443	4.4429	1.279	-87.652
1235	2.9837	11.277	0.2047	3.8789	1.563	-103.91
1235	2.6145	10.86	0.517	4.0428	-8.5468	-103.43
1235	3.1551	10.686	0.73727	4.8884	-11.455	-97.974
1235	3.6298	10.76	0.99943	4.31	-17.497	-112.89
1235.1	1.5263	9.5962	0.89584	5.3163	-7.7786	-125.92
1235.1	1.7507	9.9648	0.9406	3.7094	1.0574	-112.42
1235.1	-1.3924	10.844	0.53059	4.6949	15.188	-101.15
1235.1	-3.2683	11.721	0.054727	-3.131	17.825	-94.529
1235.1	-4.7338	10.321	-0.072292	-10.957	8.6679	-103.81
1235.2	-5.1969	8.8472	0.19617	-14.144	-2.0752	-100.11
1235.2	-5.8464	9.0512	0.77584	-7.1521	-2.4088	-71.451
1235.2	-5.6833	10.006	1.1863	-0.69886	-2.8561	-56.126
1235.2	-5.5512	10.681	0.9297	-0.99635	-1.3607	-47.04
1235.2	-5.4513	10.135	0.61387	-5.2493	2.3596	-34.686
1235.3	-5.1399	9.8563	0.49925	-10.249	4.4075	-31.267
1235.3	-5.3185	9.88	0.3823	-6.4357	7.1253	-19.628
1235.3	-5.7329	9.7349	0.37029	-4.6099	8.4134	-15.361
1235.3	-5.8387	9.3535	0.3696	-2.5756	6.1291	-17.84
1235.3	-5.6268	9.1939	0.51364	1.3065	5.3536	-17.583
1235.4	-5.3703	8.8002	0.72217	4.1421	5.4099	-14.836
1235.4	-5.0669	8.6529	0.681	1.5868	3.8988	-11.704
1235.4	-5.1065	8.5922	0.73358	-3.0251	4.3224	-5.366
1235.4	-4.8747	8.3427	0.62467	-4.1405	4.9536	-2.1671
1235.4	-4.7754	8.0006	0.63262	-3.7011	5.0405	0.006255
1235.5	-4.4384	7.6203	0.72272	-3.1175	4.2432	4.0975
1235.5	-4.2231	7.4209	0.50646	-2.155	3.834	8.3249
1235.5	-3.8138	7.1535	0.51205	-1.075	3.5067	13.643
1235.5	-3.5686	7.1943	0.64124	0.35141	3.2082	16.851
1235.5	-3.3064	7.0489	0.51841	1.0997	2.8865	20.211
1235.6	-3.2719	6.9066	0.47079	1.2189	3.5318	24.21
1235.6	-2.9726	6.9828	0.56922	2.3724	3.0486	28.879
1235.6	-2.9122	7.0371	0.62838	2.5798	1.8066	33.033
1235.6	-2.5908	7.0563	0.61219	2.656	1.8538	36.16
1235.6	-2.5371	6.9524	0.4624	3.0291	1.6811	38.282
1235.7	-2.3158	6.9241	0.47696	3.2801	1.1669	40.776
1235.7	-2.1748	6.768	0.46185	3.6409	-0.1451	42.893
1235.7	-1.9151	6.7919	0.53161	4.3873	-1.5638	43.445
1235.7	-1.7603	6.5872	0.58851	4.5427	-2.4498	45.361
1235.7	-1.626	6.3987	0.67427	5.083	-2.7662	46.705
1235.8	-1.4476	6.4863	0.53097	5.7905	-2.331	47.98
1235.8	-1.5173	6.5429	0.53061	5.7323	-3.3809	49.531
1235.8	-1.1871	6.5025	0.53592	6.2584	-5.54	50.072
1235.8	-1.3084	6.6769	0.56582	6.766	-5.5781	49.781
1235.8	-1.35	6.692	0.52072	7.0931	-5.5409	49.125
1235.9	-1.2039	6.8801	0.55551	7.5337	-4.9155	48.538
1235.9	-1.1879	7.1697	0.70563	6.7144	-4.4091	48.342
1235.9	-1.1502	7.7035	0.5412	5.5457	-3.4378	47.225
1235.9	-1.1146	7.9656	0.53698	4.2073	-2.3632	45.539
1235.9	-0.94084	8.2337	0.49948	2.8834	-2.8105	44.571
1236	-0.67984	8.577	0.50732	0.92973	-4.3521	43.003
1236	-0.68325	8.7909	0.36374	0.91094	-5.0694	41.644
1236	-0.29846	8.9143	0.3077	0.23786	-6.6074	41.197
1236	-0.064538	9.1195	0.46253	-0.59749	-7.2956	38.404
1236	-0.063745	9.3392	0.47014	-1.6781	-7.6619	35.95
1236.1	-0.22488	9.5759	0.64925	-0.055014	-5.3034	32.258
1236.1	-0.68159	10.084	1.2007	4.5895	0.31769	25.98
1236.1	-0.71988	10.689	1.7668	8.5854	6.9748	21.348
1236.1	-1.0178	10.655	1.0908	8.0562	13.158	16.082
1236.1	-0.89045	10.267	-0.030858	1.8265	12.854	14.771
1236.2	-0.70847	9.9556	-0.58876	-0.227	7.6426	14.608
1236.2	-0.45369	9.3964	-0.70056	0.97874	1.0777	16.189
1236.2	0.18654	9.2938	-0.29776	1.9121	-6.3783	18.957
1236.2	0.71371	9.7384	0.54822	5.3	-11.051	19.886
1236.2	0.91543	9.6961	1.0196	6.4798	-11.771	17.362
1236.3	0.76351	9.9433	0.98811	5.6338	-10.682	14.458
1236.3	0.73635	10.099	1.0237	2.0754	-8.3828	11.225
1236.3	0.71133	10.149	0.82816	-0.85594	-5.9509	9.2601
1236.3	0.75559	9.9674	0.82569	-1.9544	-3.0304	6.0896
1236.3	0.54924	9.6092	0.78164	-0.91644	1.58	2.2653
1236.4	0.50281	9.7291	0.72045	0.6358	4.0355	1.3045
1236.4	0.42017	10.119	0.32123	1.2453	5.2856	0.7727
1236.4	0.44566	10.106	0.10008	0.16543	3.8957	0.081957
1236.4	0.45703	10.191	0.29191	-0.9447	1.3308	-0.94779
1236.4	0.46482	9.866	0.54351	-0.99013	-1.5035	-2.9611
1236.5	0.60411	9.6115	0.71054	-0.67121	-2.0869	-3.9819
1236.5	0.79927	9.62	0.92585	0.3291	-2.6087	-4.1476
1236.5	0.92485	9.6154	0.8219	1.1556	-1.9153	-4.7429
1236.5	0.95279	9.7496	0.73608	1.3179	-0.54047	-5.2379
1236.5	0.89467	9.7397	0.61415	1.1015	1.0095	-5.8691
1236.6	0.77664	9.757	0.46933	0.7499	0.58693	-6.2977
1236.6	0.83449	9.6936	0.47484	0.74913	-0.48444	-6.6771
1236.6	0.59251	9.5431	0.60139	0.87695	-1.4139	-6.7396
1236.6	0.64615	9.6472	0.67342	1.1186	-1.1097	-5.9999
1236.6	0.71686	9.6574	0.64205	1.5441	-0.6838	-5.6108
1236.7	0.69632	9.6614	0.57081	1.4503	0.39307	-4.7656
1236.7	0.68022	9.671	0.58913	1.4051	0.45192	-4.4912
1236.7	0.73652	9.687	0.62498	1.2189	0.3648	-4.1257
1236.7	0.80232	9.6595	0.65815	1.1555	0.66677	-3.459
1236.7	0.7029	9.6239	0.57915	1.7517	2.2784	-3.1605
1236.8	0.73774	9.6666	0.58413	1.9692	3.0108	-3.0301
1236.8	0.6567	9.728	0.54641	1.6762	3.1924	-2.9626
1236.8	0.6023	9.6875	0.50321	1.4735	3.1318	-3.0133
1236.8	0.5574	9.6583	0.45964	1.3615	2.9562	-3.0311
1236.8	0.54231	9.6648	0.56919	1.1656	2.5621	-2.9334
1236.9	0.5105	9.6643	0.56105	1.3361	2.5463	-2.8809
1236.9	0.46383	9.7265	0.41465	1.8693	2.5874	-2.8969
1236.9	0.41617	9.7505	0.38109	2.2888	2.0567	-3.4175
1236.9	0.50975	9.6891	0.36337	1.893	1.3455	-3.3866
1236.9	0.51398	9.6872	0.37567	1.5154	1.3252	-3.1795
1237	0.50046	9.7106	0.39683	1.7891	1.4557	-3.2216
1237	0.54755	9.6282	0.43524	1.6004	1.6998	-3.4332
1237	0.53233	9.7733	0.44576	1.084	2.2117	-3.5375
1237	0.48966	9.7295	0.4372	0.76428	2.6271	-3.4989
1237	0.50939	9.656	0.35613	0.90339	3.0331	-3.2748
1237.1	0.47542	9.6864	0.42041	0.96929	3.4707	-3.3248
1237.1	0.46641	9.6801	0.44525	1.0484	3.4434	-3.1728
1237.1	0.46932	9.7251	0.35469	0.68247	3.7298	-2.8915
1237.1	0.47755	9.7183	0.3613	0.58208	3.647	-2.7475
1237.1	0.4824	9.6644	0.31798	0.82701	3.2062	-2.7815
1237.2	0.49628	9.6584	0.39008	0.68075	2.8257	-2.7165
1237.2	0.45912	9.7277	0.38354	0.62616	2.5015	-2.7536
1237.2	0.45499	9.6373	0.33066	0.30836	2.4627	-2.6058
1237.2	0.44917	9.7257	0.27736	0.023187	1.4335	-2.5208
1237.2	0.45469	9.6174	0.44752	-0.13279	0.30354	-2.247
1237.3	0.44691	9.6151	0.47419	0.2075	-0.38108	-2.1987
1237.3	0.40478	9.7184	0.50746	0.37079	-0.302	-2.0866
[truncated: 154 more rows]

## Sheet: YH2_trial3_back
time(s)	accX(m/s^2)	accY(m/s^2)	accZ(m/s^2)	gyrX(rad/s)	gyrY(rad/s)	gyrZ(rad/s)
[truncated: 1,579 more rows]

[truncated: 24 more sheets: YH3_trial1_back, YH3_trial2_back, YH3_trial3_back, YH4_trial1_back, YH4_trial2_back, YH4_trial3_back, YH5_trial1_back, YH5_trial2_back, YH5_trial3_back, YH6_trial1_back, YH6_trial2_back, YH6_trial3_back, YH7_trial1_back, YH7_trial2_back, YH7_trial3_back, YH8_trial1_back, YH8_trial2_back, YH8_trial3_back, YH9_trial1_back, YH9_trial2_back …]
