# Supplementary material for: A novel approach for modelling and classifying sit-to-stand kinematics using inertial sensors
Source: PLoS One. 2022 Oct 18;17(10):e0264126. doi: 10.1371/journal.pone.0264126 (PMC9578638; doi:10.1371/journal.pone.0264126)
Supplement: S3 File — (XLSX) [file pone.0264126.s003.xlsx]

## Sheet: OH1_shank
accX(m/s^2)	accY(m/s^2)	accZ(m/s^2)	gyrX(rad/s)	gyrY(rad/s)	gyrZ(rad/s)
0.92149	9.6519	-0.47041	-0.0541262	0.0874951	0.00450138
0.89095	9.7122	-0.3996	-0.0508048	0.0822382	0.00614932
0.92172	9.6833	-0.44547	-0.0460715	0.070267	0.00847654
0.97049	9.711	-0.41914	-0.0392437	0.0543722	0.0099592
0.99213	9.7088	-0.38921	-0.0311018	0.0366484	0.00984174
1.023	9.706	-0.42087	-0.0244381	0.0214833	0.00895633
0.98597	9.674	-0.407	-0.0201376	0.0109279	0.00657692
0.93254	9.7024	-0.46207	-0.0177535	0.0107017	0.00282132
0.88903	9.6948	-0.41873	-0.0181078	0.0153163	0.00111062
0.92468	9.6852	-0.40935	-0.0192737	0.0184028	-0.000840236
0.88956	9.6882	-0.4514	-0.0183766	0.0168363	-0.000433976
0.91415	9.7027	-0.40605	-0.0172973	0.0122437	0.000628982
0.95634	9.6839	-0.41471	-0.0135933	0.00553723	0.00279096
0.96492	9.6915	-0.47773	-0.0104451	-0.00252724	0.00548068
0.95773	9.6918	-0.46654	-0.0093897	-0.00484381	0.00887797
0.92346	9.687	-0.45618	-0.00901759	-0.00650659	0.0125966
0.9343	9.7012	-0.4734	-0.0111647	-0.00446351	0.0163794
0.94258	9.7037	-0.45535	-0.0122967	-0.000155491	0.0166559
0.96816	9.7007	-0.46855	-0.0149845	0.00892212	0.0142937
0.97118	9.7224	-0.46137	-0.0195669	0.0175318	0.0107186
0.97855	9.6931	-0.51355	-0.0226561	0.0247592	0.0082575
1.0355	9.7016	-0.45734	-0.0248657	0.0302588	0.00729024
0.95588	9.7119	-0.45582	-0.0267454	0.0313025	0.00697119
1.0025	9.7485	-0.45299	-0.0275483	0.0316358	0.00818559
0.94539	9.7347	-0.40013	-0.0280317	0.0327424	0.00724015
0.94282	9.7306	-0.47485	-0.0282778	0.0334772	0.00949773
0.9115	9.6767	-0.40024	-0.0283738	0.0357356	0.0119606
0.9005	9.701	-0.42719	-0.0295711	0.0360777	0.0129957
0.93973	9.703	-0.42135	-0.0304944	0.0382262	0.012688
0.95619	9.7321	-0.44873	-0.034301	0.0437153	0.00964382
1.0628	9.7277	-0.39819	-0.0375508	0.050735	0.00842819
0.97625	9.6948	-0.493	-0.0399611	0.0568454	0.00653835
0.97768	9.7437	-0.4804	-0.0402927	0.0568349	0.0050646
0.99203	9.7375	-0.42815	-0.0392734	0.053716	0.00382087
0.9214	9.6998	-0.54896	-0.037919	0.0515675	0.00227085
0.92254	9.7684	-0.49367	-0.038502	0.0524821	0.00236736
0.96986	9.7009	-0.41241	-0.03868	0.0526217	0.00316463
0.95543	9.7105	-0.43495	-0.0374583	0.0526636	0.00284471
1.0109	9.6919	-0.42494	-0.0345854	0.0515047	0.00236003
0.84739	9.6581	-0.41034	-0.0318715	0.0475393	0.00185965
0.98154	9.7748	-0.49968	-0.0280597	0.0253369	0.00325242
0.98367	9.718	-0.45621	-0.0246894	0.022157	0.00452983
0.91584	9.6247	-0.44026	-0.0218952	0.0182125	0.00739618
0.91908	9.7078	-0.43368	-0.0202336	0.0220173	0.00746634
0.98199	9.6856	-0.48179	-0.0243962	0.017155	0.0063235
0.9508	9.7289	-0.51077	-0.0260473	0.0240541	0.00361807
0.93988	9.7175	-0.50288	-0.0273755	0.0385089	7.71889e-05
1.0354	9.7478	-0.50392	-0.0311978	0.0413067	-0.00181619
0.99608	9.7257	-0.4505	-0.0322258	0.046979	-0.00396713
0.93522	9.7159	-0.43484	-0.03025	0.0403241	-0.0043539
0.93042	9.7483	-0.43891	-0.0256354	0.0288136	-0.00332363
0.88698	9.6744	-0.44937	-0.0233473	0.0179507	0.00104566
0.90885	9.6901	-0.48	-0.0219196	0.01464	0.00490752
0.94342	9.699	-0.49058	-0.0232164	0.017483	0.00743231
0.90845	9.7798	-0.46278	-0.0264243	0.0264662	0.00838893
0.98506	9.7211	-0.51607	-0.0289288	0.033458	0.00850726
0.97519	9.6777	-0.44331	-0.032615	0.0423783	0.00613256
0.98246	9.7234	-0.41908	-0.032341	0.0448881	0.00490333
0.97253	9.7157	-0.40995	-0.0317022	0.0415685	0.00383746
0.92828	9.7513	-0.43544	-0.0295833	0.0369957	0.00269269
0.92486	9.6896	-0.45488	-0.0262026	0.0304036	0.00235096
0.87994	9.7026	-0.42024	-0.0245306	0.0238866	0.00226771
0.90249	9.6684	-0.42741	-0.0230994	0.0198426	0.00361911
0.96481	9.7075	-0.43518	-0.0228376	0.0202022	0.00565609
0.94605	9.7329	-0.41741	-0.0228865	0.0221308	0.00724242
1.02	9.6829	-0.492	-0.0232932	0.0241239	0.0075379
0.95218	9.7627	-0.4634	-0.0256895	0.0272952	0.0071541
0.9547	9.7597	-0.39658	-0.0275221	0.0312309	0.00608422
0.90601	9.6736	-0.55449	-0.0279288	0.0336761	0.00422928
0.93182	9.7008	-0.51547	-0.0284576	0.0328401	0.00510963
0.89344	9.6942	-0.50863	-0.0274034	0.0336674	0.00467696
0.86542	9.6762	-0.45302	-0.0269688	0.0291226	0.00424691
0.92421	9.721	-0.44929	-0.0252497	0.024096	0.00317458
0.91793	9.7091	-0.43668	-0.023733	0.0211761	0.000995518
0.96413	9.7222	-0.39901	-0.0224362	0.0163778	0.00157549
0.94313	9.7088	-0.5048	-0.0212843	0.0161509	0.00116693
0.95528	9.7068	-0.49698	-0.0212983	0.0154441	0.00158368
0.95714	9.7007	-0.46044	-0.0215094	0.0181968	0.00291383
0.93712	9.7153	-0.37486	-0.0222617	0.018785	0.00355157
0.90391	9.7077	-0.44095	-0.0223123	0.0177709	0.00380744
0.90119	9.6499	-0.51365	-0.0226334	0.0186523	0.0036432
0.97182	9.7012	-0.45612	-0.0232478	0.0207363	0.00382559
0.91118	9.7696	-0.49452	-0.0237068	0.0232059	0.00356414
0.96376	9.7159	-0.44107	-0.0245341	0.0255813	0.00421375
0.96295	9.7596	-0.48071	-0.0260106	0.0281783	0.00386119
0.95153	9.7416	-0.47557	-0.0273895	0.0318627	0.00385648
0.89689	9.6974	-0.47273	-0.0280178	0.0356065	0.00272935
0.86977	9.7079	-0.45929	-0.0283738	0.0362103	0.00212564
0.88084	9.7353	-0.44086	-0.0273301	0.0340252	0.00372925
0.87673	9.7102	-0.52834	-0.0257296	0.0322746	0.0048117
0.95938	9.7272	-0.49121	-0.0253823	0.0326219	0.00438601
1.0005	9.7243	-0.48396	-0.023918	0.0298888	0.00457992
0.98392	9.713	-0.47296	-0.0230069	0.0280056	0.00468848
0.95919	9.7158	-0.45141	-0.0239634	0.0286059	0.00490088
0.92966	9.6754	-0.46888	-0.0236789	0.0253003	0.00425075
0.91023	9.7102	-0.46453	-0.0242426	0.0310826	0.00313356
0.89583	9.6889	-0.50508	-0.0239616	0.0255569	0.00291051
0.90348	9.758	-0.38471	-0.0254452	0.0343708	-0.000933838
0.90133	9.6858	-0.53121	-0.0195791	0.00854723	-0.00230942
0.96647	9.7895	-0.38438	-0.0205355	0.0290126	-0.0118639
0.92783	9.6453	-0.75238	-0.0183329	0.00112181	-0.0123761
1.4051	10.257	-0.7049	-0.102046	0.404463	0.00667554
0.5633	9.4393	-0.18508	-0.195477	0.760649	0.122007
0.48474	9.3385	-0.17614	-0.114075	0.426279	0.0476684
1.2388	10.019	-0.32596	-0.0669194	0.223943	-0.0376886
1.0881	9.8321	-0.43769	-0.0735744	0.178914	-0.00964818
0.92026	9.8871	-0.4302	-0.0633869	0.132395	0.014807
0.7452	9.8665	-0.40575	-0.0647273	0.140656	0.0909997
0.95214	10.072	-0.33409	-0.0607252	0.0930348	0.162225
1.3367	10.045	-0.31938	-0.0553793	0.0719564	0.222337
1.6647	9.7147	-0.48646	-0.0561979	0.0827862	0.237627
1.4828	9.4291	-0.50001	-0.0733195	0.104276	0.228743
1.4612	9.3746	-0.48715	-0.0556254	0.140742	0.193958
1.2253	9.7248	-0.61688	-0.0160108	0.194918	0.122175
1.1907	10.139	-0.2551	-0.0206228	0.137857	0.0584895
1.4039	10.455	0.0017542	-0.0416052	0.0147993	0.0468953
0.99697	10.233	-0.091184	-0.0340915	-0.0782379	0.0664464
0.9394	9.9873	-0.40242	0.0130488	-0.154114	0.0680748
1.1547	9.7269	-0.58742	0.0416732	-0.252567	0.0764978
1.3578	9.4762	-0.74315	0.066244	-0.298556	0.106032
1.4773	9.4104	-0.83584	0.089504	-0.26913	0.151708
1.2537	9.4533	-0.83845	0.107744	-0.182195	0.197501
1.1495	9.5348	-0.7498	0.110172	-0.10477	0.214693
1.4477	9.3911	-0.49621	0.0952915	-0.053908	0.213436
1.4664	9.5364	-0.28742	0.0731851	-0.00364233	0.203104
1.5209	9.7287	-0.17947	0.0391076	0.0361405	0.183958
1.4597	9.7513	0.011941	0.00880152	0.095946	0.161146
1.3108	9.752	-0.059856	-0.0256092	0.0960996	0.141023
1.1109	9.5189	-0.14505	-0.0465514	0.0919178	0.119052
1.0728	9.2334	-0.28461	-0.0506547	0.08509	0.0885947
1.1108	9.1581	-0.52082	-0.057636	0.150559	0.0507734
1.2271	8.7008	-0.492	-0.0609626	0.192004	0.0328366
1.7454	9.1009	-0.81308	-0.0408128	0.0529777	0.00345907
1.7852	9.185	-0.48878	-0.0639925	0.181008	0.0493265
1.4994	9.5223	-0.27642	-0.0825244	0.25515	0.110256
1.1846	9.7015	-0.29899	-0.104845	0.201795	0.0872961
1.2992	9.9685	-0.2056	-0.171728	0.120414	0.0304647
1.1474	9.7593	-0.047193	-0.238866	0.175755	-0.0199264
0.30833	9.0696	0.066336	-0.27372	0.419874	-0.0110952
0.12867	7.4842	-0.20389	-0.337442	0.331037	-0.0533338
2.4559	7.831	0.079433	-0.352748	0.174585	-0.171936
0.58757	5.7509	-0.6116	-0.421741	0.267402	-0.400658
5.285	9.6647	-5.0292	-0.206071	0.396294	-0.543112
4.7363	18.068	-1.1145	-0.245742	0.24206	-0.460523
-1.094	10.773	3.7639	-0.0753825	0.216019	-0.368125
0.33942	7.2717	0.52229	0.0455985	0.284244	-0.483317
0.96403	10.08	-0.79511	-0.143794	0.1149	-0.549901
1.1609	10.492	0.55722	-0.0938987	-0.014655	-0.555503
0.85109	10.097	0.83356	-0.0230593	-0.023918	-0.543112
1.3623	9.576	0.81623	0.00116096	-0.100644	-0.508589
0.69186	10.107	0.36577	-0.057348	-0.0996932	-0.473089
0.62548	9.764	-0.38508	-0.0140227	0.134579	-0.37666
0.40126	9.9353	0.16136	-0.0202685	0.330286	-0.315521
-0.032425	9.8285	-0.0017221	-0.0533704	0.36788	-0.253108
0.31126	9.7686	-0.1579	-0.0906349	0.344615	-0.197501
0.37747	9.7815	-0.515	-0.125465	0.392909	-0.15401
1.0081	9.7358	-0.78137	-0.173222	0.527526	-0.141888
0.95175	9.8569	-0.6063	-0.254905	0.657588	-0.165429
0.45022	9.749	-0.33614	-0.319535	0.743144	-0.191166
-0.091622	9.6553	0.094392	-0.352015	0.782204	-0.202196
0.017347	9.5834	0.36199	-0.36802	0.723544	-0.206315
0.091209	9.5953	0.48921	-0.365542	0.630465	-0.219353
-0.15737	9.6301	0.60209	-0.337686	0.533861	-0.224118
-0.18067	9.5352	0.72567	-0.288887	0.447764	-0.223594
-0.31251	9.5266	0.94356	-0.230628	0.395841	-0.212284
-0.25058	9.5122	0.82388	-0.170634	0.363831	-0.179751
-0.39166	9.6439	0.8438	-0.0955236	0.389924	-0.140927
-0.88238	9.5717	1.1112	-0.0327825	0.38406	-0.0899019
-0.95066	9.6038	1.0338	0.0285815	0.348211	-0.0234433
-0.90568	9.6974	0.67289	0.0675687	0.297003	0.0493405
-1.0191	9.7395	0.40678	0.0785485	0.250367	0.133134
-0.96937	9.7463	0.62863	0.0871059	0.223734	0.220435
-0.44398	9.6783	0.44995	0.100093	0.187972	0.29065
0.23291	9.5713	0.45381	0.140623	0.150575	0.329902
-0.42746	9.7941	0.64085	0.186611	0.105163	0.346518
-0.28289	9.5616	0.67271	0.221081	0.0126098	0.367462
-0.25109	9.6427	0.63042	0.23993	-0.101521	0.369835
0.62236	9.6155	0.4611	0.27742	-0.237504	0.368893
0.22933	9.7885	0.4314	0.305904	-0.358438	0.341264
0.13826	9.6156	0.29834	0.318418	-0.460715	0.300703
0.41601	9.7278	0.087471	0.309517	-0.537125	0.260176
0.6466	9.8326	-0.23487	0.264278	-0.61289	0.226666
1.0238	9.6374	-0.48493	0.226282	-0.645318	0.204326
0.97238	9.7761	-0.57076	0.218969	-0.597985	0.194063
1.1949	9.7491	-0.68633	0.182195	-0.559238	0.171657
0.42985	9.8423	-0.55638	0.131317	-0.437763	0.167848
2.0921	9.465	-0.52646	0.11711	-0.29606	0.1545
1.0067	9.6984	-0.31493	0.0953124	-0.157064	0.116227
0.53448	9.7132	-0.048761	0.138028	0.0183417	0.097419
1.3911	9.3352	-0.14346	0.140778	-0.0121007	0.053812
3.4765	9.1833	-0.081431	0.184464	-0.197798	-0.013339
4.741	8.5364	-0.94127	0.200032	-0.638773	-0.032498
0.66063	9.7495	-2.0206	0.33725	-0.855421	0.00570077
-4.7003	11.274	-0.015161	0.402822	-0.325434	-0.0429718
-1.3991	9.9944	-0.070289	0.192684	0.0991434	-0.14451
1.0036	10.043	-1.1854	0.13164	0.143169	-0.095843
-0.22532	10.125	-0.54228	0.0619417	-0.00494225	-0.0103399
0.36601	9.6537	-0.2522	0.0257209	-0.00993616	0.0351387
0.055031	9.8416	-0.19205	0.0688026	-0.0681761	0.046513
1.0673	9.6999	-0.91045	0.0832574	-0.235532	-0.013291
0.93934	9.5793	-1.2107	0.0752848	-0.222617	-0.0959425
0.67315	9.5727	-0.97532	0.0549831	-0.20642	-0.169124
0.70546	9.7059	-0.69886	0.0577023	-0.189874	-0.205635
0.49404	9.792	-0.57641	0.0772308	-0.164209	-0.208131
0.58993	10.003	-0.50929	0.105093	-0.133013	-0.189857
0.3054	9.8568	-1.2494	0.0992098	-0.115979	-0.155893
0.43411	9.7441	-0.85118	0.0592627	-0.117803	-0.141707
0.79029	9.5043	-1.0816	0.00600097	-0.128715	-0.159986
0.50399	9.6175	-1.3382	-0.0211394	-0.0528887	-0.193662
0.56574	9.8238	-0.87467	-0.0290824	0.0411234	-0.221814
0.18501	9.8396	-0.69528	-0.0300773	0.121812	-0.222948
-0.045847	9.6899	-0.81404	-0.0201917	0.182509	-0.199194
0.23161	9.8361	-1.2995	-0.0219231	0.188688	-0.166019
0.046332	9.9503	-1.0448	-0.0479861	0.180711	-0.110259
-0.31357	9.7537	-0.91532	-0.0629889	0.12924	-0.0526863
0.08775	9.7241	-0.84472	-0.0557633	0.0548243	-0.0232146
-0.15707	9.7621	-0.9286	-0.042874	0.0368474	0.0161008
-0.1983	9.6966	-0.81782	-0.0149247	-0.0012984	0.0668496
0.075646	9.661	-0.95972	-0.00692843	-0.100131	0.0933734
-0.067905	9.6278	-0.85236	0.00187117	-0.107188	0.113445
-0.022379	9.5164	-0.8059	0.0141318	-0.085371	0.128402
0.29538	9.5537	-0.91871	0.0157108	-0.0868493	0.119107
0.44877	9.6069	-1.1101	0.0128041	-0.0452581	0.0914308
0.30138	9.5745	-1.2639	0.000275587	-0.000840202	0.0630448
0.018151	9.4846	-0.89273	-0.0112427	0.0384356	0.0414847
-0.10828	9.374	-0.75048	-0.0257139	0.0558628	0.0228551
-0.21819	9.5144	-0.64113	-0.0235637	0.0368596	0.0184429
0.075554	9.6078	-0.776	-0.00932006	0.0037734	0.0191759
0.01975	9.5743	-0.93463	0.000179367	0.00272882	0.0280562
0.29142	9.7802	-1.17	0.0121459	-0.00513319	0.0415947
0.59405	9.8936	-1.3865	0.00439561	0.0204692	0.0544316
0.013496	9.8248	-0.89116	-0.00565434	0.049775	0.0763913
0.27393	9.8763	-0.80329	0.00320565	0.00388615	0.0915809
0.42367	9.8772	-1.111	0.00919876	-0.033053	0.0925182
0.28803	9.7694	-0.93173	0.017935	-0.0322345	0.089792
0.5235	9.7444	-1.1653	0.014484	-0.0552903	0.0761697
0.54508	9.6844	-1.1785	0.00487872	-0.0626085	0.0559989
0.39875	9.693	-1.044	-0.000649681	-0.0441656	0.0378824
0.42084	9.6432	-1.0442	-0.00387114	-0.0334876	0.0198758
0.33349	9.7264	-1.0614	-0.00964015	-0.00895755	0.00992394
0.22702	9.7274	-1.0268	-0.0142581	-0.00815365	0.0170552
0.32108	9.7245	-1.0531	-0.0200556	-0.00899298	0.0230331
0.24391	9.7236	-1.0105	-0.0247784	0.00460418	0.028969
0.32979	9.6965	-1.0086	-0.0209125	-0.00388563	0.0290999
0.40703	9.7101	-1.0808	-0.0178984	0.00675076	0.0208497
0.36991	9.7913	-1.0671	-0.0135251	0.0235078	0.0156373
0.43669	9.7335	-1.1116	-0.0147416	0.0321106	0.011006
0.3299	9.7188	-1.068	-0.0190381	0.0416959	0.00999812
0.25144	9.7271	-0.94049	-0.0169585	0.0367898	0.018579
0.34371	9.6698	-0.9675	-0.0114511	0.0158984	0.0254172
0.43508	9.7555	-1.1724	-0.0108877	0.00432545	0.0308731
0.26821	9.7539	-1.1127	-0.0130531	0.00637098	0.0323759
0.32302	9.6997	-1.0438	-0.0168346	-0.00647988	0.0293756
0.47979	9.718	-1.0383	-0.0182247	0.00485271	0.0274593
0.4805	9.7652	-1.0964	-0.0170082	0.0360201	0.0173154
0.42444	9.7346	-1.1145	-0.0194849	0.0576081	0.0111797
0.50752	9.7499	-1.0989	-0.0255429	0.0391006	0.00735796
0.37649	9.7405	-1.0906	-0.0293215	0.0439683	0.0053442
0.2889	9.7705	-1.0492	-0.0257331	0.0449702	0.0111823
0.404	9.7088	-1.0948	-0.0238412	0.0212651	0.0109434
0.29554	9.6907	-1.0837	-0.0246563	0.025206	0.00978135
0.32553	9.6772	-1.0193	-0.0244748	0.0138429	0.010273
0.39527	9.7223	-1.1258	-0.0244329	0.0052976	0.00674465
0.35463	9.7316	-1.0983	-0.0262794	0.00288939	0.00523267
0.37699	9.6846	-1.1555	-0.0268798	-0.00317371	0.00341718
0.35357	9.7526	-1.0988	-0.0248744	-0.00285658	0.00482985
0.38787	9.734	-1.0947	-0.0192248	0.00489268	0.00436507
0.39004	9.6618	-1.1691	-0.0225043	0.0230366	0.00118553
0.36566	9.7101	-1.1712	-0.0328017	0.0248273	-0.000810688
0.30987	9.7317	-1.0795	-0.0325993	0.030915	0.00109832
0.28851	9.7436	-1.0589	-0.0319954	0.0260176	0.00435407
0.37902	9.719	-1.0891	-0.0326185	0.0119506	0.00546497
0.37619	9.7133	-1.0715	-0.030833	0.0104819	0.00866172
0.36824	9.7215	-1.1306	-0.0303268	0.00419769	0.0128301
0.41658	9.7361	-1.0817	-0.0293931	0.00246824	0.0153154
0.4338	9.7508	-1.1319	-0.0355297	0.00395265	0.0105699
0.33673	9.6682	-1.0733	-0.0390448	0.0112726	0.011046
0.38289	9.7027	-1.0774	-0.0390832	0.0140235	0.0124669
0.36762	9.718	-1.1455	-0.0403922	0.0221971	0.00951711
0.41222	9.7264	-1.0645	-0.0410327	0.0239773	0.00991364
0.4408	9.7154	-1.1054	-0.0454623	0.0225915	0.00878599
0.37573	9.6828	-1.0808	-0.0468691	0.0317807	0.0079423
0.34741	9.6748	-1.0153	-0.0469267	0.0312065	0.0107296
0.40301	9.7231	-1.0687	-0.0452529	0.0241623	0.0109654
0.33391	9.7099	-1.0449	-0.0482549	0.0295833	0.00814266
0.3362	9.6852	-0.97584	-0.0522761	0.0258204	0.0106762
0.38521	9.6979	-0.91597	-0.0545276	0.0233054	0.00994838
0.4661	9.7114	-1.0492	-0.0552781	0.0269165	0.00411933
0.47431	9.7145	-1.111	-0.061008	0.033814	-0.00834372
0.43051	9.7752	-1.0364	-0.0675024	0.0523093	-0.0167182
0.34949	9.7599	-1.0182	-0.0713421	0.0506809	-0.0156544
0.37545	9.7422	-0.98127	-0.0713735	0.035486	-0.0129516
0.4211	9.7662	-1.0045	-0.0759183	0.0389139	-0.0159952
0.52489	9.759	-1.1095	-0.0865997	0.0472705	-0.0337372
0.43971	9.719	-1.1143	-0.1015	0.0657518	-0.0517263
0.059745	9.7297	-0.90591	-0.11043	0.0848352	-0.046232
0.12488	9.6921	-0.72825	-0.1045	0.0579746	-0.019532
0.31305	9.6419	-0.82531	-0.0953421	0.035294	0.00464118
0.29616	9.6956	-0.89124	-0.086022	0.0472513	0.0224327
0.24152	9.6971	-0.93278	-0.0822766	0.0407377	0.0315398
0.4112	9.703	-0.80724	-0.0902283	0.0320373	0.0294036
0.62982	9.6659	-1.113	-0.0999114	0.0359433	-0.00528625
0.23874	9.6188	-0.95905	-0.113612	0.0825733	-0.0358857
0.10296	9.6027	-0.68273	-0.114246	0.103885	-0.0324317
0.33419	9.7528	-0.6628	-0.103798	0.0736773	-0.0337826
0.47972	9.7889	-0.87024	-0.0967803	0.0943316	-0.0546986
0.49385	9.6234	-1.0094	-0.100409	0.1298	-0.0668915
-0.1466	9.8302	-0.53137	-0.112427	0.169292	-0.0587862
0.327	9.5274	-0.69518	-0.120143	0.152303	-0.0543949
0.10228	9.947	-0.77079	-0.0963317	0.0483334	-0.0664621
-0.010663	9.5429	-0.36436	-0.117215	0.141082	-0.0443907
0.32275	10.177	-1.1505	-0.0866381	0.0702495	-0.0528887
-0.13789	9.9181	-0.93701	-0.14251	0.301279	0.0279968
-0.24565	9.0931	0.0085082	-0.19237	0.488203	0.13661
0.12238	9.9313	-0.54214	-0.112621	0.21375	0.103594
0.84189	9.5345	-0.75055	-0.111673	0.177989	0.0276338
0.98313	9.7131	-1.022	-0.100721	0.131833	-0.0644882
0.55115	9.5231	-0.96271	-0.117504	0.136075	-0.110591
-0.21984	9.7463	-0.63265	-0.127549	0.102383	-0.125447
0.16134	9.6594	-0.60815	-0.133989	0.104612	-0.118085
0.22836	9.7832	-0.65088	-0.111535	0.109113	-0.115668
0.33281	9.6137	-0.40246	-0.0925094	0.0924571	-0.136923
0.37917	9.6375	-0.55259	-0.0564614	0.00558977	-0.178826
-0.13668	9.6924	-0.33084	-0.0453995	-0.0778015	-0.222721
0.14097	10.19	-0.85486	-0.0509619	-0.127344	-0.249076
-0.1866	9.8308	-0.78295	-0.141068	0.0874113	-0.199561
-0.27887	9.3368	-0.12492	-0.195041	0.215775	-0.193016
0.16005	9.5422	-0.77378	-0.137624	0.109085	-0.235253
-0.21095	9.7426	-0.82746	-0.149751	0.122629	-0.247435
-0.18679	9.6683	-0.67793	-0.183242	0.161855	-0.241327
0.16733	9.4418	-0.57916	-0.211237	0.269374	-0.21958
-0.77032	10.001	0.04244	-0.224205	0.300266	-0.187745
-0.89277	9.7442	0.046735	-0.213105	0.235393	-0.13993
-0.55073	9.5975	-0.16872	-0.188426	0.187309	-0.107039
-0.46453	9.7051	0.24915	-0.178111	0.158748	-0.0891706
-0.53573	9.6836	0.26587	-0.124309	0.131086	-0.064078
0.069213	9.587	-0.23305	-0.0610359	0.101905	-0.040448
-0.5844	9.7292	-0.31811	-0.0512429	0.128851	-0.0273022
-0.6093	9.6001	-0.17162	-0.0522517	0.151589	-0.00138094
-0.091059	9.779	-0.24343	-0.0522918	0.122307	0.0197659
-0.6237	9.7513	-0.30652	-0.0690766	0.10747	0.0264714
-0.43215	9.7445	0.018908	-0.0814999	0.074187	0.0273615
-0.44037	9.6782	0.019931	-0.0616625	0.0289568	0.0326883
-0.38094	9.624	0.0057894	-0.0392228	-0.0300668	0.0340374
-1.2377	9.7226	-0.067273	-0.0085556	-0.0167876	0.0529463
-1.0742	9.6397	0.12173	0.0168801	-0.0391303	0.0877586
-0.41068	9.642	-0.02923	0.0296008	-0.0817582	0.124056
-0.48698	9.7938	-0.38773	0.0471658	-0.0924606	0.166593
-0.63785	9.849	-0.15707	0.0520178	-0.115237	0.198043
0.11793	9.6507	-0.47102	0.0621983	-0.124674	0.229179
0.2711	9.8001	-0.30027	0.0544665	-0.137872	0.2485
-0.46763	9.6659	-0.4751	0.0468569	-0.149638	0.276827
0.11669	9.6623	-0.26023	0.0585907	-0.141621	0.312187
0.38201	9.7261	0.12818	0.0571246	-0.189909	0.322275
0.16667	9.7643	0.04889	0.0847933	-0.202755	0.339309
-0.21245	9.8482	0.14404	0.115094	-0.163326	0.362976
-0.095631	9.6989	-0.46975	0.138076	-0.156553	0.398843
0.24566	9.781	-0.5562	0.153029	-0.169423	0.426925
0.29947	9.7493	-0.76347	0.15915	-0.149004	0.436123
0.95782	9.6997	-0.84564	0.131788	-0.129296	0.430573
1.2996	9.6877	-0.76498	0.0589031	-0.104783	0.406208
0.98569	9.6251	-0.77495	0.0166653	-0.022595	0.388126
1.2511	9.5564	-0.74124	-0.00593656	0.0227207	0.357792
1.1873	9.6099	-0.45672	-0.00644288	0.0400361	0.321594
0.79887	9.7595	-0.15959	-0.00386713	0.00126453	0.291627
1.0249	9.7374	-0.25801	0.0303199	-0.0319325	0.261293
1.4304	9.6296	-0.53387	0.0613047	-0.0380778	0.240454
1.0463	9.7523	-0.58411	0.0568227	-0.061659	0.228935
0.63603	9.8497	-0.72868	0.0313671	-0.0272254	0.235166
1.4454	9.6201	-0.80605	0.00883259	0.0379225	0.255342
1.3341	9.6975	-0.71668	-0.0141703	0.0769236	0.274802
1.6427	9.5726	-0.53176	-0.00714241	0.0718814	0.301052
1.0846	9.7973	-0.4258	-0.0018127	0.0362278	0.307038
0.62842	9.8689	-0.58886	0.012916	0.0702478	0.309377
1.4649	9.6158	-0.64464	0.00516076	0.0272882	0.30264
0.68203	10.015	-0.49297	-0.0136172	0.0599905	0.281609
1.0825	9.7153	-0.40739	-0.0144004	0.130079	0.243648
2.8341	9.3014	-1.0346	-0.0316062	0.126034	0.213855
1.7683	9.7287	-1.0337	-0.0335924	0.1027	0.201673
0.041574	10.06	-0.12484	-0.0541698	0.13619	0.170384
1.2924	9.4535	-0.16336	-0.0540668	0.232146	0.138118
1.7282	9.4846	-0.56734	-0.0408756	0.148573	0.117708
1.2424	9.7113	-0.4235	-0.031114	0.01281	0.114092
1.6816	9.4841	-0.55622	0.0055306	-0.0416174	0.0958727
2.2056	9.3811	-0.97406	0.0481606	-0.100945	0.0729268
1.7188	9.64	-0.76748	0.0728867	-0.148096	0.0600044
1.095	9.7892	-0.17607	0.0579746	-0.111013	0.0409245
1.8636	9.6653	-0.58826	0.0276041	-0.0652596	-0.00195512
2.1824	9.6173	-1.1272	0.00198374	-0.0395527	-0.0377986
1.9901	9.5478	-1.1784	-0.0196838	0.0100625	-0.0662073
1.8122	9.64	-1.0569	-0.019984	0.0764891	-0.089853
1.5767	9.7358	-0.70696	-0.0239773	0.135441	-0.0852314
1.3335	9.8763	-0.35279	-0.0325399	0.134685	-0.0740997
1.306	9.8496	-0.24023	-0.0371127	0.0824878	-0.0588857
1.528	9.717	-0.37198	-0.0388074	0.0316585	-0.0439928
1.8849	9.6669	-0.83532	-0.0125863	0.00912772	-0.0189229
2.6367	9.8006	-1.2038	0.0253055	0.0143623	-0.00904866
3.1436	9.8194	-1.0891	0.0313688	0.025981	0.0565155
1.873	9.9825	-0.97824	0.0399	0.0815784	0.1589
0.98045	10.126	-0.7344	0.0448218	0.0943368	0.192772
0.73676	10.119	-0.49929	0.0305974	0.0352173	0.177116
0.92666	10.107	-0.29325	0.00924641	-0.008472	0.0988921
1.846	9.7109	-0.34906	-0.00242112	-0.0619697	0.0507856
2.1549	9.7854	-0.4472	-0.0247959	-0.0733091	0.0499705
2.0892	10.281	-0.57948	-0.0728849	-0.0830899	0.101693
1.9371	9.9881	-0.90076	-0.0852471	-0.0360707	0.147309
1.8465	9.4269	-1.0157	-0.0684117	-0.00122351	0.15706
1.5216	8.9339	-0.954	-0.0352644	-0.0229424	0.164721
1.3902	8.8367	-0.97847	-0.0126083	-0.108816	0.149133
1.2907	8.9311	-0.73519	0.000480158	-0.178861	0.104503
1.1107	8.7104	-0.43004	0.0300773	-0.255743	0.0596798
1.0992	8.6992	0.049855	0.0510072	-0.315364	0.0268344
0.77474	9.0877	0.24184	0.0378894	-0.258187	-0.0390186
1.1519	9.2288	0.021236	0.00591108	-0.164614	-0.135497
1.6493	9.0754	-0.56077	-0.055758	0.00505971	-0.230209
1.7187	8.8649	-1.4901	-0.117023	0.112514	-0.275186
1.6689	9.3158	-1.8588	-0.123391	0.101884	-0.301645
1.7916	9.8619	-1.8974	-0.0930016	0.113045	-0.298975
1.6419	9.8203	-1.3405	-0.0706544	0.110514	-0.259548
1.3014	9.3478	-0.69751	-0.0570007	0.127142	-0.215984
1.1231	9.1576	-0.41255	-0.0800129	0.147529	-0.204605
1.3101	9.6518	-0.19331	-0.119599	0.167843	-0.217869
1.3576	9.865	-0.37503	-0.146032	0.184516	-0.202371
1.2372	9.6032	-0.89765	-0.138281	0.1923	-0.171049
1.2728	9.4302	-1.2393	-0.0952444	0.169114	-0.134507
1.6914	9.845	-1.1846	-0.0431184	0.144532	-0.0954224
2.0685	11.093	-0.49823	-0.0191532	0.125437	-0.0550704
1.7819	11.508	0.10922	-0.0309028	0.152685	-0.0244765
1.1558	10.19	-0.11924	-0.0462844	0.129476	-0.00207136
1.0618	9.2103	-0.62333	-0.0535275	0.0282255	0.0229284
1.3908	9.3488	-0.93842	-0.0513249	-0.0156039	0.030257
1.5752	9.7762	-0.91815	-0.0400029	0.00453402	0.031559
1.5663	9.8158	-0.74239	-0.0292988	0.0132395	0.0370115
1.3942	9.74	-0.63631	-0.0138443	0.041195	0.0360515
1.3387	9.5966	-0.7178	-0.017565	0.0289899	0.0363133
1.3655	9.6544	-0.74122	-0.018668	0.0393013	0.0259077
1.36	9.6872	-0.6664	-0.0238028	0.0563218	0.0109153
1.3445	9.7342	-0.59706	-0.0257506	0.049508	-0.00526391
1.2963	9.7574	-0.5323	-0.0256214	0.0564405	-0.0166763
1.2196	9.6733	-0.5211	-0.0269863	0.0380203	-0.0205059
1.1894	9.703	-0.52781	-0.0237574	0.0109643	-0.0151179
1.27	9.6304	-0.60331	-0.0185022	-0.0133642	-0.00989829
1.2198	9.6656	-0.64968	-0.00563776	-0.0344231	0.000106041
1.225	9.6586	-0.54292	0.00382332	-0.062968	0.00810932
1.2192	9.6889	-0.56468	0.0113061	-0.0881775	0.0104524
1.3259	9.7081	-0.66357	0.014567	-0.105769	0.0113717
1.3713	9.7445	-0.79354	0.0125165	-0.102334	0.00619836
1.3557	9.8017	-0.77014	0.00767875	-0.076969	0.00307719
1.3333	9.6946	-0.79561	-0.000700104	-0.0538312	0.00652404
1.3361	9.6105	-0.85125	-0.00819502	-0.0342573	0.0059123
1.3166	9.6759	-0.70239	-0.0166124	-0.00935444	0.0096796
1.2552	9.693	-0.54877	-0.0231431	0.00768119	0.0145615
1.2976	9.7343	-0.64956	-0.0310861	0.0146377	0.0176226
1.2602	9.7524	-0.71205	-0.0364529	0.0234084	0.0187396
1.2446	9.6096	-0.73373	-0.0356798	0.0159495	0.0204657
1.2571	9.6505	-0.67831	-0.0296881	0.00853291	0.0177116
1.2677	9.6385	-0.69398	-0.0253509	0.00814824	0.0126325
1.306	9.6383	-0.69851	-0.0191114	0.00410414	0.0114942
1.2999	9.656	-0.67628	-0.0138745	-0.00475969	0.0117796
1.2903	9.6658	-0.72945	-0.0113268	-0.00961554	0.00856939
1.263	9.6789	-0.71768	-0.00454065	-0.00777771	0.00789727
1.2425	9.6832	-0.73637	-0.000626748	-0.0159568	0.0060617
1.3055	9.6785	-0.72718	-0.000483613	-0.0156382	0.00591283
1.2076	9.7047	-0.67211	-0.00520038	-0.00566778	0.0114935
1.283	9.7199	-0.71417	-0.0121567	0.0014699	0.0187797
1.4062	9.6592	-0.82691	-0.0204779	0.0163033	0.0217677
1.3152	9.639	-0.89491	-0.0278275	0.0280649	0.0227312
1.3826	9.6245	-0.83965	-0.0329797	0.0380639	0.0210871
1.3016	9.6843	-0.76183	-0.0370813	0.0544787	0.0159893
1.3007	9.7036	-0.64165	-0.041284	0.0559553	0.0124962
1.2196	9.6456	-0.68756	-0.0424272	0.0584476	0.00609801
1.2452	9.6655	-0.72747	-0.0398965	0.0574667	0.00199282
1.2726	9.6337	-0.75489	-0.0345505	0.0477487	0.00345662
1.2618	9.6835	-0.70823	-0.0286653	0.0319954	0.00548278
1.3279	9.7204	-0.77678	-0.0248395	0.0209823	0.00988432
1.3454	9.6844	-0.77687	-0.0223071	0.0136328	0.014419
1.3873	9.698	-0.72668	-0.0204971	0.012481	0.0168114
1.3282	9.7187	-0.77299	-0.0190171	0.0127934	0.0181811
1.3732	9.7249	-0.71367	-0.0202563	0.012395	0.0171253
1.3055	9.6689	-0.74038	-0.0240105	0.0261607	0.0138249
1.2965	9.6632	-0.76552	-0.0279235	0.0271416	0.00881199
1.2546	9.6348	-0.78128	-0.0282307	0.0273039	0.00801525
1.2825	9.637	-0.80162	-0.0278345	0.0285449	0.00792833
1.3298	9.6672	-0.73127	-0.0261293	0.0333061	0.0082027
1.3312	9.6707	-0.72941	-0.025206	0.0314578	0.00942652
1.3738	9.7374	-0.65447	-0.0243439	0.0262148	0.00833168
1.3705	9.6912	-0.74258	-0.0244678	0.0239128	0.00769969
1.291	9.6768	-0.72515	-0.0235829	0.0228987	0.00847794
1.2632	9.6209	-0.77757	-0.0225147	0.0263562	0.00795765
1.2282	9.6228	-0.83949	-0.0216386	0.0251729	0.00744819
1.3195	9.698	-0.80927	-0.0219161	0.0220889	0.0040647
1.3316	9.6481	-0.76681	-0.0213716	0.0254102	0.000303146
1.34	9.6846	-0.73958	-0.0188827	0.0232338	-0.00217259
1.3525	9.6502	-0.71942	-0.0198269	0.024391	-0.00379784
1.3004	9.6655	-0.79118	-0.0190363	0.022965	-0.00178111
1.2924	9.6712	-0.71741	-0.0228568	0.0274348	0.00227696
1.2215	9.7018	-0.75559	-0.0226806	0.0155566	0.00314386
1.1691	9.6648	-0.78766	-0.0293687	0.0398843	0.00801211
1.1823	9.74	-0.73294	-0.0348891	0.0814894	0.0227224
1.3331	9.8763	-0.81121	-0.0578262	0.13319	0.0477435
1.436	9.8321	-0.59954	-0.0981922	0.27098	0.0883608
1.2634	9.7508	-0.50299	-0.0961292	0.2951	0.131573
1.3495	9.6477	-0.39241	-0.100068	0.201743	0.136542
1.4537	9.8028	-0.63406	-0.0955428	0.13272	0.123524
1.3005	9.7768	-0.7615	-0.0877621	0.125667	0.129741
1.5546	9.6785	-0.7017	-0.0801211	0.0862873	0.129085
1.6906	9.6534	-0.78248	-0.0817442	0.07148	0.107703
1.5002	9.7564	-0.78155	-0.0729478	0.0895319	0.100938
1.7811	9.7655	-0.67656	-0.0703682	0.0419595	0.0857096
1.7314	9.9316	-0.64257	-0.079299	0.0616485	0.0874497
1.5949	9.7014	-0.57045	-0.08901	0.111497	0.0948517
1.4754	9.4109	-0.56228	-0.0822731	0.085008	0.0873974
1.4925	9.394	-0.53404	-0.0772692	0.0559535	0.0862734
1.5527	9.5158	-0.53298	-0.0666716	0.0424534	0.0676001
1.6508	9.6972	-0.5751	-0.0489495	0.0628615	0.0565888
1.7597	9.9237	-0.68269	-0.0462826	0.00826797	0.0564684
1.9772	10.151	-0.59059	-0.0561629	0.00296619	0.0758433
1.8653	10.065	-0.50684	-0.0702233	0.0433889	0.110781
1.7164	10.092	-0.54194	-0.076606	0.0458236	0.132285
1.6982	9.8364	-0.44313	-0.0792571	0.0560163	0.145513
1.6615	9.6576	-0.46982	-0.0754261	0.0447572	0.149212
1.6592	9.5498	-0.53532	-0.0650467	0.0466684	0.145908
1.6622	9.5648	-0.51924	-0.0434936	0.0218568	0.128027
1.9554	9.7202	-0.59832	-0.0318837	-0.0277856	0.110706
2.0056	9.7464	-0.48475	-0.00937469	-0.043813	0.0980596
1.9787	9.619	-0.62106	-0.0138569	-0.0609085	0.108895
1.9659	9.5908	-0.6127	-0.0193784	-0.0542623	0.137773
1.7565	9.3173	-0.60857	-0.0225881	-0.0270945	0.155434
1.6996	9.004	-0.6284	-0.0250333	0.017839	0.153106
1.6996	9.0374	-0.63295	-0.0119974	0.0665058	0.13146
1.6208	8.9712	-0.49254	-0.0145744	0.0810496	0.121117
1.5439	9.1228	-0.6999	-0.000343044	0.0418129	0.100824
1.2608	9.0398	-0.56256	0.0187379	0.0954538	0.0682843
1.5403	9.1601	-0.60389	0.0204413	0.084069	0.0300703
1.4792	9.6078	-0.56725	-0.00272568	0.130236	-0.0118855
0.59179	9.5578	-0.3602	-0.0384339	0.323392	-0.0339903
1.5478	9.2188	-0.53849	0.0156382	0.293983	-0.107472
2.0957	9.7237	-0.56141	-0.0109053	0.143239	-0.204937
0.92673	9.9549	-0.38317	-0.0564492	0.340618	-0.231012
1.077	9.7588	-0.28964	-0.0572241	0.45684	-0.245481
1.4158	10.304	-0.32805	-0.119244	0.183504	-0.305328
0.93234	10.425	-0.085741	-0.171292	0.205443	-0.35856
1.1261	10.615	-0.14949	-0.21026	0.293198	-0.40996
2.0757	9.9967	-0.7821	-0.262742	0.297631	-0.411182
3.5325	8.9577	-1.0156	-0.229319	0.356082	-0.397569
3.3458	7.6377	-0.78691	-0.126589	0.493527	-0.378911
3.0824	7.5518	0.039759	-0.0223018	0.492148	-0.314945
1.491	7.9693	0.57925	-0.00401688	0.3672	-0.268973
0.24686	8.1985	0.038883	0.00214222	0.205862	-0.319884
1.7295	8.8851	-1.9121	0.0243316	-0.00367863	-0.394951
2.648	12.508	-2.3267	0.0754401	-0.156245	-0.305118
0.27922	12.433	1.5189	0.130135	-0.0713159	-0.192999
-1.1685	9.7231	1.8102	0.0709476	-0.011482	-0.225095
0.80859	9.8266	-2.0891	-0.0802188	-0.0706021	-0.279864
1.8255	9.8195	-1.0851	-0.183137	-0.0374478	-0.258658
1.0091	10.363	0.83078	-0.173191	0.115947	-0.262812
0.76722	9.8053	0.75106	-0.104945	0.0695758	-0.265081
0.33509	10.013	0.68043	-0.106746	-0.0810234	-0.295153
0.72311	9.8118	-0.21294	-0.0924518	-0.184848	-0.271486
1.2461	9.7584	-0.32564	-0.0669124	-0.134926	-0.251397
0.92748	9.8342	-0.43641	-0.0570199	-0.0357339	-0.239285
0.81593	9.8302	-0.55524	-0.0867149	0.0159848	-0.235323
0.82655	9.7856	-0.5304	-0.120717	0.0414114	-0.244014
0.7469	9.6035	-0.41819	-0.142501	0.0948377	-0.256354
0.42393	9.7366	-0.2395	-0.142558	0.178355	-0.27002
0.60679	9.7119	-0.225	-0.135373	0.218934	-0.266913
0.43574	9.7098	-0.093899	-0.128086	0.201795	-0.281714
-0.16978	9.7596	0.053909	-0.122684	0.164754	-0.283319
0.1909	9.6797	-0.11307	-0.10536	0.177221	-0.267454
-0.086128	9.7618	-0.00054319	-0.0894848	0.189997	-0.247749
-0.3193	9.79	-0.12553	-0.0870797	0.191986	-0.206088
-0.2944	9.7749	-0.18597	-0.0944502	0.206333	-0.163358
-0.24088	9.7676	-0.11673	-0.103688	0.22499	-0.11733
-0.46237	9.7403	0.029159	-0.110525	0.23829	-0.0720646
-0.32041	9.7633	0.16411	-0.115078	0.208759	-0.0231239
-0.39019	9.7423	0.082649	-0.109338	0.156849	0.0320914
-0.57544	9.7223	0.28609	-0.072508	0.115551	0.0933385
-0.62696	9.7122	0.46973	-0.0124451	0.0771645	0.154593
-0.38614	9.6999	0.50024	0.0570443	0.0208148	0.224222
-0.16476	9.7934	0.46983	0.106606	-0.0624985	0.266739
0.036429	9.7142	0.20265	0.152439	-0.138221	0.291016
0.40868	9.6618	-0.0016509	0.179751	-0.209143	0.284942
0.54399	9.6362	-0.033898	0.18675	-0.263545	0.261974
0.37005	9.7061	-0.23178	0.196524	-0.296479	0.240681
0.46234	9.768	-0.43043	0.167873	-0.304385	0.225182
1.2393	9.68	-0.64896	0.145784	-0.280213	0.204814
0.66716	9.7188	-0.38282	0.125824	-0.233281	0.161377
0.38917	9.6341	-0.2996	0.122541	-0.174343	0.15461
1.0344	9.6561	-0.13864	0.116124	-0.169211	0.128341
0.71579	9.6061	-0.11163	0.11311	-0.1704	0.10986
1.9515	9.5162	-0.41787	0.145906	-0.193313	0.0789692
1.4612	9.5641	-0.19177	0.154655	-0.269601	0.0410309
-0.63266	9.7219	-0.62942	0.18771	-0.160589	0.069211
1.8381	9.3753	-1.1194	0.236876	-0.0798157	0.0951658
0.29906	9.79	-1.4119	0.19909	-0.183312	0.116078
0.90741	9.2591	-1.4721	0.199282	-0.131062	0.127158
1.4744	9.3264	-1.7476	0.232268	-0.187955	0.117476
-0.91794	10.237	-0.88058	0.255795	-0.164337	0.146018
-0.85574	10.023	0.10476	0.18963	-0.071466	0.141949
0.79166	9.9152	-0.53361	0.170119	0.00278258	0.119361
-0.031474	10.171	-0.217	0.117225	0.0643032	0.110689
0.90928	9.4916	-0.70986	0.0969338	0.0980509	0.0586151
0.71558	9.6323	-0.82308	0.0966214	0.00604041	-0.00533687
0.69023	9.6323	-0.90935	0.0959407	-0.0353953	-0.0610411
1.2561	9.5779	-1.3258	0.0951868	-0.0307859	-0.135251
0.50415	9.7262	-0.9552	0.0713089	-0.00738641	-0.183486
0.24737	9.8399	-0.77747	0.0602889	0.03121	-0.191812
0.39813	10.034	-0.67802	0.0466596	-0.0311018	-0.179088
0.21082	10.173	-0.50991	0.0312292	0.0548051	-0.107776
-0.29807	9.7838	-0.69439	0.0518869	0.0507158	-0.0271364
0.65889	9.8376	-1.1982	0.0589502	-0.18031	-0.0110612
0.30269	9.5561	-1.1304	0.0382175	-0.197798	0.00824127
0.82694	9.6395	-1.3295	0.0431096	-0.157987	-0.0172468
0.62863	9.6299	-1.3757	0.0233036	-0.0697626	-0.0522133
0.29832	9.7629	-1.0389	0.00249896	-0.0422317	-0.0581823
0.53831	9.7272	-1.2472	0.00900764	-0.0571752	-0.0527491
0.33204	9.7752	-1.0741	0.0130657	-0.0870902	-0.0411147
0.39376	9.8058	-1.035	0.00921185	-0.135687	-0.0223961
0.62329	9.7707	-1.2885	-0.00635509	-0.159727	-0.026632
0.56357	9.6918	-1.3187	-0.023548	-0.126119	-0.037556
0.46242	9.6901	-1.2985	-0.0410065	-0.0874811	-0.0543914
0.64641	9.7346	-1.1974	-0.0583708	-0.0390133	-0.0765292
0.53004	9.8403	-1.2295	-0.0655266	0.0134055	-0.0966284
0.19729	9.682	-0.93916	-0.0649594	0.0514663	-0.091635
0.31975	9.7329	-0.94363	-0.0540371	0.0436856	-0.0772273
0.31479	9.786	-1.0436	-0.0511696	0.0252619	-0.0693838
0.16963	9.7649	-1.1954	-0.0652631	0.0435529	-0.0488657
0.18459	9.6738	-1.0524	-0.0595192	0.0265883	-0.0181968
0.10081	9.6271	-1.0892	-0.0515448	0.0135591	0.00304543
0.23384	9.6949	-1.1519	-0.0442162	0.005913	0.015587
0.40579	9.6851	-1.2499	-0.04885	0.0103486	0.0168199
0.26226	9.6562	-1.0602	-0.0548435	0.0402403	0.0137837
0.41487	9.6868	-1.0461	-0.0547545	0.0353866	0.00370725
0.35652	9.7474	-1.0172	-0.0537841	0.03746	-0.00621459
0.20899	9.7001	-0.95348	-0.0494522	0.0225723	-0.00513999
0.30688	9.6374	-1.0247	-0.043984	0.00304246	0.000931953
0.29282	9.7054	-1.1166	-0.0409559	0.00334772	0.000810845
0.18783	9.6109	-0.94575	-0.0436507	0.00475689	0.00329954
0.2683	9.7269	-0.96447	-0.0423644	0.00250839	0.00891409
0.29388	9.7971	-1.0669	-0.0388091	0.00296531	0.0109101
0.29623	9.7605	-0.98996	-0.0394252	0.00664866	0.0118611
0.33288	9.7584	-0.99931	-0.0426262	0.00566377	0.0131879
0.34364	9.7938	-1.0605	-0.0453855	0.00286827	0.0141482
0.37143	9.6909	-1.0173	-0.0508781	0.00447101	0.0117749
0.34743	9.6915	-1.0234	-0.0538155	0.0153661	0.0104139
0.25431	9.7472	-1.0066	-0.0561507	0.0225811	0.0137157
0.15466	9.7425	-1.0573	-0.0509863	0.0116112	0.0229685
0.20922	9.6661	-0.89641	-0.0519445	0.0156535	0.0386957
0.31627	9.7288	-0.9669	-0.0454746	-0.013419	0.0394514
0.52821	9.639	-0.97796	-0.0580636	0.00343359	0.037261
0.36172	9.9529	-1.3074	-0.0516216	-0.0326185	0.0274942
0.38621	10.196	-1.5802	-0.0940837	0.117534	0.0718255
0.32428	9.0713	-0.23265	-0.210295	0.507699	0.197711
0.12667	9.507	-0.78	-0.119707	0.224153	0.178739
0.21334	9.5525	-0.81706	-0.0795626	0.0823464	0.130919
0.4194	9.6767	-0.95576	-0.049686	0.00885755	0.114904
0.32005	9.6357	-0.8159	-0.0487244	0.00543181	0.0969722
0.47875	9.6281	-0.78101	-0.0404829	-0.0038118	0.0754471
0.67039	9.7345	-1.0571	-0.0248378	0.0132757	0.0527177
0.6197	9.8201	-1.1352	-0.0115775	0.0231832	0.0449475
0.4446	9.6612	-0.91382	-0.00575749	0.0106247	0.0544927
0.38311	9.7008	-0.75033	0.00874323	-0.0229598	0.0697416
0.4015	9.5998	-0.9035	0.0223559	-0.0593691	0.081554
0.58578	9.8352	-1.0571	0.0214745	-0.109827	0.0722514
1.3642	9.7003	-1.2859	-0.0163647	-0.126114	0.0250367
0.87791	9.9361	-1.2636	-0.0303042	-0.0358578	-0.0432144
0.70903	9.4841	-0.87504	-0.0651497	0.0688532	-0.0740683
1.1138	10.18	-1.4877	-0.0797458	0.0582172	-0.122239
0.398	10.919	-1.8598	-0.174882	0.374687	-0.0403468
-0.6162	7.7924	0.042024	-0.280352	0.775485	0.179926
0.45312	9.9857	-0.7532	-0.104507	0.238377	0.0822015
0.6148	9.5008	-0.88789	-0.0948168	0.156546	0.0579449
0.47086	9.8098	-0.93564	-0.0658967	0.0880728	0.0339955
0.28346	9.5539	-0.61297	-0.0719948	0.0803288	0.0483997
0.51044	9.6552	-0.46055	-0.0478726	0.0178774	0.0582085
0.83711	9.6897	-0.80193	-0.0220854	-0.00214536	0.0599747
0.42359	9.7312	-0.83881	0.00362295	-0.0353307	0.0661899
0.52658	9.6873	-0.74037	0.00885248	-0.0805749	0.0740718
0.71804	9.7048	-0.79083	0.0231588	-0.0966214	0.0670922
0.79508	9.8088	-0.95283	0.0162022	-0.0670765	0.0575697
0.51876	9.8759	-0.87287	-0.0194587	0.0179909	0.0812102
0.63368	9.7379	-0.79374	-0.0332712	0.0666576	0.106612
0.66505	9.7061	-0.76598	-0.0294489	0.0499513	0.0980509
0.66921	9.6324	-0.89041	-0.0241414	0.0455705	0.0923803
0.85712	9.7215	-0.92786	-0.0278886	0.0190485	0.0736895
0.85259	9.7294	-0.86651	-0.0328785	0.0102536	0.0581247
1.0415	9.7025	-0.99008	-0.0205041	0.0108436	0.0358735
0.76597	9.7236	-0.78569	-0.0120627	0.0309674	0.0206088
0.78615	9.7289	-0.84385	-0.00570705	0.00705637	0.00473787
0.66	9.7507	-0.89289	-0.00921569	-0.00860308	-0.00664778
0.6223	9.7504	-0.73425	-0.0120529	-0.0208602	-0.00252479
0.78344	9.7174	-0.71401	-0.00993372	-0.0404794	-0.000645231
0.94005	9.7704	-0.95788	-0.0127329	-0.0479075	-0.010133
0.83385	9.7677	-0.93844	-0.0245323	-0.0242845	-0.0163817
0.54282	9.7129	-0.73889	-0.0344161	-0.00102151	-0.00296793
0.77027	9.7412	-0.78683	-0.0263353	-0.0149945	0.0137989
0.74323	9.7186	-0.88536	-0.0218288	-0.01923	0.021499
0.63189	9.7218	-0.75353	-0.0229842	-0.0134954	0.0301087
0.71513	9.7136	-0.81214	-0.0229092	-0.0121744	0.0313147
0.79671	9.687	-0.89898	-0.0236143	-0.00487994	0.0239896
0.83036	9.7032	-0.92619	-0.0263824	0.00672458	0.0121815
0.76375	9.7695	-0.8272	-0.0337372	0.0195721	0.0051674
0.75118	9.6801	-0.80444	-0.0342975	0.021293	0.00846677
0.76618	9.7138	-0.94255	-0.0280736	0.0243002	0.00779185
0.69514	9.6733	-0.91118	-0.0285274	0.0278048	0.00938341
0.81782	9.7693	-0.93216	-0.0294228	0.0236911	0.0031566
0.72029	9.7115	-0.96893	-0.0335854	0.0312065	-0.00919544
0.60083	9.7337	-0.89594	-0.039441	0.0461954	-0.00526583
0.72996	9.6865	-0.74646	-0.0374181	0.0391949	0.00582748
0.79298	9.7587	-0.85627	-0.0311768	0.0295676	0.00873084
0.7364	9.7496	-0.89437	-0.0320634	0.0299498	0.00729076
0.65862	9.7274	-0.78359	-0.032985	0.0314892	0.0154783
0.74394	9.7101	-0.81226	-0.0268449	0.015968	0.0209282
0.78773	9.7717	-0.78965	-0.0271311	0.0242496	0.0138933
0.80022	9.7496	-0.91981	-0.0311506	0.0297404	-0.00343586
0.68335	9.665	-0.91719	-0.0399803	0.0389976	-0.0160747
0.54443	9.742	-0.74259	-0.043738	0.0482269	-0.0135523
0.78979	9.7441	-0.75665	-0.039701	0.0364041	-0.00436751
0.88721	9.7376	-0.87957	-0.0398319	0.0299516	-0.00796882
0.85396	9.6848	-0.93516	-0.0457486	0.0335208	-0.018223
0.59602	9.7035	-0.76467	-0.0555259	0.0531976	-0.0200294
0.78014	9.7289	-0.70833	-0.052777	0.0534437	-0.0207764
0.8773	9.7062	-0.90416	-0.0530283	0.0514139	-0.0445373
0.59367	9.6499	-0.8826	-0.0652055	0.0733841	-0.0665058
0.45507	9.9742	-1.056	-0.0721921	0.0976616	-0.0640431
0.60051	9.8681	-0.75833	-0.132069	0.331839	0.0188234
0.54274	9.1036	-0.03614	-0.192335	0.605525	0.154376
0.67355	9.6914	-0.6706	-0.090333	0.299272	0.106174
0.80246	9.6647	-0.86785	-0.089785	0.157184	0.0244049
0.39716	9.6809	-0.58175	-0.0772762	0.130835	0.0262655
0.63844	9.6703	-0.62201	-0.0641932	0.0858335	0.0214012
0.85113	9.6716	-0.82344	-0.0423277	0.0460121	0.0111877
0.84274	9.9574	-0.95219	-0.047253	0.0954189	0.0201394
0.34337	9.6701	-0.49202	-0.0640309	0.185843	0.0728919
0.83654	9.8375	-0.62678	-0.049803	0.124693	0.0751033
0.79237	9.7663	-0.68347	-0.046506	0.115279	0.0759288
0.7554	9.7229	-0.76922	-0.0537143	0.120375	0.0622088
1.2024	9.6456	-0.76346	-0.060891	0.0793113	0.0285379
0.82865	9.677	-0.60732	-0.0584389	0.0797336	0.00272411
0.60114	9.6809	-0.62923	-0.0482217	0.0606938	-0.00268868
0.4461	9.7821	-0.43636	-0.0452616	0.035788	0.0185965
0.90508	9.7853	-0.53791	-0.0423504	0.00265046	0.0153966
1.0195	9.6673	-0.79503	-0.0454798	0.00628842	-0.0149861
1.0865	9.6601	-0.79383	-0.0627568	0.0280021	-0.0446542
0.46638	9.8908	-0.43519	-0.0764664	0.0532709	-0.0589171
0.94336	9.8345	-0.63441	-0.099393	0.0732689	-0.0838474
1.3285	9.5536	-1.0161	-0.113185	0.109427	-0.108226
0.54075	9.6824	-0.63397	-0.124067	0.181497	-0.105685
0.56941	9.7708	-0.62	-0.134263	0.200242	-0.0886296
0.4838	9.7742	-0.4826	-0.139717	0.220505	-0.0702984
0.13714	9.8246	-0.40594	-0.155608	0.261066	-0.0648669
0.055969	9.7203	-0.1009	-0.171667	0.283564	-0.08372
1.3777	9.4806	-0.62949	-0.158621	0.204745	-0.116998
0.71067	9.891	-0.50357	-0.143424	0.164098	-0.125641
0.5018	9.5245	-0.69194	-0.13741	0.185057	-0.135399
0.14013	9.6715	-0.72722	-0.141606	0.22787	-0.115043
0.55509	9.5538	-0.40725	-0.126608	0.224345	-0.0909125
0.4823	9.8002	-0.11823	-0.10617	0.232443	-0.0584371
0.77132	9.6447	-0.19942	-0.0808105	0.232583	-0.0469616
0.38515	9.8802	-0.34485	-0.089305	0.235235	-0.0366973
0.15928	9.6422	-0.2452	-0.0901934	0.202755	-0.038207
1.017	9.6519	0.0063111	-0.0792903	0.139073	-0.0446787
0.33887	9.7782	-0.11946	-0.063345	0.0855875	-0.043621
0.05748	9.7003	-0.2658	-0.038584	0.0605088	-0.0427222
0.99223	9.688	-0.2421	-0.0423155	0.0166159	-0.0539481
0.431	9.8602	-0.41663	-0.0420345	0.0470227	-0.0505395
0.25402	9.7479	-0.46064	-0.0432789	0.0732462	-0.0392943
0.97277	9.7239	-0.44748	-0.0633869	0.0975412	-0.0374495
1.0818	9.6784	-0.28896	-0.0769865	0.154278	-0.0329867
0.026329	9.7608	-0.19929	-0.072569	0.202039	-0.0217712
0.7748	9.5751	-0.15482	-0.0509078	0.202127	-0.0066244
-0.1648	9.9237	0.19065	-0.0472286	0.154589	-0.00120827
0.65092	9.522	-0.37325	-0.0257925	0.0325452	0.0165246
0.39867	9.7478	-0.21836	-0.0142127	-0.0078093	0.0222739
-0.60063	9.8398	-0.1327	0.00216229	-0.0297893	0.0501485
-0.13148	9.8473	-0.17126	0.0199962	-0.0883747	0.0919509
0.75455	9.7366	-0.16032	0.0224275	-0.176645	0.109137
0.35422	9.7064	-0.015231	0.0303199	-0.211796	0.111425
0.47337	9.7472	0.038888	0.0669683	-0.222146	0.115478
0.46705	9.7027	-0.011256	0.0748223	-0.300109	0.114246
0.88335	9.6786	-0.20501	0.0930173	-0.330251	0.112954
0.49556	9.7128	-0.32292	0.0979392	-0.339955	0.104287
1.0063	9.6833	-0.57135	0.109389	-0.334492	0.106685
1.033	9.7289	-0.61082	0.0951676	-0.331403	0.0985762
0.9918	9.6858	-0.82497	0.0870029	-0.267978	0.0994227
0.79153	9.796	-0.67746	0.0717191	-0.19792	0.0952025
0.63083	9.7057	-0.59658	0.0596606	-0.150449	0.0967279
0.80247	9.72	-0.61864	0.056985	-0.094829	0.0958482
1.5856	9.547	-0.79037	0.0570409	-0.057999	0.100986
0.91436	9.8893	-0.39171	0.0480664	-0.0307213	0.0999044
2.0986	9.3217	-0.66747	0.0422527	0.0436856	0.118911
2.6185	9.217	-1.7984	0.0867516	0.0437676	0.145143
-1.7187	10.542	-0.6187	0.0976512	0.0180956	0.146627
-1.8441	10.139	0.69215	-0.0397813	0.10479	0.124653
1.6418	9.5358	-0.94048	-0.0571718	0.21499	0.16459
1.037	9.7874	-0.83581	-0.07662	0.180834	0.150777
0.77568	9.5646	-0.52278	-0.073152	0.156888	0.135787
0.27449	9.8617	-0.20555	-0.0801141	0.185075	0.142215
0.45076	9.8105	-0.26315	-0.0798314	0.140551	0.142625
0.67756	9.9607	-0.35443	-0.0605682	0.113865	0.149126
0.43096	9.7458	-0.27096	-0.0299202	0.0996059	0.163471
0.64396	9.8342	-0.41283	0.0324195	0.172178	0.202685
1.3836	9.5679	-0.58898	0.0581212	0.135237	0.240821
1.2959	9.7206	-0.49671	0.0424429	0.0444867	0.26433
1.4874	9.7384	-0.52847	0.0348856	0.0344685	0.281749
1.8662	9.8058	-0.42923	0.0174969	0.0913575	0.308941
1.928	9.8027	-0.7379	-0.0106346	0.0898251	0.297614
2.3573	9.6527	-1.0018	-0.0262131	0.0310808	0.294123
1.891	9.6104	-1.1277	-0.0248081	0.00229005	0.297614
1.1148	10.037	-0.40882	-0.0292255	-0.00661672	0.294594
2.4226	9.5273	-0.30264	-0.031306	0.0543914	0.256057
4.4029	9.3051	-0.56401	-0.0396975	0.053634	0.273196
0.76943	10.358	-0.81178	-0.0345593	0.186349	0.329099
0.7359	9.8702	-0.49918	-0.0468603	0.221465	0.224938
0.10039	9.373	-0.42891	-0.0443907	0.194849	0.135677
0.52913	9.1349	-0.11787	-0.0562938	0.174365	0.0257611
0.69583	9.456	-0.43596	-0.0585104	0.139485	-0.0717156
1.6846	9.6725	-0.71563	-0.0821073	0.167454	-0.141058
1.865	9.4515	-1.0107	-0.0983737	0.163096	-0.107982
1.7554	9.0407	-0.93811	-0.0861529	0.224065	-0.0560984
1.674	9.1943	-0.75193	-0.0702041	0.192196	-0.0467521
1.7612	9.8925	-0.25559	-0.0428007	0.22314	-0.0483962
1.9718	10.396	-0.0021784	-0.0144728	0.208497	-0.0304316
2.0953	10.153	-0.12614	0.000412596	0.130889	-0.0121519
1.9936	9.7951	-0.54016	0.0049611	0.0670364	0.0216211
2.5113	9.0588	-0.79276	0.0159883	0.0232984	0.0720804
1.7145	9.3581	-0.96944	0.0491781	-0.0991172	0.100781
1.1665	10.199	-1.0488	0.0747071	-0.0996653	0.107624
1.343	9.5188	-0.72823	0.0546323	0.0950838	0.146588
2.0807	8.7134	-0.85963	0.0890642	0.120089	0.172398
1.8739	8.6414	-0.78355	0.108636	0.0350375	0.177535
1.074	8.8182	-0.4047	0.147191	0.0253195	0.164927
0.12523	9.4043	0.048919	0.149498	-0.0576308	0.0596746
0.86254	9.7194	0.2255	0.133057	-0.0982149	-0.123508
2.5394	10.277	-0.17514	0.128481	-0.1463	-0.208916
2.7303	10.626	-0.76301	0.0936963	-0.304176	-0.195512
1.8825	10.354	-1.26	0.096768	-0.418425	-0.176575
1.2462	9.5832	-1.1276	0.110952	-0.453733	-0.176976
1.2673	9.2385	-0.92938	0.0767893	-0.370272	-0.160715
1.398	9.363	-0.93322	0.0558802	-0.225374	-0.151521
1.5577	9.4984	-1.1293	0.0519061	-0.13408	-0.141365
1.5428	9.8535	-1.1834	0.0396486	-0.10969	-0.140187
1.7216	9.8157	-1.1054	0.020848	-0.0687346	-0.137352
1.4755	9.8683	-1.1237	-0.0011479	-0.00635108	-0.126653
1.2783	9.5369	-0.88247	-0.0308609	0.0570025	-0.0998398
1.1741	8.8064	-1.1067	-0.0424115	0.0881409	-0.0902614
0.94889	10.388	-0.80728	-0.0710035	0.171355	-0.125503
1.2127	9.5625	-0.85855	-0.0711012	0.11594	-0.0189647
1.1659	9.7176	-0.84676	-0.0798802	0.136289	-0.00641932
1.0612	9.6563	-0.93698	-0.0927311	0.138195	0.0325486
1.229	9.55	-0.95377	-0.102245	0.10414	0.0504819
1.4935	9.6299	-1.0409	-0.107383	0.0764262	0.0388842
1.2974	9.8193	-0.83804	-0.119143	0.137476	0.0519445
1.4909	9.8622	-0.64897	-0.124833	0.150878	0.0434762
1.2639	9.7388	-0.81333	-0.115136	0.134085	0.0341439
1.551	9.5573	-0.84033	-0.106165	0.0735447	0.019155
1.5735	9.552	-0.91593	-0.0833761	0.0484137	0.00310407
1.6156	9.6823	-0.81049	-0.0638791	0.0301593	-0.00570391
1.6453	9.6603	-0.71573	-0.0390378	0.0135719	-0.00964521
1.6473	9.6357	-0.71103	-0.018305	-0.0101428	-0.00654516
1.603	9.6722	-0.74862	-0.00288643	-0.0308347	0.00322484
1.5445	9.6038	-0.79441	0.0113349	-0.0362034	0.015065
1.3277	9.6525	-0.77128	0.0234537	-0.055669	0.0270386
1.143	9.8392	-0.52549	0.0239337	-0.0796778	0.0274121
1.0912	9.8029	-0.66986	0.00250734	-0.0701971	0.021656
1.1718	9.623	-0.845	-0.0171849	-0.0334876	0.0207904
1.3925	9.6376	-1.0602	-0.0251223	-0.0234398	0.0207083
1.4436	9.6521	-1.0403	-0.0221081	-0.00402211	0.0155554
1.4031	9.6472	-1.064	-0.0185354	-0.00709162	0.00662056
1.4048	9.6533	-0.94365	-0.0146253	-0.0124749	0.0024754
1.4475	9.6851	-0.86825	-0.00953002	-0.00468045	-0.00290772
1.4165	9.7161	-0.85503	-0.0148004	-0.00820479	-0.00709564
1.307	9.6682	-0.86134	-0.0219929	-0.0107107	-0.0101711
1.2382	9.6531	-0.83473	-0.0234991	-0.0128781	-0.00779464
1.3014	9.678	-0.87964	-0.0250804	-0.0155792	-0.00300214
1.3598	9.6805	-0.88263	-0.0267507	-0.0169573	0.00121574
1.4214	9.69	-0.86038	-0.0287211	-0.0131842	0.00497
1.4221	9.6649	-0.89147	-0.0254591	-0.0093342	0.00976686
1.3421	9.7018	-0.94702	-0.027365	-0.00425633	0.0134296
1.4093	9.6609	-0.91414	-0.0320896	-0.00691168	0.0149147
1.455	9.6692	-0.91669	-0.0346989	0.000978973	0.0149412
1.3691	9.633	-0.88659	-0.0356833	0.0109694	0.0148381
1.3729	9.6923	-0.87686	-0.0356955	0.0200818	0.0116152
1.3785	9.705	-0.87962	-0.0350776	0.0330408	0.00950786
1.3899	9.7275	-0.91582	-0.0329937	0.0455217	0.00801682
1.3582	9.684	-0.84455	-0.0335679	0.0491118	0.0113136
1.3762	9.6763	-0.88089	-0.0324195	0.0499129	0.0127791
1.4276	9.6563	-0.8528	-0.0308522	0.041305	0.0133584
1.4444	9.717	-0.85583	-0.0297998	0.0399995	0.0138221
1.3825	9.7464	-0.80171	-0.0292622	0.0382035	0.0127582
1.3983	9.6719	-0.80985	-0.0270735	0.0345401	0.0116532
1.4259	9.7136	-0.85977	-0.0255621	0.029058	0.00897972
1.3453	9.6259	-0.89132	-0.0249634	0.0262288	0.00685757
1.3396	9.6819	-0.89581	-0.0217712	0.0314281	0.00475672
1.4	9.6952	-0.8951	-0.022438	0.0276495	0.00424674
1.4933	9.6973	-0.86142	-0.0239669	0.0332415	0.00373431
1.4623	9.6481	-0.8563	-0.0239861	0.035027	0.00538521
1.3828	9.6949	-0.85329	-0.0250472	0.0280387	0.00694135
1.3941	9.6939	-0.80936	-0.0250263	0.0223053	0.00690068
1.3889	9.6539	-0.82236	-0.0244678	0.0252008	0.00529428
1.3057	9.6776	-0.89316	-0.0228743	0.030922	0.00646592
1.39	9.6446	-0.84115	-0.0223542	0.0259024	0.00795312
1.3511	9.6508	-0.86371	-0.020724	0.0207607	0.00585436
1.4079	9.6719	-0.81517	-0.019162	0.0196175	0.00748851
1.4513	9.6778	-0.82175	-0.0203034	0.0154055	0.00856014
1.4735	9.6777	-0.86667	-0.0251327	0.012126	0.0106668
1.4373	9.6543	-0.84813	-0.0276827	0.01136	0.0106702
1.3354	9.6448	-0.88897	-0.0244102	0.0207083	0.0116977
1.3233	9.6629	-0.88099	-0.0201812	0.00393135	0.00900468
1.3529	9.6029	-0.87045	-0.015336	-0.00810671	0.00467801
1.3873	9.6361	-0.8671	-0.0117239	-0.00455007	-0.00218445
1.3218	9.6691	-0.87996	-0.0100309	0.00416593	0.000624444
1.4418	9.6984	-0.8256	-0.00860761	0.00230209	0.0026358
1.4651	9.6711	-0.9001	-0.0116551	0.00455426	0.00707068
1.3995	9.7235	-0.89001	-0.0129441	0.00357007	0.00838893
1.4384	9.7101	-0.93968	-0.0157699	0.00358002	0.00978589
1.4037	9.7501	-1.1624	-0.0204238	0.0188251	0.012144
1.4685	10.403	-0.63671	-0.141366	0.432911	0.0751225
1.1858	9.3034	-0.63445	-0.169831	0.535851	0.187797
1.3463	9.9463	-0.56684	-0.0987403	0.177744	0.0667047
1.3666	10.063	-0.68325	-0.101339	0.0920504	0.0707504
1.523	9.683	-0.87914	-0.103817	0.0486563	0.0759899
1.4699	9.7621	-0.99238	-0.103357	0.0437554	0.089792
1.6053	9.7064	-0.83638	-0.101152	0.0388982	0.124751
1.7539	9.7246	-0.79951	-0.0937189	0.0861076	0.144461
1.6417	9.8325	-0.63777	-0.0889228	0.110715	0.161968
1.6633	9.7888	-0.68295	-0.0766304	0.107158	0.161872
1.7009	9.8962	-0.67156	-0.0585523	0.136904	0.136258
1.8876	9.8269	-0.67087	-0.0511172	0.0999777	0.105397
2.1815	9.9082	-0.87938	-0.0425983	0.0302675	0.0782675
2.5626	9.7251	-1.1006	-0.0335487	-0.0207973	0.0889891
2.043	9.9095	-1.1388	-0.0276966	-0.0186419	0.166183
1.7988	9.8857	-1.0384	-0.0133434	-0.000529149	0.221028
1.5306	9.7838	-0.8469	0.0308417	-0.0117223	0.233839
1.5209	9.6322	-0.64132	0.0489722	0.00424586	0.228516
1.63	9.4163	-0.33353	0.0660153	-0.0344127	0.216857
1.6449	9.428	-0.3383	0.0586553	-0.0782675	0.201865
1.425	9.3294	-0.48555	0.051653	-0.101526	0.205129
1.7026	9.1629	-0.75596	0.0432859	-0.0937451	0.188042
0.51905	8.9575	-1.0236	0.00972829	0.0126229	0.198671
2.1786	8.9265	-1.087	0.0178687	-0.0286967	0.181793
3.2098	9.5588	-1.3067	0.0505011	0.0974609	0.161049
2.9791	9.8655	-1.0168	0.043827	0.24939	0.141735
2.0533	9.642	-0.91638	0.0309325	0.218044	0.131931
1.6134	9.6741	-0.68141	0.0356274	0.151596	0.0547231
1.346	9.395	-0.52269	0.0248448	0.13272	-0.0383728
-0.61408	9.4283	-0.9205	-0.00366589	0.179193	-0.148439
-0.32803	9.1499	-1.1561	0.0141979	0.287438	-0.25686
0.63555	9.6512	-1.0259	-0.0151048	0.20265	-0.407552
0.24317	9.6887	-1.0521	-0.0689213	0.198287	-0.533669
1.3317	9.8178	-0.59177	-0.10291	0.205059	-0.595262
3.3925	10.052	-0.13935	-0.172096	0.171009	-0.632211
2.9487	9.0366	-0.52827	-0.165258	0.280248	-0.584127
3.8791	9.1083	-0.31324	-0.194639	0.25508	-0.470837
3.6615	8.9287	-0.1626	-0.22513	0.227731	-0.338175
2.048	8.6177	-0.47924	-0.23171	0.166141	-0.248011
0.84898	8.325	-0.98253	-0.2019	0.126955	-0.240175
0.91664	8.1129	-0.94451	-0.141112	0.150191	-0.283459
2.2208	8.1633	-1.4952	-0.0789552	0.120018	-0.326254
3.3545	9.7688	-3.0278	0.0200922	0.0143913	-0.226107
0.71001	13.918	-0.75412	0.0424045	-0.123988	-0.049124
-0.71428	10.954	2.2941	-0.0121065	-0.0349921	-0.148137
0.18632	9.1686	-0.43327	-0.0804352	0.0347076	-0.230942
2.1424	9.3902	-2.8971	-0.158432	-0.056409	-0.309499
0.74544	10.93	0.17867	-0.154411	0.0987734	-0.382698
-0.28031	10.572	1.5201	-0.127034	0.0789866	-0.463507
0.14986	9.79	0.18365	-0.0573253	-0.0846886	-0.47
0.199	9.9797	0.058905	-0.0515239	-0.169046	-0.439893
0.44423	9.8636	-0.45994	-0.0549465	-0.0820828	-0.379714
1.1244	9.6265	-0.65774	-0.0377864	-0.0069314	-0.311053
0.79185	9.6979	-0.73475	-0.0497262	0.0423312	-0.26515
0.79421	9.6958	-0.73424	-0.0528032	0.0990858	-0.239721
0.67401	9.7431	-0.60807	-0.0576639	0.106711	-0.228062
0.21091	9.7681	-0.31523	-0.0686403	0.0707783	-0.219091
0.65848	9.7655	-0.63281	-0.0617323	0.0733457	-0.190852
-0.010169	9.8111	-0.56686	-0.0436926	0.10391	-0.177867
-0.27251	9.6758	-0.30384	-0.0416156	0.00748868	-0.148775
0.55805	9.6655	-0.48517	-0.0470628	-0.121906	-0.12492
0.31453	9.7347	-0.5383	5.36043e-05	-0.146714	-0.120101
0.26177	9.6413	-0.37521	0.0471885	-0.191655	-0.112656
-0.15883	9.8165	-0.31035	0.0838386	-0.208584	-0.0964923
0.040472	9.6938	-0.64103	0.111917	-0.202772	-0.0604076
-0.53066	9.8363	-0.52944	0.112651	-0.217346	-0.0213105
-0.32611	9.7532	-0.47282	0.105662	-0.257611	0.0483334
-0.15985	9.8079	-0.54053	0.104727	-0.293704	0.112637
0.0096791	9.7007	-0.8775	0.114073	-0.309866	0.17022
0.53718	9.833	-0.84402	0.121367	-0.326795	0.199439
0.70263	9.7448	-0.61027	0.118014	-0.295798	0.222198
-0.05835	9.7331	-0.84792	0.109205	-0.181706	0.24302
0.28485	9.7382	-0.89614	0.0809065	-0.0815156	0.27194
0.51756	9.7539	-0.85792	0.0289323	-0.0399279	0.285815
0.74542	9.6914	-0.93575	0.0130591	0.00800338	0.27187
1.3128	9.6119	-0.91781	0.0228481	0.0612052	0.24103
0.51722	9.6995	-0.85392	0.043991	0.0724067	0.184272
0.84675	9.5816	-0.88407	0.0555137	0.0649681	0.144424
-0.13724	9.913	-0.40881	0.0354965	0.0968082	0.0953491
0.69069	9.5961	-0.83204	0.0430538	0.0981067	0.0742603
0.91211	9.7247	-0.777	0.0473421	0.0432301	0.0280998
0.67709	9.7062	-0.92575	0.0509863	0.0462338	-0.00749916
0.48903	9.7221	-0.95981	0.0475881	0.092197	-0.025988
0.80649	9.672	-0.91999	0.0527421	0.118286	-0.0299411
0.46088	9.8228	-0.73636	0.0482496	0.116351	-0.0294646
0.83156	9.5862	-0.79222	0.0510701	0.159204	-0.0140876
1.9073	9.512	-1.1362	0.0780965	0.147559	0.00122079
2.9137	8.9552	-1.8935	0.130011	0.0652404	0.0330181
0.12273	9.9089	-2.0757	0.26625	-0.114162	0.0950698
-2.2487	10.195	-1.0263	0.228411	-0.0116864	0.101576
0.55123	9.7495	-1.0711	0.162195	0.0942722	0.143211
-0.1368	10.043	-0.65586	0.133135	0.164963	0.135467
-0.15544	9.71	-0.29302	0.130898	0.0758363	0.102557
1.1	9.5527	-1.2734	0.181567	-0.0659996	0.0233228
0.13251	9.8445	-1.0812	0.165883	-0.164316	-0.0334527
0.57563	9.7666	-1.2822	0.144464	-0.222076	-0.0418495
0.66574	9.7442	-1.2991	0.113569	-0.273371	-0.0463856
0.71954	9.85	-1.4793	0.0823551	-0.193243	-0.0591387
0.88933	9.6174	-1.8412	0.0420799	-0.137485	-0.0776061
0.43226	9.7132	-1.2055	0.0186436	-0.0672074	-0.0922878
0.44961	9.696	-1.3334	0.0233001	-0.0405021	-0.0930854
-0.15969	9.7415	-1.1488	0.0259618	-0.0928376	-0.0644585
-0.029718	9.9167	-0.87059	0.0440364	-0.171208	0.0247784
0.68933	9.7086	-1.4994	0.0502393	-0.244643	0.0851703
1.0496	9.5822	-1.87	0.0265307	-0.201202	0.069684
1.0549	9.5988	-1.6928	-0.0205565	-0.0588525	0.00657954
0.76052	9.7094	-1.701	-0.0593534	0.104502	-0.0572189
0.24781	9.8208	-1.2628	-0.0616276	0.171882	-0.0734574
0.13242	9.8341	-1.3629	-0.0471832	0.129277	-0.0374076
0.065997	9.6968	-1.2941	-0.0327371	0.0600777	0.026166
0.45478	9.802	-1.5777	-0.0223873	-0.0251554	0.0821492
0.66653	9.6556	-1.4524	-0.036446	-0.067244	0.0968658
0.81807	9.7121	-1.4823	-0.0484591	-0.000626626	0.078011
0.85456	9.5069	-1.3884	-0.0713334	0.0703071	0.0360794
0.41031	9.6811	-1.467	-0.0625997	0.131994	-0.00893294
0.6223	9.7383	-1.4293	-0.0648879	0.104584	-0.0397778
0.38299	9.7199	-1.3552	-0.0625404	0.113708	-0.0536427
0.51441	9.6554	-1.4434	-0.0589118	0.100557	-0.052229
0.29134	9.639	-1.3107	-0.0560792	0.0845472	-0.0493649
0.46608	9.7583	-1.4	-0.0535711	0.0810601	-0.031196
0.57846	9.6933	-1.273	-0.063804	0.0822591	-0.0224798
0.49164	9.7617	-1.3053	-0.0556585	0.0839381	-0.0213314
0.59145	9.7305	-1.3684	-0.0547998	0.08165	-0.0250036
0.51969	9.7051	-1.3585	-0.0586902	0.104615	-0.0314665
0.5594	9.7294	-1.3345	-0.0588124	0.0967174	-0.0405841
0.32026	9.782	-1.4097	-0.0600009	0.08557	-0.0462931
0.23987	9.7819	-1.275	-0.0571334	0.0654848	-0.0332415
0.41038	9.6609	-1.3272	-0.065127	0.0502952	-0.0206333
0.42738	9.6863	-1.407	-0.0627428	0.0488169	-0.00851965
0.38009	9.678	-1.2534	-0.060809	0.0418704	0.00371127
0.42762	9.6375	-1.1299	-0.0555416	0.029044	0.0144817
0.33586	9.6216	-1.2873	-0.0502742	0.0143244	0.0132024
0.27895	9.5923	-1.0698	-0.0463158	0.00591213	0.0107561
0.49673	9.6817	-1.2942	-0.041654	-0.00285693	0.00436036
0.41272	9.6779	-1.3843	-0.0428897	-0.0076606	-0.00708778
0.41556	9.7551	-1.3196	-0.0433749	-0.00737559	-0.0051948
0.44433	9.6533	-1.2409	-0.0401146	-0.0161453	-0.00238936
0.35259	9.7017	-1.2007	-0.0385648	-0.0170929	0.0043052
0.38988	9.7403	-1.1846	-0.0353516	-0.031779	0.0173795
0.48255	9.6855	-1.1517	-0.0341125	-0.0431882	0.0270369
0.47733	9.6877	-1.3636	-0.0356571	-0.0341997	0.0221273
0.48566	9.6938	-1.2872	-0.0430695	-0.0148723	0.0153383
0.34406	9.7268	-1.2585	-0.0470401	-0.00162539	0.012387
0.39952	9.7208	-1.2281	-0.0508711	0.00319605	0.0100861
0.36239	9.6874	-1.3624	-0.0541471	0.000529463	0.00450277
0.32576	9.6563	-1.1038	-0.0615403	0.0137321	0.00521679
0.49885	9.7431	-1.1296	-0.060542	0.00726371	0.0018792
0.53177	9.7235	-1.2779	-0.068101	0.0235235	-0.00877133
0.51807	9.7157	-1.143	-0.0797406	0.0370813	-0.0248203
0.3737	9.6806	-1.166	-0.0852192	0.0512568	-0.0417081
0.30302	9.7078	-1.3138	-0.0824912	0.0576936	-0.050557
0.30581	9.6438	-1.142	-0.0942129	0.0744854	-0.0430241
0.37376	9.7013	-1.2674	-0.0747333	0.0672737	-0.0277054
0.23524	9.7394	-1.1428	-0.0755309	0.0713037	-0.00762377
0.30156	9.7141	-1.0092	-0.0729583	0.0586029	0.0202004
0.44848	9.6969	-1.0966	-0.0666262	0.048569	0.0275535
0.47453	9.7084	-1.1118	-0.0754576	0.0568017	0.00776008
0.87533	9.7458	-1.5162	-0.0783251	0.0737314	-0.0346832
0.4963	9.7214	-1.4991	-0.0991783	0.146463	-0.0757578
0.16288	9.684	-1.1554	-0.110944	0.169393	-0.0829241
0.15114	9.7664	-1.0405	-0.114344	0.18209	-0.0660467
0.37807	9.7423	-1.1823	-0.102798	0.166023	-0.0411601
0.30206	9.695	-1.1903	-0.117019	0.240018	-0.0197292
0.15086	9.6918	-0.83651	-0.127992	0.260368	-0.00212878
0.34007	10.417	-1.0559	-0.150966	0.29414	0.0128135
0.18983	9.4198	-0.76765	-0.181427	0.454344	0.0379452
0.26935	9.5347	-0.85557	-0.172514	0.319099	-0.0347006
0.49069	9.6453	-0.94365	-0.145021	0.212249	-0.100524
0.3157	9.6767	-1.1601	-0.117239	0.174673	-0.141976
0.19798	9.7012	-1.0748	-0.118614	0.159952	-0.162204
0.62221	9.9927	-1.4008	-0.125812	0.14208	-0.172863
-0.22463	10.079	-0.46655	-0.232303	0.477697	-0.0586884
-0.41668	9.3665	-0.30126	-0.250298	0.54648	-0.0302169
-0.22209	9.7501	-0.64388	-0.227556	0.334615	-0.145636
0.17466	9.6481	-0.87052	-0.214955	0.1849	-0.228219
0.245	9.3405	-0.88097	-0.196105	0.114054	-0.247907
-0.67447	9.8366	-0.43547	-0.176976	0.088462	-0.210731
-0.58883	9.9807	-0.29124	-0.174882	0.112345	-0.157423
1.1539	9.0714	-1.0285	-0.152413	0.0899386	-0.12358
-0.31573	9.6458	-0.63322	-0.139379	0.166115	-0.0976477
-0.9278	10.011	-0.16111	-0.140326	0.204378	-0.0578332
0.19873	9.6548	-0.73803	-0.0966877	0.150543	-0.00887098
1.1481	9.4532	-0.84355	-0.0784334	0.118517	-0.00277403
-0.11849	9.904	-0.88021	-0.0775991	0.198584	0.00283494
-0.17795	9.7857	-0.60588	-0.078086	0.224781	0.00934484
0.66891	9.5586	-0.50607	-0.101035	0.168602	-0.00185755
0.66925	9.6745	-0.41143	-0.0884323	0.0769952	-0.0557528
-0.02552	9.6757	-0.113	-0.0443663	-0.0590358	-0.144473
0.27263	9.6291	-0.18675	-0.0105765	-0.1098	-0.234502
-1.0866	9.857	-0.19483	0.0283319	-0.129969	-0.288398
0.52792	9.5653	-0.61865	0.0155041	-0.177151	-0.298556
-0.72582	9.9209	-0.88266	-0.011677	-0.126289	-0.289725
-0.47667	9.8244	-0.60198	-0.0291802	-0.0923733	-0.243788
-0.26307	9.8167	-1.0369	-0.0800635	-0.0184307	-0.201114
-0.048244	9.778	-1.1062	-0.150706	0.0656785	-0.177133
-1.0343	9.7843	-0.60982	-0.216316	0.176889	-0.160652
-0.52548	9.6986	-0.75905	-0.231204	0.264714	-0.0985483
-0.37594	9.735	-0.8944	-0.25309	0.261764	-0.0631024
-1.2347	9.6196	0.22194	-0.262218	0.224938	-0.0326185
-0.95091	9.569	0.25663	-0.27105	0.164963	0.0133287
-0.63325	9.7514	0.11552	-0.213768	0.129596	0.0714974
-0.45603	9.6156	0.073336	-0.166969	0.057369	0.121531
-1.0136	9.6479	0.129	-0.105954	0.0567599	0.18771
-0.76659	9.6994	0.20155	-0.037823	0.0374199	0.257384
-1.0201	9.7573	0.028989	0.015372	-0.0335574	0.312693
-0.77579	9.7545	-0.1959	0.0580497	-0.112258	0.381808
-0.41463	9.7008	-0.27564	0.08165	-0.161382	0.437729
-0.26559	9.6949	-0.06941	0.105952	-0.187536	0.47555
0.38756	9.616	0.037376	0.112631	-0.223071	0.49522
0.50914	9.7004	-0.0080927	0.124473	-0.251327	0.471082
0.6146	9.5692	0.086731	0.143899	-0.352609	0.4249
0.85732	9.6837	0.0093354	0.146292	-0.470785	0.352801
0.48824	9.7934	-0.94261	0.152901	-0.473403	0.293146
0.91018	9.7841	-1.3552	0.121712	-0.362418	0.264522
1.2788	9.7759	-1.2805	0.0349659	-0.183731	0.245289
0.71232	9.8396	-1.0058	-0.0543181	0.00732689	0.233263
1.1943	9.5051	-0.87594	-0.109635	0.14452	0.226195
0.5425	9.7872	-0.26775	-0.121616	0.245865	0.204849
0.34405	9.6408	0.14391	-0.115949	0.201202	0.189072
0.62579	9.7243	0.27091	-0.0685949	0.0993407	0.166176
0.09822	9.653	0.26974	-0.00464031	-0.0370027	0.161551
-0.38057	9.9138	0.031045	0.0486231	-0.15372	0.149688
-0.013632	9.7934	-0.31904	0.0812241	-0.244922	0.169573
0.25901	9.7109	-0.69788	0.0961694	-0.269566	0.19614
0.81397	9.8344	-0.73459	0.0898007	-0.180589	0.246179
1.8424	9.6451	-0.92385	0.0698167	-0.0836327	0.295903
2.1202	9.5581	-1.0055	0.0661585	0.0165071	0.321629
-0.49858	10.414	-0.5781	0.0207659	0.0989846	0.299167
0.44785	9.87	-0.084515	-0.00080697	0.270578	0.311035
2.0471	9.7355	-0.45155	-0.0440189	0.178146	0.300912
1.8628	9.6512	-0.75657	-0.0574929	0.117103	0.289358
3.3021	9.2476	-0.76689	-0.0349991	0.0450784	0.297631
1.5988	9.5016	-0.76574	-0.0174512	-0.112183	0.287892
-0.16183	10.202	-0.19854	-0.00318331	-0.0142775	0.247139
0.95572	9.6682	-0.16779	-0.00137726	0.0148039	0.191724
1.6819	9.3519	-1.0791	0.0149212	-0.0567878	0.100592
1.7551	9.732	-1.2889	0.0205914	-0.0641705	0.0107139
1.5363	9.723	-0.96972	0.0454414	0.0200015	-0.0256965
2.7337	9.6485	-0.73862	0.0502393	0.0418792	-0.0311629
1.5604	9.6753	-0.78845	0.0758363	0.0621599	0.0862088
0.19636	10.056	-0.80836	0.0671201	0.0644184	0.0531715
0.34296	9.7237	-0.6053	0.0886732	0.0466143	-0.00469703
0.4078	9.8511	-0.42656	0.0791996	-0.0110261	-0.0901951
1.5876	9.8271	-0.59664	0.0575278	-0.0902091	-0.120573
1.8047	10.085	-0.92854	0.0463821	-0.112174	-0.0572887
1.7886	10.237	-1.0901	0.0522761	-0.0763931	0.00529271
1.6746	9.8337	-0.89558	0.0654045	-0.0708482	0.0835891
1.6091	9.5746	-0.59232	0.0872455	-0.0372349	0.137528
1.5071	9.5047	-0.44075	0.0920801	-0.0135207	0.163927
1.2956	9.7529	-0.43786	0.0767962	0.0074742	0.169267
1.1485	10.003	-0.40059	0.0439352	0.0254888	0.16204
1.3473	10.194	-0.60531	-0.00309918	0.0121206	0.131207
1.3709	10.291	-0.53003	-0.0346518	0.0520003	0.0793374
1.6909	9.9907	-0.66155	-0.049337	0.022623	0.0437414
1.7383	9.6989	-0.69524	-0.0548924	-0.0448881	0.0671899
1.4053	9.3516	-0.82597	-0.0581526	-0.0146712	0.0833761
1.0328	9.0317	-0.89641	-0.0517228	0.0460034	0.0829922
0.70816	8.6977	-0.82916	-0.0524646	0.0470384	0.0645754
0.4949	8.5465	-0.60929	-0.0368387	-0.0147278	0.0300895
0.48788	8.7545	-0.41225	-0.00912493	-0.0792414	-0.0252165
0.88156	8.9555	-0.30866	-0.0093246	-0.120498	-0.0861809
1.2732	9.3703	-0.29476	-0.0147496	-0.111202	-0.144639
1.4647	9.7081	-0.53296	-0.0382035	-0.0794387	-0.186087
1.351	9.6394	-0.7999	-0.060425	-0.0132666	-0.194412
1.2799	9.4178	-1.0854	-0.0857725	0.0157106	-0.190573
1.1953	9.5902	-1.1845	-0.10831	0.0491816	-0.200224
1.0332	9.228	-1.0313	-0.135973	0.114115	-0.19155
0.72029	8.8544	-0.98772	-0.144515	0.226893	-0.168046
0.19639	8.3779	-0.90379	-0.133985	0.285815	-0.128702
0.18314	8.0811	-0.86471	-0.127615	0.267262	-0.0978763
0.35523	8.1765	-0.67884	-0.11967	0.236667	-0.109249
1.6009	9.1092	-0.75642	-0.103145	0.196664	-0.150229
2.2359	10.365	-1.6027	-0.135514	0.179821	-0.231239
3.8552	13.385	-2.1826	-0.063989	0.13449	-0.155837
2.6485	14.247	-0.5378	-0.0700697	0.179053	-0.020169
0.58172	10.457	0.75388	-0.0490088	0.34945	0.0379243
-0.043261	8.4033	0.56755	-0.00528224	0.265203	0.0781401
0.49066	8.2712	-0.37426	-0.0505168	0.0424656	0.0488046
1.0205	9.0882	-1.1812	-0.0542762	0.020375	0.013631
1.4411	10.151	-1.3123	-0.029318	0.00732794	0.010557
1.4803	10.402	-0.73168	-0.0112452	0.0392001	0.013367
1.2091	10.057	-0.20262	0.0113035	0.0893102	0.0146295
0.95011	9.6268	-0.19953	0.0184935	0.0691639	0.00729181
0.8766	9.4647	-0.5756	0.0140598	0.0210679	0.00385439
1.1247	9.6458	-0.73336	0.00417116	-0.0148831	-0.00327528
1.1438	9.7682	-0.7811	0.000601406	-0.0042586	-0.0044546
1.0837	9.8155	-0.58617	0.000106168	0.00386398	-0.00569675
1.1571	9.797	-0.54469	-0.000504278	0.00904011	-0.00957523
1.1372	9.7876	-0.67523	-0.00460523	0.0155427	-0.0144468
1.0585	9.6973	-0.74435	-0.00702094	0.00848265	-0.00883189
1.1218	9.6986	-0.63087	-0.0157266	0.00595349	-0.00167744
1.0576	9.7437	-0.71793	-0.0242304	0.0185197	0.00631094
1.0307	9.686	-0.61964	-0.0278921	0.0307422	0.0147444
1.0452	9.7268	-0.67421	-0.0308819	0.0357461	0.0160403
1.0726	9.6706	-0.66475	-0.0300162	0.0443122	0.0146683
1.1266	9.6883	-0.69232	-0.0284524	0.0485603	0.00921098
1.048	9.6921	-0.70071	-0.024761	0.0507786	0.00516146
1.0992	9.6902	-0.60247	-0.0247313	0.0422946	0.00254748
1.1259	9.7423	-0.72464	-0.0218655	0.0258728	-0.000753546
1.0774	9.7001	-0.59768	-0.020628	0.0231692	0.00217189
1.0911	9.6923	-0.69838	-0.015521	0.0185633	0.00235358
1.0767	9.7141	-0.67932	-0.00984348	0.0307126	0.00240943
0.99011	9.6645	-0.67337	-0.0104797	0.040736	0.00407168
1.0233	9.6984	-0.78563	-0.0152276	0.0345191	0.0079676
1.0763	9.6856	-0.72192	-0.0194534	0.0334807	0.00922948
1.0604	9.7298	-0.66697	-0.0202737	0.0347896	0.0118756
1.1687	9.7019	-0.68693	-0.0233508	0.0301052	0.011479
1.0888	9.7172	-0.71832	-0.0251746	0.026714	0.011268
1.1342	9.7287	-0.74718	-0.028009	0.0222564	0.00852262
1.0495	9.7051	-0.78126	-0.0298818	0.0308574	0.00531907
1.0144	9.634	-0.78127	-0.0300074	0.0336569	0.00620849
1.048	9.6932	-0.66884	-0.0314299	0.0301226	0.00548382
1.047	9.7156	-0.62401	-0.0302483	0.030285	0.00329501
1.0358	9.6556	-0.65301	-0.0282429	0.0216019	0.00751242
1.0542	9.6963	-0.65144	-0.025693	0.00777614	0.0102945
1.1498	9.7766	-0.61285	-0.0283791	-0.00562363	0.0118105
1.1359	9.712	-0.59597	-0.031594	-0.00634148	0.00928061
1.1106	9.7526	-0.73709	-0.0220418	0.0151859	0.00782885
1.1528	9.6686	-0.74431	-0.0146777	0.0211621	0.00778085
1.0325	9.7557	-0.7654	-0.012724	0.0364076	0.00617166
1.05	9.718	-0.6686	-0.0178041	0.0465322	0.00556935
1.0107	9.6695	-0.66457	-0.0227312	0.047452	0.00728169
1.1107	9.7425	-0.71002	-0.0285117	0.0408739	0.0069609
1.1056	9.6557	-0.74714	-0.0290266	0.04101	0.00840149
1.0644	9.7035	-0.65098	-0.0276216	0.044656	0.00982882

## Sheet: OH2_shank
accX(m/s^2)	accY(m/s^2)	accZ(m/s^2)	gyrX(rad/s)	gyrY(rad/s)	gyrZ(rad/s)
-1.6781	9.5451	-0.87901	-0.0247924	0.0329012	0.00112712
-1.7218	9.4995	-0.83486	-0.0342992	0.0335679	-6.87119e-08
-1.7541	9.4973	-0.88533	-0.042408	0.033533	0.000840481
-1.7602	9.4968	-0.80995	-0.0468638	0.0334405	0.0029976
-1.7504	9.4974	-0.75277	-0.0494015	0.032896	0.00590061
-1.7651	9.4888	-0.78468	-0.0473997	0.034088	0.00561438
-1.7198	9.5284	-0.79879	-0.0438252	0.0352312	0.00728116
-1.6804	9.5094	-0.80592	-0.0391949	0.0350253	0.00907257
-1.6653	9.5215	-0.7475	-0.0312833	0.0333585	0.00750945
-1.6694	9.5095	-0.73148	-0.0248657	0.0329204	0.00570304
-1.741	9.4902	-0.74983	-0.0184569	0.0363535	0.00301087
-1.7621	9.4779	-0.80261	-0.0156642	0.0383484	0.00201219
-1.7774	9.45	-0.79706	-0.0152236	0.0381756	0.00248133
-1.794	9.4879	-0.80115	-0.0149922	0.0353132	0.00704921
-1.7662	9.5234	-0.84394	-0.0161199	0.0299115	0.01275
-1.6955	9.5434	-0.81096	-0.0131654	0.0345662	0.0198147
-1.6778	9.5243	-0.94582	-0.0125906	0.0291226	0.0148238
-1.7158	9.5351	-0.80101	-0.0121878	0.0420747	0.0138384
-1.7189	9.579	-0.94824	-0.0227224	0.0296933	0.0056999
-1.6906	9.6584	-1.1704	-0.0281888	0.116119	0.0338245
-1.7769	9.4214	-0.94901	-0.0702041	0.387987	0.0963806
-1.8564	9.3592	-0.77646	-0.0937172	0.358473	0.0759986
-1.7326	9.4704	-0.79345	-0.0462722	0.206054	0.0602557
-1.64	9.4517	-0.83518	-0.0612977	0.196	0.0543112
-1.5892	9.454	-0.75903	-0.0434901	0.183294	0.0600079
-1.6901	9.5178	-0.88378	-0.0122892	0.169461	0.058383
-1.5888	9.552	-0.91678	-0.0187326	0.148973	0.0438147
-1.7071	9.4718	-0.8062	-0.0324143	0.150147	0.0429264
-1.6306	9.566	-0.83162	-0.0281644	0.137317	0.0368893
-1.6768	9.6063	-0.85988	-0.0202161	0.12103	0.0285955
-1.666	9.6241	-0.90227	-0.0162192	0.101128	0.0175249
-1.4795	9.7534	-0.9235	-0.0254068	0.093054	0.0180624
-1.6228	9.6481	-0.86162	-0.0227573	0.0651654	0.0090319
-1.548	9.5882	-0.89167	-0.0200922	0.0239407	-0.00532256
-1.6868	9.4526	-0.90118	-0.015188	0.00180607	-0.00812067
-1.6817	9.5081	-0.78736	-0.00588106	0.00357845	-0.00391879
-1.6254	9.5189	-0.88981	0.00280509	0.0229825	0.00240053
-1.6582	9.5363	-0.9276	0.0103894	0.0413835	0.00215793
-1.621	9.5499	-1.0285	0.00554421	0.0444151	0.00320041
-1.6536	9.5832	-0.97418	-0.00410362	0.0335871	0.0019251
-1.5924	9.5816	-0.98548	-0.0170791	0.0218341	0.00214169
-1.5914	9.518	-1.0027	-0.0286443	0.0234747	0.00333253
-1.6318	9.5627	-0.9548	-0.0388493	0.0286967	0.00439369
-1.6971	9.5636	-0.93459	-0.045396	0.0220662	-0.000200852
-1.6655	9.5318	-0.87846	-0.0500718	0.00534455	-0.00525012
-1.6625	9.5655	-0.9076	-0.049042	-0.011505	-0.0115314
-1.5871	9.5448	-0.88671	-0.0445268	-0.032121	-0.017483
-1.5951	9.5758	-0.87488	-0.0356606	-0.0641112	-0.0303024
-1.6488	9.5831	-0.80795	-0.0285274	-0.0978641	-0.040633
-1.6616	9.4696	-0.88893	-0.0222896	-0.120745	-0.0424447
-1.69	9.3665	-0.91765	-0.0212703	-0.118377	-0.0385613
-1.675	9.4583	-0.84661	-0.0207432	-0.10107	-0.0326708
-1.7187	9.484	-0.95198	-0.0251746	-0.0707173	-0.0264452
-1.7391	9.475	-0.89362	-0.0315835	-0.0411549	-0.0191655
-1.7204	9.5527	-0.92434	-0.0366449	-0.0327773	-0.0153123
-1.7328	9.5095	-0.89618	-0.0416593	-0.0362627	-0.0135575
-1.6392	9.5396	-0.77802	-0.040338	-0.0383868	-0.0133462
-1.6632	9.5257	-0.84043	-0.0375176	-0.0351457	-0.0132336
-1.7486	9.5304	-0.8837	-0.033725	-0.0317807	-0.012488
-1.775	9.5133	-0.85236	-0.0316463	-0.0246964	-0.00947941
-1.7947	9.4706	-0.83472	-0.0323985	-0.00169297	-0.00145562
-1.7545	9.4421	-0.78622	-0.0335295	0.0205722	0.00445809
-1.7259	9.5058	-0.79974	-0.0328837	0.0336604	0.00576482
-1.6837	9.5278	-0.81342	-0.031306	0.0467609	0.00887762
-1.6293	9.5215	-0.79753	-0.029723	0.0658879	0.0143778
-1.7175	9.5226	-0.88749	-0.0299725	0.0887657	0.0197746
-1.7004	9.5448	-0.89547	-0.0364896	0.131505	0.0290929
-1.7877	9.4609	-0.85833	-0.0400256	0.14839	0.0346413
-1.6981	9.54	-0.87966	-0.0324876	0.108657	0.0283476
-1.7356	9.4984	-0.8492	-0.0358491	0.103023	0.0299254
-1.6549	9.4787	-0.96929	-0.0396853	0.107861	0.0339397
-1.6956	9.4284	-0.88312	-0.0414359	0.122028	0.0383798
-1.6782	9.4738	-0.86634	-0.0407273	0.105893	0.0327319
-1.6712	9.5183	-0.84502	-0.044546	0.0953473	0.0323514
-1.6935	9.5036	-0.79177	-0.0467172	0.080821	0.0322415
-1.6572	9.5559	-0.80837	-0.0471344	0.0692896	0.0329047
-1.6684	9.5996	-0.76525	-0.0456543	0.0687939	0.0345139
-1.7669	9.5615	-0.76374	-0.0463472	0.0634375	0.0420432
-1.6803	9.5711	-0.75758	-0.0448462	0.0538172	0.0509462
-1.5916	9.6312	-0.74618	-0.0436734	0.0354215	0.0466823
-1.5502	9.6402	-0.81883	-0.0356972	0.0169976	0.034863
-1.52	9.6394	-0.88016	-0.0262847	-0.000581195	0.0183626
-1.5509	9.613	-0.907	-0.0258623	-0.0177308	0.00624426
-1.6092	9.6767	-0.91296	-0.0294105	-0.0522726	-0.00897117
-1.6761	9.7193	-0.77073	-0.0400256	-0.0971136	-0.0194866
-1.5548	9.9134	-0.48914	-0.055114	-0.129938	-0.0175249
-1.5096	10.074	-0.2282	-0.0815261	-0.106767	-0.000220767
-1.4324	10.332	-0.31067	-0.0990282	-0.0324108	0.0226579
-1.4796	10.494	-0.42905	-0.105467	0.0517822	0.0435041
-1.3848	10.123	-0.2003	-0.137919	0.126049	0.0852838
-1.7076	9.5128	-0.16179	-0.15706	0.201359	0.132287
-1.5681	8.5422	-0.16467	-0.192143	0.265028	0.143745
-1.8295	7.9281	-0.2337	-0.240332	0.368631	0.142545
-2.7052	8.6527	0.31974	-0.328384	0.325277	0.15724
-2.0611	9.6201	0.69416	-0.464624	0.00969112	0.13985
-2.6875	9.6561	-0.21285	-0.453978	0.0163303	0.0424831
-2.0115	9.7888	-1.1707	-0.371685	0.178792	-0.0721868
-1.8469	9.5041	-1.387	-0.255586	0.266651	-0.143047
-1.399	9.1987	-1.5415	-0.131324	0.169625	-0.175423
-0.95773	8.8085	-1.5096	-0.0254556	-0.0208776	-0.147573
-0.34524	8.5766	-1.2547	0.0413154	-0.247435	-0.0818036
-0.19944	8.5253	-1.0523	0.111012	-0.308051	0.000362871
-1.0355	9.0283	-0.98889	0.155809	-0.295135	0.0838142
-2.1755	9.7303	-0.48644	0.132114	-0.31032	0.133392
-2.4244	10.268	-0.1686	0.140534	-0.183818	0.0777073
-1.4919	9.8124	-0.026982	0.0824581	-0.156242	0.0266058
-0.88022	9.6861	-0.11448	0.059678	-0.0487191	0.0081102
-1.55	9.5679	-0.46491	0.0117953	0.0562171	0.0223734
-1.653	9.4389	-0.6403	-0.00290336	0.163717	0.00904744
-1.6132	9.3255	-0.65698	-0.024672	0.205425	0.0246039
-1.8118	9.4593	-0.64222	-0.0364163	0.216822	0.0464484
-1.6366	9.8178	-0.69143	-0.0316131	0.188688	0.074098
-1.2779	9.916	-0.58895	-0.0165698	0.133889	0.0766549
-1.4168	9.6562	-0.4194	0.00593953	0.135987	0.0581945
-1.4629	9.4548	-0.38827	0.0170606	0.15926	0.0374617
-1.5327	9.1872	-0.51216	0.0292186	0.189141	0.0209492
-1.632	9.3629	-0.64896	0.0467661	0.196559	0.0134963
-1.4825	9.5616	-0.64921	0.04763	0.183888	0.0126746
-1.208	9.5149	-0.51701	0.0327232	0.168061	0.0132092
-0.7475	9.3903	-0.71443	0.0115902	0.187588	-0.00111354
-0.86256	9.2252	-1.1573	-0.00317004	0.242269	-0.0369957
-1.4788	9.3007	-0.80303	-0.00877447	0.259827	-0.0899159
-1.5135	9.8218	-0.44675	-0.0422858	0.24644	-0.15499
-1.7502	9.9537	-0.62378	-0.0703752	0.241554	-0.212616
-1.7851	9.9167	-0.62954	-0.115769	0.220697	-0.262026
-1.8371	10.076	-0.59125	-0.141167	0.201655	-0.305188
-1.8695	9.8923	-0.99479	-0.174882	0.231553	-0.311506
-1.9857	9.8005	-0.61838	-0.261869	0.217451	-0.304525
-2.0551	9.6734	-0.39122	-0.316446	0.201847	-0.269968
-2.2679	9.5262	-0.15151	-0.332189	0.189647	-0.241274
-2.1465	9.3568	-0.18311	-0.319186	0.207921	-0.197397
-2.0763	9.347	-0.26364	-0.274802	0.210871	-0.164916
-2.077	9.4984	-0.063884	-0.207101	0.212441	-0.150425
-2.1694	9.3431	-0.20195	-0.138714	0.18305	-0.13624
-2.0937	9.3353	-0.39833	-0.0713019	0.106837	-0.115886
-2.1839	9.3921	-0.21727	0.00204797	0.0841476	-0.0709843
-2.0787	9.3466	-0.31321	0.0711588	0.111785	-0.00661637
-2.4682	9.4476	-0.46716	0.114158	0.132074	0.045129
-2.5664	9.3807	-0.75178	0.132551	0.107289	0.100646
-2.3191	9.3478	-0.39394	0.141366	0.0415231	0.163948
-2.2332	9.3979	-0.72778	0.170735	0.0233926	0.214484
-2.2041	9.4703	-0.56471	0.184656	-0.0148692	0.271416
-2.2092	9.6743	-0.36863	0.183277	-0.0432597	0.320582
-1.9194	9.6068	-0.50321	0.159567	-0.149512	0.356222
-2.0912	9.6065	-0.45051	0.14548	-0.207555	0.399192
-2.0507	9.5976	-0.49426	0.11319	-0.155155	0.486057
-1.9285	9.62	-0.51437	0.0751329	-0.133631	0.562345
-1.6499	9.5725	-0.52428	0.0525239	-0.138429	0.60069
-1.2996	9.5189	-0.76262	0.0608823	-0.164297	0.595629
-1.0347	9.5544	-0.68526	0.0609574	-0.189997	0.567965
-0.33036	9.4046	-0.81517	0.0647238	-0.203401	0.527212
-0.32952	9.6147	-1.1191	0.0769254	-0.248657	0.454309
-0.32738	9.495	-1.3846	0.0683017	-0.283249	0.361702
-0.89055	9.6811	-0.94926	0.014319	-0.290475	0.287491
-1.0185	9.7205	-0.69047	-0.0577163	-0.256738	0.258675
-0.97227	9.6526	-0.70402	-0.0888599	-0.130498	0.256075
-0.59412	9.6922	-0.56155	-0.106999	-0.0859365	0.260595
-0.49404	9.6611	-0.5096	-0.0962375	-0.0776322	0.225217
-0.60685	9.6926	-0.58431	-0.0537579	-0.09744	0.175301
-0.74198	9.6528	-0.65286	-0.037474	-0.131121	0.143799
-0.85397	9.806	-0.69876	-0.0426401	-0.165874	0.141098
-0.66873	9.7711	-0.78797	-0.0827304	-0.186803	0.160609
-0.63102	9.8786	-0.72883	-0.132383	-0.171597	0.193557
-0.49518	9.5905	-0.55031	-0.148503	-0.0952129	0.235375
-0.53884	9.6417	-0.37456	-0.141777	-0.0493579	0.255464
-0.37558	9.6138	-0.29033	-0.115661	-0.0416191	0.254015
-0.1736	9.6824	-0.27378	-0.074728	-0.0506756	0.214798
-0.17472	9.5501	-0.64596	-0.0421724	-0.0712251	0.149035
-0.32625	9.6111	-0.66577	-0.0336168	-0.0852	0.0911219
-0.22299	9.7172	-0.56043	-0.0531174	-0.0879786	0.0599556
-0.23288	9.6933	-0.51587	-0.0604373	-0.109464	0.0183486
-0.48929	9.8321	-0.25754	-0.0525187	-0.0876679	0.0263859
-0.59212	9.8074	-0.19682	-0.0356693	-0.0593639	0.0736477
-0.30504	9.7852	-0.3144	-0.0124993	-0.0896366	0.104104
-0.088633	9.8185	-0.51605	1.22599e-06	-0.101498	0.121107
0.046879	9.7524	-0.77461	-0.00645109	-0.0892177	0.108057
-0.13587	9.8345	-0.76871	-0.030552	-0.0542326	0.0775275
-0.21214	9.853	-0.59653	-0.0857742	-0.0630395	0.048281
-0.23682	9.7399	-0.52657	-0.133446	-0.119784	0.00559081
-0.1339	9.7455	-0.38184	-0.145246	-0.114874	-0.0152437
-0.20357	9.7748	-0.39365	-0.148945	-0.0658652	-0.0200748
-0.21664	9.7696	-0.39898	-0.156771	-0.0392437	-0.0211813
-0.27627	9.7672	-0.38822	-0.172142	-0.0231082	-0.0170679
-0.16039	10.018	-0.4028	-0.203401	-0.0306235	-0.0140515
-0.080847	10.074	-0.19249	-0.225444	-0.0740072	-0.0376834
0.032778	10.26	-0.18276	-0.22705	-0.0948796	-0.0836379
0.22403	10.34	-0.12712	-0.222756	-0.0949337	-0.151598
0.13382	10.559	-0.37982	-0.221081	-0.0636888	-0.249512
0.067809	10.805	-0.66573	-0.197432	-0.0143063	-0.36247
-0.080878	10.792	-0.87087	-0.141836	0.0520562	-0.440539
-0.43116	10.561	-1.1717	-0.101522	0.0377183	-0.47747
-0.99066	9.9937	-1.8166	-0.0306166	-0.0334719	-0.53997
-1.6366	9.1225	-1.9644	0.0676437	-0.294297	-0.547754
0.11288	8.5552	-2.529	0.18675	-0.556079	-0.44944
1.5577	7.6358	-3.6573	0.455479	-0.267035	-0.204012
0.21811	7.4305	-0.91232	0.685897	-0.071761	0.12439
0.39825	7.5679	0.49094	0.653224	-0.318139	0.370935
0.89958	7.6009	2.5234	0.472216	-0.501538	0.615333
1.8152	6.932	2.6935	0.237644	-0.370289	0.834058
1.2731	7.0078	1.5509	0.140879	0.113665	1.08139
-3.5833	9.8945	0.96422	0.0296636	0.512935	1.22081
-9.2809	13.291	-1.149	-0.0914186	0.527386	0.86954
-2.1056	13.996	-1.1589	-0.0645248	0.400396	0.305939
2.9517	10.61	1.5168	-0.14104	-0.505028	0.337233
-1.1786	10.603	1.2343	0.145494	-0.255254	0.343394
0.43655	9.7372	-0.79109	0.208724	-0.0962654	0.281749
0.76972	9.6976	-1.0937	0.255429	-0.00712217	0.233595
0.46008	9.504	-1.1895	0.233211	0.0522499	0.208602
0.21357	9.5417	-1.3438	0.234782	0.0690557	0.179367
0.56836	9.6732	-1.0839	0.172299	-0.0643503	0.153278
0.91301	9.8908	-0.84802	0.141782	-0.169339	0.0878145
0.79908	9.797	-0.85494	0.170304	-0.0808262	0.0234049
0.62453	9.8388	-0.94086	0.197135	0.0491328	-0.0348839
0.33496	9.788	-1.2121	0.191114	0.232844	-0.0237295
0.31266	9.7333	-1.2328	0.16508	0.219964	-0.0227888
0.37741	9.6178	-0.85925	0.170463	0.123311	-0.0233752
0.6728	9.5156	-1.05	0.21108	0.123035	-0.04922
0.63596	9.4582	-1.0051	0.318557	0.241379	-0.0819327
0.30766	9.5448	-1.4083	0.426925	0.360323	-0.0983842
0.56556	9.4792	-1.8282	0.382978	0.313182	-0.0889961
0.31117	9.7739	-1.8905	0.341456	0.261468	-0.112301
0.13406	10.001	-1.6862	0.276076	0.206542	-0.129718
0.18265	10.047	-1.6838	0.222826	0.161247	-0.120101
0.077198	10.079	-1.7521	0.167255	0.14651	-0.0930034
0.090213	9.9292	-1.8645	0.11971	0.123821	-0.0466265
0.026088	9.8928	-1.882	0.0765117	0.0743161	0.00137865
-0.021175	9.8336	-1.819	0.0317475	-0.0129952	0.0409507
0.12703	9.8085	-1.7392	-0.00358334	-0.093972	0.0787283
0.37177	9.5676	-1.646	-0.0165185	-0.116323	0.103217
0.58326	9.6482	-1.5688	-0.00723125	-0.107031	0.0953596
0.22993	9.9679	-1.9358	-0.0181619	-0.0403119	0.0667362
0.42672	9.8698	-2.7101	-0.0777649	0.062296	0.0679823
0.27328	9.9653	-2.2522	-0.177971	0.0892823	0.0840132
0.12513	9.8821	-1.1227	-0.264051	0.0405161	0.114516
0.34533	9.8664	-0.99611	-0.291243	-0.130156	0.131741
0.55159	9.567	-1.4422	-0.287822	-0.263475	0.0946143
0.77902	9.4838	-1.8504	-0.280213	-0.246371	0.0415004
0.60163	9.2431	-1.7287	-0.254452	-0.158823	-0.0107842
0.33389	9.2425	-1.2573	-0.228237	-0.102556	-0.0401181
0.44269	9.5278	-1.1471	-0.203942	-0.0759079	-0.0526845
0.57432	9.6848	-1.3382	-0.184254	-0.00065949	-0.0647953
0.49444	9.7656	-1.2799	-0.170421	0.0768818	-0.0800233
0.29645	9.6628	-1.1096	-0.15657	0.103624	-0.087352
0.31513	9.7262	-1.121	-0.140117	0.0926648	-0.0963369
0.38793	9.7028	-1.2281	-0.109734	0.0834075	-0.0977088
0.085773	9.6802	-0.98146	-0.0652526	0.0851616	-0.0816849
0.26612	9.7786	-1.2937	-0.0461884	0.0576046	-0.0705061
0.32514	9.6136	-1.3433	-0.0239267	0.0438549	-0.0571857
0.30991	9.6914	-1.2776	-0.0172601	-0.00426384	-0.0418443
0.21294	9.7214	-1.2408	-0.0119009	-0.0458219	-0.0276547
0.043614	9.7243	-1.199	-0.015901	-0.117441	-0.0225741
0.13149	9.734	-1.2225	-0.0117496	-0.166564	-0.029983
0.060049	9.8186	-1.1657	-0.00411392	-0.174882	-0.0347163
0.21474	9.6686	-1.1128	-0.0019696	-0.167785	-0.0319657
0.10591	9.7636	-1.133	0.00912982	-0.123334	-0.0236352
0.22706	9.6502	-1.2252	0.00243997	-0.0403782	-0.00916891
0.28447	9.6675	-1.3546	-0.013992	0.0253352	0.00280265
0.29797	9.7449	-1.2942	-0.0281452	0.0449056	-0.00752551
0.14084	9.7385	-1.2478	-0.0308487	0.0271713	-0.0130453
0.12194	9.781	-1.2488	-0.0188094	-0.00891287	-0.00513336
0.090462	9.8328	-1.2668	-0.0125747	-0.0425162	0.0039413
0.20842	9.7086	-1.4028	-0.0143536	-0.0795818	0.0127475
0.14114	9.7588	-1.348	-0.0241274	-0.0855211	0.0122986
0.31959	9.6816	-1.2545	-0.0283337	-0.0775171	0.0023808
0.21824	9.8034	-1.3042	-0.0312274	-0.0512411	-0.00759271
0.2501	9.6793	-1.201	-0.0347478	-0.0316917	-0.0147238
0.26658	9.619	-1.2872	-0.0351893	-0.00316568	-0.0159155
0.20419	9.6931	-1.256	-0.0375351	0.0318139	-0.0161113
0.14142	9.711	-1.2782	-0.0400029	0.0466753	-0.0182177
0.14241	9.7136	-1.2309	-0.0399174	0.0467748	-0.0205094
0.043074	9.7687	-1.2521	-0.038097	0.0444675	-0.0240663
0.11196	9.7211	-1.1279	-0.0338227	0.0390727	-0.0221465
0.0994	9.7102	-1.2517	-0.0300563	0.036151	-0.0195477
0.12355	9.7063	-1.176	-0.0258955	0.0357391	-0.01565
0.19894	9.679	-1.2721	-0.0231658	0.0393258	-0.0115038
0.15814	9.7439	-1.227	-0.0177744	0.046794	-0.00765728
0.096607	9.7008	-1.2931	-0.0147753	0.05251	-0.00235951
0.078422	9.7603	-1.2875	-0.0120491	0.0541907	0.00190049
0.046328	9.7034	-1.2062	-0.00943595	0.0516321	0.0072597
0.070731	9.6881	-1.2794	-0.00672929	0.055217	0.012008
0.1436	9.7001	-1.3098	-0.0035315	0.0627935	0.0161846
0.12758	9.7596	-1.2465	-0.000948098	0.0640396	0.0181916
0.15396	9.7224	-1.3429	8.276e-06	0.0548086	0.0179926
0.070605	9.6931	-1.3239	-0.00119196	0.0347321	0.0141265
0.15185	9.6451	-1.2625	-0.00266547	-0.000847811	0.0092307
0.19204	9.6732	-1.2894	-0.00150798	-0.00141199	-9.67453e-05
0.17707	9.6075	-1.172	0.00139031	0.0150662	-0.00817582
0.16564	9.7429	-1.2046	0.0137811	0.0516251	-0.00731869
0.18145	9.6839	-1.3211	0.0334824	0.100477	-0.00706178
0.12671	9.6245	-1.3913	0.0468027	0.133324	-0.0145323
0.34114	9.7427	-1.2806	0.050536	0.114045	-0.033821
0.29261	9.6135	-1.5508	0.043628	0.112078	-0.0639873
0.23756	9.6208	-1.3725	0.0351003	0.212965	-0.0911952
0.16647	9.6674	-1.461	0.0504173	0.259618	-0.118215
-0.010364	9.6931	-1.3744	0.0745762	0.289707	-0.133139
-0.023782	9.6759	-1.2757	0.0673365	0.373727	-0.0999794
-0.03151	9.7191	-1.4778	0.0571089	0.349188	-0.0877063
0.1724	9.6075	-1.4649	0.0789709	0.306183	-0.0947766
-0.25808	9.7103	-1.4861	0.117599	0.304822	-0.0867656
-0.24596	9.704	-1.4779	0.138502	0.24302	-0.0645004
-0.042129	9.7371	-1.3939	0.141351	0.197344	-0.0244224
0.16527	9.7565	-1.6245	0.127798	0.188932	0.00247645
0.03203	9.7036	-1.8074	0.12366	0.241938	0.0221465
0.0042264	9.6958	-1.8554	0.123327	0.288555	0.0341404
0.028409	9.707	-1.9143	0.108769	0.282412	0.0150168
0.055309	9.6287	-1.822	0.0797493	0.231361	-0.0284
0.24365	9.7549	-1.9008	0.0604495	0.226212	-0.07847
0.074918	9.6066	-2.1197	0.0601248	0.279061	-0.134931
-0.11045	9.6438	-1.944	0.0493981	0.272062	-0.172793
-0.12568	9.5715	-1.899	0.0329954	0.246039	-0.188042
-0.085371	9.5848	-1.9826	0.012228	0.282185	-0.156036
-0.14935	9.5938	-1.8858	-0.0224746	0.273319	-0.143728
-0.22328	9.4754	-1.997	-0.0452477	0.259845	-0.143473
-0.39019	9.6637	-1.982	-0.0556202	0.241501	-0.150062
-0.39427	9.6468	-1.7712	-0.0523337	0.199735	-0.119265
-0.51662	9.5991	-1.6345	-0.0379365	0.172034	-0.0653748
-0.29572	9.7367	-1.5595	-0.0199491	0.143456	-0.00945899
-0.35533	9.866	-1.7647	0.00861303	0.148667	0.0362016
-0.27723	9.7207	-1.7702	0.0125746	0.127763	0.0618423
-0.20295	9.6082	-1.9693	0.00975709	0.0912336	0.0707295
-0.16553	9.651	-1.9715	0.0250472	0.0712321	0.0560076
-0.049645	9.6096	-1.9595	0.0350514	0.0864654	0.0473368
-0.014774	9.6743	-1.9015	0.023733	0.110661	0.036699
-0.011963	9.6417	-1.8183	0.0246755	0.116546	0.000453611
-0.065734	9.7982	-2.0133	0.0259408	0.106076	-0.0531453
0.02047	9.6557	-2.006	0.0100803	0.076339	-0.121524
0.022426	9.5806	-2.1724	-0.0227364	0.0589956	-0.182561
-0.22509	9.5612	-2.1943	-0.0664796	0.115612	-0.18572
-0.4602	9.7164	-1.9515	-0.101121	0.167091	-0.141894
-0.41584	9.6809	-1.8762	-0.111392	0.161073	-0.110787
-0.24089	9.7703	-1.8628	-0.111788	0.159541	-0.0864688
-0.18677	9.6387	-1.8465	-0.10476	0.180397	-0.0721362
-0.60316	9.371	-1.8473	-0.0923785	0.197275	-0.0490612
-0.59936	9.3984	-1.747	-0.0720873	0.182439	-0.0174725
-0.55919	9.6834	-1.6655	-0.0501974	0.118806	0.0162946
-0.46748	9.7443	-1.5637	-0.0203034	0.0581823	0.0157942
-0.25711	9.7332	-1.7069	0.00505988	0.00488657	0.0013561
-0.20273	9.7948	-2.1413	0.0154655	0.00175109	-0.0266023
0.028481	9.5864	-2.021	0.000648599	0.0201306	-0.0703542
-0.24992	9.7314	-2.4549	-0.0535415	0.0818647	-0.110027
-0.29521	9.5826	-2.0083	-0.119895	0.138207	-0.117674
-0.36686	9.773	-1.7375	-0.159029	0.13291	-0.129243
-0.52097	9.5676	-1.9115	-0.190956	0.10686	-0.174004
-0.53881	9.6736	-1.68	-0.208794	0.100198	-0.193941
-0.3977	9.6837	-1.7302	-0.20183	0.109734	-0.205198
-0.52021	9.5905	-1.7381	-0.20944	0.10114	-0.217311
-0.56267	9.3376	-1.7106	-0.225392	0.113118	-0.200608
-0.91417	9.4454	-1.8107	-0.235462	0.150887	-0.15362
-0.94888	9.5497	-1.6924	-0.241309	0.165117	-0.0860203
-0.8552	9.7613	-1.4048	-0.243404	0.15118	-0.0387795
-0.94138	9.6938	-1.2744	-0.223088	0.124053	-0.0180659
-0.89909	9.7479	-1.2739	-0.18422	0.106484	0.0027016
-0.6212	9.6291	-1.2073	-0.144852	0.0590689	0.00904011
-0.3389	9.5742	-1.5304	-0.129432	0.00745692	-0.0250333
-0.42741	9.6041	-1.3843	-0.135282	0.0196681	-0.0431428
-0.44313	9.6544	-1.6976	-0.155479	0.0861669	-0.0442057
-0.59671	9.6208	-1.5435	-0.194308	0.13948	-0.0468708
-0.88448	9.7067	-1.1647	-0.234258	0.144908	-0.042127
-0.98611	9.6695	-1.224	-0.247715	0.135883	-0.0182387
-1.0665	9.5606	-1.0983	-0.227556	0.0857218	0.00684693
-0.73815	9.6235	-0.37652	-0.183137	-0.033999	0.00907816
-0.78843	9.5602	-0.93702	-0.0811508	-0.0815278	0.0158054
-0.90396	9.7553	-1.0323	-0.000906088	-0.0682144	0.053997
-0.77323	9.7119	-1.2738	0.0265796	-0.0609068	0.0965446
-0.92852	9.802	-1.7588	0.00474014	-0.0247976	0.153858
-0.78668	9.7332	-1.5637	-0.0668409	-0.0199945	0.214134
-0.83816	9.7101	-1.1931	-0.130079	-0.0554718	0.257384
-1.0178	9.6636	-1.1379	-0.142316	-0.100061	0.290021
-0.57316	9.652	-0.89985	-0.117157	-0.157453	0.294158
-0.32399	9.6962	-0.76623	-0.0647133	-0.19429	0.284436
-0.21311	9.6775	-0.73759	-0.00456596	-0.190189	0.287107
-0.40628	9.7495	-0.87812	0.0499094	-0.198968	0.281783
-0.56515	9.8999	-0.74489	0.0802485	-0.221063	0.282377
-0.22485	9.9849	-0.98187	0.0693088	-0.261415	0.260578
0.16704	9.877	-1.4986	0.00890432	-0.289882	0.207328
-0.058306	10.007	-1.2898	-0.0809431	-0.318959	0.130264
-0.22948	9.7754	-1.1439	-0.150418	-0.349397	0.0828578
-0.4232	9.5793	-0.8899	-0.164429	-0.380691	0.0931081
-0.42771	9.5224	-0.85751	-0.118569	-0.388999	0.147007
-0.19523	9.5317	-1.0696	-0.0564247	-0.309761	0.233106
0.30922	9.558	-1.4191	-0.0265011	-0.198357	0.292779
0.67935	9.4672	-1.5441	-0.0130362	-0.097728	0.290702
0.66461	9.541	-1.2917	-0.00046431	-0.00389819	0.218184
0.32524	9.5423	-1.1385	0.022869	0.0224764	0.100212
0.14454	9.7784	-0.8826	0.0360829	-0.037275	-0.025309
0.11341	9.8162	-0.8938	0.0393345	-0.128999	-0.126383
0.1118	9.8294	-0.94436	0.0420101	-0.200643	-0.21122
0.046331	9.6478	-1.0716	0.0471448	-0.16796	-0.254452
-0.026598	9.6859	-0.99665	0.0637516	-0.0737559	-0.26988
-0.24114	9.7029	-0.99319	0.0908479	0.0348385	-0.263632
-0.24013	9.7182	-1.1056	0.1109	0.13578	-0.243124
-0.35723	9.6988	-1.3786	0.122234	0.180659	-0.208183
-0.4394	9.5588	-1.4479	0.126393	0.20628	-0.154193
-0.53392	9.6378	-1.4914	0.108247	0.192492	-0.0943071
-0.45302	9.7644	-1.5614	0.0586343	0.141222	-0.0321455
-0.35048	9.8341	-1.5359	-0.00880798	0.0691587	0.00551803
-0.27619	9.795	-1.4833	-0.0665215	0.00996356	0.0211866
-0.21317	9.7095	-1.5195	-0.103765	-0.0110792	0.0128971
-0.18281	9.5818	-1.4025	-0.130278	-0.0027557	-0.00810513
-0.20565	9.7131	-1.3938	-0.14395	0.0187797	-0.0352155
-0.24525	9.7265	-1.3056	-0.155544	0.0350148	-0.0563253
-0.22952	9.7024	-1.2958	-0.169314	0.0330722	-0.0699388
-0.37728	9.6644	-1.2319	-0.187204	0.0283633	-0.0740246
-0.40267	9.7287	-1.1448	-0.203104	-0.000237086	-0.0711326
-0.4002	9.7252	-0.92925	-0.205216	-0.0253701	-0.0592644
-0.52287	9.6321	-0.87656	-0.19429	-0.0360952	-0.0412945
-0.47837	9.501	-0.92747	-0.163544	-0.0356501	-0.0250769
-0.39257	9.6979	-0.79964	-0.128311	-0.0330164	-0.00897187
-0.37687	9.7416	-0.75476	-0.0909229	-0.0151692	0.0102662
-0.3128	9.7484	-0.83867	-0.0452651	0.00109706	0.00688044
-0.25915	9.7294	-0.90179	-0.00812957	0.0266529	-0.0036261
-0.23612	9.59	-1.1695	0.00622856	0.0428723	-0.0223786
-0.37519	9.6021	-1.1511	0.00117686	0.0574981	-0.0394078
-0.50758	9.7047	-1.0515	-0.00993703	0.033348	-0.0466684
-0.62156	9.6379	-0.92396	-0.00479128	-0.030531	-0.0479686
-0.59996	9.631	-0.87529	0.00626975	-0.113961	-0.0478814
-0.4159	9.8506	-0.78847	0.0238534	-0.15031	-0.0480402
-0.24658	9.7928	-1.1495	0.0473735	-0.0918619	-0.0439788
-0.34791	9.656	-1.3185	0.0554421	0.0213279	-0.0367095
-0.49123	9.6319	-1.2148	0.0315713	0.0730228	-0.0285449
-0.65976	9.7988	-1.1177	0.00344807	0.0406068	-0.0228289
-0.69339	9.7689	-0.97459	-0.0161741	-0.034924	-0.0141623
-0.52644	9.6895	-1.0864	-0.0282202	-0.109964	-0.0132151
-0.39519	9.6244	-1.1581	-0.0340741	-0.1072	-0.014788
-0.39089	9.6619	-1.1071	-0.031093	-0.0402839	-0.0165428
-0.46358	9.7054	-1.0283	-0.0293791	0.0306969	-0.0144429
-0.58779	9.7039	-1.0729	-0.0272516	0.0632106	-0.0154114
-0.64482	9.7317	-0.91636	-0.0275989	0.0416418	-0.0125634
-0.55183	9.7096	-1.0933	-0.030093	-0.00919213	-0.00914326
-0.56652	9.6706	-1.0656	-0.0335819	-0.0428775	-0.0075873
-0.50889	9.6777	-1.0494	-0.0282691	-0.0353621	-0.00591387
-0.52969	9.6371	-0.97196	-0.0183294	0.000247889	-0.0053531
-0.60241	9.617	-1.0579	-0.00650397	0.0291662	-0.00530056
-0.62067	9.6671	-1.0778	-0.000665634	0.0374251	-0.00492584
-0.53051	9.6892	-1.0396	-0.00130896	0.0295624	-0.00226614
-0.52197	9.7041	-1.1438	-0.00753319	0.0178093	-0.00206001
-0.55848	9.6688	-1.0765	-0.0129715	0.00749741	-0.00219877
-0.49788	9.734	-1.0723	-0.0173851	0.00311384	-0.00158509
-0.5508	9.6612	-1.1018	-0.017668	0.00840603	-0.00119213
-0.58554	9.6941	-1.1291	-0.0161172	0.0180223	0.000516565
-0.56812	9.7245	-1.1017	-0.0134991	0.0233246	-0.000460191
-0.61371	9.6327	-1.1021	-0.011341	0.023904	-0.000561507
-0.62755	9.6823	-1.0742	-0.00868092	0.0240908	0.000364163
-0.53421	9.6744	-1.1271	-0.00882822	0.0223088	0.00306916
-0.53547	9.6585	-1.1306	-0.0124936	0.0261956	0.00322188
-0.50002	9.7148	-1.0959	-0.0170688	0.0306567	0.00367566
-0.53514	9.7204	-1.1524	-0.0249425	0.0315992	0.00372802
-0.55382	9.7118	-1.1363	-0.0310913	0.0274837	0.00467713
-0.63497	9.6473	-1.1554	-0.0344353	0.0246755	0.00490595
-0.55269	9.7042	-1.1404	-0.0347792	0.0224275	0.00328907
-0.62433	9.7047	-1.1267	-0.0317057	0.024192	0.0022314
-0.58126	9.6661	-1.1541	-0.0280178	0.0274785	0.00154254
-0.55607	9.641	-1.1078	-0.0246423	0.0296723	0.00262079
-0.53634	9.6665	-1.1057	-0.0244329	0.0312938	0.00263126
-0.55914	9.6939	-1.0638	-0.0249792	0.0315782	0.00320809
-0.63589	9.7006	-1.0675	-0.0264225	0.0289166	0.00264365
-0.60838	9.6274	-1.0799	-0.0286304	0.0282429	0.00366763
-0.56985	9.6156	-1.1356	-0.0292744	0.0276809	0.00368456
-0.58102	9.6564	-1.0766	-0.0297439	0.0290981	0.00518886
-0.62024	9.6674	-1.0871	-0.0294891	0.0303356	0.00582277
-0.54924	9.6686	-1.0374	-0.0259059	0.0303617	0.00682057
-0.59682	9.7018	-1.0498	-0.0226317	0.029908	0.00743528
-0.57824	9.7064	-1.1313	-0.0190119	0.0283895	0.00707312
-0.54597	9.6923	-1.1335	-0.0156184	0.0279881	0.0049241
-0.59544	9.6876	-1.1623	-0.0152622	0.0329379	0.00476318
-0.61113	9.6766	-1.1355	-0.0200119	0.0385491	0.00431934
-0.62595	9.6339	-1.1768	-0.0285641	0.0387289	0.00510456
-0.64982	9.6946	-1.1416	-0.0355366	0.0325975	0.00688515
-0.61056	9.6816	-1.1067	-0.04175	0.0266075	0.00689091
-0.52651	9.6536	-1.0697	-0.0417814	0.0220313	0.00702059
-0.52108	9.7001	-1.0493	-0.0387428	0.0239197	0.00542047
-0.53134	9.7304	-1.1371	-0.0331613	0.029044	0.00575819
-0.54523	9.645	-1.1747	-0.0258064	0.0302064	0.0059329
-0.57317	9.6671	-1.1729	-0.0190328	0.0323218	0.00491171
-0.5773	9.6736	-1.091	-0.0175493	0.0325364	0.00421445
-0.61673	9.6949	-1.1287	-0.0183731	0.0324579	0.00523477
-0.64582	9.6456	-1.1409	-0.0228411	0.0324806	0.00577547
-0.56118	9.6957	-1.1973	-0.0278083	0.032121	0.00686263
-0.54374	9.6878	-1.0053	-0.0307562	0.0291051	0.00647273
-0.5283	9.6738	-1.043	-0.0304857	0.0276111	0.00635544
-0.55275	9.7043	-1.0642	-0.0289725	0.028229	0.0059884
-0.63643	9.6445	-1.1234	-0.0263667	0.0289812	0.00485184
-0.62316	9.6593	-1.0656	-0.0245934	0.0322484	0.00476911
-0.64213	9.6644	-1.1567	-0.0239529	0.0333794	0.00479424
-0.68279	9.6685	-1.1656	-0.0252479	0.0351073	0.00522342
-0.62838	9.6833	-1.1376	-0.0284209	0.0333253	0.00543408
-0.52061	9.6818	-1.0924	-0.0307213	0.0306759	0.00470122
-0.54933	9.6659	-1.1348	-0.0318505	0.0282342	0.0062858
-0.54975	9.6416	-1.105	-0.0324858	0.0296427	0.00550093
-0.61677	9.668	-1.1455	-0.0316568	0.0315468	0.00561228
-0.60593	9.6536	-1.0774	-0.0286199	0.0341491	0.00693419
-0.59739	9.6644	-1.111	-0.026625	0.0347792	0.00712792
-0.61941	9.679	-1.1793	-0.0271311	0.0461779	0.0108488
-0.62233	9.7108	-1.188	-0.0274017	0.0513755	0.0111315
-0.56509	9.6508	-1.1085	-0.031868	0.055964	0.0121087
-0.59293	9.6849	-1.0836	-0.0320949	0.0469686	0.0135062
-0.56077	9.7068	-1.0855	-0.0247156	0.0438601	0.0138947
-0.58375	9.7787	-1.126	-0.0144826	0.0269863	0.0142764
-0.54428	9.9941	-0.86843	-0.00377427	0.019792	0.0215199
-0.462	10.327	-0.74888	-0.0137583	0.026269	0.0404358
-0.28667	10.516	-0.83038	0.00173322	0.0864741	0.0924291
-0.24499	11.099	-1.2978	0.00713543	0.128715	0.0888198
-0.80616	10.587	-0.20039	-0.0627812	0.477627	0.179298
-1.4831	9.4193	-0.28784	-0.116366	0.393031	0.193313
-2.7218	9.1115	-0.54728	-0.143852	0.32498	0.0988031
-3.3844	9.6317	0.24759	-0.224222	0.205373	-0.0255185
-1.5956	10.039	1.0887	-0.354267	-0.104648	-0.163359
-1.5234	9.5874	0.51909	-0.412404	-0.0578681	-0.299184
-1.1398	9.3905	-0.41841	-0.402124	0.0924675	-0.401792
-0.60158	9.3691	-0.78883	-0.383344	0.209666	-0.403642
-0.1301	9.0895	-0.73778	-0.400483	0.237574	-0.392874
0.3328	8.8176	-0.9976	-0.408913	0.246912	-0.333532
0.47349	8.5122	-1.3798	-0.381704	0.225357	-0.273964
0.86614	7.9901	-2.0131	-0.305171	0.16427	-0.214379
1.1662	7.6086	-2.1089	-0.193522	0.102254	-0.13944
1.4203	7.3478	-1.7178	-0.0558558	-0.0071836	-0.0880431
1.7685	7.1235	-0.98163	0.0292831	-0.0971188	0.0246685
-1.265	9.3436	-1.7079	0.171054	-0.176959	0.143403
-6.4875	14.84	-1.884	0.0648128	-0.0459667	0.199386
0.20409	14.968	-0.019975	0.133305	0.150762	-0.0313566
0.59072	11.173	0.39036	0.0890554	0.0964399	0.101727
-1.2256	8.5149	-1.1454	0.0405021	0.00734522	0.0195075
-1.2191	7.3279	-1.1593	0.0119548	0.139047	0.0531174
-1.1785	8.1427	-1.6325	-0.0179263	0.186017	0.071733
-1.0066	9.6788	-1.1782	-0.00557528	0.225636	0.0596344
-0.60126	11.177	-0.51509	0.0063331	0.13184	0.0453471
-0.84313	10.803	-0.26767	0.0699423	0.100622	0.0180345
-1.2317	9.3577	-0.29315	0.102248	0.154851	0.0240786
-1.5524	8.7055	-0.44322	0.0511469	0.0939005	0.0525903
-0.73805	8.8091	-0.80391	-0.0149301	-0.103503	0.058212
0.6525	9.7216	-1.3588	0.0197362	-0.147746	0.0458865
0.3834	10.691	-0.9115	0.116513	0.0488343	0.021937
-0.21709	8.6761	-0.16211	0.148713	0.111268	-0.0540598
-0.59376	8.8176	-0.36723	0.118949	0.142386	-0.147072
-0.7139	10.85	-1.4988	0.0265831	0.201236	-0.256668
-1.5488	10.6	-0.90413	-0.0740945	0.212058	-0.355384
-0.98924	9.7515	-0.84277	-0.178687	0.148878	-0.416209
-1.2146	9.9188	-1.1528	-0.221168	0.120154	-0.44738
-1.4185	9.8642	-0.93289	-0.239913	0.147707	-0.449038
-1.413	9.6294	-0.90827	-0.237312	0.235934	-0.427117
-1.7013	9.6395	-0.52047	-0.228917	0.290266	-0.395457
-1.8417	9.6556	-0.20291	-0.217747	0.286374	-0.365001
-1.669	9.5157	-0.098109	-0.186471	0.261276	-0.330914
-1.7653	9.3503	-0.12681	-0.116319	0.210644	-0.29976
-1.7128	9.697	0.17972	-0.014003	0.163733	-0.285169
-1.7162	9.5139	-0.67067	0.0583935	0.0228429	-0.250507
-1.9532	9.3157	-0.75383	0.173117	0.0472234	-0.189019
-2.0943	9.5599	-0.51371	0.202196	0.0810444	-0.100067
-2.1821	9.3662	-0.86686	0.200364	0.0940645	0.00378143
-2.1745	9.5168	-0.55171	0.199369	0.0635265	0.0891933
-1.9517	9.7214	-0.65753	0.21862	0.0230663	0.176854
-1.9298	9.536	-0.95599	0.240908	-0.0418216	0.239773
-1.8528	9.187	-0.88773	0.262079	-0.0871094	0.314002
-1.7018	9.308	-0.80635	0.285379	-0.148629	0.390884
-1.6606	9.5425	-1.0547	0.307684	-0.177046	0.460732
-1.5359	9.7576	-1.1564	0.299202	-0.205373	0.509147
-1.4953	9.6586	-1.4232	0.253073	-0.127453	0.569012
-1.054	9.7161	-1.3073	0.194482	-0.125063	0.590881
-0.73632	9.6547	-1.69	0.153179	-0.16326	0.533757
-0.77364	9.512	-1.5444	0.086989	-0.184377	0.471658
-0.40364	9.598	-1.5135	0.0208026	-0.147442	0.423958
-0.56099	9.5669	-1.6938	-0.00726598	-0.143805	0.340234
-0.76079	9.593	-1.3118	-0.0351771	-0.202912	0.252043
-0.86328	9.6195	-1.2218	-0.0364739	-0.245376	0.190939
-0.74179	9.7368	-1.22	-0.0357409	-0.287176	0.150467
-0.60041	9.9306	-1.2902	-0.0481816	-0.287072	0.142555
-0.89882	9.7387	-1.2841	-0.0749793	-0.32121	0.134979
-0.68095	9.5542	-1.2839	-0.0975761	-0.310895	0.175406
-0.73032	9.6734	-1.2707	-0.112774	-0.274767	0.224188
-0.54538	9.6659	-1.1613	-0.132357	-0.218009	0.285501
-0.58329	9.5063	-1.3244	-0.127573	-0.179263	0.304822
-0.33419	9.6555	-1.1048	-0.136029	-0.161106	0.319343
-0.32917	9.3731	-1.0335	-0.130634	-0.0597252	0.34547
-0.26071	9.5008	-0.98192	-0.123993	-0.0225287	0.333655
-0.31187	9.5997	-0.80574	-0.095288	0.0198269	0.312501
0.071359	9.7393	-0.96795	-0.0635143	0.0294681	0.265046
0.1107	9.9042	-0.94249	-0.0406365	0.0290248	0.184656
-0.023622	9.7453	-1.2031	-0.0191986	0.0308487	0.0990579
-0.19036	9.8061	-1.2377	-0.0183469	0.0286845	0.0466998
-0.42898	9.7697	-1.0382	-0.0263684	0.0188653	0.045684
-0.39813	9.7388	-1.0719	-0.0295519	-0.0370498	0.0572485
-0.35897	9.7616	-1.0369	-0.029154	-0.0791402	0.09463
-0.15426	9.8148	-0.84861	-0.028941	-0.0933559	0.141934
0.058326	9.7655	-1.1118	-0.00980927	-0.0999044	0.167065
0.23493	9.6982	-1.2256	-0.00308766	-0.0835856	0.154844
0.10291	9.7116	-1.2225	-0.0167803	-0.0611738	0.127779
0.12809	9.7697	-1.1467	-0.0396033	-0.083048	0.102758
0.2789	9.6438	-1.026	-0.0506058	-0.101082	0.0705741
0.20035	9.795	-0.98579	-0.0454798	-0.0667676	0.0318226
-0.032083	9.7574	-1.1284	-0.0416697	-0.0258309	0.00346361
-0.22042	9.7411	-1.0745	-0.0474206	-0.0354564	-7.39513e-05
-0.10352	9.6629	-1.0096	-0.080533	-0.0264313	0.0598508
0.018849	9.6883	-0.91542	-0.0915862	-0.0172353	0.101836
0.18205	9.7127	-0.96186	-0.0905704	0.0211482	0.125014
0.30463	9.7132	-1.0327	-0.0865003	0.0386433	0.107134
0.2419	9.6645	-1.031	-0.0847026	0.0327145	0.0667292
0.086053	9.6632	-1.0061	-0.0911795	0.0392559	0.0419193
0.00018994	9.7505	-0.84858	-0.0960071	0.0484608	0.0477016
0.18152	9.7254	-0.8181	-0.0845176	0.0467539	0.0539953
0.027499	9.7863	-0.85859	-0.0655266	0.0461221	0.0532535
0.14566	9.6914	-0.92491	-0.0611528	0.059027	0.0659438
0.23619	9.7114	-0.91155	-0.0766077	0.0613134	0.0751696
0.27301	9.7266	-0.9052	-0.0801595	0.0590846	0.0554893
0.17929	9.7619	-0.82031	-0.0692843	0.0528294	0.0318139
0.16526	9.7136	-0.85288	-0.0597531	0.0376118	0.0196699
0.18562	9.7356	-0.84636	-0.0524262	0.0286566	0.0122566
0.15019	9.7255	-0.87747	-0.0464205	0.0325102	0.00973405
0.19581	9.7208	-0.8688	-0.0413137	0.0354581	0.00290772
0.13239	9.7251	-0.86138	-0.0391617	0.0353551	0.00414533
0.24206	9.7127	-0.80952	-0.0396015	0.0298399	0.00756007
0.23149	9.7637	-0.79422	-0.0338053	0.0285728	0.00561368
0.19545	9.6916	-0.81555	-0.028756	0.0305101	0.00073515
0.15725	9.7438	-0.86345	-0.0241396	0.0223228	-0.00547196
0.091868	9.7121	-0.98092	-0.0263684	0.00833482	-0.0111961
0.15954	9.7075	-0.86824	-0.028133	0.00400413	-0.0122632
0.17596	9.7397	-0.85046	-0.0278816	0.00803148	-0.0169644
0.082198	9.6707	-0.86972	-0.0233263	0.0184569	-0.0181165
0.13912	9.7008	-0.90349	-0.024576	0.0163497	-0.0125744
0.20732	9.7357	-0.83271	-0.0236248	0.00568314	-0.0108348
0.18091	9.7271	-0.80402	-0.0206438	0.00245533	-0.0138705
0.14709	9.7557	-0.95335	-0.0154956	0.00352033	-0.0177989
0.1141	9.7054	-0.88998	-0.0163705	-0.00194918	-0.0164112
0.099875	9.6887	-0.81074	-0.0169725	-0.0114806	-0.0137638
0.18317	9.7466	-0.93464	-0.0140066	-0.00669892	-0.0194744
0.13947	9.7505	-0.88302	-0.00800775	0.00395509	-0.0274104
0.12055	9.7609	-0.88257	-0.00993546	-0.00843727	-0.0348036
0.16134	9.7537	-0.87707	-0.0137651	-0.00914116	-0.0358491
0.1366	9.7405	-0.91565	-0.0176488	-0.00222896	-0.0360044
0.16723	9.7322	-0.97601	-0.019162	0.011178	-0.0367828
0.10462	9.7283	-0.93607	-0.0176488	0.0214501	-0.040551
0.04987	9.7169	-0.9204	-0.0216491	0.0320582	-0.042408
0.053836	9.7211	-0.91313	-0.0253771	0.0345942	-0.0410676
0.030847	9.6933	-0.94537	-0.0260857	0.030723	-0.0404777
-0.016512	9.7319	-0.87031	-0.0282883	0.0245079	-0.0367915
0.064971	9.7296	-0.88287	-0.0264208	0.0160731	-0.0332084
0.039284	9.7286	-0.9371	-0.026817	0.00955707	-0.03343
0.0072686	9.734	-0.87724	-0.0271573	0.00653085	-0.0329239
0.031283	9.7501	-0.92904	-0.02829	0.0020286	-0.030257
-0.057918	9.7497	-0.89335	-0.028695	-0.00398354	-0.0255342
-0.048132	9.7242	-0.85748	-0.0261782	-0.00993738	-0.0228289
-0.061066	9.6795	-0.97317	-0.0240506	-0.0125826	-0.0238168
-0.079964	9.7246	-0.92134	-0.0252811	-0.0123604	-0.0224153
0.026465	9.7106	-0.88654	-0.0286129	-0.0166133	-0.0176662
0.01417	9.6799	-0.80672	-0.0307091	-0.0117541	-0.0171573
0.037065	9.6964	-0.94841	-0.030175	-0.00263457	-0.0193592
-0.019015	9.7207	-0.86264	-0.030737	0.00806011	-0.0235916
-0.058799	9.703	-0.9505	-0.0357531	0.00971817	-0.0256022
-0.024903	9.6766	-0.97555	-0.0361877	0.0136169	-0.0249128
-0.093507	9.7274	-0.87077	-0.0406225	0.0201114	-0.0225427
-0.15466	9.7016	-0.85072	-0.0398424	0.0155922	-0.0195948
-0.12394	9.6786	-0.88542	-0.0347478	0.0128128	-0.0147349
-0.056432	9.7835	-0.95762	-0.0318505	0.0128694	-0.00929737
-0.02633	9.7566	-0.86111	-0.028311	0.0110794	-0.00387777
-0.039219	9.7495	-0.86365	-0.025206	0.00953735	-0.00061926
-0.05791	9.739	-0.8544	-0.0203174	0.0207397	-0.00123246
-0.078005	9.7622	-0.98235	-0.019888	0.0283092	-0.0028208
-0.15187	9.6978	-0.9141	-0.0212546	0.0272708	-0.00294332
-0.15967	9.7224	-0.85013	-0.0240419	0.025988	0.00152591
-0.11201	9.7214	-0.92155	-0.023644	0.0219196	0.0048281
-0.076555	9.7063	-0.97498	-0.0205757	0.0209893	0.00607357
-0.032985	9.696	-0.89659	-0.0167726	0.0242199	0.00451901
-0.019344	9.7346	-0.87342	-0.0152215	0.0304822	0.00409315
-0.048716	9.7332	-0.92945	-0.0165871	0.0252828	0.00188408
-0.074835	9.7406	-0.87486	-0.0171519	0.0222111	0.00270543
-0.14095	9.7137	-0.82417	-0.0138241	0.0247156	0.00382297
-0.091869	9.7538	-0.88402	-0.0133746	0.0244329	0.0076332
-0.11793	9.7046	-0.94828	-0.0114605	0.0187937	0.0109121
-0.12346	9.7242	-0.90658	-0.00958186	0.0183225	0.00883329
-0.071778	9.6946	-0.91778	-0.00979985	0.0219772	0.00497558
-0.038356	9.6522	-0.89458	-0.0122388	0.0218602	0.0010539
-0.068139	9.7063	-0.9056	-0.0158521	0.0258605	-0.00073597
-0.099096	9.7485	-0.88748	-0.0175493	0.0209666	-0.00513389
-0.070408	9.6933	-0.87979	-0.0162132	0.0214902	-0.00854827
-0.076077	9.7749	-0.94091	-0.0145175	0.0274418	-0.0108638
-0.13977	9.7162	-1.0231	-0.0161277	0.0303705	-0.0135237
-0.13392	9.6995	-0.96546	-0.014485	0.033636	-0.014166
-0.092666	9.7626	-0.92956	-0.0158912	0.0351021	-0.0157757
-0.12589	9.6988	-0.97032	-0.0172208	0.0367741	-0.0176697
0.0032164	9.7566	-0.93315	-0.018977	0.0355995	-0.0166403
-0.077918	9.7469	-0.91313	-0.0182998	0.033732	-0.016663
-0.12906	9.7338	-0.98653	-0.0183521	0.0313007	-0.0146396
-0.11808	9.7438	-0.97161	-0.0156537	0.0336622	-0.0135912
-0.17075	9.6927	-0.98993	-0.015375	0.0355471	-0.016906
-0.21375	9.6954	-0.9691	-0.0158816	0.0358805	-0.0188914
-0.12627	9.7311	-1.0142	-0.0157085	0.0336046	-0.0224921
-0.13446	9.7007	-1.0094	-0.0178024	0.034945	-0.0252881
-0.083092	9.6951	-0.90753	-0.0171472	0.0442493	-0.027941
-0.099385	9.7252	-0.91184	-0.0233752	0.0480542	-0.0290423
-0.079689	9.7317	-1.0231	-0.0293285	0.0484922	-0.0356955
-0.14927	9.7371	-0.97937	-0.0322694	0.0562973	-0.0376747
-0.18215	9.6749	-0.96024	-0.0316009	0.0600882	-0.0372034
-0.20254	9.6979	-0.93605	-0.0321525	0.0617445	-0.0356518
-0.2528	9.6906	-0.95357	-0.0318174	0.0786341	-0.0316742
-0.24299	9.7132	-0.99664	-0.030936	0.0820113	-0.025878
-0.18964	9.6795	-0.90897	-0.0300563	0.071466	-0.0230191
-0.11144	9.6848	-0.93273	-0.0306393	0.0785625	-0.0247854
-0.11225	9.6194	-0.93665	-0.0321577	0.102241	-0.0311035
-0.18105	9.7277	-1.0779	-0.0337983	0.128051	-0.0403852
-0.22803	9.6762	-1.0189	-0.0417797	0.131153	-0.0473805
-0.25774	9.6748	-1.0683	-0.0417971	0.129516	-0.0586431
-0.20889	9.7324	-1.0518	-0.0563549	0.132621	-0.072878
-0.21587	9.6531	-1.1475	-0.072131	0.137314	-0.0921272
-0.024949	9.8026	-0.95568	-0.0934746	0.159867	-0.13062
-0.068608	9.8177	-0.99308	-0.0824563	0.213436	-0.188321
-0.23632	9.8439	-0.88416	-0.0648128	0.237487	-0.261607
-0.53891	9.8441	-0.74341	-0.0417989	0.236597	-0.312903
-0.73779	9.6178	-0.80418	-0.0194622	0.209474	-0.32868
-0.73755	9.4769	-0.98009	0.000933524	0.172254	-0.296462
-0.89835	9.409	-0.84836	0.0101004	0.186349	-0.218934
-1.021	9.4176	-0.92574	0.00431376	0.195564	-0.135195
-0.83649	9.6619	-0.73075	0.00230052	0.184569	-0.0562904
-0.56081	9.8367	-0.85778	0.0196402	0.17273	-0.0117702
-0.27972	9.9108	-1.2152	0.0287403	0.184045	-0.0315695
-0.34035	9.7493	-1.1578	0.0163075	0.232321	-0.0863571
-0.64204	9.511	-1.0317	-0.0103713	0.257262	-0.137296
-0.69756	9.3625	-1.2169	-0.0304019	0.242409	-0.179123
-0.73865	9.6701	-1.3461	-0.0597112	0.251729	-0.203907
-0.56881	9.6736	-1.1811	-0.0921848	0.272446	-0.228359
-0.98778	9.6046	-1.4663	-0.12818	0.353656	-0.236859
-1.4665	9.7234	-1.2796	-0.143541	0.574929	-0.186052
-1.202	9.6074	-1.0902	-0.139646	0.575418	-0.127533
-1.1067	9.5322	-0.73756	-0.161124	0.435599	-0.0827391
-1.1113	9.5814	-0.5145	-0.15623	0.322834	-0.0656017
-0.94967	9.3824	-0.88855	-0.116775	0.223646	-0.0883939
-1.1553	9.6791	-0.66366	-0.094349	0.18963	-0.0965237
-1.3613	9.5284	-0.87341	-0.0505674	0.167019	-0.0798331
-1.1177	9.7329	-0.8156	-0.0143819	0.121021	-0.0774368
-0.92343	9.8175	-0.70692	0.00551541	0.0871164	-0.0845368
-0.94386	9.8093	-1.0165	0.0160371	0.100718	-0.0837147
-1.2462	9.9188	-1.2458	-0.0112486	0.140626	-0.053147
-1.3241	9.6124	-1.0691	-0.0545049	0.147433	0.0109228
-1.1454	9.5963	-0.86382	-0.0774961	0.0856992	0.0506058
-1.0743	9.6297	-0.78329	-0.0703368	0.0303757	0.0466998
-0.96474	9.7315	-0.91464	-0.0543897	0.0282621	0.0287997
-0.98557	9.6209	-1.199	-0.0447345	0.0484748	0.00265918
-1.077	9.6289	-1.2103	-0.0552676	0.0526042	-0.0226264
-1.0023	9.6124	-1.3071	-0.0839084	0.0639681	-0.0190241
-1.2021	9.6852	-0.93117	-0.132741	0.0536881	-0.0135176
-1.2024	9.7821	-0.6494	-0.176191	0.0542745	0.0196175
-1.2302	9.5973	-0.85065	-0.177552	0.0683122	0.0541541
-1.0208	9.5793	-0.80342	-0.164794	0.0455095	0.0490682
-1.0798	9.6187	-0.92852	-0.163359	0.0406732	0.0349747
-1.0877	9.6459	-0.73935	-0.175859	0.0511905	0.0412002
-1.1123	9.7822	-0.95869	-0.196734	0.0518345	0.0496023
-0.93438	9.6913	-1.0822	-0.233089	0.0463385	0.0531034
-0.99873	9.5598	-0.68156	-0.276547	0.034013	0.0542064
-1.1021	9.7307	-0.47626	-0.281365	0.0418425	0.0602749
-1.1095	9.6459	-0.56857	-0.27728	0.0493893	0.078669
-1.1333	9.6284	-0.55028	-0.278677	0.0272969	0.0854758
-0.87844	9.597	-0.58886	-0.277385	0.0279846	0.0992865
-0.89048	9.6036	-0.54158	-0.287683	0.0460505	0.10376
-0.86523	9.6731	-0.18783	-0.289568	0.0520405	0.101189
-0.85615	9.639	-0.11352	-0.274017	0.0537387	0.10184
-1.0553	9.6749	-0.10329	-0.243264	0.0506303	0.113157
-1.0387	9.6243	-0.13559	-0.218061	0.0347513	0.147152
-1.1381	9.696	0.019785	-0.186628	0.0115874	0.176331
-1.2683	9.7482	0.23999	-0.149779	-0.00690382	0.212424
-1.2801	9.8465	0.31057	-0.116424	-0.0361213	0.238761
-0.90958	9.8616	0.10805	-0.08191	-0.0568855	0.250263
-0.24616	9.8381	0.048217	-0.0710663	-0.0621634	0.23089
0.24314	9.8299	-0.023698	-0.0829887	-0.137904	0.171737
0.30774	9.8435	-0.15612	-0.104313	-0.266948	0.121075
0.066898	10.157	0.032562	-0.106017	-0.38378	0.102742
-0.31893	10.45	0.77629	-0.0586343	-0.441237	0.11126
0.47321	11.15	0.13336	0.0991364	-0.322554	0.107999
0.17582	12.091	1.0173	0.110874	-0.0664482	0.103168
0.20187	12.616	-1.4666	0.011812	0.148384	0.0119709
0.17111	11.524	-1.6301	0.0380848	0.302623	0.0187902
-1.399	8.6564	-1.4776	0.00460854	0.058753	0.064928
-2.9439	5.4075	-2.6484	-0.0263073	-0.347635	-0.00985902
0.30517	5.7601	-1.8374	0.0212372	-0.527159	-0.0376625
-0.0058927	6.4286	-1.7411	0.130371	-0.13642	-0.00622541
-1.0162	6.7091	-1.734	0.372122	0.151135	-0.0292273
-0.64307	7.7145	-0.82644	0.564789	0.0735185	-0.00477627
-1.2322	9.4111	0.32586	0.693681	-0.0785992	0.0544682
-0.67755	11.21	0.93508	0.75845	-0.18422	0.0812137
-0.94238	11.835	1.4235	0.653067	-0.0887378	0.0756059
-1.097	11.775	1.208	0.469982	0.0216316	0.0339955
-1.0562	11.225	0.83244	0.281783	0.105203	-0.00542728
-0.61257	10.361	0.32355	0.143011	0.124355	-0.0480105
-0.20879	9.6245	0.019181	0.0676106	0.103983	-0.0798558
0.18114	9.4933	-0.34596	0.00576308	0.108476	-0.0558244
0.47149	9.7053	-0.53711	-0.0606432	0.104329	-0.00327075
0.46172	9.7858	-0.62426	-0.122273	0.0890502	0.0404655
0.34886	9.7535	-1.0186	-0.157041	0.0844338	0.0713944
0.178	9.5981	-1.1126	-0.156244	0.0635666	0.0984523
0.29788	9.5842	-1.155	-0.151681	0.0225846	0.130113
0.30017	9.6918	-1.1931	-0.132193	0.0350096	0.179018
0.30297	9.8682	-1.2323	-0.101226	0.0424918	0.240419
0.2078	10.121	-1.2516	-0.0745971	-0.000812014	0.304822
0.13849	10.065	-1.1065	-0.0463106	-0.0451586	0.347094
-0.065015	9.9419	-1.0289	-0.0154699	-0.0562921	0.357601
-0.12825	9.7579	-0.87197	0.00999777	-0.0343847	0.338734
-0.2683	9.5953	-0.83354	0.00789046	0.00289376	0.313444
-0.4981	9.4213	-0.71365	-0.0143035	0.038481	0.282726
-0.7566	9.5723	-0.55131	-0.0391809	0.0705008	0.239494
-0.84274	9.5735	-0.1759	-0.0856101	0.078662	0.192318
-0.78172	9.5928	0.076561	-0.1569	0.0555538	0.147838
-0.54447	9.5677	0.1148	-0.231221	0.0403485	0.109041
-0.50458	9.5368	-0.20874	-0.275221	0.0607497	0.0641391
-0.27163	9.3903	-0.68876	-0.286758	0.0850796	0.0253335
-0.44365	9.3124	-1.003	-0.262829	0.0940506	-0.0110453
0.40143	8.6593	-1.47	-0.214937	0.0605455	-0.042127
0.69951	8.9458	-1.3392	-0.115063	0.0430416	-0.0403747
3.05	8.009	-1.0053	-0.0603465	-0.0459179	-0.00144108
1.9401	9.4044	-0.012037	-0.00529358	-0.0351335	0.0206979
5.3457	7.6434	-0.36766	-0.0922441	-0.0862018	0.035116
-5.5736	16.564	0.53731	-0.0652526	0.118272	-0.0420171
-4.7225	14.681	-0.33849	-0.163277	-0.311227	-0.170187
2.0849	7.6712	-0.10069	0.012988	-0.105299	-0.216299
-0.40725	9.0925	-0.31183	-0.0357496	-0.119471	-0.094445
0.49929	8.847	-2.0345	-0.14555	-0.26543	-0.0597252
-0.48646	10.224	-1.2735	-0.062687	-0.140857	-0.0519672
0.4193	10.083	-0.07392	-0.15691	-0.280056	-0.0365821
-0.041883	10.004	0.19557	-0.111319	-0.176191	-0.0255289
0.21506	9.7482	-0.53033	-0.0691779	-0.17764	-0.0140548
0.32024	9.9744	-0.33744	-0.0917083	-0.138237	-0.03916
0.2135	9.9635	0.00093237	-0.141564	-0.110144	-0.0333759
0.30682	9.9009	0.25813	-0.139872	0.00226456	-0.0449073
0.050758	9.7581	0.42862	-0.144536	0.144388	-0.0342783
0.12515	9.6798	0.54308	-0.178024	0.298067	-0.0238709
0.2449	9.5961	0.49822	-0.186401	0.460331	-0.0277123
0.13525	9.5739	0.2857	-0.193958	0.583341	-0.0322066
-0.092491	9.5441	-0.12134	-0.189351	0.693367	-0.0266285
-0.30775	9.5588	-0.74032	-0.170072	0.694624	-0.0134158
-0.36606	9.5155	-1.3681	-0.133685	0.596588	-0.0110554
-0.72184	9.2387	-1.8128	-0.0685548	0.449702	-0.00290039
-0.60796	9.5044	-2.5517	0.0538818	0.23836	0.010136
-0.46005	9.408	-1.1058	0.0579973	0.0166291	0.0376712
-0.53151	9.4523	0.10808	0.012306	-0.0617864	0.057931
-0.2308	9.7936	-0.19713	0.00854635	-0.0828054	0.0699528
0.16671	9.9202	-0.27933	-0.0183626	-0.0688497	0.0812294
0.31614	10.012	-0.22239	-0.0368963	-0.0196576	0.0713787
0.29315	9.9847	0.012746	-0.045581	0.00761557	0.0436838
0.10247	9.789	-0.094034	-0.027646	0.0505098	0.0166147
-0.016619	9.6658	-0.14635	-0.0171255	0.0562258	0.000133533
-0.023347	9.7257	-0.339	-0.00738449	0.0344092	-0.0113703
-0.027559	9.8394	-0.18375	-0.00495307	-0.0020258	-0.0255918
-0.033777	9.8228	-0.20753	0.0022616	-0.0337128	-0.0364879
-0.097572	9.6733	-0.24625	0.0121302	-0.0477854	-0.0363552
-0.093656	9.7196	-0.2562	0.0162544	-0.0485655	-0.0322816
-0.008498	9.7675	-0.30826	0.0171269	-0.0493474	-0.0249984
-0.10516	9.7574	-0.17656	0.0149617	-0.0478657	-0.0200469
-0.023709	9.712	-0.23186	0.0121388	-0.0402089	-0.0101168
0.060765	9.8173	-0.3502	0.00889856	-0.0203767	-0.00872979
-0.011002	9.8846	-0.50154	0.0110708	-0.0127421	-0.0126746
-0.14917	9.8256	-0.42659	0.00930959	-0.0168758	-0.0130987
0.15109	9.8357	-0.51277	0.0115914	-0.0264382	-0.0222023
0.15513	9.9165	-0.53992	0.0443261	0.00701902	-0.0315049
-0.044794	9.9257	-0.61562	0.0785939	0.0627149	-0.0341317
-0.10624	9.8374	-0.70728	0.0768538	0.0635562	-0.0261817
-0.19549	9.6886	-0.44425	0.0579624	0.0209021	-0.00970735
-0.1651	9.5151	-0.46776	0.0425581	-0.00260717	-0.00436071
-0.19646	9.4947	-0.60068	0.0285641	-0.0152514	0.000751155
-0.22945	9.4792	-0.69514	0.0305188	0.00284558	0.00526042
-0.3362	9.5613	-0.66471	0.0375019	0.0279427	0.0103812
-0.33739	9.4529	-0.32574	0.0245917	-0.00721327	0.0229999
-0.25945	9.4502	-0.1237	0.00498815	-0.0335941	0.0183993
-0.13501	9.4593	0.032251	-0.0173851	0.0015102	0.0152589
-0.26119	9.6658	-0.20665	-0.032416	0.0138026	0.0137345
-0.28416	9.5768	-0.22791	-0.0285222	0.18045	0.0365245
-0.23758	9.2438	-0.062921	-0.00186576	0.306113	0.0667187
-0.39715	9.4214	-0.23602	0.013678	0.247191	0.0634026
-0.23489	9.9059	-0.19202	-0.00970176	0.165332	0.0538731
0.073862	10.414	-0.25028	-0.0493754	0.0558802	0.0432336
0.16333	10.372	-0.47421	-0.0616206	-0.0147653	0.0331787
0.059856	9.9012	-0.60135	-0.0494469	-0.0672912	0.0181095
0.008705	9.51	-0.66304	-0.0418478	-0.114049	0.00338524
-0.05049	9.5058	-0.68013	-0.0398476	-0.127479	-0.00116132
-0.010853	9.6849	-0.63158	-0.0406889	-0.108978	-0.000608474
-0.01319	9.8444	-0.58176	-0.0440521	-0.094253	0.00482898
-0.070977	9.8692	-0.54683	-0.0414708	-0.0895197	0.00443663
-0.0677	9.7628	-0.49478	-0.0349275	-0.0926037	-0.00139171
-0.03628	9.6779	-0.60629	-0.0307143	-0.092567	-0.0082294
-0.025138	9.6803	-0.59585	-0.0289044	-0.0815627	-0.0125063
-0.0054972	9.7522	-0.46225	-0.0311297	-0.0606258	-0.0142665
-0.043554	9.792	-0.4476	-0.0306375	-0.0384112	-0.0130313
-0.11107	9.7972	-0.4103	-0.0290545	-0.0265883	-0.00895528
-0.12358	9.7259	-0.44966	-0.0282639	-0.0218411	-0.0054079
-0.12394	9.7356	-0.48588	-0.0269461	-0.018319	-0.00201271
-0.11119	9.7412	-0.45899	-0.0263562	-0.00700226	0.000210958
-0.1086	9.7247	-0.45591	-0.0256982	0.00549465	0.00337948
-0.081184	9.718	-0.44464	-0.0253649	0.0147512	0.00477627
-0.042774	9.7063	-0.50314	-0.0243578	0.0150112	0.00622664
-0.056096	9.7522	-0.40347	-0.0234206	0.0144559	0.00550023
-0.072012	9.6942	-0.43791	-0.0195878	0.010882	0.00188007
-0.1084	9.7053	-0.45989	-0.0153751	0.0182038	-0.00430468
-0.12058	9.6988	-0.39926	-0.0140064	0.0296078	-0.00124444
-0.15583	9.7076	-0.40085	-0.00214885	0.038591	0.000117342
-0.17537	9.6596	-0.44152	-0.000415842	0.0405126	0.00229005
-0.08832	9.7297	-0.50133	-0.00430416	0.0311629	0.00426035
-0.10291	9.7191	-0.45425	-0.00674029	0.0309674	0.00473281
-0.051205	9.7284	-0.53304	-0.0156437	0.0282918	0.00532483
-0.002165	9.747	-0.53729	-0.0161316	0.0433819	0.00417692
-0.057879	9.6959	-0.55414	-0.0213908	0.0508624	0.00527456
-0.15152	9.7247	-0.48444	-0.0250036	0.0558331	0.00930295
-0.10208	9.749	-0.47833	-0.028976	0.0612384	0.0133889
-0.13707	9.7412	-0.55581	-0.0325469	0.0839852	0.0191393
-0.1119	9.7771	-0.50105	-0.033835	0.0997857	0.021129
-0.0091516	9.8088	-0.40928	-0.0304385	0.101288	0.0219964
0.031968	9.8938	-0.52449	-0.0241205	0.113268	0.0239372
-0.17665	10.088	-0.3635	-0.0177308	0.154666	0.0301069
-0.06727	10.088	-0.43046	-0.0156551	0.144196	0.029332
-0.096492	10.105	-0.56243	-0.0299289	0.127615	0.0378056
-0.13426	10.239	-0.69907	-0.0502306	0.0803218	0.0275361
-0.020737	10.574	-0.56466	-0.0693873	0.141808	0.0448183
-0.46235	10.31	-0.38039	-0.0731031	0.363849	0.108324
-1.3851	9.6212	-0.42832	-0.074468	0.384025	0.115637
-2.6938	9.1123	-0.47728	-0.0855979	0.316393	0.0374216
-3.0989	8.7842	-0.19717	-0.129978	0.193592	-0.0989933
-2.4423	8.5855	0.04571	-0.160956	0.0961659	-0.268798
-1.7422	8.5175	-0.20484	-0.145232	0.101789	-0.431306
-0.81671	8.8568	-0.63644	-0.0873782	0.116255	-0.582783
1.4728	9.3351	-0.28699	-0.0430398	0.113631	-0.628388
2.6695	9.7814	0.055793	-0.00911638	0.156172	-0.54292
5.0909	10.079	0.10476	-0.00229703	0.151629	-0.385159
2.2824	10.733	-0.4345	0.0132099	0.162125	-0.0445024
-1.2353	11.224	-1.1153	-0.00451168	0.00483753	0.0572363
-1.8163	10.382	-1.2293	0.00123782	-0.047192	0.0584563
-1.4414	9.532	-0.87877	0.0383239	-0.0207921	0.0504435
-0.033529	9.0017	-0.32187	0.0145204	-0.123782	0.00772186
-0.59915	9.0054	-0.4229	0.0184551	-0.105599	0.0401496
-0.57571	9.3848	-0.44253	0.0340601	-0.0350916	0.0286618
-0.82205	9.7199	-0.37163	0.0389941	0.0619016	0.0446438
-0.37728	10.202	-0.38205	0.0273842	0.058678	0.0376921
-0.42902	10.433	-0.78349	0.0145265	-0.0293634	0.0353045
-0.43268	10.291	-0.62263	0.0202388	-0.0297422	0.0435076
-0.68393	9.468	-0.52285	0.056903	0.0796673	0.0962375
-0.80731	8.734	-0.63383	0.066874	0.0497716	0.0948185
-0.93965	8.2123	-0.59967	0.0944433	0.0919108	0.0848073
-1.1512	8.5279	-0.47891	0.113972	0.149957	0.0731101
-0.88993	9.1054	-0.058358	0.114569	0.164995	0.0355716
-0.3792	9.9266	0.43231	0.10709	0.275169	0.00154821
-0.56444	10.185	-0.047419	0.118721	0.435844	-0.0153633
-0.4569	9.7724	-1.2826	0.146072	0.535921	-0.0327337
-0.386	9.4078	-2.1678	0.171685	0.478587	-0.0554229
-0.26524	9.1288	-2.0205	0.196437	0.253038	-0.0610254
0.56595	9.1583	-0.90023	0.169573	-0.0834721	-0.0488832
0.16283	10.678	-0.48513	0.0179717	-0.348787	-0.0635265
0.049189	10.626	-1.8612	-0.105563	-0.302727	-0.142449
-0.36252	10.058	-1.5079	-0.155847	-0.069588	-0.224938
-1.0271	10.48	0.10982	-0.281155	0.0202755	-0.280387
-0.88259	9.961	-0.23374	-0.294332	0.101398	-0.287927
-0.68694	9.8404	-0.42383	-0.252759	0.133057	-0.294577
-0.92724	9.6844	-0.41176	-0.218009	0.129624	-0.308627
-1.1083	9.8438	-0.46177	-0.168759	0.160312	-0.301383
-0.94315	9.7683	-0.73565	-0.168754	0.195355	-0.281853
-1.0476	9.7057	-0.78718	-0.198043	0.236876	-0.25981
-1.0192	9.6843	-0.70798	-0.219911	0.254294	-0.248866
-0.97028	9.7043	-0.6313	-0.215915	0.275692	-0.244137
-1.2089	9.5887	-0.4863	-0.196227	0.292831	-0.236911
-1.1583	9.5401	-0.035375	-0.178582	0.278816	-0.219632
-1.5392	9.4854	-0.16407	-0.141647	0.274174	-0.20382
-1.5614	9.3852	-0.18152	-0.127655	0.200608	-0.154936
-1.3995	9.5382	-0.18553	-0.0549901	0.120686	-0.117539
-1.7483	9.5939	-0.34559	0.0346465	0.0860569	-0.0916891
-1.8229	9.6141	-0.20939	0.0682773	0.0370411	-0.0244154
-1.5442	9.6077	-0.076473	0.102435	0.00381285	0.0466212
-1.2546	9.4796	0.038854	0.163656	-0.0192946	0.105318
-1.1276	9.5955	-0.45929	0.247627	-0.0184394	0.145241
-1.2336	9.4324	-0.86607	0.26426	-0.0922319	0.18408
-1.6958	9.7434	-1.055	0.2315	-0.242095	0.176872
-1.5643	9.7119	-0.89007	0.175196	-0.137834	0.246685
-1.3622	9.5858	-0.95244	0.117211	0.0206856	0.367846
-1.1866	9.7591	-0.80305	0.066141	0.00291173	0.422003
-0.99371	9.678	-0.73848	0.0462844	-0.00642909	0.445146
-0.85696	9.7136	-0.75553	0.0494853	-0.0280579	0.440696
-0.70791	9.5887	-0.70415	0.0530458	-0.0293721	0.439561
-0.70653	9.6453	-0.74303	0.0605647	-0.0342626	0.424813
-0.37353	9.5731	-0.81349	0.0739147	-0.0728623	0.401949
-0.12819	9.5076	-0.99277	0.0909962	-0.135694	0.363831
-0.80219	9.8084	-0.78339	0.0987595	-0.212372	0.328523
-0.47556	9.7408	-0.86088	0.090991	-0.22246	0.33245
-0.027703	9.6286	-1.1152	0.100927	-0.204605	0.315765
-0.36607	9.7481	-1.0952	0.0885388	-0.252759	0.281242
-0.28539	9.7606	-1.0286	0.0617166	-0.209265	0.28215
0.014657	9.7154	-1.1308	0.0296427	-0.177919	0.267175
0.15993	9.5388	-1.2074	0.03587	-0.1934	0.215199
0.0066806	9.6392	-1.1025	0.0402159	-0.227085	0.166693
-0.1196	9.6622	-0.92611	0.0281504	-0.267838	0.134609
-0.21744	9.9275	-0.9292	0.0177099	-0.233333	0.128486
0.054221	9.8623	-1.1085	-0.0265238	-0.135181	0.188897
0.11157	9.6748	-1.0328	-0.0466544	-0.0486039	0.232321
0.13833	9.6011	-1.0529	-0.0519899	-0.00819083	0.233071
-0.12362	9.6495	-0.83558	-0.0376345	0.034109	0.233001
-0.18813	9.7231	-0.85342	-0.0312082	0.00928585	0.2374
0.28243	9.63	-0.8647	0.00483858	-0.0605559	0.205163
0.28471	9.7086	-0.95545	0.0478691	-0.0774455	0.156868
0.18139	9.7653	-1.149	0.0409681	-0.0398965	0.154102
0.10838	9.8384	-1.0575	0.0275465	-0.0320792	0.157996
0.19316	9.7643	-1.0159	0.0227661	-0.0760457	0.152467
0.11434	9.7553	-0.9504	0.0250594	-0.0901026	0.154233
0.41609	9.8129	-0.91633	0.0213681	-0.0900991	0.157296
0.51879	9.7932	-1.1329	0.0259618	-0.0768137	0.119655
0.46492	9.5745	-1.4065	0.00547702	-0.059507	0.0769324
0.70259	9.5436	-1.3244	-0.0357217	-0.0611075	0.021403
0.90078	9.6534	-1.1832	-0.0486772	-0.0275361	-0.0530388
0.68952	9.69	-1.0475	-0.0501049	0.0331805	-0.124002
0.24046	9.7421	-1.0044	-0.041586	0.0788016	-0.160387
0.0645	9.7184	-0.95705	-0.0310564	0.0537352	-0.15561
-0.038358	9.7692	-0.94896	-0.021492	0.00107193	-0.126173
0.045087	9.7478	-1.058	-0.00561019	-0.0377585	-0.088551
-0.063671	9.7044	-0.9924	0.00913889	-0.0689649	-0.0569152
0.1528	9.6442	-1.1149	0.0125936	-0.0845961	-0.0241362
0.19221	9.6675	-1.1297	0.00939825	-0.0727471	-0.00946056
0.34452	9.6044	-1.1261	0.00728012	-0.0491136	-0.0163173
0.3331	9.7075	-1.1095	0.00446106	-0.0330042	-0.0376869
0.33546	9.7602	-1.1116	0.00320111	-0.0518939	-0.0546253
0.37567	9.7811	-1.1355	-0.00603954	-0.0945951	-0.0541733
-0.0153	9.7723	-1.2301	-0.00933664	-0.109676	-0.0500281
-0.013671	9.7049	-1.1716	0.00219981	-0.115412	-0.0367671
0.097584	9.685	-0.94435	0.0114136	-0.131071	-0.024213
0.10448	9.6251	-1.0767	0.0189141	-0.11875	-0.0127261
0.099766	9.6288	-1.1576	0.0219213	-0.0872455	-0.00319116
0.17172	9.6515	-1.2464	0.017455	-0.0650606	0.0021286
0.21272	9.6926	-1.1857	0.0143164	-0.051009	-0.00452983
0.1639	9.7423	-1.1857	0.011234	-0.0349799	-0.00935619
0.11014	9.7571	-1.2737	0.00716597	-0.0223455	-0.00603779
0.044017	9.6501	-1.2722	0.00345226	-0.0187518	-2.15618e-05
-0.019548	9.6709	-1.2156	0.00383571	-0.0191306	0.0106037
-0.018356	9.686	-1.131	0.00393676	-0.0196768	0.0223891
0.11364	9.6548	-1.1903	0.00457521	-0.0187763	0.0254818
0.22059	9.735	-1.2721	0.00737786	-0.00245847	0.0194342
0.21509	9.7668	-1.2222	0.00676036	0.0262114	0.00652387
0.20226	9.7118	-1.161	0.00203959	0.0369713	-0.00285257
0.11485	9.7672	-1.2339	-0.00616206	0.0302396	-0.0077332
0.045561	9.7211	-1.2357	-0.0100451	0.0295292	-0.0117345
0.072849	9.7396	-1.1773	-0.0110251	0.0390413	-0.0128065
0.035374	9.6773	-1.2139	-0.0110017	0.0404794	-0.011197
0.070731	9.6941	-1.1599	-0.0121957	0.0377811	-0.00824127
0.14619	9.7602	-1.3139	-0.0160132	0.0399174	-0.014581
0.0995	9.725	-1.3246	-0.0182963	0.0511329	-0.0197152
0.096337	9.7683	-1.2489	-0.0185633	0.0549534	-0.0210522
0.075237	9.7211	-1.2664	-0.0190381	0.0484835	-0.0182945
0.079804	9.716	-1.2093	-0.0202476	0.0471379	-0.00990422
0.031824	9.7071	-1.2833	-0.0219667	0.0435145	-0.00245934
-0.00516	9.6742	-1.285	-0.0196402	0.0511591	0.00490315
0.019802	9.6963	-1.2871	-0.0184726	0.0677292	0.00835402
0.05504	9.7166	-1.292	-0.019799	0.0692616	0.00559954
0.079889	9.6819	-1.2768	-0.0192056	0.0663051	0.00356117
0.074116	9.6815	-1.206	-0.0210469	0.0661043	0.00334423
0.03706	9.7008	-1.2482	-0.0221727	0.0537177	0.00437833
0.041192	9.7167	-1.2589	-0.0206664	0.0317929	0.00992447
0.060738	9.6951	-1.32	-0.0174287	0.0156861	0.0144463
0.028352	9.7237	-1.2659	-0.0143803	0.0134277	0.0166534
0.055514	9.7259	-1.2779	-0.0102809	0.0130826	0.0165119
0.050758	9.7088	-1.3028	-0.010834	0.0118332	0.0128189
0.05877	9.7101	-1.2643	-0.0118983	0.0143047	0.0140391
0.071585	9.69	-1.3083	-0.0128432	0.00947993	0.0159258
0.091424	9.685	-1.3432	-0.0143569	0.0158837	0.019518
0.11233	9.6883	-1.2791	-0.0150214	0.026515	0.0197955
0.056408	9.6941	-1.2672	-0.0136961	0.0452738	0.0181497
0.043009	9.6208	-1.2645	-0.0164736	0.0785485	0.017324
-0.0050335	9.7394	-1.2381	-0.0205111	0.0730822	0.0114553
-0.027101	9.7297	-1.3186	-0.0213192	0.0871949	0.0183853
0.075895	9.608	-1.21	-0.0310459	0.0915862	0.0246406
0.10664	9.7232	-1.3408	-0.0302675	0.0624042	0.0197519
0.086683	9.6841	-1.3143	-0.0205355	0.0487296	0.0176907
0.10991	9.7179	-1.3085	-0.0175109	0.0246964	0.0105235
0.17033	9.7327	-1.255	-0.0193522	0.0197327	0.00913994
0.065844	9.6983	-1.2992	-0.0187571	0.0145309	0.0102976
0.019497	9.6687	-1.2547	-0.0116127	0.0117199	0.015032
0.037113	9.6704	-1.3006	-0.00881601	0.00302466	0.0185075
0.085902	9.7056	-1.4027	-0.00673208	-0.00448253	0.0207153
0.061535	9.7177	-1.2904	-0.00896837	-0.0113251	0.0221273
0.09264	9.729	-1.3641	-0.0122667	-0.0163623	0.0237068
0.17803	9.7476	-1.3242	-0.0162785	-0.0102686	0.021382
0.13788	9.7205	-1.358	-0.0176051	-0.000169822	0.0161366
0.13147	9.7216	-1.3445	-0.0143084	0.00395596	0.0161975
0.048011	9.6889	-1.2989	-0.0138	0.00976145	0.0169117
0.1073	9.6224	-1.3136	-0.0156135	0.00968274	0.0160769
0.10966	9.6872	-1.3724	-0.0203767	0.0211708	0.0116787
0.053885	9.6612	-1.3158	-0.0220365	0.0323183	0.010913
0.05095	9.7133	-1.2887	-0.0212511	0.0373221	0.0138869
0.13899	9.7235	-1.3326	-0.019628	0.0317336	0.0189962
0.17579	9.7101	-1.3964	-0.0206787	0.028229	0.0200957
0.16191	9.6684	-1.3466	-0.0261695	0.0291295	0.0183486
0.1477	9.7224	-1.3726	-0.0294454	0.0300074	0.0124815
0.13707	9.737	-1.3539	-0.0411741	0.0250525	0.00446595
0.16688	9.6948	-1.3015	-0.052791	0.0205792	-0.00731153
0.19202	9.7333	-1.403	-0.0663522	0.0236632	-0.0248919
0.21122	9.6674	-1.3458	-0.0883521	0.0176121	-0.0427536
0.33921	9.6589	-1.3385	-0.105938	0.0351946	-0.0695531
0.27846	9.6315	-1.2534	-0.119279	0.0759323	-0.100063
0.11791	9.689	-1.2108	-0.124348	0.108916	-0.126468
0.099364	9.7633	-1.2944	-0.127041	0.118091	-0.141529
0.052427	9.7234	-1.2619	-0.128187	0.121464	-0.144166
-0.060636	9.7401	-1.2629	-0.127868	0.139324	-0.13968
-0.1684	9.7482	-1.1895	-0.1295	0.164045	-0.137782
-0.22669	9.7907	-1.1952	-0.138375	0.180711	-0.132291
-0.25765	9.7094	-1.1904	-0.145238	0.17362	-0.122581
-0.18345	9.7243	-1.1448	-0.14355	0.173224	-0.126111
-0.13566	9.8435	-1.0907	-0.134233	0.191148	-0.137195
-0.21503	9.6372	-1.1251	-0.104728	0.19244	-0.170843
-0.35448	9.6425	-1.0927	-0.0826501	0.166827	-0.200835
-0.4765	9.4924	-1.0097	-0.0844966	0.131717	-0.166253
-0.57356	9.6028	-0.92525	-0.0655266	0.119517	-0.0914937
-0.4478	9.7353	-0.80362	-0.0409035	0.110519	-0.0250647
-0.30659	9.6326	-0.94852	-0.00849626	0.122363	0.00918392
-0.28076	9.7298	-1.109	0.00910486	0.149266	0.0246475
-0.29543	9.5297	-1.2365	0.0155868	0.155434	0.027016
-0.1581	9.7444	-1.2134	0.0111005	0.123899	0.00384461
0.0098618	9.8374	-1.1208	-0.00822801	0.138019	-0.0254574
-0.11841	9.8093	-1.2762	-0.0307963	0.170918	-0.0702094
-0.35038	9.6844	-1.4991	-0.0656418	0.319483	-0.0831248
-0.28679	9.4315	-1.3496	-0.119794	0.427606	-0.0755658
0.0088719	9.6801	-1.2384	-0.18778	0.37755	-0.114551
-0.018677	9.7941	-1.2162	-0.237574	0.375595	-0.177256
-0.4492	9.6958	-1.4069	-0.259146	0.393467	-0.219423
-0.62992	9.7758	-0.99078	-0.285606	0.433295	-0.19422
-0.68769	9.7021	-0.79851	-0.302623	0.364879	-0.171657
-0.83454	9.4413	-1.0147	-0.295065	0.317161	-0.148767
-0.86182	9.7003	-0.47702	-0.239791	0.290126	-0.105669
-1.0731	9.792	-0.15144	-0.163597	0.24117	-0.0707068
-0.60666	9.6901	-0.55928	-0.104224	0.181235	-0.0375228
-0.6122	9.7455	-0.71714	-0.0774734	0.153259	-0.0334719
-0.38423	9.7475	-0.91014	-0.0868266	0.1764	-0.0309988
-0.48625	9.6336	-0.74939	-0.103276	0.204169	-0.0301034
-0.55232	9.5758	-0.8732	-0.108985	0.209911	-0.0298469
-0.46099	9.6655	-1.0629	-0.116447	0.195878	-0.0576186
-0.67258	9.9175	-0.46947	-0.127908	0.175074	-0.0824563
-0.51563	9.6392	-0.73783	-0.108842	0.214798	-0.0853553
-0.5603	9.6555	-0.8425	-0.117138	0.258099	-0.0802223
-0.80927	9.69	-0.57018	-0.171618	0.240053	-0.0817599
-0.73016	9.7282	-0.92689	-0.215827	0.179926	-0.0829904
-0.5519	9.7832	-0.57951	-0.254068	0.153793	-0.0730211
-0.724	9.6843	-0.45673	-0.255377	0.146102	-0.0866242
-0.90219	9.6216	-0.30963	-0.218184	0.155547	-0.0896314
-0.98429	9.5924	-0.17083	-0.177884	0.151547	-0.0701308
-0.92026	9.6342	-0.38782	-0.145578	0.12262	-0.0378754
-0.99591	9.6127	-0.39961	-0.129364	0.109181	-0.000908514
-0.89242	9.5683	-0.18704	-0.131532	0.090628	0.0294472
-0.81789	9.7119	-0.22127	-0.116328	0.0788697	0.0528294
-0.87274	9.6713	-0.1321	-0.0857061	0.0513685	0.0696683
-0.99929	9.6198	-0.093668	-0.0518851	-0.013586	0.0821195
-0.90685	9.613	-0.20723	-0.0210242	-0.0646941	0.112274
-1.1557	9.7872	-0.16149	-0.00104205	-0.111802	0.147957
-1.0685	9.7883	-0.11733	0.00351352	-0.176907	0.191079
-0.80472	9.7516	-0.20072	0.00326429	-0.226753	0.208008
-0.57756	9.8907	-0.16512	0.000962636	-0.235096	0.198514
-0.59066	9.8901	-0.13145	-0.0045787	-0.244381	0.176208
-0.36929	9.9312	-0.19087	-0.0185441	-0.284925	0.154268
-0.46678	9.9168	0.045818	-0.0240838	-0.347024	0.159457
-0.5156	9.6691	-0.10728	-0.0136261	-0.436228	0.191061
-0.59407	9.5316	-0.51117	0.0235218	-0.498065	0.240943
-0.38186	9.3377	-0.80721	0.0651968	-0.521888	0.265988
0.17177	9.2785	-1.2016	0.0883398	-0.499321	0.224676
0.5116	9.509	-0.93064	0.0997107	-0.401007	0.145388
0.73465	9.9227	-0.76341	0.0830009	-0.286269	0.0243613
0.093515	10.072	-0.64462	0.0667396	-0.153762	-0.105739
-0.25824	9.918	-0.6816	0.0264068	-0.0675931	-0.190695
-0.40284	9.7941	-0.5174	-0.0550424	-0.0719495	-0.252759
-0.45621	9.7688	-0.65964	-0.129338	-0.0991766	-0.301069
-0.50412	9.7408	-0.52625	-0.188129	-0.0334998	-0.311262
-0.74926	9.5508	-0.34425	-0.2167	0.0246685	-0.30004
-0.86801	9.5948	-0.21422	-0.223245	0.024021	-0.271434
-0.90139	9.633	-0.09289	-0.219405	0.00797912	-0.208916
-0.86197	9.5976	-0.12838	-0.196262	-0.0333951	-0.142277
-0.9091	9.4591	-0.065795	-0.148866	-0.0605263	-0.0720245
-0.74951	9.3661	-0.07851	-0.0932233	-0.0836397	-0.0215635
-0.74047	9.4014	-0.039259	-0.0403363	-0.0904185	0.00152221
-0.60548	9.4934	0.023218	0.00998642	-0.0750998	-0.000203662
-0.54739	9.626	-0.092916	0.053901	-0.0442005	-0.0280998
-0.69869	9.7955	-0.2875	0.0790442	-0.0174502	-0.0546847
-0.74716	9.73	-0.19619	0.0903313	-0.0214257	-0.0812259
-0.79468	9.6183	-0.31333	0.084933	-0.040352	-0.0953124
-0.82494	9.6522	-0.48124	0.0686805	-0.0557319	-0.0948604
-0.80046	9.6152	-0.58399	0.0440189	-0.047438	-0.0753686
-0.85621	9.6304	-0.46036	0.0221727	-0.0267768	-0.048967
-0.86583	9.6137	-0.37839	-0.00473071	-0.00680923	-0.0243194
-0.91143	9.5368	-0.33798	-0.0221692	0.0257698	-0.000906891
-0.95242	9.565	-0.39565	-0.0338472	0.0331386	0.0139459
-0.82349	9.6278	-0.2198	-0.0367409	0.00863467	0.0150515
-0.72365	9.7229	-0.16369	-0.0324387	-0.0149601	-0.0010721
-0.57911	9.76	-0.26261	-0.0177692	-0.00528032	-0.0220121
-0.67716	9.7226	-0.40116	-0.00108364	0.025679	-0.0461116
-0.79193	9.676	-0.35191	0.00635649	0.0480384	-0.0645109
-0.92613	9.7278	-0.29505	0.00851633	0.0541768	-0.0730665
-0.92971	9.7802	-0.40853	0.00353255	0.0429037	-0.0679492
-1.0227	9.6599	-0.36517	-0.00677956	0.0322048	-0.0532186
-0.94032	9.6254	-0.44742	-0.0194273	0.024274	-0.0325748
-0.93254	9.629	-0.36419	-0.0319465	0.0149622	-0.00830061
-0.89867	9.5975	-0.32277	-0.0407936	0.00602505	0.0128947
-0.79592	9.6534	-0.25215	-0.0401775	0.00094527	0.0225357
-0.82235	9.6866	-0.20368	-0.0292901	0.00702408	0.0224746
-0.83123	9.6993	-0.20592	-0.0119337	0.0140468	0.0136438
-0.86533	9.6057	-0.31136	0.00634584	0.0238045	0.00201917
-0.91884	9.6409	-0.36278	0.020094	0.0316673	-0.00724957
-0.96796	9.6384	-0.36011	0.0295624	0.0332311	-0.0119285
-0.92193	9.6309	-0.32773	0.0316812	0.0318941	-0.0130613
-0.8941	9.6952	-0.40097	0.0312693	0.0330181	-0.0129758
-0.8131	9.6907	-0.43715	0.0313391	0.0284925	-0.0115408
-0.91511	9.678	-0.41967	0.0262026	0.0202982	-0.0115932
-0.94128	9.6674	-0.46956	0.02411	0.0169883	-0.00935968
-0.93658	9.6938	-0.55576	0.0185232	0.0220348	-0.00666105
-0.94648	9.6386	-0.4874	0.0129879	0.0226456	-0.00502149
-1.0248	9.6415	-0.40419	0.00187989	0.0352906	-0.00201062
-0.96486	9.6992	-0.53132	-0.00233909	0.0258134	-0.000306009
-0.9534	9.5876	-0.46463	-0.0181305	0.0335348	0.00426349
-0.85362	9.8256	-0.68626	-0.0123421	0.0200434	0.00820793
-0.84661	10.018	-0.76512	-0.0429211	0.263056	0.0686438
-1.0517	9.3133	-0.088029	-0.0766252	0.473403	0.120876
-0.91895	9.4233	-0.22751	-0.0133039	0.290353	0.0858946
-0.98254	9.7285	-0.30029	-0.0202039	0.261311	0.0623728
-0.79899	9.8567	-0.6054	-0.0129208	0.168258	0.0322101
-0.92173	9.7652	-0.5149	-0.00723107	0.12899	0.0188007
-0.9228	9.6383	-0.56919	-0.00559902	0.0614112	0.00795696
-0.85102	9.5792	-0.53967	-0.010617	0.0493998	0.0109437
-0.80342	9.6157	-0.52588	-0.0181479	0.0435268	0.0183015
-0.77899	9.7313	-0.52076	-0.0252759	0.0501171	0.0252706
-0.80764	9.7185	-0.61045	-0.0317318	0.0412945	0.024014
-0.8363	9.7196	-0.55629	-0.0385491	0.0277542	0.0194918
-0.85398	9.679	-0.56728	-0.0435407	0.00973964	0.0169133
-0.87021	9.6493	-0.47545	-0.0428915	-0.0117333	0.0109062
-0.82326	9.5592	-0.4098	-0.0358107	-0.0472653	0.00132561
-0.79636	9.648	-0.38899	-0.0133683	-0.0850499	-0.018483
-0.74083	9.6585	-0.47481	0.0118255	-0.107212	-0.0421637
-0.79174	9.7004	-0.56256	0.0202999	-0.0955184	-0.0491031

## Sheet: OH3_shank
accX(m/s^2)	accY(m/s^2)	accZ(m/s^2)	gyrX(rad/s)	gyrY(rad/s)	gyrZ(rad/s)
-0.52108	9.6237	-0.43718	-0.0358054	0.0264697	-0.0268798
-0.5132	9.6262	-0.46716	-0.0383623	0.0242775	-0.0258605
-0.52059	9.6238	-0.4515	-0.0403642	0.0244974	-0.0238063
-0.56247	9.6226	-0.52712	-0.044005	0.0262061	-0.022979
-0.50434	9.6356	-0.47126	-0.0460819	0.0250542	-0.0219946
-0.53721	9.5628	-0.48109	-0.0469511	0.0259146	-0.0221744
-0.5352	9.5823	-0.43475	-0.0452285	0.0253649	-0.022424
-0.50135	9.6055	-0.48423	-0.0434814	0.0245079	-0.0220034
-0.55446	9.601	-0.45517	-0.0410851	0.0237714	-0.0215426
-0.52571	9.6056	-0.46064	-0.0384339	0.0227957	-0.0235864
-0.54795	9.6498	-0.42854	-0.0351841	0.0233961	-0.0249739
-0.56957	9.637	-0.50241	-0.0336604	0.0233385	-0.0283145
-0.51861	9.628	-0.49342	-0.0327371	0.0239546	-0.0283441
-0.52531	9.5737	-0.46894	-0.0316463	0.0228132	-0.0293704
-0.54933	9.6384	-0.4054	-0.0307789	0.0216718	-0.0296793
-0.54546	9.5832	-0.49577	-0.032409	0.0223926	-0.0282866
-0.54734	9.5783	-0.48603	-0.0347163	0.0218585	-0.0278886
-0.56877	9.5712	-0.45255	-0.0365018	0.021937	-0.0265081
-0.5484	9.5788	-0.45842	-0.0358334	0.0205931	-0.0247034
-0.55136	9.6174	-0.41567	-0.0324858	0.0196699	-0.0244346
-0.53473	9.5902	-0.4991	-0.0303303	0.0200242	-0.0244486
-0.52138	9.6461	-0.51966	-0.0282674	0.0210487	-0.0258693
-0.53399	9.5706	-0.5102	-0.0290772	0.0226352	-0.0289882
-0.58105	9.6023	-0.50457	-0.0291714	0.0272149	-0.0292639
-0.57083	9.5928	-0.46624	-0.0314631	0.0295118	-0.0300807
-0.56803	9.5545	-0.43291	-0.0355506	0.0276146	-0.0305118
-0.5633	9.5789	-0.57596	-0.0379016	0.0257401	-0.0292657
-0.5645	9.6087	-0.48525	-0.0396417	0.0264295	-0.026262
-0.57304	9.5985	-0.41474	-0.0395055	0.0290091	-0.0242217
-0.60631	9.5685	-0.46919	-0.036062	0.0323026	-0.0208637
-0.56433	9.5722	-0.44598	-0.0365943	0.0447171	-0.0141249
-0.53136	9.5867	-0.44584	-0.0393676	0.0486895	-0.0166696
-0.56203	9.5847	-0.564	-0.0416575	0.0478307	-0.0179437
-0.52137	9.6157	-0.42558	-0.0431707	0.0432423	-0.0170487
-0.50533	9.6791	-0.51397	-0.0457713	0.0431445	-0.0160411
-0.56366	9.5653	-0.52511	-0.0475742	0.0551192	-0.0130907
-0.54041	9.5714	-0.48597	-0.0486074	0.0671219	-0.00826745
-0.54194	9.622	-0.42114	-0.0476632	0.0791891	-0.00333288
-0.57298	9.603	-0.44647	-0.0504086	0.0902876	-0.0004271
-0.59905	9.5967	-0.43114	-0.0532779	0.0874323	0.00470837
-0.52307	9.6125	-0.4254	-0.0587583	0.0696125	0.00825855
-0.46421	9.5896	-0.37336	-0.0611371	0.0694501	0.00895703
-0.51728	9.5912	-0.38615	-0.0643782	0.0711065	0.00939563
-0.48166	9.5637	-0.34952	-0.0617026	0.0681761	0.01201
-0.48335	9.5946	-0.44699	-0.0560181	0.0709511	0.018113
-0.57767	9.6432	-0.40289	-0.0405457	0.0802345	0.0222547
-0.41049	9.6633	-0.34763	-0.0371738	0.0744139	0.0279689
-0.43626	9.6861	-0.29946	-0.0379208	0.0590776	0.0277717
-0.31811	9.6338	-0.30885	-0.0287997	0.0519166	0.0209771
-0.32497	9.6851	-0.34103	-0.0175283	0.0642421	0.00879035
-0.38799	9.5071	-0.42418	-0.00576796	0.0886173	-0.00197397
-0.43134	9.5015	-0.52457	-0.00584458	0.101163	-0.00890484
-0.51838	9.443	-0.62922	-0.00388894	0.0949529	-0.012595
-0.56307	9.5186	-0.77066	0.00128896	0.082198	-0.0122599
-0.5154	9.5731	-0.67403	-0.00581177	0.0713421	-0.0096234
-0.47848	9.6738	-0.59867	-0.0169915	0.0678514	-0.00760929
-0.46434	9.6471	-0.54287	-0.0336499	0.0731415	-0.00305572
-0.34057	9.6225	-0.51467	-0.0427553	0.0824773	0.00232286
-0.29224	9.7073	-0.44069	-0.0591475	0.0847113	0.0071103
-0.22456	9.6851	-0.52809	-0.0614984	0.0975587	0.0175772
-0.11921	9.6017	-0.52696	-0.0573079	0.0975622	0.0282935
-0.091094	9.4842	-0.61976	-0.0455828	0.0834704	0.0425005
-0.10371	9.4684	-0.63843	-0.0300406	0.0464415	0.0607933
-0.25328	9.5396	-0.66496	-0.0114246	0.00630779	0.0684832
-0.50333	9.6323	-0.62134	0.0111115	-0.0319168	0.0629715
-0.66389	9.7254	-0.51264	0.0283249	-0.0605874	0.0464973
-0.51878	9.7835	-0.38923	0.041394	-0.0681464	0.0220802
-0.37823	9.6343	-0.42705	0.045417	-0.0537108	0.00503772
-0.22779	9.551	-0.51675	0.0421986	-0.0222198	-0.00027187
-0.20321	9.5598	-0.55098	0.0349642	0.00178041	0.00665128
-0.32373	9.5195	-0.61947	0.0340566	0.0158886	0.0128386
-0.48715	9.6265	-0.7086	0.0325731	0.0157966	0.0149807
-0.56722	9.7027	-0.72838	0.0307405	0.00374199	0.00532378
-0.58683	9.7033	-0.64205	0.028941	-0.00165602	-0.00913226
-0.35817	9.675	-0.6931	0.0283599	0.00258885	-0.0271695
-0.25472	9.6301	-0.57377	0.0238395	0.0154317	-0.0309778
-0.32545	9.5711	-0.72796	0.0208881	0.0199229	-0.0305886
-0.29096	9.5179	-0.72413	0.0121407	0.0236894	-0.0289637
-0.33055	9.5256	-0.7304	0.00477732	0.0265814	-0.0242356
-0.2859	9.5797	-0.81876	0.00270735	0.0241344	-0.0202179
-0.27911	9.5982	-0.76	0.00159109	0.0256127	-0.0168559
-0.29482	9.671	-0.68768	0.00566499	0.0284942	-0.0153966
-0.33831	9.7178	-0.60114	0.00943071	0.0267751	-0.0125681
-0.33351	9.5794	-0.68984	0.0105931	0.0303827	-0.0100182
-0.26051	9.5863	-0.84234	0.0173156	0.0284244	-0.0111244
-0.26163	9.7059	-0.77893	0.0189874	0.0241798	-0.0107905
-0.24782	9.6942	-0.75012	0.0146725	0.0198287	-0.0151824
-0.15397	9.723	-0.77467	0.00696491	0.0158383	-0.0236841
-0.21716	9.6551	-0.85927	-0.0039968	0.0167443	-0.0335051
-0.31908	9.6424	-0.79876	-0.0076777	0.0291295	-0.0368579
-0.3072	9.6737	-0.8033	-0.00772832	0.0416523	-0.0354529
-0.27692	9.7318	-0.81312	-0.0166794	0.0456142	-0.0300999
-0.27554	9.7277	-0.88007	-0.0282132	0.0469389	-0.0275308
-0.26425	9.7383	-0.95088	-0.0411426	0.0484695	-0.0311314
-0.30582	9.6815	-0.94125	-0.0568628	0.0598037	-0.0338454
-0.33792	9.6617	-0.89557	-0.0678654	0.0659595	-0.0376014
-0.27244	9.6035	-0.86534	-0.0817303	0.0642334	-0.0434919
-0.28755	9.7118	-0.56374	-0.0850726	0.0594913	-0.0508083
-0.22348	9.7244	-0.72778	-0.0951676	0.0886418	-0.0532762
-0.49048	9.5675	-0.74399	-0.110807	0.151067	-0.0513441
-0.4801	9.3121	-0.63982	-0.141115	0.177535	-0.0543827
-0.57045	9.2925	-1.0225	-0.172006	0.19628	-0.0609033
-0.41157	9.1201	-1.3883	-0.18867	0.196402	-0.0830096
-0.46432	8.9405	-1.857	-0.210836	0.174899	-0.114527
0.25875	8.8133	-1.0452	-0.186925	0.0595087	-0.136253
-0.29684	9.5148	-1.4403	-0.195058	-0.0268083	-0.126091
-0.51268	10.116	-1.8199	-0.248535	-0.0582678	-0.0942286
-0.33262	10.285	-0.62181	-0.293879	-0.0619278	-0.0639454
-0.60531	10.053	-0.30362	-0.35397	-0.0200748	-0.0209631
-0.38454	9.9958	0.15917	-0.382943	0.00170543	0.00359485
-0.35485	9.7726	0.37522	-0.372645	0.0220889	0.0158352
-0.37959	9.7682	0.29091	-0.340479	0.0704816	0.0225444
-0.30358	9.6986	0.31003	-0.292936	0.0850796	0.0154997
-0.20256	9.6578	0.18364	-0.24651	0.0788016	-0.00594023
-0.29047	9.7073	0.037604	-0.209178	0.0682005	-0.0369521
-0.24386	9.5838	-0.013014	-0.181793	0.0599782	-0.0688114
-0.35748	9.5767	-0.031513	-0.161399	0.0604128	-0.0978414
-0.32069	9.6762	-0.092981	-0.157493	0.0570478	-0.115265
-0.45079	9.5385	-0.013128	-0.179559	0.0571403	-0.125767
-0.53351	9.6174	-0.1977	-0.195023	0.0527892	-0.130994
-0.51576	9.5431	0.015317	-0.199893	0.0595419	-0.128774
-0.54056	9.5457	0.018111	-0.203715	0.0725429	-0.124589
-0.5228	9.5507	0.0027528	-0.202511	0.0755553	-0.120555
-0.57355	9.5011	0.12888	-0.199247	0.0796638	-0.117475
-0.51868	9.5037	0.13816	-0.196088	0.0875021	-0.114799
-0.59146	9.5559	0.02544	-0.19059	0.0940732	-0.117094
-0.59053	9.4955	0.08202	-0.186977	0.0996147	-0.118311
-0.59785	9.5085	0.20375	-0.180921	0.109689	-0.12056
-0.68818	9.4665	0.28488	-0.17544	0.117551	-0.119941
-0.75252	9.4994	0.33943	-0.163804	0.118531	-0.120883
-0.71338	9.512	0.43768	-0.147772	0.120272	-0.1211
-0.78418	9.4734	0.37538	-0.133858	0.120756	-0.121021
-0.77126	9.4969	0.38462	-0.120267	0.113481	-0.121707
-0.78685	9.4396	0.30165	-0.107418	0.103638	-0.12425
-0.83504	9.43	0.25879	-0.0964539	0.0982935	-0.128064
-0.8284	9.4089	0.36725	-0.0909456	0.0899263	-0.124105
-0.80193	9.4705	0.30562	-0.0879227	0.090134	-0.121944
-0.84221	9.4579	0.18693	-0.0924187	0.0924955	-0.124828
-0.83927	9.4568	0.27725	-0.0979077	0.0970176	-0.13301
-0.87707	9.4716	0.36874	-0.102669	0.102474	-0.145346
-0.90617	9.5561	0.33789	-0.109621	0.112544	-0.151667
-0.94739	9.3795	0.28727	-0.118501	0.122402	-0.160036
-1.0534	9.4415	0.29369	-0.128231	0.125706	-0.166894
-1.1058	9.4196	0.26968	-0.143599	0.117314	-0.1693
-1.0821	9.4935	0.33092	-0.159773	0.111506	-0.171323
-1.0735	9.4802	0.42739	-0.175406	0.106032	-0.174112
-1.1733	9.3981	0.35682	-0.194028	0.0977437	-0.173364
-1.2033	9.4495	0.47336	-0.211586	0.0886976	-0.166969
-1.1791	9.3487	0.56956	-0.225497	0.0771156	-0.162071
-1.2078	9.3179	0.59138	-0.227957	0.074372	-0.156902
-1.2177	9.2883	0.72277	-0.216351	0.083692	-0.154104
-1.2549	9.2538	0.89726	-0.19045	0.0876557	-0.150878
-1.3409	9.3513	0.8607	-0.159808	0.0853658	-0.152334
-1.3979	9.339	0.87417	-0.128111	0.0770127	-0.150147
-1.4101	9.2495	0.74103	-0.0993215	0.0632821	-0.141738
-1.3766	9.2689	0.79071	-0.0707469	0.0562572	-0.133958
-1.3919	9.2662	0.80496	-0.0405911	0.053627	-0.122011
-1.3801	9.1916	0.80678	-0.00763512	0.0513668	-0.115129
-1.3495	9.2957	0.70037	0.0278973	0.0452581	-0.109921
-1.57	9.4619	0.69777	0.082123	0.0365926	-0.111324
-1.5896	9.2084	1.1325	0.092958	0.01244	-0.0934502
-1.5396	9.316	0.67841	0.0938464	-0.011167	-0.0756496
-1.4832	9.2212	0.58786	0.102748	-0.0230558	-0.0628074
-1.5464	9.2099	0.66578	0.11304	-0.0191201	-0.0482217
-1.5179	9.2896	0.51012	0.125749	-0.0160729	-0.0352452
-1.5466	9.2008	0.61873	0.132867	-0.0144981	-0.0185755
-1.49	9.311	0.59731	0.139064	-0.0166838	-0.00680888
-1.4976	9.3126	0.59913	0.149083	-0.024117	0.00266826
-1.5088	9.3007	0.51967	0.160247	-0.0417046	0.0123444
-1.4277	9.2956	0.49631	0.17661	-0.054819	0.0214815
-1.4687	9.3853	0.48895	0.206438	-0.0669997	0.0304054
-1.415	9.4097	0.20002	0.246039	-0.0902108	0.04101
-1.4388	9.4064	0.19892	0.292255	-0.118881	0.0578646
-1.5406	9.3767	0.12183	0.336098	-0.141721	0.0901881
-1.5028	9.4448	0.10814	0.349066	-0.135057	0.140164
-1.3874	9.5051	0.035978	0.357007	-0.127306	0.19251
-1.465	9.472	-0.036764	0.327145	-0.0757386	0.252043
-1.2965	9.3998	-0.060259	0.307789	-0.048206	0.311541
-1.1897	9.4819	-0.18916	0.313391	-0.0491537	0.359136
-0.99689	9.5005	-0.23325	0.319064	-0.0794125	0.391722
-1.0592	9.5978	-0.47824	0.305223	-0.125845	0.41654
-0.81429	9.5941	-0.67452	0.307719	-0.177744	0.42696
-0.68981	9.5514	-0.74435	0.345313	-0.219667	0.425407
-0.60107	9.6029	-0.70594	0.367636	-0.232897	0.42333
-0.33189	9.6469	-0.76389	0.356675	-0.223891	0.413626
-0.25251	9.6698	-1.0537	0.321158	-0.20258	0.38666
-0.21515	9.5232	-1.0656	0.276443	-0.17654	0.361999
-0.17079	9.5808	-1.0906	0.246894	-0.147084	0.347722
-0.062537	9.597	-1.0514	0.230139	-0.100559	0.345383
-0.016736	9.6134	-0.97749	0.22225	-0.0727418	0.340042
-0.019485	9.5848	-0.98835	0.21115	-0.0462896	0.33348
0.23905	9.6988	-0.89805	0.191777	-0.0305328	0.331508
0.19319	9.7758	-1.1332	0.165431	-0.0283319	0.308435
0.14781	9.6985	-1.2227	0.141108	-0.0165743	0.267035
0.28365	9.726	-1.0444	0.140162	-0.00555503	0.235899
0.35406	9.8184	-1.2838	0.13812	-0.0206682	0.188478
0.45214	9.7976	-1.2507	0.122491	-0.0424883	0.14403
0.26174	9.7767	-1.3921	0.100147	-0.0406627	0.114529
0.21732	9.7321	-1.1162	0.0944101	-0.0482985	0.0935165
0.25557	9.6599	-1.1417	0.0997159	-0.0693629	0.0879716
0.40912	9.6796	-1.1867	0.106327	-0.0750928	0.0837165
0.36909	9.6419	-1.076	0.113001	-0.0507489	0.0774979
0.37615	9.5613	-1.3159	0.116319	-0.0193941	0.0749601
0.35845	9.6916	-1.3929	0.121163	-0.00625823	0.0692302
0.39651	9.7959	-1.5473	0.121932	-0.0147014	0.0654446
0.60221	9.7767	-1.5272	0.117141	-0.0380482	0.0650537
0.4893	9.7702	-1.3926	0.107142	-0.0577006	0.0616712
0.46166	9.6614	-1.3741	0.106839	-0.0667955	0.0577582
0.52374	9.5732	-1.3656	0.109046	-0.0641234	0.0523302
0.48596	9.6155	-1.503	0.114239	-0.0571002	0.0492514
0.4051	9.6478	-1.636	0.109769	-0.0470122	0.048501
0.40299	9.6151	-1.7014	0.104184	-0.0411933	0.0485498
0.60926	9.7391	-1.7203	0.0987769	-0.0440469	0.0463594
0.61495	9.7306	-1.6711	0.0940872	-0.0320303	0.0380813
0.71659	9.6932	-1.6979	0.0921167	-0.0151835	0.0276321
0.67291	9.7735	-1.7641	0.0855438	0.00378492	0.0223804
0.64863	9.6728	-1.7363	0.0693227	0.0172226	0.0206455
0.57562	9.6858	-1.7502	0.0580636	0.0159795	0.0199352
0.55145	9.6485	-1.84	0.0538748	0.0181479	0.0212564
0.60455	9.7044	-1.7697	0.0478133	0.0159661	0.0203121
0.55634	9.7124	-1.8074	0.045766	0.00966581	0.0176453
0.63345	9.6483	-1.8873	0.0416401	0.012659	0.0126749
0.68854	9.6297	-1.8196	0.0321455	0.0203156	0.00717836
0.67191	9.6497	-1.955	0.0215374	0.0337233	-0.000801996
0.65894	9.7382	-1.8911	0.0111092	0.0425581	-0.00875719
0.64676	9.714	-1.832	0.00244154	0.0383501	-0.0154511
0.65854	9.6969	-1.9025	-0.00353115	0.0292796	-0.0204779
0.65203	9.6442	-1.9678	-0.00867132	0.0291051	-0.0265587
0.61891	9.6944	-1.9427	-0.0171479	0.029819	-0.0349153
0.58704	9.6604	-1.88	-0.0257611	0.0282115	-0.0430084
0.65156	9.6596	-1.8805	-0.0316393	0.0298224	-0.0476911
0.56373	9.6813	-1.8739	-0.0328104	0.0314526	-0.0503981
0.60864	9.6862	-1.8904	-0.0321647	0.0226387	-0.0521941
0.62715	9.6881	-1.9174	-0.0342591	0.020649	-0.0514034
0.63571	9.6867	-1.8889	-0.0386398	0.0206019	-0.0511731
0.60241	9.6677	-1.8748	-0.0452215	0.0182108	-0.053819
0.62086	9.6813	-1.8601	-0.0472792	0.0179158	-0.0572922
0.59316	9.6134	-1.9018	-0.0476632	0.0198828	-0.059308
0.61062	9.6774	-1.9685	-0.0452093	0.0215321	-0.0603762
0.5545	9.6932	-1.8632	-0.0414568	0.0209649	-0.0609905
0.56856	9.6576	-1.7737	-0.0337093	0.0222844	-0.0586169
0.51393	9.6786	-1.884	-0.0240576	0.0221465	-0.0540546
0.48959	9.6793	-1.897	-0.0173976	0.0234206	-0.0502445
0.53017	9.7201	-1.9449	-0.0160432	0.0212738	-0.0507978
0.59033	9.6779	-1.9289	-0.0148081	0.0202633	-0.0519497
0.57528	9.7054	-1.8399	-0.0155792	0.0288171	-0.0556289
0.56509	9.6935	-1.9551	-0.0215339	0.0390587	-0.0566167
0.57934	9.67	-1.8694	-0.0242025	0.0433069	-0.0567843
0.46499	9.6658	-1.9869	-0.0222163	0.0399366	-0.0559029
0.44411	9.6535	-1.919	-0.0170002	0.031381	-0.0508816
0.52124	9.6379	-1.8816	-0.00583027	0.026358	-0.0435582
0.49272	9.6475	-2.0089	0.00451866	0.0253579	-0.0360393
0.44147	9.6405	-2.044	0.011877	0.02056	-0.0265953
0.47448	9.6733	-2.0045	0.0135267	0.0191009	-0.021691
0.45831	9.6798	-1.9396	0.0145246	0.026262	-0.0204291
0.47247	9.6346	-1.9705	0.00355785	0.0286478	-0.0202074
0.48824	9.654	-1.9653	-0.0160214	0.0298957	-0.0197955
0.50036	9.6456	-2.0122	-0.0281696	0.0298626	-0.0200189
0.52332	9.6341	-1.9811	-0.0388894	0.0285553	-0.0202895
0.51175	9.7025	-2.0326	-0.0508938	0.0292081	-0.019909
0.54621	9.6741	-2.0467	-0.0534909	0.0303844	-0.0193627
0.51866	9.7246	-1.95	-0.053243	0.0335609	-0.0216089
0.4911	9.6736	-1.9514	-0.0519515	0.0323532	-0.0234974
0.54207	9.6602	-2.0653	-0.0491939	0.0346238	-0.0258518
0.51433	9.6992	-2.0248	-0.0463298	0.0332764	-0.0273458
0.47184	9.6244	-1.9664	-0.0472059	0.0302169	-0.0261154
0.49239	9.7019	-1.9434	-0.0548871	0.0311035	-0.0234241
0.47506	9.6622	-1.9652	-0.059959	0.0325469	-0.0198147
0.5043	9.6823	-1.9866	-0.0589171	0.0327214	-0.0188565
0.52582	9.6638	-2.0193	-0.0553618	0.0297072	-0.0197781
0.52735	9.686	-1.9897	-0.051934	0.0292639	-0.0191306
0.49875	9.6391	-1.9541	-0.0475916	0.0285326	-0.0199805
0.50643	9.6944	-1.9686	-0.0377183	0.0283529	-0.0196542
0.52944	9.6514	-1.9495	-0.0319029	0.0293198	-0.0185232
0.5392	9.6855	-2.0015	-0.0334073	0.0291121	-0.0187902
0.53927	9.6649	-1.9383	-0.03465	0.0297875	-0.0183434
0.5113	9.6995	-1.977	-0.0357461	0.0293495	-0.0199037
0.55663	9.6984	-1.9166	-0.0416558	0.0298469	-0.0202074
0.58436	9.6868	-1.9383	-0.0431463	0.032039	-0.0209352
0.56358	9.7131	-1.942	-0.0512498	0.0355628	-0.0219248
0.51521	9.6225	-1.9596	-0.0603413	0.0357775	-0.0245498
0.50052	9.6298	-1.9667	-0.0589834	0.0344929	-0.0264854
0.57451	9.6707	-2.0002	-0.0562188	0.038755	-0.0246755
0.49968	9.6526	-1.9232	-0.0561525	0.0427641	-0.0251764
0.47565	9.686	-1.9791	-0.0566848	0.0411147	-0.0257506
0.52663	9.6604	-1.9224	-0.0548173	0.0421654	-0.0250786
0.55463	9.6776	-1.9162	-0.05092	0.0420223	-0.0250228
0.52318	9.6481	-1.9656	-0.0493911	0.0409507	-0.0250001
0.51594	9.6305	-1.9118	-0.0489216	0.0406732	-0.0247697
0.48744	9.6247	-1.9115	-0.0440923	0.0400239	-0.0233979
0.5242	9.6487	-1.8691	-0.0395579	0.0389296	-0.0208898
0.53642	9.6468	-1.8743	-0.0340182	0.036912	-0.0163885
0.51543	9.6906	-1.8716	-0.0267803	0.0366502	-0.0141288
0.50259	9.6413	-1.8932	-0.0212878	0.0373134	-0.0131334
0.57478	9.5619	-1.9789	-0.0181095	0.0428164	-0.0149433
0.53636	9.6152	-2.0067	-0.0161867	0.0506529	-0.0180502
0.56523	9.6715	-1.9573	-0.015621	0.0575732	-0.0229232
0.58662	9.621	-2.0466	-0.0181322	0.068862	-0.0293163
0.6118	9.6813	-1.903	-0.0267472	0.0826274	-0.0344895
0.62287	9.6688	-1.9393	-0.0371319	0.0883259	-0.0435477
0.53664	9.6603	-1.968	-0.0527299	0.103032	-0.0540214
0.56782	9.6039	-2.0394	-0.0732968	0.111465	-0.0648337
0.6768	9.7405	-1.7924	-0.0964591	0.119107	-0.0821317
0.70295	9.6563	-2.1516	-0.12348	0.131125	-0.103901
0.58867	9.6283	-2.1657	-0.158739	0.148779	-0.12895
0.64942	9.7286	-1.8946	-0.19155	0.16208	-0.162659
0.56563	9.7514	-1.9273	-0.217102	0.186366	-0.201935
0.31268	9.6948	-1.8861	-0.236876	0.200486	-0.234433
0.25552	9.6162	-1.7739	-0.250315	0.17825	-0.248256
0.32535	9.6739	-1.7174	-0.253701	0.161253	-0.252462
0.2192	9.6981	-1.6393	-0.254277	0.166496	-0.261223
0.22313	9.6821	-1.5373	-0.251083	0.166332	-0.271975
0.19818	9.6813	-1.6724	-0.25131	0.155641	-0.28119
0.18093	9.7413	-1.5606	-0.261869	0.151217	-0.292133
0.09281	9.7083	-1.6075	-0.283302	0.148231	-0.30627
0.12465	9.723	-1.5517	-0.308086	0.145456	-0.333812
0.024494	9.7689	-1.3979	-0.338873	0.165215	-0.363587
-0.16297	9.6172	-1.4337	-0.370307	0.162152	-0.395823
-0.20227	9.586	-1.2214	-0.381878	0.15582	-0.412055
-0.51466	9.5576	-1.1848	-0.369591	0.1521	-0.391547
-0.55984	9.6431	-1.1114	-0.344249	0.131446	-0.349747
-0.61982	9.7176	-0.97037	-0.324719	0.124168	-0.300703
-0.67611	9.7128	-1.0993	-0.319919	0.122225	-0.259548
-0.62652	9.7249	-1.005	-0.342678	0.16249	-0.235305
-0.5172	9.6226	-1.0715	-0.371563	0.173646	-0.223681
-0.54327	9.6049	-0.82598	-0.400239	0.225374	-0.225287
-0.67177	9.4779	-0.77878	-0.399017	0.224868	-0.226387
-0.74973	9.3842	-0.7959	-0.380115	0.204273	-0.222512
-0.79397	9.4953	-0.50642	-0.353656	0.209474	-0.20553
-0.83374	9.5947	-0.41133	-0.322083	0.2141	-0.176749
-0.97616	9.663	-0.3523	-0.284192	0.196192	-0.146365
-1.0186	9.6198	-0.36893	-0.23637	0.147356	-0.115021
-0.9731	9.5788	-0.32779	-0.197414	0.1108	-0.0764105
-1.0078	9.5793	-0.33107	-0.164288	0.0867149	-0.0388755
-0.96443	9.5576	-0.34608	-0.131397	0.0662667	-0.00874672
-0.85456	9.544	-0.29449	-0.104266	0.0479215	0.0141087
-0.88775	9.6168	-0.36703	-0.0862262	0.0377288	0.0342573
-0.8615	9.5954	-0.33135	-0.0795992	0.0447764	0.0592347
-0.74851	9.5086	-0.529	-0.0819153	0.0430957	0.0751329
-0.71672	9.5383	-0.50458	-0.0840306	0.0312955	0.0792327
-0.67053	9.5282	-0.55204	-0.0789639	0.0397027	0.0751452
-0.68994	9.5556	-0.50703	-0.0654656	0.0544455	0.0643468
-0.76741	9.6351	-0.40271	-0.0536497	0.0473002	0.0507245
-0.70253	9.6258	-0.37738	-0.0475306	0.0277734	0.0419612
-0.71056	9.6082	-0.35328	-0.0382698	0.00566377	0.0350951
-0.66948	9.6473	-0.3569	-0.034753	0.00360498	0.0336604
-0.65674	9.5841	-0.42489	-0.0467591	0.00857184	0.0381861
-0.65957	9.5708	-0.45484	-0.0542989	0.00256005	0.0364268
-0.60722	9.527	-0.39524	-0.0504383	0.0082287	0.0354599
-0.6093	9.5756	-0.43197	-0.0447118	0.0188949	0.0347251
-0.59441	9.5591	-0.38816	-0.0344092	0.0245515	0.0296182
-0.61705	9.6087	-0.42093	-0.0256389	0.0206507	0.0232687
-0.64803	9.5815	-0.40795	-0.0182003	0.0130711	0.0213017
-0.57828	9.5708	-0.41217	-0.0135256	0.00957854	0.0253649
-0.58058	9.6674	-0.46343	-0.00855875	0.00971258	0.027365
-0.59875	9.5648	-0.42719	-0.0118766	0.0152845	0.0339973
-0.59915	9.5998	-0.42626	-0.0270875	0.017418	0.0400169
-0.55084	9.7344	-0.44482	-0.0466509	0.0119977	0.0431568
-0.45576	9.6297	-0.38786	-0.0717435	-0.00805871	0.0321559
-0.44649	9.6255	-0.51586	-0.0886418	-0.0174603	0.016564
-0.44558	9.5731	-0.38043	-0.103259	-0.0102842	0.00103303
-0.45535	9.6521	-0.39947	-0.116832	0.0106699	-0.0059329
-0.53478	9.6406	-0.29856	-0.120141	0.0316917	-0.0141956
-0.49914	9.683	-0.24844	-0.132928	0.04811	-0.0123915
-0.57756	9.5672	-0.11962	-0.141887	0.0482025	-0.0112425
-0.58131	9.5881	-0.28835	-0.154683	0.0148236	-0.010771
-0.51187	9.5794	-0.50578	-0.178512	-0.0125414	-0.00950803
-0.44582	9.5069	-0.36043	-0.20567	-0.0170932	-0.0191986
-0.37824	9.4888	-0.46263	-0.22314	-0.0149852	-0.0221919
-0.41591	9.4855	-0.30202	-0.239407	-0.00840481	-0.0292046
-0.40667	9.5671	-0.048479	-0.25213	-0.00703577	-0.0360253
-0.4148	9.5397	-0.02533	-0.248849	0.00522831	-0.0353604
-0.532	9.55	0.065669	-0.23438	0.00546951	-0.0211866
-0.57676	9.4493	0.052041	-0.199648	0.0160792	-0.0054285
-0.52839	9.5207	-0.0018996	-0.162179	0.034081	0.00460453
-0.48836	9.4916	0.084649	-0.140162	0.0250996	0.0117775
-0.41027	9.5343	-0.076616	-0.124843	0.0238918	0.0144398
-0.43768	9.5845	0.059317	-0.11123	0.0276251	0.0179559
-0.52159	9.5947	-0.0039592	-0.103699	0.0271399	0.0227765
-0.42786	9.5246	-0.023972	-0.101351	0.0190468	0.0296863
-0.40263	9.6012	0.073233	-0.0983441	0.00955638	0.0327686
-0.40751	9.5955	0.12559	-0.0917851	0.0234991	0.0416017
-0.4199	9.5586	0.19884	-0.0797528	0.026166	0.0486144
-0.39324	9.5265	0.22806	-0.0690103	0.0241117	0.0519811
-0.27066	9.481	0.17764	-0.0561961	0.0188897	0.0542274
-0.28855	9.5893	0.26476	-0.0416174	0.0321123	0.0512917
-0.36537	9.5537	0.19179	-0.0255202	0.0424045	0.0482601
-0.33096	9.4467	0.093474	-0.0116112	0.0237068	0.0491607
-0.32145	9.4827	0.24949	0.00747018	0.011977	0.0429246
-0.35062	9.4988	0.3643	0.0361475	0.00391826	0.0365856
-0.37819	9.4895	0.21254	0.0638145	-0.00486598	0.0415301
-0.34751	9.5433	0.074845	0.0846275	-0.0169728	0.0518764
-0.37339	9.5602	0.10478	0.0950489	-0.0349031	0.0710017
-0.32774	9.6622	0.114	0.101163	-0.0466561	0.0950698
-0.25	9.6156	-0.089125	0.107429	-0.0504051	0.119265
-0.2236	9.6136	0.0068047	0.11178	-0.0642962	0.127528
-0.12114	9.6127	0.010497	0.12351	-0.0806761	0.125693
-0.11964	9.6569	-0.1068	0.134411	-0.0935636	0.121283
-0.045833	9.6225	-0.39192	0.140265	-0.117258	0.116272
-0.015055	9.6625	-0.49943	0.143585	-0.13798	0.10505
-0.054066	9.7295	-0.39935	0.129414	-0.144505	0.104331
0.033949	9.7053	-0.49565	0.0951571	-0.118122	0.119864
0.018291	9.7106	-0.38134	0.0565766	-0.101681	0.130964
0.21278	9.6101	-0.33572	0.0324509	-0.0927573	0.134607
0.35298	9.7288	-0.13286	0.0279375	-0.0839608	0.121965
0.27733	9.6552	0.084448	0.0389924	-0.080615	0.0949075
0.32514	9.6305	0.015786	0.0613588	-0.0570967	0.0626765
0.37311	9.6942	-0.26939	0.0790215	-0.03232	0.0329466
0.30866	9.5862	-0.33589	0.100768	-0.0164688	-0.00668042
0.27465	9.6767	-0.2725	0.117703	-0.0178181	-0.0444762
0.23377	9.6058	-0.31595	0.131031	-0.0218969	-0.0697765
0.10522	9.612	-0.50731	0.146519	-0.0184202	-0.0922948
0.13636	9.6586	-0.46713	0.15649	-0.0266931	-0.109368
0.16821	9.8124	-0.56081	0.161483	-0.0460069	-0.115914
0.12799	9.6744	-0.72846	0.163351	-0.0625578	-0.109212
0.20042	9.6626	-0.76573	0.16134	-0.0751068	-0.0918951
0.17664	9.5224	-0.97484	0.138125	-0.0580619	-0.0691657
0.040998	9.7104	-0.94731	0.110975	-0.0178565	-0.0670643
0.037234	9.747	-0.90827	0.0763913	0.0155114	-0.0768608
0.050718	9.606	-0.88027	0.0327703	0.040743	-0.0849958
0.0018663	9.6668	-0.95573	-0.00712932	0.060069	-0.0930767
0.0042617	9.6329	-0.97313	-0.0455671	0.0561769	-0.0968605
-0.010582	9.5475	-0.99077	-0.0781681	0.0499182	-0.0996827
0.010904	9.7564	-0.80797	-0.0997054	0.0441656	-0.10543
0.056308	9.8184	-0.69084	-0.115075	0.0510387	-0.0956196
0.080251	9.6509	-0.58982	-0.126165	0.0658216	-0.0724067
0.19659	9.5514	-0.58841	-0.131528	0.0650659	-0.0501712
0.18831	9.4447	-0.57695	-0.129247	0.0625683	-0.0267891
-0.040265	9.7064	-0.56335	-0.11701	0.0555608	-0.0176383
-0.14842	9.7385	-0.61647	-0.109411	0.0614879	-0.00973614
-0.2384	9.6499	-0.53062	-0.0983092	0.0571142	-0.0104962
-0.31031	9.7129	-0.56907	-0.0938568	0.0405091	-0.0112891
-0.16224	9.5619	-0.70149	-0.0923244	0.0258902	-0.0143016
-0.31502	9.6373	-0.69248	-0.0841266	0.0137682	-0.0189595
-0.26103	9.6465	-0.65767	-0.0762395	-0.00623222	-0.0219667
-0.054445	9.6198	-0.55509	-0.0736843	-0.0263143	-0.0226648
-0.07075	9.669	-0.60544	-0.0772622	-0.0486214	-0.0227486
-0.033348	9.6606	-0.53639	-0.0814196	-0.0580706	-0.021492
0.0084488	9.6921	-0.62431	-0.080608	-0.0529585	-0.0208549
0.062811	9.6965	-0.49714	-0.0785014	-0.043148	-0.0211045
-0.011976	9.5955	-0.50259	-0.0841668	-0.04053	-0.0213349
0.048898	9.6081	-0.64894	-0.0876051	-0.0333864	-0.024651
0.053942	9.5989	-0.56905	-0.0914535	-0.0177867	-0.0275413
-0.0074644	9.619	-0.49169	-0.0854618	-0.00610726	-0.0308958
0.047659	9.6249	-0.4419	-0.0753494	-0.00330548	-0.0321455
0.0050957	9.6041	-0.44224	-0.0639558	0.000599294	-0.0357199
0.031116	9.6971	-0.4835	-0.0587391	0.00418198	-0.0372471
0.001944	9.6163	-0.49666	-0.0520614	0.0122679	-0.0379976
-0.082146	9.6081	-0.46252	-0.0486615	0.0189037	-0.0374094
0.00036409	9.6382	-0.49282	-0.052503	0.0228394	-0.0333166
-0.04889	9.6511	-0.56488	-0.0558244	0.0285431	-0.0290091
-0.044172	9.6832	-0.5343	-0.0626887	0.0293844	-0.0261485
-0.048472	9.6506	-0.47613	-0.0669805	0.0259513	-0.0260333
-0.02306	9.6104	-0.40452	-0.0696404	0.0198444	-0.0241344
-0.030533	9.6448	-0.44554	-0.0650851	0.0153304	-0.0249565
-0.083664	9.6177	-0.43925	-0.0579868	0.0135434	-0.025679
-0.033863	9.6407	-0.43977	-0.0548051	0.0159598	-0.0260333
-0.0082709	9.6319	-0.44206	-0.0465305	0.0210818	-0.0270142
-0.09491	9.6367	-0.45638	-0.0398912	0.0223699	-0.0251293
-0.10318	9.5935	-0.45909	-0.0368212	0.015402	-0.0233595
-0.0080191	9.6337	-0.44535	-0.0333689	0.00888949	-0.022499
-0.023834	9.664	-0.45228	-0.0309185	0.00421183	-0.02437
-0.043972	9.6241	-0.40141	-0.0295013	0.00130673	-0.0261695
0.026709	9.6403	-0.44584	-0.028585	0.00610795	-0.0302623
-0.03931	9.6091	-0.43344	-0.0276617	0.012535	-0.0352836
-0.024192	9.7061	-0.51872	-0.0272778	0.0147423	-0.0418495
-0.031637	9.7172	-0.48157	-0.0248151	0.0128535	-0.0451866
-0.084246	9.6297	-0.4262	-0.0255272	0.0117103	-0.0448794
-0.082988	9.6277	-0.4871	-0.0291592	0.0127955	-0.0412142
-0.08737	9.6093	-0.46449	-0.0354302	0.0190625	-0.0362086
-0.13075	9.6231	-0.45793	-0.0410676	0.0243665	-0.029805
-0.042268	9.6151	-0.45044	-0.0443872	0.0272236	-0.0204099
-0.030472	9.6723	-0.5128	-0.0510491	0.0250594	-0.0150224
-0.029472	9.649	-0.46708	-0.055971	0.022897	-0.0117326
-0.015887	9.6225	-0.42279	-0.0553077	0.0198043	-0.0119696
-0.0021581	9.6522	-0.43984	-0.0495098	0.0153442	-0.0167806
0.014769	9.681	-0.4271	-0.0435529	0.0131821	-0.0222198
-0.076333	9.6315	-0.43328	-0.0367444	0.0152383	-0.0265342
-0.04326	9.6298	-0.4455	-0.0333201	0.0184307	-0.0267646
-0.031541	9.5847	-0.51596	-0.039434	0.0253631	-0.0243683
-0.09729	9.6127	-0.51954	-0.0466579	0.0377829	-0.0208427
-0.091276	9.6714	-0.43959	-0.0542483	0.0368404	-0.0156593
-0.059476	9.6464	-0.49327	-0.0606607	0.0294786	-0.0135179
-0.049049	9.6215	-0.44433	-0.0601859	0.0220679	-0.0146597
-0.012211	9.6552	-0.42083	-0.0561856	0.00864462	-0.0157886
0.014891	9.6619	-0.3692	-0.050056	0.00797109	-0.0210801
-0.003948	9.6518	-0.46619	-0.0430416	0.0161853	-0.0277019
-0.059711	9.6862	-0.43192	-0.0335958	0.0217136	-0.0337198
-0.025198	9.6869	-0.50446	-0.0294612	0.0199107	-0.0359503
-0.08065	9.6186	-0.5502	-0.02644	0.0194779	-0.0349345
-0.060221	9.6599	-0.47142	-0.0260229	0.0186436	-0.0334196
-0.048076	9.6554	-0.53669	-0.0294996	0.0189997	-0.0305293
-0.03811	9.6249	-0.47027	-0.0343254	0.022403	-0.0290336
-0.075865	9.6104	-0.51177	-0.0384444	0.0256616	-0.0278153
-0.024115	9.6456	-0.42214	-0.039132	0.0268292	-0.0261485
0.036193	9.6238	-0.46722	-0.0398179	0.0235323	-0.0267332
-0.075378	9.6681	-0.47182	-0.0399087	0.0183033	-0.027564
-0.0073411	9.6257	-0.47055	-0.0396853	0.0167758	-0.0282307
-0.010039	9.6402	-0.48148	-0.0388737	0.0187483	-0.0296217
-0.073271	9.6751	-0.45317	-0.038776	0.0178949	-0.0295746
-0.045055	9.611	-0.43827	-0.0371389	0.0197903	-0.0281347
-0.063967	9.6326	-0.4587	-0.0402421	0.0221133	-0.0246074
-0.07868	9.6259	-0.38306	-0.0455496	0.0245481	-0.0220767
-0.012239	9.6782	-0.46356	-0.0459022	0.0250978	-0.0212372
-0.040666	9.6843	-0.49535	-0.0489984	0.028222	-0.02008
0.0070113	9.6184	-0.44635	-0.0469633	0.0308557	-0.0212441
-0.04066	9.6061	-0.46298	-0.0459615	0.0288625	-0.0227347
-0.032796	9.6205	-0.39199	-0.0390971	0.026618	-0.0256563
0.052924	9.6408	-0.44513	-0.0333567	0.0241903	-0.0297753
-0.039311	9.6505	-0.46956	-0.0297474	0.0270264	-0.0324649
-0.075446	9.5735	-0.47932	-0.030079	0.0310372	-0.0332468
-0.069172	9.5828	-0.46674	-0.0347181	0.0309063	-0.0320687
-0.050961	9.6087	-0.50165	-0.0377043	0.029161	-0.0297491
-0.059787	9.6654	-0.51136	-0.0399035	0.0287752	-0.0270666
-0.054691	9.6614	-0.43514	-0.0403119	0.0304211	-0.0267821
-0.055566	9.5446	-0.4789	-0.0418251	0.031498	-0.0271835
-0.04383	9.5995	-0.43192	-0.0399471	0.0326272	-0.0252532
-0.050551	9.6056	-0.45631	-0.0393101	0.0306672	-0.0256668
-0.068178	9.6292	-0.43319	-0.039043	0.0267088	-0.0261642
-0.030367	9.6687	-0.39079	-0.0388423	0.0239773	-0.0265691
-0.049849	9.6211	-0.4487	-0.0391303	0.0263248	-0.0278607
-0.097106	9.6448	-0.45869	-0.0424063	0.0339152	-0.0261346
-0.079936	9.6066	-0.47601	-0.041284	0.0387585	-0.0235131
-0.040736	9.6466	-0.47346	-0.0382053	0.0403782	-0.0239564
-0.074531	9.6385	-0.45361	-0.0455391	0.0411234	-0.0226771
-0.10326	9.6414	-0.36238	-0.0486493	0.0354581	-0.0213942
-0.022463	9.6207	-0.47007	-0.0436612	0.0305537	-0.0222704
-0.045663	9.6681	-0.41436	-0.0374932	0.0296881	-0.020464
-0.032931	9.6906	-0.42994	-0.033437	0.0275238	-0.0209579
0.0067676	9.6599	-0.48325	-0.0331351	0.0310669	-0.0205233
-0.064219	9.6867	-0.44608	-0.0343202	0.0306148	-0.0191829
-0.0054076	9.6682	-0.44156	-0.0348385	0.0283441	-0.020546
-0.059266	9.6672	-0.5068	-0.0363744	0.028674	-0.0186733
-0.042389	9.6312	-0.47155	-0.0384723	0.0252741	-0.0178338
0.0016511	9.651	-0.37753	-0.0399244	0.0231029	-0.0163534
-0.036734	9.5989	-0.42758	-0.0431201	0.0198898	-0.0167934
-0.074125	9.5631	-0.38081	-0.0432091	0.0265447	-0.0173034
-0.014245	9.5948	-0.51369	-0.0409611	0.0355052	-0.0126168
-0.1032	9.5773	-0.48556	-0.0356169	0.0393135	-0.00954067
-0.014298	9.6879	-0.42969	-0.0338	0.0380464	-0.00827373
0.0036183	9.7333	-0.43335	-0.0362802	0.0402944	-0.00758136
-0.037051	9.6303	-0.45777	-0.0360463	0.0462181	-0.00705567
0.0029976	9.684	-0.55501	-0.0318994	0.0470855	-0.00722147
-0.011569	9.6511	-0.48317	-0.0311629	0.036603	-0.0103882
-0.022405	9.6107	-0.48901	-0.0212284	0.0266704	-0.0165366
0.00077579	9.606	-0.42053	-0.00807669	0.0241362	-0.0229563
0.01375	9.5663	-0.492	0.0040832	0.0196681	-0.0249093
-0.041615	9.5965	-0.51656	0.0169058	0.0134074	-0.0298923
-0.063784	9.6335	-0.43452	0.0251467	0.00743406	-0.034479
-0.038962	9.6182	-0.50772	0.0300336	0.00487767	-0.0384775
-0.016436	9.6004	-0.50672	0.0372994	0.00899211	-0.0417727
-0.0076232	9.668	-0.61154	0.0437589	0.00883747	-0.0439945
0.048406	9.7376	-0.56971	0.0424132	0.00349485	-0.043628
0.0049385	9.6932	-0.63252	0.0454187	-0.00157916	-0.0449527
-0.011425	9.6308	-0.57864	0.0497419	-0.0110568	-0.0431306
-0.084627	9.6534	-0.5704	0.0491188	-0.0116089	-0.0374844
-0.067181	9.633	-0.664	0.0457329	-0.0062865	-0.0306288
-0.096873	9.5641	-0.62222	0.0452826	-0.00187379	-0.0190276
-0.2222	9.6337	-0.62066	0.0415633	0.00418809	-0.013724
-0.16002	9.749	-0.56848	0.0359276	0.0201306	-0.0140509
-0.037205	9.6821	-0.69678	0.0303897	0.0446874	-0.0107359
0.0089224	9.7006	-0.7299	0.0269618	0.0500735	-0.00932704
-0.057701	9.6317	-0.75568	0.0240297	0.0452285	-0.012211
-0.049466	9.6509	-0.79077	0.0246964	0.0451918	-0.013974
-0.096906	9.701	-0.6878	0.0270858	0.0381913	-0.0108584
-0.02298	9.6464	-0.75118	0.0268606	0.0309621	-0.00722619
-0.016138	9.7032	-0.73994	0.0342503	0.0259461	-0.000143895
-0.044372	9.6186	-0.76954	0.0391931	0.0229162	0.0061172
-0.045989	9.5919	-0.80624	0.0411304	0.0225217	0.00769603
-0.016873	9.6597	-0.76758	0.0359625	0.0227259	0.00596431
0.051285	9.7504	-0.76736	0.0241519	0.0309237	0.00476597
0.039112	9.758	-0.88427	0.0120539	0.0403974	0.00701081
0.090009	9.7349	-0.8261	0.0103542	0.0435111	-0.00118998
0.12435	9.6536	-0.72043	0.00225252	0.0687171	-0.012659
0.1755	9.5132	-0.75158	-0.0152537	0.121724	-0.0316882
0.018683	9.146	-0.90672	-0.0398179	0.161439	-0.0559849
-0.24482	8.8578	-0.97277	-0.0729513	0.212302	-0.0828543
0.00077476	8.9342	-1.386	-0.129378	0.237609	-0.112963
-0.048572	8.7475	-2.0201	-0.15794	0.243578	-0.140201
-0.15041	9.7116	-2.6873	-0.187588	0.125624	-0.142927
0.00074814	10.69	-2.3703	-0.277019	-0.0131099	-0.114701
0.063254	10.803	-0.3834	-0.349397	-0.00252898	-0.0924553
-0.48747	9.9506	-0.070854	-0.421794	0.0263649	-0.0599486
-0.16094	9.7901	0.20366	-0.43895	0.0568262	-0.042045
-0.011351	9.9229	0.29488	-0.417012	0.062481	-0.0442476
-0.024371	9.6558	-0.10526	-0.393397	0.0717505	-0.057828
0.030168	9.7102	0.11521	-0.357339	0.0972724	-0.0927398
-0.019049	9.6329	-0.2049	-0.333986	0.111097	-0.120522
-0.032366	9.613	-0.31224	-0.315538	0.0860412	-0.155121
-0.13341	9.5778	-0.12226	-0.310058	0.0438706	-0.187064
-0.063253	9.5773	-0.22485	-0.307003	0.0734033	-0.201271
-0.24805	9.5841	-0.13315	-0.30538	0.119548	-0.209754
-0.37893	9.5592	0.047334	-0.3047	0.134886	-0.219999
-0.40206	9.5461	0.17199	-0.30648	0.137706	-0.224484
-0.4006	9.5944	0.22269	-0.320268	0.139256	-0.228097
-0.53691	9.5842	-0.13138	-0.345977	0.157975	-0.218009
-0.62451	9.6183	-0.26308	-0.394375	0.180851	-0.192318
-0.69628	9.4688	0.11639	-0.44567	0.179856	-0.168215
-0.66193	9.4272	0.41314	-0.463594	0.15536	-0.15379
-0.55872	9.4621	0.72481	-0.450784	0.110902	-0.156334
-0.52835	9.3768	0.76758	-0.419682	0.0789465	-0.176558
-0.53361	9.3127	0.70724	-0.377253	0.0727331	-0.207415
-0.67021	9.3572	0.58217	-0.34376	0.0776427	-0.235235
-0.81519	9.4196	0.61839	-0.324823	0.0764786	-0.246615
-0.77908	9.3355	0.73167	-0.313897	0.0730892	-0.245149
-0.87064	9.3537	0.8778	-0.297614	0.0809536	-0.238691
-0.91295	9.2148	1.1466	-0.27763	0.084247	-0.230314
-1.0153	9.2177	1.1513	-0.24391	0.0950471	-0.220487
-1.0296	9.2899	1.1506	-0.20731	0.0933961	-0.214885
-1.0374	9.1804	1.1762	-0.173282	0.0794596	-0.209666
-1.0602	9.219	1.0375	-0.137012	0.0623833	-0.204605
-1.0716	9.2415	1.0226	-0.0998433	0.04822	-0.207991
-1.1112	9.213	1.1269	-0.0537544	0.0392298	-0.213768
-1.0808	9.3244	1.0624	0.00236126	0.0286164	-0.215932
-1.2368	9.1791	1.0882	0.0562991	0.0215059	-0.213716
-1.295	9.1698	1.2552	0.0984121	0.023527	-0.204081
-1.3406	9.2558	0.92878	0.132252	0.034294	-0.183207
-1.4211	9.2835	0.81826	0.155217	0.0441952	-0.155069
-1.4091	9.2721	0.77947	0.164988	0.0500508	-0.120211
-1.402	9.2232	0.76355	0.167923	0.0587007	-0.0880728
-1.3646	9.3036	0.64268	0.16977	0.072967	-0.0591213
-1.4171	9.3818	0.7848	0.158862	0.0661166	-0.0357409
-1.4475	9.3555	0.64098	0.151592	0.0472077	-0.0146271
-1.4149	9.3359	0.4729	0.154477	0.0466509	0.00701413
-1.3206	9.4932	0.48541	0.167723	0.0396713	0.0253666
-1.3624	9.3275	0.42464	0.196489	0.0257925	0.0384287
-1.4146	9.1702	0.56811	0.203278	0.0267315	0.0622158
-1.3186	9.284	0.48872	0.198357	0.0303967	0.0898862
-1.2722	9.3868	0.33869	0.204396	0.0275256	0.107156
-1.2857	9.4806	0.27193	0.213524	0.023459	0.115937
-1.2004	9.4269	0.31206	0.213017	0.0135544	0.124438
-1.1471	9.3864	0.15392	0.208375	0.00153065	0.130486
-1.0299	9.5231	0.05204	0.20909	-0.00787074	0.127397
-0.99808	9.4693	-0.18248	0.214623	-0.0268327	0.11581
-1.0891	9.5679	-0.1104	0.240576	-0.0404864	0.107514
-1.2688	9.5327	0.27182	0.252078	-0.0364268	0.121988
-1.2056	9.4803	0.27843	0.233874	-0.0337215	0.163321
-1.0338	9.5133	-0.00091411	0.235201	-0.044916	0.206647
-1.0278	9.4977	0.037727	0.260194	-0.0568436	0.239843
-0.77973	9.4846	-0.23283	0.296654	-0.0641758	0.267734
-0.74971	9.5103	-0.45513	0.351422	-0.0675477	0.286374
-0.76081	9.5408	-0.39156	0.397202	-0.0805592	0.302361
-0.75401	9.5055	-0.53606	0.417134	-0.0972236	0.318086
-0.71224	9.5543	-0.50024	0.42319	-0.116159	0.329693
-0.64494	9.5679	-0.56226	0.427972	-0.14233	0.343568
-0.46634	9.668	-0.649	0.417954	-0.170604	0.353883
-0.29095	9.736	-0.81675	0.397708	-0.186454	0.369451
-0.12798	9.7542	-1.2017	0.372767	-0.166913	0.367357
0.014663	9.6876	-1.3929	0.349677	-0.14367	0.351701
0.097349	9.7043	-1.2729	0.279689	-0.128891	0.330059
0.051557	9.7223	-1.2484	0.22129	-0.113509	0.308295
-0.048684	9.741	-0.91475	0.195913	-0.103404	0.297788
0.11673	9.6634	-0.99687	0.176662	-0.1294	0.294681
0.11804	9.7228	-1.0499	0.179699	-0.142192	0.284314
0.31492	9.6594	-1.2605	0.174372	-0.156591	0.264068
0.25732	9.6542	-1.3818	0.170294	-0.131922	0.247156
0.40332	9.65	-1.3758	0.165658	-0.117914	0.234363
0.50056	9.7003	-1.4267	0.167658	-0.104442	0.216107
0.36563	9.737	-1.2783	0.168363	-0.0871705	0.201428
0.53718	9.6419	-1.4694	0.169848	-0.0923524	0.190363
0.6048	9.8158	-1.486	0.154446	-0.0973614	0.170402
0.5823	9.7465	-1.6127	0.128795	-0.10432	0.147121
0.53879	9.7273	-1.6763	0.121814	-0.107802	0.123314
0.57037	9.7071	-1.6805	0.120119	-0.112057	0.10458
0.54995	9.6741	-1.6843	0.123234	-0.0980456	0.0884463
0.49463	9.7568	-1.6167	0.125878	-0.0883486	0.0742184
0.70719	9.7101	-1.6863	0.124391	-0.0930575	0.0648756
0.67904	9.7319	-1.6848	0.112301	-0.0984121	0.0566534
0.67808	9.6558	-1.7427	0.102844	-0.100402	0.0494382
0.72644	9.6063	-1.7558	0.0954625	-0.101376	0.0419787
0.72379	9.7086	-1.844	0.0849801	-0.0801839	0.0304071
0.8126	9.7011	-1.9992	0.0677851	-0.0413067	0.0107339
0.78267	9.6518	-1.9931	0.0436769	-0.0168826	-0.0130807
0.76318	9.6869	-1.8477	0.0217869	-0.0122152	-0.0332485
0.80566	9.6822	-1.8731	0.00302727	-0.0106599	-0.0498204
0.67042	9.6459	-1.8559	-0.00607183	0.00504662	-0.0603535
0.67138	9.6558	-1.8874	-0.0122421	0.012188	-0.0615455
0.63771	9.5775	-1.8582	-0.0221168	0.0104097	-0.056533
0.56812	9.6484	-1.8189	-0.0254678	0.0102011	-0.0470366
0.62587	9.657	-1.8693	-0.024103	0.00780738	-0.0379138
0.6493	9.6386	-1.8087	-0.0229022	0.00930069	-0.0309237
0.66104	9.6507	-1.8884	-0.0253457	0.0115703	-0.0243316
0.65698	9.644	-1.7896	-0.0261764	0.0150252	-0.0199701
0.6729	9.7058	-1.833	-0.0295065	0.0156376	-0.0161905
0.61935	9.6032	-1.9144	-0.0348909	0.0123767	-0.0114843
0.60099	9.5857	-1.8755	-0.038495	0.0146964	-0.00881479
0.64434	9.6702	-1.8631	-0.0408494	0.0225881	-0.00879681
0.61239	9.6515	-1.8659	-0.0395474	0.0265273	-0.0109306
0.64611	9.6687	-1.9534	-0.0395317	0.0245533	-0.0100726
0.65788	9.691	-1.8876	-0.0385124	0.0243369	-0.00785311
0.65403	9.6558	-1.8537	-0.0367479	0.025227	-0.00699092
0.7306	9.7087	-1.8482	-0.0358019	0.0232879	-0.00703054
0.66192	9.6861	-1.8438	-0.0377899	0.0244311	-0.00599398
0.66691	9.6624	-1.8966	-0.0397062	0.0235305	-0.00500787
0.68528	9.7239	-1.8561	-0.0409507	0.0246091	-0.00579781
0.69219	9.7201	-1.8936	-0.0427012	0.0234642	-0.00597025
0.66736	9.715	-1.8529	-0.0380639	0.0200259	-0.00744523
0.70297	9.7014	-1.8314	-0.0345488	0.0171686	-0.00835891
0.70953	9.6722	-1.8489	-0.0311454	0.0158237	-0.00908008
0.67357	9.6553	-1.8272	-0.0291522	0.0199002	-0.010303
0.68752	9.6268	-1.8056	-0.029236	0.0240175	-0.010864
0.68448	9.6201	-1.8651	-0.0300371	0.0240751	-0.00990509
0.71043	9.6522	-1.9117	-0.0286094	0.0245847	-0.0098077
0.67899	9.7011	-1.9045	-0.0221482	0.0248709	-0.00969879
0.63883	9.6413	-1.9128	-0.019724	0.0235445	-0.00568209
0.70979	9.6234	-1.8986	-0.0153655	0.0193435	-0.000978728
0.71985	9.6709	-1.8817	-0.0123541	0.0165424	0.00245428
0.74464	9.6068	-1.949	-0.014702	0.0181095	0.00328227
0.7533	9.6849	-1.9031	-0.0122641	0.0195582	0.00132381
0.71738	9.6695	-1.9452	-0.0109167	0.0235078	-0.000417657
0.74525	9.7	-1.995	-0.010776	0.0282324	-0.00208759
0.78345	9.7298	-1.9265	-0.00960245	0.0291278	-0.0033149
0.75131	9.6106	-1.9012	-0.0116654	0.0275012	-0.00397237
0.77999	9.6877	-1.8889	-0.0143084	0.0327022	-0.00329344
0.74767	9.7373	-1.9674	-0.0175563	0.037193	-0.00518223
0.72353	9.6355	-1.9615	-0.0215601	0.0413538	-0.00616625
0.77734	9.6962	-1.9129	-0.0243683	0.0452302	-0.00966563
0.76298	9.6582	-1.993	-0.0259234	0.0436158	-0.0138021
0.75545	9.6184	-1.9921	-0.0277577	0.0471361	-0.0171288
0.78958	9.6838	-2.0134	-0.028105	0.0520003	-0.0198549
0.76405	9.6926	-2.0136	-0.0273353	0.0523843	-0.021211
0.80225	9.6355	-1.9685	-0.0288765	0.050461	-0.0242269
0.73419	9.6629	-1.9994	-0.0311018	0.0520352	-0.027941
0.76922	9.6778	-1.9554	-0.0328611	0.0541733	-0.0322991
0.7352	9.686	-1.9413	-0.0320914	0.0536008	-0.0349939
0.78899	9.6784	-2.0017	-0.0274418	0.0522115	-0.0385892
0.80071	9.6248	-2.0476	-0.0170339	0.0616171	-0.04308
0.78548	9.6337	-2.0067	-0.00818053	0.0754837	-0.0471274
0.85331	9.6888	-1.9571	-0.00752219	0.0860901	-0.0522028
0.77866	9.6746	-2.0411	-0.0169988	0.0948691	-0.0594285
0.72803	9.6659	-2.0563	-0.0321385	0.102732	-0.0679317
0.72184	9.6389	-2.0896	-0.0474922	0.106425	-0.0766461
0.71806	9.648	-1.9592	-0.0610342	0.100035	-0.0854548
0.72646	9.6669	-2.0997	-0.0734452	0.0911498	-0.0896628
0.7098	9.6478	-2.0111	-0.0851756	0.0881653	-0.0926508
0.72579	9.6835	-1.9642	-0.0971503	0.0918288	-0.100718
0.71332	9.6652	-1.9002	-0.10453	0.0925077	-0.110132
0.69216	9.6439	-1.9383	-0.105711	0.0981242	-0.113076
0.65223	9.621	-1.9907	-0.106376	0.115227	-0.11234
0.63969	9.6413	-1.8624	-0.107657	0.131624	-0.111895
0.58875	9.6496	-1.9008	-0.105905	0.14946	-0.112403
0.58167	9.7379	-1.8338	-0.104371	0.156148	-0.116003
0.56924	9.7024	-1.85	-0.108261	0.156668	-0.115525
0.60646	9.7048	-1.8214	-0.116054	0.138748	-0.118805
0.6268	9.7858	-1.8004	-0.127022	0.121854	-0.136911
0.61106	9.7151	-1.829	-0.148911	0.111116	-0.165333
0.50401	9.7449	-1.7325	-0.170564	0.0991818	-0.198653
0.44721	9.7543	-1.7294	-0.188199	0.0798418	-0.223332
0.37269	9.7202	-1.7967	-0.203052	0.0781471	-0.237557
0.45833	9.7213	-1.8781	-0.219283	0.081102	-0.24747
0.40572	9.7406	-1.7683	-0.243473	0.116508	-0.262026
0.38389	9.6451	-1.7431	-0.271591	0.155175	-0.287403
0.33038	9.6246	-1.6613	-0.295554	0.154785	-0.330059
0.15536	9.6893	-1.6906	-0.307475	0.158804	-0.361911
0.079429	9.6423	-1.57	-0.319395	0.164522	-0.366973
-0.11157	9.6845	-1.4553	-0.323252	0.17825	-0.360428
-0.24747	9.6932	-1.2886	-0.313985	0.18141	-0.330548
-0.41341	9.5041	-1.148	-0.304036	0.20464	-0.296793
-0.26094	9.5672	-1.0322	-0.272167	0.213367	-0.254277
-0.33011	9.7521	-1.0267	-0.237592	0.204919	-0.204221
-0.39556	9.7662	-1.1038	-0.22424	0.186803	-0.174707
-0.37905	9.7109	-1.2316	-0.229197	0.178914	-0.152537
-0.35941	9.6085	-1.2252	-0.243857	0.173685	-0.135191
-0.34982	9.5253	-1.031	-0.250542	0.152999	-0.121539
-0.34624	9.5501	-1.1231	-0.244049	0.138043	-0.116241
-0.40622	9.6696	-0.88484	-0.234537	0.146133	-0.106952
-0.41131	9.6834	-0.84034	-0.240506	0.176034	-0.0805312
-0.43801	9.7124	-0.82026	-0.236056	0.168173	-0.0636399
-0.45453	9.7333	-0.80072	-0.220034	0.15131	-0.0414132
-0.42394	9.6423	-0.87138	-0.20752	0.135041	-0.0219824
-0.45711	9.6953	-0.87434	-0.195407	0.109013	-0.0132301
-0.29801	9.628	-0.85518	-0.187658	0.0920452	-0.00261014
-0.29966	9.6721	-0.73081	-0.178547	0.0912284	-0.00234834
-0.34592	9.6725	-0.71546	-0.172545	0.070075	-0.0114328
-0.33673	9.5596	-0.78059	-0.168791	0.0458795	-0.0235759
-0.44171	9.6306	-0.66606	-0.173618	0.0487889	-0.0268519
-0.42505	9.6044	-0.55814	-0.19162	0.0423155	-0.010032
-0.34015	9.5949	-0.68836	-0.225392	-0.00112235	0.00376555
-0.3344	9.5808	-0.52773	-0.255464	-0.0145437	0.0106936
-0.43198	9.6427	-0.54374	-0.26714	0.0183225	0.0165873
-0.30788	9.569	-0.58006	-0.266058	0.0184865	0.0136281
-0.2417	9.5495	-0.50276	-0.246336	0.0233054	0.00121543
-0.25159	9.6517	-0.54988	-0.22513	0.0423574	-0.0141134
-0.24876	9.6741	-0.41639	-0.210242	0.0445583	-0.0272708
-0.31998	9.6808	-0.50494	-0.204884	0.0490734	-0.0372209
-0.48593	9.682	-0.11339	-0.201236	0.0506442	-0.0381477
-0.55091	9.656	-0.25218	-0.21478	0.0186907	-0.0181148
-0.38346	9.5909	-0.39773	-0.243194	-0.00926613	0.00515134
-0.28495	9.5585	-0.40574	-0.26159	0.0065963	0.0111872
-0.21266	9.505	-0.29777	-0.264679	0.044005	0.00686281
-0.19664	9.4584	-0.10593	-0.253771	0.0736843	0.000289847
-0.2471	9.5247	0.0016886	-0.234712	0.0929877	-0.00955376
-0.39696	9.5447	0.18093	-0.212092	0.097611	-0.0173261
-0.44372	9.5539	0.19689	-0.195407	0.079697	-0.0163061
-0.46184	9.6055	0.21285	-0.186541	0.033458	-0.0108387
-0.40806	9.5719	0.17562	-0.191323	-0.0119508	0.00560565
-0.22581	9.5005	0.029857	-0.197624	-0.0155282	0.0215496
-0.26519	9.5215	-0.15309	-0.188269	0.00625456	0.0301628
-0.20669	9.5373	-0.052854	-0.181497	0.0219196	0.0324945
-0.22611	9.5825	0.040683	-0.185162	0.0271678	0.0240751
-0.25841	9.6185	0.24228	-0.177308	0.022965	0.0152036
-0.2122	9.4771	0.18774	-0.16688	0.015937	0.00449457
-0.24023	9.5154	0.20458	-0.152374	0.0143075	-0.00183713
-0.31858	9.5406	0.31736	-0.132849	0.0171276	0.00119936
-0.30942	9.5659	0.382	-0.121061	0.00699511	0.00797423
-0.25033	9.4856	0.29037	-0.111736	0.00394846	0.0226666
-0.27911	9.5668	0.30849	-0.102693	-0.00146269	0.0280021
-0.16948	9.5218	0.20544	-0.0916664	-0.00995571	0.0317982
-0.20994	9.4429	0.34564	-0.0786515	-0.011656	0.0376886
-0.28188	9.561	0.42637	-0.068937	-0.00567825	0.0495115
-0.2156	9.5633	0.47413	-0.0626695	0.00662894	0.0671777
-0.18609	9.5469	0.4235	-0.0571142	0.00620691	0.0792921
-0.20808	9.5865	0.4119	-0.0442982	0.00281574	0.0942652
-0.1869	9.6318	0.46276	-0.0313025	-0.00988694	0.108552
-0.045555	9.4276	0.29568	-0.0169587	-0.0167442	0.118756
-0.057557	9.4464	0.4472	0.00109654	-0.0197327	0.123428
-0.0030382	9.5619	0.40598	0.0230767	-0.018785	0.12474
0.11584	9.5093	0.3899	0.0468411	-0.0099304	0.124323
0.10921	9.5424	0.3532	0.0731363	0.0017136	0.116864
0.066899	9.571	0.33723	0.0910503	0.0030908	0.110588
0.088776	9.5397	0.23444	0.0986163	-0.00836135	0.108846
0.16374	9.6285	0.10711	0.0979601	-0.0176261	0.106664
0.18579	9.6105	0.10741	0.0933559	-0.0316166	0.100473
0.30537	9.5711	-0.12665	0.0833325	-0.0406644	0.0887133
0.38167	9.623	-0.098043	0.0686176	-0.0390378	0.0757647
0.33843	9.612	-0.064072	0.0571526	-0.046047	0.0575679
0.37886	9.6566	-0.14646	0.0411706	-0.037734	0.0415703
0.34394	9.6413	-0.032082	0.0213681	-0.0362924	0.0289829
0.33085	9.6324	0.067189	0.00668252	-0.0470925	0.0202615
0.32852	9.6148	0.087249	0.00335557	-0.0473211	0.0147053
0.27688	9.6371	0.23365	0.00506879	-0.0570845	0.00783758
0.31909	9.5915	0.19588	0.012163	-0.0774001	0.00114073
0.36379	9.6418	0.059949	0.0225915	-0.0868162	-0.0104767
0.38234	9.6898	0.0075132	0.0337233	-0.0968413	-0.0233787
0.29737	9.6312	0.060342	0.0346902	-0.0974958	-0.0349397
0.25066	9.693	0.10945	0.0257227	-0.0821753	-0.0376939
0.32177	9.6259	0.1285	0.0165546	-0.0628894	-0.03979
0.40433	9.6347	0.16461	0.0124985	-0.0461954	-0.0454571
0.42493	9.6311	0.056622	0.0222425	-0.0325644	-0.0566831
0.32428	9.5619	0.26633	0.055292	-0.0249879	-0.0738798
0.235	9.4835	0.33294	0.100908	-0.0124089	-0.0866888
0.17723	9.5263	0.077936	0.150025	0.00669264	-0.0870413
0.15823	9.5589	-0.13186	0.186715	0.0115422	-0.0828839
0.20537	9.5655	-0.36519	0.214518	0.0145882	-0.0741939
0.059957	9.5387	-0.62643	0.222058	0.0227329	-0.0626381
0.14427	9.589	-0.68356	0.213262	0.0275657	-0.0548819
0.16731	9.6476	-0.54492	0.199962	0.0169279	-0.0433313
0.22609	9.6184	-0.54086	0.174917	-0.00055676	-0.039619
0.28605	9.6584	-0.63145	0.154987	-0.00821631	-0.0402473
0.30067	9.5477	-0.66719	0.135982	-0.00771785	-0.0493492
0.48844	9.7025	-0.66714	0.119333	-0.00285937	-0.07285
0.37431	9.7637	-0.63375	0.101007	0.00956004	-0.0953456
0.26067	9.7201	-0.59558	0.0773181	0.0278555	-0.113649
0.1939	9.621	-0.72193	0.0554543	0.0523703	-0.121232
0.1269	9.526	-0.80913	0.0355925	0.0603064	-0.117511
0.051626	9.6468	-0.77699	0.015272	0.0505517	-0.113347
0.025858	9.661	-0.73331	-0.00440207	0.0381005	-0.106989
0.060164	9.673	-0.77822	-0.0200259	0.0319343	-0.0968466
0.0044654	9.6626	-0.74481	-0.039434	0.0320495	-0.0870239
0.015977	9.715	-0.69091	-0.0575749	0.0321367	-0.0734871
0.053215	9.6635	-0.66888	-0.0718098	0.0297614	-0.0564335
-0.0043477	9.6395	-0.61891	-0.0807878	0.0220365	-0.0448078
0.026141	9.5492	-0.67187	-0.0846083	0.0162577	-0.0385648
0.053692	9.7232	-0.68586	-0.0883189	0.015025	-0.0378318
0.024475	9.783	-0.59354	-0.0930365	0.0207555	-0.0345715
0.053128	9.678	-0.51625	-0.0989061	0.023555	-0.0287019
0.02167	9.7184	-0.53347	-0.100418	0.0238831	-0.0210085
0.028966	9.6007	-0.6489	-0.101746	0.0230523	-0.011714
0.07534	9.7168	-0.57615	-0.105139	0.0150152	-0.00620447
0.069675	9.6757	-0.44417	-0.106381	0.0149076	0.00631076
0.15388	9.6213	-0.48023	-0.108299	0.0151999	0.0153259
0.18134	9.5725	-0.43309	-0.10901	0.0211883	0.0222966
0.12345	9.5308	-0.46354	-0.106188	0.0295886	0.022602
0.069491	9.6784	-0.46198	-0.10414	0.046726	0.0184708
0.07606	9.6966	-0.41948	-0.106973	0.058184	0.0149288
0.08534	9.7283	-0.46179	-0.110464	0.0506023	0.00869279
0.094598	9.6302	-0.51868	-0.115391	0.0462111	0.00806848
0.16013	9.5791	-0.42893	-0.117384	0.0372575	0.0056252
0.090266	9.6715	-0.45303	-0.115481	0.0274296	0.00103292
0.060842	9.5813	-0.4358	-0.111628	0.0201341	-0.00602976
0.10054	9.5856	-0.40558	-0.102423	0.00527281	-0.0157553
0.17142	9.6504	-0.37928	-0.0916595	-0.0141037	-0.0264156
0.19599	9.6281	-0.35894	-0.0786498	-0.030264	-0.0379993
0.18632	9.6475	-0.28987	-0.0649978	-0.037193	-0.050276
0.17191	9.6088	-0.27896	-0.0485114	-0.0358386	-0.0619365
0.11979	9.573	-0.30385	-0.0372226	-0.0297544	-0.0649699
0.022436	9.6171	-0.29713	-0.0305869	-0.025494	-0.0635841
0.053867	9.5792	-0.40905	-0.031765	-0.0207537	-0.0586221
0.042931	9.6347	-0.33691	-0.0353324	-0.00609678	-0.0482915
0.044234	9.6089	-0.36183	-0.0373204	0.00170768	-0.0399174
0.10894	9.6802	-0.40086	-0.042895	0.00146232	-0.0345523
0.08734	9.6922	-0.35087	-0.0451604	-0.00448393	-0.031751
0.12432	9.6094	-0.3607	-0.0478569	-0.00515012	-0.0315503
0.10625	9.6418	-0.34501	-0.0482147	-0.000348071	-0.0326708
0.1114	9.6175	-0.40156	-0.0472181	0.0021691	-0.0346395
0.11408	9.6177	-0.38129	-0.0426838	0.00756932	-0.0351666
0.029603	9.6596	-0.29474	-0.0387515	0.0119902	-0.0348315
0.10541	9.6684	-0.3402	-0.0361336	0.00797598	-0.0325783
0.11739	9.6357	-0.35033	-0.0349956	0.00431707	-0.0319552
0.07954	9.5879	-0.36945	-0.0336936	-0.00355698	-0.0313828
0.12454	9.6357	-0.40893	-0.0288555	-0.0130209	-0.0325818
0.12818	9.6591	-0.31606	-0.028009	-0.0183225	-0.033348
0.10408	9.6155	-0.36039	-0.0251903	-0.0163078	-0.0315206
0.069315	9.6206	-0.40232	-0.0255115	-0.00298329	-0.0291313
0.13962	9.5791	-0.36425	-0.0293791	0.0108409	-0.025035
0.10002	9.6701	-0.45555	-0.0367776	0.0149885	-0.0248936
0.084153	9.6312	-0.39932	-0.0454658	0.021485	-0.0261974
0.067001	9.5654	-0.33695	-0.0518398	0.0324701	-0.0271591
0.029092	9.6374	-0.33022	-0.0551367	0.0386067	-0.0282464
0.092792	9.6705	-0.30155	-0.0557668	0.0302937	-0.0298678
0.11365	9.6186	-0.28897	-0.0472792	0.0261695	-0.0334964
0.053562	9.6122	-0.31345	-0.0407307	0.0298207	-0.0351562
0.06896	9.6351	-0.29873	-0.0355244	0.0239442	-0.0368404
0.094264	9.6523	-0.31501	-0.0274628	0.0197606	-0.0381494
0.031163	9.6388	-0.37049	-0.0231815	0.0141649	-0.0368142
-0.0011781	9.659	-0.3198	-0.0200469	0.00951868	-0.0338035
0.060422	9.6577	-0.33955	-0.0207589	0.00841633	-0.0313583
0.04242	9.6576	-0.37357	-0.0199543	0.0119098	-0.0307405
0.010361	9.6156	-0.42666	-0.018956	0.0138499	-0.0331316
0.050414	9.5877	-0.43321	-0.02289	0.0164103	-0.0360184
0.071711	9.634	-0.46552	-0.0244451	0.0200818	-0.0393694
0.078235	9.6569	-0.44177	-0.0222006	0.0185284	-0.0419717
0.02854	9.6632	-0.37383	-0.0220261	0.0178565	-0.0420153
0.013985	9.6417	-0.44081	-0.0246039	0.0148103	-0.0416977
0.00045286	9.6444	-0.42968	-0.0276129	0.0106776	-0.0399593
0.003183	9.6549	-0.37782	-0.0297491	0.0093602	-0.0388877
0.031316	9.651	-0.41681	-0.0293652	0.0132132	-0.0370394
0.023086	9.6001	-0.38926	-0.0317057	0.0135162	-0.0339955
0.029559	9.585	-0.39718	-0.0326586	0.012104	-0.0320949
0.057209	9.5941	-0.38537	-0.0304961	0.0149971	-0.0304351
0.036771	9.6843	-0.37158	-0.032053	0.0168597	-0.0295502
0.029946	9.6672	-0.40485	-0.0334632	0.0185459	-0.0302064
0.04422	9.6041	-0.39056	-0.0319919	0.0215304	-0.030278
0.0052079	9.6284	-0.37101	-0.0332799	0.0239128	-0.0304752
-0.0071242	9.6534	-0.46135	-0.0350619	0.0254905	-0.0295153
0.013123	9.6933	-0.40636	-0.0340374	0.0279619	-0.0285606
0.010595	9.6169	-0.39814	-0.0344755	0.0291103	-0.0300947
-0.0024504	9.6152	-0.42467	-0.036624	0.0274453	-0.0284558
0.056813	9.6198	-0.4146	-0.0398947	0.0248395	-0.0276443
0.0072985	9.6114	-0.40463	-0.0385386	0.0243805	-0.0268868
-0.0046505	9.6442	-0.39874	-0.0362732	0.0227992	-0.0259565
0.00066167	9.6455	-0.42601	-0.034643	0.0210661	-0.0273895
-0.019756	9.6289	-0.42916	-0.0344615	0.0203697	-0.0278886
-0.014637	9.6424	-0.43111	-0.0373221	0.020731	-0.0284209
0.027072	9.6369	-0.40887	-0.0386817	0.02326	-0.027749
0.046529	9.5864	-0.47432	-0.0379103	0.0240437	-0.0278031
-0.026663	9.6024	-0.42935	-0.0389994	0.0239791	-0.0273755
-0.025364	9.5822	-0.44721	-0.0358176	0.0233176	-0.0285431
0.036047	9.6341	-0.42568	-0.0336883	0.0211412	-0.0280195
0.067337	9.6553	-0.40385	-0.03402	0.0217259	-0.0282412
0.029885	9.6187	-0.37778	-0.0350916	0.0275587	-0.0286391
-0.015302	9.6159	-0.42185	-0.0365245	0.0331054	-0.0297177
0.0071262	9.6464	-0.48464	-0.0360515	0.0365193	-0.0298678
0.015034	9.6261	-0.48755	-0.0358491	0.0326237	-0.029442
-0.0070514	9.6314	-0.44153	-0.0344947	0.0288957	-0.0293983
0.01883	9.6751	-0.34801	-0.0350235	0.0254277	-0.0285571
0.0064434	9.6664	-0.4615	-0.0346483	0.025967	-0.0285641
0.013015	9.636	-0.39494	-0.0335697	0.0297823	-0.0281015
-0.0098713	9.6455	-0.38212	-0.033622	0.0315922	-0.0282115
-0.020554	9.661	-0.44796	-0.0329274	0.0332834	-0.0283127
-0.025492	9.6499	-0.38584	-0.0330967	0.0299464	-0.0278118
-0.036064	9.6271	-0.48857	-0.0378021	0.0290562	-0.0278502
0.01566	9.654	-0.44143	-0.0365664	0.0260246	-0.026611
0.011425	9.6034	-0.41379	-0.035226	0.0242705	-0.0248168
0.045354	9.6629	-0.42805	-0.0366903	0.0278205	-0.0237068
0.044175	9.6662	-0.45545	-0.0371249	0.0318121	-0.0225409
-0.022904	9.6024	-0.45615	-0.0385264	0.0340706	-0.0227608
-0.0098139	9.5909	-0.4555	-0.0407063	0.0395684	-0.0184481
-0.020463	9.6727	-0.34457	-0.0422143	0.0458358	-0.0150782
0.019083	9.6668	-0.4198	-0.0464676	0.042408	-0.0119246
0.031269	9.577	-0.58076	-0.0466369	0.0536881	-0.0123803
0.022705	9.7701	-0.44534	-0.042799	0.0536985	-0.016005
-0.016289	9.6391	-0.42078	-0.0479582	0.0498745	-0.0167873
0.046284	9.6293	-0.42498	-0.0554247	0.0476597	-0.0169171
0.0089354	9.7048	-0.45241	-0.0580776	0.0407918	-0.0160572
0.0162	9.6002	-0.45734	-0.0542326	0.0345942	-0.0161256
-0.0012539	9.5996	-0.28822	-0.0465479	0.0316079	-0.0171128
0.015386	9.5311	-0.31243	-0.0367305	0.0363238	-0.0178442
0.066308	9.6526	-0.44179	-0.0296427	0.0432021	-0.0186279
0.025324	9.6247	-0.43233	-0.0245934	0.0516356	-0.0195634
0.034684	9.6451	-0.51887	-0.0233316	0.0469912	-0.0195896
-0.038918	9.7395	-0.45557	-0.0230471	0.0417413	-0.0179769
0.030336	9.6974	-0.46495	-0.0235061	0.0372383	-0.0145379
0.08554	9.688	-0.47945	-0.0232844	0.0319989	-0.0129797
0.099823	9.625	-0.45251	-0.0197903	0.0332154	-0.0150896
0.020194	9.6078	-0.47482	-0.013635	0.0420956	-0.0149442
-0.026338	9.5982	-0.39318	-0.00586064	0.0484905	-0.0159169
0.035579	9.5626	-0.35871	-0.00259286	0.0452058	-0.0174899
0.065999	9.6233	-0.43288	0.00597845	0.0497244	-0.018579
0.082627	9.6301	-0.51314	0.0129561	0.0521557	-0.0241344
0.062787	9.6117	-0.48488	0.0183626	0.045389	-0.0307126
0.038507	9.6443	-0.45565	0.0246126	0.0419525	-0.0382
0.056368	9.6949	-0.43649	0.025871	0.0373064	-0.0447171
0.043993	9.6313	-0.5215	0.0267	0.0347198	-0.0485289
-0.0081598	9.6005	-0.54262	0.0317266	0.0347059	-0.0480559
-0.041757	9.6324	-0.60592	0.0397778	0.0338437	-0.0440626
-0.042435	9.6216	-0.6147	0.0433557	0.0295205	-0.0415895
0.017531	9.6765	-0.61892	0.0433348	0.0227661	-0.0397429
-0.036046	9.6132	-0.65738	0.0419385	0.0243037	-0.0351317
-0.057699	9.6265	-0.67497	0.0428007	0.0266023	-0.0330042
0.0074253	9.6174	-0.67609	0.0433173	0.0269915	-0.0327319
0.029373	9.6092	-0.65232	0.0462966	0.0265063	-0.0329448
0.034679	9.6473	-0.6731	0.0488902	0.0290772	-0.0356536
0.013619	9.6542	-0.64217	0.0501904	0.0351754	-0.037289
0.060387	9.6706	-0.76633	0.0467347	0.0351823	-0.0375734
-0.014926	9.7684	-0.73465	0.0402735	0.0358072	-0.0407203
-0.076787	9.6836	-0.80654	0.0288538	0.0395719	-0.0387323
-0.077313	9.65	-0.84276	0.013822	0.0446542	-0.0320809
-0.076786	9.6993	-0.7399	0.00164642	0.045862	-0.0233124
-0.076514	9.6551	-0.79895	-0.0137616	0.0407814	-0.0109053
-0.11457	9.6375	-0.7664	-0.0179525	0.0406452	-0.000152493
-0.040978	9.6833	-0.73735	-0.0158106	0.0323008	0.00998416
0.020241	9.705	-0.67297	-0.0120888	0.0279096	0.0139515
0.095347	9.7545	-0.65426	-0.0139911	0.0334859	0.0112493
0.12972	9.7348	-0.84071	-0.0182352	0.0604285	0.000396102
0.16806	9.6525	-0.94208	-0.0158509	0.105142	-0.0213558
0.21963	9.5765	-0.80623	-0.0144066	0.128552	-0.0534193
0.15676	9.5085	-0.68767	-0.0230471	0.16437	-0.0871722
-0.24837	9.3501	-0.87625	-0.052784	0.227713	-0.103336
-0.40322	9.2757	-1.2572	-0.105451	0.247034	-0.105903
-0.1122	9.2329	-1.6102	-0.154053	0.198095	-0.112509
-0.2079	9.2149	-2.0803	-0.185162	0.11012	-0.119473
-0.10322	9.83	-1.6944	-0.217747	-0.0055196	-0.115495
0.022044	10.123	-0.8232	-0.265761	-0.0544839	-0.10185
-0.43829	9.9077	-0.53723	-0.310651	-0.0227521	-0.0818071
-0.43809	9.8217	-0.068179	-0.338367	-0.00283162	-0.0387236
-0.14133	9.9869	0.076242	-0.35205	0.00867917	0.00261415
-0.11286	9.8436	-0.3461	-0.353342	0.0388406	0.0250402
-0.17631	9.7561	-0.2663	-0.342905	0.0579606	0.0348787
0.099932	9.6855	-0.055997	-0.336465	0.0207048	0.0234206
0.34788	9.5707	-0.093489	-0.311681	0.0108451	-0.0101021
0.3236	9.6114	-0.086275	-0.263667	0.0334876	-0.063633
0.072293	9.5283	-0.14391	-0.215339	0.0239285	-0.111883
-0.14531	9.5786	0.042991	-0.177308	0.0284419	-0.135726
-0.13666	9.6581	-0.01354	-0.166194	0.0416261	-0.142449
-0.32233	9.7275	-0.18338	-0.16515	0.0514226	-0.134125
-0.43269	9.6581	-0.12504	-0.176278	0.0522045	-0.116119
-0.37612	9.6455	-0.12855	-0.19724	0.0605036	-0.0928585
-0.36316	9.6133	-0.053092	-0.221447	0.0607898	-0.0695863
-0.25574	9.5984	-0.097601	-0.240245	0.043176	-0.0575016
-0.12369	9.5927	-0.048401	-0.248552	0.0395282	-0.0585732
-0.053883	9.5474	0.016272	-0.25768	0.0503859	-0.0692232
-0.13272	9.5877	0.0036672	-0.261607	0.0641775	-0.0889036
-0.24204	9.5594	0.072327	-0.259199	0.0696858	-0.115672
-0.18508	9.4789	0.24158	-0.253108	0.0776933	-0.135902
-0.28466	9.5108	0.421	-0.242304	0.0794614	-0.146953
-0.38423	9.5357	0.34083	-0.235864	0.0890135	-0.151683
-0.4948	9.4689	0.32715	-0.232949	0.101969	-0.147925
-0.53401	9.4134	0.35453	-0.235497	0.111748	-0.136773
-0.48189	9.4778	0.30758	-0.243037	0.121375	-0.127936
-0.42058	9.5284	0.31837	-0.24679	0.117016	-0.132223
-0.42027	9.463	0.44536	-0.237853	0.108436	-0.144789
-0.43094	9.459	0.61045	-0.220383	0.110334	-0.159869
-0.47062	9.4096	0.7137	-0.198653	0.108586	-0.176034
-0.57857	9.3344	0.67524	-0.1742	0.102927	-0.191358
-0.65221	9.4405	0.66673	-0.152048	0.103613	-0.200381
-0.68896	9.3996	0.65932	-0.134432	0.10061	-0.202371
-0.67795	9.3684	0.60467	-0.125294	0.0946946	-0.202493
-0.80961	9.3498	0.78565	-0.117897	0.0889699	-0.198933
-0.77831	9.3776	0.75299	-0.1106	0.0784735	-0.195931
-0.81445	9.3708	0.52721	-0.100784	0.0715969	-0.198025
-0.78294	9.3746	0.73414	-0.0890258	0.0677729	-0.201446
-0.86382	9.4208	0.73791	-0.0738449	0.0643328	-0.207677
-0.93705	9.3295	0.7162	-0.0571281	0.0619313	-0.214187
-1.0139	9.3599	0.68237	-0.0441149	0.056882	-0.213646
-1.0863	9.3744	0.69237	-0.033924	0.0582591	-0.202615
-1.117	9.4353	0.72984	-0.0252985	0.0612942	-0.184359
-1.2251	9.3751	0.65564	-0.017544	0.0669159	-0.163084
-1.1599	9.2957	0.71438	-0.0104015	0.0663766	-0.138825
-1.1827	9.3552	0.67473	-0.000529707	0.0580741	-0.113701
-1.1834	9.3694	0.74194	0.00941675	0.0477051	-0.0924833
-1.097	9.3114	0.66652	0.0218358	0.0411915	-0.0780372
-1.1098	9.2829	0.64155	0.0359677	0.0382506	-0.0734295
-1.1009	9.3519	0.63245	0.0500718	0.036076	-0.0746914
-1.1396	9.3612	0.57412	0.0649105	0.0386346	-0.0745814
-1.139	9.3552	0.57823	0.0763424	0.0449126	-0.0696578
-1.1689	9.374	0.48698	0.0885109	0.0470419	-0.0614949
-1.2717	9.3629	0.50147	0.099126	0.047754	-0.0480524
-1.2413	9.4107	0.51732	0.107938	0.0484137	-0.0337774
-1.2897	9.4169	0.53176	0.116768	0.0432039	-0.0235811
-1.2751	9.4075	0.41222	0.126688	0.0440678	-0.0135239
-1.2146	9.3761	0.30084	0.134458	0.0378038	-0.0023555
-1.2015	9.3921	0.296	0.146433	0.0268781	0.0120002
-1.1436	9.3961	0.013478	0.168862	0.0105219	0.0273999
-1.2691	9.49	0.19803	0.197362	0.00508362	0.0406784
-1.2997	9.4066	0.30811	0.199701	0.00602767	0.0638232
-1.2158	9.3847	0.23382	0.196838	-0.00385718	0.0839783
-1.1969	9.4799	0.37179	0.174423	0.00308243	0.104386
-1.066	9.4524	0.1136	0.156003	0.00822469	0.120728
-1.0245	9.4249	0.022947	0.163419	-0.00887081	0.118113
-0.88876	9.4547	-0.0026864	0.181968	-0.0307143	0.108676
-0.90183	9.5101	0.0074572	0.21574	-0.0509689	0.0954189
-0.94269	9.6531	-0.081443	0.222774	-0.0815348	0.087242
-0.94579	9.5192	-0.18264	0.220645	-0.112727	0.0921848
-0.96822	9.4737	-0.14837	0.236091	-0.118436	0.109319
-1.0062	9.6046	-0.17756	0.255481	-0.109977	0.13816
-1.02	9.4683	-0.3161	0.271556	-0.107778	0.172709
-0.97643	9.5353	-0.23334	0.293704	-0.104976	0.207083
-0.87849	9.5435	-0.31457	0.310861	-0.117033	0.245795
-0.77106	9.6972	-0.35129	0.327145	-0.133298	0.278066
-0.72707	9.6355	-0.47465	0.318331	-0.152769	0.311367
-0.58334	9.5705	-0.63814	0.29819	-0.172542	0.342172
-0.41847	9.5909	-0.6717	0.284681	-0.183836	0.371999
-0.4191	9.5367	-0.82179	0.289184	-0.160218	0.400274
-0.24553	9.6039	-0.80167	0.296113	-0.129271	0.419909
-0.017793	9.6642	-0.835	0.307579	-0.115659	0.429176
0.068538	9.6383	-1.1402	0.300633	-0.106791	0.41462
-0.11735	9.5367	-1.0783	0.275989	-0.121719	0.398127
0.14527	9.6561	-1.0312	0.269915	-0.133753	0.38687
0.27075	9.7041	-1.2264	0.2692	-0.134177	0.368875
0.28178	9.7371	-1.2	0.261852	-0.160502	0.345034
0.45317	9.7421	-1.3568	0.236108	-0.165846	0.328122
0.54143	9.6457	-1.4645	0.202266	-0.159274	0.310162
0.65827	9.7184	-1.4204	0.183452	-0.157095	0.276321
0.74725	9.6524	-1.324	0.177849	-0.144747	0.223769
0.855	9.6751	-1.5669	0.162412	-0.118906	0.155504
0.69489	9.7498	-1.6569	0.135481	-0.0954905	0.0984383
0.59956	9.7371	-1.7669	0.0985779	-0.108483	0.0571194
0.61691	9.7249	-1.7533	0.0667309	-0.113099	0.0306445
0.68863	9.7005	-1.5911	0.0571368	-0.0910102	0.0152748
0.6848	9.7349	-1.5791	0.0650013	-0.0786986	-0.000800146
0.57247	9.6991	-1.4803	0.0708167	-0.0652038	-0.0116333
0.57337	9.6161	-1.5868	0.0695671	-0.0586867	-0.0207834
0.62598	9.7072	-1.6126	0.0661235	-0.0622524	-0.0346692
0.63079	9.6896	-1.6492	0.0618108	-0.053723	-0.0484852
0.64405	9.6397	-1.821	0.0506948	-0.0462774	-0.0612331
0.58425	9.6916	-1.7343	0.0391757	-0.0293355	-0.0714206
0.61213	9.682	-1.5017	0.0369015	-0.0232164	-0.0796062
0.50749	9.6669	-1.5425	0.0511364	-0.00389837	-0.0815139
0.38922	9.6886	-1.6953	0.0758066	-0.000563445	-0.0701919
0.39969	9.693	-1.7194	0.1011	-0.0189298	-0.0540249
0.56327	9.7117	-1.8304	0.125287	-0.0262812	-0.0367374
0.6016	9.7329	-1.8679	0.132544	-0.0197117	-0.0284401
0.5315	9.6927	-1.9712	0.129973	-0.00163314	-0.0265325
0.55501	9.6831	-1.964	0.120077	0.00407063	-0.0238761
0.55563	9.7648	-1.8664	0.116405	0.0173037	-0.0186558
0.58985	9.7549	-1.8213	0.104943	0.0214484	-0.00627463
0.52688	9.6737	-1.8595	0.0566185	0.00857323	0.00287613
0.48669	9.6414	-1.9952	0.0229825	0.00448619	0.00842296
0.52987	9.627	-1.9684	0.0214815	0.00754366	0.0109039
0.54414	9.6548	-1.9572	0.0265342	0.0115927	0.0100854
0.57561	9.6448	-2.0749	0.0285309	0.0134605	0.00940052
0.57472	9.642	-2.0545	0.0290859	0.0194377	0.00831283
0.56831	9.6682	-2.082	0.0252549	0.0276827	0.00496407
0.54535	9.6694	-2.0304	0.0206769	0.033629	0.000845804
0.62151	9.6371	-2.0781	0.0141171	0.0335801	-0.000349223
0.60015	9.6359	-2.2023	0.00377445	0.0348472	-0.00424115
0.62878	9.6081	-2.0314	-0.00374024	0.0395684	-0.0101302
0.68712	9.689	-2.0768	-0.00709511	0.0422858	-0.014377
0.6024	9.6796	-2.0763	-0.00707085	0.0482147	-0.0180293
0.60679	9.6744	-2.086	-0.00588804	0.0523058	-0.0187187
0.55247	9.6901	-2.0708	-0.00626556	0.0511224	-0.0183068
0.57122	9.6215	-2.0212	-0.00766095	0.0438723	-0.0168281
0.5976	9.6554	-2.0699	-0.00966965	0.0354756	-0.0163108
0.59849	9.6621	-2.1149	-0.012835	0.0334073	-0.0139344
0.58132	9.6572	-2.1454	-0.0158017	0.0310616	-0.0125196
0.59866	9.7009	-2.1285	-0.0201289	0.0270037	-0.0108113
0.6463	9.6612	-2.1125	-0.026522	0.0224135	-0.00693524
0.60511	9.6616	-2.1084	-0.0304281	0.020731	-0.00777021
0.63764	9.627	-2.1733	-0.0344807	0.0200224	-0.00922162
0.60959	9.6337	-2.1484	-0.0343027	0.024089	-0.0124351
0.63536	9.6726	-2.1365	-0.0336831	0.0286723	-0.0126775
0.62955	9.6645	-2.1391	-0.0322223	0.0284262	-0.0116614
0.54261	9.6497	-2.1688	-0.0308522	0.0296706	-0.0123142
0.63043	9.663	-2.1065	-0.0311576	0.0316131	-0.011202
0.64349	9.6486	-2.1232	-0.0300895	0.0302291	-0.0111525
0.65164	9.6423	-2.1795	-0.0302361	0.0274244	-0.00979688
0.63942	9.6088	-2.0737	-0.0298312	0.0245097	-0.00864671
0.66159	9.6846	-2.132	-0.0303565	0.0241501	-0.00850918
0.69111	9.7149	-2.1646	-0.02755	0.0306148	-0.00836658
0.64871	9.6092	-2.156	-0.025309	0.0323252	-0.00757368
0.67649	9.6687	-2.1268	-0.0247732	0.0322642	-0.0073988
0.67397	9.6468	-2.1053	-0.0240384	0.031957	-0.00608945
0.65489	9.595	-2.0946	-0.0228603	0.0330356	-0.00669561
0.66974	9.6697	-2.1244	-0.0233193	0.0338943	-0.00858842
0.65726	9.6863	-2.1565	-0.0228289	0.0337233	-0.00837566
0.64598	9.6343	-2.1672	-0.022506	0.0323881	-0.00860011
0.73178	9.6779	-2.1729	-0.0229738	0.0330548	-0.00851616
0.66832	9.6463	-2.1963	-0.0245742	0.0330304	-0.00997333
0.71038	9.5986	-2.1425	-0.0271416	0.031388	-0.0123774
0.68442	9.7002	-2.1765	-0.0292308	0.0342434	-0.0152453
0.66449	9.7001	-2.2108	-0.0295833	0.0364495	-0.0174411
0.69407	9.6343	-2.1953	-0.0308225	0.0405964	-0.0200032
0.66858	9.6319	-2.1946	-0.0318104	0.0420118	-0.0219318
0.68531	9.6641	-2.1191	-0.0318051	0.0453803	-0.022808
0.69693	9.6971	-2.2432	-0.0351631	0.0476475	-0.0239354
0.76156	9.6521	-2.238	-0.0384304	0.0549639	-0.0270945
0.78706	9.6601	-2.1645	-0.0453053	0.0732497	-0.0360236
0.78149	9.6842	-2.1757	-0.0552798	0.0952636	-0.0509165
0.66714	9.6571	-2.2998	-0.0697242	0.107444	-0.0633712
0.64069	9.5811	-2.2822	-0.0862943	0.118887	-0.0638738
0.69411	9.6055	-2.2201	-0.112415	0.175423	-0.0619452
0.75226	9.6028	-2.1113	-0.134724	0.220959	-0.0676402
0.76115	9.6251	-2.1571	-0.153421	0.252846	-0.0781105
0.67538	9.5946	-2.1793	-0.17757	0.285728	-0.08727
0.55374	9.797	-1.9968	-0.193836	0.254364	-0.097145
0.53193	9.7649	-1.9783	-0.195966	0.213942	-0.103351
0.62088	9.5705	-1.8825	-0.197676	0.178408	-0.100566
0.68896	9.6889	-1.7759	-0.194116	0.153284	-0.106367
0.67295	9.6583	-1.9352	-0.182561	0.165906	-0.11922
0.56134	9.67	-1.9881	-0.179839	0.179018	-0.126524
0.55093	9.6597	-1.9919	-0.180903	0.183783	-0.132629
0.50664	9.7157	-1.8334	-0.180886	0.172967	-0.134462
0.45956	9.7602	-1.6576	-0.169196	0.156422	-0.13615
0.49734	9.7725	-1.7575	-0.154051	0.14378	-0.133492
0.50195	9.7025	-1.7641	-0.14289	0.139577	-0.131659
0.34657	9.7014	-1.7274	-0.140536	0.128435	-0.135998
0.34256	9.7558	-1.656	-0.135753	0.105962	-0.143428
0.45505	9.697	-1.7183	-0.13641	0.0996129	-0.147112
0.36173	9.7182	-1.7879	-0.147801	0.10743	-0.151552
0.37428	9.5712	-1.8545	-0.159959	0.120906	-0.162967
0.25002	9.5967	-1.6425	-0.171234	0.121313	-0.169697
0.11596	9.5842	-1.5929	-0.17764	0.110816	-0.166175
0.16234	9.6462	-1.6015	-0.183469	0.108432	-0.150104
0.1996	9.7644	-1.5663	-0.176261	0.10961	-0.135075
0.24547	9.7552	-1.5288	-0.168222	0.105514	-0.122861
0.12403	9.7018	-1.4217	-0.16463	0.128613	-0.0991522
0.026749	9.645	-1.4044	-0.152249	0.153584	-0.0714852
0.062537	9.7351	-1.3474	-0.140043	0.149835	-0.0405492
0.11338	9.6289	-1.4338	-0.133544	0.13868	-0.0166808
0.2349	9.7427	-1.3896	-0.127976	0.133223	-0.0130408
0.27005	9.729	-1.4525	-0.125152	0.135724	-0.0204762
0.33143	9.6295	-1.603	-0.134581	0.126786	-0.0405213
0.28186	9.6874	-1.6055	-0.156957	0.129004	-0.0667623
0.17366	9.7002	-1.4126	-0.178634	0.137652	-0.0922407
0.17715	9.7213	-1.3687	-0.194604	0.127849	-0.110399
0.15735	9.7166	-1.474	-0.2093	0.111984	-0.130448
0.10511	9.7202	-1.3203	-0.225287	0.117311	-0.144545
0.081684	9.7045	-1.3236	-0.237347	0.130205	-0.142461
0.04855	9.6753	-1.2159	-0.253317	0.125526	-0.144787
0.018273	9.5908	-0.98449	-0.260962	0.124978	-0.142974
-0.13939	9.6216	-0.98017	-0.252811	0.12428	-0.13502
-0.1316	9.655	-0.9831	-0.24658	0.107003	-0.11971
-0.075324	9.7346	-0.86004	-0.239285	0.0878267	-0.106755
-0.13422	9.6791	-0.92019	-0.236562	0.0787842	-0.0949075
-0.12454	9.6127	-1.0481	-0.236841	0.0824144	-0.0766985
-0.13838	9.7675	-0.97354	-0.245568	0.0919597	-0.0639157
-0.09592	9.7527	-0.88485	-0.260176	0.0901742	-0.0476527
-0.1832	9.7003	-0.9015	-0.274453	0.0918218	-0.03757
-0.24228	9.7297	-0.72367	-0.298155	0.09463	-0.0287142
-0.064906	9.67	-0.70858	-0.335295	0.0634322	-0.0160902
-0.16085	9.7365	-0.71311	-0.384199	0.023459	-0.00839119
-0.039817	9.6027	-0.4695	-0.412683	-0.00754733	-0.00890415
-0.025438	9.5314	-0.54258	-0.413626	0.0116029	0.00264889
-0.16672	9.6368	-0.26248	-0.385439	0.0395806	0.00404253
-0.010572	9.5892	-0.21783	-0.33348	0.0409664	-5.96239e-06
-0.20819	9.6434	-0.26698	-0.287421	0.0463699	0.00351195
-0.067511	9.5719	-0.10152	-0.257454	0.0357775	0.00132465
0.037331	9.6353	-0.28087	-0.227992	0.0354215	-0.00151952
-0.067192	9.6578	-0.19078	-0.204745	0.0415493	-0.0135342
-0.052796	9.6323	-0.33111	-0.212546	0.0463699	-0.0106017
-0.010764	9.6344	-0.31116	-0.238395	0.0431917	-0.00379906
-0.051467	9.6209	-0.16596	-0.253335	0.0252235	0.00111394
-0.14409	9.58	-0.011766	-0.232338	0.0214553	0.0132299
-0.11577	9.5673	0.1186	-0.190084	0.0245777	0.0325905
-0.018724	9.5589	0.096211	-0.146948	0.0133867	0.0504906
0.053743	9.5625	0.1335	-0.110046	-0.00938167	0.0569955
-0.059333	9.5324	0.15159	-0.0727471	-0.0318802	0.0584965
-0.014621	9.4633	0.23639	-0.0406749	-0.0419926	0.0657151
0.027895	9.4772	0.36761	-0.0106826	-0.0536549	0.070822
0.02015	9.5461	0.1703	0.0226474	-0.0619173	0.0762674
0.008288	9.601	0.12062	0.0515658	-0.0745884	0.0826797
0.11227	9.5462	0.080125	0.0674884	-0.0922895	0.0858772
0.13446	9.6027	-0.17729	0.07185	-0.100061	0.0919003
0.14519	9.6125	-0.11266	0.062598	-0.104769	0.100906
0.32345	9.5742	-0.26396	0.0502498	-0.100842	0.113476
0.12047	9.6325	-0.14354	0.0448305	-0.0889594	0.11841
0.19859	9.5993	-0.037827	0.0461744	-0.0755728	0.129551
0.22858	9.6471	-0.0095743	0.0501765	-0.0708918	0.137719
0.43144	9.5663	-0.0087768	0.0521871	-0.0763966	0.135263
0.44007	9.6596	-0.17673	0.0553461	-0.0673243	0.129311
0.41909	9.603	-0.33339	0.0456578	-0.06046	0.122018
0.52617	9.5945	-0.39435	0.0326987	-0.0736826	0.10431
0.51573	9.6499	-0.4269	0.0202807	-0.0823761	0.086399
0.60833	9.5986	-0.49286	0.00187012	-0.0795067	0.0743598
0.62759	9.5994	-0.39751	-0.016182	-0.0763093	0.062029
0.71744	9.686	-0.16919	-0.0244014	-0.0880903	0.0400902
0.78061	9.6784	-0.15002	-0.0217136	-0.106013	0.0134151
0.57811	9.6851	-0.17649	-0.00498623	-0.105983	-0.00588752
0.45848	9.7587	-0.28482	0.00325137	-0.102899	-0.0165511
0.43499	9.7264	-0.27805	-0.0127112	-0.0630884	-0.00354162
0.46919	9.8003	-0.29486	-0.0443052	-0.01745	0.0168955
0.69722	9.6998	-0.22944	-0.0676071	-0.00017832	0.0292395
0.65948	9.6652	-0.031653	-0.0575679	-0.00289952	0.0211988
0.70378	9.6007	0.15616	-0.0226474	-0.0248343	-0.00374356
0.71263	9.5128	0.2766	0.032416	-0.0286548	-0.0314735
0.73592	9.4558	0.090983	0.096028	-0.0101447	-0.0602383
0.53971	9.5235	-0.25897	0.158284	0.00774926	-0.0801892
0.39533	9.5364	-0.5058	0.197676	0.0285414	-0.0878861
0.5271	9.5733	-0.4705	0.213768	0.0236649	-0.0891235
0.43023	9.6662	-0.57123	0.206525	0.00891776	-0.0841458
0.45907	9.7367	-0.89919	0.181741	0.0225723	-0.0728064
0.60694	9.7117	-0.90592	0.156434	0.0214239	-0.0722549
0.66402	9.6787	-0.82316	0.122163	0.0083233	-0.0770685
0.65499	9.6433	-0.92051	0.0806569	0.011394	-0.0824336
0.48726	9.5972	-1.0456	0.0386014	0.0156661	-0.0946178
0.54738	9.7503	-0.87486	0.00719111	0.00354441	-0.116036
0.54084	9.7355	-0.78979	-0.0237923	-0.00839294	-0.132015
0.51931	9.7241	-0.72787	-0.0500613	-0.00990544	-0.143449
0.53904	9.7002	-0.64878	-0.0654097	-0.00427571	-0.146273
0.42487	9.6105	-0.63827	-0.0761714	0.0073988	-0.131654
0.30593	9.519	-0.63476	-0.0874672	0.0108732	-0.102615
0.13078	9.5624	-0.64754	-0.0943124	0.011781	-0.0757421
-0.0064511	9.6436	-0.66917	-0.0974592	0.0135015	-0.0567494
0.015976	9.6482	-0.70149	-0.096576	0.00404689	-0.0471204
0.24548	9.7245	-0.55758	-0.0936387	0.00100243	-0.0372872
0.28696	9.6665	-0.49952	-0.0927433	-0.00542326	-0.0197065
0.2928	9.5568	-0.54598	-0.0874043	-0.0197484	-0.0126177
0.39483	9.6016	-0.48953	-0.0819781	-0.0330286	-0.00928393
0.43817	9.5871	-0.54647	-0.0750212	-0.0322467	-0.0120241
0.43817	9.6156	-0.57899	-0.0677589	-0.0157314	-0.0238831
0.45559	9.7065	-0.46249	-0.0586483	0.00656279	-0.028475
0.41944	9.6332	-0.5495	-0.0546777	0.0165597	-0.0282202
0.36837	9.6115	-0.54599	-0.0571578	0.0105065	-0.0318872
0.30014	9.664	-0.56288	-0.0567162	0.00415196	-0.0378021
0.30002	9.7183	-0.56075	-0.0560006	0.00153266	-0.048206
0.37427	9.6335	-0.464	-0.0574301	-0.00331351	-0.048398
0.40751	9.6626	-0.48008	-0.0557947	-0.00892422	-0.0543461
0.38314	9.6482	-0.55204	-0.0524489	-0.00998346	-0.0553095
0.36305	9.6325	-0.50251	-0.0427815	-0.0132176	-0.0568873
0.28813	9.526	-0.38662	-0.0255359	-0.0103617	-0.055032
0.073175	9.5762	-0.38514	-0.00656541	-0.00388859	-0.0485306
0.14256	9.6461	-0.50183	0.00191951	0.00812538	-0.0478587
0.29992	9.6408	-0.57348	-0.000378562	0.0209666	-0.0409925
0.29235	9.7273	-0.54998	-0.00577756	0.0289445	-0.0351579
0.32523	9.6876	-0.66105	-0.0179158	0.0333724	-0.032608
0.27506	9.6661	-0.64965	-0.0332433	0.0325783	-0.0315678
0.26187	9.6606	-0.60477	-0.0488971	0.0164668	-0.0315433
0.27502	9.678	-0.53543	-0.05887	0.00388842	-0.0340409
0.28936	9.6487	-0.48709	-0.0620691	-1.72433e-05	-0.0387289
0.33307	9.6566	-0.4517	-0.0601528	0.00547423	-0.0398459
0.27017	9.6123	-0.55013	-0.0518433	0.0127978	-0.0388929
0.28072	9.6029	-0.47801	-0.0383013	0.0209963	-0.0361545
0.31107	9.6105	-0.43866	-0.026892	0.0248605	-0.0326848
0.30253	9.6485	-0.46348	-0.0191672	0.0194063	-0.0301645
0.31995	9.6675	-0.54585	-0.0173124	0.0145725	-0.0280736
0.21986	9.6288	-0.64966	-0.0202214	0.00828176	-0.0287822
0.25505	9.6135	-0.61014	-0.0200608	-0.00338158	-0.0307806
0.26568	9.6491	-0.52934	-0.0209457	-0.019799	-0.0326621
0.29334	9.6276	-0.50527	-0.0145758	-0.0315224	-0.0347303
0.33688	9.6302	-0.54849	-0.00835088	-0.0376956	-0.0400623
0.28707	9.7085	-0.59177	-0.00777684	-0.0302029	-0.0462826
0.29051	9.7104	-0.63115	-0.0113305	-0.0167491	-0.0508833
0.25	9.6585	-0.67811	-0.0230471	-0.00163858	-0.05336
0.18722	9.6427	-0.7943	-0.0313688	0.0031121	-0.0511696
0.22235	9.6521	-0.5972	-0.0382035	-0.0106521	-0.0474328
0.21618	9.6267	-0.56661	-0.0400291	-0.0257314	-0.0440591
0.25869	9.6534	-0.58871	-0.0350497	-0.0263178	-0.0377323
0.26083	9.6467	-0.58949	-0.035877	-0.00926491	-0.0303705

## Sheet: OH4_shank
accX(m/s^2)	accY(m/s^2)	accZ(m/s^2)	gyrX(rad/s)	gyrY(rad/s)	gyrZ(rad/s)
1.9915	9.0485	-1.93	-0.0527247	-0.00577774	-0.0166852
2.3214	9.0462	-2.061	-0.0325609	-0.0309587	-0.00733719
2.4354	9.6943	-2.1161	-0.010725	0.0229319	0.00557964
2.2298	9.7806	-2.3658	-0.0194761	0.0919213	-0.00723823
2.1295	9.6541	-2.1874	-0.0331298	0.0782414	-0.0366013
2.0588	9.5833	-2.1766	-0.0446351	0.0527735	-0.040818
2.0815	9.4689	-2.0405	-0.0600201	-0.00698097	-0.0331927
2.1142	9.3281	-2.0836	-0.0612715	-0.0215199	-0.0196227
2.1932	9.5026	-2.0239	-0.0435495	-0.0334719	-0.00703123
2.3256	9.6384	-2.0025	-0.0294699	-0.0275745	-0.0044012
2.2992	9.5101	-2.0953	-0.0238098	0.0246982	-0.0122583
2.2519	9.4832	-2.2665	-0.020841	0.0803078	-0.0227975
2.2206	9.6075	-2.2776	-0.0253893	0.0865212	-0.0347216
2.2285	9.6123	-2.1701	-0.0428478	0.0585349	-0.0461343
2.1171	9.5792	-2.1634	-0.0612523	0.0268397	-0.0515082
2.1189	9.4148	-2.0711	-0.0719425	0.00277036	-0.0480454
2.1316	9.3878	-2.1248	-0.0712758	-0.00364652	-0.0406906
2.1605	9.4621	-2.1016	-0.0624304	-0.000758398	-0.0317458
2.2106	9.5369	-2.0502	-0.0512306	0.010402	-0.0263964
2.1802	9.5456	-2.0694	-0.0417483	0.0338873	-0.022225
2.1583	9.523	-2.1548	-0.0328174	0.0503946	-0.0181235
2.1316	9.5643	-2.119	-0.0256511	0.0492322	-0.0158708
2.1576	9.5447	-2.1551	-0.0266983	0.0330914	-0.0154947
2.1746	9.5556	-2.1473	-0.0303181	0.0178722	-0.0176732
2.2042	9.5094	-2.1185	-0.0349712	0.010211	-0.0198636
2.2257	9.5955	-2.179	-0.0383641	0.0113104	-0.0227434
2.1509	9.5281	-2.1997	-0.0412823	0.0164382	-0.0249006
2.2046	9.4843	-2.2307	-0.0435372	0.0274697	-0.025213
2.1693	9.5332	-2.1534	-0.0416575	0.0343411	-0.0241623
2.1457	9.5137	-2.1012	-0.0422719	0.0323706	-0.0228324
2.2044	9.5335	-2.1049	-0.0431568	0.0271399	-0.0233665
2.1272	9.5769	-2.1536	-0.0433662	0.0223978	-0.0217852
2.1651	9.5055	-2.1196	-0.042333	0.0244974	-0.0222529
2.1742	9.4572	-2.1313	-0.0419944	0.0250943	-0.0233281
2.1327	9.5777	-2.1951	-0.0433313	0.0272708	-0.0244032
2.1952	9.5413	-2.1348	-0.043518	0.0280911	-0.0253806
2.1273	9.4739	-2.1028	-0.0452686	0.0276739	-0.0254993
2.1494	9.4949	-2.125	-0.0450696	0.0261014	-0.0258204
2.1846	9.5501	-2.0789	-0.0444151	0.0239721	-0.025885
2.1519	9.4735	-2.0994	-0.0443279	0.0225462	-0.0243264
2.184	9.5008	-2.1307	-0.0434954	0.0214134	-0.0229232
2.1786	9.5339	-2.1522	-0.0412264	0.0236614	-0.0221081
2.1419	9.5684	-2.0789	-0.038755	0.0230052	-0.0217136
2.1527	9.5558	-2.1378	-0.0369469	0.0243072	-0.0220906
2.147	9.5336	-2.1625	-0.0376345	0.0246301	-0.0223542
2.1794	9.5545	-2.0864	-0.0389104	0.0228045	-0.0225479
2.1892	9.5204	-2.1763	-0.0395719	0.0220941	-0.0230872
2.1515	9.5215	-2.1762	-0.0413102	0.0220295	-0.023651
2.1385	9.5184	-2.1961	-0.0394741	0.0235148	-0.0227923
2.1984	9.4447	-2.154	-0.0383798	0.0255918	-0.0216368
2.1844	9.5131	-2.116	-0.0411461	0.0284716	-0.02178
2.1732	9.5248	-2.0464	-0.0412875	0.0250263	-0.0212895
2.1939	9.5341	-2.0663	-0.0429089	0.0236335	-0.023267
2.1913	9.5207	-2.1402	-0.0403852	0.028784	-0.0230453
2.2296	9.5264	-2.1906	-0.0410309	0.0264941	-0.0242234
2.1204	9.5238	-2.1925	-0.0376747	0.033725	-0.0208933
2.1767	9.5098	-2.0757	-0.036151	0.0342381	-0.0164427
2.1596	9.5543	-2.0324	-0.0364076	0.0299568	-0.0188914
2.1338	9.5159	-2.1029	-0.0336342	0.0324561	-0.0168944
2.1702	9.5969	-2.1525	-0.0372244	0.0266547	-0.0158005
2.1271	9.5649	-2.1061	-0.0384775	0.0185563	-0.0160399
2.258	9.6861	-2.0557	-0.0403311	0.022527	-0.0145714
2.1027	9.7749	-2.0821	-0.0493143	0.0351422	-0.00677537
2.1227	9.7109	-2.0783	-0.0786218	0.0402909	-0.00584406
2.1802	9.6126	-1.7627	-0.107746	0.0380691	-0.000677188
1.8748	9.6003	-1.4858	-0.1578	0.0269601	-0.00253596
1.5591	9.5833	-1.8165	-0.168204	0.0999742	-0.0281906
1.1877	9.6838	-1.6388	-0.13197	0.101798	-0.0678113
1.2653	9.8069	-1.4623	-0.160562	-0.0119293	-0.120066
1.4879	9.806	-1.4884	-0.189962	-0.068211	-0.160701
1.8453	9.7624	-1.4035	-0.201882	-0.0800111	-0.191969
1.9833	9.5499	-1.6379	-0.208322	-0.0457486	-0.210539
2.2403	9.392	-1.638	-0.199491	-0.00492741	-0.218602
2.4744	9.4288	-1.7853	-0.195634	0.056039	-0.203069
2.2851	9.6261	-1.8388	-0.182003	0.131723	-0.167175
1.8426	9.6682	-1.8578	-0.171288	0.146014	-0.14101
1.5881	9.5999	-1.8908	-0.187274	0.0932163	-0.132519
1.6502	9.5062	-1.9531	-0.197187	0.0496023	-0.117307
1.6815	9.3438	-1.8575	-0.194796	0.0584022	-0.0930295
1.3642	9.0245	-1.8331	-0.204605	0.0779639	-0.0784857
1.4892	8.9057	-1.8747	-0.188321	0.117674	-0.0589433
1.1818	9.0118	-1.9315	-0.164393	0.192562	-0.0353045
1.2513	9.3513	-1.7988	-0.134141	0.247226	-0.0268676
0.34061	9.2017	-2.1073	-0.12074	0.289602	-0.0858999
1.2334	9.0777	-1.2822	-0.0855717	0.333742	-0.157959
-0.54071	8.1351	-3.4254	-0.115459	0.327965	-0.247034
2.3109	9.6884	-4.3633	0.0172906	0.538748	-0.244678
9.1011	12.723	-0.99763	0.043888	0.748659	-0.0337163
2.7474	10.315	-0.56495	-0.0394968	0.668793	-0.122763
3.1038	5.7096	-2.618	0.102805	0.762918	-0.338472
3.2726	7.5612	-3.2518	0.0933594	0.808873	-0.266459
0.54245	11.724	-1.6767	0.0294804	0.563986	-0.284279
1.7679	10.357	-2.2987	-0.20101	0.300493	-0.450086
0.94032	9.9005	-1.4244	-0.31779	0.212407	-0.519515
0.81283	10.105	-1.2015	-0.393519	0.10642	-0.456089
1.1352	9.6096	-0.58836	-0.45211	0.0483177	-0.409838
1.619	9.1579	-0.57281	-0.341229	0.212145	-0.352504
1.0299	9.8486	-0.58389	-0.200277	0.247296	-0.330356
1.3623	9.7563	-0.76961	-0.142841	0.147564	-0.374705
0.65834	10.077	-1.0014	-0.0855281	0.08923	-0.416296
0.54098	9.7986	-0.97448	-0.0761121	0.0463909	-0.426052
0.75041	9.7569	-1.0407	-0.0576779	-0.00155751	-0.419246
0.33807	9.7669	-1.1241	-0.0667798	-0.105844	-0.411845
0.81885	9.5756	-0.9269	-0.0784299	-0.160228	-0.383431
0.38217	9.7267	-1.2685	-0.0673121	-0.1468	-0.352644
0.050627	9.8391	-1.3482	-0.0644044	-0.0931884	-0.318121
0.84491	9.7984	-1.3099	-0.0688881	-0.0529114	-0.283825
0.071453	9.8967	-1.1827	-0.083144	-0.0394305	-0.245236
0.36574	9.7759	-1.281	-0.084069	-0.0396591	-0.204413
0.16594	9.6515	-1.2777	-0.0916193	-0.0602592	-0.165524
0.19162	9.7869	-1.1017	-0.108233	-0.0921534	-0.124737
0.16418	9.7563	-1.1441	-0.131003	-0.126713	-0.0696823
-0.10058	9.8011	-0.91361	-0.119337	-0.110272	-0.0173212
0.45799	9.8146	-0.93577	-0.121745	-0.120859	0.0327249
0.45949	9.8489	-0.811	-0.099503	-0.163658	0.0613867
0.18972	9.8534	-1.2711	-0.0824179	-0.167178	0.0777474
0.073844	9.8578	-1.1393	-0.12156	-0.2045	0.129065
0.56892	9.7427	-0.68109	-0.145698	-0.226038	0.16826
0.53954	9.6067	-0.68781	-0.120763	-0.202685	0.187518
0.47795	9.7464	-1.0478	-0.121735	-0.2252	0.202999
0.4456	9.7062	-1.2937	-0.146845	-0.214222	0.205495
0.44736	9.6051	-0.87397	-0.151231	-0.169569	0.207066
0.59679	9.5826	-1.0004	-0.135115	-0.165501	0.223646
0.69797	9.4387	-0.71439	-0.109006	-0.186733	0.25117
1.0851	9.5486	-0.58954	-0.0495656	-0.147255	0.262375
0.92691	9.6908	-0.75327	-0.000201044	-0.103563	0.235916
0.93293	9.7695	-0.78175	0.0483194	-0.0884725	0.203872
0.91977	9.7586	-1.0416	0.0730385	-0.112249	0.169887
1.1175	9.6253	-1.0278	0.0673941	-0.150364	0.142712
1.0271	9.6636	-1.0909	0.0683523	-0.14655	0.122697
1.0612	9.6137	-0.99427	0.0606729	-0.0890345	0.123253
1.0212	9.6658	-0.83424	0.0594965	-0.0491816	0.132977
0.96479	9.5887	-0.97905	0.0612209	-0.0501712	0.138204
1.2127	9.732	-1.0684	0.0579537	-0.0894918	0.149313
1.3305	9.8997	-1.134	0.0405807	-0.111095	0.148116
1.3659	9.7763	-1.3512	0.0140756	-0.118565	0.134256
1.5261	9.675	-1.0911	-0.00215705	-0.095398	0.116194
1.6225	9.6628	-1.0584	-0.00832313	-0.0336342	0.089949
1.5526	9.7199	-1.1955	-0.00956894	0.022218	0.0664866
1.4315	9.6191	-1.0875	-0.0190014	0.049981	0.0306375
1.5645	9.6041	-1.2382	-0.0446892	0.0332346	-0.0135125
1.3433	9.6402	-1.4074	-0.0792502	0.0329152	-0.0655633
1.4894	9.6976	-1.2362	-0.113185	0.0247331	-0.109135
1.2106	9.7186	-0.98726	-0.1223	0.0132361	-0.129805
1.0888	9.6192	-0.99288	-0.115988	-0.0029154	-0.13031
1.0399	9.5681	-1.0072	-0.0964085	-0.0109697	-0.121827
1.1818	9.5833	-1.0901	-0.0843692	0.0037289	-0.107292
1.1589	9.6248	-0.94766	-0.0746617	0.0172145	-0.095864
1.1678	9.6522	-0.87544	-0.0678671	0.0116242	-0.0835262
1.2552	9.6672	-0.99224	-0.0549761	0.00865579	-0.0760841
1.1871	9.7257	-1.0046	-0.0475463	0.0144388	-0.0687014
1.1587	9.6973	-1.0924	-0.0464292	0.0336063	-0.0612419
1.1407	9.6339	-1.0086	-0.0458568	0.0475829	-0.0617707
1.0347	9.6318	-1.0147	-0.0461709	0.0451517	-0.0645213
1.0591	9.594	-1.0159	-0.0460959	0.0280789	-0.0641827
1.1617	9.6765	-1.0136	-0.0474956	0.0185528	-0.066415
1.1278	9.7083	-1.1258	-0.0427082	0.0409419	-0.0713037
1.085	9.6423	-0.9208	-0.0362906	0.0631704	-0.0715794
1.0995	9.6187	-0.98457	-0.0344004	0.0609818	-0.0741555
1.0863	9.6477	-1.0253	-0.0347687	0.0518537	-0.0764384
1.0455	9.7434	-0.98144	-0.0352574	0.0475724	-0.0687869
1.069	9.7003	-0.9486	-0.0337948	0.0503266	-0.0584162
1.0412	9.6429	-0.92723	-0.0313531	0.0553863	-0.048857
1.0164	9.6594	-0.97149	-0.0235166	0.057081	-0.0418076
0.95245	9.688	-1.0277	-0.0201533	0.0490263	-0.0365943
1.0056	9.6817	-1.0877	-0.0249006	0.0324753	-0.0341753
1.0738	9.6831	-1.0591	-0.0268624	0.0238464	-0.0348472
1.0033	9.6666	-1.0777	-0.0283494	0.0191864	-0.031669
0.96398	9.6262	-1.0365	-0.0273336	0.0198252	-0.0279986
0.98971	9.6491	-1.0075	-0.0258239	0.0239407	-0.0267262
1.0082	9.6598	-1.0682	-0.0254486	0.0223594	-0.02019
1.0849	9.6519	-1.0658	-0.0266477	0.0214518	-0.0171629
1.0409	9.6827	-1.08	-0.0262881	0.0243247	-0.0155696
1.0364	9.645	-1.1414	-0.0283162	0.0298539	-0.0144642
1.094	9.66	-1.0776	-0.0279288	0.033053	-0.0144459
1.0917	9.6787	-1.0522	-0.0289114	0.0328837	-0.0121656
1.077	9.7057	-1.0555	-0.0312606	0.0317318	-0.0122145
1.1099	9.7055	-1.0973	-0.0338454	0.029257	-0.0105048
1.0484	9.6396	-1.1192	-0.0339833	0.0328384	-0.0111616
1.0298	9.666	-1.0434	-0.0377654	0.0354162	-0.00885371
1.0648	9.8011	-1.0454	-0.0410746	0.0360044	-0.00137155
1.0607	9.7167	-1.0158	-0.0456247	0.0315643	0.00587041
1.0662	9.6761	-0.94999	-0.0475515	0.0209038	0.0107481
1.1048	9.7088	-1.0313	-0.0436193	0.0157418	0.0101522
1.0899	9.684	-1.076	-0.0458236	0.0180101	0.00938656
1.106	9.6542	-1.0777	-0.0440521	0.0279514	0.00644096
1.0646	9.5951	-1.1128	-0.0457974	0.0395003	0.00152242
1.146	9.6491	-1.0933	-0.0498361	0.0486284	-0.00276652
1.198	9.6443	-1.0675	-0.059233	0.0595384	-0.0100791
1.1205	9.637	-1.0596	-0.0651898	0.0775048	-0.0204361
1.1368	9.6948	-1.0425	-0.0702722	0.091738	-0.0293146
1.083	9.707	-1.0259	-0.0784909	0.0928969	-0.0324719
1.055	9.6292	-1.0109	-0.0868982	0.0784892	-0.0335924
1.0734	9.6202	-1.0054	-0.0910591	0.0631547	-0.0373274
1.117	9.7027	-0.94532	-0.0924833	0.0577704	-0.0418652
1.019	9.6926	-0.97264	-0.0874567	0.0518468	-0.0436751
1.0283	9.6094	-1.0041	-0.0806168	0.0382803	-0.0488535
1.0555	9.5683	-0.9499	-0.0879297	0.0194988	-0.055786
1.2009	9.5826	-0.90767	-0.0906524	0.0182614	-0.0710506
1.3136	9.6712	-0.95699	-0.0969722	0.0422457	-0.0986896
1.1422	9.5481	-1.082	-0.0798959	0.124971	-0.123416
1.1206	9.6553	-0.9009	-0.0606938	0.216595	-0.151453
1.0302	9.6208	-0.86956	-0.0474154	0.242095	-0.178582
0.91391	9.6875	-0.81321	-0.0253195	0.242566	-0.195529
0.60227	9.5715	-0.88124	-0.00745465	0.231413	-0.193871
0.66741	9.3751	-0.69176	0.011234	0.164604	-0.190206
0.78546	9.7459	-0.727	0.0570583	0.119834	-0.167655
0.50168	9.7377	-0.81924	0.0839137	0.120836	-0.128866
0.75531	9.5946	-0.80185	0.0699702	0.0729687	-0.122791
0.94451	9.9646	-1.0779	0.0522098	0.0743772	-0.11198
0.8761	9.7896	-0.91552	0.0464799	0.0830305	-0.119733
0.48732	9.7139	-1.1078	0.0642595	0.0812329	-0.142513
1.0351	9.6025	-0.83776	0.048747	0.102585	-0.134122
0.90228	9.8914	-0.86727	0.0521016	0.164066	-0.169325
0.57276	9.8077	-1.7725	0.0240314	0.22033	-0.199823
0.51173	9.6666	-1.5478	-0.0208724	0.229458	-0.202074
0.34966	9.9489	-1.1289	-0.0600899	0.166745	-0.220103
1.0937	9.4679	-1.1731	-0.0900677	0.176418	-0.229092
0.47828	9.8627	-1.2692	-0.111167	0.218952	-0.226334
0.2094	9.9793	-1.1468	-0.144887	0.263021	-0.212424
0.042851	9.6989	-0.80327	-0.174468	0.260281	-0.198968
0.28977	9.7929	-0.95121	-0.161118	0.220627	-0.178093
0.59102	9.7621	-0.66216	-0.149802	0.175388	-0.187902
0.20916	9.691	-0.70808	-0.136977	0.158539	-0.187623
0.42445	9.487	-0.81364	-0.113577	0.171763	-0.182125
0.30923	9.6273	-1.0544	-0.0899944	0.127842	-0.183626
0.4359	9.535	-0.97219	-0.0771226	0.0927485	-0.184673
0.37599	9.4402	-0.89156	-0.0326097	0.0537963	-0.198653
-0.20422	9.7152	-0.86103	0.00365891	0.00648128	-0.190119
-0.17482	9.6315	-1.276	-0.0158242	-0.0261538	-0.140115
-0.51001	9.7591	-0.96553	0.0196768	-0.014855	-0.0797319
-0.10533	9.7731	-0.60815	0.0165005	-0.00556167	0.0103027
-0.2042	9.6921	-0.78997	0.056615	-0.0111563	0.0842436
0.10201	9.7871	-0.65238	0.101845	0.00383204	0.15032
0.42971	9.894	-1.3474	0.144138	0.0232286	0.198793
0.1577	9.8809	-1.1499	0.158933	-0.0350462	0.206612
0.38902	9.7291	-1.159	0.137851	-0.107879	0.221151
0.38273	9.7639	-1.755	0.113432	-0.101903	0.234607
0.12936	10.09	-1.2809	0.0640483	-0.0830497	0.219039
-0.10647	10.184	-1.1572	-0.0189543	0.00349328	0.211813
1.6199	10.039	-1.7611	-0.129715	-0.0213017	0.189874
0.89738	10.444	-1.5239	-0.199753	-0.135371	0.115939
0.97171	10.116	-1.3029	-0.28304	-0.172079	0.0488849
1.7707	10.683	-0.907	-0.317022	-0.174194	-0.00571979
1.5573	10.759	-0.85877	-0.305642	-0.091649	-0.0105922
1.7564	10.903	-1.3526	-0.187518	-0.12169	0.101014
0.4858	11.375	-1.346	0.00298556	-0.138886	0.255691
0.43351	9.8688	-0.4928	0.089113	-0.244206	0.290336
-0.42844	7.7638	-0.10539	0.0793113	-0.263265	0.282551
1.2694	6.2001	-0.73906	0.111081	-0.136773	0.285518
0.78781	6.8931	-1.1031	0.158633	-0.0179926	0.322502
0.86354	7.5204	-1.7506	0.174777	0.0916804	0.364582
0.47594	8.5065	-1.5406	0.165323	0.0639663	0.339117
0.41225	9.525	-0.96825	0.113169	0.0722671	0.299865
1.2446	10.047	-1.1815	0.0227643	0.0709529	0.27756
1.4822	10.195	-1.2167	-0.0529376	0.122588	0.244713
1.8055	9.8949	-1.1163	-0.124536	0.203034	0.193051
1.9279	9.6247	-1.1816	-0.16196	0.275256	0.146154
1.4963	9.4838	-1.0786	-0.160511	0.391024	0.148569
1.0055	9.7204	-1.409	-0.142548	0.384548	0.173315
0.099754	11.082	-1.8133	-0.0706213	0.331106	0.207014
-0.24748	11.648	-1.3189	-0.0481798	0.161895	0.131017
0.45051	10.297	-0.56834	-0.147234	-0.0692355	-0.00463769
1.2929	9.0505	-0.61806	-0.177133	-0.104523	-0.0741276
1.7936	8.8975	-1.2089	-0.0872438	-0.042792	-0.0550774
1.6505	9.7198	-1.427	0.0246563	0.0119508	-0.000781873
1.7087	9.9116	-1.0678	0.049138	-0.0244294	0.000588281
1.567	9.8611	-0.9246	0.04726	-0.0465881	-0.0195721
1.4873	9.8339	-0.96583	0.0383292	-0.0386416	-0.036891
1.2801	9.6531	-1.0068	0.0280911	-0.0381826	-0.0569449
1.5074	9.5385	-1.1535	0.0272044	-0.0444239	-0.0763006
1.3849	9.7352	-1.2393	0.0431149	-0.0430067	-0.0739356
1.4228	9.7155	-1.2456	0.0313479	-0.0480664	-0.0763843
1.448	9.7414	-1.3001	0.0211324	-0.0254329	-0.0820985
1.3201	9.5762	-1.2758	0.00156018	0.00330007	-0.0803113
1.3662	9.5564	-1.3262	-0.0105322	0.0270753	-0.0735168
1.2776	9.6391	-1.4587	-0.0200154	0.0301663	-0.06061
1.2327	9.6801	-1.3162	-0.0312658	0.012528	-0.0567913
1.2608	9.6564	-1.2363	-0.0507577	-0.00812538	-0.0587164
1.368	9.6809	-1.2353	-0.0595943	-0.00693629	-0.0572293
1.4553	9.7783	-1.2129	-0.0610097	-0.000860953	-0.0585122
1.3486	9.7573	-1.1957	-0.056704	0.00222826	-0.0572904
1.2484	9.6735	-1.1369	-0.0500857	0.00106774	-0.0550407
1.2066	9.5981	-1.1089	-0.0462024	0.00381878	-0.0487017
1.2423	9.62	-1.1134	-0.0378702	0.00721135	-0.0385683
1.2724	9.7067	-1.0349	-0.0280405	0.013601	-0.0296147
1.3186	9.6969	-1.0905	-0.0238901	0.0151973	-0.0240524
1.2967	9.6743	-1.1961	-0.025391	0.0116565	-0.0196734
1.2639	9.6892	-1.1789	-0.0182439	0.0131757	-0.0186977
1.3227	9.6676	-1.2622	-0.0137727	0.011681	-0.02215
1.2739	9.7238	-1.2667	-0.0150311	0.00911917	-0.0225357
1.312	9.6934	-1.2894	-0.0182509	0.00422911	-0.0259897
1.2867	9.6848	-1.2809	-0.0212267	0.0147829	-0.0286932
1.3175	9.6988	-1.256	-0.0278659	0.0190799	-0.0287299
1.319	9.6661	-1.2833	-0.0326865	0.0248465	-0.0298521
1.2788	9.5942	-1.3096	-0.0356344	0.0305572	-0.0311297
1.3063	9.6451	-1.2246	-0.0377253	0.0282255	-0.0305642
1.2936	9.7064	-1.2487	-0.041935	0.0227347	-0.0291679
1.298	9.6178	-1.1916	-0.0514052	0.0211272	-0.0248814
1.2609	9.6538	-1.2259	-0.0463734	0.0251973	-0.0217904
1.2555	9.6645	-1.2336	-0.0404375	0.0245044	-0.0198898
1.2999	9.7058	-1.1028	-0.0382821	0.0270142	-0.0186227
1.2607	9.687	-1.2435	-0.040729	0.0304176	-0.0181479
1.2713	9.6459	-1.2436	-0.0387027	0.0358962	-0.0181811
1.2602	9.7289	-1.3062	-0.0374216	0.031381	-0.0208462
1.2543	9.6882	-1.2533	-0.0377358	0.0213349	-0.0218393
1.2791	9.6734	-1.2314	-0.0389627	0.00854653	-0.0238377
1.3014	9.6552	-1.2409	-0.0356536	0.0082123	-0.0232164
1.3486	9.6902	-1.1612	-0.0340828	0.0189089	-0.0233822
1.2454	9.6334	-1.317	-0.0381669	0.0219946	-0.0207101
1.2332	9.6742	-1.2955	-0.035863	0.0233385	-0.0199753
1.2897	9.7521	-1.3356	-0.0388807	0.0179717	-0.0196629
1.2857	9.6987	-1.3054	-0.0396452	0.014463	-0.0181567
1.2881	9.6818	-1.219	-0.0426925	0.0174707	-0.0211866
1.3391	9.7094	-1.1881	-0.0421864	0.032615	-0.0172711
1.3844	9.7718	-1.1043	-0.0399628	0.047822	-0.00919771
1.2896	9.7873	-1.098	-0.0479093	0.0502602	-0.00155347
1.3483	9.6144	-1.2487	-0.0530475	0.0504138	0.00395823
1.2693	9.6506	-1.2437	-0.0430189	0.0513144	0.00830532
1.229	9.6606	-1.276	-0.0381354	0.0319099	0.0123988
1.2193	9.5948	-1.3184	-0.0281801	0.0069115	0.014193
1.0217	9.7885	-1.3201	-0.0125889	-0.00787405	0.0239616
1.2708	9.8641	-1.3876	-0.0225217	-0.0507577	0.0281015
1.5896	9.9072	-1.2351	-0.0436629	-0.113165	0.0179874
1.6253	9.7188	-1.4689	-0.0560233	-0.164043	0.00715637
1.484	9.6001	-1.4727	-0.0260525	-0.191724	0.00275413
1.2545	9.7259	-1.076	0.00114743	-0.212441	-0.00960978
1.1256	9.4848	-1.1347	-0.017366	-0.202196	-0.0275046
1.1796	9.473	-1.0688	-0.0266669	-0.162935	-0.0292988
0.76218	9.7181	-0.97651	-0.0300109	-0.126692	-0.0319814
0.25591	9.9283	-0.82599	-0.0548784	-0.131067	-0.073529
0.17916	9.9556	-0.94481	-0.0821457	-0.123681	-0.136118
0.071027	9.8211	-0.62713	-0.101868	-0.0789412	-0.198985
0.0096531	9.4609	-0.69264	-0.145457	-0.0429211	-0.273319
0.22899	9.0323	-0.52028	-0.17928	-0.00570409	-0.342277
0.24827	8.4918	-1.3805	-0.220592	-0.00240349	-0.384618
0.76047	8.4687	-1.2311	-0.198461	0.0220278	-0.399803
2.5404	8.6585	-1.0493	-0.182858	0.0867935	-0.319797
3.0772	9.2814	-2.4082	-0.146114	0.145067	-0.159446
4.0211	10.531	-3.0175	0.0478569	0.270543	-0.00771732
2.5567	11.574	-2.5931	0.18305	0.266686	0.0732707
-0.24255	11.133	0.038191	0.0982062	0.118346	-0.0397307
0.84749	9.2701	-0.24155	-0.0584162	0.116925	-0.15887
1.3993	9.0333	-0.73201	-0.0752167	0.180868	-0.147309
1.5412	9.4002	-1.7978	-0.0311943	0.339641	-0.147185
0.94732	9.7481	-1.4893	-0.0204238	0.425319	-0.175022
1.4334	9.3957	-1.3758	-0.0674709	0.420555	-0.229458
1.2555	9.0433	-1.5666	-0.0549814	0.385439	-0.262742
0.68709	9.6385	-1.5231	-0.0377148	0.288852	-0.306288
0.28156	9.8885	-0.74911	-0.102985	0.240646	-0.328803
0.24436	9.7945	-1.2855	-0.182649	0.174149	-0.316952
0.39711	9.9943	-0.81691	-0.198706	0.126472	-0.286967
0.51456	9.9709	-0.91034	-0.209492	0.0876784	-0.266704
0.56645	9.861	-1.2223	-0.183923	0.137338	-0.251519
0.12979	10.037	-0.96326	-0.170152	0.182457	-0.227835
0.14136	9.9377	-1.0034	-0.198147	0.203854	-0.201795
0.34956	9.6711	-0.99973	-0.225863	0.16596	-0.21026
-0.35124	9.8476	-0.60864	-0.233124	0.0838072	-0.229912
0.75186	9.5482	-0.86663	-0.233595	0.0385892	-0.218445
-0.10423	9.8557	-0.87397	-0.192946	0.046904	-0.205094
0.18944	9.6923	-0.77516	-0.203052	0.0356117	-0.179926
0.47481	9.588	-0.82475	-0.185668	0.0248709	-0.16755
0.18857	9.6941	-0.64379	-0.183225	-0.0147526	-0.172817
0.38002	9.5008	-0.7001	-0.189525	-0.0554334	-0.179437
0.0021479	9.5813	-0.65605	-0.176069	-0.0935776	-0.182265
-0.029101	9.7951	-0.67334	-0.177901	-0.119187	-0.163338
0.29606	9.5929	-0.82735	-0.168602	-0.115195	-0.142443
-0.24735	9.7587	-0.67977	-0.145351	-0.120929	-0.136289
-0.36901	9.8397	-0.37453	-0.176174	-0.122318	-0.100571
-0.0059196	9.7824	-0.57901	-0.200922	-0.132474	-0.0499984
-0.022552	9.7204	-0.55359	-0.189543	-0.164988	-0.0136586
-0.76369	9.8358	-0.3742	-0.177954	-0.218777	0.0354284
-0.10107	9.8803	-0.086298	-0.200399	-0.252305	0.0909892
-0.060365	9.8501	-0.30798	-0.188286	-0.231919	0.128547
-0.040601	9.5929	-0.22286	-0.151969	-0.239896	0.136902
0.1199	9.6147	-0.091233	-0.123993	-0.275396	0.141885
0.14423	9.6909	-0.21818	-0.0829258	-0.273214	0.166368
0.17488	9.6682	-0.48282	-0.0621616	-0.280876	0.173606
0.38264	9.7383	-0.48254	-0.0345261	-0.288259	0.177884
0.21323	9.5795	-0.30714	-0.0297736	-0.285152	0.18141
0.4189	9.5956	-0.16068	-0.0213105	-0.233193	0.205757
0.34123	9.488	-0.78238	-0.0198147	-0.114631	0.244887
0.22516	9.3506	-0.4845	-0.0160134	-0.0411741	0.268798
0.59045	9.524	-0.18636	0.00651078	-0.018415	0.283057
0.46772	9.6439	-0.45323	0.044642	0.00549674	0.290615
0.72884	9.6174	-0.044146	0.0910678	-0.0401548	0.27824
0.99289	9.5158	-0.18221	0.129699	-0.0627359	0.243648
0.87051	9.6349	-0.56108	0.143412	-0.0718727	0.213105
0.82234	9.6845	-0.69405	0.144234	-0.0769585	0.184918
0.68036	9.5644	-0.88824	0.127519	-0.0911516	0.1599
0.99782	9.4343	-0.6528	0.105343	-0.104341	0.13934
0.81567	9.5694	-0.75086	0.0982603	-0.08483	0.126639
0.95226	9.5812	-0.55884	0.0980159	-0.0717714	0.122993
0.92081	9.7333	-0.60362	0.111221	-0.0582364	0.127268
0.89882	9.6597	-0.59838	0.11349	-0.0652579	0.140885
1.0372	9.6523	-0.56385	0.124688	-0.0736773	0.150629
1.1619	9.696	-0.68011	0.136385	-0.0653015	0.148254
1.31	9.6148	-0.84191	0.133464	-0.0144515	0.128955
1.4217	9.5392	-1.0318	0.104709	0.030189	0.0920731
1.3976	9.579	-1.2059	0.0638005	0.0571962	0.0330845
1.3082	9.8076	-1.1029	0.0189072	0.0757822	-0.0315067
1.1822	9.8793	-0.99108	-0.01595	0.0671201	-0.0811648
1.0893	9.8653	-0.91965	-0.0354808	0.0318331	-0.113378
1.0643	9.829	-0.97152	-0.0478028	0.0105086	-0.121845
1.0739	9.7241	-0.8554	-0.0574842	0.00780843	-0.113448
0.99279	9.5552	-0.81969	-0.0595786	0.00607183	-0.0959076
1	9.6432	-0.99086	-0.0584389	0.0144965	-0.0811927
1.0663	9.7148	-0.90271	-0.0596693	0.0293756	-0.0716126
1.0257	9.6498	-0.89723	-0.0649036	0.0473211	-0.0626032
0.96313	9.6621	-0.87191	-0.0633101	0.0655074	-0.0537352
0.99514	9.6747	-0.72207	-0.0607235	0.0661166	-0.0419001
1.0144	9.6806	-0.80102	-0.0562816	0.070143	-0.0352312
0.93566	9.6695	-0.76853	-0.0512149	0.0711675	-0.0335592
0.92578	9.6274	-0.78511	-0.0437362	0.0551018	-0.0348019
0.91054	9.6326	-0.92971	-0.039064	0.032334	-0.0333759
0.97132	9.6202	-0.84995	-0.0328244	0.0191393	-0.0313007
1.0113	9.6597	-0.82505	-0.0210853	0.0210103	-0.0289184
1.0029	9.7368	-0.90589	-0.006782	0.0338105	-0.0244189
1.0511	9.6715	-0.87535	-0.00158291	0.0393676	-0.0192527
1.0579	9.6989	-0.88041	-0.00481222	0.0400396	-0.0144115
1.0761	9.6312	-0.90645	-0.0131148	0.0459388	-0.0110286
1.0885	9.7123	-0.84298	-0.0251973	0.0543653	-0.00957418
1.0237	9.6878	-0.7599	-0.0333166	0.0611808	-0.00856206
0.96657	9.6853	-0.89018	-0.0322292	0.0619941	-0.0108617
0.93958	9.6972	-0.88259	-0.0303949	0.0577023	-0.00949389
0.98076	9.6908	-0.858	-0.0280562	0.0475724	-0.00436821
1.0421	9.667	-0.93437	-0.0290091	0.0388161	-0.00288276
0.97515	9.699	-0.89553	-0.0293687	0.0417256	-0.00779848
1	9.6812	-0.90251	-0.0296287	0.0417238	-0.012014
1.0453	9.6155	-0.8913	-0.0342713	0.035034	-0.0147435
1.0436	9.7358	-0.87544	-0.0373012	0.0315573	-0.0127753
1.0383	9.669	-0.80106	-0.0392018	0.0325923	-0.00835
0.98663	9.632	-0.81287	-0.0311768	0.0349747	-0.00535903
1.0679	9.6741	-0.93536	-0.0188129	0.0340671	-0.00093307
1.0165	9.7233	-0.90131	-0.0128975	0.039975	0.00166468
1.0191	9.7287	-0.90294	-0.0103854	0.037282	0.0104744
1.0622	9.6901	-0.97226	-0.0141003	0.0272167	0.0138349
1.1427	9.6604	-0.90087	-0.0195983	0.0227765	0.0129025
1.0857	9.6653	-0.95355	-0.0178408	0.0271486	0.00648652
1.0711	9.6559	-0.92703	-0.0189909	0.030374	0.00321018
1.1463	9.725	-0.89816	-0.0235288	0.0314508	0.000351963
1.1528	9.6899	-0.89688	-0.0283581	0.0397848	-0.00476527
1.0788	9.6809	-0.99413	-0.0236894	0.0476615	-0.00890956
1.0822	9.6732	-0.93069	-0.0239337	0.0409507	-0.00613937
1.0573	9.6884	-1.005	-0.0267681	0.0369329	0.000619295
1.0682	9.696	-0.93351	-0.0315259	0.0364913	0.005325
1.065	9.6939	-0.97883	-0.0314613	0.0388964	0.00997211
1.0776	9.7092	-1.0385	-0.030346	0.0473229	0.00966406
1.2013	9.7026	-0.97004	-0.0346448	0.0544438	0.00688881
1.1282	9.7243	-0.99969	-0.0460418	0.0647063	0.00454519
1.1208	9.7032	-1.0257	-0.0579589	0.0731066	0.00545433
1.1552	9.5946	-0.9154	-0.0624008	0.074639	0.00334161
1.102	9.5082	-1.046	-0.0642979	0.0774874	0.00205896
1.0546	9.5529	-1.0916	-0.0672615	0.0812206	0.00460488
0.97843	9.6373	-0.92006	-0.0665407	0.0818455	0.0172809
1.0809	9.6117	-0.88175	-0.0619662	0.062968	0.0324753
1.0734	9.5609	-0.85241	-0.0500142	0.0502829	0.0427745
0.99746	9.5638	-0.88649	-0.0343778	0.0381616	0.0557511
1.0611	9.659	-0.86544	-0.0118363	0.0273319	0.0714869
1.2184	9.5439	-1.0391	0.00523529	0.0318941	0.0813882
1.2095	9.6749	-0.98256	0.0332241	0.112127	0.0964905
1.1856	9.7292	-0.8401	0.0638424	0.204675	0.11522
1.3848	9.6668	-0.95421	0.0793008	0.222791	0.133984
1.3784	9.7254	-0.79958	0.067368	0.195756	0.126697
1.4545	9.645	-0.96472	0.0281783	0.0981573	0.0728343
1.4233	9.6644	-1.164	0.00209143	0.0932669	0.0453838
1.4097	9.6562	-1.0612	-0.0143328	0.0965656	0.0355611
1.0952	9.6721	-0.89049	-0.00673941	0.118291	0.0592557
1.3071	9.641	-0.89446	0.00171313	0.121533	0.0954765
1.3724	9.6364	-0.4195	0.0072391	0.14651	0.115766
1.7791	9.6054	-0.93976	0.00763302	0.162167	0.104072
1.6	9.866	-0.76443	0.0247592	0.174214	0.0574877
1.533	9.7792	-1.0237	0.0284541	0.253177	0.0131788
1.6883	9.9033	-1.5012	0.0412683	0.355593	-0.0193714
1.4887	9.6535	-1.1605	-0.00604949	0.308976	-0.0748851
1.7599	9.9018	-1.1933	-0.0505919	0.270543	-0.127468
1.566	9.9679	-1.0252	-0.121738	0.23527	-0.178914
1.5822	9.7255	-1.0559	-0.120806	0.221098	-0.249024
1.3946	9.6055	-1.2029	-0.0935636	0.199386	-0.333759
1.5854	9.5862	-1.322	-0.10055	0.169424	-0.409262
1.2868	9.678	-1.3241	-0.155802	0.129786	-0.465252
1.0102	9.8115	-1.1368	-0.227957	0.109085	-0.504156
1.3968	9.3675	-1.0183	-0.216002	0.12273	-0.531174
1.196	9.3491	-1.4195	-0.214257	0.0892561	-0.550232
0.94948	9.4812	-0.48821	-0.168281	0.153814	-0.549203
0.45156	9.7176	-0.28119	-0.137103	0.148875	-0.532203
0.16725	9.7744	-0.49145	-0.118323	0.11992	-0.474503
-0.20536	9.7725	-0.59752	-0.0600603	0.0870169	-0.418373
0.39519	9.6673	-0.66189	-0.0419298	0.023356	-0.354616
0.26356	9.6714	-0.53591	-0.00151353	0.0152575	-0.284157
-0.048038	10.01	-0.65059	0.00946998	0.00429176	-0.215077
0.26276	9.6845	-0.79477	-0.00547894	0.00832365	-0.13989
0.079303	9.8061	-0.88668	0.0427134	0.0126261	-0.085748
-0.11304	9.9143	-0.94523	0.0450312	0.00875283	-0.0277874
0.16551	9.8809	-0.77099	0.015543	0.0337355	0.0313618
0.84578	9.746	-1.1896	-0.0270491	0.0554805	0.0608492
-0.13063	10.1	-0.96151	-0.0442493	0.0288852	0.0474747
-0.12423	10.162	-0.86838	-0.0665389	-0.0824057	0.0544822
0.52911	9.7537	-0.97022	-0.119592	-0.196245	0.0692896
0.50487	9.9955	-0.70917	-0.163284	-0.218777	0.0390448
1.0275	10.293	-0.85723	-0.203645	-0.171995	0.00423173
1.3151	10.56	-1.1272	-0.246755	-0.131066	-0.0424865
1.1663	10.506	-0.847	-0.288014	-0.149065	-0.0707871
0.047649	10.739	0.14942	-0.274418	-0.289149	-0.0603325
0.84853	10.695	0.61659	-0.281557	-0.421113	0.0495307
1.4025	10.032	-0.71845	-0.224676	-0.536427	0.196751
1.1883	10.445	-0.75358	-0.0238237	-0.539795	0.215391
0.84452	9.6203	-0.94509	0.0532133	-0.50255	0.209981
0.11925	9.2368	-0.90434	0.107804	-0.568244	0.218969
0.029297	8.8991	-0.78357	0.108086	-0.602418	0.205198
0.00923	8.0469	-0.22673	0.0759009	-0.49522	0.176208
-0.36733	7.7957	-0.1897	0.0610848	-0.202999	0.122672
0.257	8.0966	-0.9806	0.0646959	-0.057465	0.0967715
0.91213	8.9007	-1.0005	0.0583987	0.00651095	0.070808
1.2213	9.8534	-1.4565	0.0767456	0.0778574	0.0498466
0.98793	10.382	-1.1545	0.0810897	0.0224502	0.0212564
1.2155	10.663	-0.64861	0.0224938	-0.0519393	-0.0141714
1.1909	10.405	-0.71367	-0.0474991	-0.0624269	-0.0178024
0.91364	9.8314	-0.65619	-0.0999585	-0.0478238	-0.017388
0.35353	9.1424	-0.76309	-0.12129	-0.0413957	-0.0241187
0.073047	8.5559	-0.74507	-0.107524	-0.0567982	-0.0281714
-0.11759	8.5111	-0.88343	-0.067546	-0.0779272	-0.0237784
-0.23144	8.7164	-0.81368	-0.030367	-0.082486	-0.0112441
0.0087754	8.989	-0.82325	-0.0260403	-0.0971101	-0.0151231
0.43126	8.9842	-0.74635	-0.0148538	-0.054744	-0.0268013
0.32215	9.1245	-0.77231	0.014359	0.0590567	-0.0431288
0.37525	8.7676	-1.175	0.0480175	0.200748	-0.0707574
0.079359	8.8528	-0.65615	0.0914186	0.300284	-0.0969077
0.42013	8.9672	-1.1154	0.0922372	0.273353	-0.120684
0.66008	9.1121	-1.3821	0.0960891	0.26906	-0.122344
0.43071	9.6271	-1.2132	0.118595	0.24398	-0.116646
0.83525	9.6291	-1.7925	0.0998224	0.199002	-0.125159
1.8207	10.672	-2.5523	0.170065	0.193976	-0.0998084
2.9352	12.792	-1.1437	0.289934	0.288538	-0.0129673
1.4622	12.648	1.3779	0.120094	0.202319	0.00738798
0.98289	10.392	0.50922	-0.140213	0.101662	-0.0887221
0.8096	9.1686	-1.011	-0.185616	0.166323	-0.0852052
0.43957	9.1819	-1.9193	-0.141818	0.146999	-0.0482968
0.51002	9.1493	-2.0206	-0.0668793	0.0975028	-0.0589485
0.43169	9.3991	-1.6224	-0.0033622	0.0208584	-0.062221
0.44955	9.8219	-0.87852	0.039715	-0.00121046	-0.0594267
0.64807	9.9798	-0.4233	0.0119028	-0.00418146	-0.0536357
0.6084	9.8559	-0.6416	-0.0283441	0.0049042	-0.0431952
0.6552	9.6799	-1.1625	-0.0505936	0.0203593	-0.0344301
0.60595	9.5758	-1.3315	-0.0433295	0.0270701	-0.0322816
0.52114	9.6274	-1.2379	-0.0303234	0.0226125	-0.0299202
0.55331	9.6614	-0.99631	-0.026447	0.0114504	-0.0261712
0.62227	9.7362	-0.94097	-0.0345907	0.0201463	-0.0240733
0.77596	9.8245	-0.98176	-0.0430573	0.0365053	-0.0233054
0.59776	9.7384	-1.0609	-0.0490001	0.0404445	-0.0237836
0.60422	9.6836	-1.0103	-0.0563759	0.0265726	-0.0270823
0.6616	9.6906	-0.99444	-0.0530109	0.0214117	-0.0259269
0.6398	9.715	-0.99077	-0.0416767	0.0294908	-0.0217904
0.56415	9.6453	-0.98829	-0.0410798	0.037193	-0.0215443
0.58938	9.6319	-1.0475	-0.039331	0.0529323	-0.0182055
0.60009	9.6834	-1.0426	-0.0359363	0.0632193	-0.0169766
0.61593	9.7281	-1.0114	-0.0309045	0.0565923	-0.0172009
0.74167	9.781	-0.96911	-0.0299446	0.0489966	-0.0176453
0.6266	9.7571	-0.91715	-0.0354721	0.033615	-0.0174917
0.53717	9.7423	-1.1617	-0.0442022	0.0223088	-0.0151786
0.61034	9.6536	-1.1366	-0.0435023	0.0228062	-0.01572
0.61197	9.6992	-0.97611	-0.043244	0.0243805	-0.0159438
0.61571	9.7644	-1.0223	-0.041846	0.0325015	-0.0149571
0.5815	9.7679	-0.98685	-0.0500089	0.0311245	-0.0096206
0.94075	9.6642	-1.1635	-0.0499478	0.0322432	-0.0135586
1.6218	9.4497	-1.0103	-0.0598526	0.0379016	0.00287962
1.082	9.6308	-0.79525	-0.0644742	0.0631565	0.0610935
1.0006	9.8622	-1.0735	-0.0454746	0.0695287	0.0877412
0.8328	9.7708	-0.92037	-0.0627306	0.0473281	0.106622
0.96015	9.7285	-0.9003	-0.0726581	0.0379714	0.119424
0.69256	9.7325	-0.93983	-0.0775328	0.0299219	0.129174
0.67867	9.5797	-0.8985	-0.0729251	0.0330496	0.131076
0.53447	9.5215	-1.045	-0.0647308	0.038029	0.133015
0.32854	9.7342	-1.1174	-0.0345837	0.0330967	0.1177
0.33326	9.7481	-1.0877	-0.0271224	-0.0016133	0.0864235
0.14184	9.7669	-1.2396	-0.0193505	-0.0293495	0.0510753
0.33238	9.6701	-1.1522	-0.0137167	-0.0486476	0.00958064
0.92749	9.5878	-1.2309	-0.0143679	-0.0277176	-0.0185057
1.0411	9.6528	-1.1042	0.0011019	0.00503737	-0.0175074
0.68949	9.9082	-0.90563	0.0030552	-0.00311698	-0.0114218
0.81989	9.9816	-0.91561	-0.0155966	-0.00784072	-0.00901969
0.69907	9.8619	-0.99083	-0.0424551	-0.0199456	-0.00394951
0.78698	9.9686	-0.82848	-0.0623519	-0.0632909	0.00122321
1.0144	9.839	-0.99043	-0.0897989	-0.103062	-0.00596274
1.1139	9.6244	-0.90648	-0.0937922	-0.095007	-0.0248675
0.45359	9.7066	-0.86353	-0.0780633	-0.0554142	-0.038947
-0.29771	9.6031	-0.74272	-0.0824947	-0.0216822	-0.0997595
-0.67583	9.3894	-0.90082	-0.0886959	0.0149662	-0.181985
-0.61861	9.2041	-0.63702	-0.089874	0.0461343	-0.258763
-0.74913	8.5223	-1.1648	-0.13697	0.0278991	-0.35301
-0.30407	8.2321	-1.7827	-0.128236	0.0129503	-0.447712
1.2643	9.2838	-1.7606	-0.0156043	0.0994733	-0.446159
4.3766	10.601	-2.1149	0.0562205	0.256459	-0.336255
3.8721	11.572	0.00014199	0.0374495	0.328855	-0.146765
-0.99998	10.368	-0.16441	-0.079875	0.400431	-0.0817093
0.84779	7.9569	-2.3483	-0.0723055	0.507751	-0.21389
2.1462	8.4498	-2.3169	0.00712897	0.509322	-0.205425
0.28428	10.358	-0.022669	0.0469319	0.353342	-0.228621
-0.21964	10.325	-0.20809	-0.0850604	0.251659	-0.286548
0.45352	9.4711	-1.3952	-0.120217	0.252392	-0.350968
0.135	9.8407	-0.80437	-0.0974784	0.230558	-0.338768
-0.39327	9.9392	-0.94397	-0.129476	0.179472	-0.301122
-0.34946	10.011	-0.74481	-0.14393	0.195826	-0.254242
-0.02456	9.987	-0.68854	-0.14496	0.179333	-0.217119
-0.11316	9.9687	-0.82247	-0.161633	0.131968	-0.179769
0.12697	9.7495	-1.0452	-0.163527	0.0896035	-0.166213
-0.45483	10.007	-0.64958	-0.156268	0.0502131	-0.175179
0.04706	9.7132	-0.86231	-0.161628	0.0577687	-0.164344
-0.31226	9.7526	-0.88398	-0.126578	0.0196594	-0.167677
-0.72329	9.8292	-0.37767	-0.121445	-0.0650205	-0.161864
-0.12896	9.5288	-0.7364	-0.137787	-0.0834564	-0.115146
-0.34092	9.7241	-0.63664	-0.130008	-0.0889856	-0.0817477
-0.27518	9.6317	-0.80937	-0.125149	-0.115371	-0.060521
-0.1837	9.813	-0.82321	-0.115406	-0.100599	-0.0295921
0.30986	9.6597	-1.0105	-0.128399	-0.143607	-0.0233176
-0.30084	9.719	-0.85165	-0.107376	-0.167075	-0.0273685
-0.15455	9.7546	-0.76423	-0.134973	-0.209928	-0.000579833
-0.37302	9.7377	-0.46255	-0.189455	-0.19881	0.0330129
-0.57091	9.9707	-0.41523	-0.198339	-0.122676	0.0809379
-0.13385	9.5481	-0.60849	-0.223437	-0.186576	0.127566
0.16228	9.7208	-0.70694	-0.201498	-0.173802	0.151571
-0.35549	10.028	-0.61392	-0.196734	-0.204186	0.159183
-0.30139	9.855	-0.064078	-0.223699	-0.218568	0.178896
-0.17646	9.8345	-0.07089	-0.226806	-0.278101	0.196768
-0.23795	9.6987	-0.15629	-0.191306	-0.340618	0.202668
-0.10371	9.5234	-0.35893	-0.156919	-0.380831	0.223577
0.46059	9.6204	-0.46407	-0.103814	-0.400239	0.237661
0.13725	9.7268	-0.21419	-0.0614146	-0.366414	0.256319
0.26427	9.5152	-0.44888	-0.0526356	-0.336901	0.262829
0.74737	9.4003	-0.46702	-0.0507926	-0.262637	0.262148
0.37718	9.5062	-0.63409	-0.0574859	-0.167367	0.282464
0.23554	9.4188	-0.39724	-0.054936	-0.115544	0.291557
0.64087	9.3295	0.072206	-0.0155329	-0.111726	0.288101
0.83647	9.4903	-0.23139	0.035507	-0.0799378	0.272411
0.83325	9.8273	-0.32092	0.0718395	-0.0711379	0.237749
0.71661	9.7387	-0.27897	0.0938132	-0.100583	0.197903
0.72344	9.6267	-0.42718	0.108099	-0.11681	0.165518
0.83016	9.6168	-0.54289	0.104624	-0.108167	0.137602
0.93725	9.6704	-0.58303	0.0934589	-0.0951065	0.117541
0.99041	9.7214	-0.49918	0.0743475	-0.0825925	0.101936
1.0305	9.6135	-0.37594	0.0660433	-0.0561455	0.0963876
0.96172	9.6297	-0.41032	0.0821038	-0.0176121	0.0937626
0.83715	9.7582	-0.56185	0.0974609	0.004112	0.103667
0.91192	9.6844	-0.60437	0.101021	-0.0160708	0.112954
1.09	9.7689	-0.73076	0.0970211	-0.0366955	0.112909
1.3133	9.6529	-0.57355	0.0830881	-0.0177919	0.0999707
1.2903	9.6192	-0.59777	0.0753598	0.00661776	0.0716597
1.3155	9.6998	-0.62509	0.0685304	0.0295746	0.043991
1.2207	9.6346	-0.93405	0.0398284	0.0495918	0.00619784
1.2548	9.6471	-0.86189	0.00117316	0.031751	-0.0330548
1.0805	9.5836	-0.83632	-0.0308033	0.0167714	-0.0681569
1.1311	9.602	-0.7657	-0.0565818	0.011712	-0.100355
1.0181	9.6345	-0.85806	-0.0704973	0.0244486	-0.127142
0.92452	9.7749	-0.64594	-0.0677048	0.0284384	-0.127154
0.93624	9.6464	-0.53999	-0.0586343	0.018792	-0.10835
0.98898	9.6207	-0.76033	-0.0447659	0.0203889	-0.0946021
0.92	9.6224	-0.79261	-0.0321682	0.0412317	-0.0810252
0.85879	9.6192	-0.83582	-0.028126	0.0513371	-0.0653364
0.90078	9.6885	-0.73707	-0.0306619	0.0397237	-0.0495586
0.92774	9.6927	-0.68052	-0.030812	0.0300144	-0.0401286
0.94186	9.7196	-0.6462	-0.0250071	0.0337355	-0.0363028
1.0241	9.7233	-0.64105	-0.0214047	0.0341212	-0.0350096
0.9615	9.71	-0.72468	-0.0205041	0.0340426	-0.0392682
0.96849	9.7232	-0.74336	-0.0225427	0.0347774	-0.039502
0.98619	9.6284	-0.78658	-0.0318034	0.0308923	-0.0363412
0.93407	9.6435	-0.72928	-0.0391477	0.0257331	-0.034479
0.88414	9.7113	-0.8307	-0.0439387	0.0228254	-0.0324998
1.0115	9.7616	-0.83053	-0.0507873	0.0223786	-0.026995
0.96702	9.6799	-0.6422	-0.0544647	0.0230436	-0.0227504
0.94502	9.6351	-0.71077	-0.0502882	0.0327738	-0.0176034
0.97941	9.737	-0.78543	-0.0482165	0.0390866	-0.0155256
0.97533	9.6932	-0.72151	-0.0521836	0.0434273	-0.0124847
0.94588	9.6107	-0.65287	-0.0537544	0.04382	-0.0112774
0.94824	9.6143	-0.67916	-0.0515553	0.0370149	-0.013365
0.93244	9.6221	-0.6996	-0.0506442	0.0291295	-0.0143332
0.983	9.6548	-0.61905	-0.0495255	0.0255778	-0.0138436
0.94458	9.6563	-0.69098	-0.048405	0.0240332	-0.0154491
0.97233	9.6558	-0.70854	-0.0436612	0.0309464	-0.016408
0.88293	9.6696	-0.74887	-0.0356274	0.031964	-0.013184
0.96204	9.6984	-0.75213	-0.0358857	0.0275518	-0.00700558
1.0198	9.7921	-0.71912	-0.0367828	0.0259373	-0.00418896
1.0238	9.7364	-0.74924	-0.0416331	0.0302082	-0.00671777
1.0377	9.7423	-0.74029	-0.0442354	0.0285867	-0.0113891
0.94942	9.707	-0.64604	-0.0485114	0.0209509	-0.0146456
0.99643	9.6627	-0.69447	-0.0490106	0.0166925	-0.0124817
1.0313	9.7292	-0.75165	-0.047281	0.0192562	-0.0086989
1.0148	9.7679	-0.66973	-0.0463158	0.0281661	-0.00776584
1.0172	9.652	-0.66939	-0.044855	0.0346535	-0.0108785
1.0099	9.6964	-0.71832	-0.0474398	0.0337843	-0.0134235
1.0702	9.6872	-0.74906	-0.0489879	0.0320198	-0.0169339
1.0763	9.6809	-0.73932	-0.053531	0.0374391	-0.0213384
1.017	9.7324	-0.69575	-0.0596885	0.050159	-0.0234537
1.0463	9.7045	-0.67199	-0.0665005	0.0531767	-0.022246
1.0149	9.6704	-0.72731	-0.0713491	0.0551332	-0.0241379
0.95326	9.645	-0.7692	-0.0746425	0.056896	-0.0255411
0.99192	9.6301	-0.77354	-0.0758136	0.0621041	-0.0224903
0.97688	9.6895	-0.75045	-0.0763459	0.0605978	-0.0209474
0.98579	9.6604	-0.62639	-0.0776584	0.0617567	-0.0217957
0.98147	9.6476	-0.60821	-0.0782099	0.06782	-0.0196437
0.92761	9.6148	-0.55239	-0.0770877	0.0642787	-0.0158446
0.93802	9.5086	-0.56289	-0.0762569	0.0526653	-0.00891846
0.81775	9.4505	-0.57826	-0.0689806	0.0535956	-3.03809e-05
0.84455	9.4624	-0.66676	-0.0603605	0.057636	0.0169915
0.94693	9.6467	-0.63282	-0.0558959	0.055566	0.0360777
0.9515	9.6827	-0.58604	-0.0509531	0.0454623	0.0507036
1.0063	9.7003	-0.51003	-0.0391914	0.0470803	0.0647709
1.035	9.6221	-0.57208	-0.0222529	0.0421584	0.0805941
1.1791	9.4042	-0.47399	9.30644e-05	0.039715	0.0927346
1.0439	9.6116	-0.60441	0.0218725	0.0437694	0.10159
1.1104	9.5501	-0.84225	0.0540598	0.095754	0.123047
1.2185	9.7152	-0.66309	0.0778469	0.168813	0.136094
1.2688	9.7398	-1.1066	0.0825104	0.189141	0.147124
1.1779	9.7	-0.70558	0.123861	0.299237	0.183609
1.2908	9.327	-0.3608	0.127805	0.318243	0.19169
1.3467	9.3136	-0.85744	0.0959093	0.293058	0.149788
1.6282	9.7993	-0.67074	0.0272306	0.278013	0.108006
1.6311	9.9096	-1.2478	-0.0485062	0.282359	0.0363203
1.4933	9.7982	-0.49597	-0.107582	0.231448	-0.0662248
1.5419	9.7128	-0.54684	-0.120391	0.205862	-0.142777
1.4127	9.8682	-0.97857	-0.141253	0.180293	-0.221919
1.3045	10.016	-0.77293	-0.164777	0.15575	-0.283075
1.0624	9.7652	-0.55828	-0.179821	0.127554	-0.341509
1.2545	9.7036	-0.81324	-0.1734	0.135162	-0.366921
1.1175	9.9529	-0.92359	-0.170356	0.192091	-0.381267
0.78534	9.5137	-0.829	-0.188443	0.231989	-0.410903
0.9861	9.3563	-0.6729	-0.196262	0.185511	-0.451412
0.7097	9.8502	-0.33401	-0.160928	0.108369	-0.477889
0.5789	9.7674	-0.74266	-0.167794	0.102498	-0.464345
0.75476	9.7823	-0.90512	-0.204396	0.136952	-0.410676
0.30952	9.4832	-0.18531	-0.239616	0.1663	-0.345977
0.097385	9.866	0.1358	-0.243247	0.12167	-0.280649
-0.1006	9.7872	-0.033966	-0.237243	0.126144	-0.174486
0.19728	9.6859	-0.0058122	-0.230209	0.123065	-0.0998049
0.31645	9.423	-0.10532	-0.186488	0.100325	-0.0727244
0.42241	9.7611	0.099883	-0.134572	0.0906559	-0.0659665
0.59238	9.4986	-0.022844	-0.155397	0.0484242	-0.0509305
0.27822	9.5535	-0.39333	-0.105449	0.0452372	-0.0603081
0.72877	9.3095	-0.4628	-0.0579833	0.0287718	-0.0823848
-0.085414	9.6915	-0.22198	0.00137624	0.033088	-0.100705
0.29323	9.7303	-0.021801	0.00396207	0.0195459	-0.0757996
0.36188	9.7514	-0.35149	0.0072576	0.0215391	-0.04138
0.17238	9.6621	-0.24182	0.0244486	0.00998712	-0.0209701
0.22612	9.7464	-0.25388	0.0424796	0.00777178	-0.00100451
0.36269	9.7207	-0.34299	0.0491537	0.0120086	0.0207659
0.26309	9.8049	-0.20459	0.0502952	-0.00339711	0.0306515
0.50922	9.7241	-0.35879	0.0260019	0.0085844	0.0588054
0.5227	9.7269	-0.54572	0.00731171	0.0227451	0.0773181
0.266	9.7275	-0.39651	-0.0193732	-0.025487	0.0795294
0.35721	9.6811	-0.31647	-0.0348577	-0.0849801	0.0822626
0.18906	9.697	-0.40924	-0.0522464	-0.13874	0.0922494
0.5539	9.726	-0.39696	-0.0699563	-0.207223	0.0998677
0.59433	9.8921	-0.37837	-0.0792711	-0.211394	0.0988293
0.48118	10.119	0.0071844	-0.103526	-0.172967	0.100002
0.80235	9.7768	-0.28135	-0.118244	-0.169869	0.0906611
0.64503	9.9267	-0.25869	-0.123908	-0.20731	0.0504732
0.27162	9.6931	-0.11258	-0.16862	-0.264051	0.0291959
1.6771	9.2096	-0.46737	-0.187658	-0.307073	0.0267611
2.1021	9.6966	-0.37554	-0.130493	-0.354057	0.0225374
1.7257	10.666	-0.55758	-0.00176016	-0.394968	0.0612419
0.58182	11.564	-0.44624	0.113792	-0.399506	0.0955027
1.0265	11.136	-0.71359	0.120337	-0.410606	0.10542
0.9051	10.579	0.85062	0.106514	-0.361283	0.095206
0.87898	8.6337	0.1669	0.0145798	-0.313444	0.0910294
-0.11316	7.894	-0.15321	0.011283	-0.197309	0.0693838
0.17742	7.3418	-0.62425	-0.0278415	-0.10768	0.0459772
0.025329	7.8935	-0.84556	-0.0100046	0.0467644	0.048857
0.11056	8.395	-0.68296	0.00513633	0.179141	0.0555451
-0.081572	9.0004	-0.80149	0.0380936	0.252916	0.0267891
0.21172	9.1368	-0.76592	0.0431428	0.205478	0.00373745
0.31126	9.1318	-0.5605	0.0299568	0.142335	-0.0178984
0.1377	8.8032	-0.58867	0.0265849	0.108643	-0.0631268
0.18684	8.4826	-0.75514	0.060076	0.0431166	-0.11368
0.11986	8.6648	-0.93112	0.115213	-0.00762744	-0.149854
0.23168	9.0639	-0.35479	0.159132	-0.0291156	-0.157284
1.1249	9.4625	-0.28165	0.185145	-0.0493631	-0.143094
2.7169	11.053	-0.88614	0.28037	0.0799186	-0.0829695
3.3818	13.752	0.87491	0.350357	0.211342	0.0123473
0.93247	12.052	0.86437	0.12522	0.164248	-0.0443191
0.081927	9.1129	-0.67537	-0.0452337	0.122934	-0.198252
0.61847	8.4926	-1.1837	-0.0506966	0.0603814	-0.155587
0.6725	9.1615	-1.656	0.00331944	-0.0149826	-0.0903156
0.60201	9.5715	-1.5847	0.0346849	-0.0380621	-0.0625107
0.79824	9.9171	-0.94502	0.0527072	-0.0409297	-0.0743702
0.55736	10.056	-0.43924	0.0176174	0.00347704	-0.0742236
0.53639	9.8249	-0.54133	-0.0390727	0.0594459	-0.0678584
0.71489	9.4898	-1.0291	-0.0723997	0.0751312	-0.0593412
0.54773	9.5556	-1.0869	-0.0606956	0.053702	-0.0441795
0.62824	9.7449	-0.92213	-0.0563619	0.011241	-0.0397202
0.60725	9.7289	-0.76667	-0.0549761	-0.00928812	-0.0367723
0.60211	9.6457	-0.64503	-0.0504313	-0.00255569	-0.0317318
0.59167	9.6243	-0.59708	-0.0494696	0.00988799	-0.0232687
0.63118	9.6512	-0.63851	-0.0473159	0.0208253	-0.0131029
0.57163	9.6629	-0.75496	-0.0468446	0.0237155	-0.0119038
0.71106	9.6613	-0.81637	-0.0479424	0.0232251	-0.0186104
0.69182	9.723	-0.77264	-0.036165	0.0253928	-0.0262218
0.53515	9.7003	-0.67855	-0.0303984	0.022218	-0.0348909
0.64265	9.733	-0.59904	-0.0374146	0.0116195	-0.0422265
0.63339	9.7742	-0.61385	-0.0409123	0.0110167	-0.0424063
0.51809	9.6716	-0.72714	-0.046815	-0.00182457	-0.0383658
0.6686	9.587	-0.85481	-0.0446176	-0.0115871	-0.0382803
0.61343	9.5872	-0.76523	-0.0249739	-0.00888861	-0.0346518
0.51531	9.6541	-0.63437	-0.0114342	-0.00396748	-0.0324003

## Sheet: OH5_shank
accX(m/s^2)	accY(m/s^2)	accZ(m/s^2)	gyrX(rad/s)	gyrY(rad/s)	gyrZ(rad/s)
-0.45141	9.4996	1.4048	0.00688672	0.0111052	0.0174899
-0.3674	9.5281	1.3941	0.0180781	0.00522848	0.0149268
-0.33683	9.5388	1.3938	0.0248168	0.0073138	0.0126283
-0.34261	9.5472	1.2727	0.0258152	0.0227469	0.00358595
-0.34864	9.5604	1.2445	0.0163886	0.0387742	0.00154011
-0.43878	9.5317	1.2301	-0.003635	0.0467277	0.00441725
-0.48224	9.6131	1.1991	-0.0257122	0.0425791	0.00680678
-0.46695	9.6067	1.2462	-0.0467626	0.0377445	0.0108285
-0.45174	9.5572	1.2429	-0.0615368	0.0287979	0.0107535
-0.49046	9.4813	1.3009	-0.0724521	0.0333358	0.0131085
-0.3695	9.5388	1.2416	-0.078929	0.0246947	0.00954311
-0.3358	9.6104	1.2969	-0.0741747	0.0944555	0.0352923
-0.42881	9.5024	1.4712	-0.0605001	0.188513	0.0615647
-0.42923	9.4087	1.4607	-0.0450679	0.16046	0.0509584
-0.40158	9.4878	1.465	-0.0308871	0.111753	0.0329815
-0.41221	9.4606	1.4787	-0.0156907	0.0898757	0.0214239
-0.45115	9.6287	1.3674	-0.00731869	0.0734243	0.0179769
-0.39016	9.6198	1.2344	0.0180031	0.102149	0.0454082
-0.65346	9.735	1.4248	0.0536026	0.183923	0.0949686
-0.62173	9.6539	1.4257	0.102393	0.170897	0.0873677
-0.45041	9.3543	1.3089	0.107598	0.126182	0.0759201
-0.33036	9.4181	1.2927	0.0793741	0.133786	0.0734522
-0.26493	9.4343	1.2312	0.0557406	0.137286	0.060905
-0.28808	9.5196	1.2093	0.0351981	0.12614	0.0395335
-0.18893	9.6282	1.1707	0.027468	0.0900869	-0.00444832
-0.3292	9.7322	1.0637	0.0204204	0.0576325	-0.039893
-0.44569	9.5863	1.0501	0.0208776	0.0751085	-0.056245
-0.42486	9.407	0.99698	0.00612907	0.0771226	-0.0524035
-0.45225	9.4701	1.0554	-0.0245952	0.0588176	-0.0399279
-0.61456	9.5843	1.1814	-0.0430573	0.025693	-0.0278851
-0.54299	9.6586	1.1787	-0.0381424	0.0246109	-0.00785119
-0.51103	9.557	1.2865	-0.0186733	0.0687747	0.0248936
-0.47196	9.7235	1.2769	-0.0120527	0.108898	0.0458201
-0.42665	9.5544	1.2862	0.00133909	0.129966	0.0588141
-0.48346	9.4607	1.2604	0.0220156	0.102871	0.0712653
-0.32029	9.4972	1.2329	0.0332066	0.080252	0.073241
-0.3805	9.4541	1.2526	0.0565853	0.057622	0.0662108
-0.43176	9.5781	1.1662	0.0853536	0.0650641	0.0603238
-0.4649	9.4846	1.0997	0.10894	0.068183	0.0573079
-0.4707	9.549	1.0668	0.123437	0.0542937	0.0535554
-0.34062	9.5981	0.86217	0.126536	0.0371197	0.0515116
-0.30013	9.5563	0.8885	0.125777	0.0179298	0.042504
-0.16135	9.579	0.72026	0.116895	0.0140801	0.0248203
-0.35326	9.6063	0.97037	0.109755	0.0301785	0.00542221
-0.31039	9.6276	0.82421	0.082774	-0.00330146	-0.0254993
-0.06036	9.7657	0.65077	0.0562659	0.0095747	-0.0504767
-0.28396	9.556	0.50041	0.0306672	0.0550547	-0.0685426
-0.39381	9.536	0.37748	0.000773774	0.0624042	-0.0765205
-0.54923	9.5859	0.62851	-0.00794648	0.0849138	-0.0805312
0.14591	9.2478	1.1071	-0.00983737	0.08091	-0.0747961
0.36096	9.3666	1.1625	-0.0180415	0.0785293	-0.0580479
0.12757	9.1383	0.69681	-0.0309569	0.138974	-0.0637342
-0.1176	9.6168	0.42743	-0.00632647	0.250542	-0.0979706
-1.1272	9.9473	0.63004	0.00355489	0.332014	-0.118009
-0.79815	9.7567	0.74294	-0.0140544	0.296235	-0.134776
-0.75806	9.8574	0.98396	-0.0205966	0.274732	-0.150083
-0.96442	9.7126	1.2878	-0.00155462	0.234939	-0.159902
-0.82802	9.6922	1.0495	0.0397202	0.147468	-0.165475
-0.8476	9.58	0.89112	0.0771645	0.0869191	-0.153058
-0.9884	9.6626	0.74938	0.105926	0.0471221	-0.136314
-0.89381	9.6442	0.85273	0.113549	0.0503301	-0.109851
-0.71046	9.5626	0.71392	0.1113	0.0530929	-0.0792379
-0.77041	9.6018	0.69574	0.11453	0.042977	-0.0658373
-0.91687	9.5819	0.66161	0.112877	0.034657	-0.0528154
-0.73214	9.6146	0.48273	0.110345	0.0174526	-0.0380621
-0.81965	9.5164	0.5448	0.0964835	-0.00533896	-0.0181392
-0.12281	9.5126	-0.23115	0.108067	-0.0466631	-0.02496
-1.1945	9.6742	0.50454	0.103728	-0.0641374	-0.0319797
-1.4483	9.8342	0.80359	0.0876051	-0.0545363	-0.00233787
-0.91111	9.6511	0.36543	0.0511224	-0.0475532	0.0550529
-1.255	9.6348	0.78558	0.0133106	-0.0344563	0.10395
-0.88878	9.6157	0.65727	0.0174432	-0.0384548	0.142789
-1.0966	9.6054	0.74759	0.0345575	-0.0479669	0.18312
-0.50039	9.5199	0.6207	0.0642787	-0.0652474	0.207973
-0.8887	9.5781	0.62173	0.104339	-0.0655284	0.218306
-0.25784	9.485	0.35753	0.143398	-0.0831248	0.213925
-0.76409	9.5907	0.43321	0.165021	-0.114045	0.207904
-0.63489	9.7356	0.47349	0.184918	-0.118054	0.210679
-0.24489	9.4844	0.0027434	0.188094	-0.112631	0.213576
-0.64164	9.6651	0.24136	0.17558	-0.111157	0.201219
-0.20316	9.6646	0.16554	0.154387	-0.101522	0.207118
-0.2435	9.6402	-0.05775	0.127245	-0.0725446	0.205408
-0.37225	9.6947	0.070331	0.0997613	-0.054072	0.19422
-0.2569	9.6753	0.036742	0.0906611	-0.0201743	0.199648
0.12529	9.6642	0.062528	0.0716807	0.000519881	0.218149
-0.29702	9.7119	0.056586	0.0942076	0.0248343	0.229703
-0.40373	9.7	-0.080677	0.105901	-0.000672318	0.233403
-0.18133	9.7106	-0.018633	0.114099	-0.0505028	0.239704
-0.11225	9.6663	0.13317	0.114752	-0.0229738	0.277874
-0.10969	9.7369	0.18116	0.101638	-0.00124557	0.337233
-0.40286	9.9018	0.13171	0.110148	-0.0163626	0.382349
0.19785	9.7516	0.047246	0.108463	-0.0289777	0.433784
0.82922	9.7203	-0.19457	0.120164	-0.0351858	0.453332
0.22936	9.6936	-0.32743	0.136113	-0.0254085	0.429089
1.1057	9.4951	-0.49601	0.136342	-0.0612803	0.388388
0.37383	9.6729	-0.28192	0.117415	-0.115274	0.353831
-0.084988	9.7546	-0.12181	0.103547	-0.179594	0.319081
0.75302	9.6919	-0.24549	0.0923838	-0.263388	0.313322
0.27873	9.8135	-0.11201	0.0891514	-0.310808	0.33444
0.85548	9.6768	-0.23538	0.0971049	-0.394916	0.348054
0.88166	9.7164	-0.20117	0.11471	-0.44279	0.382437
1.0715	9.7272	-0.37086	0.13014	-0.452162	0.400064
1.1938	9.6326	-0.52207	0.152852	-0.451133	0.391268
0.93159	9.7149	-0.40361	0.169117	-0.449667	0.37474
1.2092	9.7399	-0.39921	0.170889	-0.442266	0.354232
1.5075	9.5594	-0.66024	0.163975	-0.41099	0.327057
1.9145	9.4603	-0.93818	0.136506	-0.350375	0.261991
1.8802	9.5475	-0.91095	0.0887413	-0.206193	0.151915
1.7509	9.641	-1.0696	0.0447869	-0.0552798	0.0163738
1.6406	9.6636	-1.0695	0.0139665	0.0509287	-0.106887
1.2076	9.744	-0.79257	-0.0155022	0.115302	-0.183591
1.1477	9.8051	-0.71745	-0.033458	0.112658	-0.196367
1.0639	9.7772	-0.61958	-0.0319797	0.0855752	-0.170383
0.70628	9.6953	-0.46429	-0.0228429	0.054573	-0.127324
0.89258	9.648	-0.45602	-0.0107821	0.012429	-0.0646784
0.87257	9.694	-0.42146	0.00362854	0.00616084	0.00280911
0.90987	9.7346	-0.46652	0.00921778	-0.00261276	0.0565103
1.0593	9.6934	-0.60736	0.016037	-0.015473	0.0944467
1.163	9.6838	-0.75904	0.0198025	-0.00537649	0.105718
1.3609	9.6382	-0.84348	0.00653818	0.00305328	0.0901951
1.2473	9.6788	-0.77279	-0.0180519	0.00387533	0.0645859
1.2769	9.6879	-0.81237	-0.030531	0.00301541	0.0380726
1.2582	9.6238	-0.77618	-0.0372663	0.0162392	0.013912
1.1628	9.7079	-0.58441	-0.042785	0.023356	0.00506512
1.2366	9.7147	-0.62208	-0.0382855	0.0218114	0.0115221
1.1541	9.6054	-0.57815	-0.0326586	0.0264889	0.0144372
1.1396	9.6492	-0.7243	-0.0276931	0.0314299	0.0176907
1.2167	9.7014	-0.8006	-0.0221517	0.0363151	0.0186663
1.1301	9.6547	-0.7097	-0.0151697	0.039523	0.0212511
1.1345	9.7282	-0.72842	-0.0153078	0.0306846	0.0286007
1.2731	9.6592	-0.68325	-0.0187728	0.0178617	0.0297823
1.3053	9.6791	-0.6925	-0.0195878	0.0171484	0.0262916
1.2616	9.722	-0.7482	-0.0192388	0.0207014	0.0209073
1.2061	9.7056	-0.74768	-0.0219929	0.0195407	0.0167032
1.3022	9.7055	-0.66041	-0.0245812	0.00876661	0.018209
1.2155	9.6913	-0.76604	-0.020073	0.0121501	0.0193103
1.0813	9.7019	-0.75047	-0.018771	0.0118885	0.0199875
1.2578	9.6899	-0.78062	-0.015391	0.00616241	0.0271137
1.2198	9.6905	-0.7031	-0.0122948	0.00945078	0.0331194
1.1363	9.6318	-0.72575	-0.0119979	-0.00316515	0.0382978
1.2551	9.7089	-0.79998	-0.0109694	-0.00901271	0.0437886
1.3378	9.7018	-0.71139	-0.0152582	-0.00262847	0.0380429
1.2557	9.6657	-0.67758	-0.014414	0.0089593	0.0318034
1.3554	9.727	-0.74383	-0.0143487	0.00703298	0.0304473
1.2651	9.7153	-0.63797	-0.0157205	0.00356937	0.0311489
1.2514	9.7192	-0.72034	-0.0142005	0.000401077	0.0343917
1.3802	9.6259	-0.84433	-0.0182055	-0.0149917	0.0326865
1.1796	9.6347	-0.74472	-0.0219423	-0.0123761	0.0316149
1.2311	9.6822	-0.80076	-0.0265901	-0.0166981	0.0268554
1.3417	9.6568	-0.77296	-0.0362784	0.0567075	0.0267489
1.3298	9.6551	-0.69814	-0.046705	0.144978	0.0237086
1.2902	9.7639	-0.65273	-0.0524716	0.117984	0.0145859
1.2758	9.7522	-0.7333	-0.0471588	0.0725149	0.0144377
1.2757	9.6894	-0.68855	-0.0435983	0.0284279	0.021033
1.2718	9.6712	-0.81624	-0.0493387	0.008361	0.0348088
1.377	9.6625	-0.72093	-0.0520544	0.0278886	0.0411863
1.3039	9.6692	-0.69065	-0.0449318	0.0274715	0.0401007
1.2499	9.6539	-0.67902	-0.0379103	0.0302221	0.0396277
1.3174	9.7509	-0.77548	-0.0335243	0.00530248	0.0423312
1.4521	9.6578	-0.89447	-0.0387254	0.0589851	0.0468115
1.4401	9.629	-0.72974	-0.0502184	0.136778	0.0348228
1.3312	9.7163	-0.64523	-0.0501904	0.116352	0.0197938
1.4933	9.7406	-0.71401	-0.0392455	0.0887256	0.0180327
1.5919	9.6867	-0.66645	-0.0287386	0.0632298	0.0111881
1.5843	9.631	-0.71568	-0.0279933	0.0657448	-0.0219999
1.4704	9.7149	-0.90938	-0.0325504	0.106327	-0.0620081
1.3587	9.7712	-0.81415	-0.0422998	0.134341	-0.0915041
1.3007	9.6741	-0.86734	-0.0669945	0.166077	-0.114323
1.2841	9.6439	-0.71296	-0.0937731	0.228184	-0.123177
1.3508	9.6884	-0.60918	-0.110588	0.24466	-0.131772
1.3114	9.6125	-0.62178	-0.11165	0.25405	-0.144339
1.2373	9.7019	-0.64649	-0.114714	0.274628	-0.156413
1.1509	9.7406	-0.6599	-0.130025	0.276617	-0.162597
0.96324	9.7697	-0.57779	-0.141818	0.260665	-0.152811
1.0383	9.7113	-0.43252	-0.143049	0.250874	-0.136495
1.0185	9.7168	-0.50831	-0.144649	0.24857	-0.128849
1.0489	9.7389	-0.6501	-0.153072	0.252636	-0.12831
1.0391	9.6662	-0.48231	-0.159692	0.249495	-0.127636
0.87812	9.7352	-0.33159	-0.161741	0.240855	-0.121965
0.99565	9.7235	-0.32939	-0.166244	0.224345	-0.109125
0.89986	9.7066	-0.27815	-0.168021	0.211063	-0.0930557
0.76661	9.7733	-0.32432	-0.164729	0.193958	-0.0784403
0.81376	9.6543	-0.31635	-0.168932	0.185773	-0.0522691
0.70863	9.7171	-0.21398	-0.1764	0.215426	-0.0181619
0.84453	9.7574	-0.20199	-0.195163	0.23253	-0.00997316
0.8781	9.7191	-0.10672	-0.200085	0.228184	-0.0326935
1.4134	9.632	-0.37173	-0.188216	0.23808	-0.0835681
1.2024	9.7248	-0.27361	-0.197746	0.256843	-0.154102
0.80331	9.7395	-0.097218	-0.206176	0.268885	-0.218306
1.0303	9.7935	-0.024182	-0.215356	0.245952	-0.284768
0.56276	9.862	-0.16576	-0.21108	0.207572	-0.341491
1.1679	9.4303	-0.20289	-0.198601	0.175493	-0.393991
0.32862	9.8937	0.23076	-0.209474	0.175929	-0.419595
0.24762	9.8213	0.19025	-0.20354	0.204308	-0.406086
0.5787	9.5417	-0.04175	-0.203872	0.244765	-0.369975
0.11108	9.5726	0.25478	-0.219283	0.273947	-0.316062
-0.030972	9.73	0.29404	-0.233665	0.298661	-0.280038
0.010781	9.6557	0.36383	-0.250455	0.325521	-0.239145
-0.032009	9.6512	0.47971	-0.255499	0.348979	-0.214012
-0.42811	9.8063	0.086411	-0.273039	0.328157	-0.202092
0.18023	9.6424	0.61279	-0.283389	0.252793	-0.201062
-0.18045	9.9145	0.1859	-0.2888	0.227067	-0.213716
0.12592	9.5224	0.1571	-0.313985	0.216124	-0.221273
0.051904	9.6777	0.3977	-0.345645	0.204535	-0.229005
0.21566	9.4531	0.5	-0.352382	0.191812	-0.231483
-0.50652	9.5933	0.83496	-0.342905	0.187955	-0.243631
-0.44703	9.5769	0.63369	-0.338227	0.195163	-0.222826
-0.54329	9.5426	0.90878	-0.32793	0.164372	-0.184603
-0.88547	9.813	1.0142	-0.31669	0.109701	-0.154655
-0.26758	9.4785	1.0973	-0.290475	0.0681638	-0.11899
-0.67601	9.6755	1.0823	-0.261555	0.0523965	-0.0951204
-0.24364	9.4712	1.221	-0.235899	0.0615752	-0.0828089
-0.44568	9.4707	1.3187	-0.21485	0.0455217	-0.0736529
-0.43287	9.5176	1.2389	-0.184499	0.0315538	-0.0741555
-0.52044	9.4225	1.3172	-0.165759	0.0112336	-0.0739164
-0.558	9.5585	1.2908	-0.13989	-0.00224572	-0.0723561
-0.54361	9.504	1.458	-0.100877	-0.0175161	-0.0747874
-0.46783	9.464	1.5492	-0.0582521	-0.0595402	-0.0848335
-0.64517	9.7245	1.4717	-0.0145623	-0.104804	-0.107826
-0.31185	9.552	1.2861	0.0256459	-0.135279	-0.139354
0.053117	9.4382	1.0508	0.0475532	-0.143134	-0.171091
-0.69867	9.7473	1.0593	0.0483753	-0.129029	-0.196925
-1.389	9.8272	1.21	0.0460104	-0.108132	-0.159561
-1.1564	9.5851	1.0861	0.0342695	-0.116012	-0.0687852
-1.2977	9.5828	1.0124	0.0268222	-0.126481	0.0279497
-0.6462	9.4646	0.99872	0.00718552	-0.100922	0.0980666
0.0018774	9.422	0.81854	-0.0116653	-0.0289184	0.118782
-0.17867	9.5362	0.85479	-0.0285867	0.0162228	0.0941466
-0.16503	9.5682	0.90503	-0.0419787	0.0210522	0.0518712
-0.60929	9.5708	0.97824	-0.0521801	0.0193086	0.0216002
-0.65547	9.5585	0.92855	-0.0787824	0.0164106	0.0114515
-0.66129	9.627	1.1035	-0.111354	0.0336203	0.0235305
-0.79846	9.5203	1.2976	-0.128071	0.0395998	0.0381564
-0.70704	9.5761	1.2219	-0.13439	0.0358438	0.0531069
-0.65826	9.4906	1.2755	-0.13404	0.0485516	0.0695357
-0.57958	9.5147	1.2739	-0.120817	0.0663609	0.0784962
-0.56957	9.4643	1.2908	-0.109191	0.0694589	0.0887325
-0.4168	9.4684	1.3292	-0.098084	0.05924	0.0968466
-0.39194	9.5789	1.1637	-0.0846293	0.0430747	0.0965551
-0.29132	9.4678	1.254	-0.0687538	0.0224153	0.0864968
-0.36179	9.4991	1.3016	-0.0588001	0.00443506	0.0761138
-0.41112	9.5102	1.1684	-0.0540144	0.00491328	0.0686665
-0.33264	9.485	1.1819	-0.0553601	0.00980927	0.0602348
-0.44203	9.5165	1.2558	-0.057924	-0.000101508	0.0508938
-0.44415	9.5126	1.2544	-0.0620168	-0.00752987	0.0467469
-0.45725	9.5022	1.191	-0.0627516	-0.0226142	0.0459371
-0.33566	9.495	1.2423	-0.06157	-0.0446979	0.0404934
-0.22031	9.6169	1.1773	-0.0581666	-0.0687956	0.0342381
-0.28398	9.5612	1.111	-0.0482339	-0.103496	0.0301575
-0.41537	9.5702	1.2538	-0.0342835	-0.138469	0.0217538
-0.57304	9.4746	1.5802	-0.0197117	-0.137902	0.0270631
-0.55383	9.309	1.6793	-0.0229074	-0.100493	0.0395055
-0.37578	9.4521	1.4128	-0.0393589	-0.0494539	0.0418966
-0.32834	9.5662	1.2854	-0.0518223	-0.00816308	0.047939
-0.28185	9.6467	1.2817	-0.0467085	-0.00748834	0.0386538
-0.29964	9.5597	1.3371	-0.0379487	-0.0149636	0.0291261
-0.32681	9.4407	1.3229	-0.0279549	-0.0172538	0.022438
-0.36136	9.3947	1.502	-0.0184935	-0.00978606	0.0185441
-0.38074	9.4345	1.5173	-0.0225758	-0.0106486	0.0170852
-0.33916	9.4464	1.3566	-0.0219667	-0.016659	0.0157598
-0.37848	9.4079	1.3754	-0.0176418	-0.0270666	0.0118075
-0.23453	9.6048	1.2702	-0.0116523	-0.0486476	0.0202563
-0.22054	9.6602	1.3108	0.00273441	-0.0642526	0.0280562
-0.32732	9.4472	1.4203	0.0245341	-0.0890188	0.0122983
-0.21488	9.4913	1.414	0.0351335	-0.0936666	0.00974609
-0.27124	9.4759	1.3244	0.0320704	-0.0840917	0.011202
-0.20191	9.5378	1.2437	0.0369486	-0.0867394	0.0043422
-0.14982	9.5592	1.196	0.0421096	-0.0949948	-0.0103449
-0.20361	9.5432	1.2078	0.0460348	-0.10403	-0.0241746
-0.17682	9.6032	1.2283	0.0489216	-0.102193	-0.0371074
-0.23679	9.582	1.1816	0.0431602	-0.0949808	-0.0407046
-0.31794	9.5765	1.1822	0.0356047	-0.0915128	-0.0422562
-0.26395	9.5705	1.0938	0.025405	-0.0778155	-0.0443226
-0.28695	9.5427	1.0946	0.0105208	-0.0640291	-0.0424813
-0.29799	9.5918	1.1167	-0.00595454	-0.0492794	-0.0402839
-0.26966	9.5812	1.1398	-0.0238464	-0.0404375	-0.0367078
-0.27102	9.5398	1.2026	-0.0387236	-0.0362732	-0.0362889
-0.21647	9.5589	1.1834	-0.0515535	-0.0313793	-0.0373012
-0.22885	9.6233	1.1398	-0.0609172	-0.0246231	-0.0376206
-0.3499	9.5413	1.1785	-0.0666035	-0.015521	-0.037364
-0.30087	9.5355	1.2291	-0.0680242	-0.00753773	-0.0365891
-0.33525	9.5714	1.2785	-0.0691691	0.000653486	-0.03402
-0.42336	9.5113	1.304	-0.0686106	0.00939755	-0.0276914
-0.37741	9.5251	1.3065	-0.0652072	0.0157518	-0.0205547
-0.34089	9.5245	1.3619	-0.0630762	0.0200102	-0.0144
-0.33424	9.4877	1.3258	-0.0560774	0.0227469	-0.0114068
-0.28092	9.5282	1.3097	-0.0491153	0.0241868	-0.00865963
-0.32998	9.5377	1.3099	-0.0424778	0.0278223	-0.00462687
-0.35499	9.5002	1.2806	-0.035205	0.0249355	-0.00407011
-0.3562	9.5718	1.3579	-0.030922	0.0255185	-0.00166426
-0.39602	9.5704	1.281	-0.0253771	0.0243159	-0.00190084
-0.38509	9.5551	1.2529	-0.0218969	0.0237627	-9.00712e-05
-0.39285	9.5425	1.3148	-0.0188705	0.0200852	-0.00189822
-0.38463	9.5039	1.2865	-0.01589	0.0198898	-0.00164768
-0.37247	9.5226	1.2633	-0.0127749	0.0206176	-0.00112172
-0.35041	9.5191	1.3128	-0.0131247	0.0226893	-0.00177605
-0.37014	9.5571	1.3231	-0.010858	0.024651	-0.00118674
-0.33115	9.5822	1.2639	-0.0108223	0.0256214	0.00104605
-0.32945	9.5941	1.2304	-0.0114122	0.0232181	0.00318941
-0.34488	9.5616	1.2347	-0.0130245	0.0221325	0.00312746
-0.42305	9.53	1.2626	-0.0162005	0.026049	0.00452285
-0.42842	9.6057	1.2365	-0.0191114	0.0270456	0.00640466
-0.44629	9.5392	1.2285	-0.022904	0.0275361	0.00727069
-0.38911	9.5273	1.2572	-0.0257436	0.0273371	0.00808262
-0.36463	9.5864	1.236	-0.0285623	0.0288451	0.00585366
-0.36684	9.5579	1.2088	-0.03158	0.0295903	0.00596606
-0.36444	9.5975	1.2018	-0.0322711	0.0241903	0.00680085
-0.31385	9.5579	1.2693	-0.0331682	0.0238587	0.00661497
-0.37252	9.5396	1.2163	-0.0329902	0.0247331	0.00643835
-0.35676	9.5591	1.2601	-0.0327354	0.0275273	0.00526601
-0.36458	9.5541	1.285	-0.0317022	0.0304787	0.00586919
-0.4028	9.4925	1.3239	-0.03206	0.0312711	0.00527037
-0.35952	9.5111	1.3091	-0.0305939	0.0329239	0.00609713
-0.39544	9.4692	1.2087	-0.0286915	0.0318069	0.00548784
-0.38634	9.4847	1.2595	-0.0269933	0.031751	0.00433051
-0.39018	9.5386	1.2737	-0.025672	0.0325434	0.0034554
-0.33631	9.5659	1.2643	-0.0234433	0.0326603	0.00190782
-0.31644	9.5699	1.2216	-0.0224746	0.0340828	0.00120929
-0.3133	9.555	1.2591	-0.0225846	0.0344092	0.00256965
-0.38485	9.5557	1.2991	-0.0218515	0.0318837	0.00369992
-0.40726	9.5191	1.3198	-0.0222268	0.0310093	0.00537439
-0.43603	9.5195	1.2204	-0.0207939	0.0296811	0.00690068
-0.42359	9.5186	1.2144	-0.0198426	0.0256267	0.00797895
-0.41055	9.558	1.2364	-0.0187675	0.0291679	0.014219
-0.41743	9.5475	1.1983	-0.0167079	0.0335278	0.0193348
-0.29426	9.5493	1.1789	-0.0173542	0.0364844	0.0183417
-0.35113	9.5689	1.2547	-0.0183504	0.0403415	0.0173564
-0.36686	9.5967	1.2543	-0.016729	0.0384601	0.0147061
-0.33269	9.5412	1.3599	-0.0158956	0.0330792	0.014116
-0.42907	9.5425	1.3329	-0.0139762	0.0266826	0.012964
-0.39785	9.5661	1.2942	-0.0134027	0.0240681	0.0141653
-0.35491	9.5741	1.271	-0.0107327	0.0414969	0.0205879
-0.39404	9.5756	1.1927	-0.00772657	0.0701395	0.0324404
-0.35963	9.5637	1.232	-0.00203593	0.103589	0.0499618
-0.43	9.4711	1.1976	0.00125547	0.118298	0.0591143
-0.27045	9.6114	1.1623	-0.00429403	0.0825104	0.0443052
-0.3169	9.6296	1.1719	0.00639489	0.125161	0.0639366
-0.4479	9.4511	1.2468	0.0319203	0.176959	0.0957767
-0.16957	9.5787	1.207	0.0308853	0.156504	0.0763826
-0.36241	9.6552	1.2289	0.0183417	0.173597	0.0638354
-0.4173	9.5216	1.1902	0.0252881	0.193382	0.0636906
-0.36382	9.4856	1.2406	0.0223612	0.198043	0.0590201
-0.36138	9.5408	1.1887	0.0137712	0.18141	0.0500665
-0.30085	9.5044	1.1271	0.0248779	0.161382	0.0372418
-0.31002	9.5034	1.0827	0.0236824	0.128713	0.0309255
-0.17101	9.5461	1.0249	0.0276792	0.118627	0.0238656
-0.21583	9.5613	1.0608	0.0319919	0.112089	0.0225147
-0.24873	9.5718	1.0057	0.0355489	0.111778	0.0217835
-0.27679	9.6374	1.0189	0.0371005	0.119871	0.0214972
-0.31454	9.5907	0.93937	0.0285361	0.104629	0.0199352
-0.27412	9.622	0.98375	0.0312815	0.0960315	0.0129774
-0.3008	9.6126	1.1272	0.0255569	0.0816378	0.00823115
-0.41824	9.5362	0.93248	0.0298224	0.0734452	0.00469284
-0.66284	9.4384	0.87514	0.0346291	0.0444291	0.00129784
-0.74976	9.4349	1.0944	0.0241344	-0.0767561	-0.00837793
-0.33169	9.5813	1.1177	0.0224606	-0.172109	-0.0270037
0.020199	9.5638	0.98045	0.0206839	-0.182352	-0.0312362
-0.12255	9.5963	0.79606	0.0360184	-0.126184	-0.0246423
-0.074049	9.5152	0.80865	0.0475271	-0.0622315	-0.0239407
-0.11766	9.5559	0.89171	0.0447241	-0.0132661	-0.0179193
-0.46592	9.5714	0.80136	0.0414044	-0.0038954	-0.01849
-0.42119	9.613	0.85641	0.0393554	0.0145971	-0.0352993
-0.3977	9.4538	0.83689	0.0338192	0.0148231	-0.0447991
-0.32786	9.4716	0.66101	0.0310895	-0.00488797	-0.0499566
-0.15057	9.5655	0.70553	0.0391425	0.0106072	-0.0480611
0.39225	9.4494	1.0877	0.0527997	-0.0233769	-0.0412945
0.9571	9.4291	1.4776	0.035507	-0.0684326	-0.0399227
0.33579	9.339	1.0525	-0.00360009	-0.0835943	-0.0774909
-0.33595	9.7886	0.15362	-0.00249093	0.0674308	-0.130788
-0.96562	10.037	0.67681	0.00407953	0.255185	-0.15373
-0.75311	9.7086	0.90531	-0.0206263	0.192196	-0.169117
-0.81419	9.9348	0.8541	-0.0219754	0.192911	-0.153559
-0.77523	9.7123	1.1961	-0.0177448	0.183923	-0.152442
-0.90415	9.6919	1.1921	0.014965	0.119314	-0.134657
-0.78867	9.6761	0.95157	0.0566569	0.0806604	-0.113022
-0.61433	9.6643	0.71867	0.0851965	0.0582521	-0.0821352
-0.73982	9.5872	0.82611	0.0954468	0.0649873	-0.0595175
-0.63431	9.645	0.61169	0.0968274	0.0708063	-0.0340671
-0.69725	9.6402	0.65343	0.0807232	0.070897	-0.00684379
-0.69561	9.6485	0.53784	0.0654603	0.0639524	0.0214675
-0.95561	9.6673	0.65349	0.0526967	0.0474782	0.0461448
-0.3995	9.4712	0.42263	0.0464013	0.0283249	0.0783531
-0.85584	9.6863	0.32427	0.0550547	-0.00255691	0.0980805
-1.3458	9.8223	0.84538	0.0456247	-0.0133582	0.121042
-0.18767	9.4109	0.44412	0.0394497	0.0217206	0.181881
-0.88215	9.6107	0.67225	0.0270578	0.00598683	0.222599
-0.40649	9.6051	0.72379	0.0346849	-0.020265	0.250629
-0.35528	9.5583	0.3963	0.0795085	-0.0579589	0.268362
-0.54018	9.5209	0.60184	0.113897	-0.161155	0.260997
-0.63928	9.6327	0.61358	0.140715	-0.253282	0.268851
-0.6034	9.7649	0.56608	0.156013	-0.286461	0.295833
-0.25175	9.6601	0.53281	0.148208	-0.288992	0.319535
-0.24682	9.7085	0.60828	0.130989	-0.267262	0.341177
0.021097	9.6318	0.36498	0.129809	-0.196594	0.366065
0.30927	9.6204	0.19874	0.122114	-0.163103	0.354825
0.34169	9.5947	0.20186	0.113446	-0.144969	0.327947
-0.12758	9.7793	0.40082	0.0952234	-0.0986739	0.319552
0.48802	9.6301	0.16323	0.0787615	-0.0841353	0.340008
0.23972	9.6634	0.14437	0.069328	-0.089682	0.344947
0.094937	9.7987	0.46997	0.0648652	-0.0857044	0.345715
0.60242	9.659	0.15575	0.0544054	-0.103584	0.355314
0.25043	9.7705	0.16715	0.0650467	-0.0817285	0.369992
0.58513	9.7692	0.26842	0.0489443	-0.0574126	0.393572
0.8082	9.6753	0.11695	0.044204	-0.0180624	0.409559
0.81633	9.5971	0.16455	0.0622018	0.0270386	0.409524
0.79446	9.6796	0.38331	0.0601702	0.0138687	0.392734
1.393	9.6164	0.039018	0.0783513	-0.00453122	0.370359
0.9574	9.6692	0.023901	0.0745482	-0.00374583	0.347216
1.1217	9.5926	-0.20292	0.0643782	-0.0565609	0.321559
1.14	9.5904	-0.050181	0.0540354	-0.107106	0.304804
1.0671	9.7453	-0.049663	0.0419664	-0.153722	0.286374
1.0359	9.7773	0.098676	0.0421427	-0.157921	0.277472
1.5241	9.6436	0.18254	0.0387062	-0.149016	0.277822
1.5085	9.6064	0.0026816	0.0642508	-0.146266	0.270945
1.5832	9.5925	-0.075801	0.0736197	-0.134682	0.240437
1.5587	9.6197	-0.03923	0.0833482	-0.135893	0.211167
1.5418	9.6303	-0.14697	0.0915076	-0.169449	0.184673
1.4027	9.7119	-0.10489	0.0974801	-0.220557	0.170941
1.5292	9.713	-0.12824	0.100463	-0.283075	0.175737
1.3011	9.7378	-0.21132	0.118606	-0.321385	0.197659
1.5895	9.6879	-0.30017	0.134279	-0.357182	0.220871
1.8614	9.6036	-0.42276	0.142482	-0.351143	0.22869
1.8884	9.6275	-0.3935	0.130017	-0.314177	0.20834
1.9616	9.6124	-0.39661	0.113996	-0.27482	0.165101
2.1047	9.5494	-0.45174	0.0849364	-0.228499	0.0999149
2.2257	9.5307	-0.51916	0.0553776	-0.160127	0.0261189
1.8754	9.6141	-0.43193	0.0342189	-0.0726877	-0.0507786
1.8434	9.682	-0.46464	0.0170198	-0.0316236	-0.103399
1.6174	9.6559	-0.41841	0.00257331	-0.0126161	-0.120894
1.6351	9.6198	-0.44007	0.0017853	0.00196751	-0.121548
1.5397	9.6563	-0.46951	-0.000737402	0.00820689	-0.107003
1.5198	9.633	-0.58709	0.00987979	0.00466963	-0.0786201
1.432	9.6181	-0.44818	0.0229354	0.0112799	-0.0472269
1.5192	9.6597	-0.42364	0.0256214	0.00301261	-0.0177186
1.7426	9.6856	-0.53643	0.0357321	-0.0161494	0.0166218
1.616	9.6514	-0.4297	0.030929	-0.0161513	0.0420799
1.7995	9.6037	-0.54659	0.0147658	-0.00143459	0.0369207
1.7978	9.5932	-0.55987	0.00115956	0.0237504	0.0116946
1.7006	9.6679	-0.65252	-0.0128571	0.0502864	-0.0218463
1.6124	9.6777	-0.61132	-0.0270561	0.0558366	-0.0445303
1.6452	9.6536	-0.58624	-0.0294716	0.0434604	-0.0503789
1.46	9.6624	-0.48844	-0.0258571	0.0406173	-0.0371476
1.488	9.699	-0.47273	-0.0238063	0.0340688	-0.0166396
1.4859	9.7402	-0.4796	-0.0277246	0.0219842	-0.00224484
1.6126	9.6775	-0.50137	-0.0239529	0.0107483	0.00814336
1.6378	9.6612	-0.58148	-0.0282866	0.00512132	0.0135363
1.6259	9.6302	-0.58253	-0.0345785	0.000701518	0.0181567
1.6466	9.6523	-0.537	-0.0439125	0.00501154	0.0206717
1.6403	9.6935	-0.55286	-0.0478709	0.0121986	0.0191183
1.5427	9.5947	-0.59335	-0.0486127	0.0111109	0.0117019
1.535	9.6539	-0.56847	-0.0489373	0.00971799	0.00761749
1.5766	9.6444	-0.47622	-0.0461692	0.0105753	0.00826815
1.529	9.6385	-0.56046	-0.0416558	0.0185895	0.00973597
1.6316	9.6535	-0.50308	-0.0400099	0.0179909	0.0149898
1.6375	9.6582	-0.54917	-0.0358944	0.0212633	0.0183626
1.5981	9.7036	-0.53626	-0.0333724	0.0305851	0.0172379
1.6428	9.6947	-0.48212	-0.032423	0.0304089	0.0170271
1.5821	9.6747	-0.46895	-0.0309342	0.0321647	0.0160658
1.6272	9.6473	-0.5431	-0.0338838	0.0313322	0.0136644
1.5616	9.6446	-0.51587	-0.0361475	0.0308435	0.0119646
1.5637	9.6629	-0.5526	-0.0373972	0.0266599	0.0107725
1.534	9.6619	-0.53158	-0.0373204	0.0234118	0.0101894
1.6166	9.6252	-0.51862	-0.038577	0.018888	0.0109005
1.6208	9.6463	-0.52666	-0.0361336	0.0205059	0.014747
1.6762	9.7086	-0.56275	-0.0331944	0.0210207	0.0178268
1.6571	9.6414	-0.49533	-0.032786	0.0209108	0.0213681
1.6067	9.6059	-0.53969	-0.0329553	0.0184289	0.0245934
1.6855	9.6442	-0.54466	-0.0374757	0.0163663	0.0191777
1.6255	9.6664	-0.47609	-0.0403258	0.0206333	0.0191759
1.5691	9.66	-0.49017	-0.04016	0.0231151	0.0161209
1.5652	9.5944	-0.52379	-0.0384444	0.0248954	0.0156539
1.5876	9.6667	-0.5446	-0.0376991	0.022527	0.014924
1.6581	9.6161	-0.51967	-0.0379731	0.0235707	0.0129866
1.6438	9.6202	-0.468	-0.0391949	0.0189857	0.0127486
1.7041	9.6654	-0.55607	-0.0399366	0.0155432	0.0118822
1.6618	9.6143	-0.50371	-0.0382314	0.0215688	0.0103554
1.6676	9.6846	-0.42284	-0.0375316	0.0243822	0.0121037
1.6286	9.6823	-0.4464	-0.0398267	0.0233892	0.0163108
1.6456	9.6243	-0.53719	-0.0389784	0.022143	0.0175947
1.5931	9.6275	-0.46978	-0.0402106	0.0182561	0.0158682
1.5803	9.6425	-0.45112	-0.0427326	0.0144571	0.0151173
1.5756	9.6746	-0.519	-0.0400623	0.0155434	0.0159427
1.6302	9.6191	-0.43228	-0.0374338	0.0186087	0.0165555
1.6747	9.6475	-0.3897	-0.0391582	0.0198758	0.0205373
1.7062	9.6604	-0.40519	-0.0408547	0.0265534	0.0203121
1.7124	9.6944	-0.46308	-0.0382087	0.025864	0.0179699
1.7276	9.7083	-0.46833	-0.0371999	0.0264609	0.0137349
1.678	9.6445	-0.48967	-0.0382035	0.0213716	0.010895
1.6692	9.6139	-0.45491	-0.0386416	0.020279	0.0104673
1.6209	9.6712	-0.47311	-0.0377497	0.025138	0.00941116
1.5948	9.6337	-0.4796	-0.0365053	0.0281906	0.0086961
1.6588	9.6392	-0.46363	-0.0321053	0.0302483	0.005532
1.6968	9.6166	-0.50268	-0.0315678	0.0318313	0.00338123
1.6992	9.6526	-0.46708	-0.0319046	0.0367287	0.000586396
1.7976	9.6653	-0.54845	-0.0310023	0.044005	-0.00634427
1.9161	9.6253	-0.46195	-0.0289637	0.0480559	-0.020258
1.6546	9.6627	-0.30917	-0.0320634	0.0609102	-0.0417204
1.6221	9.6726	-0.47975	-0.0337808	0.0634305	-0.0515116
1.5152	9.6928	-0.56865	-0.0351771	0.0868284	-0.046253
1.5792	9.6616	-0.48704	-0.040914	0.107317	-0.0381372
1.5411	9.6339	-0.44119	-0.0445443	0.109053	-0.0267995
1.6401	9.5472	-0.45964	-0.0425372	0.158549	-0.0254242
1.7235	9.5739	-0.47926	-0.0398633	0.208776	-0.0451813
1.9114	9.6336	-0.60174	-0.0489931	0.28585	-0.0746076
1.8476	9.6702	-0.57177	-0.0534437	0.305572	-0.108601
1.7141	9.7265	-0.54281	-0.0735813	0.291383	-0.148144
1.5097	9.756	-0.56361	-0.101039	0.273458	-0.175702
1.3431	9.6503	-0.27855	-0.136473	0.255185	-0.189613
1.1897	9.748	-0.29573	-0.162073	0.247488	-0.180519
1.1369	9.6635	-0.2467	-0.161748	0.229755	-0.152484
1.0991	9.6372	-0.11964	-0.146367	0.212354	-0.116845
1.0996	9.6933	-0.2082	-0.133832	0.218777	-0.0702739
1.1611	9.6524	-0.22195	-0.130401	0.238429	-0.0166751
1.1306	9.7272	-0.16522	-0.130441	0.249058	0.0343551
1.0517	9.7202	-0.17722	-0.142023	0.209649	0.0809466
1.1449	9.7645	-0.039035	-0.143157	0.174521	0.11053
1.4035	9.6935	-0.13173	-0.14618	0.148915	0.129814
1.1298	9.7326	-0.11336	-0.147519	0.121609	0.153193
1.2488	9.6757	0.0056345	-0.148308	0.083603	0.180048
1.5087	9.6621	-0.03451	-0.152306	0.0890764	0.207083
1.2361	9.6888	0.13112	-0.153334	0.116401	0.228795
1.7716	9.6084	0.13207	-0.156926	0.14726	0.23075
1.6988	9.7335	0.018634	-0.176907	0.192772	0.214466
1.592	9.7713	0.10259	-0.183312	0.195686	0.184691
2.1531	9.6313	0.28203	-0.166716	0.14826	0.134279
1.6061	9.5302	0.10068	-0.151318	0.122759	0.0981503
1.7208	9.6116	0.20604	-0.145093	0.11197	0.0693629
1.8874	9.5821	0.15676	-0.133307	0.137701	0.0477016
2.182	9.4064	0.055232	-0.127535	0.22808	0.0241047
1.7833	9.6395	0.20965	-0.126481	0.320268	0.00922633
1.8123	9.7135	0.40172	-0.134324	0.41092	0.0103296
1.8479	9.7094	0.083559	-0.144662	0.514261	-0.0043916
1.8747	9.5886	0.045829	-0.156558	0.639768	-0.0346238
1.8813	9.556	-0.032014	-0.17077	0.677676	-0.0863606
1.7342	9.6782	0.05001	-0.152383	0.631006	-0.163015
1.371	9.7036	1.1023	-0.133704	0.574545	-0.254713
2.6226	9.1363	0.49903	-0.142431	0.416628	-0.346116
1.4151	9.5554	0.81849	-0.145944	0.387393	-0.409367
1.6168	9.5235	0.49914	-0.159846	0.325556	-0.481292
0.93192	9.5454	0.2091	-0.156345	0.277577	-0.530406
1.4236	9.3827	0.69178	-0.156228	0.255726	-0.564963
0.33947	9.8499	0.49228	-0.160734	0.198863	-0.551088
0.88759	9.5394	0.48358	-0.156868	0.18141	-0.52969
0.17269	9.5982	0.74573	-0.16984	0.138822	-0.481955
0.32739	9.569	1.3023	-0.165607	0.0771662	-0.412212
0.15425	9.5407	1.149	-0.124264	-0.0103575	-0.33711
-0.47301	9.7756	0.91984	-0.0961066	-0.0899909	-0.26337
0.18587	9.6336	1.1809	-0.0641443	-0.148178	-0.178233
-0.17027	9.8156	0.85759	-0.0390064	-0.1775	-0.110835
0.083563	9.787	1.0147	-0.0225339	-0.189194	-0.0649228
0.20267	9.6887	0.83538	-0.0143937	-0.243508	-0.0464345
1.0289	9.5168	0.42478	0.000564247	-0.227242	-0.0363378
0.50978	9.6366	0.83857	0.00658792	-0.125861	-0.0186384
0.56901	9.7463	0.4961	-0.0301401	-0.114366	-0.0308469
0.38851	9.7337	0.73348	-0.0364268	-0.0660764	-0.0396068
0.52693	9.6222	0.87254	-0.0450452	-0.0493056	-0.0489198
0.78204	9.6446	0.84159	-0.0545485	-0.054573	-0.069581
1.7743	9.2205	0.89181	-0.0684099	-0.0473595	-0.111469
1.0556	9.55	0.79817	-0.0854129	-0.0488622	-0.171475
-0.18552	9.9323	0.87205	-0.0978973	-0.0412456	-0.216246
0.043052	9.7598	0.99695	-0.0827024	-0.0300633	-0.220662
-0.4773	9.9325	0.90688	-0.0746722	-0.0448899	-0.206176
-0.4155	9.8562	1.1297	-0.043457	-0.0372052	-0.18497
-0.059789	9.7856	0.96001	-0.00624234	-0.0250647	-0.133889
0.25261	9.4443	0.71043	-5.40162e-05	0.0530667	-0.0682546
0.20802	9.588	0.78516	-0.0296636	0.100414	0.0024096
0.46549	9.5064	0.86996	-0.0481222	0.121615	0.0567843
0.084059	9.6459	0.74883	-0.0571386	0.0981067	0.0699458
0.33227	9.5484	0.76976	-0.062399	0.0626311	0.0568838
0.19322	9.6578	0.48336	-0.073515	0.0353412	0.0461849
0.15336	9.7156	0.61997	-0.0948255	0.0481117	0.0345052
0.2014	9.7171	0.71936	-0.119932	0.0540511	0.0368369
0.20837	9.7051	0.78555	-0.13187	0.0674186	0.0428897
0.20786	9.6295	0.97668	-0.134888	0.0843814	0.050344
0.21811	9.5436	0.93746	-0.120876	0.110371	0.0574754
0.085392	9.5863	1.1474	-0.105409	0.127856	0.0641269
0.23259	9.4971	1.0534	-0.0990649	0.0766025	0.0674954
0.4385	9.4756	1.1866	-0.0882875	0.0542797	0.0740578
0.26748	9.597	1.1374	-0.0839207	0.0403974	0.0797703
-0.050403	9.6878	0.83372	-0.0896349	0.0152753	0.0770231
0.5902	9.4124	0.88077	-0.092944	0.00536235	0.066251
0.45147	9.7076	0.7795	-0.0909648	-0.00689039	0.0543967
0.5418	9.5728	1.0317	-0.0988363	-0.0210277	0.0251659
0.40152	9.5613	0.91419	-0.091813	-0.0606484	0.00345261
0.34763	9.5443	1.0647	-0.0882438	-0.0957261	-0.0181933
0.17239	9.5899	1.0118	-0.0820113	-0.144489	-0.0326237
0.10639	9.5093	1.0967	-0.0763931	-0.21026	-0.0400605
0.050839	9.4518	1.1738	-0.0664412	-0.291278	-0.0432527
0.15869	9.5417	1.1695	-0.0538155	-0.341578	-0.042607
0.16702	9.4943	1.3829	-0.0283913	-0.327441	-0.0415336
0.17472	9.5642	1.3698	-0.0100775	-0.309482	-0.0333916
0.29916	9.5245	1.1878	-0.000417937	-0.294996	-0.02337
0.38171	9.5697	1.149	0.0114284	-0.267542	-0.0117202
0.40315	9.5398	1.1092	0.0265447	-0.227277	-0.00275081
0.43537	9.6892	1.1163	0.0343411	-0.178216	0.00357845
0.33766	9.6588	1.0451	0.0290842	-0.131858	0.0115858
0.34584	9.6654	0.97018	0.0195128	-0.105474	0.0150545
0.46408	9.6402	0.95296	0.00913139	-0.0750666	0.0174725
0.33151	9.6748	0.99532	-0.00157439	-0.0457189	0.0138066
0.38781	9.6491	0.8956	-0.0140691	-0.0456264	0.0113644
0.42301	9.7177	0.91463	-0.0280056	-0.0389662	0.0124779
0.36249	9.6979	1.0095	-0.045197	-0.0318819	0.0153078
0.39546	9.6439	0.96602	-0.0522604	-0.0258955	0.0149638
0.42183	9.6427	1.094	-0.0616433	-0.0150542	0.0192964
0.4172	9.6024	1.0359	-0.0666035	-0.00734417	0.0160787
0.44028	9.596	1.1591	-0.0693873	0.00588944	0.0134153
0.38619	9.5983	1.1656	-0.0640955	0.0166148	0.0031669
0.39398	9.6182	1.1564	-0.0567215	0.0270858	-0.00370219
0.35378	9.604	1.0994	-0.0523913	0.0332223	-0.011215
0.38254	9.5668	1.0906	-0.0459999	0.0357688	-0.0145864
0.3924	9.6244	1.181	-0.0441848	0.0336255	-0.0133958
0.34498	9.5795	1.0725	-0.0426419	0.0310983	-0.011001
0.36693	9.615	1.1126	-0.0403922	0.030531	-0.00736599
0.35898	9.6075	1.0289	-0.0425215	0.0319936	0.00236161
0.34846	9.6305	1.0448	-0.0442441	0.0292779	0.00618108
0.32464	9.6041	1.1053	-0.0434622	0.0291575	0.00968954
0.3199	9.5853	1.0911	-0.0423766	0.0307579	0.0117667
0.32485	9.5966	1.0575	-0.0392909	0.0286059	0.0117808
0.35311	9.5781	1.0861	-0.0373221	0.0315695	0.012303
0.39819	9.6056	1.1091	-0.0375577	0.0334562	0.0129526
0.42284	9.598	1.1691	-0.0348368	0.0323846	0.0131406
0.40089	9.6162	1.1128	-0.0338454	0.0318383	0.0108397
0.41393	9.6076	1.127	-0.0317318	0.0328628	0.00868127
0.42261	9.6291	1.2064	-0.0320774	0.0338402	0.00607793
0.36042	9.5683	1.118	-0.0332381	0.0319605	0.0045698
0.26943	9.6434	1.1278	-0.0339746	0.0343743	0.00376555
0.27172	9.6234	1.1107	-0.032992	0.0338978	0.00498379
0.36503	9.604	1.0907	-0.0335417	0.0334248	0.00675634
0.34407	9.6062	1.2092	-0.0329344	0.0302605	0.00932721
0.4206	9.4949	1.0956	-0.031573	0.0282639	0.0109514
0.45253	9.5712	1.2093	-0.0297788	0.0301122	0.012901
0.44942	9.5609	1.0879	-0.0288346	0.0323462	0.0120576
0.39481	9.6081	1.1572	-0.0253352	0.0354721	0.0109891
0.38111	9.6569	1.1446	-0.0261607	0.0347896	0.00870012
0.35999	9.6266	1.1265	-0.0247976	0.0336098	0.00736791
0.34338	9.6126	1.1448	-0.0244922	0.0339449	0.00609591
0.30297	9.5678	1.1248	-0.0245742	0.0323148	0.00409035
0.3386	9.5856	1.0444	-0.0256563	0.0318819	0.00438654
0.31772	9.5831	1.1267	-0.026241	0.032135	0.00481624
0.38289	9.6158	1.1496	-0.0278677	0.0336011	0.0061666
0.41434	9.5645	1.1552	-0.0289428	0.0329431	0.00745325
0.39326	9.6546	1.082	-0.0304874	0.0329728	0.00757333
0.35613	9.5603	1.1029	-0.0309552	0.0325033	0.00788365
0.33491	9.6265	1.1341	-0.031395	0.0336761	0.0083062
0.30227	9.6293	1.117	-0.03084	0.0334876	0.0100154
0.33018	9.6003	1.0727	-0.0308539	0.0342015	0.00785485
0.31942	9.5566	1.1082	-0.0302797	0.0324963	0.00853222
0.3063	9.5716	1.107	-0.0296968	0.0297823	0.00662894
0.35295	9.5914	1.1323	-0.0286304	0.031669	0.00508973
0.41428	9.6197	1.0657	-0.0274802	0.0325783	0.00304734
0.43037	9.6441	1.1192	-0.0267	0.0336116	0.00389069
0.44178	9.6415	1.1049	-0.0283703	0.0328366	0.0035603
0.38756	9.6116	1.1843	-0.027475	0.0318418	0.00332433
0.3803	9.6265	1.0852	-0.0279549	0.0313409	0.00569309
0.36001	9.6449	1.0582	-0.0285466	0.0307754	0.00891951
0.33791	9.6044	1.1692	-0.0265325	0.03036	0.0106381
0.36105	9.5836	1.1003	-0.0272167	0.0315311	0.00941937
0.29539	9.5854	1.1153	-0.0265325	0.0299464	0.00908234
0.37221	9.5902	1.1292	-0.0266791	0.0302012	0.0102652
0.36656	9.6223	1.0859	-0.0265883	0.0319919	0.00938167
0.43138	9.6159	1.1341	-0.025974	0.0393781	0.0132258
0.434	9.6389	1.1238	-0.0249408	0.0458254	0.0169903
0.51663	9.7794	1.1084	-0.0229336	0.070541	0.0305834
0.35567	9.7071	1.1137	-0.01617	0.155559	0.0729949
0.30404	9.7097	1.1542	-0.0120278	0.183033	0.0852628
0.23113	9.7375	1.1149	-0.00659263	0.164047	0.0902318
0.23364	9.7501	1.0144	0.0155875	0.161778	0.103933
0.32209	9.7968	1.125	0.0412561	0.189194	0.112429
0.22463	9.6563	1.298	0.0530091	0.199264	0.0977768
0.30441	9.589	1.2035	0.058657	0.197292	0.0751434
0.24326	9.3524	1.1418	0.0636364	0.237155	0.0765624
-0.3873	9.355	0.97814	0.0784909	0.108299	0.0437624
0.16043	9.5794	1.5362	0.090539	-0.128543	-0.0370062
0.55085	9.2919	1.4553	0.0802415	-0.29222	-0.0661427
1.0021	9.4446	1.2222	0.0736267	-0.32889	-0.0615176
1.3261	9.567	0.92508	0.0516757	-0.278328	-0.0334161
1.0853	9.6296	0.56996	0.0409925	-0.200172	0.00435896
0.63632	9.7569	0.51822	0.0584144	-0.102768	0.018202
0.26753	9.7113	0.57433	0.0626434	-0.0364163	0.00791646
0.58465	9.6071	0.49607	0.0656279	0.0530248	0.00224554
0.41412	9.566	0.53176	0.0476353	0.124802	0.0164354
0.48488	9.4185	0.32767	0.0402979	0.144969	0.0246964
0.55914	9.6529	0.89701	0.0299027	0.166942	0.0344057
0.42732	9.6355	1.126	-0.00374862	0.0992831	0.0203296
0.33708	9.6156	1.1465	-0.0193697	0.0322624	-0.0227504
0.35934	9.5817	0.9005	-0.0408372	-9.04534e-05	-0.0493579
0.43481	9.7661	0.48306	-0.0492532	0.0376293	-0.0625805
0.070445	9.8696	0.29195	-0.0426698	0.116995	-0.0685181
0.49988	9.6604	0.41671	-0.0255028	0.145332	-0.0833342
2.1492	8.9965	1.3691	0.00358072	0.112616	-0.101137
2.111	8.8944	1.5861	0.0175755	0.0431986	-0.107992
-0.12513	9.9951	0.19375	-0.0286478	0.12858	-0.137979
0.75515	9.663	0.39948	-0.0173899	0.280562	-0.202528
-0.075511	9.8806	0.68195	-0.0334457	0.32121	-0.228394
0.13052	9.7281	1.0076	-0.06904	0.379522	-0.259478
0.17261	9.5949	1.0845	-0.0495621	0.314037	-0.279445
-0.087973	9.5124	1.3167	-0.00766008	0.285379	-0.28126
-0.24471	9.5762	1.2876	0.055292	0.196123	-0.264295
-0.44502	9.7399	1.1421	0.116026	0.114783	-0.230174
-0.15919	9.8991	0.78585	0.148161	0.0731014	-0.196751
-0.19331	9.8184	0.75854	0.13526	0.114951	-0.17921
-0.35253	9.7306	0.53101	0.120173	0.132245	-0.16485
-0.33036	9.7248	0.5307	0.0914849	0.141522	-0.149549
-0.2911	9.713	0.53493	0.0705235	0.118194	-0.127814
-0.36829	9.6806	0.44667	0.0565085	0.112185	-0.10686
-0.35648	9.5797	0.43807	0.0561071	0.112914	-0.0881967
-0.26873	9.5839	0.33256	0.0639611	0.0747193	-0.0661009
-0.33523	9.5766	0.2976	0.0753494	0.0205373	-0.0501154
-1.1409	9.9938	0.85323	0.0755274	-0.00405353	-0.0271102
-0.23284	9.5123	0.74514	0.0508065	0.0182247	0.0358718
-0.5426	9.7542	0.62062	0.0520806	0.0312763	0.0865282
-0.12419	9.5669	0.46559	0.0506425	0.0325696	0.10773
-0.036466	9.5694	0.39684	0.0747542	0.00697154	0.108275
-0.36992	9.6708	0.46462	0.101955	-0.0357339	0.0985657
-0.48323	9.624	0.68392	0.109542	-0.0488361	0.113054
-0.33633	9.754	0.47746	0.127191	-0.0572869	0.131549
-0.31829	9.6269	0.53822	0.117368	-0.049131	0.158712
0.069067	9.7019	0.35037	0.119906	-0.0339205	0.179978
-0.055551	9.6185	0.27876	0.120738	-0.0494818	0.170794
-0.19646	9.7499	0.25026	0.127847	-0.0609015	0.159052
0.25721	9.6808	0.030446	0.133842	-0.0963596	0.147442
-0.10134	9.7306	0.28324	0.123212	-0.10295	0.140413
-0.22488	9.9125	0.29071	0.111884	-0.0914518	0.160357
-0.13674	9.6768	0.14234	0.0998887	-0.0760545	0.185197
-0.071454	9.6824	0.2024	0.0857655	-0.0602383	0.201638
0.041554	9.7326	0.1432	0.0685042	-0.0571421	0.226212
0.27128	9.7115	-0.035699	0.061001	-0.058184	0.242758
0.41713	9.7202	-0.003212	0.0667466	-0.0503231	0.246406
0.59039	9.6557	-0.23872	0.109036	0.0185546	0.244521
0.22355	9.6879	-0.056466	0.0916001	0.0466998	0.228394
0.3554	9.7635	-0.040064	0.062029	0.0171191	0.237853
0.2589	9.7386	-0.057884	0.0525344	-0.0171302	0.261433
0.29468	9.7115	0.13193	0.0331106	-0.0455164	0.298975
0.29886	9.8752	0.036182	0.0273895	-0.0696107	0.330705
0.53952	9.7166	0.052645	0.0266599	-0.0842278	0.348909
0.45117	9.6742	-0.043307	0.0448078	-0.0910207	0.3635
0.48686	9.7873	-0.097202	0.0426506	-0.10143	0.377829
0.75834	9.7158	-0.11768	0.037261	-0.112734	0.402071
1.1047	9.6331	-0.20136	0.0464397	-0.142162	0.412526
0.78054	9.7319	-0.13862	0.0424848	-0.202807	0.399977
1.2236	9.6024	-0.14227	0.0489827	-0.249128	0.386433
1.365	9.605	-0.20844	0.0486755	-0.274453	0.371458
1.2721	9.6676	-0.11353	0.0524873	-0.303879	0.343079
1.2137	9.7226	-0.24158	0.064366	-0.335644	0.320617
1.1913	9.7403	-0.14378	0.073974	-0.370725	0.334213
1.0905	9.7957	-0.16553	0.0914448	-0.418216	0.372087
1.4782	9.7111	-0.29194	0.113546	-0.476737	0.414376
1.4633	9.6934	-0.18488	0.157828	-0.515448	0.451377
2.2423	9.5433	-0.42952	0.177867	-0.530859	0.444116
2.7362	9.419	-0.82693	0.177675	-0.405615	0.370638
2.6564	9.4661	-0.92988	0.144731	-0.21197	0.221238
2.3635	9.6295	-0.96387	0.0844076	-0.0598788	0.0362348
1.9879	9.6564	-0.92111	0.0158123	0.00461622	-0.106512
1.5632	9.7283	-0.56098	-0.028016	0.0108764	-0.187902
1.4517	9.6325	-0.67113	-0.0566028	-0.0236492	-0.20539
1.5067	9.5438	-0.53806	-0.0678636	-0.0290754	-0.180554
1.6096	9.6163	-0.25887	-0.0674203	0.0522133	-0.168183
1.6388	9.5965	-0.2701	-0.0554299	0.0423312	-0.142665
1.5367	9.693	-0.44836	-0.0270439	0.0505186	-0.110233
1.4187	9.6637	-0.52437	-0.0015195	0.0514785	-0.0742184
1.4909	9.6511	-0.59528	-0.00432004	0.0263807	-0.037837
1.5612	9.6691	-0.56619	-0.0135842	0.0142925	-0.0152889
1.6318	9.6228	-0.67246	-0.0149161	0.00878442	-0.00841319
1.4622	9.6891	-0.5495	-0.0190328	0.0189613	-0.0139206
1.6623	9.6384	-0.6988	-0.0244852	0.019244	-0.0294036
1.4911	9.6342	-0.59717	-0.0223908	0.028105	-0.0403607
1.4826	9.6987	-0.50649	-0.0268257	0.0173479	-0.0433994
1.488	9.6504	-0.5094	-0.0288608	-0.00577721	-0.0325033
1.513	9.613	-0.44751	-0.033163	-0.00218114	-0.0241152
1.6649	9.7118	-0.5458	-0.0300162	0.0160745	-0.0162837
1.4589	9.6447	-0.50249	-0.0244364	0.0388126	-0.0124669
1.4098	9.6713	-0.49399	-0.0262218	0.03709	0.00123821
1.4174	9.6909	-0.51222	-0.02829	0.0373047	0.0142654
1.469	9.6301	-0.6163	-0.0304909	0.0339449	0.0214623
1.4878	9.6662	-0.63992	-0.034835	0.0340828	0.0200381
1.4858	9.6715	-0.57933	-0.0407028	0.0284209	0.0153163
1.5117	9.7059	-0.51419	-0.0442615	0.0239285	0.0132793
1.4666	9.7065	-0.53326	-0.0447572	0.0210539	0.0139471
1.5543	9.7072	-0.56714	-0.0458498	0.0124884	0.0171723
1.5314	9.6891	-0.48791	-0.0463228	0.00903731	0.0209317
1.486	9.6737	-0.52879	-0.0452005	0.00792187	0.0234537
1.4878	9.6706	-0.56485	-0.042518	0.0115597	0.0257907
1.5423	9.662	-0.58365	-0.0427012	0.0237278	0.0325975
1.4877	9.677	-0.56104	-0.0435721	0.0243473	0.0296252
1.4905	9.6377	-0.45972	-0.0381756	0.0189455	0.0254678
1.5105	9.6666	-0.53478	-0.0356396	0.00978728	0.0228341
1.5268	9.6812	-0.51335	-0.0340322	0.004249	0.0212372
1.5553	9.6367	-0.50933	-0.032416	0.00705619	0.0185738
1.6216	9.7256	-0.49628	-0.0297544	0.0147786	0.0175458
1.5781	9.6656	-0.51108	-0.0281818	0.032526	0.015346
1.5673	9.622	-0.50943	-0.0271521	0.0448567	0.0116096
1.5602	9.6625	-0.54511	-0.0260176	0.0407604	0.0107205
1.5294	9.6741	-0.58275	-0.0239704	0.0345505	0.0138872
1.5047	9.6632	-0.52996	-0.024459	0.0312571	0.0132996
1.5703	9.627	-0.58807	-0.0223646	0.0283564	0.0155532
1.5177	9.6445	-0.54066	-0.0245463	0.0391582	0.0186733
1.5919	9.6487	-0.55507	-0.0244974	0.0454152	0.0180676
1.5567	9.6377	-0.46978	-0.0261311	0.0562642	0.0181654
1.6059	9.6703	-0.44918	-0.0238447	0.0638878	0.0202371
1.5513	9.7467	-0.4696	-0.0196507	0.0550913	0.0186209
1.6031	9.6331	-0.53939	-0.0180764	0.0434814	0.0208672
1.5538	9.6453	-0.53086	-0.0175964	0.0371546	0.0245568
1.5692	9.6923	-0.57864	-0.0191934	0.0296584	0.0261136
1.6211	9.653	-0.52311	-0.0186139	0.0250141	0.0266529
1.5437	9.6683	-0.51053	-0.0181095	0.0244521	0.0293687
1.4954	9.6001	-0.5347	-0.0175528	0.0207031	0.0325294
1.6249	9.6862	-0.57528	-0.0170555	0.0169473	0.0346605
1.6528	9.6599	-0.58557	-0.018668	0.0127709	0.033999
1.6565	9.6262	-0.54194	-0.0191794	0.0171292	0.0248448
1.7508	9.654	-0.45245	-0.0230104	0.0175126	0.0120246
1.6639	9.7197	-0.51225	-0.0266006	0.0171124	-0.000109076
1.5749	9.6593	-0.50831	-0.0239791	0.0224083	-0.00212389
1.5732	9.6476	-0.47626	-0.0266372	0.0262114	-0.00102217
1.6027	9.5938	-0.45482	-0.025028	0.0412735	0.00597269
1.6016	9.6358	-0.42953	-0.0260944	0.0663819	0.0106266
1.7262	9.6818	-0.48344	-0.0266896	0.0858702	0.000351963
1.5753	9.6677	-0.71818	-0.036336	0.113619	-0.00903121
1.686	9.5574	-0.77796	-0.0519183	0.220121	0.00334772
1.6395	9.6151	-0.69449	-0.0855403	0.291994	0.00736703
1.6119	9.727	-0.5061	-0.11094	0.278991	-0.0124651
1.5792	9.6407	-0.42895	-0.12417	0.279096	-0.0331316
1.6134	9.6809	-0.44387	-0.130006	0.263457	-0.042127
1.5037	9.6853	-0.3675	-0.137467	0.238499	-0.0468673
1.4248	9.6853	-0.44727	-0.146552	0.229057	-0.0366519
1.6107	9.67	-0.41724	-0.161986	0.239197	-0.0217992
1.4847	9.7022	-0.40781	-0.169402	0.234852	-0.0229389
1.6475	9.6831	-0.43871	-0.178477	0.239756	-0.0362889
1.7626	9.7287	-0.23118	-0.190712	0.261555	-0.0650921
1.6065	9.6987	-0.36161	-0.200294	0.265238	-0.109291
1.437	9.6939	-0.1506	-0.204535	0.243351	-0.152924
1.4021	9.6401	-0.084975	-0.201324	0.200259	-0.188042
1.2119	9.6557	0.01916	-0.189089	0.191742	-0.2056
1.3126	9.652	0.010694	-0.169927	0.202388	-0.206664
1.3515	9.7058	0.18319	-0.156067	0.244398	-0.211447
1.3272	9.7621	0.0076051	-0.156071	0.316725	-0.207205
1.0241	9.6694	-0.09668	-0.152317	0.394549	-0.219353
1.7476	9.6544	-0.17172	-0.171431	0.411706	-0.260839
0.66234	9.8827	0.15334	-0.175301	0.429229	-0.304438
1.5993	9.4056	0.063744	-0.15983	0.421497	-0.347198
0.71894	9.5932	0.029654	-0.162937	0.377864	-0.32306
0.43559	9.6391	0.19798	-0.160935	0.357374	-0.279322
0.89144	9.7143	0.15795	-0.157031	0.385316	-0.230558
0.054351	9.9547	0.45134	-0.173065	0.416505	-0.174934
0.79134	9.5566	0.3713	-0.165721	0.382437	-0.162536
0.27574	9.7481	0.41062	-0.161986	0.316952	-0.153339
0.67681	9.5492	0.34875	-0.147648	0.255795	-0.182265
0.7699	9.6641	0.18759	-0.153765	0.186593	-0.221168
0.78209	9.6878	0.22075	-0.152058	0.128912	-0.259548
0.4057	9.7007	0.38198	-0.131074	0.10232	-0.282132
0.87857	9.5345	0.38606	-0.147765	0.0924675	-0.280963
-0.34157	9.7222	0.12278	-0.147877	0.0796882	-0.256895
0.64689	9.6652	0.99671	-0.126308	0.082589	-0.253108
0.48674	9.4814	0.59176	-0.125295	0.0307126	-0.23466
0.38927	9.5266	0.83472	-0.11453	0.027461	-0.217154
-0.34847	9.8021	0.55716	-0.114246	-0.0041469	-0.179106
0.35932	9.5307	0.8783	-0.0799413	0.0101838	-0.152554
0.126	9.7027	0.57643	-0.0691569	-0.0204535	-0.13672
-0.047501	9.7968	0.26526	-0.0651898	-0.00153854	-0.120998
0.016815	9.808	0.27229	-0.068752	0.00203889	-0.120911
-0.27567	9.8133	0.43998	-0.102213	0.031285	-0.117708
0.033635	9.7819	0.45854	-0.116082	0.0415231	-0.125943
0.55381	9.4833	0.74556	-0.118119	0.0601196	-0.134698
0.037781	9.557	0.89453	-0.124027	0.0669735	-0.136823
-0.10212	9.6091	0.90203	-0.123693	0.0410362	-0.135492
-0.11373	9.6234	0.87939	-0.106704	0.026817	-0.125266
0.37588	9.5864	1.0609	-0.0732061	0.0056875	-0.136347
-0.1374	9.6776	0.91187	-0.0388615	-0.0191707	-0.151182
0.432	9.5995	0.80198	0.00243718	-0.0192231	-0.159261
-0.24266	9.8058	0.58611	0.0149234	-0.0376136	-0.175894
-1.0117	9.8425	0.47626	0.00896174	0.0111759	-0.141632
-0.73124	9.7418	0.54649	-0.0157457	0.0403607	-0.0716178
-0.45151	9.6612	0.67122	-0.0327912	0.0450592	0.0149229
0.29033	9.3897	0.85744	-0.0372331	0.0489094	0.0681342
-0.13682	9.5742	0.4579	-0.0327075	0.0562572	0.094075
0.13255	9.6678	0.73412	-0.0351073	0.0475375	0.081636
0.12507	9.6888	0.63452	-0.0624671	0.0399436	0.0643835
-0.0017535	9.7618	0.49903	-0.085584	0.0629854	0.0439107
0.10077	9.6394	0.65865	-0.113897	0.0628214	0.0249198
-0.38664	9.7748	0.4707	-0.144131	0.0756565	0.0131437
-0.37209	9.6592	0.61161	-0.161364	0.0755413	0.00933524
-0.1873	9.6387	0.7428	-0.17544	0.0710558	0.0248779
-0.31677	9.6511	0.90597	-0.177971	0.0882613	0.043546
-0.69029	9.883	0.83229	-0.171899	0.100315	0.0641758
-0.057488	9.5717	0.83789	-0.15764	0.0706457	0.0846013
-0.0024801	9.5082	0.87224	-0.147262	0.0303548	0.0951588
-0.56156	9.6873	1.0777	-0.140307	0.0334649	0.103728
0.26064	9.6171	0.86422	-0.135422	0.0220138	0.123576
0.27443	9.5191	0.8149	-0.129716	0.0116462	0.121096
0.30043	9.5168	0.7735	-0.121712	-0.0255359	0.0941099
0.18531	9.5105	0.5247	-0.117119	-0.0933821	0.0549081
-0.37847	9.7582	0.66644	-0.127049	-0.15952	0.0189124
-0.16632	9.6161	1.0742	-0.139946	-0.231884	-0.0096206
-0.12574	9.6231	1.1169	-0.142632	-0.213716	-0.0297038
-0.21884	9.8616	1.2104	-0.172004	-0.174568	-0.0374338
-0.28555	9.6895	1.3616	-0.197973	-0.158743	-0.0257733
0.026289	9.6726	1.1999	-0.213279	-0.157273	-0.0117881
-0.048827	9.6111	1.1706	-0.223873	-0.14899	0.00868144
-0.091234	9.447	1.2341	-0.208113	-0.0745901	0.0427239
-0.028881	9.4877	1.3778	-0.198566	-0.00547894	0.0677589
-0.022429	9.4415	1.3003	-0.200434	0.0114443	0.0850918
0.012025	9.4526	1.2106	-0.193156	0.0150289	0.0954852
0.10026	9.5024	1.3333	-0.188304	0.00268362	0.100266
0.18564	9.4657	1.5789	-0.177622	-0.01546	0.086495
0.27312	9.5125	1.5074	-0.161691	-0.0223751	0.058472
0.22655	9.5301	1.5348	-0.143792	-0.0389104	0.0297648
0.21144	9.4167	1.5653	-0.124475	-0.0551873	0.00233385
0.1472	9.4851	1.5512	-0.108528	-0.0728727	-0.0196053
0.17692	9.5148	1.5688	-0.0856939	-0.087736	-0.0396417
0.062523	9.5251	1.6377	-0.0578472	-0.0843203	-0.049707
0.083149	9.4692	1.6426	-0.0324666	-0.0837898	-0.0552187
0.099964	9.469	1.5947	-0.00356675	-0.0724696	-0.054559
0.079854	9.4811	1.6099	0.0156989	-0.0489687	-0.0484556
0.073702	9.4504	1.477	0.028688	-0.0234328	-0.0373989
0.12647	9.5133	1.372	0.0350218	-0.0140738	-0.0295519
0.08976	9.5729	1.4532	0.0380831	-0.00744715	-0.0262637
0.030097	9.6066	1.4501	0.0415476	-0.00400047	-0.0245079
0.047339	9.6235	1.3878	0.0395753	-0.00990073	-0.0259443
0.04401	9.5685	1.2632	0.0374792	-0.0120417	-0.0276739
-0.045215	9.5642	1.3759	0.0328768	-0.0163604	-0.0276844
0.0091605	9.5662	1.4053	0.0246929	-0.0165078	-0.0268117
-0.059154	9.5676	1.4192	0.0129006	-0.0171152	-0.0231204
-0.064374	9.563	1.4199	0.00293512	-0.0140496	-0.0190136
0.045623	9.58	1.3795	-0.010458	-0.0105722	-0.0135183
0.087732	9.576	1.3837	-0.0191201	-0.000177675	-0.0109535
0.12168	9.55	1.3486	-0.0287979	0.00752638	-0.00504138
0.11354	9.4978	1.3964	-0.0328262	0.0178163	-0.00565993
0.046389	9.5561	1.4537	-0.0365978	0.0245323	-0.00644323
0.0066182	9.5346	1.4028	-0.0349153	0.0237993	-0.00772535
0.0043461	9.5108	1.4604	-0.0316044	0.0257209	-0.0110862
-0.023887	9.5445	1.3634	-0.0279951	0.0223542	-0.0107422
-0.032895	9.596	1.4262	-0.0246632	0.0249931	-0.0105498
0.00016042	9.5512	1.4424	-0.022054	0.0229092	-0.0121836
0.03818	9.5661	1.3921	-0.0193033	0.0268362	-0.0122932
0.069873	9.4688	1.363	-0.0186	0.0286409	-0.0103875
0.0071499	9.597	1.4309	-0.0196	0.0313566	-0.00705427
-0.0019899	9.5682	1.349	-0.0211743	0.0294158	-0.00509723
0.025715	9.5939	1.3794	-0.0223228	0.0302658	-0.000230296
0.0088538	9.5218	1.3631	-0.0232809	0.0298416	6.07549e-05
0.0065798	9.5604	1.4256	-0.0254382	0.0299673	0.000471728
-0.051001	9.5089	1.4063	-0.0265185	0.0262777	8.31108e-05
-0.056191	9.5434	1.3531	-0.0285885	0.0269915	-0.000508449
0.010456	9.5223	1.3408	-0.0297893	0.0285623	-0.000600306
-0.019441	9.5318	1.4496	-0.0302937	0.0313583	0.00095857
0.016232	9.5219	1.3155	-0.0308696	0.0294838	0.0015564
0.027909	9.5891	1.3491	-0.0304403	0.0283075	0.00259234
0.033986	9.5532	1.3589	-0.0293529	0.0266599	0.00268397
0.055759	9.5629	1.3944	-0.0283546	0.0285169	0.00309691
-0.001974	9.5392	1.3946	-0.0271364	0.0302535	0.00463402
-0.059669	9.5698	1.3399	-0.0286182	0.0322921	0.00632595
-0.032331	9.4559	1.4005	-0.0292866	0.0334719	0.00595995
-0.018248	9.5271	1.376	-0.030168	0.036329	0.00530964
-0.05622	9.5568	1.311	-0.033245	0.0390011	0.00540878
0.035108	9.6235	1.3453	-0.0356536	0.0367095	0.00256773
-0.0087603	9.5236	1.3884	-0.0347513	0.0406103	-0.00285204
-0.089332	9.5124	1.4068	-0.0323305	0.039139	-0.00217311
-0.013295	9.4842	1.3885	-0.0270613	0.0284681	0.00536951
0.055701	9.535	1.4591	-0.0232321	0.0243875	0.00752062
0.055532	9.5348	1.4021	-0.0181026	0.0281539	0.00477679
-0.015391	9.5404	1.3429	-0.0139673	0.0377689	-0.00169506
-0.073167	9.5636	1.3613	-0.0138028	0.0462233	-0.00414132
-0.078259	9.5141	1.3896	-0.0142909	0.0434849	-0.00537492
-0.086922	9.5459	1.4112	-0.015362	0.0394532	-0.00249617
-0.062469	9.576	1.371	-0.0154835	0.0336447	-0.000102379
0.022808	9.5637	1.3495	-0.0149313	0.0365245	0.00139972
0.011893	9.5207	1.4167	-0.0157235	0.0335714	0.00394479
0.02929	9.6169	1.2932	-0.0193068	0.0321001	0.0072316
-0.043795	9.5476	1.3217	-0.0235166	0.0360236	0.00888093
-0.044939	9.5407	1.3464	-0.0274628	0.036699	0.0106071
-0.022253	9.5449	1.3648	-0.0290929	0.0377096	0.00929859
-0.074281	9.5694	1.3858	-0.0308766	0.0365926	0.0066874
-0.084738	9.5175	1.4163	-0.0298661	0.0330984	0.00346081

## Sheet: OH6_shank
accX(m/s^2)	accY(m/s^2)	accZ(m/s^2)	gyrX(rad/s)	gyrY(rad/s)	gyrZ(rad/s)
-1.1006	9.6533	-0.74116	-0.0377445	0.0273214	0.000132181
-1.0496	9.6856	-0.75035	-0.0396329	0.0294751	-0.00161275
-1.1266	9.6524	-0.72779	-0.0394584	0.036638	0.00013253
-1.1824	9.5632	-0.721	-0.0401024	0.0403922	0.00231884
-1.2315	9.6082	-0.72958	-0.0399227	0.0404794	0.00578926
-1.1662	9.5838	-0.75756	-0.040729	0.0436228	0.0110699
-1.1662	9.6229	-0.8017	-0.0386817	0.0405632	0.0138049
-1.1446	9.6158	-0.78251	-0.038008	0.0370778	0.0152533
-1.0982	9.6332	-0.84415	-0.0379016	0.0334143	0.0142906
-1.0363	9.5891	-0.79182	-0.037357	0.0330862	0.0124369
-1.0612	9.5802	-0.8235	-0.0375211	0.0340671	0.0102526
-1.1328	9.5869	-0.84771	-0.0366781	0.0369556	0.00798872
-1.1003	9.6108	-0.72051	-0.0386521	0.0450801	0.00543792
-1.104	9.5708	-0.79361	-0.0385753	0.0445635	0.00619923
-1.2156	9.613	-0.76492	-0.0397027	0.0425494	0.00938184
-1.1267	9.6068	-0.73079	-0.0417797	0.0405021	0.0122997
-1.0824	9.5599	-0.84008	-0.0443122	0.0415231	0.0122388
-1.1326	9.655	-0.78108	-0.0451726	0.0402822	0.0105612
-1.073	9.6302	-0.7513	-0.0460749	0.0334667	0.0084275
-1.0855	9.6619	-0.71883	-0.0476388	0.0294856	0.0061954
-1.1079	9.6297	-0.67759	-0.0473665	0.0308173	0.00443802
-1.1254	9.6327	-0.71184	-0.0469022	0.0363727	0.00411025
-1.1454	9.6293	-0.74928	-0.0448899	0.0409088	0.00594773
-1.1127	9.61	-0.77628	-0.0411008	0.0353412	0.00680835
-1.1403	9.663	-0.69021	-0.0370848	0.0299097	0.00760213
-1.1879	9.6041	-0.69315	-0.0351981	0.0355489	0.00737925
-1.1395	9.6261	-0.68431	-0.0313618	0.0400536	0.00754785
-1.1257	9.5952	-0.7448	-0.0287822	0.0397691	0.0085275
-1.0785	9.6089	-0.77913	-0.0242461	0.0345977	0.00895075
-1.0798	9.5651	-0.76348	-0.0187117	0.0285955	0.00830271
-1.116	9.603	-0.74601	-0.0161565	0.0264609	0.00753005
-1.1406	9.6675	-0.76375	-0.0140181	0.0300005	0.00690365
-1.111	9.5874	-0.76074	-0.0144976	0.0330112	0.00791856
-1.1776	9.6353	-0.6725	-0.0169114	0.0365716	0.009182
-1.1904	9.6115	-0.74233	-0.020375	0.0354197	0.011679
-1.1645	9.6225	-0.71605	-0.0254783	0.0325731	0.0119223
-1.1486	9.6412	-0.74957	-0.0300511	0.0298486	0.0108724
-1.1212	9.598	-0.79484	-0.0338681	0.0344772	0.0103386
-1.0885	9.636	-0.78748	-0.0368526	0.0379469	0.00885248
-1.0521	9.68	-0.78062	-0.039324	0.0388283	0.00625386
-1.0314	9.6333	-0.72321	-0.0436769	0.0390797	0.00411042
-1.0857	9.608	-0.75409	-0.0469319	0.0384932	0.0022972
-1.132	9.6157	-0.73112	-0.0458236	0.04101	0.000609102
-1.1828	9.6387	-0.74948	-0.0457486	0.0424848	0.000715829
-1.197	9.6127	-0.74321	-0.0435023	0.0437519	0.00264051
-1.1908	9.6107	-0.71003	-0.0414882	0.0461325	0.00521312
-1.1756	9.5928	-0.72416	-0.0391216	0.0444535	0.00838264
-1.1253	9.6588	-0.70194	-0.0354651	0.043333	0.0107224
-1.1418	9.6738	-0.72101	-0.0342678	0.0427379	0.0128858
-1.102	9.674	-0.66566	-0.0328331	0.0390343	0.0144974
-1.0471	9.6911	-0.70293	-0.0314543	0.0347704	0.0135705
-1.0575	9.6805	-0.71153	-0.0305241	0.0332817	0.0126899
-1.0692	9.6485	-0.73297	-0.0303495	0.0352661	0.010421
-1.145	9.6214	-0.77885	-0.0302291	0.0396155	0.0101716
-1.1932	9.5361	-0.7504	-0.0306026	0.0415161	0.00997508
-1.1072	9.5839	-0.80988	-0.0307876	0.0386922	0.00909561
-1.1248	9.6161	-0.78783	-0.0312798	0.0358578	0.00714695
-1.0848	9.6165	-0.87028	-0.0320041	0.0302221	0.00480384
-1.0644	9.6699	-0.76066	-0.0320966	0.0288555	0.00108963
-1.0858	9.6392	-0.6448	-0.0325172	0.0295135	-0.000820671
-1.049	9.6455	-0.67788	-0.0323462	0.0324823	-0.000425773
-1.1297	9.6268	-0.67365	-0.0302361	0.0366833	-0.000520702
-1.114	9.6186	-0.78813	-0.0282569	0.0395509	0.000484521
-1.1402	9.6155	-0.72479	-0.0256668	0.0366467	0.00127676
-1.1831	9.6052	-0.73745	-0.0227469	0.0346937	0.00182073
-1.2166	9.6063	-0.76528	-0.0217503	0.0302396	0.0023555
-1.1629	9.6043	-0.74405	-0.0207729	0.0306148	0.00410816
-1.1525	9.5943	-0.77226	-0.0224048	0.0295118	0.00705096
-1.0977	9.5921	-0.73417	-0.0231116	0.0254434	0.010162
-1.0388	9.6351	-0.71681	-0.0231832	0.0235462	0.0100222
-1.0288	9.6906	-0.63804	-0.0218794	0.0215443	0.00776532
-1.083	9.6704	-0.62484	-0.0219545	0.0254905	0.00502445
-1.1542	9.6288	-0.69902	-0.0227399	0.0298923	0.00189682
-1.173	9.5014	-0.73581	-0.024754	0.0272987	0.00267088
-1.2239	9.5646	-0.81091	-0.0256546	0.0213087	0.00354703
-1.2	9.5945	-0.79565	-0.0284017	0.0188164	0.00611895
-1.1546	9.6074	-0.77425	-0.0373483	0.0242636	0.00838055
-1.1011	9.5848	-0.82627	-0.0460941	0.0286374	0.0051112
-1.074	9.6034	-0.83363	-0.0534839	0.0274505	-0.000512551
-1.0718	9.6001	-0.76288	-0.0628877	0.0315049	-0.00679195
-1.0798	9.574	-0.70954	-0.0727488	0.0425756	-0.0137699
-1.0884	9.5352	-0.77808	-0.0799919	0.0521766	-0.0208148
-1.1275	9.5043	-0.8344	-0.0834983	0.0599939	-0.0287665
-1.1407	9.5449	-0.78473	-0.0862489	0.0689388	-0.0408686
-1.0579	9.5848	-0.74809	-0.0885056	0.0718727	-0.0553776
-1.205	9.5997	-0.71975	-0.0913313	0.0849068	-0.0702722
-1.2242	9.6131	-0.58917	-0.095953	0.0920574	-0.0848562
-1.2731	9.7059	-0.50126	-0.103191	0.120656	-0.0961537
-1.2828	9.5896	-0.60907	-0.121178	0.172611	-0.10509
-1.2874	9.5057	-0.70758	-0.139305	0.230174	-0.109657
-1.2095	9.6375	-0.6638	-0.149634	0.245201	-0.108113
-1.343	9.5733	-0.68805	-0.155619	0.231116	-0.111755
-1.653	9.6147	-0.49016	-0.16197	0.23157	-0.116516
-1.6037	9.657	-0.34262	-0.168171	0.176121	-0.118639
-1.4002	9.5842	-0.49498	-0.16651	0.0928358	-0.133294
-1.149	9.4522	-0.44184	-0.153615	0.0337739	-0.146864
-1.2319	9.4171	-0.46146	-0.140347	0.0335627	-0.154137
-1.1546	9.7318	-0.44934	-0.142435	0.0248308	-0.15717
-1.1123	9.6161	-0.58446	-0.162083	0.023178	-0.159925
-1.1611	9.4257	-0.84769	-0.197589	0.0486685	-0.186349
-1.3435	9.6989	-0.3835	-0.21595	0.0445495	-0.234101
-1.625	9.7111	-0.0028066	-0.216107	0.0114562	-0.268414
-1.6003	9.6222	-0.36892	-0.200521	0.00605559	-0.295641
-1.8713	9.6059	-0.15555	-0.176941	0.021581	-0.321542
-1.8923	9.5663	-0.082793	-0.169112	0.0401443	-0.341509
-1.8211	9.4978	-0.15671	-0.170995	0.0606991	-0.35418
-1.9076	9.5523	-0.21981	-0.16981	0.0730071	-0.370743
-2.0685	9.3858	-0.049816	-0.16475	0.0677868	-0.383763
-2.2506	9.2625	0.046069	-0.157771	0.0447031	-0.384199
-2.1535	9.3885	-0.091095	-0.138265	0.0470262	-0.381738
-2.2924	9.427	0.017776	-0.121039	0.0649088	-0.383676
-2.3812	9.3212	-0.031889	-0.10699	0.0785974	-0.377148
-2.5143	9.2962	0.051791	-0.0976424	0.0760597	-0.366345
-2.8141	9.3706	0.20803	-0.0900956	0.062111	-0.351666
-2.7856	9.3186	0.21675	-0.0863886	0.0263004	-0.329571
-2.7234	9.3705	0.29282	-0.0703088	-0.0053894	-0.312623
-2.8777	9.0635	0.082309	-0.0590742	0.00217643	-0.283686
-2.9457	9.1152	0.38567	-0.0759096	0.0475777	-0.240768
-2.9262	9.1226	0.11891	-0.0826658	0.0886435	-0.190468
-2.9723	9.005	0.04068	-0.108821	0.123316	-0.137584
-3.0133	9.0742	0.2911	-0.142037	0.145091	-0.0884882
-2.8655	9.0544	0.022147	-0.154486	0.168651	-0.055587
-2.8582	9.1677	-0.034652	-0.142461	0.178146	-0.0352923
-2.9104	9.1279	0.13635	-0.116661	0.168503	-0.0174725
-2.8398	9.1759	0.13121	-0.108638	0.179664	0.0032882
-2.7893	9.1082	-0.10529	-0.102779	0.187937	0.0217416
-2.6891	9.1672	-0.10111	-0.0929789	0.177273	0.0371022
-2.8182	9.2331	0.092194	-0.0771366	0.15808	0.0323427
-2.8673	9.2653	0.058767	-0.0654586	0.148381	0.0327022
-2.8771	9.4359	0.010139	-0.0354773	0.119384	0.0349485
-2.8759	9.2625	0.013699	-0.00291749	0.0812747	0.0365891
-2.8319	9.2134	0.052466	0.0227591	0.0455077	0.0416401
-2.6778	9.3565	0.052306	0.0460051	-0.00412543	0.0516338
-2.6921	9.4243	-0.11044	0.102261	-0.0686613	0.0468708
-2.839	9.3323	0.12737	0.153854	-0.122419	0.0429735
-2.7985	9.2256	0.15726	0.190555	-0.0779272	0.0646121
-3.1516	9.3647	0.19448	0.20923	-0.0300982	0.0902213
-2.8232	9.1469	-0.0084514	0.19607	-0.0496721	0.124163
-2.8044	9.2881	-0.18856	0.196035	-0.0307946	0.160048
-2.7399	9.1962	-0.18966	0.181828	-0.0554648	0.194971
-2.6161	9.1381	-0.23412	0.195093	-0.0581614	0.231867
-2.7618	9.2195	-0.23943	0.20347	-0.0427134	0.271748
-2.7293	9.106	-0.34316	0.191899	-0.0793688	0.314421
-2.566	9.2804	-0.26264	0.185145	-0.111239	0.362138
-2.5134	9.4074	-0.36536	0.17152	-0.127982	0.409733
-2.4541	9.1831	-0.47293	0.149273	-0.139996	0.456822
-2.3448	9.2869	-0.42593	0.126131	-0.143632	0.495255
-2.2016	9.3967	-0.47285	0.0940715	-0.140977	0.540808
-2.0615	9.455	-0.46858	0.061549	-0.131409	0.573533
-1.9584	9.5785	-0.39164	0.0329169	-0.140626	0.594389
-1.7071	9.5434	-0.49577	0.0128194	-0.147761	0.611302
-1.5814	9.6558	-0.6242	0.0137178	-0.114748	0.616538
-1.582	9.4722	-0.55237	0.0134143	-0.0753755	0.623589
-1.4065	9.4621	-0.32147	-0.00340706	-0.0781803	0.629715
-1.1653	9.6763	-0.36886	-0.0153032	-0.0842226	0.63167
-0.95515	9.647	-0.52127	-0.0073707	-0.0693943	0.619278
-0.73525	9.6982	-0.47741	0.0207502	-0.0214902	0.598491
-0.91419	9.6609	-0.49679	0.0413573	0.021026	0.563724
-0.71295	9.5278	-0.31169	0.0486336	0.00888163	0.525117
-0.70158	9.6739	-0.38026	0.058191	-0.00820252	0.494661
-0.63849	9.6261	-0.50797	0.0716074	-0.00919335	0.454554
-0.39898	9.6343	-0.52334	0.0821701	0.000652823	0.411671
-0.31086	9.7937	-0.43365	0.0941221	0.0146145	0.368998
-0.33125	9.7159	-0.69525	0.0962113	0.0429054	0.323008
-0.13422	9.7216	-0.68744	0.0881583	0.0424447	0.286967
-0.28949	9.7324	-0.63319	0.0848981	0.0507315	0.253788
-0.30617	9.6111	-0.56268	0.0797441	0.0436332	0.231623
-0.35084	9.6491	-0.31289	0.084453	0.0209125	0.218236
-0.38965	9.7938	-0.51181	0.101295	0.000663417	0.209422
-0.35173	9.6608	-0.45434	0.12041	-0.0320512	0.215042
-0.35591	9.6554	-0.54902	0.13901	-0.0795451	0.229738
-0.16558	9.6481	-0.71469	0.149001	-0.116267	0.245795
-0.11293	9.7547	-0.66973	0.154554	-0.141148	0.264348
0.10159	9.9033	-1.0318	0.159991	-0.153434	0.281958
-0.011783	9.8562	-0.89453	0.169349	-0.157019	0.309028
0.11222	9.7414	-0.83279	0.175894	-0.189962	0.3391
0.22461	9.7852	-0.89309	0.176121	-0.218201	0.352679
0.33301	9.7387	-0.97332	0.167529	-0.237731	0.34856
0.64483	9.6817	-1.1523	0.155903	-0.223891	0.324439
0.56672	9.6314	-1.2559	0.134713	-0.158778	0.282551
0.49361	9.65	-1.2356	0.106292	-0.117902	0.230523
0.64901	9.7132	-1.1752	0.0765728	-0.101936	0.182422
0.62105	9.6574	-1.2104	0.0518799	-0.0759847	0.141077
0.73339	9.6252	-1.2338	0.0288485	-0.0438025	0.108959
0.87486	9.7101	-1.3317	0.0105936	-0.00673173	0.0762342
0.6082	9.8102	-1.2731	-0.0030346	0.0210923	0.0479163
0.62319	9.7175	-1.3478	-0.0173098	0.0174917	0.0352696
0.61947	9.6871	-1.4841	-0.0319797	0.0192649	0.0278816
0.53811	9.7441	-1.3411	-0.0426297	0.0380255	0.0256232
0.52712	9.7825	-1.1696	-0.0501625	0.0549046	0.0256703
0.46959	9.7329	-1.0919	-0.0543583	0.0549325	0.0298678
0.61576	9.752	-1.1075	-0.0534193	0.045403	0.0359835
0.65087	9.7854	-1.139	-0.0525868	0.061357	0.0371755
0.60405	9.6978	-1.2153	-0.0555346	0.0774752	0.0406365
0.62857	9.6873	-1.2036	-0.0654289	0.0612052	0.0471536
0.70174	9.7243	-1.2527	-0.0730996	0.0550791	0.0462687
0.62834	9.7197	-1.1758	-0.0783374	0.069801	0.037556
0.62109	9.7421	-1.1031	-0.0849015	0.0755466	0.0227573
0.52677	9.7421	-1.0373	-0.0874776	0.0820759	0.0117937
0.58529	9.6831	-1.1084	-0.0884079	0.074262	0.00451761
0.62979	9.7494	-1.1021	-0.0890554	0.0682947	0.0042963
0.59606	9.8146	-1.0032	-0.0849103	0.0703158	0.0108947
0.61932	9.7403	-1.0141	-0.0806255	0.0648983	0.0178861
0.57151	9.6865	-1.0094	-0.0740962	0.0480664	0.0285274
0.61287	9.7212	-0.97912	-0.0681743	0.0411584	0.0345767
0.62785	9.6993	-0.94275	-0.0620604	0.0362976	0.0357356
0.59824	9.678	-0.91265	-0.0585837	0.0257628	0.0355838
0.58877	9.7165	-0.98657	-0.0555503	0.0157567	0.0336534
0.53822	9.7459	-0.99051	-0.0506547	0.0174404	0.0292378
0.63912	9.7159	-0.99981	-0.0500176	0.0147356	0.0282063
0.62296	9.66	-0.97093	-0.0512115	0.00845612	0.0250751
0.63445	9.6723	-0.91	-0.0534909	0.00413765	0.0184621
0.74792	9.698	-1.1278	-0.0510544	0.00892387	0.0116785
0.64626	9.7182	-1.0258	-0.0456596	0.0128446	0.00503231
0.72271	9.7064	-0.941	-0.0413957	0.0186663	0.00355541
0.64231	9.7333	-0.98366	-0.0416156	0.0203593	0.0031114
0.62019	9.7534	-0.95495	-0.0394375	0.0144698	0.0031957
0.59461	9.7245	-0.94354	-0.0347931	0.00991172	0.00434325
0.54835	9.7018	-0.88028	-0.0293407	0.00685146	0.00787911
0.57367	9.6701	-0.95465	-0.0251362	0.00481117	0.00988607
0.59252	9.6813	-0.96645	-0.0219074	0.0048864	0.0101569
0.6026	9.7319	-1.0094	-0.0192737	0.00197781	0.0118593
0.63062	9.7011	-0.92124	-0.0201219	-0.000217677	0.0123908
0.67753	9.7455	-1.0247	-0.0216805	-0.000173636	0.00920504
0.67947	9.6884	-1.0358	-0.0233036	0.00756286	0.00603797
0.68095	9.6765	-0.98375	-0.0239215	0.0137883	0.00401932
0.62906	9.7007	-0.89939	-0.0231937	0.0202057	0.0033629
0.6341	9.672	-0.94866	-0.0227451	0.0217206	0.00205233
0.62051	9.7106	-1.0345	-0.0213995	0.0252671	0.00359974
0.59738	9.7584	-1.0362	-0.0216072	0.0321559	0.00266756
0.63061	9.6823	-1.052	-0.0214344	0.033828	0.0024562
0.66327	9.7062	-1.0149	-0.0210783	0.0337006	0.00391739
0.68195	9.7053	-0.9989	-0.0223926	0.0337006	0.00369573
0.69823	9.6543	-0.98896	-0.021951	0.0402421	0.00446001
0.6895	9.7172	-0.99354	-0.0238325	0.0464624	0.00407447
0.62344	9.7046	-1.0578	-0.0239791	0.0549796	0.00563846
0.64186	9.682	-1.0103	-0.0255359	0.0588071	0.00932268
0.63443	9.6847	-0.99641	-0.0257803	0.0596274	0.010972
0.58573	9.7181	-1.0143	-0.0233001	0.062392	0.0117989
0.62852	9.7628	-0.9748	-0.023267	0.0643887	0.010664
0.61489	9.7114	-1.016	-0.0247156	0.0624915	0.00765781
0.66225	9.7003	-1.0398	-0.0261276	0.0546742	0.00554456
0.72029	9.6909	-1.0275	-0.0277595	0.0536357	0.00440748
0.69455	9.7329	-1.0177	-0.0261014	0.0550686	0.00385212
0.67178	9.7475	-0.93407	-0.0246004	0.0562101	0.00514802
0.65748	9.6773	-1.0021	-0.0223577	0.0551943	0.00787754
0.66842	9.7529	-1.0001	-0.0228708	0.0519986	0.0103428
0.59169	9.7153	-1.0213	-0.0247627	0.0490979	0.0110607
0.58506	9.7572	-1.0587	-0.025117	0.0456857	0.0121098
0.59204	9.717	-0.93242	-0.0256092	0.0442668	0.0103186
0.66144	9.6821	-1.0587	-0.0255377	0.0421672	0.00994087
0.69023	9.7518	-1.0417	-0.025508	0.0421898	0.00891636
0.67954	9.6653	-0.99598	-0.0256337	0.0425773	0.00904395
0.72639	9.71	-0.93779	-0.0253195	0.0408267	0.00926543
0.6893	9.7391	-0.90527	-0.0252444	0.0393205	0.0102364
0.67127	9.7353	-1.013	-0.0260229	0.0393013	0.0110713
0.65926	9.6922	-1.0367	-0.0248029	0.0416052	0.0131655
0.65019	9.6942	-1.0219	-0.0261642	0.0456805	0.0140647
0.62023	9.6885	-0.95973	-0.0297753	0.044197	0.0141777
0.65691	9.7188	-0.96885	-0.0338629	0.041771	0.0131292
0.64207	9.7531	-0.98833	-0.0361266	0.0381983	0.0116593
0.69733	9.7201	-1.0073	-0.0383641	0.0368963	0.010032
0.69334	9.7376	-0.9906	-0.039338	0.0347443	0.00981556
0.70447	9.7973	-0.97378	-0.038029	0.0363971	0.00855997
0.68593	9.7239	-1.0307	-0.0387638	0.0376642	0.0115122
0.6414	9.6891	-1.0352	-0.0400536	0.0355593	0.0136853
0.66543	9.7279	-1.0419	-0.0408355	0.032053	0.0153407
0.58588	9.73	-1.02	-0.0430433	0.0303809	0.0167824
0.58296	9.7293	-0.99314	-0.0437135	0.0306969	0.0169002
0.62461	9.6564	-1.0978	-0.0444745	0.030744	0.0156451
0.63802	9.6904	-0.99321	-0.0462006	0.0334213	0.0137829
0.71654	9.7469	-1.0109	-0.046801	0.0346029	0.00926578
0.78267	9.7271	-0.9979	-0.0471239	0.0397446	0.00173137
0.77857	9.7584	-1.0056	-0.0487331	0.0444413	-0.00762604
0.70976	9.7101	-0.92384	-0.0489338	0.0453035	-0.0170341
0.64423	9.7801	-0.99954	-0.0481641	0.0493736	-0.0252636
0.63503	9.6815	-0.97229	-0.0473351	0.0500368	-0.031559
0.65784	9.6783	-0.92886	-0.0471675	0.0466247	-0.0344982
0.58684	9.7123	-0.85852	-0.044457	0.0519689	-0.034266
0.57341	9.7139	-0.98609	-0.0414725	0.0496616	-0.030079
0.607	9.7226	-0.91205	-0.0394636	0.0465584	-0.0217765
0.59507	9.7047	-0.91039	-0.0363395	0.0405946	-0.0114303
0.60673	9.728	-0.93348	-0.0320792	0.0376485	-0.000828543
0.62972	9.7302	-0.84714	-0.0284611	0.0386643	0.00728413
0.67455	9.7406	-0.96252	-0.0255638	0.0402578	0.011412
0.60144	9.7283	-0.95211	-0.0243002	0.0410065	0.0135774
0.5729	9.7208	-0.9227	-0.0247994	0.0401775	0.0130695
0.57098	9.6981	-0.97552	-0.0262201	0.0392682	0.0121187
0.52765	9.7198	-0.93539	-0.025124	0.0395352	0.0125805
0.55962	9.7083	-0.9795	-0.0228307	0.0399296	0.0148898
0.60073	9.6526	-0.93786	-0.0203174	0.0399419	0.0153444
0.6471	9.7323	-0.93616	-0.0205582	0.0388528	0.015827
0.62505	9.7387	-0.95685	-0.0219336	0.034568	0.0178442
0.66552	9.711	-0.98222	-0.0210312	0.0310581	0.0174725
0.6238	9.735	-0.88828	-0.0207205	0.0351597	0.019258
0.60595	9.7475	-0.88651	-0.0182876	0.0409594	0.0199561
0.61129	9.7256	-0.96079	-0.0160729	0.036795	0.0185528
0.59756	9.7203	-0.92952	-0.0201865	0.0293268	0.0183172
0.62403	9.6803	-0.94215	-0.0217643	0.0242636	0.0145526
0.61377	9.757	-0.9317	-0.0220418	0.0227347	0.0126016
0.6626	9.7179	-0.91394	-0.0212389	0.0241152	0.0113338
0.70031	9.6955	-0.9197	-0.0181724	0.0293285	0.0108579
0.6119	9.7321	-1.0135	-0.016563	0.0314631	0.013334
0.70564	9.6974	-0.95924	-0.0148742	0.0323636	0.0143798
0.72211	9.6597	-0.98115	-0.0169768	0.0343132	0.0135286
0.63788	9.7146	-1.0044	-0.0175667	0.0345889	0.0102847
0.66039	9.7874	-0.97245	-0.018319	0.0328925	0.00697765
0.61369	9.6853	-1.0098	-0.0185424	0.0308033	0.00471675
0.62965	9.7551	-0.95956	-0.0180362	0.0312868	0.00238569
0.61023	9.7042	-1.0007	-0.0181026	0.0287997	0.00214344
0.68926	9.6851	-1.0174	-0.0183015	0.0278258	0.00369696
0.7116	9.7335	-1.0067	-0.022513	0.0213646	0.00281277
0.68462	9.6981	-0.94674	-0.0254417	0.0257104	-0.0031313
0.68537	9.7482	-0.98011	-0.0223961	0.0392106	-0.00680277
0.6567	9.7331	-1.0008	-0.0242636	0.0346378	-0.0118984
0.68538	9.7326	-0.99642	-0.0284227	0.0319221	-0.0105071
0.56871	9.7367	-1.08	-0.0314264	0.0302658	-0.00820881
0.5272	9.6898	-0.967	-0.0332084	0.0287194	-0.00475532
0.57244	9.7831	-0.99185	-0.032711	0.0286723	0.00254539
0.576	9.7266	-0.95511	-0.0303722	0.0317493	0.00672336
0.63663	9.7244	-0.97975	-0.0284332	0.0425389	0.00609591
0.66068	9.6963	-1.0216	-0.0268606	0.044471	0.00449894
0.60221	9.7149	-1.0212	-0.0277891	0.0383135	0.00451464
0.65438	9.6566	-0.97674	-0.0329117	0.0344825	0.00690016
0.6549	9.7235	-0.9752	-0.034568	0.0330949	0.00878669
0.65462	9.7588	-0.90357	-0.0347809	0.0349921	0.00890537
0.58214	9.7088	-0.93697	-0.0340601	0.0372977	0.00791804
0.54268	9.6921	-0.93592	-0.0303391	0.0387306	0.00959093
0.56513	9.69	-0.89622	-0.0306096	0.0363098	0.0121838
0.64959	9.7524	-1.0202	-0.0307021	0.0346919	0.0158355
0.65646	9.7243	-0.99758	-0.0305153	0.0314124	0.0204046
0.68865	9.6981	-0.98495	-0.0321996	0.0318243	0.022698
0.68307	9.7177	-1.0155	-0.0316707	0.0344982	0.0224816
0.72383	9.714	-1.0267	-0.031669	0.0350846	0.0183609
0.69888	9.6842	-1.0009	-0.0331543	0.0359398	0.0155284
0.65867	9.7332	-1.0484	-0.0337442	0.0343376	0.0120059
0.60572	9.7111	-0.97245	-0.0354267	0.0320216	0.00932652
0.67183	9.6743	-1.0218	-0.0371389	0.0319744	0.00744557
0.66437	9.6539	-0.93324	-0.0389627	0.0300999	0.00441725
0.57508	9.6745	-0.98942	-0.037378	0.0354511	0.00361964
0.63203	9.7003	-0.98491	-0.0368596	0.0361318	0.00250612
0.65093	9.7343	-0.94349	-0.0378684	0.0383449	0.00211063
0.71114	9.7022	-0.99214	-0.0369975	0.0411688	0.00149837
0.7383	9.7355	-0.93352	-0.0368474	0.0523878	-0.000671009
0.7063	9.7487	-0.99225	-0.0373221	0.067183	-0.00890851
0.74853	9.7142	-0.99409	-0.0420886	0.0807197	-0.0239215
0.72673	9.6686	-1.1121	-0.055381	0.0971014	-0.0450836
0.72361	9.662	-1.0529	-0.0727942	0.103643	-0.0671725
0.59621	9.6163	-0.96865	-0.0934083	0.113144	-0.09119
0.69114	9.6882	-0.985	-0.109081	0.132917	-0.124959
0.74488	9.7002	-0.91837	-0.12325	0.168534	-0.169815
0.81444	9.6743	-0.98346	-0.134448	0.205513	-0.227643
0.76713	9.7749	-0.90943	-0.145908	0.232897	-0.291575
0.55769	9.7916	-0.90099	-0.15661	0.235113	-0.353586
0.41656	9.687	-0.98281	-0.16485	0.214745	-0.397918
-0.033705	9.7699	-0.68732	-0.168522	0.198287	-0.416645
-0.18328	9.6108	-0.59911	-0.154221	0.159176	-0.403799
-0.20532	9.6741	-0.51187	-0.128297	0.134673	-0.365367
-0.21116	9.7568	-0.57988	-0.107467	0.131364	-0.321699
-0.062469	9.7004	-0.67534	-0.0900223	0.132388	-0.287613
-0.094071	9.7466	-0.72454	-0.0828455	0.146276	-0.279357
-0.11561	9.726	-0.70767	-0.0871024	0.147705	-0.294088
-0.32451	9.7204	-0.61412	-0.0855805	0.138733	-0.321751
-0.28988	9.7132	-0.57127	-0.0814039	0.120665	-0.338891
-0.37238	9.6569	-0.74544	-0.0780703	0.120468	-0.347827
-0.53003	9.6502	-0.68024	-0.0823743	0.129229	-0.349171
-0.4503	9.673	-0.63952	-0.0893504	0.130877	-0.346553
-0.80253	9.7546	-0.62768	-0.0995588	0.140796	-0.340845
-0.71765	9.6576	-0.60243	-0.093047	0.149978	-0.313339
-0.67337	9.6633	-0.29943	-0.129854	0.190276	-0.291487
-0.96019	9.8061	-0.53129	-0.206874	0.21869	-0.282255
-0.91181	9.712	-0.55742	-0.16703	0.297369	-0.262271
-0.88264	9.6264	-0.38725	-0.215548	0.427117	-0.241187
-0.93604	9.4465	-0.41923	-0.182212	0.386992	-0.229266
-0.98537	9.6653	-0.43245	-0.164996	0.27283	-0.23178
-1.1029	9.6622	-0.4496	-0.128111	0.206054	-0.257104
-1.1056	9.7344	-0.36371	-0.144939	0.17403	-0.253806
-1.158	9.818	-0.35817	-0.148009	0.165099	-0.257855
-1.1486	9.5175	-0.45217	-0.161996	0.172123	-0.242095
-1.2432	9.5711	-0.42633	-0.178879	0.157851	-0.24206
-1.2676	9.6214	-0.39594	-0.177099	0.1326	-0.251921
-1.2179	9.518	-0.38402	-0.167227	0.10488	-0.246039
-1.2934	9.5987	-0.21883	-0.174847	0.0802014	-0.252497
-1.4918	9.6539	-0.12073	-0.211988	0.0737681	-0.252776
-1.5048	9.6903	-0.13292	-0.193836	0.0880571	-0.239215
-1.4479	9.4473	-0.30113	-0.184202	0.106353	-0.220069
-1.6349	9.533	-0.18094	-0.180886	0.11515	-0.240454
-1.5007	9.8398	-0.10538	-0.171342	0.101343	-0.226753
-1.6345	9.4594	-0.31688	-0.132751	0.107151	-0.206682
-1.7819	9.4107	-0.099115	-0.139152	0.11264	-0.201376
-1.8053	9.5576	-0.061607	-0.135321	0.0970473	-0.190555
-1.7167	9.6323	-0.058137	-0.130357	0.0623589	-0.189822
-1.8999	9.2279	0.052815	-0.0986128	0.0458271	-0.184342
-1.5095	9.9856	0.37078	-0.0212407	0.0417361	-0.171674
-1.3433	9.2639	0.18017	-0.0656296	0.0539254	-0.164946
-2.1856	9.3568	0.026214	-0.0700785	0.0958151	-0.126597
-2.1076	9.503	-0.023809	-0.0937905	0.141066	-0.0970595
-2.2422	9.5384	0.10421	-0.120244	0.162242	-0.0507838
-2.1181	9.3807	-0.014678	-0.120002	0.122735	-0.0153268
-1.8787	9.5503	0.020565	-0.108896	0.0672388	-0.000647255
-1.7895	9.5789	0.11763	-0.0947417	0.0424708	-0.000567825
-2.0086	9.493	0.17049	-0.0834651	0.0291121	-0.0107914
-2.1029	9.5652	0.27489	-0.088565	0.032053	0.00121608
-2.0174	9.5218	-0.0061542	-0.0924082	0.0360393	0.0250734
-2.0476	9.5531	0.059554	-0.0838247	0.0252479	0.039989
-1.9308	9.4003	-0.098992	-0.0556132	0.0218742	0.0600899
-1.8963	9.4603	-0.022144	-0.0115883	0.0632507	0.0808192
-1.7944	9.4418	0.0030013	-0.00135467	0.0698359	0.0921028
-1.718	9.3622	0.024861	-0.00799064	0.0621145	0.0821509
-1.8093	9.4428	0.18572	-0.00236946	0.0501957	0.0614757
-1.8687	9.5306	0.29107	-0.00052325	0.0426663	0.0494923
-1.9677	9.5463	0.19134	-0.00199474	0.0341491	0.0430485
-1.8846	9.5961	0.16699	-0.00704345	0.0257139	0.0423173
-1.8773	9.485	-0.030856	-0.0112169	0.0147732	0.0422928
-1.8778	9.497	-0.034062	-0.0204256	0.00198444	0.0428618
-1.8872	9.3634	0.067147	-0.0425057	-0.00588595	0.0555626
-1.8471	9.3985	0.017953	-0.0727907	0.0174673	0.0624845
-1.8218	9.5598	0.24818	-0.0885702	0.0242077	0.0636888
-1.6899	9.5778	0.14119	-0.0823603	0.00836327	0.0652422
-1.6227	9.5376	0.20987	-0.0597863	-0.0168039	0.0569728
-1.6698	9.5322	0.20269	-0.026344	-0.0301767	0.040722
-1.6591	9.4425	0.12633	0.01089	-0.0380621	0.0189979
-1.8608	9.4412	0.047872	0.0346518	-0.0438811	0.000414236
-1.9314	9.4059	0.029832	0.0198095	-0.0283145	-0.00231623
-1.8787	9.4202	0.058296	-0.0115085	-0.0147733	0.0175667
-1.861	9.5369	-0.023407	-0.0412509	-0.013073	0.0406522
-1.9057	9.4704	-0.094755	-0.0684989	-0.0104413	0.0643992
-1.7424	9.5243	-0.061362	-0.0653888	-0.00713927	0.0964661
-1.8397	9.4185	0.1086	-0.0507332	0.00611424	0.118154
-1.8296	9.5248	0.24817	-0.0445478	0.0179629	0.143543
-1.754	9.4338	0.28035	-0.0450592	0.020745	0.161897
-1.7818	9.4957	0.4734	-0.0343149	0.0195617	0.171826
-1.7361	9.4914	0.15417	-0.0220959	0.017222	0.179542
-1.5729	9.5407	0.077114	-0.01407	0.0167599	0.189438
-1.5216	9.6946	0.2341	-0.00453821	0.0152067	0.193732
-1.5447	9.5223	-0.011667	-0.0103116	0.0103392	0.19799
-1.4161	9.6511	0.1471	-0.0117939	0.0190625	0.198444
-1.3949	9.5848	0.14894	-0.0201673	0.0234066	0.19621
-1.4208	9.4928	0.063675	-0.0353726	0.0306462	0.192143
-1.3149	9.5409	0.12434	-0.0557196	0.0372209	0.186279
-1.3616	9.5721	0.25516	-0.0688567	0.031025	0.181671
-1.1203	9.8227	0.20903	-0.0587565	0.060549	0.179909
-1.2476	9.5556	0.18995	-0.053051	0.0932093	0.176575
-1.2102	9.7045	0.1794	-0.0435076	0.0578489	0.169159
-1.0357	9.5092	-0.11996	-0.0298713	0.0337896	0.165504
-0.44832	9.1974	-0.83845	-0.0124753	0.0745814	0.1735
-1.7208	9.6025	0.70582	0.00794997	0.164749	0.182666
-0.73094	9.6857	-0.3923	-0.0177762	0.0391809	0.185249
-0.83703	9.4304	-0.55472	-0.00767404	0.118113	0.216927
-1.6906	9.5485	0.62735	-0.00297038	0.125669	0.225043
-0.7619	9.8012	0.17155	-0.0186646	0.0267227	0.238569
-1.2319	9.6468	0.33031	0.0178931	0.130882	0.263964
-0.98266	9.5983	0.32838	0.0090148	0.0160574	0.249582
-0.52187	9.5515	-0.21922	0.0346657	-0.000144367	0.273266
-0.88746	9.638	0.30677	0.0552641	0.00291749	0.280265
-0.63672	9.5995	-0.049292	0.0670521	-0.052983	0.283686
-0.80121	9.7395	0.25418	0.0832033	-0.0619225	0.292535
-0.71138	9.7784	0.34716	0.0671673	-0.0992656	0.296689
-0.62266	9.7185	0.21821	0.0263929	-0.130839	0.297387
-0.39308	9.622	0.025756	0.0311559	-0.134052	0.293756
-0.48201	9.7187	-0.12217	0.031587	-0.139356	0.276739
-0.21259	9.6467	0.021753	0.0387376	-0.121683	0.271957
-0.42317	9.7863	-0.10467	0.0348856	-0.122812	0.274645
-0.26268	9.7761	-0.43493	0.0424359	-0.124526	0.292639
-0.1382	9.7312	-0.20189	0.0359014	-0.112097	0.308906
-1.0224	10.013	0.093047	0.0144822	-0.100503	0.308592
-0.4056	9.9981	-0.013646	0.00582556	-0.0938359	0.282324
0.012272	9.641	-0.051751	-0.00179507	-0.0755954	0.261381
0.2047	9.86	-0.019799	-0.00339641	-0.0488884	0.231012
0.56129	9.5724	0.036445	-0.00118675	-0.0471623	0.181828
0.68315	9.6677	0.046555	0.000702757	-0.0796673	0.128074
0.84344	9.6327	0.20992	0.0107898	-0.127584	0.0714293
1.1473	9.5604	0.16167	0.0191323	-0.185337	0.0208043
0.80372	9.6326	-0.22707	0.0376241	-0.205024	-0.0138806
-0.53549	10.167	-1.4796	0.104203	-0.183399	-0.0187518
-0.2682	9.2516	-0.55232	0.180275	-0.138827	-0.0121845
-0.33506	9.6762	-0.22768	0.162733	-0.207188	0.0310407
-0.2497	9.6436	-0.25707	0.142691	-0.207171	0.0692372
-0.27707	9.884	-0.034381	0.0938376	-0.144583	0.0782065
0.1603	9.7401	-0.047773	0.0468185	-0.0844128	0.081849
0.31255	9.8683	-0.25575	0.0124589	-0.0408128	0.0730193
0.32254	9.6969	-0.35762	0.00673959	-0.00713508	0.0588001
0.32455	9.764	-0.34833	0.0110486	0.00539761	0.0382716
0.21392	9.6612	-0.44149	0.0238552	-0.0119871	0.0194918
0.23488	9.6224	-0.53478	0.0428129	-0.0231308	0.00937818
0.27538	9.6114	-0.55646	0.0594372	-0.0437013	0.011966
0.38351	9.7862	-0.55652	0.0777911	-0.0702617	0.0121482
0.28209	9.9081	-0.29647	0.0847672	-0.0822225	0.0110519
0.16773	9.8771	-0.28095	0.081369	-0.071836	0.0102032
0.047904	9.8308	-0.33187	0.0650345	-0.0456543	0.0154313
0.11374	9.7169	-0.52871	0.0462844	-0.0307003	0.0229109
0.14193	9.7066	-0.6271	0.0306916	-0.0179996	0.0308627
0.19413	9.7251	-0.62659	0.0133364	-0.00500752	0.0346849
0.18787	9.7599	-0.55351	0.00194116	-0.0151982	0.0345156
0.22093	9.7138	-0.53714	-0.00683296	-0.025871	0.0286513
0.40867	9.778	-0.38825	-0.012289	-0.0124248	0.0261381
0.40746	9.6378	-0.28242	-0.0275029	-0.0153681	0.0459196
0.5482	9.6372	-0.15513	-0.0501119	-0.0242723	0.0702722
0.47495	9.6515	-0.19164	-0.0745256	-0.00861913	0.089291
0.44209	9.658	-0.36995	-0.0918602	0.018668	0.096131
0.27872	9.6572	-0.44979	-0.0981608	0.0507105	0.0990614
0.15272	9.7959	-0.49913	-0.0953578	0.0660031	0.0912144
0.10049	9.7924	-0.66007	-0.0807773	0.066778	0.0739234
0.11667	9.8003	-0.66615	-0.0587635	0.0590881	0.0559169
0.2086	9.8599	-0.56761	-0.0389243	0.0401705	0.0425197
0.30243	9.8405	-0.47488	-0.0265866	0.01122	0.0347687
0.40615	9.744	-0.38756	-0.0199997	0.00918881	0.0339205
0.52833	9.6305	-0.31086	-0.0199142	0.0073618	0.0467452
0.48462	9.6482	-0.34612	-0.0277874	0.0110272	0.0615194
0.3886	9.6866	-0.28047	-0.0371493	0.0206822	0.0734906
0.33432	9.6668	-0.33222	-0.0447485	0.0482426	0.0771261
0.20462	9.6885	-0.4429	-0.0529515	0.0775415	0.0695863
0.23704	9.7166	-0.58123	-0.0531592	0.0960821	0.055039
0.19729	9.7996	-0.5811	-0.0472722	0.102748	0.0360253
0.21449	9.8262	-0.6936	-0.0322048	0.0911306	0.0150076
0.10838	9.7769	-0.73024	-0.0165632	0.0822242	-0.00323724
0.49391	9.6665	-0.63943	-0.000679788	0.081006	-0.0141307
0.37435	9.5426	-0.64804	-0.00466701	0.0425773	0.00186209
0.29091	9.578	-0.51707	-0.00623309	0.025892	0.00511853
0.38919	9.682	-0.49414	-0.00603186	0.0406033	0.00320268
0.38754	9.7643	-0.48662	-0.0109156	0.0410763	0.00433103
0.44697	9.8433	-0.38094	-0.0185755	0.0352452	0.00346989
0.47081	9.8124	-0.45932	-0.0251258	0.0399977	-0.00345401
0.40324	9.8258	-0.43155	-0.0274837	0.0402037	-0.00540843
0.36236	9.7654	-0.38233	-0.0388807	0.0527159	-0.00804021
0.37046	9.6821	-0.51275	-0.0448672	0.0499409	-0.00392245
0.42949	9.7213	-0.58926	-0.048679	0.036336	0.00115832
0.42715	9.6591	-0.59418	-0.0505378	0.0341718	0.00162773
0.46319	9.7677	-0.53215	-0.0472391	0.0357042	0.00384775
0.36592	9.7629	-0.43172	-0.0452756	0.038015	0.00356571
0.38537	9.7864	-0.34549	-0.0463699	0.0404026	-0.00123985
0.42395	9.7054	-0.33953	-0.0445617	0.0389313	-0.00440504
0.33471	9.7332	-0.35047	-0.0397569	0.0374914	-0.00811107
0.42903	9.714	-0.374	-0.0349118	0.0297875	-0.00962636
0.35417	9.7208	-0.49228	-0.0285414	0.0365315	-0.0106613
0.40123	9.7892	-0.38637	-0.0260892	0.0423277	-0.00835751
0.37444	9.7554	-0.3939	-0.0266512	0.0485219	-0.00469546
0.41458	9.7437	-0.42931	-0.0271608	0.0445879	-0.00200626
0.33558	9.7508	-0.43361	-0.0260194	0.0447642	0.000573096
0.33175	9.7435	-0.39641	-0.0250612	0.0419507	0.00168606
0.31549	9.7549	-0.46115	-0.0272359	0.0438793	0.00487278
0.30013	9.7609	-0.44741	-0.0282447	0.0479913	0.00532517
0.32373	9.7821	-0.38742	-0.029901	0.0507472	0.00587373
0.33567	9.7385	-0.37863	-0.0302902	0.0514785	0.00529271
0.33117	9.7397	-0.35222	-0.0282185	0.0429229	0.00421148
0.36213	9.716	-0.39818	-0.0304577	0.0415877	0.0020738
0.45115	9.7454	-0.43888	-0.0319448	0.0426471	0.00218742
0.41287	9.7909	-0.4199	-0.0302832	0.0447747	0.00431044
0.42368	9.7547	-0.40874	-0.0281888	0.0424604	0.00477941
0.38125	9.8182	-0.4465	-0.0271172	0.0371249	0.00425948
0.3228	9.8264	-0.3468	-0.0249774	0.0312815	0.00480716
0.35018	9.7251	-0.40019	-0.0239546	0.030442	0.0036535
0.31526	9.7613	-0.42418	-0.0239878	0.0330164	0.00159738
0.34677	9.7119	-0.42775	-0.0256162	0.0319675	0.00380761
0.28333	9.7799	-0.47787	-0.0277455	0.0341037	0.00587792
0.39311	9.7233	-0.43726	-0.0287508	0.0302169	0.005288
0.43881	9.6971	-0.45892	-0.027667	0.0293704	0.00426314
0.35251	9.8085	-0.46799	-0.0254853	0.0274715	0.00423399
0.38438	9.7432	-0.42309	-0.0229022	0.0174795	0.0026543
0.40327	9.7219	-0.44083	-0.0250769	0.0175737	0.00430765
0.39379	9.7264	-0.34859	-0.0250053	0.0187763	0.00421235
0.33932	9.7723	-0.40457	-0.0239494	0.0289079	0.00156085
0.27553	9.7102	-0.47434	-0.0228917	0.0314648	0.00107842
0.30284	9.7192	-0.41236	-0.0240105	0.0357251	0.00270439
0.27064	9.7108	-0.38361	-0.0261241	0.0329553	0.00481868
0.35397	9.7354	-0.48757	-0.027728	0.0336028	0.00531907
0.39469	9.767	-0.41446	-0.0293041	0.0329605	0.00368631
0.39108	9.7248	-0.40728	-0.0292919	0.0298015	0.00158465
0.41244	9.7865	-0.43449	-0.0287438	0.0281975	0.00104931
0.33831	9.7939	-0.45365	-0.0276984	0.0271852	2.07677e-06
0.33143	9.7585	-0.33774	-0.0287718	0.031491	0.00162459
0.27597	9.6872	-0.45867	-0.0282115	0.0335417	0.00376171
0.25508	9.7143	-0.44852	-0.0260647	0.0324823	0.00695304
0.30286	9.6979	-0.42463	-0.022876	0.0286758	0.00799099
0.3697	9.6685	-0.38107	-0.0212913	0.0218184	0.00798523
0.30049	9.6881	-0.46273	-0.0196943	0.0239948	0.00691168
0.3767	9.7649	-0.47797	-0.0191742	0.0272114	0.00530824
0.39751	9.7408	-0.43713	-0.019717	0.0346622	0.002644
0.38166	9.6881	-0.34679	-0.021855	0.0362191	0.00106139
0.32082	9.7573	-0.51755	-0.0245166	0.0367409	0.00160799
0.3437	9.7467	-0.40794	-0.026639	0.0286984	0.00373902
0.29194	9.8052	-0.46375	-0.0282394	0.0207677	0.0053332
0.30195	9.7488	-0.45504	-0.0303652	0.0239861	0.00692861
0.31851	9.7573	-0.48249	-0.0308941	0.0282429	0.00692215
0.32459	9.6998	-0.36025	-0.0314264	0.0346361	0.00746128
0.33889	9.7371	-0.41691	-0.0314264	0.0362138	0.00852052
0.33173	9.7575	-0.43466	-0.0319587	0.0335574	0.00639052
0.37722	9.7898	-0.45267	-0.0314264	0.0340898	0.00639174
0.37845	9.7275	-0.50777	-0.0287648	0.0282324	0.00639192
0.35324	9.7778	-0.42405	-0.0261014	0.0282272	0.00639192
0.37844	9.7179	-0.41305	-0.0245062	0.028763	0.00585942
0.33545	9.7454	-0.40261	-0.0218428	0.0308784	0.00691953
0.30068	9.6832	-0.35192	-0.0218358	0.0346151	0.00693035
0.3051	9.7213	-0.43798	-0.0218393	0.0340968	0.00585785
0.37825	9.6629	-0.46338	-0.0213105	0.032498	0.005865
0.34282	9.7385	-0.4518	-0.0202388	0.0309045	0.00531662
0.34689	9.7554	-0.4153	-0.0218236	0.0287735	0.0074557
0.39854	9.7327	-0.45643	-0.022904	0.0292727	0.00481728
0.40489	9.7909	-0.41641	-0.0218498	0.0319517	0.00425092
0.36571	9.7332	-0.51218	-0.0218184	0.0314264	0.00427292
0.33172	9.7713	-0.43329	-0.0244835	0.0324788	0.0037165
0.34482	9.7546	-0.44564	-0.0250263	0.0324963	0.00635911
0.31909	9.7929	-0.50891	-0.0266145	0.0314439	0.00799047
0.27332	9.7479	-0.43869	-0.0266442	0.0298347	0.00745762
0.29037	9.7206	-0.34247	-0.0255761	0.0282778	0.00798488
0.31269	9.6727	-0.40055	-0.0250333	0.0239948	0.00695112
0.34686	9.7459	-0.40683	-0.0250385	0.0260316	0.00636993
0.43727	9.6822	-0.47096	-0.0245062	0.030826	0.00798575
0.35418	9.7385	-0.45478	-0.0239843	0.0325242	0.0069424
0.38225	9.7742	-0.43659	-0.0229074	0.0293111	0.00639768
0.37572	9.7278	-0.45653	-0.0234258	0.0318854	0.00637482
0.33575	9.706	-0.40572	-0.0229214	0.0345907	0.00745744
0.31272	9.754	-0.40832	-0.0223681	0.0351754	0.0064003
0.31736	9.7253	-0.45651	-0.0223664	0.0325382	0.00794247
0.28704	9.7064	-0.39488	-0.0233979	0.0319378	0.00803776
0.27837	9.726	-0.45891	-0.023993	0.0330094	0.00587146
0.32346	9.7509	-0.5573	-0.0228882	0.031004	0.0063804
0.3623	9.7236	-0.46903	-0.0244765	0.0261346	0.00588054
0.3564	9.7059	-0.4082	-0.024494	0.0276425	0.00583498
0.3429	9.6965	-0.4135	-0.0255446	0.0282167	0.00690644
0.39116	9.7852	-0.46713	-0.0255586	0.0312903	0.00744278
0.32637	9.7559	-0.39337	-0.0271085	0.0356396	0.00797458
0.26253	9.7369	-0.50646	-0.0282255	0.0336936	0.00901759
0.34668	9.729	-0.50633	-0.0277228	0.0283197	0.009108
0.30303	9.6965	-0.46343	-0.0271469	0.0276565	0.00644393
0.24547	9.7232	-0.39876	-0.028215	0.0297387	0.00586239
0.3907	9.7509	-0.46991	-0.0272114	0.033451	0.00533198
0.40029	9.7582	-0.39389	-0.0266128	0.0351492	0.00634427
0.37591	9.7497	-0.50034	-0.0266599	0.0356449	0.00643416
0.37258	9.7623	-0.45672	-0.0255848	0.0357566	0.00582277
0.38249	9.7112	-0.42415	-0.024562	0.0320757	0.00743144
0.38518	9.7466	-0.40993	-0.0229057	0.0288643	0.00695095
0.33742	9.7549	-0.45611	-0.0234398	0.0266215	0.00691273
0.28156	9.7754	-0.41596	-0.0223821	0.0291749	0.00643032
0.25091	9.7217	-0.44174	-0.0238726	0.0313671	0.00585174
0.27405	9.7155	-0.4183	-0.0255429	0.0334807	0.00587129
0.3159	9.7558	-0.50225	-0.0255848	0.0331386	0.00631914
0.27834	9.7213	-0.535	-0.0245271	0.0289027	0.00848631
0.35593	9.7661	-0.49879	-0.0254661	0.0271469	0.00752761
0.39575	9.7995	-0.41323	-0.0271643	0.0276827	0.00689545
0.41542	9.7875	-0.47172	-0.0266233	0.0291557	0.00746198
0.37154	9.7283	-0.38228	-0.0271591	0.031936	0.006941
0.33771	9.7679	-0.5234	-0.0271259	0.0314089	0.0069136
0.31683	9.7095	-0.53181	-0.0282342	0.0315049	0.00693768
0.30259	9.707	-0.47212	-0.0262044	0.0287979	0.00641217
0.31799	9.705	-0.4662	-0.025035	0.0293128	0.0063694
0.28668	9.7218	-0.40954	-0.0245271	0.0276844	0.00691185
0.35059	9.7549	-0.43888	-0.0244713	0.0312152	0.00692372
0.3124	9.7602	-0.41217	-0.0245358	0.0330286	0.00692843
0.38444	9.746	-0.42289	-0.022986	0.0334964	0.0069054
0.40167	9.7563	-0.47308	-0.0213489	0.0340566	0.0074461
0.37678	9.7307	-0.50513	-0.0212476	0.0360445	0.00697765
0.31792	9.7903	-0.50053	-0.0227957	0.0378265	0.00542012
0.35559	9.7605	-0.47626	-0.0258728	0.0357845	0.00426366
0.26498	9.6837	-0.44718	-0.0296828	0.0321228	0.00431637
0.25413	9.7867	-0.51481	-0.0322886	0.030634	0.003195
0.18305	9.6855	-0.3925	-0.0355925	0.0384304	0.00566865
0.28948	9.795	-0.35792	-0.0360952	0.0419804	0.00847549
0.38675	9.9373	-0.28724	-0.041181	0.050255	0.00857917
0.26779	9.9375	-0.15526	-0.0446595	0.0639995	0.00610464
0.38968	9.8878	-0.19077	-0.0495185	0.0805853	0.00133547
0.28309	9.7341	-0.22456	-0.0572922	0.130631	-0.00529393
0.28981	9.8548	-0.11627	-0.0678497	0.190136	-0.0182474
-0.056801	9.4807	0.079557	-0.0967803	0.287403	-0.0404585
0.2014	9.5542	-0.3383	-0.105252	0.365629	-0.0637796
-0.0048479	9.4976	-0.4561	-0.118538	0.350532	-0.0698062
0.061071	9.7011	-0.40668	-0.137295	0.256982	-0.0825698
0.21078	9.8581	-0.48345	-0.141789	0.14995	-0.0790809
0.22437	9.8502	-0.56495	-0.135371	0.0771261	-0.0676053
0.21328	9.7908	-0.56471	-0.124808	0.0298626	-0.0624374
0.25098	9.6205	-0.53317	-0.107495	-0.0200852	-0.0595314
0.29638	9.5591	-0.61344	-0.0856538	-0.0443977	-0.0534193
0.43311	9.4639	-0.50167	-0.0681952	-0.035685	-0.0482688
0.51214	9.5389	-0.55783	-0.0440888	0.00962846	-0.0327459
0.74472	9.646	-0.62193	-0.0288555	0.0504086	-0.0139906
0.20942	9.947	-0.645	-0.00547981	0.0950768	0.018586
0.089107	10.082	-0.41518	-0.0184778	0.0230087	0.00403328
-0.018112	9.9953	-0.27659	-0.0169501	0.0114638	-0.000370673
0.15379	9.8818	-0.22958	-0.0332258	-0.0337337	-0.000804789
0.2839	9.6174	-0.36285	-0.039228	-0.047068	0.000779708
0.21848	9.647	-0.30773	-0.0354773	-0.0162556	0.000732968
0.19824	9.5548	-0.29392	-0.0267123	0.00465671	0.000935584
0.12456	9.5386	-0.1755	-0.0225217	0.0223664	0.000650973
0.1725	9.7794	-0.063283	-0.0210574	0.0313793	0.00276495
0.16449	9.8792	-0.16099	-0.0291976	0.0454135	0.00696142
0.13582	9.9705	-0.25079	-0.0343865	0.0459859	0.00358962
0.12916	9.8606	-0.33551	-0.0333026	0.0601685	-0.00491171
0.22671	9.7281	-0.5768	-0.0143466	0.0847567	-0.0155889
-0.1701	9.6449	-0.56881	-0.000550372	0.0951379	-0.0227539
-0.056207	9.6752	-0.49545	0.00599625	0.039968	-0.0412474
-0.063869	9.6376	-0.36865	0.00752708	-0.0188635	-0.0417605
0.21281	9.5707	-0.352	0.0101507	-0.0487889	-0.0449091
0.37545	9.5781	-0.23784	0.0108973	-0.0252689	-0.0409908
0.38441	9.7503	-0.1038	-0.00238447	0.019813	-0.0262585
0.4412	9.8434	-0.073568	-0.00900468	0.0614094	-0.0106655
0.0030675	9.8684	-0.22606	-0.0177133	0.0815418	-0.0050152
-0.045057	9.7781	-0.33766	-0.015483	0.0900293	-0.010891
0.049626	9.7206	-0.47796	-0.00869069	0.0814598	-0.00996723
0.083949	9.6246	-0.43345	0.00230139	0.0702896	-0.0042963
0.090984	9.4637	-0.49017	0.00960908	0.0514383	0.00354249
0.033685	9.5622	-0.43898	0.0196803	0.0309674	0.0134336
-0.030083	9.6542	-0.36859	0.02766	0.00460331	0.0217206
0.1027	9.6928	-0.31552	0.027927	-0.00287578	0.0193924
0.070949	9.7915	-0.25482	0.0315748	0.0321629	0.0192824
0.049861	9.7544	-0.45104	0.0247784	0.033252	0.0136343
0.14286	9.7656	-0.49791	0.0175929	0.0311768	0.00457049
0.11565	9.7827	-0.53105	0.0137368	0.0331438	-0.00676158
0.12132	9.833	-0.49672	0.0167178	0.0590567	-0.0188635
0.092133	9.9652	-0.37782	0.00362645	0.0789447	-0.0242252
0.035298	9.727	-0.44033	-0.0161515	0.0765152	-0.0293687
0.070191	9.67	-0.35676	-0.0335766	0.08631	-0.0406435
0.02919	9.727	-0.43382	-0.057184	0.0945794	-0.0489966
0.071881	9.778	-0.40028	-0.0737803	0.132704	-0.0616485
0.063712	9.7641	-0.38829	-0.0839276	0.158509	-0.0748676
0.015248	9.7515	-0.55864	-0.0775171	0.184621	-0.0969914
-0.045469	9.668	-0.67041	-0.0595786	0.199212	-0.11481
-0.29407	9.7377	-0.58276	-0.0395212	0.190398	-0.137506
-0.45397	9.5503	-0.44303	-0.0358281	0.196245	-0.163398
-0.5534	9.537	-0.41109	-0.0402892	0.217311	-0.192248
-0.29448	9.7765	-0.55322	-0.0518782	0.230593	-0.21499
0.011484	9.7377	-0.38298	-0.0787458	0.196018	-0.243718
0.034668	9.6092	-0.56171	-0.117708	0.153654	-0.268379
0.11517	9.9293	-0.82977	-0.130479	0.122278	-0.274331
0.44894	9.5651	-0.45074	-0.107165	0.162501	-0.287334
0.29986	9.6854	-0.12106	-0.0993913	0.175632	-0.296008
-0.29198	9.7803	0.011483	-0.148351	0.106512	-0.312972
-0.45007	9.6089	-0.25407	-0.194255	0.0322519	-0.328488
-0.47057	9.8932	-0.33296	-0.224118	0.00837653	-0.322764
-0.22253	9.6912	-0.22577	-0.251188	-0.00651095	-0.311646
-0.97952	9.9422	-0.29143	-0.253771	0.0119941	-0.34013
-1.0713	9.6036	-0.088973	-0.240332	0.0567546	-0.384409
-0.63248	9.6075	-0.12241	-0.239773	0.092595	-0.419891
-0.67675	9.7033	-0.14795	-0.228516	0.123554	-0.450557
-1.2507	9.7246	0.11341	-0.216229	0.152369	-0.486423
-1.4513	9.5753	0.28115	-0.230767	0.155144	-0.518782
-1.2804	9.4596	0.043086	-0.24192	0.15669	-0.54264
-1.4175	9.5589	0.14454	-0.241815	0.143087	-0.55943
-1.5696	9.4686	-0.052395	-0.23178	0.11641	-0.574423
-1.7036	9.4777	0.14774	-0.215548	0.0979514	-0.58109
-1.9812	9.4286	0.29281	-0.195843	0.0762028	-0.581648
-2.0175	9.382	0.22658	-0.176226	0.0604425	-0.570478
-2.1239	9.3201	0.41636	-0.166972	0.0621494	-0.553671
-2.2269	9.3444	0.40327	-0.156661	0.0652177	-0.528939
-2.2679	9.2935	0.33828	-0.139954	0.0787213	-0.511172
-2.5182	9.3263	0.57796	-0.123801	0.0694327	-0.493544
-2.5877	9.2717	0.4641	-0.101842	0.0534629	-0.465357
-2.5483	9.2418	0.32184	-0.0650624	0.0381477	-0.443226
-2.7	9.23	0.26602	-0.029819	0.0198147	-0.423347
-2.713	9.2981	0.41859	-0.00173184	-0.000776881	-0.3953
-2.8336	9.1532	0.48249	-0.0241938	0.00524559	-0.338297
-2.8662	9.1745	0.5766	-0.0733387	0.0958587	-0.259216
-2.8834	9.2222	0.43524	-0.0954939	0.128772	-0.202109
-2.8551	9.1537	0.45785	-0.0932564	0.124182	-0.169407
-3.1429	9.0855	0.4855	-0.0778434	0.124109	-0.131518
-2.9802	9.1563	0.59737	-0.0642229	0.125487	-0.106305
-2.8981	9.2269	0.4266	-0.0395282	0.134917	-0.0924344
-2.9173	9.1277	0.28083	-0.0173236	0.130472	-0.0857899
-2.9882	9.088	0.30276	-0.00192475	0.117426	-0.0843465
-2.9951	9.1565	0.47627	-0.00354354	0.111907	-0.0727872
-2.8686	9.1232	0.27777	-0.00437606	0.112359	-0.0607549
-3.0179	9.1572	0.52194	0.000522691	0.112101	-0.0592923
-3.1562	9.1986	0.53374	0.00534577	0.103392	-0.0550006
-2.9973	9.1874	0.49956	0.02167	0.0753197	-0.0545084
-3.1155	9.0116	0.50397	0.0562921	0.0340828	-0.0641478
-2.965	9.3179	0.47667	0.0843186	-0.0159881	-0.0734784
-2.8385	9.249	0.3951	0.101816	-0.0415301	-0.0814091
-2.9829	9.2448	0.31862	0.103976	-0.0517769	-0.0794893
-3.0953	9.3057	-0.021756	0.109554	-0.0155046	-0.0623693
-3.1501	9.2662	0.077237	0.0969687	0.00321926	-0.042984
-3.2137	9.1181	0.17268	0.0667117	-0.00127865	-0.0158408
-3.193	9.0162	0.15229	0.0423818	-0.00468499	0.0171622
-3.1534	9.1479	0.2364	0.0280021	-0.0084254	0.0441603
-3.2404	8.9627	0.21107	0.023527	-0.0156703	0.0735813
-3.2641	8.8811	0.22771	0.0376939	-0.0267227	0.108252
-3.1797	8.9765	0.23717	0.0575418	-0.0434604	0.146531
-3.1282	9.0106	0.15525	0.0828996	-0.0577634	0.185947
-3.0025	9.0201	0.1742	0.108031	-0.0719425	0.220487
-2.907	9.0994	0.12596	0.130223	-0.0860849	0.250123
-2.8013	9.2874	0.15501	0.144517	-0.092389	0.269043
-2.8111	9.2343	0.047543	0.148349	-0.0818106	0.285501
-2.8495	9.336	0.031105	0.154741	-0.0784543	0.298364
-2.7434	9.3604	-0.07561	0.157762	-0.0814179	0.318523
-2.6086	9.4239	-0.13133	0.163228	-0.0848893	0.336569
-2.6122	9.2839	-0.18916	0.17399	-0.0768172	0.355436
-2.6364	9.4136	-0.16972	0.182177	-0.0706928	0.375874
-2.3807	9.445	-0.27795	0.177186	-0.0646261	0.403799
-2.2466	9.3525	-0.37717	0.172927	-0.0325399	0.428932
-2.1763	9.4153	-0.24325	0.159354	-0.0128727	0.455758
-2.1507	9.3735	-0.30797	0.13678	-0.0227713	0.470488
-2.1188	9.331	-0.26591	0.116454	-0.046883	0.487662
-2.0319	9.3705	-0.30125	0.0994716	-0.0592522	0.506111
-1.9081	9.4554	-0.44613	0.0938097	-0.060069	0.513057
-1.8233	9.4429	-0.39621	0.0852244	-0.0740212	0.504522
-1.6204	9.4025	-0.42518	0.0710384	-0.0990858	0.486319
-1.5356	9.4841	-0.24934	0.06083	-0.0975028	0.46239
-1.3416	9.6447	-0.36638	0.0580078	-0.0931378	0.435599
-1.3022	9.5593	-0.32248	0.0704921	-0.0812905	0.400082
-1.3414	9.5123	-0.33014	0.0832382	-0.0782169	0.362994
-1.0134	9.7052	-0.41755	0.0900014	-0.0837025	0.332677
-1.159	9.7274	-0.49343	0.0902894	-0.0797703	0.307632
-1.2625	9.5751	-0.47941	0.08901	-0.0757979	0.287159
-1.0081	9.5907	-0.52835	0.0873223	-0.0707085	0.276827
-1.1241	9.6356	-0.61244	0.0833133	-0.0473822	0.280579
-1.0874	9.6339	-0.70279	0.0766182	-0.0256162	0.300877
-0.95924	9.6635	-0.69467	0.065935	-0.00744331	0.31196
-0.85858	9.646	-0.63315	0.0617323	0.00956772	0.314631
-0.75633	9.6929	-0.55406	0.0654219	0.0131401	0.315206
-0.76769	9.6715	-0.58387	0.0638843	0.00474939	0.310372
-0.72686	9.726	-0.635	0.0654097	-0.00217293	0.311279
-0.79102	9.7641	-0.71473	0.0631722	-0.014737	0.320669
-0.8003	9.7352	-0.63551	0.064914	-0.0485551	0.336325
-0.6188	9.6754	-0.77208	0.0731921	-0.0684536	0.360969
-0.50672	9.7591	-0.74915	0.0855229	-0.0642578	0.381407
-0.45269	9.6384	-0.5704	0.09182	-0.0760876	0.400204
-0.32966	9.7523	-0.69512	0.0952007	-0.0834599	0.3953
-0.15541	9.6688	-0.72091	0.103868	-0.0892876	0.379836
-0.066329	9.7212	-1.0744	0.113082	-0.0754558	0.364896
-0.0778	9.7261	-1.1337	0.118839	-0.0473421	0.354686
0.031314	9.6823	-0.98023	0.113759	-0.0622664	0.354825
0.27237	9.6862	-0.90946	0.0993913	-0.0805068	0.341456
0.34611	9.6575	-0.79264	0.0762761	-0.0574597	0.317109
0.40468	9.7873	-0.78681	0.0524908	-0.0297003	0.269304
0.3321	9.7824	-0.93346	0.029332	0.00551786	0.217765
0.32162	9.81	-1.0436	0.00214379	0.0347094	0.164211
0.38142	9.7436	-1.063	-0.032896	0.0335958	0.117092
0.43096	9.6994	-0.99745	-0.0622489	0.0171613	0.0762709
0.3812	9.7417	-0.88455	-0.0817931	0.00968117	0.0459737
0.38043	9.7507	-0.81369	-0.085097	0.0175772	0.0280056
0.38971	9.8011	-0.85123	-0.0829956	0.0466631	0.0229703
0.2715	9.762	-0.89998	-0.0791542	0.0571543	0.0294332
0.2118	9.7033	-0.87641	-0.0744749	0.0477016	0.0463298
0.19898	9.6777	-0.91177	-0.0698202	0.035952	0.0583656
0.29586	9.6263	-0.84171	-0.0741311	0.0261642	0.056985
0.30203	9.6874	-0.85544	-0.0807564	0.0243892	0.0436123
0.32962	9.7305	-0.80009	-0.0827146	0.0244433	0.0278642
0.39977	9.7368	-0.77155	-0.081355	0.0398755	0.0166768
0.37546	9.7857	-0.80686	-0.0834023	0.0490909	0.0101123
0.36701	9.7701	-0.78621	-0.0806429	0.0427658	0.0144998
0.38659	9.6852	-0.78912	-0.0735848	0.0375403	0.0207223
0.32694	9.7541	-0.67947	-0.0679422	0.0336116	0.0226334
0.31837	9.7314	-0.79834	-0.0637412	0.0312047	0.024487
0.31148	9.7408	-0.69076	-0.0576517	0.0293058	0.0276617
0.34976	9.7107	-0.83061	-0.0540319	0.024836	0.0290144
0.32083	9.6989	-0.82264	-0.0572922	0.0162003	0.02559
0.31978	9.6842	-0.73047	-0.0602749	0.00729373	0.019319
0.39653	9.7089	-0.70881	-0.0618597	0.00327005	0.0126145
0.41705	9.7331	-0.71509	-0.0587024	0.00778906	0.00564841
0.36289	9.8154	-0.71712	-0.0529341	0.00885214	0.0038851
0.38475	9.7388	-0.73732	-0.0499915	0.00492375	0.00767805
0.32569	9.7384	-0.74135	-0.0476859	-0.00506739	0.0158902
0.37512	9.7043	-0.63929	-0.0462757	-0.00778417	0.0229092
0.29111	9.6907	-0.69104	-0.0421567	-0.0116082	0.0278275
0.30004	9.7568	-0.69164	-0.0362487	-0.0165614	0.0321734
0.27273	9.6686	-0.76679	-0.0311384	-0.0235585	0.0361144
0.3694	9.6451	-0.77186	-0.028016	-0.0269008	0.0381337
0.38664	9.6717	-0.7153	-0.028133	-0.0185843	0.0394654
0.42799	9.7751	-0.70645	-0.0305939	-0.00738728	0.0420397
0.40995	9.6851	-0.68616	-0.0268885	-0.00627603	0.0450644
0.46215	9.7752	-0.7302	-0.025391	-0.00617026	0.048117
0.49421	9.7089	-0.74085	-0.0252776	-0.00875544	0.0495988
0.46408	9.7776	-0.6848	-0.0244573	-0.0072213	0.0510072
0.50865	9.7585	-0.70146	-0.0251467	-0.00389592	0.0467137
0.47763	9.8027	-0.76509	-0.0277664	0.000350602	0.0446298
0.38603	9.7807	-0.73864	-0.0277787	0.000607863	0.0450801
0.41091	9.695	-0.70668	-0.0244922	-0.000269653	0.0465706
0.4467	9.7043	-0.6965	-0.0222966	0.00481083	0.0466212
0.47877	9.7534	-0.7152	-0.020005	0.00980892	0.0450888
0.51287	9.6938	-0.71345	-0.0195756	0.0168738	0.043347
0.53543	9.7507	-0.68669	-0.0197414	0.0208131	0.042799
0.51519	9.7219	-0.70767	-0.0206176	0.022122	0.0406208
0.54033	9.7106	-0.74033	-0.0240768	0.0197554	0.0377934
0.55095	9.7691	-0.70535	-0.0239442	0.0230436	0.0344912
0.51576	9.7087	-0.72168	-0.0212965	0.0292325	0.0307126
0.49585	9.703	-0.74628	-0.019326	0.0336116	0.0296322
0.54579	9.7013	-0.72888	-0.0191445	0.0347635	0.0268414
0.50888	9.7374	-0.72378	-0.0194081	0.0373867	0.0239232
0.53789	9.7268	-0.64073	-0.0214449	0.0381075	0.0210155
0.57253	9.7368	-0.80659	-0.0216543	0.0404655	0.017921
0.59061	9.7158	-0.75548	-0.0203104	0.0417256	0.0167363
0.56106	9.7675	-0.70783	-0.0199037	0.0452756	0.0158748
0.52038	9.788	-0.80842	-0.0191253	0.0473909	0.0174795
0.52376	9.7981	-0.70306	-0.019347	0.0436071	0.0202144
0.52347	9.7112	-0.70843	-0.0178442	0.0391565	0.0221866
0.56196	9.7039	-0.80362	-0.017173	0.0364355	0.0223769
0.58021	9.7715	-0.80126	-0.0164523	0.0361039	0.0220767
0.54901	9.7313	-0.75087	-0.0170758	0.0363028	0.0211551
0.60105	9.7102	-0.80509	-0.0163604	0.0357566	0.0220278
0.58312	9.7049	-0.80194	-0.0185703	0.0346605	0.0197083
0.6422	9.7562	-0.75777	-0.01971	0.0327232	0.0180589
0.63604	9.725	-0.79049	-0.0198165	0.0352661	0.0152535
0.54348	9.7561	-0.77927	-0.0183836	0.0355646	0.0153727
0.56993	9.7247	-0.79617	-0.0183958	0.0373727	0.0141911
0.54964	9.7319	-0.82228	-0.0189682	0.0372296	0.0141679
0.53272	9.709	-0.78616	-0.0210539	0.0348787	0.0140164
0.5243	9.7375	-0.85632	-0.0236579	0.03025	0.0141895
0.56738	9.7617	-0.75376	-0.0247662	0.0284279	0.0141012
0.61977	9.7681	-0.63873	-0.0255132	0.029983	0.0130629
0.61473	9.7856	-0.81329	-0.0258466	0.031594	0.0114961
0.6095	9.7555	-0.77077	-0.0269549	0.0327406	0.010769
0.56024	9.6816	-0.76992	-0.027852	0.0339484	0.00949477
0.55836	9.7696	-0.81888	-0.0292447	0.0333532	0.00842558
0.52115	9.7417	-0.74143	-0.0287508	0.0327528	0.00870151
0.57201	9.6723	-0.76593	-0.0295938	0.0336028	0.00729687
0.50851	9.7071	-0.7347	-0.0294542	0.0332712	0.00608771
0.54355	9.7017	-0.81434	-0.029894	0.0352609	0.00471221
0.60506	9.7708	-0.76882	-0.0306881	0.0354319	0.00295135
0.58336	9.7621	-0.81672	-0.0295519	0.0349048	0.00215147
0.63161	9.7613	-0.72828	-0.0312711	0.0360602	0.002448
0.58343	9.7902	-0.7737	-0.0305363	0.0349677	0.00347355
0.58161	9.7765	-0.74142	-0.0310546	0.0321088	0.00421741
0.56676	9.7591	-0.74737	-0.0315398	0.0361056	0.00422021
0.57401	9.6869	-0.68328	-0.0313496	0.0390657	0.00467486
0.52493	9.7481	-0.75461	-0.0313653	0.0403904	0.00422946
0.50022	9.7211	-0.80669	-0.0321455	0.0398738	0.00227975
0.54834	9.7067	-0.85948	-0.0329815	0.0412753	0.00220261
0.51784	9.7713	-0.72659	-0.0329989	0.040085	0.00185598
0.59817	9.7543	-0.75017	-0.032985	0.0393031	0.00416069
0.59204	9.7513	-0.7791	-0.0330356	0.0414865	0.0053791
0.59941	9.7313	-0.75221	-0.0329134	0.0404218	0.00532605
0.57184	9.7199	-0.73641	-0.0334894	0.0389208	0.00490612
0.54798	9.7241	-0.72029	-0.0328384	0.0392402	0.00509008
0.53906	9.7439	-0.78343	-0.0318784	0.0394916	0.00576325
0.51595	9.7155	-0.75601	-0.0323793	0.038673	0.00623868
0.50771	9.7248	-0.74999	-0.0324666	0.0376851	0.00673627
0.55519	9.6707	-0.76675	-0.0328052	0.0386974	0.00802066
0.57901	9.7729	-0.76215	-0.0334527	0.0379469	0.00952531
0.61479	9.7281	-0.75569	-0.0338751	0.0351544	0.00917572
0.59625	9.7226	-0.73153	-0.034287	0.0336866	0.00928515
0.5932	9.6928	-0.73755	-0.0328331	0.0325853	0.0107373
0.60447	9.7505	-0.70139	-0.0320373	0.0300441	0.0123993
0.58177	9.7697	-0.67717	-0.0312013	0.0302413	0.0136335
0.54757	9.6939	-0.73144	-0.0303652	0.0295886	0.0139881
0.52951	9.7551	-0.76428	-0.0300877	0.029435	0.0130476
0.53666	9.6517	-0.72853	-0.0286129	0.0307335	0.0123168
0.56179	9.7133	-0.74311	-0.0276547	0.0303687	0.0121889
0.54459	9.755	-0.70855	-0.0277909	0.0276704	0.0126093
0.59191	9.7709	-0.75451	-0.026913	0.0272551	0.0134514
0.61617	9.7828	-0.79357	-0.025878	0.0283407	0.0153861
0.66106	9.757	-0.76229	-0.0240663	0.0273249	0.017273
0.59702	9.7207	-0.73043	-0.0220313	0.0276862	0.0177884
0.61697	9.7236	-0.75002	-0.0217835	0.0295502	0.0161237
0.54641	9.7407	-0.72324	-0.0218201	0.0301401	0.0137806
0.57953	9.7351	-0.73905	-0.0218306	0.0308976	0.0121702
0.5588	9.737	-0.83915	-0.0217782	0.0297666	0.0105235
0.56613	9.7175	-0.69139	-0.0218952	0.0283459	0.00935479
0.57365	9.6973	-0.73338	-0.0210679	0.028016	0.00801822
0.58985	9.7386	-0.75328	-0.0202319	0.0301383	0.00647011
0.62308	9.7404	-0.79423	-0.019909	0.0345331	0.00686159
0.59658	9.7148	-0.79772	-0.0194133	0.0348525	0.00724347
0.62836	9.7415	-0.77202	-0.0205984	0.0347146	0.00763494
0.66202	9.7228	-0.77481	-0.0211551	0.0365786	0.00276495
0.63021	9.7082	-0.77226	-0.0245777	0.0394951	-0.00710873
0.67653	9.7304	-0.73277	-0.0275116	0.0493387	-0.0250402
0.66114	9.6639	-0.82186	-0.0344423	0.0655999	-0.0453245
0.58541	9.6847	-0.86012	-0.0445199	0.0643398	-0.0643259
0.5533	9.7088	-0.74385	-0.0557755	0.0650397	-0.0773896
0.5216	9.7568	-0.74422	-0.0650798	0.0712461	-0.0824755
0.46201	9.8239	-0.71406	-0.0661689	0.0861704	-0.0909509
0.41266	9.715	-0.8169	-0.0644829	0.0888163	-0.0823237
0.42688	9.6447	-0.84203	-0.0615595	0.0795399	-0.0776549
0.53562	9.6286	-0.87201	-0.0711658	0.0760859	-0.082479
0.47521	9.797	-0.70346	-0.0827496	0.0870745	-0.0980421
0.51252	9.7565	-0.66532	-0.0911638	0.102414	-0.121328
0.37057	9.827	-0.69772	-0.0963823	0.117321	-0.142555
0.3344	9.754	-0.7176	-0.100515	0.117745	-0.163391
0.35293	9.7238	-0.68105	-0.104118	0.120518	-0.175266
0.21915	9.7656	-0.64848	-0.109963	0.120044	-0.182527
0.30872	9.721	-0.66343	-0.115735	0.112928	-0.185267
0.24461	9.7085	-0.62672	-0.124432	0.135907	-0.194918
0.27234	9.6709	-0.59811	-0.130938	0.163817	-0.211866
0.15119	9.7058	-0.53708	-0.12954	0.186995	-0.231588
0.046043	9.6907	-0.40659	-0.125365	0.194046	-0.252392
0.0069836	9.7155	-0.4674	-0.117483	0.193156	-0.269339
-0.072576	9.6984	-0.58872	-0.1157	0.199788	-0.285937
-0.16684	9.7427	-0.46287	-0.107209	0.183434	-0.299952
-0.23266	9.8205	-0.43505	-0.0980945	0.169004	-0.30936
-0.35793	9.6647	-0.42834	-0.0921534	0.144072	-0.319744
-0.30282	9.833	-0.47327	-0.0875736	0.153188	-0.328139
-0.35177	9.6561	-0.58918	-0.100222	0.196419	-0.34931
-0.39777	9.5464	-0.37494	-0.1109	0.278659	-0.375071
-0.75667	9.5442	-0.47162	-0.110244	0.279043	-0.391041
-0.50007	9.6647	-0.21903	-0.0778469	0.225915	-0.383292
-0.88431	9.6222	-0.652	-0.146646	0.153521	-0.379295
-0.97691	9.6813	-0.57508	-0.168112	0.138155	-0.374303
-0.93206	10.243	-0.21441	-0.1542	0.163085	-0.370464
-1.0695	9.4371	-0.41421	-0.187728	0.176889	-0.351021
-0.79303	9.5498	-0.39179	-0.107898	0.176069	-0.321088
-1.2377	9.5861	-0.24796	-0.135087	0.220435	-0.338576
-1.105	9.5042	-0.20022	-0.192213	0.272132	-0.318104
-1.2443	9.8461	-0.19175	-0.261066	0.279322	-0.326202
-1.6067	9.7204	-0.032793	-0.298504	0.264732	-0.320216
-0.85429	9.7387	-0.19903	-0.307579	0.2278	-0.284262
-1.4543	9.6849	-0.17506	-0.343394	0.190974	-0.307894
-1.8676	9.3677	-0.13189	-0.255743	0.163673	-0.302623
-1.4339	9.5049	0.021816	-0.186995	0.124536	-0.255359
-1.5582	9.4752	-0.035992	-0.17469	0.105519	-0.263213
-1.5956	9.4855	-0.021286	-0.147686	0.0941937	-0.265133
-1.6779	9.4481	0.011015	-0.161029	0.0737297	-0.246528
-1.7611	9.5135	0.20467	-0.166354	0.078573	-0.22314
-1.9403	9.2674	0.043292	-0.168164	0.132404	-0.169676
-1.8903	9.604	0.24587	-0.0744662	0.190712	-0.108877
-1.9082	9.6042	0.40957	-0.129154	0.157087	-0.088078
-1.8451	9.4244	0.20387	-0.177046	0.111258	-0.0738257
-1.9023	9.461	0.25599	-0.14688	0.094363	-0.0617864
-1.7442	9.3169	0.12283	-0.146074	0.0757752	-0.0496232
-1.7873	9.549	0.24449	-0.130149	0.0638372	-0.0413905
-1.9062	9.5384	0.40868	-0.135116	0.0569152	-0.02326
-1.8147	9.4393	0.16714	-0.123299	0.0541157	0.00724626
-1.8554	9.6024	0.26346	-0.116712	0.0651601	0.0211307
-1.8194	9.5593	0.26277	-0.115136	0.062111	0.0335016
-1.7848	9.4308	0.26511	-0.119824	0.0399035	0.0307405
-1.6028	9.5324	0.063874	-0.0901794	0.0766671	0.0132476
-1.7934	9.353	0.13539	-0.0650432	0.0841249	-0.00186296
-1.8494	9.4634	0.35392	-0.0876469	0.0475899	-0.0153121
-1.7976	9.5382	0.3732	-0.0964434	0.0213227	-0.0267053
-1.7463	9.3469	0.38228	-0.0905861	0.0119288	-0.0366694
-1.8539	9.4335	0.47021	-0.0865422	0.00278013	-0.0378492
-1.9486	9.4451	0.64576	-0.0923157	0.0123372	-0.0302623
-1.8036	9.5023	0.42855	-0.105603	0.0263143	-0.0195547
-1.8685	9.3051	0.44715	-0.104111	0.0326603	-0.0162396
-1.5836	9.6371	0.72272	-0.0886261	0.0446857	-0.0221186
-1.8371	9.4227	0.6098	-0.0723631	0.026995	-0.0513458
-1.7382	9.3144	0.24966	-0.0338559	0.0198706	-0.0733684
-1.7479	9.4593	0.229	0.00784857	0.0395998	-0.086036
-2.0391	9.3787	0.42416	0.0316219	-0.0278555	-0.103163
-2.0124	9.38	0.41593	0.0322676	-0.0992534	-0.10542
-2.1371	9.3011	0.36433	0.012044	-0.134933	-0.0920225
-1.9855	9.4405	0.50912	-0.037556	-0.058774	-0.0699685
-2.0375	9.574	0.50765	-0.0927259	0.0464467	-0.0399122
-2.0924	9.3652	0.50851	-0.100067	0.0527892	-0.0258902
-2.1528	9.3013	0.60464	-0.085467	0.0232705	-0.0130107
-2.1356	9.3443	0.59804	-0.0947714	0.0804544	0.0194796
-2.0683	9.2697	0.62651	-0.0902004	0.0689562	0.033088
-2.0289	9.4304	0.52957	-0.0602941	0.0175109	0.0372628
-1.9071	9.4319	0.54821	-0.0388039	0.0115569	0.0418966
-1.8335	9.4305	0.41829	-0.0257907	0.0192388	0.0446298
-1.8472	9.4318	0.39215	-0.0247226	0.0296881	0.0503213
-1.9909	9.4036	0.5004	-0.0283616	0.0388615	0.0620273
-2.0516	9.531	0.62283	-0.031683	0.0537841	0.0818053
-2.0193	9.416	0.58323	-0.0343359	0.0443261	0.10536
-2.0115	9.4091	0.59147	-0.0312135	0.0341561	0.129914
-1.927	9.4564	0.65125	-0.0184446	0.037172	0.14928
-1.7643	9.4588	0.53403	0.00197833	0.0295729	0.158769
-1.8145	9.4061	0.53819	0.0152578	0.0254748	0.161508
-1.752	9.395	0.61812	0.0147845	0.0216142	0.170903
-1.7008	9.4462	0.54627	0.0100245	0.00963753	0.176627
-1.633	9.5053	0.512	0.0123316	-0.00184481	0.176523
-1.5436	9.4813	0.42652	0.0134015	-0.0104802	0.174131
-1.7018	9.405	0.34014	0.0109308	-0.0135521	0.169667
-1.6588	9.424	0.49822	0.00360533	-0.0246947	0.168206
-1.6578	9.4788	0.51881	-0.00256616	-0.0256057	0.171274
-1.6281	9.4474	0.39735	0.00407639	-0.0240541	0.175283
-1.5254	9.4354	0.17929	0.0326761	-0.00127812	0.179612
-1.4417	9.5244	0.35273	0.0693681	0.0265133	0.189665
-1.3165	9.5869	0.44139	0.0698202	0.0115776	0.188461
-1.3054	9.5774	0.2355	0.0381529	-0.00989741	0.180642
-1.3797	9.53	0.40961	0.00972428	-0.0173805	0.168751
-1.3372	9.6149	0.46701	-0.0132258	-0.0385072	0.157125
-1.2284	9.5781	0.45614	-0.0235881	-0.0631251	0.150313
-1.3406	9.5746	0.48767	-0.0254399	-0.0913209	0.149487
-1.3099	9.586	0.34905	-0.0229633	-0.111326	0.153315
-1.0761	9.6937	0.32941	-0.0174707	-0.132655	0.157668
-1.3715	9.738	0.62981	-0.00224135	-0.102988	0.156526
-1.3633	9.7432	0.81554	0.0167239	-0.0806447	0.155561
-1.3317	9.7388	0.63743	0.0377078	-0.0715829	0.152029
-1.0144	9.5351	0.44288	0.0504836	-0.0639454	0.129844
-0.75005	9.6467	0.66009	0.0567197	-0.0394479	0.101966
-0.53183	9.5569	0.52827	0.0741416	-0.0158895	0.0620587
-0.3576	9.5188	0.030528	0.114474	-0.0199683	0.0222477
-0.73258	9.6019	-0.1878	0.167599	-0.0503336	-0.00647325
-1.1503	9.612	0.19353	0.188234	-0.102636	-0.0243072
-1.439	9.5126	0.47381	0.191969	-0.141414	-0.0177238
-1.3255	9.4732	0.20982	0.186488	-0.157423	0.0143632
-1.3652	9.5304	0.041672	0.152283	-0.11897	0.0563759
-1.1937	9.5536	-0.15817	0.0862978	-0.0464851	0.0904674
-0.97065	9.6454	-0.30309	0.0166569	0.0050639	0.109617
-0.85751	9.77	-0.27603	-0.0425494	0.00940122	0.108134
-0.88805	9.6995	-0.12426	-0.0788697	0.00825366	0.0885283
-0.96435	9.6574	0.12895	-0.101051	-0.0105277	0.0661602
-0.92812	9.6815	0.16543	-0.110619	-0.0445722	0.0406452
-0.97246	9.6517	0.31295	-0.105643	-0.0456124	0.0259478
-0.87785	9.5119	0.40609	-0.0988118	-0.0335417	0.0244137
-1.0472	9.5953	0.42306	-0.0846659	-0.0115178	0.0338699
-1.053	9.5374	0.39605	-0.0589485	-0.0118763	0.0549081
-1.0752	9.3787	0.18686	-0.0356065	-0.0177832	0.077826
-0.80216	9.5692	0.17941	-0.0010591	-0.024178	0.0944886
-0.75468	9.7126	0.11638	0.0257052	-0.020745	0.0935933
-0.75391	9.6625	0.21211	0.0577268	-0.0129654	0.0884219
-0.74884	9.8103	0.36361	0.0733248	0.000834302	0.0747053
-0.72036	9.7442	0.28121	0.0822033	0.0223297	0.0481624
-0.51593	9.595	0.25703	0.0944904	0.0309744	0.0186296
-0.64809	9.628	0.01678	0.102198	0.0677764	-0.00768486
-0.76247	9.6493	-0.16905	0.109233	0.105641	-0.0212529
-0.85543	9.6444	-0.16691	0.0994489	0.0919038	-0.0344912
-0.82667	9.6639	-0.2129	0.0786271	0.0594826	-0.0388894
-0.82352	9.7202	-0.24844	0.0560303	0.02019	-0.0382629
-0.84739	9.7807	-0.26721	0.0414097	-0.0132268	-0.0349467
-0.80881	9.7577	-0.20027	0.0345959	-0.053449	-0.0303391
-0.68021	9.8239	-0.11561	0.0352295	-0.0788714	-0.0283843
-0.75479	9.7774	-0.038517	0.0385159	-0.0893434	-0.0238115
-0.83348	9.7662	-0.045823	0.0361091	-0.094527	-0.0165429
-1.0595	9.7965	0.035144	0.0287019	-0.0829712	-0.00557545
-1.2063	9.7045	0.014965	0.00614862	-0.0393467	-0.00633537
-1.2907	9.3006	-0.058822	-0.0216526	0.0065572	0.00254434
-1.296	8.8989	-0.11699	-0.0378073	0.0111193	0.0166279
-1.172	8.6968	-0.31322	-0.0537003	0.01764	0.0250402
-1.1939	8.7418	-0.34199	-0.0380237	0.0152294	0.0323444
-1.2552	9.0781	-0.17754	-0.0226998	0.0264924	0.0277246
-1.0596	9.5049	-0.098087	-0.0144723	0.0294908	0.0198269
-0.78961	9.916	-0.061485	-0.0129879	0.0185406	0.0189665
-0.72033	10.231	-0.10185	-0.015021	0.0259705	0.0117349
-0.56506	10.38	-0.10327	-0.0189106	0.0288032	0.0103515
-0.68803	10.203	-0.011513	-0.0235166	0.0205146	0.00462198
-0.801	9.9805	0.10159	-0.0205722	0.0284035	-0.0141003
-0.86852	9.7583	0.019176	-0.0256179	0.0276443	-0.0156437
-0.81161	9.6374	-0.045499	-0.0299237	0.0120288	-0.00995361
-0.74966	9.4402	-0.12154	-0.0184586	-0.012206	-0.00342207
-1.014	9.4477	-0.080285	-9.74574e-05	-0.016636	-0.00419647
-1.0665	9.5643	-0.03003	0.0117023	0.00781628	-0.00888739
-0.93982	9.6966	0.018244	0.0155875	0.00894045	-0.00271521
-0.90611	9.7657	0.038568	0.0131209	0.0177203	0.00360184
-0.88466	9.7908	-0.1515	0.0100248	0.0189665	0.00396225
-0.80015	9.7886	-0.21614	0.0100068	0.00609242	0.00395771
-0.84064	9.732	-0.24578	0.00974016	0.00724399	0.00419263
-0.92891	9.6612	-0.23577	0.00995431	-0.000142874	0.00276181
-0.8961	9.6036	-0.19268	0.00726371	-0.00747682	0.00157219
-0.96323	9.5705	-0.23044	0.000714363	-0.00490333	0.00233508
-0.98793	9.58	-0.19216	-0.00787388	0.00415476	0.00471693
-1.0061	9.5993	-0.25333	-0.0134537	0.0113501	0.00773408
-1.0218	9.5862	-0.17604	-0.0217695	0.0224275	0.0104343
-1.0385	9.5833	-0.23225	-0.0310878	0.0288171	0.0101044
-1.0037	9.4482	-0.21497	-0.0389435	0.0242234	0.00880239
-0.94164	9.6069	-0.18717	-0.0448305	0.032046	0.00632839
-0.88112	9.6676	-0.17522	-0.0471047	0.0359451	0.00453663
-0.81647	9.7456	-0.042354	-0.0480629	0.036151	0.00384653
-0.8017	9.823	-0.017941	-0.0460034	0.0342835	0.00381948
-0.76175	9.7055	-0.05937	-0.0416191	0.0309447	0.00306043
-0.90297	9.6908	-0.04238	-0.0330391	0.026426	0.00277699
-0.95573	9.5948	-0.037364	-0.0265534	0.0241833	0.00393554
-0.94728	9.5598	-0.01273	-0.0234939	0.0341125	0.00663557
-1.0155	9.5537	-0.0049919	-0.0225078	0.0388999	0.00936823
-1.0064	9.5805	-0.11918	-0.0222721	0.0410851	0.0111123
-0.93749	9.6815	-0.076581	-0.0251013	0.0460069	0.0126768
-0.89526	9.692	-0.087497	-0.0289725	0.0472443	0.0156146
-0.86446	9.7248	-0.18039	-0.0292657	0.0404183	0.0150056
-0.81843	9.7308	-0.15985	-0.0309936	0.0323898	0.0144719
-0.82061	9.6704	-0.16132	-0.0308347	0.0274296	0.0128276
-0.87546	9.6833	-0.13079	-0.0305939	0.0308278	0.00906507
-0.86643	9.7044	-0.14525	-0.0323008	0.0354564	0.00516268
-0.9199	9.6265	-0.11843	-0.0323951	0.0354983	0.00414481
-0.96747	9.6245	-0.20608	-0.0327616	0.0342224	0.00194395
-0.97268	9.5888	-0.17296	-0.0334527	0.0356675	0.00192615
-0.98148	9.5568	-0.16346	-0.0352836	0.0400536	0.00375944
-0.92839	9.6266	-0.19666	-0.0368648	0.0390989	0.00494626
-0.93481	9.5809	-0.12769	-0.0356833	0.0348734	0.00911935
-0.86682	9.6025	-0.13994	-0.0333532	0.0339432	0.00935182
-0.88903	9.6222	-0.10576	-0.0330984	0.0313985	0.0107706
-0.95192	9.6368	-0.17354	-0.0316515	0.0276198	0.0120552
-0.89013	9.6538	-0.13115	-0.0272655	0.0275378	0.0113935
-0.92545	9.5966	-0.10791	-0.0253649	0.0235305	0.0124561
-0.95549	9.6706	-0.12026	-0.0246353	0.0265011	0.0129512
-0.94066	9.6654	-0.040576	-0.026803	0.0337302	0.0140305
-0.89785	9.686	-0.1261	-0.0312152	0.0406976	0.014715
-0.86127	9.7067	-0.11976	-0.0352836	0.0431428	0.0167941
-0.8901	9.6257	-0.12731	-0.0377113	0.0452704	0.0155338
-0.89498	9.6213	-0.1798	-0.0371127	0.0407761	0.0125034
-0.8845	9.5885	-0.14008	-0.035315	0.0325277	0.0121988
-0.88907	9.5925	-0.19255	-0.0369643	0.0390413	0.0123737
-0.9139	9.625	-0.15277	-0.0355663	0.0374303	0.0117319
-0.90096	9.6061	-0.10769	-0.0317964	0.0354546	0.0127465
-0.92185	9.6437	-0.13965	-0.0311803	0.0329047	0.014377
-0.96479	9.6109	-0.15249	-0.0306497	0.0315137	0.0122807
-0.94918	9.6922	-0.14114	-0.0314421	0.0316899	0.00836309
-0.93835	9.6274	-0.16194	-0.0326918	0.0354913	0.00600271
-0.90345	9.665	-0.14653	-0.0346116	0.0368771	0.00565085
-0.92289	9.6711	-0.16562	-0.0352015	0.0387725	0.00522429
-0.91787	9.5966	-0.12687	-0.0351439	0.0374897	0.00720088
-0.8872	9.6181	-0.080072	-0.0347181	0.0315538	0.00812905
-0.92341	9.5461	-0.14519	-0.0328087	0.0293425	0.00814301
-0.88601	9.6444	-0.14464	-0.029229	0.0264592	0.00874166
-0.88844	9.6623	-0.12053	-0.0264941	0.0254661	0.00775432
-0.88663	9.6424	-0.059807	-0.0256947	0.0277385	0.00601632
-0.94731	9.749	-0.022578	-0.026166	0.0345697	0.00640047
-0.94636	9.6282	-0.11377	-0.0302151	0.038673	0.00689492
-0.92819	9.6034	-0.14573	-0.0327563	0.0407028	0.00586029
-0.92597	9.6006	-0.094966	-0.0315992	0.0389034	0.00619278
-0.84711	9.62	-0.13381	-0.0298294	0.0332433	0.00623083
-0.88586	9.6563	-0.18369	-0.0273563	0.0275169	0.00556777
-0.88963	9.6374	-0.11228	-0.0262218	0.0247941	0.00674378
-0.88211	9.7209	-0.10502	-0.0259199	0.0212232	0.00773757
-0.87738	9.7335	-0.072892	-0.0267943	0.02215	0.00661235
-0.92234	9.6384	-0.053746	-0.0288084	0.0325417	0.00565033
-0.91814	9.6372	-0.059138	-0.0307736	0.035027	0.00721502
-0.95421	9.6335	-0.078782	-0.0298765	0.0357862	0.00342922
-0.91498	9.593	-0.25126	-0.0279253	0.0370917	0.000299167
-0.94714	9.5902	-0.13677	-0.0269217	0.0322851	0.00190154
-0.95041	9.6523	-0.16009	-0.0236527	0.0278136	0.00278555
-0.86014	9.6747	-0.17884	-0.0235462	0.0217136	0.00648215
-0.89087	9.7197	-0.10634	-0.0265465	0.020443	0.00918078
-0.86363	9.6692	-0.073343	-0.0274802	0.0242723	0.0110827
-0.8945	9.665	-0.10934	-0.0295606	0.0311192	0.0100435
-0.90498	9.6449	-0.18595	-0.0299464	0.0358875	0.00689073
-0.91959	9.6519	-0.07046	-0.0272952	0.0360271	0.0051653
-0.96495	9.7199	-0.12034	-0.0264121	0.0342119	0.00624304
-0.91978	9.6122	-0.089433	-0.0272882	0.0293268	0.00699092

## Sheet: OH7_shank
accX(m/s^2)	accY(m/s^2)	accZ(m/s^2)	gyrX(rad/s)	gyrY(rad/s)	gyrZ(rad/s)
-1.5471	9.2001	-3.3646	0.0563253	0.170819	-0.0239808
-1.4479	9.2784	-3.4467	0.0496564	0.153718	-0.0370481
-1.479	9.3262	-3.2998	0.0325678	0.151083	-0.0489582
-1.4541	9.3467	-3.1947	0.0276757	0.149014	-0.0513546
-1.3889	9.3405	-3.1769	0.0249896	0.165267	-0.0530196
-1.4915	9.2413	-3.2835	0.0132589	0.130612	-0.0412369
-1.459	9.2788	-3.319	-0.000582608	0.0536078	-0.0267716
-1.5722	9.2696	-3.2884	-0.011952	-0.0357496	-0.0179751
-1.6206	9.3382	-3.2627	-0.023637	-0.0877447	-0.0100953
-1.6088	9.2442	-3.2339	-0.0387411	-0.0659525	-0.00878965
-1.5593	9.2158	-3.2002	-0.0423469	-0.00768695	-0.0129371
-1.7184	9.0636	-3.1288	-0.0214484	0.0209998	-0.0127402
-1.6215	9.2694	-3.1045	0.0175685	-0.00736703	-0.0145723
-1.7737	9.2415	-2.9433	0.0217869	-0.00972951	-0.0166487
-1.7778	9.3337	-2.9459	0.02045	-0.00964853	-0.0192178
-1.72	9.3688	-3.0553	0.0448742	-0.0413957	-0.014356
-2.3294	9.1814	-3.2162	0.0436646	-0.0415458	-0.0233281
-1.2453	9.0861	-3.7037	0.0433714	-0.00802677	-0.0530214
-1.5608	9.6482	-3.8142	0.0946475	0.100353	-0.079299
-1.2777	8.9279	-3.8181	0.0976913	0.171756	-0.142661
-1.0047	9.3102	-3.7881	0.1383	0.208357	-0.203854
-0.97758	9.2814	-3.591	0.118796	0.193225	-0.236894
-1.0467	9.2191	-3.5737	0.0871844	0.0930767	-0.265133
-1.2643	9.1982	-3.7297	0.0611982	0.00579292	-0.299586
-1.2897	9.4415	-3.6327	0.0130987	-0.0374303	-0.32526
-1.331	9.1869	-3.7294	-0.0194168	-0.041846	-0.359974
-1.7512	9.2578	-3.7511	-0.0373256	0.0065661	-0.394444
-1.5467	9.1846	-3.6569	-0.0549953	0.0102851	-0.415004
-1.3434	9.0515	-3.3853	-0.0755291	-0.0257488	-0.44272
-2.3118	9.1787	-3.6957	-0.0803218	-0.0207607	-0.471204
-1.5861	8.9727	-3.5584	-0.0946126	-0.0416209	-0.490438
-2.3973	9.0514	-3.6131	-0.106992	-0.0386329	-0.510299
-2.2762	8.9578	-3.7089	-0.108806	-0.042963	-0.537474
-2.4016	8.9766	-3.8185	-0.1223	-0.0120058	-0.544421
-3.1973	9.0175	-4.0734	-0.151001	0.018504	-0.556376
-2.6083	8.7463	-3.3907	-0.174529	0.0207624	-0.545747
-2.6382	8.925	-3.3452	-0.198758	0.0217573	-0.540738
-2.8722	8.8214	-3.3616	-0.206036	0.00910434	-0.534385
-3.4242	8.8356	-3.2695	-0.21396	0.00136506	-0.508694
-3.3702	8.6339	-3.1789	-0.213087	0.0241711	-0.478255
-3.1718	8.8063	-3.2106	-0.193714	0.0492253	-0.438025
-3.3896	9.0194	-3.155	-0.172454	0.0488361	-0.401583
-3.5077	8.6856	-3.085	-0.182317	0.00970787	-0.362976
-3.5311	8.8453	-3.0789	-0.167573	0.0187012	-0.324631
-3.8862	8.7367	-3.2286	-0.1725	0.0121264	-0.277228
-3.5151	8.6043	-3.3035	-0.192632	0.0199369	-0.221395
-3.8213	8.6861	-3.108	-0.200154	0.0562956	-0.171686
-3.6014	8.8327	-2.9669	-0.210173	0.0714241	-0.120922
-3.5946	8.6982	-3.1374	-0.221482	0.0655232	-0.0754349
-3.5158	8.7583	-3.014	-0.217957	0.0362069	-0.0375752
-3.7359	8.8044	-2.7469	-0.20197	0.0247941	0.0101922
-3.5578	8.9745	-2.8279	-0.202179	-0.0129875	0.0672004
-3.8529	8.8491	-2.7046	-0.227853	-0.136333	0.141871
-3.7237	8.8748	-2.8861	-0.275587	-0.281766	0.226247
-3.6636	8.5397	-2.8253	-0.298102	-0.341002	0.286356
-3.4395	8.7295	-2.762	-0.268484	-0.310354	0.332381
-3.5445	8.9647	-2.7427	-0.258605	-0.21403	0.394601
-3.0451	9.1604	-2.6303	-0.263039	-0.233333	0.454676
-2.9678	8.8718	-2.5564	-0.255586	-0.228254	0.459859
-3.0939	9.192	-2.5053	-0.262358	-0.242147	0.513005
-2.7743	9.3557	-2.7788	-0.269776	-0.341229	0.571648
-2.9971	9.3279	-2.645	-0.227032	-0.261328	0.575802
-2.8262	9.2184	-2.4048	-0.198095	-0.221657	0.584965
-2.5515	9.0909	-2.3575	-0.152132	-0.237243	0.589206
-2.395	8.9562	-2.2052	-0.0903749	-0.0927381	0.603343
-2.2969	9.2774	-1.9671	-0.0815156	-0.0521504	0.619574
-2.1055	8.9395	-2.0626	-0.0704729	-0.0785904	0.61179
-1.3801	8.4857	-2.4765	-0.0283668	-0.0648844	0.609225
-2.2257	9.9606	-1.9974	-0.0135108	-0.00553688	0.595
-2.1504	8.8061	-2.1813	0.00514453	0.00699633	0.559326
-2.058	8.9154	-1.9889	0.0359468	0.00451377	0.547091
-1.8706	9.5461	-2.5438	0.0776846	0.0183068	0.562328
-1.7803	9.734	-2.0257	0.0750038	-0.0285204	0.590113
-1.4011	8.9405	-2.4567	0.0784194	-0.000469214	0.604809
-1.0455	9.4289	-2.8291	0.0714643	0.119522	0.608317
-1.27	9.2814	-2.7354	0.0456351	0.199474	0.599992
-1.0771	9.3982	-2.3179	0.0362034	0.295572	0.582748
-0.70811	9.734	-2.1894	0.0520091	0.322554	0.581945
-0.27997	9.7802	-2.184	0.0827932	0.210557	0.536846
-0.077324	9.524	-2.7937	0.0900136	0.114246	0.439561
-0.21923	9.4277	-2.8762	0.0775013	0.14555	0.335662
0.020727	9.228	-2.7705	0.0360219	0.166623	0.225008
-0.21573	9.6502	-2.7484	0.0226491	0.156914	0.109361
-0.55487	9.3815	-2.5558	0.0301017	0.172255	0.0518171
-0.34849	9.5479	-2.5945	0.0276914	0.171093	0.0161719
-0.40001	9.6653	-2.4835	0.017661	0.169206	-0.00231221
-0.64119	9.5341	-2.5311	0.0160441	0.145798	-0.0063249
-0.38232	9.6114	-2.6785	0.0133336	0.0898478	0.000745587
-0.32305	9.6729	-2.7068	-0.00351405	0.0388563	-0.00455444
-0.50531	9.6605	-2.72	-0.0230226	-0.0254958	-0.0135883
-0.35732	9.4888	-2.7553	-0.0201551	-0.0794875	-0.0145972
-0.42171	9.5087	-2.6403	-0.0150999	-0.0773373	-0.0231169
-0.4691	9.5308	-2.7451	-0.0216491	-0.0834459	-0.0335627
-0.28357	9.4755	-2.6682	-0.0270247	-0.113328	-0.0475637
-0.42937	9.4987	-2.5694	-0.0301279	-0.0952915	-0.0703385
-0.5159	9.6883	-2.6585	-0.0208462	-0.100161	-0.0776218
-0.46739	9.6727	-2.7033	-0.0211098	-0.104526	-0.0697591
-0.45357	9.6377	-2.8628	-0.0287124	-0.114239	-0.0649646
-0.56181	9.5714	-2.7203	-0.0334702	-0.138782	-0.0611249
-0.59366	9.4133	-2.6812	-0.0254609	-0.0980718	-0.0437798
-0.56153	9.5453	-2.6391	-0.0143333	-0.0612104	-0.0337512
-0.43572	9.564	-2.6496	-0.0114696	-0.0478115	-0.0272865
-0.56837	9.5849	-2.8567	-0.0171608	-0.0402665	-0.0216386
-0.56066	9.5249	-2.7699	-0.0225497	-0.0376712	-0.0226456
-0.49223	9.4836	-2.7048	-0.0335941	-0.0359869	-0.0296654
-0.35563	9.5417	-2.682	-0.0294716	-0.0192492	-0.0379051
-0.42938	9.7251	-2.7671	-0.0481973	-0.000902772	-0.0536375
-0.48072	9.6483	-2.8172	-0.0625927	-0.00295502	-0.0653329
-0.58859	9.611	-2.6598	-0.0621599	0.00310162	-0.0699964
-0.53851	9.5215	-2.5506	-0.067436	-0.00799134	-0.0736494
-0.59968	9.683	-2.7226	-0.0840481	-0.0124536	-0.0793514
-0.42678	9.513	-2.8376	-0.0812608	-0.00970578	-0.0929405
-0.58106	9.4259	-2.6701	-0.08509	0.0162584	-0.111495
-0.68292	9.39	-2.5389	-0.0871984	-0.000563322	-0.138164
-0.79905	9.4551	-2.4448	-0.0833325	0.00368945	-0.150711
-0.95633	9.6138	-2.6429	-0.0703664	0.0303862	-0.136616
-0.92148	9.3984	-2.6243	-0.0561403	-0.0024583	-0.106469
-0.82264	9.4393	-2.6319	-0.0535991	-0.0045979	-0.0775397
-0.81645	9.4265	-2.6342	-0.0530667	-0.0176261	-0.0704921
-0.52281	9.4573	-2.6739	-0.0637394	-0.0258012	-0.109512
-0.39503	9.4942	-2.3807	-0.0608335	-0.00879105	-0.19059
-0.59375	9.5759	-2.6326	-0.0563445	0.0160748	-0.303775
-0.46657	9.7076	-2.5996	-0.0556865	0.00359817	-0.388336
-0.61282	9.4564	-2.5186	-0.0748537	0.0175126	-0.447642
-1.2886	8.9504	-2.2334	-0.0359835	0.110228	-0.489704
-1.5913	9.0426	-2.588	0.0210644	0.186523	-0.464956
-1.0289	9.5323	-2.5701	-0.0462774	0.257035	-0.412997
-1.2016	9.8772	-2.8465	-0.0624933	0.30278	-0.386713
-1.2741	9.3095	-2.5142	-0.0575365	0.237941	-0.373745
-1.0256	9.5854	-2.3587	-0.0412875	0.170583	-0.365838
-1.6397	9.1945	-2.5992	-0.0567721	0.183853	-0.331229
-1.9558	9.3504	-2.4788	-0.0505831	0.10942	-0.304612
-1.4896	9.1097	-2.2121	-0.0238726	0.113253	-0.301244
-1.7147	9.1238	-2.3549	0.0325678	0.145471	-0.32032
-1.0954	9.4623	-2.5407	0.0832836	0.156711	-0.337145
-1.6945	9.7453	-2.3048	0.0974993	0.13963	-0.390116
-1.8877	10.031	-2.7335	0.10414	0.130133	-0.390797
-0.98889	9.8013	-2.9981	0.0894813	0.0785293	-0.39626
-1.7076	9.7884	-2.7894	0.0975587	0.0477051	-0.403311
-1.9537	8.4659	-2.8832	0.131223	0.0589328	-0.413015
-1.7867	9.6573	-2.8678	0.163564	0.0969443	-0.33917
-1.5977	10.033	-2.5253	0.135038	0.0560041	-0.387585
-2.6526	8.9205	-3.0695	0.115879	0.0562781	-0.477313
-3.2957	8.7957	-3.2375	0.117471	0.0754628	-0.450976
-2.9337	9.5374	-2.9545	0.136059	0.0601755	-0.359259
-2.9162	10.272	-2.6916	0.242025	0.0750945	-0.294594
-2.8196	9.2361	-2.9272	0.172133	0.1034	-0.244398
-2.5425	9.0175	-3.5429	0.129144	0.137305	-0.180886
-2.4971	8.9299	-3.0912	0.0972271	0.22239	-0.154563
-2.6188	9.0538	-3.1711	0.09119	0.259653	-0.137092
-2.9253	8.9256	-3.2505	0.0927363	0.304752	-0.103079
-2.8505	9.3317	-2.9282	0.12894	0.290824	-0.0719041
-3.1554	9.4622	-3.0443	0.148039	0.223664	-0.0400605
-2.8004	8.6831	-3.4571	0.177936	0.182823	-0.0147102
-2.6242	9.3029	-3.2395	0.189351	0.117396	0.0371354
-2.3804	8.8839	-3.2754	0.172671	0.0682912	0.0752691
-2.2782	8.8183	-3.8784	0.180066	0.0656767	0.124978
-2.2458	9.0882	-3.581	0.141585	0.0506739	0.158191
-2.0157	9.4368	-3.5349	0.132671	0.0115698	0.175423
-2.3229	8.8745	-3.9305	0.135104	-0.014895	0.17261
-1.9389	8.9613	-3.6765	0.103419	-0.069321	0.178565
-2.4283	9.0038	-3.9104	0.0643451	-0.0948482	0.178687
-2.1882	8.8631	-3.9706	0.0173325	-0.0857184	0.19443
-1.9216	9.3088	-4.0557	-0.0159609	-0.0595821	0.19354
-2.3374	8.8441	-4.1684	-0.0658862	-0.0603064	0.197135
-1.6778	8.7029	-4.2401	-0.134174	-0.0624496	0.205949
-2.2833	9.1542	-3.8329	-0.158425	0.0198514	0.19806
-2.0932	8.8719	-3.5608	-0.204465	0.061947	0.207118
-2.0294	9.3397	-3.3066	-0.224781	0.0919055	0.216438
-1.7613	8.8597	-3.559	-0.236352	0.059966	0.214902
-1.0497	8.8929	-3.3197	-0.206874	0.0336726	0.219632
-1.8564	9.4983	-3.1166	-0.186488	0.00707242	0.227155
-1.2726	8.8282	-3.4221	-0.145498	-0.00432405	0.190136
-2.5652	9.2248	-3.3955	-0.0869732	0.0262009	0.182055
-2.4241	9.3107	-3.1249	-0.0954398	-0.0101859	0.182177
-1.6147	9.1648	-3.35	-0.0901847	-0.0152736	0.222879
-2.0151	9.2008	-3.2314	-0.0659734	0.0235969	0.264243
-1.6704	9.3088	-3.2843	-0.061858	-0.00360201	0.286967
-1.3487	9.3168	-3.5876	-0.0500438	-0.0154072	0.293634
-1.7804	9.3262	-3.5129	-0.0230593	0.0265936	0.280387
-0.54473	9.2249	-3.5884	-0.0209981	0.0168028	0.235934
-1.4797	9.1715	-3.422	-0.0117804	0.052236	0.216997
-1.155	9.1662	-3.447	-0.0179298	0.0252392	0.183836
-1.6751	9.2812	-3.2307	-0.00859138	0.0353272	0.167276
-0.9774	9.2912	-3.5867	-0.0168925	0.00687346	0.153196
-1.7947	9.2718	-3.523	-0.000788138	0.041867	0.150802
-1.2997	9.3522	-3.5491	-0.00990631	0.0287944	0.120911
-1.002	9.4523	-3.4771	-0.0078278	0.0519567	0.105165
-0.80457	9.2974	-3.5616	-0.00333166	0.080444	0.0864619
-0.61925	9.2866	-3.5862	0.0113761	0.0663958	0.0685007
-0.73355	9.1558	-3.6185	0.00843849	0.00537876	0.0663609
-1.2299	9.3767	-3.5057	-0.00369399	0.00182073	0.0492811
-0.88832	9.2933	-3.7654	-0.0410833	-0.0301872	0.0271294
-0.96502	9.331	-3.722	-0.0348211	-0.034095	0.0111757
-1.2615	9.4172	-3.4472	-0.0431777	-0.0586867	-0.00922529
-1.3919	9.3915	-3.517	-0.0556777	-0.081177	-0.0298137
-1.2456	9.2355	-3.4978	-0.0668391	-0.0813568	-0.0395457
-1.0295	9.2329	-3.5088	-0.0652334	-0.0750457	-0.0444954
-1.0423	9.2961	-3.5946	-0.0527927	-0.0840865	-0.0608614
-1.0195	9.2152	-3.5952	-0.0334667	-0.0892614	-0.0905669
-1.1364	9.1935	-3.545	-0.0151119	-0.0769865	-0.128898
-1.1735	9.45	-3.4157	-0.0248954	-0.0773373	-0.16056
-1.3285	9.3523	-3.4562	-0.0608998	-0.0719826	-0.175929
-1.2081	9.2501	-3.4852	-0.0658897	-0.0499321	-0.188757
-1.1096	9.207	-3.3556	-0.0661864	-0.0344161	-0.210504
-1.3025	9.1982	-3.5002	-0.065853	-0.0233019	-0.197728
-1.4046	9.1532	-3.5325	-0.061844	0.0180188	-0.190433
-1.4875	9.2297	-3.5539	-0.0666873	0.08128	-0.169719
-1.5453	9.3826	-3.3336	-0.075564	0.149278	-0.148643
-1.6652	9.4114	-3.2041	-0.0946265	0.211255	-0.1255
-1.5108	9.4562	-3.3263	-0.100259	0.200085	-0.101198
-1.4308	9.3787	-3.2643	-0.107723	0.0774804	-0.0854234
-1.4907	9.3448	-3.2533	-0.103608	0.00393973	-0.0782082
-1.4126	9.4104	-3.2926	-0.0957051	-0.0439334	-0.0760824
-1.4528	9.4096	-3.3661	-0.0871007	-0.0544909	-0.0757386
-1.4205	9.3204	-3.4032	-0.0820409	-0.0656296	-0.0860587
-1.5459	9.1557	-3.3781	-0.0841545	-0.0600498	-0.0948761
-1.5318	9.2728	-3.2943	-0.0802625	-0.0540319	-0.0908549
-1.5162	9.2915	-3.2641	-0.0704938	-0.0486284	-0.0874654
-1.7	9.0687	-3.3609	-0.0527892	-0.0330321	-0.0926019
-1.6479	9.2592	-3.2986	-0.0331072	-0.0160726	-0.078957
-1.6291	9.2526	-3.5994	-0.0223105	0.0200416	-0.0702268
-1.6129	9.3599	-3.1325	-0.0166684	0.177989	-0.059699
-1.5795	9.3078	-3.2279	0.0052503	0.0904552	-0.0340426
-1.6154	9.2821	-3.2412	0.0200573	0.0562293	-0.0128683
-1.6473	9.2003	-3.3847	0.0348054	0.0358054	0.00794142
-1.58	9.2299	-3.4626	0.0329047	0.0102666	0.0269915
-1.5337	9.2869	-3.4165	0.0303164	-0.0215478	0.0379295
-1.5337	9.2536	-3.4383	0.0243473	-0.0395474	0.0355209
-1.5081	9.2746	-3.4523	0.019635	-0.0469895	0.0253247
-1.4957	9.2701	-3.4637	0.0131432	-0.0440312	0.0113778
-1.478	9.2523	-3.4993	0.00794544	-0.0366432	-0.00564754
-1.4788	9.253	-3.5135	0.00302204	-0.0357548	-0.0177657
-1.5067	9.2618	-3.4806	-0.00211132	-0.0322275	-0.0279322
-1.4639	9.2246	-3.4611	-0.00281993	-0.0157013	-0.038495
-1.5581	9.2276	-3.5719	-0.0123227	-0.00177919	-0.0415545
-1.5425	9.2154	-3.5533	-0.0101147	0.0150887	-0.0420973
-1.522	9.2439	-3.5304	-0.0161141	0.01764	-0.0426192
-1.5483	9.2299	-3.4772	-0.01923	0.0223629	-0.04371
-1.6108	9.2293	-3.5325	-0.0257	0.0125391	-0.0436297
-1.5776	9.3211	-3.5327	-0.0293285	0.00305851	-0.0398895
-1.5585	9.2588	-3.4555	-0.0314508	-0.0032409	-0.0377864
-1.5318	9.2465	-3.4231	-0.0314229	0.000660066	-0.0362034
-1.5873	9.2043	-3.4934	-0.031402	0.00482688	-0.0356606
-1.563	9.2383	-3.4082	-0.0281696	0.014145	-0.0324125
-1.5697	9.2708	-3.4434	-0.0260717	0.0255865	-0.0276041
-1.6243	9.2829	-3.5203	-0.0228307	0.0316742	-0.0222896
-1.6504	9.2541	-3.5419	-0.0202266	0.0305363	-0.016379
-1.6152	9.2182	-3.5808	-0.0169328	0.0336761	-0.00784944
-1.5754	9.2239	-3.5131	-0.0111383	0.0518415	0.00451709
-1.6617	9.2923	-3.9209	-0.00681952	0.0979967	0.0143983
-1.6281	9.3369	-3.1859	-0.00817111	0.276425	0.0177483
-1.4191	9.209	-3.3919	-0.0125697	0.232687	0.0221814
-1.1928	9.2753	-3.5835	0.00925496	0.286758	0.00250507
-1.517	9.029	-3.427	0.0112553	0.318034	0.00317667
-1.7679	9.1733	-3.4969	0.029606	0.316289	-0.00699702
-1.5818	9.3308	-3.5984	0.0388947	0.195983	0.0111113
-1.4862	9.2962	-3.7469	0.0404794	0.0814772	0.0309237
-1.3793	9.1485	-3.9986	0.0290056	0.00483107	0.0260333
-1.3426	9.0646	-3.8593	0.00668793	-0.0652806	0.0217451
-1.3492	9.2851	-3.6476	-0.00490403	-0.101643	0.00829747
-1.2889	9.3906	-3.6628	-0.0199613	-0.0397569	-0.00983825
-1.356	9.285	-3.7194	-0.0297823	0.0567494	-0.0338524
-1.6271	9.2805	-3.6647	-0.0327528	0.0561734	-0.0452459
-1.5401	9.1185	-3.6981	-0.0636714	-0.0218742	-0.0443244
-1.3656	9.0644	-3.7591	-0.0746547	-0.00464258	-0.0630413
-1.4628	9.0615	-3.6106	-0.0831213	0.0368753	-0.0665546
-1.6295	9.2577	-3.6507	-0.0804736	0.0520579	-0.079669
-1.7262	9.1487	-3.5662	-0.100402	0.098543	-0.098557
-1.8864	9.0455	-3.4014	-0.108036	0.177919	-0.102472
-1.9797	9.3666	-3.3606	-0.100124	0.208462	-0.12522
-1.525	9.5665	-3.3251	-0.0967436	0.081732	-0.107387
-2.5675	9.5077	-3.5846	-0.0380115	0.0561699	-0.111525
-0.44918	9.465	-3.7413	0.0403991	-0.00726581	-0.119157
-0.33564	8.7279	-3.9047	0.0716335	0.0466527	-0.0865474
-1.1901	8.6802	-4.2242	0.0806953	0.0519724	-0.103919
-0.60771	8.6579	-3.9616	0.0186384	-0.0273825	-0.170751
-1.857	9.3253	-3.8453	-0.0188426	-0.00665721	-0.189333
-1.582	8.8992	-3.9085	-0.0579153	0.00420973	-0.239529
-1.6379	9.5843	-3.7522	-0.0993023	-0.0130186	-0.263248
-1.5879	9.4534	-3.9502	-0.125351	-0.0411008	-0.304019
-1.9289	9.2804	-3.8244	-0.152531	-0.0356239	-0.34856
-1.4116	9.0845	-3.6767	-0.16721	-0.0276024	-0.381075
-1.6349	9.0579	-3.4906	-0.147932	-0.0246667	-0.401618
-1.7972	9.4409	-3.4375	-0.133081	-0.0662422	-0.409227
-2.0933	8.9137	-3.5956	-0.116014	-0.073529	-0.438968
-2.1987	9.1933	-3.558	-0.111366	-0.0944153	-0.427047
-2.3905	9.1347	-3.4624	-0.118794	-0.0957749	-0.420799
-2.0449	8.9639	-3.6037	-0.125779	-0.0755344	-0.411618
-2.3997	9.0166	-3.5089	-0.137418	-0.0569239	-0.387114
-2.686	8.9205	-3.3258	-0.133179	-0.0581422	-0.36528
-2.8277	9.0463	-3.1478	-0.151894	-0.0869523	-0.333253
-2.4675	9.0543	-3.2969	-0.159776	-0.0979531	-0.290126
-2.7234	8.9637	-3.4097	-0.157118	-0.0733928	-0.257139
-2.9742	8.8153	-3.1865	-0.150704	-0.0381948	-0.220906
-3.0976	9.0861	-3.3198	-0.152921	-0.00529201	-0.179367
-2.9593	8.9844	-3.2703	-0.172077	-0.00530248	-0.138897
-3.1471	8.9252	-3.2702	-0.172557	0.0165794	-0.097351
-2.9634	8.9684	-3.1615	-0.167243	0.036809	-0.0547597
-2.6945	9.0448	-3.3667	-0.173674	0.0554055	-0.0132191
-2.457	8.8769	-3.4356	-0.188042	0.0516652	0.0213471
-3.2577	8.9411	-3.2903	-0.204587	0.0457713	0.0426698
-2.4689	9.1576	-3.0561	-0.243456	0.0159382	0.0954241
-2.5294	9.2617	-3.1926	-0.246074	-0.0443209	0.143319
-3.589	8.9809	-2.9397	-0.256755	-0.114499	0.167798
-2.7034	8.6487	-2.9495	-0.269514	0.0038097	0.208829
-2.4107	9.2845	-2.7997	-0.252462	0.0841598	0.269531
-2.498	9.3635	-2.734	-0.230104	0.0442092	0.282831
-2.7769	9.3887	-2.7496	-0.223716	-0.0968972	0.325958
-2.9547	8.9815	-2.5843	-0.215199	-0.207171	0.349921
-2.0947	9.3917	-2.8294	-0.190171	-0.211464	0.40263
-2.4939	9.5171	-2.8709	-0.172048	-0.232705	0.439928
-2.2439	8.9892	-2.6224	-0.151344	-0.238744	0.455932
-2.0414	9.3234	-2.7106	-0.0799867	-0.136424	0.460697
-1.9601	9.6131	-2.2025	-0.0766339	-0.18785	0.471954
-1.91	8.9027	-2.6155	-0.093246	-0.228551	0.447433
-1.9523	8.9278	-2.6852	-0.0597548	-0.125631	0.441603
-0.71197	7.1525	-2.7405	-0.00447345	0.045581	0.444605
-1.6458	9.3125	-2.7774	0.0770545	0.0389697	0.503859
-1.6986	9.4242	-2.7958	0.0916856	0.0441743	0.442842
-1.6158	9.2004	-2.6812	0.0645405	0.0245987	0.432946
-1.5187	9.2846	-2.7492	0.0448026	0.0143943	0.446333
-1.3517	9.3821	-3.4162	0.0225147	0.0111369	0.441638
-1.2422	9.4008	-2.8625	-0.0211045	0.0219283	0.419734
-1.0221	9.6333	-2.7424	-0.0674238	-0.0406976	0.430904
-1.2029	9.173	-2.818	-0.0995606	-0.0466317	0.402298
-0.72599	9.6348	-2.8235	-0.099578	0.0399436	0.389348
-0.59912	9.6576	-2.7336	-0.102302	0.157031	0.389366
-0.62828	9.8112	-2.7789	-0.110553	0.208933	0.376241
-0.51618	10.682	-2.9669	-0.147596	0.189386	0.340444
-0.56153	9.3337	-2.6816	-0.0762465	0.272795	0.35671
-0.39987	9.5852	-2.5948	-0.0140066	0.276739	0.357007
-0.0033902	9.7458	-2.8052	-0.0100205	0.223577	0.325731
0.11785	9.5221	-3.1114	-0.0360271	0.187937	0.268414
-0.056464	9.4608	-2.9425	-0.0536898	0.23356	0.191812
-0.47756	9.3265	-2.945	-0.0754401	0.21204	0.111876
-0.14796	9.5011	-2.7223	-0.0915617	0.104833	0.0484224
0.37655	9.5568	-2.9937	-0.0984418	0.0402874	-0.0259321
-0.54522	9.5627	-2.5571	-0.111764	0.0899595	-0.0986844
-0.32683	9.4601	-2.4847	-0.11664	0.0221168	-0.115089
-0.41838	9.5507	-2.4689	-0.113012	-0.016072	-0.104025
-0.52129	9.5435	-2.5216	-0.0945026	-0.00586989	-0.0785817
-0.61555	9.6857	-2.5869	-0.0689405	-0.0105439	-0.0492741
-0.46831	9.5804	-2.5953	-0.0548714	-0.0322013	-0.0199893
-0.19583	9.582	-2.7467	-0.0585837	-0.0657116	-0.00113124
-0.31505	9.6325	-2.709	-0.0533285	-0.0763878	-0.000541768
-0.40481	9.492	-2.4756	-0.0490647	-0.0454903	0.00472914
-0.19809	9.5379	-2.59	-0.0395212	-0.0395143	0.00123962
-0.21152	9.6049	-2.6306	-0.0346291	-0.0121086	-0.0236457
-0.37321	9.5863	-2.6694	-0.0361789	0.00533355	-0.044642
-0.43044	9.5075	-2.5677	-0.0357862	0.00160762	-0.0416697
-0.32236	9.595	-2.4759	-0.0209544	0.00472042	-0.0315154
-0.25287	9.6917	-2.5147	-0.0133245	0.0101158	-0.0282098
-0.29777	9.5014	-2.7256	-0.0153908	-0.00236038	-0.0334649
-0.46998	9.5709	-2.6327	-0.0202057	-0.0217555	-0.0367898
-0.45134	9.5295	-2.6273	-0.0166367	-0.0171639	-0.0268257
-0.29532	9.6069	-2.6481	-0.00494836	-0.00659263	-0.0139546
-0.32622	9.5177	-2.6854	0.0046986	0.0115145	-0.0111722
-0.33419	9.5355	-2.748	0.00904657	0.0196507	-0.0117178
-0.35071	9.598	-2.6712	0.00491921	0.0234398	-0.0122197
-0.28184	9.6434	-2.7551	-0.00364564	0.0166688	-0.0158998
-0.2956	9.6095	-2.6655	-0.00586012	0.0101706	-0.023822
-0.42903	9.6306	-2.741	-0.00481693	0.00389715	-0.0313915
-0.32325	9.5747	-2.7761	-0.00629383	-0.00573847	-0.0293547
-0.2818	9.6392	-2.7078	-0.0158123	-0.0193505	-0.0287176
-0.14673	9.6058	-2.8517	-0.0290109	-0.0387306	-0.0354983
-0.26763	9.7114	-2.7542	-0.0492532	-0.0506983	-0.0539569
-0.41282	9.5539	-2.5157	-0.0580566	-0.0863449	-0.0717714
-0.67067	9.4131	-2.5477	-0.0503597	-0.1	-0.0678898
-0.81129	9.6272	-2.5806	-0.0234485	-0.115256	-0.0406173
-0.65299	9.5564	-2.8335	0.000855875	-0.136446	0.00613029
-0.5002	9.5116	-2.9275	0.00428827	-0.160122	0.0463228
-0.40966	9.5312	-2.8351	0.00270352	-0.15683	0.0696107
-0.20367	9.5987	-2.7477	-0.000496354	-0.137965	0.0648058
-0.21039	9.5026	-2.7293	0.006109	-0.101318	0.0399785
-0.064523	9.6042	-2.7505	0.0190747	-0.0734958	0.00198828
-0.074044	9.5697	-2.7052	0.0217712	-0.0364111	-0.0567895
-0.10328	9.5347	-2.6489	0.0193924	-0.0206979	-0.126948
-0.2559	9.3321	-2.933	0.01217	-0.00521347	-0.202999
-0.27581	9.4564	-2.9932	0.00646871	0.0421846	-0.279794
-0.050352	9.521	-3.0029	-0.0351509	0.0526985	-0.342503
-0.33197	9.6777	-2.2992	-0.0378981	0.105879	-0.388475
-0.86672	9.0868	-2.6212	-0.047733	0.159657	-0.416977
-1.0824	9.5509	-2.7772	-0.0306724	0.197885	-0.382698
-1.0731	9.2777	-2.793	-0.00126437	0.140317	-0.316376
-0.85021	9.3717	-2.6831	0.00954363	0.126287	-0.286304
-0.98578	9.4442	-2.6287	0.0491572	0.140565	-0.272481
-1.2275	9.4906	-2.6031	0.089593	0.149608	-0.265569
-1.4554	9.1751	-3.0138	0.126316	0.19134	-0.286531
-1.0378	9.5305	-3.1643	0.138206	0.1764	-0.301767
-0.47934	9.1228	-3.0076	0.139544	0.0295833	-0.331508
-1.0485	8.7889	-3.4155	0.114595	0.0227521	-0.412386
-0.58256	9.4501	-3.1564	0.118267	0.145007	-0.485463
-1.4771	9.6995	-3.1202	0.0539202	0.0688305	-0.528329
-1.5493	9.446	-3.1192	0.0301907	0.00452634	-0.527892
-1.8434	9.4545	-3.3171	0.081643	0.140771	-0.486022
-2.2428	9.2504	-3.312	0.1254	0.265447	-0.423434
-2.6149	8.7533	-3.0188	0.0979112	0.261276	-0.359957
-2.4397	9.3607	-3.6835	0.0243753	0.192388	-0.305153
-2.1202	9.3372	-3.2315	-0.0492933	0.14392	-0.292535
-1.2937	9.4122	-3.3629	-0.0598927	0.131123	-0.31292
-1.4768	9.4479	-2.8836	-0.0240646	0.133177	-0.316306
-1.8267	9.4139	-2.73	-0.0105819	0.107079	-0.311297
-1.7226	9.2399	-3.2997	0.0259426	0.123241	-0.250245
-3.0479	9.2794	-3.0982	0.0521243	0.194936	-0.19415
-2.5195	9.1702	-3.4949	0.0536497	0.106896	-0.160605
-1.7164	9.2363	-3.2022	0.0361091	0.0370586	-0.0996339
-1.4001	8.684	-3.2335	-0.0206944	-0.0812974	-0.0451133
-2.1433	9.3582	-3.0165	0.00651043	-0.0611686	0.0021958
-2.2329	9.2443	-3.295	0.041188	-0.0148946	0.0386049
-1.4293	9.2997	-3.0626	0.0493754	-0.0364303	0.0915478
-2.3456	9.2248	-3.5237	0.0556114	-0.0183399	0.106572
-1.6543	9.3653	-3.4165	0.0775712	-0.00981119	0.103519
-1.4823	9.1853	-3.7134	0.0852017	0.010539	0.0929527
-1.7812	9.4325	-3.6299	0.0513825	-0.0278624	0.0854775
-1.4337	9.1033	-3.5032	0.0015461	-0.0395352	0.0797703
-1.781	9.1704	-3.7652	-0.0362749	-0.0537247	0.0838526
-1.6977	9.3954	-3.7543	-0.0462634	-0.00569571	0.0654219
-1.7179	9.2007	-3.6318	-0.0813393	0.0100665	0.0657169
-1.9174	9.2466	-3.4155	-0.115183	0.0280335	0.0782414
-1.8696	9.4087	-3.4932	-0.140227	0.0362749	0.100616
-1.9542	9.4183	-3.4112	-0.142241	0.0388859	0.109542
-1.8017	9.0087	-3.356	-0.140934	0.0168073	0.118871
-1.4066	9.1948	-3.2936	-0.120009	-0.0236649	0.136199
-1.5965	9.1711	-3.1885	-0.111293	-0.0327686	0.149102
-1.4535	9.1589	-3.1912	-0.105379	-0.00954957	0.157718
-2.7526	9.373	-3.2728	-0.0959024	0.000759759	0.195233
-1.5908	9.1314	-3.2166	-0.0906018	-0.030463	0.202074
-1.333	9.3053	-3.117	-0.0652317	-0.0162375	0.232495
-1.2999	9.2051	-3.2653	-0.0444466	-0.00989183	0.256494
-1.284	9.2067	-3.1021	-0.0197903	-0.0079964	0.259408
-1.1956	9.2628	-3.3597	-0.00780878	0.0195651	0.252916
-0.89213	9.3319	-3.2052	-0.00137495	0.0454868	0.236632
-1.1308	9.3436	-3.3996	-0.0180101	0.0517193	0.21691
-1.5826	9.3614	-3.467	-0.034369	0.0615909	0.193941
-1.1847	9.3484	-3.3429	-0.0640379	0.0375036	0.15576
-0.99024	9.5063	-3.3732	-0.0771086	0.0284262	0.127636
-0.78255	9.387	-3.4307	-0.0823499	0.0213681	0.0923209
-0.62678	9.4852	-3.3534	-0.0841737	0.0191794	0.0386241
-0.53018	9.4956	-3.144	-0.0862559	0.000554282	-0.0119251
-1.1868	9.3013	-3.3362	-0.0734295	0.0333009	-0.0668915
-1.1449	9.4121	-3.1279	-0.0542693	0.0648058	-0.102009
-1.5402	9.4725	-2.8969	-0.0678706	0.0540686	-0.123726
-1.3048	9.1559	-3.3046	-0.0524262	0.0315364	-0.142461
-1.0893	9.3215	-3.2605	-0.0230314	0.0229581	-0.148154
-1.151	9.2633	-3.1917	-0.00965586	0.0220173	-0.166644
-1.242	9.4702	-3.2251	0.0123395	0.00102123	-0.171088
-1.391	9.4703	-3.2337	0.0336185	-0.0414184	-0.173971
-1.3532	9.2331	-3.205	0.0339362	-0.0601929	-0.1612
-1.393	9.2738	-3.237	0.0271207	-0.0698708	-0.123957
-1.3621	9.1718	-3.2838	0.0303652	-0.0536305	-0.108865
-1.441	9.3606	-3.4155	0.0306393	-0.0308696	-0.0833953
-1.4989	9.3677	-3.3472	0.0398075	-0.0014526	-0.0708586
-1.3954	9.3466	-3.3415	0.0368247	0.00549918	-0.0438846
-1.3622	9.3264	-3.2703	0.0428496	0.0071576	-0.0257768
-1.3783	9.2467	-3.3816	0.0389523	0.00114914	-0.0113151
-1.256	9.3626	-3.3656	0.0253788	-0.0355908	0.0175266
-1.2343	9.3565	-3.4137	0.0199194	-0.041956	0.0143902
-1.2807	9.3009	-3.4073	0.0126606	-0.0405492	0.00605786
-1.3251	9.2505	-3.4258	0.000573637	-0.046801	-0.00455915
-1.3512	9.1715	-3.433	-0.0118164	-0.0209719	-0.0219004
-1.2684	9.3541	-3.4609	-0.0219109	-0.00285204	-0.0260822
-1.3676	9.3135	-3.4452	-0.0292692	-0.00552327	-0.0290353
-1.3087	9.217	-3.5171	-0.0251903	-0.0131648	-0.032526
-1.3552	9.2074	-3.4746	-0.0259443	-0.00862018	-0.0323183
-1.3465	9.2519	-3.5	-0.0271643	0.0176174	-0.0357862
-1.4544	9.3208	-3.5081	-0.0295729	0.0462722	-0.0280213
-1.3833	9.3494	-3.5193	-0.0354319	0.0563497	-0.0265273
-1.3924	9.4267	-3.3685	-0.0436385	0.0649472	-0.0257384
-1.4175	9.3988	-3.4376	-0.0585052	0.040366	-0.0228952
-1.2958	9.2845	-3.5044	-0.0674116	0.0321856	-0.0253596
-1.3174	9.3442	-3.4323	-0.0741311	0.0178024	-0.0306323
-1.3623	9.2981	-3.372	-0.0827984	0.0116614	-0.0364844
-1.3491	9.361	-3.419	-0.0900834	0.00731502	-0.0404271
-1.3368	9.3013	-3.4722	-0.0983825	0.00652003	-0.0404445
-1.3873	9.2962	-3.3631	-0.100904	0.0123402	-0.0425005
-1.3729	9.2771	-3.3756	-0.107113	0.0113488	-0.0441097
-1.3466	9.3239	-3.3106	-0.0965027	0.0241292	-0.0491659
-1.4811	9.2628	-3.3566	-0.0900433	0.019251	-0.055772
-1.4645	9.3077	-3.3466	-0.086591	0.00895563	-0.0560321
-1.4819	9.3145	-3.2246	-0.083041	-0.00704415	-0.0509985
-1.3845	9.3041	-3.2246	-0.0818472	-0.0130235	-0.0423783
-1.4199	9.2743	-3.2268	-0.0703019	0.012633	-0.0380621
-1.3907	9.3587	-3.2641	-0.0635684	0.0277403	-0.0297526
-1.413	9.2951	-3.3106	-0.0573969	0.0408302	-0.0245149
-1.4596	9.3102	-3.294	-0.049796	0.0455566	-0.0241257
-1.4376	9.2958	-3.3228	-0.0463961	0.0366572	-0.0179385
-1.4339	9.3037	-3.3321	-0.0453838	0.0246755	-0.0124253
-1.4008	9.3144	-3.2442	-0.0412456	0.0129711	-0.007762
-1.4009	9.3575	-3.2747	-0.0374478	0.0194761	-0.0028105
-1.3326	9.3007	-3.4953	-0.0323636	0.0450871	0.00316236
-1.4696	9.4012	-3.3799	-0.022684	0.166609	0.0136246
-1.4244	9.3406	-3.1361	-0.030346	0.262114	0.0143079
-1.325	9.2653	-3.2799	-0.041572	0.202109	0.0161158
-1.4589	9.4916	-3.3598	-0.0233473	0.234729	0.00887849
-1.1023	9.1857	-3.2586	-0.0275064	0.16612	0.0045883
-1.423	9.3335	-3.3407	-0.0169442	0.173388	-0.00778556
-1.3691	9.3556	-3.165	-0.00602069	0.120484	-0.0140077
-1.2595	9.403	-3.3266	-0.00334213	0.0547615	-0.00735133
-1.3817	9.2153	-3.4207	-0.000736075	0.0926403	0.000671812
-1.2987	9.2412	-3.4693	0.00361737	0.0964678	0.00812625
-1.2315	9.337	-3.3342	0.00453646	0.0665686	0.0142195
-1.2127	9.3626	-3.4231	0.0167768	0.0575575	0.0145002
-1.2729	9.2214	-3.3397	0.0216683	0.0842802	0.0100184
-1.1591	9.3253	-3.4231	0.0182666	0.0879506	0.000972567
-1.2289	9.4115	-3.4164	0.0275605	0.076037	-0.0040167
-1.4024	9.3268	-3.5186	0.025035	0.0137186	-0.0106566
-1.2331	9.1662	-3.404	0.0268205	-0.0232076	-0.0165049
-1.3302	9.2213	-3.3965	0.0183923	-0.0236981	-0.011507
-1.1999	9.3581	-3.411	0.0171267	-0.0252183	-0.00985134
-1.3011	9.3042	-3.6212	0.0205565	-0.0370603	-0.0150985
-1.259	9.3415	-3.5381	0.0217119	-0.0541331	-0.0283197
-1.1899	9.1536	-3.4385	-0.00566394	-0.0384007	-0.0571037
-1.5184	9.2465	-3.7571	-0.000674448	0.0563951	-0.0897221
-2.5497	8.7016	-3.2009	-0.0299289	0.279375	-0.152341
-1.9863	9.3269	-3.0267	0.00375385	0.274261	-0.215042
-1.6685	9.4966	-3.474	0.0610516	0.266564	-0.232356
[truncated: 167 more rows]

## Sheet: OH8_shank
accX(m/s^2)	accY(m/s^2)	accZ(m/s^2)	gyrX(rad/s)	gyrY(rad/s)	gyrZ(rad/s)
[truncated: 885 more rows]

[truncated: 4 more sheets: OH9_shank, OH10_shank, OH11_shank, OH12_shank]
