# Supplementary material for: A novel approach for modelling and classifying sit-to-stand kinematics using inertial sensors
Source: PLoS One. 2022 Oct 18;17(10):e0264126. doi: 10.1371/journal.pone.0264126 (PMC9578638; doi:10.1371/journal.pone.0264126)
Supplement: S4 File — (XLSX) [file pone.0264126.s004.xlsx]

## Sheet: OH1_back
accX(m/s^2)	accY(m/s^2)	accZ(m/s^2)	gyrX(rad/s)	gyrY(rad/s)	gyrZ(rad/s)
6.6283	7.5025	1.067	0.0117181	0.0772326	-0.0399488
6.5672	7.4845	1.085	0.0101201	0.0793636	-0.0378178
6.6211	7.4845	1.1269	0.0127833	0.0788313	-0.0372855
6.6379	7.5169	1.1868	0.0122506	0.0617864	-0.0399488
6.7205	7.4989	1.2083	0.0111855	0.0442092	-0.0399488
6.6894	7.4594	1.1808	0.0106528	0.032491	-0.0426105
6.6714	7.4714	1.1484	0.0111855	0.0276966	-0.0447415
6.6187	7.4786	1.1077	0.00905494	0.0271643	-0.0452738
6.5385	7.4343	1.1748	0.0101201	0.0298277	-0.0452738
6.6211	7.4977	1.1257	0.00905494	0.0292954	-0.0447415
6.6211	7.5265	1.1592	0.00958744	0.0260997	-0.0452738
6.5864	7.5552	1.14	0.00958744	0.0175772	-0.0431445
6.578	7.4786	1.1101	0.0106528	0.013316	-0.0420781
6.5852	7.4798	1.1748	0.00905494	0.0101201	-0.0404812
6.5876	7.4881	1.1101	0.00905494	0.00958744	-0.0404812
6.6834	7.5229	1.0838	0.00958744	0.00745692	-0.0436769
6.681	7.5025	1.1484	0.00958744	0.00426105	-0.0468726
6.6295	7.4786	1.1353	0.00798959	-0.00479372	-0.0479372
6.572	7.457	1.0945	0.00692442	-0.0101201	-0.0452738
6.6247	7.4606	1.1317	0.00905494	-0.00372855	-0.0447415
6.6882	7.5061	1.1209	0.00745692	-0.00053264	-0.0463402
6.6499	7.5313	1.0658	0.00798959	-0.00372855	-0.0436769
6.5804	7.4642	1.0814	0.00798959	-0.0111855	-0.0426105
6.5996	7.4486	1.0095	0.00958744	-0.00585907	-0.0447415
6.6056	7.5037	1.0754	0.0127833	0.0053264	-0.0452738
6.6008	7.4319	1.049	0.0111855	0.0101201	-0.0442092
6.5445	7.4295	1.0395	0.00958744	0.00426105	-0.0436769
6.6523	7.4606	1.0359	0.00798959	0.00106528	-0.0463402
6.7121	7.4762	1.0526	0.0111855	0.0154465	-0.0463402
6.6822	7.4366	1.0407	0.0111855	0.03036	-0.0495359
6.7181	7.469	1.0514	0.0101201	0.0383501	-0.0506006
6.6583	7.5217	1.0945	0.0106528	0.0335557	-0.0506006
6.6571	7.5169	1.0311	0.00958744	0.03036	-0.0458079
6.6822	7.5277	1.0622	0.00958744	0.0319587	-0.0410135
6.5876	7.4654	1.0502	0.0106528	0.0383501	-0.0388824
6.5996	7.4498	1.0035	0.0111855	0.0468726	-0.0410135
6.6654	7.4498	1.1161	0.0122506	0.053264	-0.0463402
6.5505	7.463	1.1077	0.0122506	0.0596554	-0.0506006
6.6678	7.4774	1.0933	0.0122506	0.0681778	-0.0521993
6.4702	7.4606	1.1077	0.0127833	0.0788313	-0.0506006
6.5301	7.5037	1.1029	0.013316	0.0745692	-0.053264
6.7421	7.6306	1.0682	0.0127833	0.0633834	-0.0559273
6.6774	7.5169	1.2742	0.00905494	0.0468726	-0.0495359
6.6343	7.4474	0.95802	0.0111855	0.0367514	-0.0415458
6.7732	7.3876	1.0263	0.0111855	0.0367514	-0.0484695
6.675	7.4977	1.2047	0.0122506	0.0585907	-0.0543286
6.6008	7.5408	1.1903	0.0117181	0.0633834	-0.0521993
6.6008	7.5085	1.1329	0.0122506	0.0617864	-0.0521993
6.5984	7.5576	1.0957	0.0106528	0.0612541	-0.0543286
6.6355	7.5097	1.1017	0.0101201	0.0580584	-0.0490036
6.6044	7.469	1.0909	0.0106528	0.0521993	-0.0458079
6.6607	7.4582	1.061	0.0106528	0.0500683	-0.0484695
6.681	7.4319	1.1017	0.0101201	0.0521993	-0.0511329
6.5852	7.481	1.0766	0.0111855	0.0452738	-0.0521993
6.5445	7.4977	1.1113	0.0101201	0.0383501	-0.0543286
6.6092	7.5097	1.1329	0.0101201	0.0388824	-0.0537963
6.6523	7.4893	1.1388	0.0106528	0.0426105	-0.053264
6.5804	7.4881	1.152	0.00905494	0.0452738	-0.0495359
6.5936	7.4678	1.0945	0.0106528	0.0442092	-0.0463402
6.584	7.5289	1.1484	0.0101201	0.0447415	-0.0458079
6.6511	7.481	1.1221	0.0106528	0.0399488	-0.0479372
6.5433	7.4714	1.1101	0.0101201	0.0351544	-0.0484695
6.5936	7.5193	1.1293	0.00958744	0.0340898	-0.0495359
6.5744	7.4857	1.1592	0.0106528	0.0362191	-0.0521993
6.5565	7.4678	1.1257	0.0117181	0.0410135	-0.0543286
6.5924	7.4355	1.1772	0.0106528	0.0436769	-0.0559273
6.7002	7.5145	1.1089	0.0106528	0.0383501	-0.0559273
6.6163	7.4917	1.1053	0.0111855	0.0372855	-0.0537963
6.6762	7.5181	1.1173	0.0117181	0.0356867	-0.053264
6.5816	7.4941	1.1712	0.0106528	0.0292954	-0.0484695
6.5732	7.5037	1.146	0.0117181	0.0276966	-0.0474049
6.5577	7.5109	1.1089	0.0106528	0.032491	-0.0479372
6.6271	7.5241	1.1041	0.0117181	0.0340898	-0.0495359
6.5996	7.5205	1.0993	0.0106528	0.0314264	-0.0490036
6.566	7.4857	1.1484	0.0106528	0.028763	-0.0479372
6.5505	7.5229	1.0921	0.0117181	0.028763	-0.0474049
6.5505	7.5241	1.1185	0.0111855	0.0314264	-0.0474049
6.5696	7.5253	1.0969	0.0101201	0.0292954	-0.0495359
6.5936	7.5289	1.1544	0.0111855	0.0298277	-0.0543286
6.6858	7.5145	1.164	0.0111855	0.0330234	-0.0596554
6.6116	7.5564	1.1317	0.0106528	0.0250333	-0.0601877
6.6319	7.5229	1.0969	0.0106528	0.0122506	-0.059123
6.5696	7.5229	1.1257	0.0106528	0.0165119	-0.0506006
6.6211	7.5504	1.1077	0.0111855	0.0186419	-0.0484695
6.6391	7.5085	1.1053	0.0106528	0.022904	-0.0442092
6.6151	7.5085	1.1269	0.0111855	0.03036	-0.0404812
6.4906	7.5073	1.1353	0.0122506	0.0335557	-0.0399488
6.6056	7.5001	1.1173	0.0106528	0.0367514	-0.0420781
6.5181	7.5049	1.1269	0.0101201	0.0351544	-0.0415458
6.5876	7.4929	1.0874	0.0101201	0.0372855	-0.0436769
6.584	7.5025	1.079	0.0117181	0.0362191	-0.0447415
6.5888	7.5277	1.1257	0.0122506	0.0346221	-0.0442092
6.5756	7.475	1.1113	0.0106528	0.0330234	-0.0452738
6.5325	7.5013	1.0993	0.0117181	0.0314264	-0.0447415
6.6235	7.4678	1.0957	0.0101201	0.028763	-0.0447415
6.5181	7.4893	1.1281	0.0111855	0.0271643	-0.0458079
6.5146	7.5348	1.1532	0.0106528	0.0234363	-0.0452738
6.5074	7.56	1.079	0.0101201	0.0138487	-0.0442092
6.3697	7.5792	1.1197	0.0106528	-0.00106528	-0.0367514
6.299	7.5768	1.0562	0.00745692	-0.00905494	-0.0202406
6.1146	7.5109	1.0407	0.00798959	0.00106528	-0.00053264
6.1745	7.4666	1.1041	0.00585907	-0.0127833	0.0292954
6.0667	7.4211	1.0718	0.00319587	-0.0500683	0.0676455
5.8942	7.2055	1.0311	-0.00159792	-0.112387	0.110256
5.705	7.2295	1.0107	-0.0101201	-0.191218	0.1534
5.1254	7.2906	0.98676	-0.0202406	-0.209335	0.199212
5.129	7.3959	1.0874	-0.03036	-0.24768	0.211988
6.3625	7.5923	0.94725	-0.0356867	-0.223716	0.152868
7.3959	7.4786	0.85503	-0.0260997	-0.137954	-0.082027
7.73	7.281	0.94485	-0.0175772	-0.130497	-0.302012
7.7073	7.4654	0.88857	-0.022904	-0.240751	-0.474049
8.0306	7.5804	0.94246	-0.0346221	-0.240227	-0.718535
8.354	7.4977	0.84067	-0.0500683	-0.270055	-0.891113
8.354	7.5085	0.82629	-0.0521993	-0.147541	-0.963544
8.0606	7.5947	0.75444	-0.0479372	0.0378178	-0.947033
7.93	7.7073	0.77959	-0.0410135	0.193889	-0.927852
7.1397	7.9779	0.90054	-0.0372855	0.270055	-0.969408
6.8379	8.1372	0.89575	-0.0367514	0.211464	-0.995501
6.584	8.0055	0.80474	-0.032491	0.260997	-0.944363
6.2954	8.8533	1.0706	-0.0314264	0.313723	-0.861809
6.6044	8.9791	1.2275	-0.0271643	0.343551	-0.800024
6.8008	8.9455	1.4263	-0.134225	0.482566	-0.297212
5.6176	10.401	3.183	-0.368579	0.892177	-0.237033
4.6524	7.1912	1.0227	-1.22934	1.11003	-0.568855
6.6642	15.718	2.5328	-1.5569	0.955027	-1.31563
6.9301	13.372	3.7135	-0.620534	0.959285	-1.39445
5.6128	7.73	2.2286	0.40907	1.34546	-1.58195
4.4213	8.0198	1.5568	0.373378	0.717994	-1.69379
4.6835	7.9755	2.3795	0.296147	0.526775	-1.70658
3.8201	8.4737	1.3664	0.078299	0.322781	-1.73535
3.4489	8.6605	1.9232	-0.0335557	0.321717	-1.82544
3.2046	9.1048	2.1603	-0.0383501	0.223716	-1.9415
3.6034	9.209	2.3735	0.0175772	0.327581	-2.00224
3.2812	9.2665	2.1124	0.0612541	0.378702	-2.04797
3.28	9.2856	2.2502	0.113452	0.433575	-2.14169
2.8705	9.3623	2.1316	0.144346	0.487907	-2.22704
2.6932	9.1707	2.2645	0.145943	0.521993	-2.42723
2.1831	9.106	2.0693	0.143281	0.618929	-2.6152
1.5221	9.5347	2.3591	0.164054	0.441027	-2.76129
0.57601	9.8904	2.1903	0.191218	0.403747	-2.84
-0.22154	9.9515	2.5412	0.297753	0.499618	-2.74628
-0.99036	9.997	2.0981	0.403747	0.581107	-2.60141
-1.5065	9.6892	2.3639	0.462338	0.621599	-2.44154
-2.8525	9.9227	2.7399	0.453803	0.623728	-2.27381
-4.25	9.1539	2.3795	0.398406	0.585366	-2.1855
-6.7804	9.512	2.3986	0.46979	0.513458	-2.02144
-7.9755	10.985	1.8502	0.59123	0.460208	-1.93993
-7.2319	10.743	0.67181	0.678043	0.358997	-1.89665
-8.0294	9.3275	0.65505	0.59336	0.406941	-1.74917
-8.0965	8.2258	0.86581	0.403206	0.518258	-1.53613
-7.7169	7.2163	0.42872	0.245009	0.47192	-1.35291
-7.6043	6.7169	0.11017	0.218917	0.296147	-1.17873
-7.3396	6.7313	-0.18801	0.275902	0.173641	-1.03172
-7.2558	6.4367	-0.050296	0.313723	0.0969408	-0.957156
-7.0942	5.7481	-0.36764	0.244486	-0.00213052	-0.887378
-6.4295	5.5446	0.098197	0.180572	-0.0516652	-0.726528
-6.8786	5.7972	0.49338	0.183766	0.03036	-0.576325
-6.6355	5.8619	0.1461	0.168847	0.0484695	-0.409594
-6.6738	5.8391	-0.45027	0.142747	0.0660467	-0.226369
-6.5744	5.7924	0.00479	0.0729722	0.126236	-0.0458079
-6.2475	5.9793	0.34369	-0.0665808	0.214117	0.158195
-6.3864	6.5146	0.65265	-0.147009	0.308923	0.268449
-6.2715	6.8738	0.50057	-0.169379	0.42504	0.331839
-6.3146	7.0319	0.46943	-0.180572	0.519323	0.382437
-6.5157	7.2391	0.30417	-0.216787	0.585366	0.481501
-6.0882	7.469	0.013173	-0.240751	0.590707	0.531034
-6.2092	7.7324	-0.1928	-0.239162	0.613605	0.537963
-5.9661	8.1564	-0.043111	-0.240227	0.593901	0.526252
-6.0188	8.1935	-0.27543	-0.26152	0.641304	0.526775
-5.9134	8.1216	-0.088617	-0.243421	0.593901	0.57259
-5.6679	8.348	-0.28022	-0.207729	0.584842	0.57739
-5.7877	8.433	-0.66223	-0.221587	0.518799	0.671655
-5.25	8.0318	-0.98317	-0.228499	0.314788	0.728116
-4.9051	7.7468	-1.2466	-0.230628	0.214658	0.774455
-4.4045	7.6522	-1.0059	-0.197606	0.134225	0.865544
-3.7423	7.536	-0.42153	-0.142747	0.0388824	0.978466
-3.498	7.3325	0.075444	-0.0708412	-0.0234363	1.04824
-2.9196	7.2403	0.070654	-0.0426105	-0.107593	1.12548
-2.6489	6.9948	-0.22753	-0.0623187	-0.256738	1.22934
-1.9544	7.075	-0.60116	-0.0852227	-0.447415	1.33427
-1.8274	6.8786	-0.5832	-0.112919	-0.521993	1.42108
-1.5843	6.9026	-0.40596	-0.119845	-0.615194	1.51163
-1.3724	7.0606	0.13772	-0.104931	-0.710541	1.58088
-1.3017	7.4019	0.11377	-0.0649821	-0.831981	1.59579
-1.2323	7.6259	0.8251	-0.0585907	-0.908688	1.56223
-0.7257	7.7648	1.0814	-0.0479372	-1.02161	1.58408
-0.81671	7.7696	1.3328	-0.0495359	-1.03758	1.5697
-0.48739	7.4187	1.2227	-0.0500683	-1.02001	1.57502
-0.582	7.4007	1.1113	-0.0356867	-0.949703	1.54519
-0.29938	7.6139	1.2119	-0.0282307	-0.924658	1.46316
-0.068259	7.7348	1.2442	-0.0181095	-0.874602	1.40298
0.08742	7.954	1.2071	-0.00905494	-0.7995	1.34012
0.10299	7.9528	0.97359	-0.00372855	-0.784054	1.26182
-0.23711	8.2498	0.75923	-0.0154465	-0.771802	1.16649
-0.4826	8.8449	0.86701	-0.0697765	-0.898565	0.943298
0.26705	9.185	1.0251	-0.134225	-1.00829	0.720664
0.98197	9.8557	1.3233	-0.178442	-0.918811	0.696159
1.0035	9.8018	1.4789	-0.176296	-0.804283	0.712147
1.3712	9.3719	1.5185	-0.14115	-0.690295	0.688166
1.4718	9.3072	1.5652	-0.083624	-0.560879	0.583778
1.6442	9.6676	1.6945	-0.00905494	-0.421846	0.492165
1.3616	10.185	1.3963	0.0394148	-0.304665	0.32704
1.3975	10.56	1.2646	0.0346221	-0.241292	0.195477
1.0478	10.414	1.3472	-0.00958744	-0.155532	0.292412
0.95443	10.052	1.4562	0.00426105	-0.0628511	0.293477
0.82749	9.6629	1.5879	0.0607218	0.055395	0.286025
1.1388	9.7754	1.5065	0.100137	0.156064	0.310005
1.4885	10.042	1.5556	0.103865	0.243945	0.310005
1.7484	10.293	1.1927	0.0687101	0.250333	0.232234
1.6706	10.481	0.9712	0.0202406	0.140618	0.0596554
1.7089	10.336	0.84426	-0.00372855	-0.0213052	-0.102268
1.6921	10.048	0.9221	0.00106528	-0.133692	-0.125704
1.7364	10.029	1.0993	0.0458079	-0.17151	-0.217311
1.3281	10.16	1.1388	0.0958744	-0.115583	-0.279637
1.7053	10.252	1.1269	0.105463	-0.0154465	-0.286025
1.5628	10.262	0.91731	0.0607218	0.0490036	-0.217852
1.2311	10.039	0.5808	0.00372855	0.0399488	-0.231692
1.1784	9.6844	0.47662	-0.0298277	-0.00639174	-0.28496
1.055	9.3874	0.54847	-0.0399488	-0.0617864	-0.216246
0.97958	9.3359	0.72331	-0.0447415	-0.133692	-0.0862873
1.0442	9.3036	1.0035	-0.0463402	-0.14541	-0.0431445
1.2191	9.2569	1.1329	-0.0564597	-0.112919	0.00053264
1.2047	9.2629	1.1233	-0.0665808	-0.0500683	0.0143813
1.2622	9.3299	1.1029	-0.0697765	0.0053264	0.0186419
1.3448	9.4138	1.0095	-0.0767002	-0.00319587	-0.0122506
1.3065	9.2413	0.94365	-0.0751015	-0.0415458	-0.0607218
1.2885	9.1048	1.0239	-0.0644498	-0.0639174	-0.0735045
1.4885	9.0677	1.1233	-0.0452738	-0.0804283	-0.085755
1.558	9.2353	1.1975	-0.0260997	-0.0537963	-0.110256
1.6933	9.4257	1.1628	-0.0143813	-0.0181095	-0.119845
1.7089	9.6329	1.1341	-0.0149138	0.0292954	-0.154999
1.7556	9.8066	1.067	-0.0245009	0.0884184	-0.194412
1.6023	9.7611	1.0622	-0.0276966	0.104397	-0.207729
1.6322	9.591	1.164	-0.0165119	0.0974731	-0.202929
1.5652	9.5778	1.1939	-0.00585907	0.102268	-0.165119
1.4095	9.6006	1.3101	0.00053264	0.104397	-0.131029
1.5077	9.6365	1.37	0.00692442	0.116649	-0.1289
1.3328	9.676	1.4777	0.00106528	0.142215	-0.104397
1.0191	9.7874	1.2933	0.00692442	0.120909	-0.0921464
1.4167	9.4928	1.1221	0.026632	0.128365	-0.111322
1.5089	9.4186	0.92808	0.0346221	0.215182	-0.0862873
1.6083	9.4545	0.95443	0.0404812	0.193348	-0.00798959
1.4562	9.603	1.0682	0.0495359	0.0793636	-0.0143813
1.5628	9.6185	1.146	0.0516652	0.0298277	-0.0751015
1.4933	9.5599	1.1065	0.0596554	0.0937451	-0.0825593
1.5197	9.5371	1.1424	0.0644498	0.166716	-0.0745692
1.5257	9.5611	1.0526	0.0665808	0.2008	-0.0575243
1.54	9.5635	0.96162	0.0580584	0.178442	-0.0585907
1.5532	9.6724	0.96281	0.0447415	0.137422	-0.0644498
1.5939	9.615	1.0359	0.0399488	0.11079	-0.0719058
1.5412	9.5934	1.0802	0.0463402	0.103865	-0.0676455
1.5209	9.6102	1.0993	0.0559273	0.10706	-0.0655144
1.443	9.5922	1.1412	0.0575243	0.116115	-0.0724399
1.5245	9.5323	1.0826	0.0500683	0.112919	-0.0655144
1.5999	9.585	1.0023	0.0410135	0.0985378	-0.0511329
1.4694	9.6173	0.96521	0.0394148	0.0633834	-0.082027
1.5939	9.5766	0.99994	0.0383501	0.0404812	-0.0996042
1.5676	9.585	1.0143	0.0394148	0.0383501	-0.0852227
1.5616	9.5826	0.94485	0.03036	0.0415458	-0.0527316
1.5173	9.482	0.95323	0.0271643	0.0548627	-0.0452738
1.528	9.4976	0.95323	0.0292954	0.056992	-0.0527316
1.4526	9.5215	0.93886	0.0282307	0.0490036	-0.0511329
1.5221	9.6221	0.89096	0.0250333	0.0463402	-0.0580584
1.3784	9.597	0.89934	0.0186419	0.0548627	-0.0628511
1.4191	9.5694	0.89815	0.013316	0.0500683	-0.0703088
1.4873	9.5898	0.92329	0.00798959	0.0298277	-0.0724399
1.4071	9.5575	0.90773	0.00745692	0.022904	-0.0585907
1.4179	9.5946	0.90533	0.00639174	0.0255673	-0.0474049
1.3688	9.6485	0.93527	0.0026632	0.0239686	-0.0447415
1.4143	9.6353	0.88018	-0.00106528	0.0213052	-0.0463402
1.4789	9.6138	0.93407	-0.00159792	0.0165119	-0.0346221
1.4502	9.6245	0.96281	-0.00319587	0.0101201	-0.0330234
1.3628	9.609	0.93287	-0.00053264	0.00106528	-0.0506006
1.4023	9.5934	0.96521	0.00426105	0.00745692	-0.0596554
1.3676	9.591	0.9712	0.00692442	0.022904	-0.0580584
1.3736	9.6281	0.98317	0.00639174	0.0213052	-0.0649821
1.3149	9.615	0.94844	0.00319587	0.0181095	-0.0703088
1.3748	9.6437	0.93048	-0.00106528	0.0271643	-0.0617864
1.2634	9.6054	0.9664	-0.00106528	0.0234363	-0.0564597
1.3532	9.5563	0.98796	0.00319587	0.0165119	-0.0617864
1.3149	9.5946	1.0107	0.00852227	0.0207729	-0.0527316
1.3161	9.5539	1.0347	0.0101201	0.0276966	-0.0521993
1.3364	9.5491	1.0287	0.00958744	0.0378178	-0.0601877
1.2622	9.5838	0.9676	0.0117181	0.0410135	-0.0623187
1.3652	9.6533	1.0035	0.0122506	0.053264	-0.0671131
1.346	9.6293	0.97838	0.0101201	0.0612541	-0.0735045
1.2406	9.6641	0.9688	0.00958744	0.0452738	-0.0985378
1.2526	9.5706	0.9712	0.00798959	0.0383501	-0.109724
1.237	9.6054	1.0059	0.00585907	0.0559273	-0.0964085
1.14	9.6964	1.0203	0.00319587	0.0644498	-0.0926787
1.1604	9.706	1.0634	-0.00319587	0.0559273	-0.100137
1.1796	9.7036	1.0011	-0.00692442	0.0490036	-0.0926787
1.1808	9.8113	0.98916	-0.00585907	0.0388824	-0.0985378
1.0287	10.029	1.0742	0.00585907	0.0351544	-0.143813
0.89096	10.051	1.1269	0.022904	0.053264	-0.18483
0.77241	9.8676	1.1868	0.03036	0.082027	-0.211464
0.94126	9.676	1.1448	0.0250333	0.103865	-0.225846
0.8227	9.6317	1.0323	0.013316	0.11079	-0.254609
0.78318	9.6808	1.0454	0.00692442	0.101733	-0.273249
0.62032	9.7862	1.061	0.0053264	0.0974731	-0.294542
0.64307	9.8437	1.0622	0.00692442	0.0916141	-0.300406
0.582	9.8365	1.0634	0.0154465	0.104397	-0.298277
0.44428	9.7479	1.0969	0.0191742	0.131029	-0.307335
0.44788	9.5551	1.0311	0.0207729	0.132095	-0.327581
0.30537	9.5347	0.95802	0.0181095	0.178442	-0.338227
0.28022	9.5982	0.93766	0.0202406	0.216787	-0.403747
0.14849	9.6772	0.94006	0.0282307	0.24555	-0.47459
0.18801	9.5659	0.9185	0.0191742	0.251938	-0.547021
0.25148	9.4461	0.90174	-0.00319587	0.246074	-0.560338
0.069457	9.3335	0.80953	-0.0127833	0.265255	-0.598683
-0.28022	9.1982	0.74606	0.00426105	0.214658	-0.679649
-0.32573	9.1791	0.8239	0.0239686	0.141682	-0.723334
-0.36285	9.2725	0.94126	0.0463402	0.0633834	-0.749427
-0.29699	9.4497	0.95084	0.0596554	0.0521993	-0.745168
-0.50057	9.3335	1.0107	0.0596554	0.0703088	-0.756879
-0.4371	9.2305	1.0838	0.0452738	0.0937451	-0.748362
-0.66942	8.8809	1.0634	0.0410135	0.140618	-0.763808
-0.72091	8.6893	1.1281	0.053264	0.144346	-0.763267
-1.1388	8.7923	0.93766	0.0740369	0.133692	-0.767002
-0.97239	8.936	0.80713	0.0910818	0.133692	-0.735569
-1.0742	8.9048	0.79276	0.084158	0.161923	-0.724399
-1.1832	8.7348	0.80115	0.0404812	0.21944	-0.73131
-1.4131	8.3827	0.84067	-0.0149138	0.247139	-0.728116
-1.5891	8.2007	0.96401	-0.0671131	0.233298	-0.744627
-1.6598	8.2043	1.061	-0.115583	0.190154	-0.769673
-2.0202	8.2653	0.99275	-0.122506	0.156596	-0.839975
-2.0274	8.3647	1.0754	-0.0809606	0.0825593	-0.888983
-2.1723	8.2917	0.98197	-0.0159792	0.032491	-0.901236
-2.3843	8.324	1.0203	0.0271643	-0.00426105	-0.92094
-2.401	8.4737	0.93766	0.0415458	-0.0234363	-0.930522
-2.6274	8.6258	0.93048	0.0463402	-0.0181095	-0.917205
-2.692	8.8282	0.91371	0.0447415	0.0335557	-0.907083
-2.9327	8.8437	0.97838	0.00745692	0.104931	-0.886854
-2.9914	8.6653	1.0814	-0.032491	0.118778	-0.916682
-3.1854	8.6318	1.0395	-0.0399488	0.169379	-0.89696
-3.3327	8.5839	1.0909	-0.0292954	0.183766	-0.869802
-3.6932	8.4438	1.0347	-0.022904	0.21944	-0.891113
-3.971	8.3516	0.83707	-0.0149138	0.223716	-0.898024
-4.1171	8.2881	0.89575	-0.0191742	0.212529	-0.872996
-4.0129	8.0797	0.80953	-0.0410135	0.15926	-0.860744
-4.5722	7.948	0.64906	-0.0713735	0.134225	-0.84158
-4.347	7.8917	0.58679	-0.0692424	0.0932128	-0.803218
-4.4165	7.7229	0.57002	-0.0213052	0.139551	-0.765938
-4.8883	7.6917	0.68379	0.0394148	0.210399	-0.756879
-4.8763	7.6402	0.91731	0.0745692	0.239162	-0.728658
-5.335	7.4953	1.0047	0.082027	0.281242	-0.709476
-4.9913	7.4283	0.85503	0.0506006	0.280701	-0.65195
-4.917	7.3947	0.81911	0.00585907	0.313199	-0.601877
-5.3003	7.3624	0.55086	-0.0452738	0.312135	-0.641827
-5.4943	7.178	0.32932	-0.084158	0.243945	-0.649821
-5.4655	7.1265	0.25028	-0.0665808	0.159792	-0.627987
-5.6835	7.1013	0.37483	-0.013316	0.0660467	-0.613605
-6.1313	7.2223	0.44189	0.0420781	0.0101201	-0.604547
-6.0415	7.1433	0.40117	0.0873537	-0.0111855	-0.611476
-6.2511	7.0343	0.42512	0.0916141	0.0346221	-0.540633
-6.2008	6.8547	0.59278	0.0521993	0.103865	-0.475655
-6.5074	6.578	0.87779	0.00639174	0.16352	-0.440486
-6.5876	6.4966	0.97958	-0.00639174	0.166716	-0.38296
-6.6618	6.2559	0.86581	-0.0186419	0.16352	-0.352609
-6.4714	6.0188	0.63948	-0.0479372	0.116649	-0.26152
-6.4942	5.8415	0.41794	-0.0703088	0.0548627	-0.165119
-6.3553	5.9182	0.15448	-0.0628511	0.00159792	-0.116115
-6.4008	6.0906	0.17005	-0.0500683	0.0868197	-0.0213052
-6.1062	6.2116	0.2407	-0.032491	0.103332	0.0671131
-5.796	6.111	0.18202	-0.026632	0.0271643	0.196542
-6.087	6.2104	0	-0.0271643	-0.00692442	0.363255
-6.0571	6.5469	0.12694	-0.0404812	-0.084158	0.492165
-5.6356	6.6367	0.26226	-0.112387	-0.173641	0.592295
-5.8811	6.7062	0.32094	-0.191218	-0.262061	0.745692
-5.3458	7.0714	0.37842	-0.221046	-0.266861	0.9023
-5.2907	7.6462	0.73049	-0.186419	-0.20827	0.991783
-5.1386	8.4222	0.98197	-0.0905494	-0.199212	1.08498
-4.947	9.1048	0.95203	0.0255673	-0.218917	1.16541
-4.8356	9.2102	0.85384	0.0655144	-0.191218	1.23199
-4.7195	9.2521	0.94605	0.0117181	-0.170445	1.30071
-4.2812	9.2784	1.0622	-0.0878861	-0.185354	1.37794
-3.789	9.3467	1.2275	-0.143813	-0.211464	1.43759
-3.3938	9.3216	1.358	-0.137422	-0.207729	1.45358
-3.1699	9.5	1.4466	-0.105996	-0.189089	1.45039
-2.8968	10.08	1.5975	-0.107593	-0.20347	1.43175
-2.4897	10.057	1.7388	-0.127301	-0.22691	1.41576
-1.843	10.193	2.1208	-0.139019	-0.211988	1.44985
-1.8346	10.642	2.2394	-0.142747	-0.217852	1.43014
-1.2023	10.657	2.0825	-0.137954	-0.247139	1.39125
-1.3221	10.718	1.8334	-0.114518	-0.22424	1.29325
-1.085	10.914	1.5508	-0.109724	-0.207205	1.25543
-1.0981	10.978	1.3951	-0.134225	-0.227975	1.2107
-1.0586	11.008	1.7173	-0.137422	-0.196542	1.21922
-0.32214	11.005	1.9604	-0.11079	-0.158195	1.281
-0.013173	10.876	1.9005	-0.0905494	-0.165119	1.2517
0.30417	10.311	1.5664	-0.0692424	-0.134225	1.27142
0.73768	9.9574	1.637	-0.0671131	-0.119845	1.30284
0.9185	9.8485	1.3161	-0.0633834	-0.0862873	1.34066
1.085	9.5263	1.3137	-0.0298277	-0.0495359	1.41949
1.5316	9.0916	1.5065	0.0111855	-0.0170445	1.41843
1.7484	8.7096	1.5364	0.0484695	0.0660467	1.33001
1.849	8.3803	1.728	0.0660467	0.0767002	1.2304
2.0837	8.2198	1.5724	0.0543286	0.0756356	1.15103
2.0262	8.3432	1.6598	0.0298277	0.0980055	1.10469
2.2346	8.6605	1.5867	0.0165119	0.103332	1.09191
2.1304	8.8425	1.4598	0.0260997	0.101201	1.0706
2.3052	8.997	1.4837	0.03036	0.0862873	1.0786
2.3028	9.4904	1.3951	0.0388824	0.0346221	1.05463
1.9484	11.379	1.3424	0.101201	0.00745692	0.922529
4.9805	9.4329	2.2597	0.406941	0.0548627	0.519323
-0.85863	12.566	1.8119	0.160324	-0.126236	3.53464
2.8106	8.4941	1.3017	-0.283372	-0.229563	2.62166
4.4812	9.5706	1.8035	-0.166183	-0.233822	0.973126
5.535	9.9024	1.7843	-0.084158	-0.260455	1.00829
5.7685	9.1455	1.6466	-0.0878861	-0.338751	1.13879
6.6882	7.9073	1.4945	-0.0846904	-0.354197	1.20962
7.8223	7.5181	1.552	-0.0708412	-0.475114	1.23199
7.9719	8.1612	1.6286	-0.055395	-0.470314	1.23466
7.9001	8.742	1.6789	-0.0394148	-0.298818	1.14783
7.9468	8.3827	1.4933	-0.0111855	-0.268449	1.0429
8.0606	7.5708	1.3951	0.0117181	-0.248203	0.91827
8.0282	7.1468	1.3053	0.0234363	-0.165651	0.745692
8.1719	7.3456	1.3376	0.0356867	-0.0788313	0.606676
7.7744	7.4151	1.3257	0.0383501	-0.00692442	0.479913
7.2079	7.0678	1.4047	0.0394148	0.0506006	0.28763
6.7409	7.154	1.4071	0.0415458	0.0564597	0.122506
6.1948	7.1121	1.2921	0.0372855	0.0537963	0.0197083
5.7996	6.9888	1.1736	0.0426105	0.106528	-0.0479372
5.7733	7.0259	1.1724	0.0660467	0.175772	-0.0639174
5.8942	7.2534	1.3472	0.103865	0.216787	-0.0958744
5.9206	7.5672	1.34	0.084158	0.172042	-0.143281
5.7002	7.2211	1.2802	0.0378178	0.0772326	-0.0713735
5.7433	7.8893	1.4478	-0.00585907	0.0149138	0.00213052
5.8667	8.3013	1.4023	-0.0500683	-0.0319587	0.0708412
6.0296	8.3216	1.3233	-0.0234363	0.028763	-0.105463
6.3936	8.045	1.4059	-0.0292954	0.0271643	-0.0953421
6.4271	7.6797	1.3352	-0.0346221	0.0383501	-0.0580584
6.4343	7.5301	1.3604	-0.00692442	0.032491	-0.0308923
6.5002	7.56	1.376	0.00798959	0.0282307	-0.026632
6.5122	7.5983	1.3412	0.0111855	0.0351544	-0.0356867
6.5493	7.5732	1.352	0.0138487	0.0452738	-0.0687101
6.6056	7.6259	1.4646	0.0165119	0.0372855	-0.0804283
6.5014	7.6055	1.3855	0.0127833	0.0351544	-0.0798959
6.414	7.6642	1.3784	0.0122506	0.0484695	-0.0756356
6.4056	7.6091	1.3221	0.0101201	0.0559273	-0.0639174
6.4559	7.639	1.3819	0.0111855	0.0585907	-0.0564597
6.5026	7.5995	1.3173	0.0127833	0.0612541	-0.0511329
6.4367	7.4965	1.3676	0.0122506	0.0596554	-0.0490036
6.4068	7.6031	1.3784	0.0117181	0.055395	-0.0484695
6.2978	7.5444	1.3221	0.0106528	0.0585907	-0.0436769
6.3397	7.5408	1.3891	0.0106528	0.0649821	-0.0404812
6.3708	7.5839	1.3891	0.0111855	0.0617864	-0.0372855
6.3301	7.6199	1.4287	0.0106528	0.0537963	-0.0346221
6.275	7.5013	1.352	0.00745692	0.0356867	-0.032491
6.3744	7.5289	1.3831	0.00692442	0.0234363	-0.0282307
6.566	7.578	1.4023	0.00479372	0.0271643	-0.0436769
6.6487	7.5756	1.4095	0.00585907	0.0260997	-0.0537963
6.5648	7.5887	1.4598	0.00852227	0.03036	-0.0585907
6.5229	7.5468	1.4227	0.00852227	0.0276966	-0.0660467
6.5265	7.5875	1.3891	0.00958744	0.0234363	-0.0724399
6.4762	7.5959	1.3784	0.00798959	0.0191742	-0.0713735
6.4199	7.5265	1.3688	0.00852227	0.0245009	-0.0697765
6.4271	7.6007	1.3807	0.00905494	0.0202406	-0.0719058
6.3577	7.6486	1.3987	0.00958744	0.00213052	-0.0676455
6.3325	7.5983	1.3748	0.00798959	-0.00639174	-0.0623187
6.1888	7.5708	1.3149	0.00745692	-0.0101201	-0.0543286
6.1745	7.5684	1.3544	0.00426105	-0.0282307	-0.0468726
6.778	7.5863	1.334	0.0026632	-0.0213052	-0.0484695
6.7612	7.6091	1.4023	0.00372855	0.0671131	-0.0687101
6.7157	7.5887	1.3843	0.00905494	0.0628511	-0.0868197
6.4547	7.5756	1.4083	0.0106528	0.0415458	-0.082027
6.4331	7.6414	1.3364	0.0101201	0.026632	-0.0761679
6.4607	7.6259	1.3412	0.0111855	0.0250333	-0.0767002
6.4295	7.6306	1.3065	0.0106528	0.0319587	-0.0740369
6.5086	7.6917	1.4119	0.0117181	0.0394148	-0.0633834
6.4571	7.645	1.3688	0.0117181	0.0415458	-0.0511329
6.4008	7.6474	1.3831	0.0122506	0.0447415	-0.0420781
6.4415	7.6366	1.3676	0.0122506	0.0468726	-0.0372855
6.4786	7.5732	1.3987	0.0111855	0.0484695	-0.0362191
6.4331	7.5827	1.4071	0.0127833	0.0479372	-0.0404812
6.372	7.5612	1.4167	0.0127833	0.0495359	-0.0452738
6.5002	7.6187	1.4059	0.0111855	0.0452738	-0.0495359
6.4463	7.6247	1.3951	0.0106528	0.0394148	-0.0527316
6.4499	7.5875	1.3867	0.0101201	0.0335557	-0.0521993
6.4092	7.5923	1.3712	0.0101201	0.0319587	-0.0500683
6.4319	7.6235	1.3772	0.0101201	0.03036	-0.0490036
6.4259	7.6366	1.3772	0.0101201	0.0292954	-0.0479372
6.3158	7.6354	1.3688	0.00852227	0.0298277	-0.0495359
6.4475	7.6414	1.3712	0.0101201	0.028763	-0.0484695
6.3553	7.5863	1.3736	0.0101201	0.0298277	-0.0463402
6.414	7.6103	1.3652	0.0106528	0.0330234	-0.0468726
6.4403	7.6115	1.3484	0.0111855	0.028763	-0.0463402
6.4176	7.5995	1.3772	0.0106528	0.026632	-0.0442092
6.3289	7.6079	1.3424	0.0106528	0.0234363	-0.0458079
6.39	7.6283	1.3676	0.0101201	0.0213052	-0.0463402
6.2954	7.6139	1.3556	0.0117181	0.00958744	-0.0442092
6.2643	7.6402	1.3951	0.0101201	0.00053264	-0.0458079
6.3301	7.6618	1.3915	0.0111855	-0.00745692	-0.0490036
6.1637	7.5804	1.3544	0.0101201	-0.0223716	-0.0383501
6.3433	7.6007	1.334	0.00745692	-0.0308923	-0.0223716
6.081	7.5432	1.3101	0.00798959	-0.0213052	-0.0250333
5.9457	7.4606	1.3269	0.00585907	-0.0527316	-0.0154465
5.9014	7.4558	1.3448	0.00106528	-0.0479372	0.00106528
6.1709	7.5313	1.3544	-0.00213052	-0.0452738	-0.0159792
6.3924	7.5612	1.3185	-0.00372855	-0.0436769	-0.0276966
6.1984	7.5768	1.2981	-0.0053264	-0.0537963	-0.0447415
5.9134	7.5277	1.3041	-0.00159792	-0.0362191	-0.105463
6.0319	7.4654	1.3376	-0.00106528	0.0356867	-0.159792
6.6259	7.5875	1.3173	0.00213052	0.053264	-0.253544
6.802	7.6474	1.273	0	-0.0431445	-0.336622
6.4595	7.7492	1.2981	0.00053264	-0.107593	-0.399488
6.5505	7.8306	1.3101	-0.00106528	-0.0969408	-0.434098
6.8008	7.9228	1.2634	-0.0026632	-0.0207729	-0.481501
6.8259	7.8953	1.2382	-0.00372855	-0.0410135	-0.547562
6.8175	7.9959	1.2131	-0.00745692	-0.0985378	-0.554474
6.7517	8.0115	1.1975	-0.00958744	-0.0649821	-0.546497
6.5361	8.0881	1.1209	-0.0026632	0.0346221	-0.55128
6.2008	8.2773	1.182	0.00053264	0.089483	-0.589101
5.9338	8.3851	1.2143	0.0026632	0.0921464	-0.613064
5.7362	8.4402	1.2598	0.00372855	0.113452	-0.610411
5.6619	8.421	1.2454	0.00319587	0.134225	-0.599224
5.6978	8.3947	1.2826	0.00372855	0.150205	-0.581107
5.45	8.4929	1.3736	0.0053264	0.181636	-0.563532
5.4619	8.3336	1.3568	0.00213052	0.156596	-0.536375
5.3134	8.4198	1.4131	-0.00319587	0.103332	-0.458079
5.3985	8.5911	1.4526	-0.0319587	0.0660467	-0.291889
5.5709	8.7	1.4514	-0.147541	0.1534	-0.0362191
5.1913	8.3516	1.6226	-0.251415	0.336098	0.0500683
5.5517	8.645	1.7556	-0.258867	0.433575	-0.130497
5.4715	9.4509	2.1412	-0.327581	0.545956	-0.21944
5.5673	12.047	1.5221	-0.831981	0.623187	-0.620534
5.2452	9.0437	2.0849	-0.739304	0.524646	-0.808541
4.7614	8.5887	1.6286	-0.3084	0.518258	-0.757421
4.9578	8.3827	1.9256	0.00692442	0.586431	-0.922529
5.0715	8.6426	1.9208	0.0362191	0.599747	-1.34225
5.6176	8.3372	2.2645	-0.0436769	0.626922	-1.46049
4.7937	8.9874	2.4046	-0.0468726	0.567791	-1.20429
4.3853	9.2856	2.5831	0.0703088	0.422911	-1.29751
4.2548	8.797	2.4238	0.1028	0.349939	-1.37794
3.8273	9.0569	2.6849	0.0335557	0.281766	-1.32148
3.7028	9.1527	2.8202	-0.0234363	0.214658	-1.33479
3.5866	9.3156	2.5627	-0.0500683	0.197083	-1.42215
3.1854	9.476	2.4561	-0.0394148	0.28976	-1.52123
3.0669	9.1168	2.2909	0	0.313199	-1.62455
2.5028	9.3012	2.5124	0.0612541	0.22691	-1.6352
2.3651	9.1683	2.4046	0.112919	0.24555	-1.70978
2.3831	9.0497	2.7567	0.170978	0.362191	-1.75772
2.152	8.9803	2.3196	0.199212	0.430904	-1.83015
1.0526	9.3491	2.1424	0.157129	0.391495	-1.96175
0.30417	9.9119	1.7759	0.0926787	0.258867	-2.17695
0.44907	9.8257	2.0777	0.109191	0.189613	-2.32024
-0.34369	9.7946	2.8908	0.186419	0.0900154	-2.39948
-0.8239	9.5659	2.5627	0.240227	0.165651	-2.49058
-1.3616	9.1156	2.3855	0.304141	0.22424	-2.53596
-1.8023	9.1156	2.1017	0.357409	0.445827	-2.522
-2.9902	9.2054	2.3052	0.374443	0.631704	-2.36806
-4.2464	9.4174	2.3136	0.361667	0.605071	-2.20732
-5.7661	9.7539	2.6992	0.333428	0.525711	-2.04326
-7.0846	10.768	2.8022	0.317982	0.508135	-1.88653
-7.742	10.505	1.8502	0.30627	0.402141	-1.72203
-7.7959	9.5551	1.5017	0.462338	0.406941	-1.5617
-7.7887	9.3575	1.3652	0.545956	0.495359	-1.42747
-7.845	8.809	1.2071	0.354197	0.548086	-1.31402
-7.3013	8.0941	0.64427	0.111855	0.609347	-1.16595
-7.0798	7.5971	0.51134	0.0511329	0.637569	-0.974731
-6.9253	7.5013	0.75564	0.112919	0.626381	-0.779778
-6.5026	6.9181	0.34728	0.188548	0.589625	-0.630116
-6.4451	6.778	0.2431	0.221046	0.577913	-0.49056
-6.5984	6.7445	0.27902	0.14541	0.571526	-0.345156
-6.6475	6.4702	0.42153	0.0596554	0.545415	-0.133692
-6.7086	6.475	0.4838	0.0655144	0.526252	-0.0239686
-6.299	6.6307	0.19999	0.106528	0.458603	0.0846904
-6.281	6.681	-0.15688	0.138487	0.424516	0.200277
-6.4439	6.9576	-0.44907	0.114518	0.419193	0.28016
-6.087	6.9768	-0.3377	0.0452738	0.324369	0.337686
-6.2559	6.8307	-0.50536	-0.0159792	0.26899	0.416523
-6.1757	7.0271	-0.29339	-0.0468726	0.187483	0.506006
-6.2727	7.2738	0.008383	-0.0537963	0.127833	0.522517
-5.9984	7.4822	-0.007185	-0.0362191	0.0617864	0.526775
-5.9876	7.5648	-0.18921	-0.0330234	0.0719058	0.616258
-5.626	7.8893	-0.055086	-0.0106528	0.0596554	0.696159
-5.3098	7.9707	-0.23831	-0.0170445	0.0798959	0.728116
-4.9159	7.8714	-0.073049	-0.0521993	0.0825593	0.782449
-4.5195	7.7767	0.098197	-0.0905494	0.1028	0.829852
-4.2464	7.6462	0.077839	-0.101733	0.0490036	0.884184
-3.4465	7.3995	0.36285	-0.0644498	0.00585907	0.967803
-3.4465	7.0259	0.062271	-0.0165119	-0.0447415	1.03971
-2.9579	6.8762	-0.21556	-0.013316	-0.169379	1.11109
-2.6214	6.9337	-0.47781	-0.0404812	-0.275902	1.14837
-2.4561	6.9145	-0.3892	-0.0665808	-0.370725	1.1766
-2.2514	7.075	-0.36525	-0.0697765	-0.499077	1.23999
-2.0586	7.5492	-0.16047	-0.0452738	-0.591771	1.26821
-1.7855	7.8941	-0.050296	-0.0191742	-0.67059	1.30444
-1.5831	7.6905	0.61553	0.0138487	-0.749427	1.31456
-1.2981	7.7097	0.86821	0.0149138	-0.705741	1.35291
-1.5364	7.8115	0.83947	0.00745692	-0.67059	1.38326
-1.1017	8.0115	0.91611	0.00372855	-0.642892	1.39551
-0.79755	8.1947	0.92928	0.0053264	-0.581648	1.37368
-0.97479	8.039	0.84785	-0.00639174	-0.491624	1.34279
-0.52452	8.0677	0.8718	-0.0340898	-0.480978	1.34811
-0.54607	8.1204	0.90773	-0.0628511	-0.401077	1.32095
-0.25028	8.1887	0.78079	-0.0798959	-0.39043	1.25491
-0.42033	8.4414	0.63589	-0.0751015	-0.413329	1.13452
-0.30058	8.6761	0.49817	-0.0777649	-0.477243	1.03652
-0.45027	8.8078	0.45746	-0.0921464	-0.520387	0.933193
-0.36285	8.9156	0.59517	-0.105463	-0.570461	0.853815
-0.067062	8.8114	0.91731	-0.104397	-0.546497	0.805347
0.2419	8.8785	1.0095	-0.0825593	-0.466596	0.745692
0.30657	8.7228	1.0538	-0.0644498	-0.4112	0.683384
0.37363	8.9204	1.1305	-0.0559273	-0.371249	0.616258
0.68618	9.2198	1.1412	-0.0431445	-0.318523	0.592836
1.0095	9.409	1.0706	-0.032491	-0.303076	0.608806
1.3855	9.6185	0.9712	-0.032491	-0.259391	0.590707
1.5915	9.7898	0.81791	-0.0490036	-0.207729	0.515588
1.8478	9.9287	0.75444	-0.053264	-0.196542	0.451674
1.8274	10.119	0.68738	-0.0330234	-0.199735	0.341962
1.7891	10.263	0.71612	-0.013316	-0.192824	0.216246
1.5724	10.357	0.69097	-0.0117181	-0.231169	0.152336
1.3772	10.198	0.75325	0.00213052	-0.274313	0.0282307
1.1089	10.026	0.91611	0.0346221	-0.293477	-0.0740369
1.1281	9.7599	0.99515	0.0580584	-0.275902	-0.111322
1.0239	9.4988	1.0299	0.0516652	-0.222111	-0.032491
1.1796	9.5395	0.94605	0.00639174	-0.183766	0.0793636
1.3317	9.4724	0.91731	-0.0351544	-0.166183	0.0926787
1.5831	9.6006	0.83707	-0.0506006	-0.176296	0.0862873
1.54	9.7323	0.91252	-0.0410135	-0.211988	0.053264
1.7125	9.8185	0.97598	-0.0218376	-0.232234	0.0106528
1.6658	9.7646	0.97359	-0.00745692	-0.175772	-0.0213052
1.6514	9.7347	1.1005	-0.0101201	-0.0980055	-0.022904
1.6155	9.6533	1.0395	-0.0255673	-0.0623187	-0.0548627
1.5568	9.6617	0.99515	-0.0399488	-0.0330234	-0.0644498
1.6155	9.7155	0.95443	-0.0447415	-0.032491	-0.0665808
1.5759	9.6389	0.98557	-0.0410135	-0.0458079	-0.0767002
1.5304	9.6485	0.98317	-0.0367514	-0.0506006	-0.0889507
1.6226	9.6593	1.0718	-0.0335557	-0.0250333	-0.100669
1.473	9.615	1.1077	-0.0340898	-0.00106528	-0.1028
1.4538	9.6018	1.1149	-0.0367514	0.0191742	-0.111322
1.4873	9.6006	1.1317	-0.0362191	0.0245009	-0.12517
1.4885	9.5946	1.1101	-0.0367514	0.028763	-0.125704
1.449	9.5718	1.1161	-0.032491	0.0410135	-0.1028
1.461	9.5706	1.1688	-0.0223716	0.0415458	-0.0990719
1.534	9.5443	1.176	-0.0181095	0.0543286	-0.0932128
1.5652	9.5659	1.2203	-0.0175772	0.0740369	-0.0719058
1.5736	9.5275	1.1628	-0.0170445	0.0878861	-0.0548627
1.6658	9.5467	1.1161	-0.0127833	0.0942775	-0.0617864
1.6813	9.6173	1.1101	-0.00692442	0.100669	-0.0671131
1.5903	9.6257	1.1233	-0.0053264	0.0745692	-0.0889507
1.6789	9.6521	1.1089	-0.00585907	0.0548627	-0.0953421
1.5484	9.688	1.079	-0.00319587	0.0708412	-0.0969408
1.4418	9.6497	1.1041	0.00479372	0.0846904	-0.105463
1.4466	9.6341	1.1281	0.0122506	0.0852227	-0.109724
1.3927	9.585	1.152	0.00905494	0.089483	-0.0958744
1.4011	9.5263	1.1233	-0.00372855	0.0921464	-0.082027
1.5197	9.5575	1.0957	-0.0111855	0.0953421	-0.0825593
1.3532	9.6018	1.2167	-0.0106528	0.0719058	-0.0948098
1.3364	9.6209	1.249	-0.00159792	0.0564597	-0.118246
1.4227	9.603	1.1999	0.00213052	0.0814947	-0.105996
1.3807	9.5227	1.1951	0.00319587	0.12304	-0.0910818
1.4754	9.488	1.2466	-0.00159792	0.153933	-0.108659
1.3736	9.5287	1.1125	-0.0026632	0.165119	-0.134759
1.3245	9.5874	1.0993	0.00426105	0.152868	-0.160857
1.2406	9.6748	1.0886	0.0154465	0.14115	-0.152336
1.2167	9.6126	1.085	0.0181095	0.140084	-0.12517
1.2227	9.5287	1.1341	0.0175772	0.134759	-0.113452
1.1365	9.5251	1.1101	0.0213052	0.139019	-0.109191
1.3161	9.4449	1.1089	0.03036	0.149672	-0.0804283
1.4622	9.3994	1.0993	0.0335557	0.1534	-0.0292954
1.6801	9.4748	1.0862	0.0319587	0.1534	-0.00852227
1.6897	9.4952	1.0191	0.028763	0.150737	-0.026632
1.5795	9.6185	1.0538	0.0308923	0.135823	-0.0564597
1.4742	9.7814	1.0969	0.0319587	0.116649	-0.0798959
1.3987	9.9012	1.1089	0.0276966	0.109191	-0.0756356
1.2634	9.797	1.0981	0.0319587	0.0990719	-0.0969408
1.2095	9.4533	1.1365	0.0378178	0.0900154	-0.109191
1.4131	9.2162	1.1353	0.0383501	0.082027	-0.0814947
1.3388	9.3192	1.1329	0.0340898	0.0767002	-0.0852227
1.2802	9.6521	1.1197	0.0255673	0.0665808	-0.109191
1.249	9.8892	1.1257	0.0165119	0.0687101	-0.134759
1.3436	9.8293	1.1544	0.00958744	0.0873537	-0.132095
1.3065	9.7072	1.061	0.00798959	0.0974731	-0.131029
1.2574	9.4892	1.0478	0.00852227	0.0932128	-0.143281
1.2251	9.4581	1.0993	0.0213052	0.0814947	-0.134759
1.3125	9.6257	1.2263	0.0314264	0.0745692	-0.0948098
1.3005	9.6832	1.1269	0.0250333	0.0905494	-0.0671131
1.2754	9.6377	1.0598	0.0122506	0.106528	-0.0607218
1.3927	9.5024	1.0586	0.00905494	0.0937451	-0.056992
1.3963	9.5036	1.0311	0.0170445	0.0767002	-0.0628511
1.5041	9.5623	0.94365	0.0234363	0.0713735	-0.0575243
1.4646	9.482	1.0215	0.022904	0.0543286	-0.0607218
1.4071	9.506	1.0179	0.0197083	0.0394148	-0.0447415
1.4502	9.4317	1.0598	0.0143813	0.0276966	-0.0271643
1.6143	9.5263	1.1005	0.0122506	0.0250333	-0.026632
1.4466	9.5503	1.0454	0.0154465	0.0308923	-0.0367514
1.4825	9.5587	1.1221	0.0175772	0.03036	-0.0314264
1.5316	9.4952	1.0694	0.0197083	0.0362191	-0.0186419
1.5113	9.5838	1.0909	0.0117181	0.0356867	-0.0165119
1.5101	9.5575	1.0514	0.00106528	0.0335557	-0.0282307
1.4873	9.5599	1.0754	-0.00159792	0.026632	-0.0420781
1.4634	9.5958	1.0227	0.00106528	0.0181095	-0.0410135
1.4167	9.5814	0.99515	0.00213052	0.0117181	-0.0399488
1.4837	9.5515	0.98557	0	0.00745692	-0.0394148
1.3927	9.591	1.1233	-0.00053264	-0.0026632	-0.0394148
1.4107	9.5862	1.1113	-0.00106528	-0.0106528	-0.032491
1.3772	9.5635	1.1412	-0.00213052	-0.00479372	-0.0245009
1.2323	9.5886	1.1484	-0.00053264	0.00479372	-0.0298277
1.3113	9.5635	1.1029	0.00479372	0.00585907	-0.0351544
1.3712	9.5108	1.1628	0.00692442	0.00798959	-0.0213052
1.3963	9.5682	1.14	0.00958744	0.0170445	-0.0053264
1.3975	9.5299	1.0898	0.0117181	0.0346221	-0.0053264
1.3915	9.5383	1.1137	0.0111855	0.0372855	-0.0122506
1.4047	9.5742	1.1185	0.0106528	0.0340898	-0.00798959
1.3616	9.6078	1.1065	0.00745692	0.0367514	0.00106528
1.4023	9.6042	1.0586	0.00745692	0.0442092	-0.00106528
1.4035	9.6257	1.1424	0.00958744	0.0500683	0.00479372
1.3149	9.6629	1.1005	0.0106528	0.0468726	-0.00426105
1.376	9.6425	1.0634	0.00905494	0.0500683	-0.0106528
1.3915	9.5575	1.1221	0.0101201	0.0378178	-0.0106528
1.3568	9.5754	1.0706	0.0106528	0.0250333	-0.0026632
1.3424	9.6054	1.1137	0.013316	0.028763	-0.0165119
1.2418	9.6377	1.0933	0.0191742	0.0276966	-0.0346221
1.2406	9.6377	1.1329	0.0207729	0.0239686	-0.028763
1.1844	9.6317	1.1532	0.0213052	0.0245009	-0.0143813
1.2933	9.6557	1.1484	0.0154465	0.0351544	-0.013316
1.2957	9.6401	1.1029	0.00958744	0.0506006	-0.0367514
1.2323	9.7179	1.1017	0.0101201	0.0511329	-0.0729722
1.243	9.6784	1.158	0.0111855	0.0516652	-0.0889507
1.1856	9.6317	1.2095	0.00958744	0.0687101	-0.0990719
1.0095	9.6832	1.146	0.00745692	0.0958744	-0.117714
0.84306	9.6916	1.1245	0.00479372	0.107593	-0.153933
0.94365	9.6664	1.0945	0.00053264	0.108659	-0.176296
0.91491	9.6209	1.0646	-0.00319587	0.100137	-0.185354
0.91371	9.6736	1.0526	-0.00159792	0.100137	-0.191218
0.90294	9.7706	1.1317	-0.00159792	0.113986	-0.210399
0.85503	9.7934	1.1628	-0.00213052	0.112387	-0.240751
0.85264	9.6688	1.1065	-0.00426105	0.118246	-0.262585
0.84545	9.7467	1.1472	-0.00692442	0.144346	-0.267384
0.93527	9.7155	1.0179	-0.0111855	0.160324	-0.312135
0.99275	9.7347	1.0766	-0.0159792	0.164586	-0.361667
0.81911	9.7191	1.0921	-0.0170445	0.152868	-0.388824
0.69816	9.6629	1.1879	-0.00798959	0.153933	-0.438898
0.63709	9.6233	1.1185	0.00852227	0.157661	-0.473525
0.51973	9.4772	1.0407	0.00585907	0.14541	-0.501206
0.3377	9.3587	1.0802	-0.00692442	0.12304	-0.524646
0.22274	9.3036	1.0742	-0.0111855	0.0996042	-0.552885
0.069457	9.2222	1.0239	-0.00319587	0.0543286	-0.576849
0.099395	9.4449	1.0035	0.0202406	0.0138487	-0.58856
0.29818	9.5934	1.0347	0.0447415	-0.0506006	-0.590707
0.17723	9.4533	1.0562	0.0458079	-0.026632	-0.619993
0.071852	9.2389	1.0538	0.0330234	-0.00372855	-0.653556
-0.12574	9.2114	1.2071	0.0234363	0.00213052	-0.678043
-0.32812	9.288	1.255	0.0282307	-0.00745692	-0.700418
-0.32812	9.1132	1.1868	0.0516652	-0.00958744	-0.748886
-0.30178	9.0006	1.1724	0.0878861	-0.0165119	-0.79416
-1.0634	9.0593	1.0933	0.112919	0.00053264	-0.804824
-0.8239	9.1455	1.1676	0.11079	-0.0053264	-0.819729
-1.0694	9.1132	1.2179	0.0868197	0.0719058	-0.844774
-1.0598	9.227	1.2382	0.0537963	0.118778	-0.85755
-1.0981	9.0102	1.2921	0.0426105	0.152336	-0.863414
-1.2203	8.7839	1.2251	0.0735045	0.193348	-0.883119
-1.4909	8.6006	1.255	0.115583	0.223716	-0.885248
-1.8214	8.7755	1.1652	0.140618	0.256197	-0.916141
-2.1999	9.0198	1.0742	0.140084	0.296147	-0.908688
-1.9412	9.1731	0.97	0.108659	0.326516	-0.877255
-2.0657	8.9228	0.9197	0.0596554	0.411723	-0.856485
-2.3005	8.7288	0.83588	0.0154465	0.45115	-0.868738
-2.4717	8.627	0.8742	-0.00159792	0.407465	-0.886313
-2.5364	8.4498	0.68738	0.0191742	0.360061	-0.914535
-2.716	8.342	0.50057	0.0612541	0.349939	-0.898024
-2.6932	8.2869	0.59996	0.0788313	0.355279	-0.877796
-3.2752	8.415	0.66104	0.053264	0.341421	-0.890048
-3.2142	8.4066	0.7772	0.0149138	0.276966	-0.848492
-3.4261	8.2342	0.80594	-0.00213052	0.286025	-0.858615
-3.1603	8.0139	0.61553	0.0138487	0.288695	-0.845298
-3.862	8.0582	0.51134	0.0106528	0.307335	-0.846363
-4.1482	8.1037	0.37483	-0.0053264	0.275378	-0.85275
-4.3901	8.0258	0.2443	-0.013316	0.218917	-0.821334
-4.3889	7.9911	0.18442	0.00053264	0.21944	-0.792571
-4.6225	7.8821	0.35806	0.00798959	0.225846	-0.778714
-4.6907	7.6989	0.28621	0.032491	0.236492	-0.710017
-4.862	7.6738	0.31734	0.0527316	0.241292	-0.666332
-4.8428	7.5768	0.39997	0.026632	0.237033	-0.687101
-4.9638	7.3109	0.20957	-0.026632	0.180572	-0.703088
-5.1218	7.2498	0.14251	-0.0516652	0.162455	-0.644498
-5.1218	7.1157	0.074247	-0.0218376	0.100137	-0.610935
-5.1949	6.9014	0.088617	0.0271643	0.0942775	-0.542762
-5.2655	6.863	0.23831	0.0665808	0.12304	-0.487366
-5.3553	6.8259	0.31615	0.0713735	0.121974	-0.456997
-5.3003	6.7409	0.37123	0.0420781	0.0969408	-0.426646
-5.7769	6.6654	0.41315	0.0117181	0.0724399	-0.379243
-5.7829	6.6882	0.37722	-0.0213052	0.00639174	-0.336098
-5.6978	6.6223	0.22394	-0.0282307	-0.028763	-0.312135
-5.6895	6.5397	0.043111	-0.0101201	-0.0165119	-0.214117
-5.6164	6.481	0.062271	0.00585907	0.0372855	-0.12517
-5.6847	6.3972	0.073049	-0.0101201	0.0633834	-0.0346221
-5.6404	6.3589	0.26705	-0.0420781	0.0431445	0.0559273
-5.7433	6.2774	0.099395	-0.121442	-0.0346221	0.161391
-5.8248	6.2595	-0.022753	-0.194953	-0.0740369	0.255673
-5.8008	6.2619	-0.046704	-0.249809	-0.053264	0.373378
-5.4919	6.0715	0.10658	-0.256738	-0.0356867	0.498012
-5.3027	6.0176	0.36046	-0.238098	-0.00905494	0.615735
-5.2739	6.123	0.44309	-0.227975	-0.0197083	0.735045
-5.1218	6.1182	0.37962	-0.237557	-0.121442	0.863938
-5.1015	6.1493	0.42153	-0.264714	-0.180031	1.02693
-5.0775	6.6379	0.35088	-0.288154	-0.209335	1.16115
-4.8368	7.7468	0.26825	-0.307859	-0.224781	1.24372
-4.268	9.2365	0.53529	-0.328645	-0.26152	1.26076
-3.8153	9.9083	0.68139	-0.344092	-0.310005	1.36143
-3.1435	9.5275	0.81073	-0.302535	-0.306794	1.48021
-3.2214	9.7479	1.334	-0.254068	-0.246074	1.53561
-3.007	10.281	1.3664	-0.215182	-0.282831	1.5372
-2.7543	10.705	1.3975	-0.180031	-0.351003	1.58673
-2.6286	11.418	1.8178	-0.132628	-0.388824	1.55371
-1.7879	12.192	1.9484	-0.109191	-0.415999	1.61549
-1.085	12.218	2.1567	-0.12517	-0.363255	1.63094
-0.94725	12.295	2.249	-0.119845	-0.200277	1.59685
-0.36884	12.696	2.237	-0.0804283	-0.0719058	1.60059
0.3856	12.524	2.3316	-0.104397	-0.0724399	1.61497
0.51733	12.138	2.1555	-0.172042	-0.0388824	1.6352
0.77241	12.014	2.122	-0.217311	0.0202406	1.6629
0.82869	11.581	2.0873	-0.20827	0.141682	1.66983
0.88737	10.909	2.2466	-0.148074	0.225846	1.67037
2.207	10.102	2.3172	-0.112387	0.230104	1.63413
2.6992	9.4102	2.1663	-0.121974	0.295624	1.54093
2.0909	8.9264	2.1124	-0.144346	0.358473	1.43866
2.1807	8.7659	2.0574	-0.134225	0.286566	1.39286
2.1448	8.4569	1.9759	-0.0921464	0.194953	1.34917
2.8046	8.0402	1.7939	-0.0447415	0.143813	1.25437
3.1878	7.6247	2.1579	-0.0127833	0.118778	1.15424
1.9532	10.374	1.9939	0.0692424	0.162988	1.0051
2.9567	8.2342	2.4801	0.349415	0.20827	0.455409
10.616	11.754	2.1771	0.255673	-0.434098	1.98043
2.5256	9.2976	1.7041	0.395753	-0.336098	4.28025
4.0453	8.6234	1.528	0.148606	-0.333428	1.50631
5.0608	9.5467	1.9759	0.00213052	-0.164054	1.08285
5.2799	9.3527	1.8298	0.0260997	-0.183225	1.0232
5.8068	8.8893	1.8358	-0.0250333	-0.370184	1.19632
6.7241	7.4031	1.7017	-0.0905494	-0.518258	1.17394
7.2019	7.1265	1.6849	-0.0985378	-0.557144	1.03226
8.2534	8.3611	1.9771	-0.0729722	-0.479372	0.89963
8.6282	9.1443	1.9759	-0.0452738	-0.396277	0.871408
8.3564	8.4474	1.6837	-0.0197083	-0.330234	0.786707
7.9995	7.4019	1.4658	-0.00053264	-0.257262	0.632769
7.9456	7.3013	1.4526	0.022904	-0.139551	0.461273
7.6821	7.3205	1.5819	0.0356867	0.0197083	0.28496
7.1193	7.6247	1.5221	0.0410135	0.0516652	0.148074
6.3924	7.3852	1.4251	0.0340898	0.00319587	0.0708412
6.0284	7.2558	1.3556	0.0159792	-0.0862873	-0.0404812
5.4356	7.0343	1.4358	-0.0218376	-0.169379	-0.0543286
5.3242	6.7588	1.4742	-0.084158	-0.195477	-0.0372855
5.6356	7.2283	1.1209	-0.0804283	-0.198671	0.0788313
5.632	7.439	0.9664	-0.0255673	-0.134759	-0.0362191
5.5218	8.4857	0.86102	0.00213052	-0.192283	-0.0276966
5.4356	8.4366	1.1412	0.0996042	-0.117181	-0.117181
5.5062	8.1863	1.2909	0.0814947	-0.0628511	-0.107593
5.7002	8.3096	1.2251	0.0106528	-0.0260997	-0.134759
5.9745	8.2977	1.2047	-0.022904	0.0213052	-0.0719058
6.1134	8.0941	1.152	-0.032491	0.0788313	-0.0223716
6.287	7.6091	1.2227	-0.0165119	0.119311	0.00426105
6.275	7.6498	1.2981	-0.00692442	0.132095	0.00159792
6.3182	7.7767	1.2957	-0.00426105	0.124105	-0.022904
6.4008	7.7696	1.2837	0	0.10706	-0.0537963
6.3816	7.7672	1.346	0.00852227	0.0804283	-0.0884184
6.3685	7.8246	1.3544	0.0106528	0.059123	-0.112387
6.2427	7.8941	1.2921	0.0143813	0.0383501	-0.120909
6.1493	7.8546	1.3161	0.0159792	0.0271643	-0.117181
6.1254	7.845	1.2849	0.0159792	0.0197083	-0.117714
6.1026	7.8725	1.2778	0.0154465	0.0175772	-0.11505
6.1505	7.8462	1.2861	0.0149138	0.0181095	-0.105996
6.0954	7.8163	1.3017	0.013316	0.0276966	-0.083624
6.1301	7.7756	1.3221	0.0143813	0.0388824	-0.0639174
6.178	7.7911	1.3017	0.0122506	0.0511329	-0.0426105
6.093	7.8031	1.3257	0.0127833	0.0655144	-0.0340898
6.1038	7.7588	1.3197	0.0106528	0.0692424	-0.0431445
6.1864	7.7708	1.2909	0.0117181	0.0671131	-0.0500683
6.2236	7.7732	1.3065	0.0101201	0.0649821	-0.059123
6.1301	7.8618	1.3388	0.0106528	0.0612541	-0.0660467
6.184	7.8139	1.2993	0.0111855	0.0575243	-0.0724399
6.2044	7.8175	1.2969	0.013316	0.0521993	-0.0756356
6.2271	7.8223	1.3317	0.0122506	0.0474049	-0.0761679
6.1086	7.8223	1.3149	0.0122506	0.0372855	-0.0719058
6.1397	7.8426	1.3388	0.0122506	0.0314264	-0.0687101
6.0691	7.845	1.3257	0.0122506	0.0314264	-0.0660467
6.0942	7.827	1.3293	0.0111855	0.0356867	-0.0639174
6.0451	7.851	1.3305	0.0117181	0.0378178	-0.0575243
6.1026	7.7815	1.3233	0.0117181	0.0383501	-0.0564597
6.1373	7.7803	1.334	0.0117181	0.0378178	-0.0548627
6.0739	7.8402	1.3412	0.0106528	0.0410135	-0.0548627
6.1194	7.833	1.3245	0.0111855	0.0410135	-0.0601877
6.0834	7.8354	1.2993	0.0122506	0.0420781	-0.0655144
6.0248	7.8522	1.3293	0.0111855	0.0452738	-0.0676455
6.1325	7.8235	1.3101	0.0106528	0.0468726	-0.0692424
6.0607	7.8785	1.3412	0.0106528	0.0415458	-0.0660467
6.1218	7.8725	1.2993	0.0111855	0.0367514	-0.0628511
6.0679	7.8714	1.3388	0.0117181	0.0367514	-0.059123
6.0703	7.8821	1.3484	0.0106528	0.0404812	-0.0564597
6.0511	7.8797	1.2754	0.0101201	0.0415458	-0.0543286
6.0655	7.8666	1.3089	0.00958744	0.0431445	-0.0463402
6.0224	7.8809	1.2766	0.0101201	0.0458079	-0.0479372
6.1122	7.8845	1.3281	0.00905494	0.0484695	-0.0474049
6.0571	7.8258	1.3352	0.00798959	0.0479372	-0.0458079
5.9613	7.8654	1.3568	0.00745692	0.0511329	-0.0415458
6.0547	7.8749	1.3077	0.00639174	0.0660467	-0.0436769
6.081	7.8258	1.3436	0.00639174	0.0655144	-0.0399488
5.9613	7.8809	1.3592	0.00426105	0.0697765	-0.0292954
6.0667	7.8618	1.3484	0.00372855	0.082027	-0.0159792
6.1421	7.8965	1.4011	0.00213052	0.0900154	-0.0101201
6.1206	7.8211	1.3388	0.00426105	0.082027	-0.0165119
6.0942	7.7516	1.3328	0.00319587	0.0740369	-0.0106528
6.1852	7.8522	1.3748	0.00372855	0.0793636	0
6.202	7.857	1.3664	0.00426105	0.0788313	-0.0181095
6.1002	7.8618	1.3712	0.00692442	0.0687101	-0.0314264
6.1589	7.7995	1.3999	0.00639174	0.0660467	-0.0308923
6.1086	7.8546	1.443	0.00798959	0.0644498	-0.0372855
6.0966	7.8749	1.3532	0.00905494	0.056992	-0.0420781
6.0463	7.8462	1.3604	0.00798959	0.0516652	-0.0298277
6.0499	7.833	1.3736	0.00639174	0.0580584	-0.0298277
6.0571	7.8246	1.3472	0.00692442	0.0617864	-0.0239686
6.0248	7.7779	1.4191	0.00426105	0.0697765	-0.0245009
6.0331	7.8534	1.4227	0.00639174	0.0692424	-0.0308923
6.0571	7.8642	1.3891	0.00639174	0.053264	-0.0314264
5.8188	7.7384	1.4562	0.00585907	0.0213052	-0.0218376
5.8799	7.8031	1.4322	0.00372855	-0.0239686	-0.0106528
5.6428	7.7468	1.4562	0.00319587	-0.0490036	-0.0202406
5.5398	7.6869	1.3843	0.00053264	-0.0996042	-0.00372855
6.1146	7.6187	1.4358	-0.00372855	-0.0964085	-0.0138487
6.2571	7.6187	1.3879	-0.00585907	-0.0639174	-0.013316
5.9852	7.5504	1.3772	-0.00958744	-0.00905494	-0.0165119
6.014	7.6007	1.4155	-0.00106528	0.0548627	-0.0878861
5.6919	7.7241	1.3376	-0.00053264	-0.0186419	-0.131563
5.4404	7.8043	1.3376	0.00372855	-0.00852227	-0.211464
5.7637	7.9145	1.376	0.00905494	-0.0916141	-0.28016
6.2691	8.0917	1.3233	0.00692442	-0.207205	-0.362191
6.7121	8.0175	1.3101	0.00798959	-0.259391	-0.479372
7.087	8.0115	1.2873	0.00852227	-0.215182	-0.570984
7.0606	7.9947	1.2442	0.00905494	-0.14914	-0.639698
6.8858	7.9719	1.2466	0.00639174	-0.112919	-0.647151
6.6595	8.1863	1.2227	0.00639174	-0.0729722	-0.657274
6.3984	8.445	1.2227	0.00426105	-0.0772326	-0.711082
6.1361	8.603	1.2478	0.00426105	-0.118246	-0.79683
6.1194	8.6917	1.1844	0.00372855	-0.132095	-0.865544
5.8212	8.7875	1.1712	-0.00159792	-0.121974	-0.893242
5.796	8.8234	1.1532	-0.0101201	-0.165651	-0.914535
6.0523	8.633	1.3388	-0.0388824	-0.156064	-0.762744
6.3661	9.3491	1.9376	-0.082027	-0.155532	-0.346221
5.6332	8.8318	2.5747	-0.330234	0.125704	0.113452
5.1338	10.381	2.8094	-0.414394	0.538504	-0.222652
5.7565	8.3049	1.4227	-0.178966	0.418652	-0.500683
5.4188	8.4581	1.7149	-0.0884184	0.710017	-0.544892
4.8141	8.815	2.2717	-0.162455	0.982184	-1.76994
5.8918	8.3037	1.2047	-0.237557	0.767543	-2.33036
4.8057	8.9647	1.237	-0.182701	0.437833	-1.52762
4.6249	8.7743	0.98197	-0.0900154	0.456997	-1.65599
3.8441	9.1527	1.4885	-0.0207729	0.416523	-1.42534
3.8788	9.124	1.3005	0.00692442	0.484695	-1.65651
3.5243	9.185	1.0418	0.0623187	0.549691	-1.73641
2.9483	9.2054	1.4382	0.0388824	0.518258	-1.79926
2.9543	9.5395	1.4023	0.0213052	0.510264	-1.90747
2.4992	9.5024	1.4574	0.0404812	0.500142	-2.08148
2.2609	9.5251	1.5185	0.0878861	0.525711	-2.16089
1.6131	9.615	1.2191	0.0996042	0.503353	-2.17747
1.0371	9.6892	1.0059	0.112919	0.46979	-2.24833
0.70774	9.8341	1.5736	0.120377	0.4064	-2.30104
0.41075	10.114	1.8873	0.131563	0.383501	-2.3527
-0.26106	10.172	2.3064	0.134225	0.315329	-2.45289
-1.1999	10.331	2.2669	0.113452	0.452215	-2.42461
-2.1436	10.087	2.2609	0.11079	0.627446	-2.32076
-3.4453	9.4281	2.4753	0.187483	0.772326	-2.14972
-4.8033	10.147	2.4645	0.284436	0.792571	-2.01341
-6.6487	10.434	2.0957	0.297212	0.69403	-2.01812
-7.2762	10.972	1.4957	0.36699	0.524122	-1.88129
-7.1804	11.029	1.4514	0.487907	0.422911	-1.76243
-7.0882	9.712	1.0466	0.49323	0.437292	-1.58408
-7.0223	9.209	0.70654	0.420258	0.455409	-1.46264
-6.6906	8.7731	0.30537	0.36912	0.393083	-1.34865
-6.6499	7.5444	-0.099395	0.315329	0.342486	-1.11907
-6.481	7.3552	-0.18562	0.258326	0.312658	-0.937975
-6.499	7.2738	0.049099	0.225846	0.298818	-0.83411
-6.5493	7.093	0.20837	0.211988	0.266861	-0.618388
-6.5517	6.7852	0.067062	0.236492	0.21944	-0.381372
-6.3457	6.5098	0.11736	0.283372	0.199212	-0.202929
-6.3229	6.5936	0.11496	0.286025	0.192283	-0.0580584
-6.1337	6.5014	-0.00958	0.24555	0.103865	0.0474049
-6.2439	6.5924	0.037123	0.202406	0.0367514	0.136888
-6.2451	6.8511	0.016765	0.12517	0.0420781	0.267925
-6.1637	6.9493	0.005988	0.0676455	0.0340898	0.362191
-5.899	7.0606	0.11736	0.0639174	0.0170445	0.442615
-5.7302	7.1169	0.14969	0.0830916	0.0559273	0.454344
-5.5338	7.2594	0.39279	0.0601877	0.11079	0.539027
-5.0691	7.4666	0.48979	0.00159792	0.0916141	0.593901
-5.0608	7.5756	0.54248	-0.0436769	0.0878861	0.646627
-4.8428	7.6594	0.28621	-0.056992	0.0708412	0.667396
-4.7733	7.5923	-0.001198	-0.0442092	0.0197083	0.745692
-4.3578	7.5492	0.25268	-0.00106528	-0.0053264	0.818664
-3.8429	7.5636	0.21915	-0.00053264	-0.055395	0.846363
-3.492	7.3672	-0.14849	-0.0218376	-0.108127	0.932652
-2.9052	7.3277	-0.24909	-0.0292954	-0.142747	1.03332
-2.6154	7.0091	-0.388	-0.0394148	-0.166183	1.11109
-2.4262	6.681	-0.2443	-0.082027	-0.222111	1.1734
-2.0717	6.6116	-0.18083	-0.131563	-0.3084	1.22773
-2.0238	6.9014	0.14251	-0.145943	-0.383501	1.24318
-1.7568	7.1756	0.18202	-0.150205	-0.442615	1.26449
-1.728	7.445	0.29818	-0.136888	-0.461797	1.31509
-1.5209	7.7157	0.3401	-0.0884184	-0.462338	1.33427
-1.6382	7.8917	0.61673	-0.0234363	-0.455932	1.30018
-1.3939	8.0749	0.74127	0.0234363	-0.459144	1.30125
-1.2802	8.3444	0.8239	0.0447415	-0.399488	1.27301
-1.1424	8.4557	0.78438	0.0356867	-0.337163	1.26662
-0.57481	8.4054	0.7736	0.00905494	-0.289219	1.28793
-0.51853	8.3827	0.51733	-0.026632	-0.215723	1.29271
-0.31256	8.5396	0.29938	-0.0500683	-0.210399	1.28207
-0.34728	8.7743	0.28741	-0.0612541	-0.262585	1.21389
-0.38201	8.7635	0.56284	-0.0830916	-0.286025	1.12228
-0.51134	8.6737	0.81911	-0.138487	-0.331298	1.04025
-0.19639	8.7815	0.66822	-0.194953	-0.373919	0.990178
-0.23112	8.7767	0.32214	-0.20347	-0.341421	0.953421
-0.013173	8.7	0.42153	-0.149672	-0.388301	0.884184
0.15927	8.6366	0.61792	-0.0996042	-0.420781	0.826658
0.22035	8.7276	0.89934	-0.105463	-0.420781	0.752621
0.088617	8.9755	1.0598	-0.121974	-0.403747	0.667938
0.5796	9.2952	1.0215	-0.132095	-0.39043	0.625858
0.71253	9.5335	0.79037	-0.143813	-0.362191	0.616799
1.0454	9.7096	0.40357	-0.131563	-0.341962	0.579519
1.4909	9.7431	0.53051	-0.0937451	-0.323846	0.495883
1.7304	9.8664	0.80713	-0.0346221	-0.325975	0.414394
2.2166	9.8425	1.0658	0.0367514	-0.336622	0.360061
2.4022	9.973	1.243	0.0713735	-0.348874	0.304141
2.243	10.262	1.2323	0.0282307	-0.381372	0.258326
1.8119	10.554	1.0993	-0.0202406	-0.393083	0.0463402
1.8202	10.66	1.1233	-0.0207729	-0.351544	-0.119845
1.6155	10.257	1.1281	0.0053264	-0.305206	-0.174173
1.6203	9.803	1.1748	0.0255673	-0.273249	-0.162988
1.8813	9.6161	1.0502	0.0138487	-0.208794	-0.135291
1.74	9.6126	1.073	0.00905494	-0.120377	-0.18483
1.6885	9.6772	1.0107	0.00905494	-0.0500683	-0.211988
1.5724	9.688	1.0646	0.0026632	-0.0372855	-0.222111
1.4718	9.5934	1.1341	-0.00745692	-0.0495359	-0.183225
1.3819	9.4988	1.1101	-0.00852227	-0.028763	-0.12304
1.3628	9.3683	1.1856	0.00639174	-0.00106528	-0.0948098
1.4334	9.3275	1.2873	0.0292954	0.0276966	-0.078299
1.552	9.3443	1.3137	0.0362191	0.0772326	-0.0719058
1.7951	9.4054	1.1676	0.0298277	0.156596	-0.0697765
1.6442	9.4772	1.1592	0.0239686	0.223716	-0.0479372
1.6226	9.5694	1.0909	0.0239686	0.230628	-0.0410135
1.6706	9.6688	1.0023	0.026632	0.222111	-0.0506006
1.6753	9.6892	1.0287	0.028763	0.231692	-0.0644498
1.546	9.7012	0.99275	0.0308923	0.256738	-0.0484695
1.5041	9.6724	0.97239	0.0378178	0.254068	-0.059123
1.4993	9.5922	0.90413	0.0404812	0.254068	-0.0639174
1.552	9.5479	0.79516	0.0340898	0.281766	-0.0340898
1.4873	9.5515	0.85863	0.0335557	0.28016	-0.0255673
1.4969	9.6317	0.86581	0.0335557	0.246074	-0.0521993
1.528	9.5108	0.97958	0.0292954	0.199212	-0.0516652
1.4634	9.4868	0.88976	0.022904	0.168314	-0.0399488
1.4239	9.5431	0.85144	0.0181095	0.143813	-0.0378178
1.4059	9.5347	0.87779	0.0127833	0.115583	-0.0474049
1.3903	9.4245	0.95323	0.00745692	0.0772326	-0.0644498
1.3293	9.5802	1.0933	0.00479372	0.0506006	-0.0798959
1.4478	9.579	1.0754	0.00479372	0.0484695	-0.0798959
1.5376	9.609	1.0622	0.0106528	0.0719058	-0.0713735
1.473	9.6173	0.96281	0.0122506	0.0937451	-0.0585907
1.5257	9.6329	0.87899	0.00958744	0.0777649	-0.0596554
1.5724	9.6042	0.81432	0.00159792	0.0490036	-0.0628511
1.5987	9.6365	0.85503	-0.00692442	0.0335557	-0.0665808
1.5041	9.7251	0.87899	-0.00745692	0.0234363	-0.0878861
1.4754	9.6808	0.89815	-0.00213052	0.00745692	-0.101733
1.4993	9.6461	0.98437	0.0026632	-0.00639174	-0.0921464
1.4382	9.6102	0.97598	-0.0026632	-0.00852227	-0.0878861
1.4742	9.5862	0.97359	-0.00745692	-0.0026632	-0.0852227
1.564	9.6545	1.0071	-0.00692442	0.0223716	-0.104397
1.4634	9.7551	1.0203	0.00319587	0.0719058	-0.14914
1.3185	9.7994	1.055	0.0159792	0.107593	-0.186419
1.4011	9.7383	1.1939	0.0181095	0.132095	-0.194953
1.2406	9.6808	1.1365	-0.00213052	0.14541	-0.167782
1.1891	9.5766	1.1221	-0.0282307	0.162988	-0.166183
1.3113	9.5144	0.99275	-0.0394148	0.155532	-0.168847
1.3101	9.512	0.90892	-0.0330234	0.140084	-0.177378
1.2239	9.603	0.94006	-0.022904	0.126236	-0.18696
1.1448	9.6605	1.0718	-0.0165119	0.124105	-0.196542
1.1185	9.6245	1.1185	-0.0149138	0.14914	-0.191218
1.0287	9.6305	1.0778	-0.0207729	0.160324	-0.188548
0.86342	9.6329	1.0071	-0.0239686	0.158195	-0.206123
0.71253	9.6509	0.99994	-0.0202406	0.142215	-0.230628
0.74007	9.5766	1.0658	-0.0101201	0.118778	-0.251415
0.73887	9.5575	1.1101	-0.00745692	0.0862873	-0.246074
0.88976	9.6305	1.0945	-0.0122506	0.0692424	-0.24768
0.98197	9.6724	1.0407	-0.0276966	0.0340898	-0.197606
1.0191	9.7754	1.0466	-0.03036	0.101733	-0.191742
0.89695	9.7203	1.0311	-0.0213052	0.131563	-0.260455
0.5808	9.5898	1.0371	-0.00053264	0.118778	-0.295083
0.53529	9.4712	1.1029	0.0271643	0.082027	-0.361126
0.56284	9.2365	0.9688	0.0617864	0.0644498	-0.387236
0.35567	9.312	1.0119	0.0889507	0.108659	-0.434639
0.20119	9.2928	0.9712	0.0825593	0.137422	-0.51187
-0.065864	9.3742	1.0347	0.0697765	0.0996042	-0.574178
0.16406	9.3443	1.1209	0.0623187	0.032491	-0.606676
-0.037123	9.1252	1.1293	0.0649821	0.0298277	-0.640763
0.20597	8.7923	1.0658	0.083624	0.00479372	-0.69136
-0.59038	8.7851	1.1293	0.120377	0.00798959	-0.759009
0.18202	8.8126	1.0071	0.160857	-0.120377	-0.77819
0.37004	9.2401	0.81073	0.196542	-0.0255673	-0.789378
0.5341	9.0054	0.73887	0.193348	0.162455	-0.865003
-0.79276	8.6941	0.79636	0.145943	0.316917	-0.933716
-0.50775	8.9791	0.79276	0.0527316	0.272708	-0.863414
-0.94605	9.2341	1.0562	-0.0106528	0.257262	-0.895895
-1.2143	8.8378	1.0478	-0.0340898	0.225305	-0.980055
-1.1185	8.4569	0.81671	-0.0639174	0.133692	-0.916141
-0.94485	8.4414	0.62152	-0.109191	0.0862873	-0.823464
-0.88258	8.3372	0.52931	-0.157129	0.0548627	-0.77819
-1.5736	8.4318	0.74606	-0.189613	0.0223716	-0.811735
-1.4861	8.3061	0.98916	-0.193348	-0.0181095	-0.839975
-2.3005	8.2653	1.1927	-0.134225	-0.0468726	-0.831981
-2.1903	8.3863	1.3125	-0.0292954	-0.118246	-0.777649
-1.94	8.4617	1.255	0.0527316	-0.110256	-0.68019
-1.9053	8.5348	1.2215	0.0703088	0.0564597	-0.636504
-2.4214	8.5276	1.1796	0.0111855	0.207729	-0.596554
-2.5004	8.3839	1.1365	-0.0703088	0.28016	-0.640763
-2.8369	8.4534	1.0622	-0.131029	0.271119	-0.648215
-3.4094	8.7767	0.94605	-0.137422	0.290283	-0.721188
-3.1339	8.7635	0.80713	-0.0964085	0.22691	-0.716929
-3.3974	8.6342	0.98437	-0.0181095	0.279096	-0.763808
-3.6225	8.5731	1.067	0.0484695	0.313723	-0.741974
-3.8884	8.3887	0.99036	0.089483	0.361667	-0.768608
-4.159	8.4522	0.80115	0.0830916	0.417064	-0.77339
-3.783	8.5659	0.74606	0.0106528	0.449544	-0.769132
-4.2931	8.5024	0.60595	-0.0756356	0.483631	-0.769673
-4.8045	8.3803	0.62631	-0.100669	0.470314	-0.809082
-4.4823	8.2534	0.51015	-0.084158	0.390954	-0.772867
-4.4249	7.9887	0.59637	-0.0596554	0.355803	-0.772326
-4.8452	7.748	0.64427	-0.0330234	0.354197	-0.773931
-4.9422	7.3756	0.60236	-0.0234363	0.249268	-0.693489
-4.5985	6.9684	0.47183	-0.0308923	0.165119	-0.631704
-4.6572	6.5756	0.36644	-0.0548627	0.0969408	-0.545956
-4.438	6.3613	0.25507	-0.0708412	0.0474049	-0.489495
-4.5602	6.3313	0.28501	-0.0649821	0.0420781	-0.401077
-4.4812	6.5672	0.73408	-0.0298277	0.0362191	-0.281242
-4.4117	6.7612	0.85384	-0.0138487	-0.0271643	-0.17151
-4.547	6.7481	0.92329	-0.0111855	-0.0639174	-0.0394148
-4.7207	6.6044	0.88976	-0.0213052	-0.152868	0.106528
-4.7757	6.7972	0.59996	-0.0330234	-0.204535	0.200277
-4.7111	6.6535	0.55565	-0.0260997	-0.217311	0.376572
-4.6775	6.8151	0.31136	0.0271643	-0.250333	0.551821
-4.3327	7.0379	0.37243	0.0511329	-0.279637	0.645021
-4.4225	7.1576	0.69936	-0.00319587	-0.207729	0.770737
-4.7662	7.6031	1.2287	-0.0905494	-0.16352	0.919876
-3.9914	8.4749	1.1484	-0.160857	-0.127301	1.05783
-3.8105	9.5479	0.90413	-0.166716	-0.192824	1.16221
-3.3291	10.282	0.61074	-0.113986	-0.278031	1.23199
-3.5746	10.147	0.83827	-0.0500683	-0.199735	1.26343
-3.2034	10.113	1.3245	-0.0372855	-0.156064	1.31615
-2.8633	10.396	1.5436	-0.0676455	-0.202406	1.34759
-2.7771	10.733	1.9723	-0.110256	-0.231692	1.37581
-1.6921	11.205	2.4825	-0.136888	-0.144346	1.39658
-1.3628	11.652	2.5711	-0.121442	-0.134225	1.44505
-0.63828	11.993	2.3615	-0.0639174	-0.179507	1.45039
-0.68259	12.17	1.9364	-0.0426105	-0.148074	1.36888
-0.61673	12.32	1.7652	-0.0825593	-0.199212	1.33373
-0.34609	12.279	1.5975	-0.1289	-0.254609	1.32254
0.31016	11.994	1.5544	-0.116649	-0.26632	1.34333
0.3377	12.09	1.8298	-0.0426105	-0.249268	1.39925
1.1784	11.584	1.8957	0.0154465	-0.18696	1.4589
1.9196	10.978	1.6622	0.0543286	-0.131563	1.48606
1.4586	10.49	1.5125	0.0639174	-0.0623187	1.47754
1.4789	10.071	1.3987	0.0724399	-0.0394148	1.47541
1.3568	9.6281	1.2095	0.105463	-0.0442092	1.45358
1.7807	9.1635	1.2191	0.14914	-0.0665808	1.43066
2.1987	8.4797	1.4167	0.169913	-0.085755	1.36836
2.2142	7.9193	1.7855	0.170445	-0.0239686	1.27142
2.2454	7.8642	1.7544	0.165651	-0.0410135	1.20429
2.1088	8.0546	1.5388	0.148606	-0.0404812	1.18246
2.7819	8.3037	1.4239	0.124105	-0.0713735	1.12813
2.7938	8.5635	1.1652	0.110256	-0.0639174	1.0706
2.9579	8.6821	1.17	0.111322	-0.0745692	0.999236
3.777	8.9012	1.1592	0.128365	-0.0660467	0.788313
3.5818	11.227	1.1879	0.300947	0.0809606	0.640763
4.2285	15.451	1.6729	0.158195	0.500142	1.67728
5.5841	8.445	1.4047	-0.114518	0.085755	3.37913
4.2345	9.8425	0.92569	0.0122506	0.078299	1.77587
5.62	7.5827	0.83348	-0.0559273	-0.16352	1.37581
7.3396	6.699	1.2526	-0.059123	-0.31107	1.25969
8.1444	7.9025	1.6143	-0.0447415	-0.303076	0.916682
8.5959	9.1802	1.4478	-0.0351544	-0.283372	0.743039
8.9096	8.9024	1.0694	-0.0191742	-0.294542	0.686578
8.7348	7.8953	1.0383	-0.00426105	-0.288695	0.555015
8.4318	7.6211	0.96162	0.00852227	-0.165119	0.355803
7.924	7.7995	1.1544	0.0170445	-0.0197083	0.147541
7.3828	7.6474	1.0407	0.0234363	0.0761679	0.0111855
6.6391	7.578	1.0251	0.026632	0.106528	-0.101201
6.0272	7.8474	1.0119	0.0308923	0.127833	-0.198147
5.4392	7.9073	1.0203	0.0319587	0.135291	-0.243945
4.9673	8.0234	0.98916	0.028763	0.111855	-0.252479
4.741	8.0402	0.98796	0.0202406	0.0996042	-0.21944
4.6356	7.9695	1.0023	0.0106528	0.078299	-0.16725
4.6308	8.0342	1.0263	-0.00106528	0.0521993	-0.0974731
4.8464	8.0558	1.0909	-0.013316	0.0479372	-0.03036
5.3697	8.0785	1.0658	-0.0213052	0.0527316	0.0143813
5.505	8.0426	1.1652	-0.0276966	0.0521993	0.055395
5.4751	7.8246	1.0179	-0.0367514	0.0202406	0.0980055
5.6583	7.8785	1.1041	-0.0388824	-0.00106528	0.108127
5.7338	7.9001	1.0502	-0.0282307	-0.0191742	0.103865
6.0092	7.9025	1.1197	-0.0181095	-0.055395	0.104397
6.2786	8.0175	1.1568	-0.0165119	-0.0980055	0.0681778
6.5517	8.0246	1.249	-0.0106528	-0.10706	0.00692442
6.4211	8.0139	1.1748	0.00159792	-0.126236	-0.0537963
6.3685	7.9887	1.1125	0.00798959	-0.111322	-0.0846904
6.1649	7.9684	1.073	0.0106528	-0.0447415	-0.0916141
6.0703	8.0989	1.0287	0.0111855	0.00958744	-0.0889507
5.9984	8.0426	1.1173	0.0111855	0.0250333	-0.0825593
5.9254	7.9839	1.0694	0.0117181	0.0271643	-0.0745692
5.7924	7.9648	1.0395	0.0106528	0.0255673	-0.0644498
5.8068	8.0222	1.0646	0.0106528	0.0245009	-0.0537963
5.808	8.0139	1.0311	0.0101201	0.0239686	-0.0426105
5.8511	7.9312	1.0179	0.0101201	0.0239686	-0.0388824
5.99	7.9193	1.0526	0.00958744	0.0170445	-0.0388824
5.9529	7.9863	1.0778	0.0106528	0.00585907	-0.0447415
5.9625	7.9432	1.0359	0.0106528	-0.00745692	-0.053264
5.8978	7.954	1.0718	0.0101201	-0.0127833	-0.0601877
6.0164	7.9959	0.99754	0.0111855	-0.00852227	-0.0617864
6.0451	8.0582	0.99395	0.0106528	0.00053264	-0.0623187
6.0643	8.0103	1.0323	0.0122506	0.0143813	-0.0585907
6.0116	8.0163	1.0095	0.0101201	0.028763	-0.0521993
5.9433	7.9947	1.043	0.0111855	0.0367514	-0.0474049
5.9589	8.0175	0.9664	0.0111855	0.0404812	-0.0458079
5.9709	7.9516	1.0383	0.0122506	0.0420781	-0.0458079
5.923	7.9743	1.0478	0.0122506	0.0415458	-0.0468726
5.8847	7.9707	1.0083	0.0111855	0.0383501	-0.0474049
5.8918	7.9971	1.0335	0.0117181	0.0340898	-0.0490036
5.984	7.9875	1.0514	0.00958744	0.0308923	-0.0490036
5.929	7.9564	1.0131	0.0101201	0.028763	-0.0506006
5.9349	7.9887	1.061	0.0101201	0.0276966	-0.0516652
5.9829	8.0103	0.97838	0.0106528	0.0250333	-0.0537963
5.9733	7.9564	0.99515	0.0111855	0.026632	-0.0537963
6.0439	7.9803	0.99275	0.0111855	0.0298277	-0.0521993
5.8811	8.0091	1.0227	0.0106528	0.0319587	-0.0495359
5.9254	7.9504	1.0059	0.0111855	0.0351544	-0.0474049
5.9098	7.9863	1.0275	0.0117181	0.0372855	-0.0458079
5.911	8.0103	1.0323	0.0117181	0.0378178	-0.0458079
5.9385	7.9899	1.0263	0.0117181	0.0372855	-0.0458079
5.9278	8.0462	1.043	0.0111855	0.0346221	-0.0458079
5.9589	8.0139	1.0395	0.0111855	0.0335557	-0.0452738
5.9433	7.9923	1.0215	0.0111855	0.0308923	-0.0458079
5.9218	8.0186	1.0287	0.0106528	0.03036	-0.0447415
5.9158	7.9959	1.0562	0.0122506	0.0335557	-0.0468726
5.9805	8.0426	1.0107	0.0106528	0.0330234	-0.0474049
5.9685	8.0031	1.0215	0.0111855	0.032491	-0.0474049
5.8727	7.9899	0.99634	0.0101201	0.032491	-0.0490036
5.917	7.9947	1.0011	0.0117181	0.0351544	-0.0500683
5.9817	8.0007	1.0383	0.0117181	0.0340898	-0.0490036

## Sheet: OH2_back
accX(m/s^2)	accY(m/s^2)	accZ(m/s^2)	gyrX(rad/s)	gyrY(rad/s)	gyrZ(rad/s)
4.6668	8.742	0.83468	0.0101201	0.028763	-0.0442092
4.6596	8.7252	0.81791	0.0117181	0.0330234	-0.0458079
4.6057	8.7336	0.80953	0.0127833	0.0351544	-0.0479372
4.6261	8.7527	0.8215	0.013316	0.0362191	-0.0474049
4.5722	8.7503	0.85982	0.0138487	0.0340898	-0.0490036
4.6093	8.7731	0.82629	0.0127833	0.0372855	-0.0490036
4.6021	8.7084	0.84785	0.0122506	0.0399488	-0.0479372
4.6021	8.7168	0.83588	0.0117181	0.0388824	-0.0468726
4.6261	8.7623	0.82869	0.0106528	0.0356867	-0.0458079
4.6093	8.7515	0.85384	0.0106528	0.0372855	-0.0474049
4.6141	8.7467	0.81312	0.00958744	0.0404812	-0.0458079
4.6296	8.7551	0.87539	0.0101201	0.0458079	-0.0447415
4.6644	8.7491	0.85384	0.0111855	0.0506006	-0.0436769
4.6632	8.7671	0.8227	0.0111855	0.0506006	-0.0452738
4.6572	8.7958	0.84426	0.00958744	0.0452738	-0.0548627
4.6823	8.7396	0.8215	0.00798959	0.0388824	-0.0687101
4.6213	8.7455	0.85503	0.00745692	0.0250333	-0.0809606
4.6045	8.7432	0.85384	0.00639174	0.0149138	-0.083624
4.541	8.7432	0.86581	0.00426105	0.0181095	-0.0788313
4.5949	8.7551	0.75923	0.00958744	0.0314264	-0.0660467
4.6057	8.7839	0.81791	0.0111855	0.0255673	-0.0527316
4.6177	8.7503	0.85863	0.0127833	0.026632	-0.0404812
4.6033	8.7635	0.86581	0.013316	0.0292954	-0.0362191
4.5758	8.7467	0.80474	0.0127833	0.0330234	-0.0367514
4.6488	8.7467	0.81312	0.0138487	0.0351544	-0.0367514
4.5997	8.7575	0.83707	0.0138487	0.0415458	-0.0404812
4.6356	8.7911	0.86821	0.0127833	0.055395	-0.0447415
4.5482	8.7384	0.83108	0.0138487	0.0676455	-0.0442092
4.5758	8.7587	0.86222	0.0127833	0.0793636	-0.0394148
4.5698	8.7827	0.74726	0.0127833	0.0990719	-0.0276966
4.5985	8.7839	0.85982	0.0111855	0.112919	-0.0175772
4.6512	8.6988	0.88497	0.0106528	0.11505	-0.0197083
4.5961	8.718	0.84545	0.0122506	0.117714	-0.0165119
4.6476	8.6941	0.90413	0.0111855	0.106528	-0.0191742
4.6284	8.73	0.88976	0.0117181	0.0873537	-0.0319587
4.5506	8.7264	0.86222	0.0117181	0.0633834	-0.0431445
4.6033	8.7779	0.91252	0.0106528	0.0495359	-0.0458079
4.5219	8.7779	0.87539	0.0122506	0.0458079	-0.0442092
4.6308	8.7384	0.85025	0.0117181	0.0415458	-0.0431445
4.6009	8.7515	0.93168	0.0106528	0.0399488	-0.0436769
4.5781	8.7515	0.84067	0.0106528	0.0415458	-0.0442092
4.6344	8.7551	0.88258	0.0117181	0.0436769	-0.0442092
4.6201	8.7204	0.86581	0.0117181	0.0415458	-0.0442092
4.5614	8.7503	0.91731	0.0106528	0.0399488	-0.0415458
4.5758	8.7743	0.90653	0.0106528	0.0388824	-0.0367514
4.6656	8.7958	0.90892	0.0111855	0.0388824	-0.0330234
4.6081	8.7444	0.8694	0.0106528	0.0404812	-0.0314264
4.6488	8.73	0.87779	0.0106528	0.0415458	-0.0330234
4.6692	8.7348	0.85623	0.00958744	0.0394148	-0.0362191
4.6907	8.73	0.90294	0.0106528	0.0367514	-0.0388824
4.5853	8.7192	0.91731	0.00905494	0.0346221	-0.0399488
4.5949	8.7336	0.89336	0.0101201	0.0346221	-0.0394148
4.6955	8.7575	0.93048	0.0106528	0.0346221	-0.0399488
4.5841	8.7503	0.90294	0.0106528	0.0388824	-0.0410135
4.6763	8.7539	0.88018	0.0111855	0.0426105	-0.0415458
4.644	8.7168	0.90533	0.0106528	0.0442092	-0.0415458
4.5805	8.6833	0.88258	0.0111855	0.0415458	-0.0431445
4.5865	8.7503	0.90413	0.0117181	0.0410135	-0.0452738
4.644	8.7827	0.86462	0.0122506	0.0404812	-0.0452738
4.6704	8.6953	0.91252	0.0106528	0.0404812	-0.0442092
4.5446	8.742	0.93168	0.0117181	0.0404812	-0.0431445
4.6165	8.7587	0.90054	0.0106528	0.0394148	-0.0415458
4.5841	8.7467	0.92449	0.0106528	0.0383501	-0.0426105
4.6536	8.7312	0.93766	0.0101201	0.0394148	-0.0426105
4.6308	8.7216	0.89096	0.0106528	0.0383501	-0.0426105
4.6021	8.706	0.91611	0.0106528	0.0346221	-0.0431445
4.674	8.6797	0.84186	0.0111855	0.032491	-0.0420781
4.6165	8.7096	0.8694	0.0111855	0.0330234	-0.0415458
4.6177	8.7479	0.93048	0.0101201	0.0314264	-0.0410135
4.5602	8.7192	0.87539	0.0106528	0.028763	-0.0410135
4.5985	8.724	0.84665	0.0117181	0.0282307	-0.0404812
4.5925	8.7408	0.88857	0.0106528	0.0298277	-0.0399488
4.5554	8.7743	0.90653	0.0117181	0.0335557	-0.0372855
4.5458	8.7815	0.89934	0.0111855	0.0346221	-0.0298277
4.5566	8.7479	0.86462	0.0106528	0.0260997	-0.022904
4.6895	8.7408	0.86821	0.00852227	0.022904	-0.0239686
4.7733	8.7228	0.91252	0.00958744	0.0426105	-0.0442092
4.5302	8.7288	0.9209	0.0106528	0.0798959	-0.0628511
4.7231	8.7551	0.87659	0.0127833	0.089483	-0.0692424
4.8548	8.7479	0.85863	0.0127833	0.0974731	-0.0713735
4.6967	8.7851	0.98317	0.0143813	0.108127	-0.0761679
4.7865	8.7779	0.97359	0.0165119	0.118246	-0.0862873
4.644	8.7623	0.94844	0.0149138	0.136888	-0.0980055
4.6763	8.8425	0.85743	0.0149138	0.168847	-0.114518
4.5279	8.73	0.95443	0.0127833	0.196018	-0.134759
4.4871	8.7839	0.91491	0.00745692	0.209335	-0.148074
4.5626	8.8378	0.99036	-0.00213052	0.221587	-0.157661
4.4859	8.8042	1.0047	-0.013316	0.223175	-0.178966
4.5985	8.7683	1.0119	-0.0308923	0.248744	-0.20827
4.4979	8.7551	0.93766	-0.0596554	0.284436	-0.259391
4.7135	8.9791	1.255	-0.108659	0.377637	-0.346221
4.7614	9.0821	1.2418	-0.213052	0.545956	-0.505482
4.953	9.2485	1.352	-0.351003	0.79203	-1.028
4.2512	9.5539	1.5807	-0.460732	0.944363	-1.68314
3.4441	9.5335	1.6406	-0.505482	0.931587	-2.13
3.5231	9.6185	1.7496	-0.512935	0.835716	-2.55935
3.1675	9.2916	1.9891	-0.512935	0.680713	-2.40489
2.8369	9.7682	2.1555	-0.470855	0.51667	-1.81951
2.0298	10.013	2.1232	-0.308923	0.492165	-1.19951
2.334	10.604	2.0214	-0.103865	0.346221	-1.25276
2.1747	11.064	2.1029	0.190154	0.237033	-1.23199
1.7077	8.718	2.2286	0.392018	0.167782	-1.04824
1.3544	9.3216	2.1843	0.207729	0.089483	-0.712147
0.88378	9.4808	1.9987	0.085755	0.0676455	-0.637045
1.0155	9.5287	1.8131	-0.00213052	0.151802	-0.851686
1.1077	9.5287	1.7484	-0.0543286	0.195477	-0.819205
1.0011	9.6964	2.0394	-0.0474049	0.212529	-0.802153
0.86342	9.906	2.2214	0.0127833	0.233298	-0.983249
0.74127	9.8054	2.437	0.0825593	0.271119	-1.04716
-0.070654	9.9167	2.2717	0.123573	0.312658	-1.15211
-0.056284	9.4748	2.1975	0.144878	0.256197	-1.64639
0.22514	9.4605	1.5771	0.136356	0.224781	-1.95425
-0.47063	9.3838	1.5065	0.104397	0.172575	-1.91114
-1.364	10.257	0.92569	0.0575243	0.1028	-2.13541
-1.54	9.9562	1.6226	0.0623187	0.128365	-2.55621
-1.0694	9.8125	2.0142	0.105463	0.206123	-2.60351
-1.3089	9.2868	1.8753	0.135823	0.258867	-2.03261
-1.5436	9.0677	2.1076	0.0905494	0.231169	-1.67356
-0.99515	9.1036	1.8945	0.0639174	0.120909	-1.16489
-3.1543	7.8642	1.6418	-0.0298277	0.441551	-1.32148
-3.0046	9.3982	1.7448	-0.182701	0.0202406	-1.58886
-3.7554	9.9706	1.9436	-0.187483	0.0362191	-0.968344
-4.6284	9.6161	2.0083	-0.148074	0.0564597	-0.779255
-5.6667	10.264	1.9244	-0.0937451	0.0633834	-0.899089
-6.499	10.122	1.8897	-0.0388824	0.209335	-1.03278
-7.2199	9.3886	2.3615	-0.0490036	0.267925	-0.923593
-7.4618	8.5084	2.0502	-0.0575243	0.347809	-0.814406
-6.9421	7.3792	1.5113	-0.00372855	0.370184	-0.676455
-6.2463	7.1936	0.85144	0.0671131	0.321717	-0.296147
-5.5925	7.0642	0.85863	0.148606	0.16352	-0.190677
-5.0703	6.3577	0.7281	0.198147	0.0207729	-0.744627
-5.5218	6.5433	0.94605	0.259391	-0.272184	-0.388824
-7.0702	7.2211	1.358	0.254068	-0.475655	0.290824
-6.9636	7.645	1.4298	0.183225	-0.324369	0.412788
-5.99	7.766	1.4706	0.140618	0.0154465	0.160857
-5.8667	7.8654	1.3784	0.168314	0.13316	-0.117181
-6.2906	7.7696	1.1939	0.231692	0.0681778	-0.32491
-6.5433	7.7193	1.0227	0.322781	-0.125704	-0.249268
-6.6858	8.0785	0.78199	0.389889	0.00852227	0.0484695
-6.6139	8.3899	0.37363	0.454344	0.282831	0.118246
-5.8487	8.1839	0.39518	0.48843	0.354197	-0.253544
-5.9314	8.0845	0.55805	0.401618	0.197606	-0.232757
-5.6895	8.2258	1.0706	0.374443	-0.0442092	-0.255132
-5.8296	8.3731	0.94246	0.316917	-0.108659	-0.250333
-5.9445	8.3432	1.1568	0.36699	-0.129964	-0.425581
-5.7769	7.651	1.1556	0.397883	-0.104397	-0.22691
-5.2512	7.0283	2.0262	0.388301	-0.0298277	0.32491
-4.6536	7.251	1.5867	0.290824	-0.0564597	0.710017
-4.3171	6.3697	1.1796	0.128365	-0.0122506	0.655144
-4.0021	6.2283	1.1173	0.0410135	-0.00639174	0.567791
-3.407	6.1673	1.2107	-0.0154465	-0.0250333	0.52784
-2.9627	5.6942	0.90533	-0.0500683	-0.0367514	0.77552
-2.692	5.5134	0.89216	-0.0692424	-0.0415458	1.05941
-2.8741	5.5014	0.91132	-0.0724399	-0.0202406	1.34279
-2.9136	6.0559	0.25747	-0.0655144	-0.0170445	1.37528
-2.7064	6.7481	0.73049	-0.078299	-0.00053264	1.20803
-2.7807	7.7863	1.0909	-0.0884184	-0.0122506	1.23732
-3.0393	8.1288	1.1388	-0.0788313	-0.0245009	1.21761
-2.9064	8.051	1.1305	-0.0958744	-0.0452738	1.27568
-2.3687	7.7396	1.0718	-0.111855	-0.0980055	1.42056
-2.2789	7.7169	0.85982	-0.105463	-0.0862873	1.48767
-2.5519	7.9887	0.68618	-0.0873537	-0.0735045	1.45571
-2.3951	8.5575	0.48141	-0.0990719	-0.103865	1.29751
-2.2011	9.2413	0.83827	-0.10706	-0.150737	1.13558
-2.0214	9.2401	0.90653	-0.104931	-0.217852	1.16276
-1.8334	9.0425	0.89934	-0.101201	-0.283372	1.09511
-1.758	8.6462	0.89336	-0.101201	-0.311594	1.04557
-1.3604	8.5312	1.0969	-0.084158	-0.353132	0.956091
-1.1329	8.6988	1.4107	-0.0639174	-0.357932	0.803218
-0.98317	9.1084	1.4514	-0.0585907	-0.336622	0.634916
-0.80474	9.3252	1.6155	-0.0580584	-0.322781	0.554474
-0.74007	9.7527	1.4766	-0.0543286	-0.260455	0.528905
-0.56523	9.9275	1.443	-0.0537963	-0.207205	0.54915
-0.34609	10.036	1.267	-0.0596554	-0.166716	0.526252
-0.291	10.088	1.2598	-0.0559273	-0.150205	0.500142
-0.11496	10.028	1.1903	-0.0426105	-0.161391	0.468726
0.034728	9.8844	1.0622	-0.022904	-0.158195	0.36699
-0.003593	9.6688	1.2227	-0.0026632	-0.170445	0.288154
-0.11017	9.6928	1.1868	0.00852227	-0.169913	0.193889
-0.22394	9.7694	1.0981	0.0117181	-0.112387	0.126236
-0.32693	9.7263	1.1868	0.0053264	-0.0463402	0.0740369
-0.24549	9.7132	1.2406	0.00639174	0.00213052	0.0122506
-0.088617	9.6365	1.2502	-0.00319587	0.0245009	-0.0708412
0.088617	9.6042	1.2562	-0.00905494	0.0319587	-0.129964
0.063469	9.6964	1.3293	-0.00798959	0.0447415	-0.210399
0.022753	9.8054	1.4191	-0.00319587	0.0255673	-0.28763
-0.13891	9.9275	1.5089	0	-0.013316	-0.331839
-0.42033	9.8233	1.443	-0.00692442	-0.0846904	-0.308923
-0.2922	9.6868	1.4011	-0.00905494	-0.2056	-0.231169
-0.093407	9.6569	1.4825	-0.00426105	-0.312658	-0.239686
-0.194	9.6365	1.649	-0.0181095	-0.330775	-0.355279
-0.36165	9.8209	1.8107	-0.0431445	-0.362191	-0.481501
-0.37962	9.8018	2.0993	-0.0623187	-0.396818	-0.527316
-0.19041	9.6377	2.1795	-0.0719058	-0.416523	-0.505482
0.055086	9.3455	2.3843	-0.0708412	-0.361667	-0.435163
0.00479	9.1575	2.4717	-0.0420781	-0.267925	-0.417064
0.040716	9.215	2.6178	-0.0276966	-0.160324	-0.42504
-0.15209	9.1802	2.7807	-0.0378178	-0.0974731	-0.377637
-0.11496	8.924	2.7902	-0.0388824	-0.0740369	-0.36912
-0.098197	8.603	2.6441	-0.00585907	-0.0559273	-0.337163
0.16526	8.4258	2.595	0.0676455	-0.00159792	-0.292412
0.21077	8.4569	2.6837	0.134225	0.0825593	-0.18216
-0.055086	8.9276	2.7447	0.169379	0.203994	-0.0383501
-0.70534	9.797	2.4465	0.151802	0.302535	0.0964085
-0.98197	11.356	1.6478	0.085755	0.420258	0.0623187
-0.73169	12.016	0.95084	-0.0905494	0.508676	0.270578
-0.1473	10.292	1.1688	-0.18696	0.329169	0.578978
0.21316	8.5384	1.7196	-0.140618	-0.00053264	0.453803
-0.39039	8.2402	2.2011	-0.0335557	-0.126236	0.0330234
-0.61553	8.8234	2.3052	0.0383501	-0.0559273	-0.223716
-0.61313	9.4509	2.2046	0.0468726	0.0884184	-0.120377
-0.53649	9.5144	1.8993	0.028763	0.158195	-0.022904
-0.1952	9.2964	1.6682	0.00745692	0.15926	-0.0516652
-0.41674	9.2641	1.54	-0.0239686	0.158195	0.00479372
-0.37123	9.4233	1.5664	-0.0506006	0.148606	0.0170445
-0.25268	9.4856	1.758	-0.0431445	0.176837	-0.0372855
-0.24789	9.5299	1.7041	-0.0170445	0.213593	-0.111855
-0.2898	9.5515	1.6179	-0.00798959	0.257803	-0.0889507
-0.4371	9.5503	1.6179	-0.0202406	0.300947	-0.0607218
-0.56284	9.4557	1.6203	-0.0399488	0.354738	-0.0905494
-0.61912	9.4677	1.4873	-0.0543286	0.417587	-0.0378178
-0.83348	9.5168	1.4442	-0.0484695	0.446892	-0.0442092
-0.97239	9.682	1.4143	-0.0372855	0.42984	-0.14914
-1.1724	9.8928	1.1005	-0.0484695	0.466055	-0.158727
-0.63349	9.9251	0.64667	-0.0713735	0.576325	-0.0580584
-0.26465	9.6652	0.38441	-0.0884184	0.558732	0.126236
0.35686	9.4054	-0.002395	-0.0868197	0.268449	0.272184
0.49458	9.4808	-0.20478	-0.0442092	-0.0447415	0.454868
0.79875	9.6209	-0.31375	-0.0127833	-0.2008	0.450086
0.38441	9.1946	-0.22394	-0.0362191	-0.145943	0.382437
-0.10059	8.4653	-0.093407	-0.0990719	-0.108127	0.245009
-0.42991	8.2869	0.19041	-0.169913	-0.185895	0.236492
-1.3137	9.3431	1.6059	-0.275378	-0.36432	0.155532
-0.7736	11.543	3.2261	-0.347286	-0.782449	-0.212529
0.12933	11.45	4.4273	-0.190154	-0.789901	-0.332904
-0.051494	9.1635	2.6214	0.00585907	-0.352068	0.129432
0.48141	9.1024	0.95563	0.154999	-0.00585907	0.444762
0.7736	9.4245	0.56763	0.204535	0.0468726	0.547021
0.55206	9.5718	1.5736	0.0846904	-0.0846904	0.296147
0.011975	9.5443	2.3076	-0.0735045	-0.193889	0.0154465
-0.40956	9.2713	2.4358	-0.0458079	-0.152336	0.022904
-0.25268	9.2341	2.8729	0.120377	-0.0543286	0.132095
0.11736	9.3946	2.8417	0.207729	0.0548627	0.203994
0.56883	9.3683	2.4094	0.1534	0.16352	0.202929
0.50057	9.3479	1.9544	0.0308923	0.250874	0.144346
0.42512	9.4437	1.9771	-0.0202406	0.230628	-0.0186419
0.54128	9.6557	2.1567	-0.00372855	0.195477	-0.0852227
0.64667	9.676	2.0873	0.0181095	0.234363	0.00053264
0.81073	9.6808	2.0083	0.0213052	0.258326	0.0974731
0.6778	9.6006	1.8226	0.00852227	0.24555	0.132628
0.51973	9.5922	1.8442	-0.0053264	0.225846	0.0756356
0.59637	9.6449	1.8574	-0.00585907	0.197606	0.0548627
0.59397	9.7251	1.9148	-0.0026632	0.190154	0.0500683
0.55685	9.6748	1.8418	-0.0053264	0.185895	0.0500683
0.51254	9.6688	1.7891	-0.00585907	0.181095	0.0623187
0.43231	9.6497	1.7065	-0.00372855	0.157661	0.0724399
0.35926	9.5635	1.643	0.00745692	0.136888	0.0245009
0.37004	9.3982	1.7268	0.0170445	0.129964	-0.0399488
0.41913	9.4138	1.7544	0.0170445	0.121442	-0.089483
0.42273	9.5084	1.7987	0.00852227	0.106528	-0.112919
0.65624	9.5443	1.7604	-0.00106528	0.0937451	-0.0964085
0.73169	9.5682	1.7364	0.00372855	0.078299	-0.0623187
0.70894	9.5874	1.7161	0.0149138	0.0559273	-0.0340898
0.51374	9.5886	1.7616	0.0191742	0.0346221	-0.0260997
0.40476	9.5215	1.667	0.0175772	0.0197083	-0.0362191
0.41435	9.476	1.6777	0.0207729	0.0111855	-0.0308923
0.53051	9.4233	1.7161	0.0260997	0.00372855	-0.0335557
0.47063	9.4018	1.7268	0.0271643	0.00745692	-0.056992
0.40357	9.3814	1.7747	0.0250333	0.0197083	-0.0932128
0.45147	9.4629	1.8406	0.0234363	0.0330234	-0.11505
0.39997	9.4533	1.8478	0.0218376	0.0431445	-0.117714
0.39518	9.585	1.8274	0.0197083	0.0447415	-0.111855
0.49458	9.6281	1.7927	0.0159792	0.0367514	-0.0964085
0.4347	9.6413	1.8574	0.0117181	0.0282307	-0.1028
0.45386	9.5766	1.916	0.0122506	0.0239686	-0.110256
0.32333	9.5671	1.8981	0.0159792	0.0335557	-0.135291
0.30178	9.5563	1.9939	0.0127833	0.0474049	-0.16725
0.11855	9.5191	1.9903	0.00426105	0.0633834	-0.183766
0.18681	9.512	2.0274	-0.00479372	0.0868197	-0.210923
0.11017	9.6808	2.0334	-0.0165119	0.104931	-0.249809
0.023951	9.7155	2.1472	-0.028763	0.11505	-0.288695
-0.16885	9.6856	2.1987	-0.0319587	0.128365	-0.355803
-0.27663	9.6257	2.1555	-0.0319587	0.147009	-0.433034
-0.44189	9.6712	2.1591	-0.0367514	0.191742	-0.529969
-0.39518	9.6054	2.1544	-0.0537963	0.249268	-0.632769
-0.62032	9.6545	2.2525	-0.0772326	0.310005	-0.682843
-0.65984	9.6473	2.3112	-0.0873537	0.368055	-0.725987
-0.91132	9.6401	2.3747	-0.100137	0.444221	-0.720123
-0.99634	9.4724	2.3879	-0.109724	0.475114	-0.706282
-1.2981	9.403	2.4442	-0.114518	0.493754	-0.694571
-1.2574	9.2784	2.2957	-0.129964	0.565138	-0.783513
-1.5724	9.2593	2.2837	-0.148074	0.67539	-0.846363
-1.7065	9.2258	2.0873	-0.154999	0.749951	-1.01681
-1.4107	9.1012	2.0597	-0.169913	0.7995	-1.10575
-1.7975	9.1288	2.0717	-0.207729	0.823987	-0.958744
-1.9232	9.1886	2.1951	-0.240751	0.768067	-0.906018
-1.7053	9.1048	2.1484	-0.255132	0.631704	-0.834651
-1.9208	9.0126	2.0873	-0.232234	0.563008	-0.58856
-1.9939	8.9443	2.1508	-0.168314	0.543827	-0.613605
-2.1579	8.9216	2.1879	-0.130497	0.575784	-0.852227
-2.231	8.9372	2.2082	-0.146477	0.593901	-0.892177
-2.3172	8.8761	2.2262	-0.190154	0.640239	-0.743039
-2.6358	9.1084	2.2933	-0.237557	0.701483	-0.655144
-2.6501	9.2557	2.2813	-0.259932	0.695636	-0.563532
-2.8274	8.9407	2.0298	-0.258867	0.683384	-0.417587
-2.9112	8.439	1.6837	-0.251938	0.690295	-0.353132
-3.0285	8.3468	1.5065	-0.263649	0.711606	-0.331298
-3.1782	8.3108	1.4921	-0.266861	0.724399	-0.282307
-3.2489	8.5204	1.5125	-0.217852	0.698289	-0.253003
-3.3339	8.5947	1.3688	-0.16725	0.624793	-0.235427
-3.6513	8.2438	1.1233	-0.119845	0.55128	-0.215723
-3.862	8.2174	1.2287	-0.0708412	0.499077	-0.223175
-3.692	8.3288	1.3125	-0.0506006	0.439963	-0.235427
-3.5926	8.3599	1.3879	-0.056992	0.394148	-0.134225
-3.5579	8.3228	1.3724	-0.0868197	0.337163	0.0420781
-3.5938	8.6905	1.4502	-0.0852227	0.271119	0.206664
-3.6022	9.0737	1.6406	-0.0436769	0.227975	0.15926
-3.4656	9.4114	1.9184	-0.0276966	0.239686	0.150737
-3.6297	9.4904	1.9604	-0.00159792	0.272708	0.207729
-3.4728	9.1276	2.0154	0.03036	0.284436	0.143813
-3.468	8.6988	1.8095	0.0484695	0.278031	0.0639174
-3.4597	8.5983	1.7244	0.0479372	0.275378	0.0053264
-3.2441	8.5587	1.4981	0.0404812	0.244486	-0.00798959
-3.3136	8.5312	1.2634	0.0282307	0.202929	-0.0330234
-3.5483	8.5815	1.2382	0.0202406	0.16725	-0.0916141
-3.4896	8.4054	1.0466	0.0388824	0.118246	-0.192283
-3.4633	8.2522	0.97838	0.0703088	0.103332	-0.311594
-3.6776	8.0234	0.99155	0.0852227	0.112387	-0.389366
-3.8357	8.1564	1.0993	0.100137	0.133692	-0.445286
-3.983	8.5336	1.2981	0.124637	0.130497	-0.455409
-3.9854	8.7192	1.2239	0.129964	0.103865	-0.436769
-4.1758	8.6773	0.873	0.137954	0.0665808	-0.36912
-4.0979	8.3132	0.57721	0.149672	0.00745692	-0.381372
-4.1147	7.9037	0.56643	0.158727	-0.0697765	-0.476719
-4.3937	7.954	0.70654	0.192824	-0.180031	-0.559273
-4.5458	8.2797	0.93647	0.249268	-0.230628	-0.631181
-4.3518	8.2138	0.95323	0.283372	-0.20827	-0.647151
-3.9758	7.8306	0.873	0.268449	-0.2056	-0.627446
-4.1075	7.3828	0.82989	0.242356	-0.26152	-0.53531
-4.2261	7.0091	0.80594	0.238621	-0.340898	-0.48576
-4.5602	7.0091	0.80953	0.26152	-0.382437	-0.443698
-4.8787	7.2534	0.98197	0.312658	-0.418652	-0.490036
-4.7302	7.3636	1.1017	0.362732	-0.444221	-0.613064
-4.5159	7.1576	0.93527	0.38296	-0.444221	-0.625858
-4.4608	6.5433	0.83348	0.391495	-0.423452	-0.522517
-4.923	6.3493	0.88976	0.36699	-0.414394	-0.455409
-5.0117	6.7205	1.1712	0.328104	-0.420258	-0.444762
-5.0176	6.9756	1.3305	0.302012	-0.431969	-0.451674
-5.1122	7.0151	1.4358	0.302535	-0.464991	-0.485236
-5.7541	7.1888	1.4873	0.304665	-0.48576	-0.444762
-5.8835	7.2977	1.4251	0.305729	-0.436228	-0.492165
-5.323	7.1241	1.3233	0.258326	-0.349939	-0.593901
-4.9913	6.6116	1.237	0.202406	-0.343551	-0.557668
-4.9087	6.3301	1.3975	0.152868	-0.345156	-0.462861
-4.8955	6.2559	1.5065	0.137422	-0.381895	-0.415458
-5.2691	6.1733	1.6059	0.151802	-0.445286	-0.3084
-5.7421	6.3397	1.9232	0.169913	-0.438357	-0.237033
-5.7182	6.6307	2.2837	0.142215	-0.37179	-0.230628
-5.5721	6.5229	2.1017	0.0948098	-0.272708	-0.281766
-5.7302	6.5768	2.0609	0.0767002	-0.231169	-0.198147
-5.8894	6.7421	1.6694	0.0617864	-0.224781	-0.0202406
-5.6919	6.4882	1.0418	0.0506006	-0.197083	0.0202406
-6.0966	6.5948	0.80234	0.0633834	-0.126768	0.202406
-6.0248	6.6247	1.1412	0.12517	-0.156064	0.107593
-6.0343	6.4894	1.1592	0.174173	-0.169379	0.00798959
-5.8547	6.5708	1.061	0.170445	-0.215182	0.0639174
-6.02	6.8618	1.0898	0.162455	-0.325975	0.292954
-6.0787	7.1852	1.0059	0.209858	-0.435704	0.371249
-6.1433	7.0522	1.1125	0.258326	-0.483631	0.263649
-6.0906	6.8918	1.6658	0.333969	-0.455932	0.254609
-6.0176	6.6535	1.7807	0.365385	-0.3036	0.368055
-5.826	6.2882	1.8825	0.285501	-0.186419	0.380307
-5.5984	6.5181	1.6969	0.191742	-0.170445	0.372314
-5.214	7.2486	1.2562	0.11079	-0.257803	0.37179
-4.8105	7.7133	1.2203	0.0191742	-0.369661	0.519323
-4.7159	7.5744	1.6849	-0.0793636	-0.384042	0.798959
-4.0381	8.6809	2.8932	-0.227975	-0.305729	1.20749
-4.5171	10.507	4.0021	-0.18483	-0.377637	2.11621
-5.3182	13.259	4.8799	-0.0751015	-0.573114	2.23489
-5.6942	16.379	5.0691	0.0921464	-1.00562	1.85406
-3.3615	15.128	3.7183	0.329169	-0.513999	1.04451
-1.7628	10.759	2.4106	0.183766	0.305206	0.716405
-1.6095	10.264	1.5903	0.0410135	0.308923	1.4019
-0.83947	8.924	1.4514	0.155532	0.133692	1.37316
0.037123	8.0186	1.7041	0.218917	0.0612541	1.49247
0.61074	7.8546	1.9819	0.249809	-0.113986	1.6597
-1.1257	8.063	2.1232	0.317458	-0.0852227	1.40457
-1.0658	8.9348	2.0035	0.378702	-0.331298	-0.00852227
0.65864	8.4078	1.6694	0.305729	-0.0276966	-1.26662
0.32333	8.3288	1.7448	0.202406	-0.174173	0.0692424
-0.68499	8.7827	1.8238	0.127301	-0.26419	1.64
-1.2191	9.5682	2.0538	0.0804283	-0.244486	1.24372
-1.7915	11.313	2.0202	0.00319587	-0.164054	0.471379
-1.8298	12.009	1.8502	-0.0671131	-0.113986	0.764873
-1.1029	11.797	1.4203	-0.108127	-0.0692424	1.33746
-0.42632	10.936	1.4406	-0.0740369	0.0378178	1.64267
0.47901	9.8904	1.4071	0.0197083	0.0756356	1.62509
2.4238	9.985	1.6155	0.0948098	-0.0154465	1.86104
5.2452	9.7167	1.6717	0.211988	-0.492165	3.25225
4.068	10.325	1.9148	0.296147	-0.770737	4.60732
4.092	8.9336	1.6514	0.216787	-0.737698	4.76178
4.4991	9.3958	1.6813	0.15926	-0.677519	3.19587
3.8968	8.639	1.4131	0.148606	-0.416523	1.02639
4.0273	8.318	1.3724	0.190677	-0.248744	0.890048
4.3853	8.9635	1.3628	0.103332	-0.242356	0.83411
4.5518	9.0389	1.4813	0.00958744	-0.177378	0.669002
4.9159	8.9671	1.5412	-0.0218376	-0.128365	0.455932
4.9494	9.0174	1.443	-0.0234363	-0.105996	0.254609
4.8081	8.9575	1.4634	-0.00852227	-0.0607218	0.0713735
4.6249	8.7635	1.3891	-0.0053264	-0.0351544	-0.0298277
4.4752	8.7024	1.3568	-0.00319587	-0.0426105	-0.0735045
4.5039	8.7036	1.3951	-0.0202406	-0.0665808	-0.0713735
4.4213	8.6713	1.364	-0.0383501	-0.0596554	-0.0543286
4.3734	8.6533	1.4083	-0.0362191	-0.0585907	-0.0410135
4.2117	8.936	1.3664	-0.0175772	-0.0527316	-0.0175772
4.3015	8.6964	1.3975	0.0111855	-0.0372855	-0.00053264
4.4105	8.712	1.376	0.0319587	-0.0260997	0.0159792
4.4045	8.8138	1.3652	0.0442092	-0.00958744	0.0351544
4.4321	8.9467	1.3269	0.0601877	0	0.0527316
4.5781	8.924	1.2358	0.0596554	0.0053264	0.0719058
4.5506	8.7958	1.267	0.053264	0.00213052	0.0697765
4.5781	8.73	1.2574	0.0447415	-0.00798959	0.0537963
4.6141	8.809	1.2155	0.0426105	-0.00745692	0.0367514
4.7314	8.7276	1.1963	0.0351544	0.00692442	0.00852227
4.632	8.7204	1.2514	0.0271643	0.0191742	-0.0223716
4.7374	8.6521	1.2861	0.0207729	0.0245009	-0.0367514
4.6272	8.7276	1.2754	0.0159792	0.0250333	-0.0458079
4.6177	8.7192	1.2442	0.0149138	0.028763	-0.0474049
4.5889	8.7396	1.2742	0.0159792	0.03036	-0.0484695
4.5793	8.73	1.3029	0.0170445	0.0346221	-0.0452738
4.5446	8.706	1.2682	0.0165119	0.0378178	-0.0415458
4.5314	8.7695	1.2849	0.0165119	0.0362191	-0.0383501
4.6284	8.7515	1.3173	0.0143813	0.0319587	-0.0388824
4.5925	8.7048	1.2742	0.0143813	0.0356867	-0.0356867
4.6308	8.7216	1.3005	0.0138487	0.0362191	-0.028763
4.541	8.7012	1.261	0.0181095	0.0383501	-0.0202406
4.5913	8.7204	1.2826	0.0197083	0.0394148	-0.0154465
4.6716	8.7192	1.2706	0.0186419	0.0388824	-0.0170445
4.5985	8.7288	1.2634	0.0186419	0.0394148	-0.0170445
4.638	8.6953	1.2478	0.0175772	0.0394148	-0.0191742
4.632	8.7156	1.2442	0.0154465	0.0399488	-0.0250333
4.6177	8.6761	1.243	0.0159792	0.0399488	-0.0298277
4.6548	8.718	1.2502	0.0149138	0.0410135	-0.0340898
4.6548	8.724	1.255	0.0122506	0.0399488	-0.0388824
4.6189	8.6869	1.2514	0.0117181	0.0372855	-0.0410135
4.5817	8.712	1.2897	0.0111855	0.0367514	-0.0420781
4.6548	8.6917	1.2502	0.0111855	0.0367514	-0.0415458
4.6428	8.7312	1.267	0.0117181	0.0399488	-0.0410135
4.5829	8.6581	1.2382	0.0106528	0.0420781	-0.0420781
4.6596	8.7096	1.2622	0.0117181	0.0431445	-0.0394148
4.6356	8.6845	1.2873	0.0138487	0.0442092	-0.0367514
4.656	8.7228	1.2754	0.0143813	0.0426105	-0.0372855
4.7338	8.7108	1.243	0.0149138	0.0420781	-0.0394148
4.6716	8.7096	1.2718	0.0175772	0.0431445	-0.0372855
4.6728	8.7288	1.2754	0.0175772	0.0420781	-0.0351544
4.6991	8.6761	1.3233	0.0159792	0.0410135	-0.0362191
4.6799	8.6845	1.2993	0.0138487	0.0372855	-0.0399488
4.5386	8.6929	1.2478	0.013316	0.0367514	-0.0415458
4.7099	8.6713	1.2287	0.0127833	0.0346221	-0.0410135
4.6129	8.6797	1.2933	0.0117181	0.0346221	-0.0420781
4.6823	8.6953	1.2562	0.0117181	0.0330234	-0.0410135
4.6416	8.6845	1.2802	0.0111855	0.0319587	-0.0410135
4.7075	8.6593	1.2873	0.0117181	0.0330234	-0.0404812
4.741	8.7168	1.2598	0.0117181	0.032491	-0.0410135
4.6811	8.6953	1.2394	0.0117181	0.0314264	-0.0410135
4.6344	8.6929	1.2239	0.0101201	0.0308923	-0.0410135
4.6033	8.6761	1.2586	0.0106528	0.0314264	-0.0431445
4.6883	8.6869	1.2634	0.0101201	0.0308923	-0.0442092
4.6129	8.6581	1.2682	0.0122506	0.0314264	-0.0431445
4.6763	8.7132	1.3041	0.0117181	0.0319587	-0.0420781
4.6775	8.7156	1.2694	0.0111855	0.0314264	-0.0415458
4.6524	8.6569	1.2718	0.0117181	0.0319587	-0.0426105
4.6548	8.7312	1.2622	0.0122506	0.0308923	-0.0420781
4.7362	8.7084	1.2155	0.0122506	0.0319587	-0.0431445
4.7195	8.7204	1.2562	0.0111855	0.0314264	-0.0436769
4.6835	8.6821	1.2742	0.0117181	0.03036	-0.0431445
4.6117	8.6893	1.2778	0.0117181	0.0314264	-0.0431445
4.6668	8.7096	1.2766	0.0117181	0.0308923	-0.0415458
4.6835	8.6641	1.2454	0.0117181	0.03036	-0.0420781
4.6093	8.6857	1.2598	0.0127833	0.0314264	-0.0431445
4.65	8.6941	1.2586	0.0111855	0.0319587	-0.0415458
4.7051	8.7024	1.2514	0.0106528	0.0319587	-0.0420781
4.5698	8.718	1.2897	0.0117181	0.0319587	-0.0420781
4.7027	8.7216	1.2873	0.0111855	0.0314264	-0.0426105
4.668	8.6354	1.2574	0.0122506	0.0319587	-0.0426105
4.6548	8.7036	1.2167	0.0117181	0.032491	-0.0436769
4.735	8.6893	1.2634	0.0117181	0.0340898	-0.0426105
4.6332	8.7264	1.237	0.0111855	0.0340898	-0.0420781
4.5853	8.6641	1.2814	0.0101201	0.0335557	-0.0415458
4.5901	8.7276	1.273	0.0122506	0.032491	-0.0404812
4.7171	8.6605	1.2538	0.0111855	0.0330234	-0.0404812
4.6129	8.6976	1.261	0.0117181	0.0330234	-0.0410135
4.632	8.6869	1.2394	0.0106528	0.0319587	-0.0399488
4.7087	8.6929	1.2442	0.0117181	0.0340898	-0.0383501
4.6512	8.6749	1.2478	0.0138487	0.0335557	-0.0346221
4.6931	8.7348	1.2203	0.0143813	0.0356867	-0.028763
4.6344	8.7036	1.237	0.013316	0.0346221	-0.0276966
4.7015	8.6797	1.2478	0.013316	0.0351544	-0.0308923
4.7458	8.6881	1.273	0.0106528	0.0372855	-0.0362191
4.7063	8.6342	1.2754	0.00958744	0.0426105	-0.0415458
4.7422	8.6821	1.243	0.0111855	0.0490036	-0.0527316
4.7111	8.6426	1.2586	0.0122506	0.0543286	-0.0713735
4.6931	8.6521	1.3317	0.0143813	0.0559273	-0.0996042
4.6536	8.6617	1.2933	0.0181095	0.0671131	-0.141682
4.759	8.6006	1.2706	0.0271643	0.0964085	-0.217311
4.7686	8.6294	1.2909	0.0633834	0.142747	-0.336622
4.6093	8.6545	1.2191	0.0862873	0.174173	-0.464991
4.65	8.6857	1.2323	0.107593	0.152868	-0.502812
4.4452	8.6557	1.1089	0.124637	0.137422	-0.532116
4.3051	8.5767	1.1065	0.120909	0.289219	-0.727593
4.3698	8.7958	1.2526	0.0862873	0.495883	-1.31669
3.9914	9.5239	1.1868	0.0399488	0.557668	-2.29947
3.8022	9.961	1.2047	0.0143813	0.542762	-3.71895
2.9723	11.385	1.4191	-0.00053264	0.53264	-4.308
2.9292	11.525	1.4131	0.0111855	0.381895	-3.59485
2.3675	10.848	1.4861	-0.026632	0.241292	-1.92876
1.3784	9.9012	1.4789	0.00159792	0.221046	-1.00882
1.079	9.5108	1.3305	0.0346221	0.184289	-1.13239
1.3604	9.2928	1.4059	0.0692424	0.130497	-1.436
1.1269	9.4497	1.4718	0.0713735	0.179507	-1.4637
0.13772	9.9383	1.6741	0.022904	0.160857	-1.281
-0.4335	10.369	1.8274	-0.0719058	0.0719058	-1.18246
-0.39638	10.236	1.625	-0.164586	0.0639174	-1.2858
-0.40716	10.129	1.467	-0.203994	0.124637	-1.32841
-0.56523	10.013	1.5197	-0.174707	0.180572	-1.42747
-1.0909	9.9443	1.2047	-0.0767002	0.166183	-1.64639
-1.5484	9.803	1.7304	0.0681778	0.22904	-2.00905
-2.8178	7.4366	2.1088	0.0633834	0.504941	-2.61258
-2.0526	8.3085	1.2155	-0.244486	0.645021	-3.78702
-0.91611	11.236	2.013	-0.436228	0.428775	-3.53569
-1.37	10.69	1.9795	-0.315329	0.302012	-1.74707
-3.2202	8.815	1.8143	-0.159792	0.615735	-1.0738
-2.2382	10.471	2.1843	-0.234886	0.322781	-1.39977
-4.0273	7.4654	0.75564	-0.0484695	-0.0415458	-0.601877
-5.0356	10.304	1.1688	-0.222652	0.808541	-0.964085
-8.1719	13.378	1.2814	-0.250874	0.816535	0.512394
-8.0893	12.174	0.81791	0.0809606	1.06315	-0.247139
-6.4535	7.4343	0.80234	0.14541	0.770737	-1.4946
-6.2259	6.2355	1.0011	0.0218376	0.499077	-1.22348
-5.8882	6.6391	1.6155	-0.164586	0.158727	-0.642368
-5.705	6.5744	1.067	-0.0862873	-0.0154465	-0.684972
-5.7601	6.3529	1.2514	0.0814947	-0.405876	-0.71267
-6.4403	6.5696	1.6155	0.206123	-0.474049	-0.275902
-7.6031	7.1552	1.9807	0.188024	-0.0990719	-0.0777649
-7.2271	7.4115	1.6011	0.0788313	-0.0490036	-0.082027
-6.9373	7.7324	1.3951	0.0234363	-0.359538	0.0255673
-8.3887	8.736	1.0442	0.110256	-0.528381	0.0607218
-9.0114	8.409	1.0969	0.307335	-0.0170445	-0.414394
-7.548	8.1743	0.68139	0.380307	0.396277	-0.800024
-7.6809	6.8283	0.64786	0.569396	0.340357	-1.18087
-6.705	6.5265	0.54847	0.506006	0.450609	-1.40244
-6.1194	7.0067	0.16885	0.330775	0.305206	-0.577913
-6.505	6.5529	0.17244	0.2056	0.109191	0.274313
-6.6547	6.2188	0.39638	0.164054	0.0713735	0.311594
-6.7014	6.5038	0.55805	0.158195	0.110256	-0.0585907
-6.1086	6.5505	0.52811	0.17151	0.0788313	-0.391495
-5.305	6.2331	0.69457	0.176296	0.0202406	-0.263126
-4.7961	5.8212	0.6275	0.22691	-0.0271643	-0.0250333
-4.9147	5.5949	0.34728	0.113452	-0.00852227	0.46712
-4.2608	5.5398	0.3856	0.0660467	-0.0511329	0.679125
-4.0872	5.0176	0.52452	0.00958744	-0.0639174	0.672196
-3.9315	4.9721	0.54607	-0.0383501	-0.119311	0.952897
-3.6249	5.0272	0.4862	-0.0846904	-0.0735045	1.1814
-3.7531	5.341	0.6778	-0.0980055	-0.0676455	1.40031
-4.1111	5.8667	0.76762	-0.0889507	-0.0271643	1.45943
-3.8477	6.505	0.81911	-0.100137	-0.0181095	1.37368
-3.6956	7.3025	0.79396	-0.12304	-0.0585907	1.34972
-3.9327	7.8055	0.7257	-0.144878	-0.1028	1.36569
-3.9518	7.7097	0.388	-0.14541	-0.148074	1.49032
-3.662	7.7899	0.18921	-0.134225	-0.210399	1.65544
-3.3112	7.6929	0.13053	-0.134225	-0.256738	1.75563
-3.407	7.7241	0.25747	-0.118246	-0.325975	1.77203
-2.8848	7.3349	0.63948	-0.0958744	-0.398947	1.56436
-2.789	7.6127	0.75325	-0.0852227	-0.418652	1.45571
-2.4046	7.9492	1.0047	-0.0916141	-0.416523	1.32202
-2.504	8.3599	1.0359	-0.082027	-0.358997	1.2059
-2.4442	8.8354	1.1233	-0.056992	-0.316393	1.13399
-2.2334	9.0282	1.1975	-0.0362191	-0.310005	1.11216
-2.025	9.209	1.2454	-0.0213052	-0.297212	1.0983
-1.8274	9.3862	1.1748	-0.0026632	-0.294542	1.02107
-1.57	9.4413	1.2358	0.013316	-0.28763	0.912406
-1.17	9.5647	1.1484	0.00426105	-0.248203	0.777649
-0.54248	9.6054	1.2131	-0.0159792	-0.205059	0.650362
-0.27184	9.9527	1.437	-0.0170445	-0.176837	0.595489
-0.26585	10.27	1.7017	0.00852227	-0.156596	0.56992
-0.52212	10.367	1.8143	0.0474049	-0.175772	0.545956
-0.485	10.196	1.7987	0.0767002	-0.165651	0.510806
-0.50536	9.9886	1.7029	0.0964085	-0.105463	0.572049
-0.23951	9.8281	1.4239	0.1028	-0.0479372	0.580584
-0.24669	9.7239	1.1424	0.0846904	0.0207729	0.503877
-0.11616	9.6904	0.93048	0.0410135	0.0537963	0.34568
-0.12335	9.6066	1.1065	0.0138487	0.0442092	0.202406
-0.020358	9.6712	1.4394	0.0186419	0.0239686	0.0862873
-0.00479	9.7946	1.5017	0.0372855	0.0601877	0.0260997
-0.020358	9.8245	1.5472	0.0474049	0.111855	-0.00159792
-0.077839	9.8113	1.4107	0.0516652	0.127301	-0.0516652
-0.047901	9.706	1.146	0.0575243	0.123573	-0.084158
0.010778	9.6221	1.0658	0.0681778	0.110256	-0.0958744
0.1928	9.5108	1.2227	0.0596554	0.0607218	-0.110256
0.21675	9.5036	1.2622	0.0410135	0.0543286	-0.131029
0.33411	9.6173	1.34	0.0276966	0.0665808	-0.157661
0.41435	9.6988	1.5616	0.026632	0.0521993	-0.157129
0.45506	9.7	1.4275	0.0298277	0.03036	-0.130497
0.33651	9.6521	1.4131	0.0351544	0.0346221	-0.0980055
0.23472	9.5766	1.4538	0.0356867	0.055395	-0.1028
0.098197	9.5084	1.346	0.0250333	0.0708412	-0.103865
0.28501	9.5072	1.2897	0.0117181	0.0862873	-0.0964085
0.25747	9.4365	1.3173	-0.00798959	0.100137	-0.105463
0.26346	9.4533	1.3592	-0.0181095	0.101733	-0.123573
0.22035	9.4928	1.2957	-0.0223716	0.0958744	-0.124105
0.291	9.6377	1.2574	-0.0250333	0.100669	-0.126768
0.14251	9.5635	1.2227	-0.0298277	0.111855	-0.143281
0.089815	9.5407	1.2323	-0.0298277	0.101733	-0.1289
0.11736	9.5168	1.2358	-0.0335557	0.083624	-0.0777649
0.12454	9.5168	1.261	-0.0335557	0.056992	-0.0458079
0.13891	9.5311	1.2981	-0.0330234	0.0521993	-0.0399488
0.2443	9.5287	1.2981	-0.0314264	0.0580584	-0.0452738
0.1928	9.5575	1.3125	-0.0298277	0.0564597	-0.0250333
0.17484	9.6569	1.3412	-0.0276966	0.0468726	-0.0106528
0.18202	9.6066	1.3005	-0.0255673	0.0378178	-0.00585907
0.16047	9.573	1.3185	-0.0245009	0.0351544	-0.00585907
0.16286	9.603	1.4358	-0.0218376	0.0276966	0.0127833
0.15927	9.5754	1.3616	-0.0197083	0.0202406	0.0356867
0.25986	9.5227	1.3472	-0.0175772	0.0282307	0.0404812
0.23352	9.5407	1.3568	-0.0143813	0.0335557	0.0479372
0.17843	9.5862	1.2921	-0.0165119	0.0346221	0.0676455
0.26346	9.4892	1.3305	-0.0165119	0.0186419	0.084158
0.29579	9.5718	1.3065	-0.0149138	0.00426105	0.106528
0.25028	9.5287	1.3412	-0.0138487	0.00053264	0.111322
0.21675	9.5838	1.3376	-0.00958744	0.00053264	0.0814947
0.27543	9.6209	1.3568	-0.0101201	-0.00106528	0.0575243
0.2898	9.5551	1.3496	-0.00958744	0.00426105	0.0335557
0.21436	9.5215	1.3197	-0.00159792	0.00319587	-0.00639174
0.34489	9.6209	1.334	0.00213052	0.00319587	-0.0282307
0.35207	9.6712	1.3915	0.00106528	0.0223716	-0.0426105
0.26825	9.7036	1.3772	0.00159792	0.0378178	-0.0639174
0.37004	9.6437	1.3664	0.00159792	0.0447415	-0.0660467
0.36764	9.7108	1.37	0.00106528	0.0495359	-0.0442092
0.39518	9.6736	1.376	0.00852227	0.0463402	-0.0308923
0.36644	9.6305	1.3879	0.0149138	0.0479372	-0.0330234
0.37243	9.5994	1.3891	0.0154465	0.0559273	-0.0383501
0.41674	9.5874	1.3712	0.0175772	0.0628511	-0.0394148
0.38081	9.5335	1.3712	0.0175772	0.0628511	-0.0356867
0.37962	9.5611	1.3712	0.0223716	0.0580584	-0.0484695
0.27543	9.6173	1.3412	0.0234363	0.0585907	-0.0527316
0.23472	9.5922	1.3496	0.0218376	0.0639174	-0.0580584
0.37004	9.5275	1.4382	0.0197083	0.0676455	-0.0543286
0.37842	9.5754	1.3999	0.0223716	0.0676455	-0.0458079
0.35686	9.585	1.3628	0.0245009	0.0697765	-0.0490036
0.42033	9.6066	1.3161	0.0223716	0.0761679	-0.0671131
0.30178	9.6569	1.3293	0.0197083	0.0740369	-0.0644498
0.36405	9.6233	1.3065	0.0186419	0.0724399	-0.0580584
0.37962	9.5587	1.3317	0.0154465	0.0729722	-0.0431445
0.36046	9.5934	1.3556	0.013316	0.0745692	-0.032491
0.32932	9.6281	1.3089	0.0138487	0.0729722	-0.0271643
0.3377	9.6138	1.3209	0.0127833	0.0671131	-0.0186419
0.26705	9.5742	1.3257	0.0117181	0.0660467	-0.0271643
0.30297	9.6054	1.2921	0.00852227	0.0644498	-0.0394148
0.34728	9.6221	1.3676	0.00692442	0.0612541	-0.0468726
0.33291	9.6114	1.3592	0.00692442	0.0601877	-0.0537963
0.22992	9.5491	1.3676	0.0106528	0.053264	-0.0495359
0.28741	9.5527	1.3388	0.0149138	0.0458079	-0.0383501
0.30657	9.5611	1.3197	0.0127833	0.0447415	-0.03036
0.34728	9.5311	1.334	0.0111855	0.0447415	-0.0245009
0.39878	9.5323	1.3676	0.0122506	0.0404812	-0.0191742
0.40716	9.5742	1.3664	0.0111855	0.0372855	-0.0234363
0.36525	9.5946	1.3664	0.0122506	0.0367514	-0.03036
0.42512	9.5659	1.3424	0.0106528	0.03036	-0.0181095
0.38441	9.5539	1.3281	0.00958744	0.0255673	0
0.25268	9.5371	1.3364	0.00958744	0.0271643	0.0175772
0.30537	9.5191	1.3664	0.00798959	0.0260997	0.0255673
0.39878	9.5371	1.2849	0.00319587	0.0191742	0.0308923
0.48859	9.5467	1.3328	-0.00159792	0.0191742	0.0436769
0.49937	9.488	1.3209	0.00053264	0.0223716	0.0527316
0.54966	9.5515	1.346	-0.00106528	0.0218376	0.0873537
0.49937	9.5754	1.3903	-0.0053264	0.0213052	0.122506
0.5796	9.5323	1.3652	-0.00852227	0.0186419	0.128365
0.52811	9.5407	1.358	-0.00745692	0.0207729	0.130497
0.62152	9.5287	1.3652	-0.0117181	0.0260997	0.137422
0.64547	9.482	1.3532	-0.0111855	0.0239686	0.134759
0.59637	9.5347	1.2969	-0.0143813	0.0197083	0.128365
0.65505	9.5682	1.37	-0.0165119	0.0170445	0.121442
0.78558	9.5371	1.334	-0.0191742	0.0175772	0.1028
0.80953	9.5706	1.4107	-0.0170445	0.0122506	0.0884184
0.79516	9.5539	1.376	-0.0154465	0.0053264	0.0969408
0.7772	9.5754	1.3712	-0.0143813	0.0026632	0.101733
0.73049	9.609	1.3975	-0.0149138	0.00319587	0.0878861
0.68858	9.6305	1.4203	-0.0127833	0.0026632	0.0633834
0.63709	9.5503	1.4538	-0.00639174	-0.00479372	0.0314264
0.57481	9.6449	1.5604	0.0053264	-0.0122506	-0.00852227
0.61553	9.6904	1.5173	-0.0026632	0.0026632	-0.085755
0.57481	9.7766	1.5891	-0.0170445	0.0346221	-0.172575
0.48141	9.8233	1.5712	-0.0186419	0.0729722	-0.26632
0.37483	9.8377	1.5616	-0.0207729	0.0980055	-0.36699
0.20837	9.8125	1.449	-0.0255673	0.111855	-0.499077
0.008383	9.8545	1.3867	-0.0314264	0.118778	-0.623187
-0.18322	9.9443	1.3987	-0.0410135	0.116649	-0.725464
-0.30178	9.9383	1.4119	-0.0372855	0.120377	-0.854356
-0.48859	10.001	1.4011	-0.0319587	0.119311	-0.969408
-0.67541	10.046	1.3855	-0.0213052	0.154999	-1.08765
-0.99155	9.9275	1.4945	-0.0117181	0.202929	-1.20323
-1.2227	9.7287	1.473	0.00159792	0.207729	-1.30231
-1.4406	9.5742	1.4203	0.00745692	0.20827	-1.3609
-1.5951	9.3778	1.3137	-0.00479372	0.222111	-1.41096
-1.649	9.2282	1.3017	-0.0143813	0.198147	-1.48287
-1.9304	9.2808	1.528	-0.00426105	0.152868	-1.58088
-2.11	9.2808	1.5616	0.0122506	0.0777649	-1.51163
-2.2394	9.1467	1.6011	0.059123	0.0506006	-1.45252
-2.4358	8.706	1.352	0.115583	0.0601877	-1.43494
-2.8034	8.3875	1.3975	0.154999	0.0500683	-1.41044
-3.11	8.2103	1.3305	0.176837	0.00372855	-1.40084
-2.9759	8.1504	1.273	0.169379	-0.0527316	-1.38061
-3.0645	7.9085	1.2179	0.124105	-0.0260997	-1.29645
-3.4201	7.8318	1.3317	0.0543286	0.0506006	-1.26875
-3.4752	7.6378	1.4538	-0.0106528	0.0207729	-1.31615
-3.3674	7.2199	1.4502	-0.0319587	-0.11079	-1.2581
-3.7207	6.9121	1.2191	0.00159792	-0.172042	-1.22721
-4.1387	6.875	1.2203	0.0639174	-0.0964085	-1.23412
-4.2093	6.9325	1.37	0.114518	-0.0111855	-1.06954
-4.6261	7.0726	1.164	0.127833	0.0639174	-0.917205
-4.9602	7.2906	1.3388	0.0964085	0.0458079	-0.861285
-5.1745	7.4786	1.0933	0.0175772	0.0245009	-0.825052
-5.2931	7.4319	1.0179	-0.0735045	0.0878861	-0.808018
-5.3242	7.1792	0.98676	-0.0942775	0.055395	-0.716405
-5.2607	6.9948	0.95203	-0.0415458	0.0234363	-0.781384
-5.3446	7.0043	0.81312	0.0394148	-0.0388824	-0.749951
-5.8607	7.1049	1.4167	0.117181	-0.0692424	-0.638633
-5.8332	6.8606	0.873	0.123573	-0.0868197	-0.689231
-5.5458	6.966	1.067	0.114518	-0.0175772	-0.665808
-6.0535	6.9481	1.1484	0.0964085	0.0500683	-0.560879
-6.2068	6.99	1.1963	0.0761679	0.0394148	-0.49323
-6.1158	7.0654	1.2047	0.0271643	-0.0490036	-0.476719
-6.1325	6.9469	0.92928	0.00692442	-0.1534	-0.410659
-6.4152	6.6618	0.70055	0.0346221	-0.158195	-0.340898
-6.4667	6.3888	0.70654	0.107593	-0.143281	-0.26899
-6.1206	6.1721	0.9197	0.184289	-0.0846904	-0.271643
-6.1601	6.0763	1.0957	0.231169	-0.00958744	-0.281766
-6.396	6.275	1.3364	0.243945	0.0777649	-0.211988
-6.3625	6.3541	1.2706	0.203994	0.185895	-0.173109
-6.5181	6.6523	1.0742	0.117714	0.201341	-0.0932128
-6.4164	6.5648	1.0826	0.0138487	0.0873537	0.0138487
-6.2667	6.2451	0.85743	-0.0442092	-0.0410135	0.0905494
-6.3229	5.8882	0.79875	-0.0431445	-0.109191	0.197083
-6.5433	5.9625	1.0466	0.00159792	-0.0969408	0.28496
-6.4355	6.2822	1.3436	-0.00798959	-0.0484695	0.175772
-6.2631	6.3876	1.4514	-0.0516652	-0.0420781	0.150205
-6.1122	6.3218	1.1496	-0.0916141	-0.0367514	0.224781
-6.2236	6.1601	1.2227	-0.105463	-0.0367514	0.335033
-6.4128	6.1733	1.352	-0.0830916	-0.0154465	0.410659
-6.3122	6.1481	1.4825	-0.0644498	-0.00213052	0.4064
-6.1864	6.0523	1.5149	-0.0724399	0.032491	0.469249
-6.2475	6.0906	1.3305	-0.0814947	0.0452738	0.606676
-5.8583	6.0882	1.1065	-0.104931	0.0713735	0.67539
-5.4404	5.9254	1.0586	-0.129964	0.0772326	0.687642
-5.4835	6.0882	1.17	-0.133692	0.0644498	0.819205
-5.6056	6.3864	1.3269	-0.116115	0.0495359	1.00882
-5.6595	6.5936	1.37	-0.117714	0.0372855	1.07914
-5.2823	6.4643	1.3496	-0.123573	0.0527316	0.973667
-5.0021	6.3661	1.2921	-0.176837	0.0436769	0.974731
-4.8536	6.1481	1.2251	-0.241292	0.0186419	0.997107
-4.0213	6.1146	1.5125	-0.26419	-0.0410135	0.957156
-3.0357	7.7276	1.6682	-0.278572	-0.0431445	1.05516
-3.5411	10.099	2.152	-0.250333	-0.0362191	1.43333
-5.226	12.939	3.2082	-0.177378	0.0335557	2.01394
-6.2822	16.816	3.8872	-0.0926787	0.0825593	2.11412
-4.5781	18.959	4.4117	-0.1289	0.135823	0.658879
0.7281	18.377	2.3651	-0.0575243	0.522517	-0.844774
0.39758	12.256	1.9101	0.129964	0.67059	-0.274837
3.9291	7.2738	1.9352	0.124637	0.0953421	2.25305
2.7004	5.5733	1.152	0.109724	-0.515064	3.37529
-1.8502	7.257	1.3544	-0.00585907	-0.425581	1.41044
-2.3639	8.7348	2.4921	-0.20827	-0.14115	-0.531034
0.94246	8.7791	2.8813	-0.222111	-0.140618	0.543827
0.40357	8.6821	2.4968	-0.0447415	-0.272708	2.40332
-2.0202	9.7191	1.5807	0.148606	-0.353132	2.08689
-1.6622	10.892	1.4478	0.250333	-0.391495	0.764332
-1.7544	11.329	1.9556	0.246615	-0.313723	0.648756
-1.1628	11.421	2.0514	0.158727	-0.294542	1.14357
-0.040716	10.993	2.1603	0.0884184	-0.178442	1.13986
0.28501	10.559	2.055	0.121974	-0.101733	0.937975
0.86462	10.149	1.4227	0.152336	-0.0671131	0.718535
0.74486	9.4988	1.1448	0.124105	-0.0410135	0.599747
1.0634	9.0653	1.085	0.0761679	-0.0884184	0.402141
0.91371	9.2701	1.4167	0.0703088	-0.143813	0.300406
0.5832	9.8317	1.7388	0.0932128	-0.183225	0.441551
0.79636	9.8509	1.54	0.117714	-0.167782	0.560879
0.91132	9.5479	1.4023	0.140084	-0.154465	0.693489
0.83947	9.3407	1.3173	0.158727	-0.150737	0.724923
1.3089	9.3934	1.4754	0.186419	-0.183225	0.65675
1.5125	9.6485	1.649	0.191218	-0.214658	0.737175
1.3879	10.054	1.5544	0.172042	-0.235427	0.779255
1.8466	10.054	1.4789	0.139551	-0.242356	0.797895
2.1424	9.8353	1.5029	0.10706	-0.198671	0.74091
2.619	9.5359	1.6203	0.0793636	-0.139019	0.568332
2.5112	9.3407	1.6179	0.0623187	-0.0745692	0.395212
2.51	9.421	1.5388	0.0410135	-0.0340898	0.236492
2.2837	9.5491	1.3963	0.0213052	-0.00159792	0.0985378
2.3555	9.5048	1.4083	0.0223716	0.0260997	-0.00905494
2.1544	9.5407	1.4622	0.0223716	0.0154465	-0.082027
2.2214	9.5575	1.4346	0.0175772	0.03036	-0.180031
2.1567	9.6688	1.4358	0.0202406	0.0761679	-0.288154
2.0741	9.694	1.3484	0.0143813	0.108659	-0.41387
2.0262	9.7814	1.2814	-0.00372855	0.130497	-0.52784
1.7891	9.7634	1.2909	-0.0175772	0.161391	-0.634375
1.5616	9.682	1.34	-0.0255673	0.165119	-0.712147
1.2538	9.6269	1.3448	-0.032491	0.150737	-0.724923
0.77839	9.5611	1.3436	-0.0308923	0.139019	-0.771802
0.51973	9.6784	1.3508	-0.0250333	0.114518	-0.804824
0.92329	9.4724	1.3784	-0.0292954	0.0564597	-0.655685
1.2023	9.1623	1.3807	-0.0260997	0.0202406	-0.409594
1.2059	9.0389	1.4993	-0.00319587	0.0399488	-0.357409
1.2107	9.306	1.5484	0.0143813	0.0623187	-0.374443
0.73887	9.7371	1.3951	0.00852227	0.0628511	-0.449544
0.47063	10.198	1.4131	-0.0053264	0.0138487	-0.56992
0.51494	10.208	1.5448	0	0.0170445	-0.602941
0.68139	9.9826	1.4442	0.00159792	0.0767002	-0.606676
0.73289	9.5108	1.2993	-0.00745692	0.14914	-0.635439
0.51015	9.0892	1.3951	-0.0159792	0.15926	-0.641827
0.16286	9.0761	1.461	-0.0426105	0.0932128	-0.607741
-0.11855	9.2725	1.4538	-0.0649821	0.0607218	-0.515588
-0.25986	9.6449	1.5891	-0.0399488	0.0745692	-0.379243
-0.13652	9.682	1.5843	0.0143813	0.0777649	-0.269514
-0.15927	9.5647	1.3796	0.0484695	0.0868197	-0.193889
-0.34369	9.4748	1.3748	0.0420781	0.0681778	-0.199735
-0.2407	9.4593	1.3927	0.0250333	0.022904	-0.181636
-0.14969	9.5084	1.4119	0.00213052	0.0255673	-0.152336
-0.18921	9.5551	1.3807	-0.0276966	0.0340898	-0.147541
-0.3389	9.5539	1.3568	-0.0388824	0.0260997	-0.180572
-0.40596	9.6161	1.5245	-0.0335557	0.00958744	-0.200277
-0.19759	9.5826	1.5101	-0.0197083	0.0159792	-0.188024
-0.29699	9.4006	1.5412	-0.00852227	0.0559273	-0.157129
-0.45865	9.403	1.5568	-0.00213052	0.083624	-0.155532
-0.43949	9.4988	1.564	0.00159792	0.0777649	-0.145943
-0.38321	9.5096	1.5185	-0.0026632	0.0735045	-0.111855
-0.37243	9.4341	1.528	-0.00639174	0.0623187	-0.0809606
-0.51254	9.4377	1.4442	-0.0053264	0.0575243	-0.0548627
-0.4862	9.5323	1.467	0.00798959	0.0521993	-0.0516652
-0.54847	9.5443	1.4718	0.0191742	0.0601877	-0.0319587
-0.52212	9.5156	1.534	0.0197083	0.0660467	-0.0330234
-0.48739	9.5	1.4837	0.0106528	0.0479372	-0.0271643
-0.41913	9.5215	1.5041	0.00106528	0.0351544	-0.0223716
-0.44069	9.5862	1.4849	0.0026632	0.0372855	-0.022904
-0.41794	9.5742	1.4622	0.00798959	0.0330234	-0.028763
-0.51733	9.5419	1.4969	0.00639174	0.0186419	-0.0340898
-0.35686	9.4868	1.4897	0.00159792	0.0143813	-0.0431445
-0.3892	9.5156	1.4897	-0.00692442	0.0218376	-0.032491
-0.31974	9.5299	1.5053	-0.0138487	0.0282307	-0.0415458
-0.31016	9.518	1.5125	-0.0207729	0.0314264	-0.0436769
-0.42033	9.4988	1.5113	-0.0218376	0.032491	-0.0506006
-0.35207	9.5611	1.5568	-0.0207729	0.0319587	-0.0575243
-0.34489	9.5443	1.5352	-0.0234363	0.0458079	-0.0660467
-0.37483	9.5611	1.5712	-0.026632	0.0580584	-0.0665808
-0.39638	9.518	1.5448	-0.0170445	0.0585907	-0.0703088
-0.33291	9.5096	1.5304	-0.00692442	0.0633834	-0.0655144
-0.39279	9.4988	1.5197	-0.00372855	0.0729722	-0.0692424
-0.42033	9.5132	1.5532	-0.00692442	0.0761679	-0.0628511
-0.47422	9.5455	1.5688	-0.0111855	0.0612541	-0.0521993
-0.4838	9.5048	1.5951	-0.0101201	0.055395	-0.0500683
-0.40956	9.5694	1.5352	-0.00639174	0.0537963	-0.0559273
-0.51254	9.5718	1.5257	-0.00692442	0.0490036	-0.0548627
-0.43949	9.5299	1.5424	-0.00798959	0.0447415	-0.0585907
-0.49338	9.5491	1.5185	-0.0101201	0.0447415	-0.0543286
-0.40956	9.4964	1.5783	-0.00692442	0.0346221	-0.0671131
-0.41195	9.4617	1.5939	-0.00213052	0.0223716	-0.0548627
-0.38201	9.4389	1.5233	-0.00053264	0.0127833	-0.032491
-0.37123	9.4257	1.6298	0.00106528	-0.00106528	-0.03036
-0.41315	9.4437	1.6059	0	-0.00319587	-0.0314264
-0.37123	9.4629	1.6023	0.00106528	0.0101201	-0.0394148
-0.31734	9.3599	1.6023	-0.00905494	0.0245009	-0.0213052
-0.49817	9.4222	1.5879	-0.0181095	0.0245009	-0.00905494
-0.50176	9.5647	1.649	-0.00639174	0.0159792	-0.0106528
-0.47542	9.5623	1.6298	0.00372855	0.0191742	-0.0154465
-0.51134	9.5682	1.5951	0.00426105	0.0282307	-0.0154465
-0.40836	9.4569	1.6059	0.00213052	0.028763	-0.0197083
-0.34968	9.4174	1.6454	0.00106528	0.03036	-0.0111855
-0.35327	9.4701	1.6071	0.00426105	0.0399488	0.00958744
-0.30417	9.5108	1.5891	0.0053264	0.0468726	0.026632
-0.27064	9.5144	1.6023	0.00958744	0.0404812	0.022904
-0.30297	9.506	1.5448	0.00852227	0.0271643	0.0138487
-0.31615	9.5527	1.5688	0.00319587	0.0292954	0.0138487
-0.30417	9.6353	1.6418	0.00159792	0.0356867	0.00958744
-0.37483	9.5718	1.5903	0.00852227	0.0351544	-0.00053264
-0.27423	9.5587	1.6155	0.0170445	0.028763	-0.0191742
-0.30178	9.4808	1.5963	0.0154465	0.0260997	-0.0255673
-0.27783	9.494	1.5975	0.0111855	0.032491	-0.0218376
-0.291	9.5132	1.6119	0.00905494	0.0245009	-0.013316
-0.23951	9.4653	1.6215	0.0111855	0.0127833	-0.00692442
-0.33651	9.4784	1.6191	0.0138487	0.00958744	-0.0101201
-0.28381	9.4665	1.6274	0.0149138	0.0101201	-0.00852227
-0.22514	9.518	1.6682	0.0138487	0.0106528	-0.00053264
-0.24669	9.5742	1.6478	0.0122506	0.00852227	0.00585907
-0.28142	9.5407	1.6334	0.0170445	0.00585907	-0.00426105
-0.18202	9.5215	1.631	0.0170445	0.0111855	-0.00319587
-0.086222	9.4832	1.643	0.013316	0.0191742	-0.0138487
-0.28621	9.5215	1.5855	0.00692442	0.0436769	-0.0197083
-0.22274	9.4868	1.5652	0.00585907	0.0394148	-0.00159792
-0.13173	9.4856	1.564	0.00159792	0.0415458	0.0447415
-0.19999	9.4198	1.6047	-0.0053264	0.0495359	0.0607218
-0.22633	9.5239	1.5604	-0.00798959	0.0426105	0.0623187
0.003593	9.4748	1.57	-0.00745692	0.0490036	0.0729722
-0.011975	9.5024	1.5592	-0.0106528	0.0905494	0.131029
-0.194	9.5551	1.6143	-0.00745692	0.124105	0.108127
-0.053889	9.7191	1.5879	-0.00798959	0.132095	0.0868197
0.028741	9.7191	1.6226	-0.028763	0.143813	0.0585907
0.15927	9.6748	1.6777	-0.0495359	0.134759	-0.0101201
0.18681	9.6233	1.764	-0.0633834	0.151269	-0.0804283
0.37004	9.5934	1.7759	-0.0628511	0.134225	-0.135291
0.34489	9.6617	1.8238	-0.0633834	0.101201	-0.197083
0.17125	9.6569	1.7436	-0.078299	0.055395	-0.302012
0.041913	9.9383	1.6526	-0.0996042	0.0623187	-0.370184
-0.076642	10.149	1.6717	-0.0932128	0.125704	-0.388301
-0.17963	9.8988	1.8514	-0.0900154	0.12304	-0.436769
-0.10898	9.7634	1.9651	-0.0772326	0.0735045	-0.57739
0.086222	9.8353	1.849	-0.0719058	0.0415458	-0.645562
-0.29818	9.8437	1.6095	-0.0916141	0.0942775	-0.608282
-0.88976	9.6772	1.6909	-0.118246	0.168847	-0.648756
-0.98077	9.5036	2.0394	-0.089483	0.0990719	-0.676455
-0.71732	9.3012	2.1316	-0.0426105	0.084158	-0.729181
-0.8239	9.2892	2.0574	-0.0308923	0.132628	-0.709476
-0.87659	9.4174	1.9089	-0.0687101	0.149672	-0.65675
-1.1927	9.6245	1.7831	-0.113986	0.127301	-0.613064
-1.8023	9.8976	1.8837	-0.113986	0.1289	-0.590166
-1.8945	9.9598	1.9735	-0.0724399	0.14115	-0.626381
-1.8945	9.7862	2.0633	-0.0276966	0.193348	-0.662597
-1.631	9.6185	2.1005	-0.0122506	0.273772	-0.721188
-1.4837	9.5072	2.0178	-0.0191742	0.330234	-0.726528
-1.4382	9.5072	1.9496	-0.022904	0.313199	-0.65408
-1.5197	9.5611	1.9759	-0.0149138	0.282831	-0.570984
-1.6131	9.682	1.8933	0.00159792	0.278031	-0.548627
-1.7616	9.791	1.9304	0.0282307	0.299341	-0.656209
-1.5436	9.8173	2.0035	0.0415458	0.312658	-0.818664
-1.455	9.6293	2.1112	0.0479372	0.341421	-0.869261
-1.7113	9.5359	1.8729	0.0314264	0.311594	-0.882054
-2.631	9.1838	1.7436	-0.00372855	0.257262	-0.961956
-2.5675	9.2365	2.1532	-0.0388824	0.14914	-1.65012
-2.2621	9.8018	2.601	-0.0506006	0.1534	-2.21796
-2.2921	9.3731	2.4609	-0.0719058	0.309464	-2.04535
-2.3364	8.8018	2.055	-0.0793636	0.374443	-1.66824
-3.4812	7.8761	1.7029	-0.205059	0.216246	-1.11535
-5.1937	8.1001	1.6873	-0.157661	0.255673	-1.40138
-6.4092	10.694	1.8741	-0.271119	-0.196018	-2.08689
-7.8929	11.385	2.2693	-0.170978	-0.112919	-1.78757
-7.76	8.9503	2.1424	-0.0623187	0.144346	-1.3545
-7.0079	7.0918	1.455	-0.0521993	0.230104	-1.65386
-7.1037	6.3038	1.1209	-0.161923	0.250874	-1.12335
-7.3301	6.1888	1.1508	-0.157661	0.304141	-0.581648
-6.6439	6.2619	1.6191	-0.0751015	0.0111855	-0.648215
-6.5648	5.8655	1.7592	0.0596554	0.132095	-0.445827
-6.6607	5.8463	1.7915	0.12304	0.229563	-0.431969
-6.9349	6.2104	2.025	0.139019	0.104397	-0.340898
-7.7073	6.1337	2.2202	0.116115	0.0255673	-0.300947
-8.7695	6.6439	2.1484	0.03036	0.392559	-0.0420781
-7.9228	6.869	1.8442	0.0250333	0.44848	-0.209335
-6.7193	6.6786	1.6322	0.00372855	0.354197	-0.411723
-6.8654	6.2415	1.4107	-0.03036	0.353132	-0.0639174
-7.3229	6.0954	1.3376	-0.0122506	0.314264	0.283372
-7.8019	6.7277	1.1796	0.0340898	0.417587	0.37179
-7.8606	6.8451	1.0047	0.158727	0.417587	0.0234363
-7.4378	6.8307	1.0407	0.210923	0.376049	-0.22904
-7.1337	6.869	1.0826	0.164586	0.425581	-0.0948098
-6.5589	5.9661	1.0622	0.111322	0.201865	-0.150737
-7.3361	6.0068	1.0502	0.139551	-0.0436769	0.120377
-7.6941	6.2727	0.9712	0.20827	-0.167782	-0.0181095
-7.3037	6.1014	0.95802	0.212529	-0.0809606	-0.198671
-6.8415	6.1661	1.0562	0.178966	0.0149138	-0.255132
-6.6654	5.8966	1.2742	0.0884184	0.0649821	-0.223175
-6.3385	5.7182	1.5233	0.0191742	0.0969408	-0.0495359
-5.6475	5.5829	1.376	-0.0346221	0.0948098	0.089483
-5.2272	5.2679	1.4837	-0.0506006	0.0207729	0.349939
-5.4691	5.3062	1.1329	-0.0431445	-0.0420781	0.730787
-5.232	5.4044	1.055	-0.00159792	-0.0506006	0.854356
-5.1506	5.6547	0.86581	0.0282307	-0.0101201	0.916141
-4.7901	5.7398	0.98796	0.0458079	-0.0053264	0.973667
-4.4608	6.1062	1.0179	0.0202406	-0.0143813	1.00137
-4.4213	6.5792	0.98317	-0.028763	-0.0506006	1.20696
-4.4201	6.699	0.98676	-0.0692424	-0.101201	1.37687
-4.2476	6.7002	1.176	-0.0932128	-0.100137	1.47061
-3.9003	6.6391	1.2778	-0.130497	-0.0910818	1.50844
-3.6141	6.7852	1.4035	-0.161391	-0.0900154	1.60378
-3.4393	6.8151	1.346	-0.164054	-0.120909	1.63626
-3.4142	7.4067	1.2885	-0.124637	-0.119311	1.62668
-3.1902	7.8402	1.3281	-0.0729722	-0.0937451	1.60005
-3.1303	8.1228	1.3831	-0.0372855	-0.0463402	1.54039
-3.1387	8.5324	1.4394	-0.0330234	0	1.39605
-3.0405	8.5875	1.3927	-0.0276966	-0.0271643	1.38167
-2.6585	8.2821	1.0969	-0.0245009	-0.0644498	1.46157
-2.6681	8.0989	0.88976	-0.0383501	-0.0601877	1.42641
-2.4669	8.2845	0.85264	-0.0410135	-0.0415458	1.25917
-2.1304	8.6857	0.98077	-0.0319587	-0.0639174	1.06688
-1.9663	9.0401	1.1209	-0.0191742	-0.119845	0.92094
-1.8945	9.3012	1.2909	-0.0111855	-0.156596	0.812276
-1.7352	9.5527	1.443	-0.00479372	-0.198147	0.757421
-1.4861	9.5874	1.6298	0.0207729	-0.223175	0.75475
-0.9664	9.4689	1.5628	0.0431445	-0.216246	0.745168
-0.93766	9.3479	1.6454	0.0607218	-0.187483	0.721188
-0.81552	9.4736	1.7664	0.0767002	-0.183225	0.67059
-0.65984	9.6353	1.6646	0.0825593	-0.173109	0.658879
-0.59996	9.6641	1.7328	0.0868197	-0.157129	0.63064
-0.74965	9.7132	1.7484	0.100137	-0.118778	0.570984
-0.54607	9.7084	1.6861	0.104397	-0.0735045	0.478849
-0.26585	9.773	1.6658	0.10706	-0.056992	0.511329
-0.039518	9.7407	1.6011	0.108659	-0.0559273	0.562467
0.047901	9.803	1.5436	0.100137	-0.0362191	0.49323
-0.099395	9.7886	1.5376	0.0713735	-0.0149138	0.323846
0.15089	9.8724	1.4418	0.0649821	-0.0335557	0.24288
0.22992	10.003	1.3352	0.0703088	-0.0900154	0.230628
0.29699	10.072	1.2849	0.0798959	-0.168847	0.158727
0.13412	10.123	1.2849	0.0910818	-0.199212	0.157129
0.12933	9.9299	1.3987	0.100137	-0.194953	0.208794
0.052691	9.6257	1.4586	0.0889507	-0.144878	0.194953
0.17125	9.5647	1.5544	0.0751015	-0.0990719	0.0846904
0.23472	9.5024	1.4586	0.0500683	-0.0351544	-0.0207729
0.27902	9.5551	1.4574	0.0245009	0.0143813	-0.116115
0.50057	9.6545	1.4179	0.00905494	0.0479372	-0.18696
0.34249	9.6617	1.4215	0.00905494	0.0671131	-0.228499
0.17244	9.6102	1.4382	0.0159792	0.0367514	-0.183225
0.25627	9.5718	1.4119	0.0330234	0.00213052	-0.106528
0.15089	9.4832	1.3963	0.0463402	-0.0026632	-0.0665808
0.26705	9.4629	1.5017	0.0452738	0.0202406	-0.0426105
0.16526	9.4461	1.5221	0.0388824	0.0308923	-0.0372855
0.23951	9.4653	1.5161	0.028763	0.0484695	-0.0617864
0.24789	9.4138	1.449	0.0191742	0.0671131	-0.103865
0.1473	9.4832	1.4418	0.013316	0.0804283	-0.119845
0.12095	9.4712	1.3963	0.0122506	0.101201	-0.123573
0.062271	9.5168	1.3317	0.00958744	0.116649	-0.111855
0.10059	9.5742	1.2981	0.00106528	0.127833	-0.0607218
0.10778	9.4712	1.3532	-0.00426105	0.122506	-0.0191742
0.25028	9.5395	1.3652	-0.00213052	0.118778	-0.0175772
0.27184	9.5227	1.3496	-0.0026632	0.123573	-0.0282307
0.21915	9.5335	1.3688	-0.00213052	0.126768	-0.0330234
0.21436	9.591	1.3448	0	0.120909	-0.0218376
0.29459	9.615	1.376	0.00426105	0.12517	-0.0245009
0.15927	9.6293	1.3317	0.00213052	0.132095	-0.0271643
0.194	9.6257	1.3209	-0.00053264	0.137422	-0.0154465
0.20717	9.6281	1.2969	0.00106528	0.137422	-0.00958744
0.25388	9.5395	1.273	0.0053264	0.122506	-0.0170445
0.25627	9.5491	1.2646	0.00692442	0.10706	-0.0255673
0.27543	9.6102	1.3053	0.00852227	0.0953421	-0.0319587
0.23711	9.6042	1.3029	0.013316	0.0814947	-0.0415458
0.17244	9.6377	1.2837	0.0138487	0.0729722	-0.053264
0.12694	9.5766	1.3077	0.0122506	0.0660467	-0.0543286
0.22753	9.5647	1.2861	0.013316	0.0511329	-0.0479372
0.28142	9.6209	1.3269	0.00958744	0.0399488	-0.032491
0.2419	9.6042	1.3376	0.00852227	0.0356867	-0.0362191
0.2886	9.6018	1.3652	0.00958744	0.0250333	-0.0372855
0.40117	9.6473	1.3496	0.00585907	0.0154465	-0.0516652
0.26465	9.6138	1.2909	0.0053264	0.0165119	-0.0761679
0.31375	9.6449	1.3412	0.00372855	0.0175772	-0.0708412
0.30537	9.585	1.3293	0.0026632	0.0122506	-0.0506006
0.29699	9.5227	1.3113	0.00798959	0.0053264	-0.0431445
0.31495	9.5215	1.3544	0.0127833	0.00479372	-0.0537963
0.2431	9.5287	1.3424	0.0101201	0.0143813	-0.0665808
0.2898	9.5814	1.3305	0.00798959	0.0255673	-0.0793636
0.2407	9.5647	1.3556	0.0101201	0.03036	-0.083624
0.24549	9.5563	1.3628	0.0154465	0.0245009	-0.0740369
0.25627	9.5275	1.3496	0.0175772	0.013316	-0.0692424
0.37123	9.6257	1.3412	0.0181095	0.0149138	-0.0703088
0.32932	9.6185	1.358	0.0154465	0.0234363	-0.0777649
0.28501	9.6257	1.3664	0.0127833	0.0346221	-0.0889507
0.2419	9.6832	1.3796	0.0106528	0.0351544	-0.0788313
0.24549	9.5886	1.37	0.00852227	0.0351544	-0.0751015
0.28621	9.5527	1.4478	0.00958744	0.0362191	-0.0740369
0.21675	9.5862	1.3855	0.00852227	0.0426105	-0.0767002
0.21675	9.5754	1.3867	0.00852227	0.0527316	-0.0910818
0.15209	9.597	1.3592	0.00372855	0.0644498	-0.0985378
0.17843	9.6233	1.358	-0.00159792	0.0665808	-0.0958744
0.20119	9.5659	1.3592	-0.00213052	0.0660467	-0.0921464
0.1916	9.5694	1.3257	-0.00372855	0.0697765	-0.103332
0.1437	9.5874	1.3077	-0.00426105	0.0687101	-0.0990719
0.094605	9.4928	1.3293	-0.00426105	0.0644498	-0.0900154
0.1461	9.5191	1.3257	-0.00319587	0.0596554	-0.0798959
0.085024	9.5251	1.4095	-0.0026632	0.0564597	-0.0777649
0.081432	9.585	1.3748	-0.00426105	0.0575243	-0.0873537
-0.029938	9.5587	1.346	0	0.0564597	-0.106528
0.044309	9.5838	1.3448	-0.00159792	0.0601877	-0.113986
0.055086	9.6293	1.3281	-0.00372855	0.0617864	-0.11505
0	9.5982	1.2897	-0.00639174	0.0596554	-0.107593
-0.085024	9.6006	1.3424	-0.00585907	0.0537963	-0.108127
-0.035926	9.5982	1.3891	-0.0026632	0.0468726	-0.128365
-0.15089	9.5814	1.3137	-0.00159792	0.0383501	-0.153933
-0.22394	9.5706	1.3568	-0.00426105	0.0292954	-0.181095
-0.37483	9.6856	1.3676	0.00159792	0.0181095	-0.224781
-0.42273	9.7191	1.3676	0.0159792	0.00053264	-0.315852
-0.68379	9.6964	1.2837	0.022904	0.00159792	-0.437833
-0.90533	9.7167	1.2873	0.0170445	0.0271643	-0.580584
-1.2406	9.688	1.3436	0.00053264	0.0729722	-0.73131
-1.4203	9.7407	1.364	-0.00692442	0.0937451	-0.839975
-1.5999	9.7155	1.3185	-0.0181095	0.1289	-0.910276
-1.8214	9.6988	1.273	-0.0250333	0.129432	-0.982725
-2.0813	9.5012	1.1149	-0.0239686	0.110256	-1.09031
-2.3016	9.4808	0.96521	-0.0271643	0.085755	-1.20962
-2.2561	9.3072	0.96162	-0.0271643	0.100669	-1.40937
-2.3328	9.2904	1.1113	-0.0356867	0.113452	-1.55957
-2.5064	9.2665	1.1305	-0.0506006	0.111855	-1.60485
-2.6405	9.2138	1.146	-0.0442092	0.022904	-1.4573
-2.9914	8.9192	1.1808	-0.00213052	-0.118778	-1.32148
-3.304	8.4007	1.1161	0.0873537	-0.247139	-1.33053
-3.3351	8.3288	1.0071	0.178442	-0.339833	-1.3513
-2.9064	8.0127	1.0335	0.234363	-0.328645	-1.4312
-2.995	7.6486	1.2071	0.229563	-0.219981	-1.42002
-3.3351	7.5887	1.3903	0.14914	-0.142215	-1.46423
-3.4453	7.5804	1.8011	0.0458079	-0.141682	-1.57289
-3.8057	7.275	1.7831	-0.0271643	-0.198147	-1.47808
-4.2608	7.2019	1.6753	-0.0596554	-0.24555	-1.27727
-4.2093	7.0546	1.4598	-0.0372855	-0.215182	-1.21922
-3.9674	6.8678	1.6215	0.00798959	-0.116649	-1.22773
-4.0943	6.4367	1.5604	0.0660467	-0.0335557	-1.2565
-4.6895	6.123	1.1999	0.112387	0.026632	-1.26662
-4.7446	6.1529	1.0335	0.0878861	0.0436769	-1.15317
-4.9039	6.22	0.95084	0.0276966	0.0500683	-0.909212
-5.0859	6.505	1.085	-0.0143813	0.0420781	-0.723858
-5.4751	6.7014	1.1544	-0.0447415	0.0292954	-0.608806
-5.7098	6.5397	1.3221	-0.0420781	-0.0276966	-0.570984
-6.1888	6.7433	1.5209	-0.0468726	-0.110256	-0.594965
-6.1254	6.8175	1.6418	-0.0772326	-0.198671	-0.624252
-6.1769	6.6523	1.6885	-0.0623187	-0.24288	-0.477784
-6.2259	6.2056	1.4718	-0.0106528	-0.279096	-0.325975
-6.2379	6.0308	1.5388	0.0207729	-0.139019	-0.222111
-5.9996	5.911	1.8454	-0.0399488	0.0410135	-0.234886
-6.0858	6.5086	2.6537	-0.0942775	0.0862873	0.0607218
-6.4906	6.7529	2.7124	-0.176296	0.0937451	0.295083
-6.6187	6.7804	2.413	-0.125704	0.162455	0.147009
-5.9577	6.5038	2.3975	-0.0990719	0.214117	-0.0378178
-5.9685	6.2643	2.1388	-0.0623187	0.288695	0.0404812
-6.4906	6.1936	1.9723	-0.0735045	0.184289	0.296147
-6.6846	6.2355	1.861	-0.151269	0.0527316	0.182701
-6.6295	6.2655	1.9604	-0.217311	0.0340898	-0.0319587
-6.3912	6.1613	1.6071	-0.233822	0.24288	-0.16352
-6.3146	5.6032	1.4275	-0.199735	0.323846	-0.176296
-6.0906	5.7086	1.8083	-0.162455	0.310005	-0.0463402
-6.4595	6.1852	1.6837	-0.142747	0.284436	0.349939
-6.5601	6.3685	1.9568	-0.113452	0.212529	0.563532
-6.6595	6.5541	1.946	-0.127301	0.0777649	0.506547
-6.7588	6.1984	1.5053	-0.172042	0.0729722	0.420258
-6.4188	6.0954	1.3772	-0.12517	0.0436769	0.398406
-6.3876	6.1373	1.0059	-0.089483	0.0719058	0.403206
-5.9457	6.2738	1.3879	-0.0186419	0.113986	0.589101
-6.0284	6.3493	1.7161	-0.00745692	0.255132	0.829328
-6.087	6.3577	1.2299	-0.0793636	0.235427	1.09511
-5.8894	6.2355	1.2239	-0.119311	0.117714	1.17714
-5.3062	5.7266	0.98916	-0.166183	0.16352	1.21974
-4.0776	6.5086	1.2071	-0.1028	0.185354	1.62829
-3.1483	9.1779	1.9915	-0.0735045	-0.236492	2.76286
-3.3663	10.832	3.0705	-0.0596554	-0.0191742	2.54609
-4.0596	13.854	4.074	0.022904	-0.180031	1.44772
-7.572	18.903	2.801	0.479913	-0.909753	0.263126
-7.9875	14.233	2.9399	0.674325	-0.833046	-0.886854
0.83108	12.929	0.97359	-0.0692424	0.396818	1.56383
0.44309	10.496	-0.01437	-0.0101201	-0.0026632	1.74603
-1.1137	8.5288	1.182	0.259932	0.0804283	0.96515
0.97359	7.1792	2.2861	0.282307	0.0537963	0.556603
1.7256	6.5157	1.5209	0.218376	-0.24768	1.06209
-0.56523	7.5935	1.352	0.137954	-0.249809	0.999236
-1.7783	8.603	1.722	0.0138487	0.0346221	0.119311
-0.056284	9.3934	1.8813	-0.0521993	-0.0447415	0.244486
-0.062271	8.506	1.625	0.0255673	-0.241292	1.79664
-1.5999	8.7432	1.946	0.168847	-0.342486	2.718
-2.4118	10.357	1.6753	0.328104	-0.441551	1.86907
-0.90413	12.15	2.0298	0.360061	-0.430381	1.2304
1.3855	13.478	2.3016	0.270055	-0.510264	2.47627
0.41913	13.066	2.0813	0.142215	-0.51187	4.27606
9.4353	8.9264	1.5783	0.107593	-0.415458	3.89575
4.0476	9.0521	1.5939	0.0921464	-0.249809	4.41673
4.9206	8.8689	1.4191	0.0298277	-0.198147	3.97132
4.0476	8.8114	1.3927	0.0165119	-0.0516652	1.63841
4.1291	8.4845	1.5077	0.0884184	-0.159792	0.71267
3.9997	8.9671	1.3999	0.0543286	-0.0745692	0.49323
3.9686	8.9647	1.3772	0.0111855	-0.120909	0.73131
4.2596	9.2234	1.3185	-0.0117181	-0.114518	0.756879
4.565	8.9491	1.4825	-0.0218376	-0.0793636	0.745692
4.6668	9.2317	1.3724	-0.0276966	-0.0452738	0.612541
4.8057	9.1072	1.4143	-0.0213052	-0.0250333	0.218917
4.8428	8.9168	1.3424	-0.00905494	-0.00745692	0.053264
4.7841	8.7611	1.4334	-0.00905494	0.0127833	-0.0372855
4.7135	8.7408	1.3843	-0.00426105	0.0458079	-0.082027
4.3734	8.6677	1.3831	-0.0026632	0.0825593	-0.0958744
4.3746	8.6641	1.437	-0.00958744	0.1028	-0.083624
4.3362	8.603	1.3915	-0.00905494	0.115583	-0.0468726
4.165	8.6222	1.3963	0	0.101733	-0.0159792
4.244	8.5779	1.4023	0.00798959	0.0644498	0.0053264
4.3758	8.8509	1.3245	0.00479372	0.0202406	0.0223716
4.3865	9.0605	1.3843	0.0026632	-0.0335557	-0.00585907
4.4021	9.0713	1.4047	-0.00372855	-0.0420781	-0.0181095
4.3147	8.991	1.3807	0.00213052	-0.03036	-0.013316
4.4009	8.7635	1.4358	0.00639174	-0.0202406	-0.013316
4.4524	8.7396	1.4478	0.0122506	-0.00745692	-0.00798959
4.4895	8.7036	1.4191	0.0127833	0.00905494	-0.0101201
4.5901	8.6617	1.4646	0.0159792	0.0239686	-0.0122506
4.6272	8.6917	1.4382	0.0191742	0.0314264	-0.0186419
4.6476	8.7312	1.4107	0.0181095	0.0383501	-0.0255673
4.5542	8.7384	1.4143	0.0170445	0.0372855	-0.0335557
4.5243	8.7671	1.4215	0.0143813	0.0372855	-0.0420781
4.5734	8.7467	1.3963	0.0127833	0.0388824	-0.0436769
4.4835	8.7659	1.4191	0.00639174	0.0394148	-0.0426105
4.4165	8.7635	1.4059	0.00639174	0.0426105	-0.0426105
4.4452	8.7994	1.4083	0.00479372	0.0399488	-0.0372855
4.4548	8.7958	1.3831	0.00479372	0.0394148	-0.0362191
4.5279	8.7515	1.3855	0.00585907	0.0383501	-0.0340898
4.5075	8.7671	1.4215	0.00798959	0.0372855	-0.032491
4.4524	8.7384	1.3999	0.00852227	0.0335557	-0.0314264
4.6021	8.7539	1.4023	0.00798959	0.0346221	-0.0308923
4.5207	8.7276	1.3939	0.00905494	0.03036	-0.0314264
4.5758	8.7252	1.4215	0.00745692	0.0255673	-0.0335557
4.662	8.6845	1.4143	0.0101201	0.028763	-0.0351544
4.6428	8.6581	1.4598	0.0127833	0.0298277	-0.0404812
4.559	8.6797	1.4215	0.0127833	0.0271643	-0.0500683
4.4812	8.7144	1.4131	0.0165119	0.0271643	-0.0463402
4.4249	8.7875	1.4071	0.0181095	0.0260997	-0.0458079
4.553	8.7156	1.4059	0.0159792	0.0255673	-0.0511329
4.5458	8.7755	1.364	0.0117181	0.0191742	-0.059123
4.6153	8.7324	1.3748	0.00958744	0.0149138	-0.0777649
4.5506	8.7551	1.3975	0.0101201	0.0207729	-0.109191
4.3662	8.7851	1.3472	0.00798959	0.0330234	-0.113986
4.4177	8.8246	1.358	0.00745692	0.0255673	-0.084158
4.5231	8.7384	1.4227	0.00426105	0.0154465	-0.0639174
4.5362	8.7491	1.3999	0.00426105	0.00905494	-0.0607218
4.5446	8.7252	1.4454	0.00319587	0.00639174	-0.0767002
4.5865	8.6809	1.3772	0.0101201	0.0314264	-0.0788313

## Sheet: OH3_back
accX(m/s^2)	accY(m/s^2)	accZ(m/s^2)	gyrX(rad/s)	gyrY(rad/s)	gyrZ(rad/s)
5.8439	8.063	0.023951	0.0101201	0.0340898	-0.0788313
5.9278	8.0258	0.01437	0.0117181	0.032491	-0.0788313
5.9314	8.0366	0.001198	0.00958744	0.0340898	-0.0767002
5.923	8.0917	0.01437	0.00905494	0.0346221	-0.0751015
5.8799	8.0414	0.052691	0.0101201	0.0367514	-0.0692424
5.8643	8.0689	0.010778	0.00905494	0.0367514	-0.0601877
5.887	8.0905	0.026346	0.0106528	0.0367514	-0.0564597
5.8787	8.0797	0.041913	0.0111855	0.0335557	-0.055395
5.8547	8.0725	0.007185	0.0138487	0.0319587	-0.0511329
5.8056	8.0941	0.068259	0.0154465	0.03036	-0.053264
5.8703	8.0797	0.089815	0.0138487	0.0292954	-0.0623187
5.8571	8.0175	0.055086	0.00905494	0.0319587	-0.0559273
5.8056	8.0366	0.038321	0.00958744	0.0319587	-0.0484695
5.8607	8.0737	0.028741	0.00798959	0.0330234	-0.0436769
5.893	8.0893	-0.001198	0.00798959	0.032491	-0.0458079
5.7936	8.1001	0.003593	0.00958744	0.0319587	-0.0495359
5.8691	8.0534	0.046704	0.00798959	0.03036	-0.0500683
5.893	8.1013	0.023951	0.00905494	0.03036	-0.0500683
5.8631	8.1049	0.028741	0.00798959	0.0292954	-0.0474049
5.9002	8.0294	0.00479	0.00852227	0.0282307	-0.0452738
5.8451	8.0845	-0.016765	0.00852227	0.0276966	-0.0452738
5.8882	8.0869	-0.00479	0.00958744	0.0271643	-0.0447415
5.8751	8.0845	0.067062	0.0106528	0.0276966	-0.0490036
5.8403	8.148	0.038321	0.00798959	0.0292954	-0.055395
5.8356	8.0857	0.015568	0.00639174	0.0330234	-0.0665808
5.7948	8.1025	0.044309	0.00319587	0.0346221	-0.0713735
5.808	8.0654	0.040716	0.00372855	0.0383501	-0.0798959
5.7984	8.1276	0.045506	0.00319587	0.0404812	-0.0921464
5.626	8.0414	-0.14131	0.00319587	0.0394148	-0.105463
5.7865	8.2186	0.069457	0.0053264	0.0356867	-0.155532
5.7829	8.0677	-0.01916	0.00159792	0.0378178	-0.119845
5.8439	8.1228	-0.035926	0.00319587	0.0367514	-0.109191
5.8128	8.2342	0.005988	0.00372855	0.0346221	-0.10706
5.7661	8.227	0.064667	0.00426105	0.0362191	-0.103865
5.7194	8.0498	0.003593	0.00426105	0.0319587	-0.0985378
5.7601	8.1156	0.10898	0.00905494	0.028763	-0.0910818
5.7505	8.1911	0.007185	0.013316	0.0330234	-0.0921464
5.7194	8.2055	0.037123	0.0127833	0.032491	-0.0878861
5.7206	8.1791	0.021556	0.0154465	0.0367514	-0.0889507
5.6308	8.1647	0.035926	0.0138487	0.0436769	-0.0964085
5.6152	8.1863	0.062271	0.0101201	0.0527316	-0.11079
5.6715	8.1815	0.068259	0.00372855	0.0575243	-0.136356
5.7865	8.1683	0.015568	-0.00213052	0.055395	-0.164054
5.7745	8.1887	0.046704	-0.00159792	0.0543286	-0.176837
5.7589	8.251	0.077839	-0.00159792	0.053264	-0.198147
5.6691	8.2941	0.098197	-0.00106528	0.0543286	-0.240751
5.608	8.3144	0.062271	0.00319587	0.0452738	-0.267384
5.4164	8.9	0.039518	0.0122506	0.0367514	-0.256197
5.5829	8.3803	0.057481	0.0255673	0.0506006	-0.274313
5.432	8.9527	-0.064667	-0.00053264	0.0676455	-0.220505
5.4763	8.7839	-0.037123	-0.00319587	0.0250333	-0.181636
5.5002	8.7671	0.01437	-0.00159792	0.0282307	-0.116115
5.5996	8.4294	0.015568	0.0127833	0.0527316	-0.0793636
5.3733	8.7228	0.083827	-0.0122506	0.0463402	-0.00798959
5.5553	8.0809	0.15209	-0.0245009	0.03036	0.0463402
5.4823	8.9719	0.10898	-0.0420781	0.105996	0.103865
5.6475	8.3348	0.10898	-0.0751015	0.0660467	0.141682
5.5338	7.4103	0.25388	-0.0868197	0.157129	0.198147
5.5326	8.2007	0.10059	-0.0745692	0.219981	0.205059
5.8032	8.0534	0.20837	-0.0282307	0.295083	0.228499
5.8511	7.9252	0.18083	-0.0181095	0.307859	0.313199
6.2259	8.2091	0.18921	-0.00905494	0.274313	0.263126
5.8188	8.2534	0.28741	-0.0122506	0.153933	-0.5092
5.7769	8.3983	0.28142	-0.0143813	0.168314	-0.667396
5.6176	8.4031	0.28741	-0.0122506	0.142747	-0.749427
5.3793	8.4378	0.26585	-0.0218376	0.152868	-0.906559
5.2871	8.354	0.35088	-0.0298277	0.161391	-0.979531
5.0895	8.4294	0.291	-0.0394148	0.16352	-0.939039
4.9865	8.5492	0.40476	-0.0511329	0.164586	-0.868738
4.9278	8.6905	0.49338	-0.0633834	0.154465	-0.874602
4.5458	8.9084	0.47302	-0.0703088	0.148074	-0.876731
4.5195	9.1024	0.51614	-0.0687101	0.143281	-0.903889
4.3806	9.1096	0.46225	-0.0676455	0.13316	-0.948098
4.2309	9.1946	0.59637	-0.0777649	0.129964	-0.973126
4.1818	9.3335	0.59278	-0.0905494	0.0969408	-1.01788
4.2189	9.2461	0.4862	-0.0889507	0.0655144	-1.07807
3.8489	9.3072	0.582	-0.0996042	0.0463402	-1.0754
3.2944	8.8833	0.60834	-0.109724	0.0420781	-1.13186
3.0357	9.4701	0.46105	-0.119311	0.085755	-1.12068
2.7447	9.5263	0.67181	-0.101733	0.082027	-1.13186
2.7447	9.7024	0.75085	-0.102268	0.10706	-1.25437
2.6968	9.6593	0.8718	-0.083624	0.105996	-1.22508
2.6094	9.7539	0.77839	-0.0958744	0.140618	-1.2762
2.249	9.6688	0.66223	-0.105996	0.149672	-1.27727
1.4442	9.4868	0.59996	-0.13316	0.232234	-1.24053
1.1508	9.494	0.5796	-0.189613	0.291348	-1.41309
1.2574	9.7455	0.81192	-0.217852	0.333969	-1.44292
0.88258	9.791	0.81552	-0.221046	0.333428	-1.54306
0.67301	9.7359	1.0263	-0.191218	0.284436	-1.87221
0.17484	9.9766	1.1724	-0.188548	0.260455	-2.07624
-0.11496	10.138	1.0502	-0.208794	0.215182	-2.11883
-0.50296	10.304	1.2287	-0.244486	0.175772	-2.15391
-0.77241	10.057	1.2071	-0.252479	0.168847	-1.95477
-0.66463	9.7191	1.0442	-0.285501	0.176296	-1.75667
-0.69217	9.8425	1.0933	-0.349415	0.141682	-1.4866
-2.5148	8.9671	1.0143	-0.224781	0.190154	-1.04983
-1.8873	9.4772	1.2502	-0.175772	0.187483	-1.40031
-1.6083	9.8173	1.6131	-0.161391	0.237557	-1.44239
-2.1759	9.5826	1.6442	-0.136888	0.316917	-1.35024
-2.0071	9.803	1.5939	-0.142747	0.460732	-1.04931
-2.5507	9.385	1.7508	-0.101733	0.552885	-0.77552
-2.7914	9.3335	1.5113	-0.0420781	0.567267	-0.925723
-2.9292	9.0557	1.1472	0.0346221	0.499077	-0.895895
-3.0609	9.1958	1.4358	0.0681778	0.500142	-0.914011
-2.7591	8.9815	1.546	0.0990719	0.519864	-0.845839
-3.6129	9.0928	1.0862	0.140084	0.515588	-0.827722
-3.8752	8.7899	1.7328	0.174707	0.487366	-0.970473
-4.8512	8.9443	1.3891	0.160324	0.507612	-0.836781
-4.9278	9.0653	1.3532	0.157129	0.391495	-0.678043
-5.2835	8.9863	0.37722	0.176296	0.22904	-0.469249
-5.6463	9.0461	0.44428	0.22691	0.24555	-0.533704
-5.8415	8.8701	0.11137	0.2056	0.258867	-0.626922
-5.9218	8.3396	0.19879	0.206664	0.237557	-0.739845
-6.1289	8.16	0.32573	0.183766	0.175772	-0.781908
-5.8176	8.0606	0.12335	0.14914	0.162455	-0.73131
-5.8152	7.7001	-0.059876	0.130497	0.109191	-0.656209
-5.6176	7.4151	0.027543	0.1289	0.0143813	-0.58856
-5.5386	7.075	0.16526	0.120909	-0.0719058	-0.506006
-5.2009	7.0966	0.45386	0.109191	-0.121442	-0.407465
-5.1925	7.2271	0.50057	0.118246	-0.186419	-0.225846
-5.1661	7.1959	0.37842	0.134225	-0.24288	-0.0884184
-5.2212	7.3253	0.43111	0.154999	-0.336622	-0.0431445
-5.3134	7.4067	0.49458	0.172575	-0.376572	-0.0191742
-5.1566	7.2846	0.54607	0.189613	-0.375508	-0.0117181
-5.1925	7.4474	0.66822	0.178966	-0.344615	-0.0218376
-5.499	7.5265	0.71971	0.180572	-0.311594	0.0213052
-5.3781	7.857	0.65026	0.211464	-0.32491	0.0980055
-5.3398	7.5804	0.68978	0.207205	-0.365926	0.167782
-5.2488	7.6977	0.6311	0.234886	-0.341421	0.316393
-5.1973	7.572	0.72331	0.242356	-0.324369	0.38296
-5.2607	7.9049	0.71612	0.198671	-0.298818	0.507612
-5.1003	7.8642	0.80474	0.190677	-0.281766	0.498012
-4.8093	7.8522	0.7772	0.180031	-0.2056	0.527316
-4.8069	8.0941	0.68499	0.185895	-0.195477	0.504418
-4.8835	7.9839	0.56404	0.18216	-0.223716	0.492689
-4.3255	7.8139	0.71852	0.197083	-0.222111	0.399488
-4.5961	7.9719	0.58559	0.172042	-0.267384	0.463402
-4.3937	7.9767	0.86222	0.194412	-0.248203	0.397883
-4.2656	8.0414	0.84545	0.168847	-0.254609	0.463402
-4.2093	7.9684	0.74726	0.165119	-0.217311	0.581648
-4.0165	7.9947	0.60595	0.155532	-0.222652	0.56992
-4.0033	8.0019	0.87899	0.13316	-0.206664	0.773931
-3.6884	7.9492	0.70055	0.1028	-0.226369	0.770196
-3.2836	8.1875	0.90533	0.0905494	-0.175231	0.71267
-3.4585	8.1995	0.66822	0.0564597	-0.135291	0.825593
-3.08	8.4378	0.82989	0.0639174	-0.117714	0.714276
-2.8322	8.4605	0.88497	0.0719058	-0.0884184	0.724923
-2.8274	8.3432	0.56284	0.0676455	-0.0585907	0.854356
-2.71	8.5456	0.75564	0.0985378	-0.0537963	0.866067
-2.4238	8.7887	0.64906	0.133692	0.0138487	0.823987
-1.9256	8.5503	0.54488	0.157661	0.0117181	0.772867
-2.5555	9.0006	0.2431	0.170445	0.00798959	1.00829
-2.2789	9.0844	-0.069457	0.154465	0.0516652	0.891113
-1.734	9.2353	0.2443	0.14115	0.0596554	0.73611
-1.831	9.5742	0.21436	0.0804283	0.0101201	0.905494
-1.4969	9.4736	0.19999	0.0953421	0.0292954	0.918811
-1.655	9.6497	0.11616	0.0804283	-0.0340898	1.11109
-1.3113	9.6976	-0.10778	0.104397	-0.085755	1.07221
-1.1975	9.779	0.16526	0.130497	-0.0990719	1.13239
-0.679	9.6126	0.29579	0.148606	-0.0873537	1.11322
-0.98317	9.7467	-0.27543	0.11079	-0.185354	1.21442
-0.51973	9.5156	0.052691	0.130497	-0.200277	1.13506
-0.022753	9.6233	0.33651	0.124637	-0.168314	1.15263
0.049099	9.87	0.25148	0.113986	-0.177901	1.16276
0.47901	8.8809	0.38321	0.186419	-0.167782	1.18832
0.35088	9.5922	0.32214	0.137954	-0.154465	1.08073
0.7281	9.6245	0.31974	0.0873537	-0.140618	1.10523
0.75325	9.4341	0.32573	0.0767002	-0.101733	1.10469
1.0155	9.4198	0.16286	0.0735045	-0.0974731	1.11642
1.2885	9.3647	0.22154	0.0761679	-0.0671131	1.12813
1.4406	9.5323	0.29459	0.0735045	-0.0255673	1.10682
1.7927	9.6173	0.20597	0.0809606	-0.00426105	1.126
1.9184	9.767	0.038321	0.0761679	0.0218376	1.07699
2.4298	9.8832	-0.00479	0.0681778	0.084158	0.987507
2.6645	9.8293	0.026346	0.055395	0.0394148	0.986984
2.9579	9.9527	0.18801	0.0394148	0.0495359	0.915617
2.9423	9.9167	0.23352	0.0346221	0.0415458	0.941169
3.1866	9.7191	0.17723	0.03036	0.0585907	0.962479
3.5135	9.518	0.194	0.0388824	0.122506	0.992307
3.7507	9.4317	0.14849	0.0511329	0.107593	1.14944
3.8465	9.1802	0.15568	0.0617864	0.111855	1.20855
3.989	8.93	0.20597	0.0479372	0.152868	1.20164
4.244	8.7384	0.12814	0.0468726	0.166716	1.09991
4.3482	8.4989	0.22753	0.0506006	0.12304	1.02426
4.2045	8.4102	0.17963	0.0644498	0.108659	0.877255
4.7374	8.0917	0.3413	0.084158	0.113452	0.834651
4.5638	7.863	0.26705	0.0953421	0.129964	0.879925
4.0692	7.8582	0.37483	0.108127	0.200277	0.612
4.1159	7.827	0.57841	0.131029	0.194412	0.142747
-1.825	2.1699	3.2501	0.144878	0.313199	-2.09806
3.7279	14.536	0.98796	-0.722252	0.825593	-2.18166
4.28	8.8018	0.27423	0.0916141	0.0234363	0.858615
3.983	7.4426	0.2431	0.0138487	0.0117181	0.178966
4.5326	8.3863	0.25986	0.0186419	0.0814947	0.779255
4.4368	8.2186	0.35207	0.0245009	0.0596554	0.526775
4.6572	8.2294	0.42393	0.0197083	0.055395	0.516129
4.7793	8.3779	0.46225	0.0207729	0.032491	0.505482
4.9362	8.3899	0.4371	0.0260997	0.0213052	0.450086
4.9554	8.4294	0.35447	0.0154465	0.0138487	0.415458
5.1578	8.4977	0.31734	0.00905494	-0.00745692	0.395753
5.3422	8.3863	0.3892	-0.00372855	-0.028763	0.377637
5.4895	8.4222	0.42153	-0.013316	-0.026632	0.361667
5.4164	8.4761	0.4347	-0.00639174	-0.0399488	0.334492
5.402	8.4713	0.42033	0.0250333	-0.0681778	0.377637
5.3074	8.3647	0.35088	0.0308923	-0.0596554	0.377637
5.523	8.4929	0.51494	0.0319587	-0.0703088	0.328104
5.6392	8.4677	0.54009	0.0410135	-0.059123	0.258867
5.7673	8.5408	0.46105	0.0388824	-0.0426105	0.194953
5.7625	8.4198	0.33531	0.0314264	-0.00852227	0.152868
5.6775	8.2474	0.22514	0.0330234	0.00692442	0.116649
5.6799	8.239	0.23472	0.0298277	-0.00479372	0.0974731
5.7314	8.2881	0.18202	0.0298277	-0.0260997	0.0580584
5.6727	8.1731	0.31256	0.0239686	-0.0346221	-0.00745692
5.6451	8.1097	0.35686	0.0260997	-0.028763	-0.0511329
5.699	8.1432	0.30178	0.0372855	-0.00852227	-0.0964085
5.8056	8.1719	0.22394	0.0474049	0.0255673	-0.134225
5.8847	8.2043	0.17723	0.0506006	0.0404812	-0.149672
5.8942	8.3096	0.082629	0.0479372	0.0458079	-0.161391
5.8703	8.2629	0.049099	0.0436769	0.0500683	-0.176837
5.7362	8.1779	0.11616	0.0388824	0.0495359	-0.2008
5.7062	8.2534	0.093407	0.0394148	0.056992	-0.213593
5.6763	8.2055	0.075444	0.0410135	0.0676455	-0.227975
5.6128	8.1432	0.088617	0.0431445	0.0692424	-0.231169
5.5565	8.1156	0.095802	0.0474049	0.0687101	-0.207729
5.4583	8.1635	0.088617	0.0468726	0.059123	-0.195477
5.4775	8.0665	0.097	0.0410135	0.053264	-0.184289
5.4188	8.1456	0.13293	0.0410135	0.0516652	-0.16352
5.4116	8.1564	0.20358	0.0474049	0.0521993	-0.130497
5.5362	8.2031	0.18442	0.0537963	0.056992	-0.0990719
5.4979	8.1396	0.037123	0.0580584	0.0708412	-0.084158
5.5158	8.1168	0.061074	0.0639174	0.0740369	-0.0559273
5.5493	8.1504	-0.041913	0.0628511	0.0687101	-0.0314264
5.523	8.1109	-0.008383	0.059123	0.0580584	-0.00905494
5.5062	8.1695	0.051494	0.0537963	0.0447415	0.0127833
5.5362	8.1384	-0.00479	0.0521993	0.0362191	0.0346221
5.6236	8.1971	0.037123	0.0511329	0.0335557	0.0490036
5.5972	8.2797	0.01916	0.0495359	0.0340898	0.0537963
5.6451	8.2797	0.041913	0.0463402	0.0340898	0.0644498
5.6823	8.1659	-0.00958	0.0404812	0.0308923	0.0655144
5.6463	8.1887	-0.008383	0.0346221	0.028763	0.0655144
5.729	8.1324	0.044309	0.032491	0.0308923	0.0671131
5.7338	8.13	0.079037	0.03036	0.032491	0.0697765
5.7877	8.1695	0.029938	0.0271643	0.0335557	0.0719058
5.7733	8.1863	0.099395	0.0292954	0.0362191	0.0703088
5.7829	8.2126	0.056284	0.0308923	0.0383501	0.0671131
5.7326	8.2438	0.076642	0.032491	0.0458079	0.0474049
5.8344	8.1851	-0.005988	0.028763	0.055395	0.0282307
5.8655	8.0821	-0.025148	0.028763	0.0585907	0.0170445
5.8008	8.1564	-0.017963	0.0255673	0.0564597	0.00479372
5.8284	8.0905	0.003593	0.0213052	0.0559273	-0.00479372
5.8212	8.1168	0.032333	0.0202406	0.0516652	-0.0175772
5.8751	8.13	-0.029938	0.0202406	0.0500683	-0.022904
5.8882	8.0965	-0.052691	0.0223716	0.0495359	-0.0282307
5.9014	8.0989	-0.00958	0.0282307	0.0511329	-0.0308923
5.9062	8.0654	-0.00479	0.0314264	0.0537963	-0.0426105
5.9074	8.1037	-0.095802	0.0282307	0.0543286	-0.0495359
5.8619	8.0725	-0.040716	0.0255673	0.0516652	-0.0585907
5.8619	8.1288	-0.074247	0.0223716	0.0484695	-0.0692424
5.7948	8.1109	-0.034728	0.0207729	0.0452738	-0.0809606
5.796	8.0761	-0.029938	0.0202406	0.0410135	-0.0804283
5.8451	8.1121	-0.007185	0.0207729	0.0388824	-0.0804283
5.8607	8.0546	-0.034728	0.0191742	0.0356867	-0.0878861
5.8368	8.118	-0.058679	0.0143813	0.0362191	-0.0932128
5.7853	8.1588	0.002395	0.013316	0.0383501	-0.0937451
5.8631	8.1216	-0.074247	0.0165119	0.0367514	-0.0942775
5.8619	8.0917	-0.044309	0.0165119	0.0330234	-0.0905494
5.8044	8.1085	-0.050296	0.013316	0.0298277	-0.0889507
5.7805	8.0845	0.015568	0.0138487	0.0292954	-0.0889507
5.7805	8.1887	0.001198	0.0122506	0.0298277	-0.0884184
5.8068	8.16	0.062271	0.0101201	0.0346221	-0.0969408
5.7948	8.1492	-0.029938	0.00852227	0.0410135	-0.0964085
5.6954	8.1396	-0.028741	0.00905494	0.0468726	-0.0980055
5.7541	8.1324	-0.01437	0.00905494	0.0452738	-0.0937451
5.6895	8.1324	-0.033531	0.00639174	0.0383501	-0.0932128
5.808	8.1516	0.051494	0.00426105	0.0356867	-0.0900154
5.7002	8.1719	0.058679	0.00479372	0.0362191	-0.0830916
5.7338	8.1935	0.010778	0.00319587	0.0388824	-0.083624
5.7134	8.1911	0.10059	0.00426105	0.0479372	-0.0825593
5.699	8.2055	0.021556	0.00692442	0.0543286	-0.0798959
5.7074	8.124	0.00958	0.00798959	0.056992	-0.0772326
5.7326	8.1863	0.073049	0.0053264	0.0559273	-0.0798959
5.626	8.2653	0.010778	0.00213052	0.0511329	-0.0889507
5.6763	8.227	0.073049	-0.00053264	0.0479372	-0.0932128
5.6523	8.2019	0.049099	0.0026632	0.0447415	-0.089483
5.5829	8.2498	0.026346	0.00053264	0.0399488	-0.0910818
5.5434	8.2833	0.045506	-0.00053264	0.0346221	-0.0996042
5.5853	8.2641	0.047901	-0.00479372	0.0335557	-0.112919
5.5996	8.3264	0.058679	-0.0053264	0.03036	-0.119845
5.4368	8.3252	0.068259	-0.00692442	0.026632	-0.128365
5.4739	8.3013	0.077839	-0.00852227	0.0218376	-0.137422
5.505	8.3599	0.064667	-0.00958744	0.0207729	-0.14541
5.4751	8.3683	0.053889	-0.0111855	0.0276966	-0.14914
5.3937	8.3444	0.061074	-0.013316	0.0298277	-0.15926
5.4416	8.3384	0.11975	-0.0127833	0.0292954	-0.166183
5.4607	8.318	0.12095	-0.0127833	0.0282307	-0.166716
5.3901	8.4043	0.15448	-0.0111855	0.028763	-0.166716
5.3529	8.4306	0.11736	-0.0106528	0.028763	-0.177901
5.335	8.4282	0.11496	-0.013316	0.0298277	-0.196542
5.2907	8.439	0.13652	-0.0170445	0.028763	-0.215723
5.2272	8.5336	0.11975	-0.0218376	0.0298277	-0.232234
5.1757	8.5527	0.10898	-0.0250333	0.028763	-0.262585
5.1578	8.5935	0.10299	-0.0292954	0.0276966	-0.293477
5.1278	8.6665	0.17723	-0.028763	0.0245009	-0.339292
5.0536	8.6976	0.08742	-0.03036	0.0234363	-0.389366
4.9889	8.8437	0.097	-0.0351544	0.0218376	-0.442092
4.7686	8.9695	0.099395	-0.0394148	0.022904	-0.512394
4.7877	8.9779	0.10299	-0.0506006	0.0197083	-0.612
4.6356	9.0377	0.13412	-0.0596554	0.0143813	-0.703612
4.4991	9.0246	0.14131	-0.0655144	0.0213052	-0.780843
4.3123	8.9419	0.11736	-0.0607218	0.0106528	-0.844774
4.1866	8.8318	0.23831	-0.0628511	-0.00958744	-0.828263
4.1087	8.797	0.25028	-0.0639174	-0.0181095	-0.855944
3.9351	8.8964	0.29938	-0.055395	-0.00798959	-0.865544
3.8536	8.9851	0.27663	-0.0607218	0.00106528	-0.912947
3.6932	8.9228	0.27064	-0.0708412	0.00798959	-0.952897
3.4513	8.9994	0.23591	-0.0521993	0.00905494	-0.925723
3.1483	8.9743	0.22035	-0.032491	0.0106528	-0.958221
2.9232	8.8665	0.11257	-0.0351544	0.0106528	-0.973126
2.7663	8.7324	0.082629	-0.03036	-0.00319587	-0.992307
2.6262	8.7563	0.13891	-0.0260997	-0.0234363	-1.0232
2.5316	8.7527	0.36405	0.00319587	-0.055395	-1.04557
2.304	9.027	0.53529	0.0607218	-0.0719058	-1.04451
2.2585	9.3156	0.66223	0.103865	-0.0644498	-1.07114
2.219	9.5431	0.5832	0.0900154	-0.028763	-1.18513
1.9232	9.4114	0.36165	0.0660467	0.0383501	-1.20377
1.5388	9.2437	0.30896	0.0548627	0.118246	-1.14357
1.3484	9.0832	0.22992	0.0463402	0.154465	-1.11216
1.0514	8.9922	-0.034728	0.0388824	0.168847	-1.02374
1.0191	9.1647	-0.007185	0.0335557	0.154999	-0.969932
0.76282	9.2689	0.088617	0.0394148	0.118246	-0.980596
0.59757	9.6533	0.16526	0.0458079	0.0969408	-0.980596
0.59996	9.8592	0.034728	0.0260997	0.0953421	-1.05037
0.37842	10.165	-0.016765	-0.013316	0.117714	-1.08552
0.077839	10.33	-0.015568	-0.0351544	0.12517	-1.07221
-0.038321	10.39	-0.069457	-0.0495359	0.13316	-1.02959
-0.22035	10.268	0.027543	-0.0548627	0.123573	-0.993372
-0.3856	10.181	0.00479	-0.0452738	0.100137	-0.961415
-0.6275	10.052	-0.022753	-0.0372855	0.0926787	-0.874602
-0.776	9.8856	0.056284	-0.0197083	0.082027	-0.816535
-0.9712	9.7599	0.16765	-0.00905494	0.0665808	-0.814406
-1.1736	9.6856	0.18921	-0.022904	0.0703088	-0.813341
-1.34	9.488	0.2443	-0.0468726	0.0884184	-0.810147
-1.473	9.2725	0.32693	-0.0543286	0.10706	-0.778714
-1.5472	9.2916	0.48739	-0.0181095	0.121974	-0.705741
-1.6346	9.3838	0.47781	0.0111855	0.157129	-0.590166
-1.6789	9.3467	0.32333	0.0053264	0.2056	-0.544892
-1.7783	9.3144	0.16885	-0.0170445	0.233298	-0.532116
-1.8358	9.2677	0.077839	-0.0154465	0.214658	-0.466596
-1.9568	9.1886	0.026346	-0.00372855	0.1534	-0.399488
-2.0909	9.1156	0.041913	0.00159792	0.104397	-0.368055
-2.2142	9.1419	0.046704	0.00372855	0.0756356	-0.362732
-2.3436	9.0904	0.044309	-0.0149138	0.059123	-0.390954
-2.3088	9.1036	0.035926	-0.028763	0.0442092	-0.435163
-2.4621	9.0916	0.18322	-0.0282307	0.0378178	-0.458079
-2.5699	9.0761	0.32333	-0.0122506	0.0404812	-0.492165
-2.7627	9.1276	0.291	-0.00053264	0.0431445	-0.562467
-2.8166	8.9276	0.24669	-0.0101201	0.0516652	-0.628511
-3.0082	8.7012	0.3377	-0.00479372	0.0580584	-0.665808
-3.1076	8.5276	0.26465	0.00798959	0.0745692	-0.71747
-3.1758	8.3599	0.25867	0.00426105	0.0900154	-0.742498
-3.201	8.1899	0.28022	0	0.112919	-0.769673
-3.1423	8.1504	0.19879	-0.00426105	0.140084	-0.800024
-3.3267	7.8977	0.041913	-0.00639174	0.174707	-0.814947
-3.4094	7.9049	0.16286	-0.00319587	0.183766	-0.882054
-3.6884	8.1456	0.10658	-0.00692442	0.193889	-0.924658
-3.8237	7.8115	-0.080234	-0.0223716	0.198671	-0.983249
-3.8992	7.9085	-0.079037	-0.0474049	0.222111	-0.940104
-4.2081	7.7756	-0.086222	-0.0181095	0.190677	-0.95555
-4.2943	7.445	-0.057481	0.0175772	0.157129	-0.944363
-4.4512	7.1828	0.074247	0.0484695	0.158727	-0.944904
-4.5937	7.4881	0.19759	0.0436769	0.190677	-0.958744
-4.6584	7.3935	0.13532	0.0596554	0.218917	-0.990178
-4.8799	7.3408	0.16885	0.0410135	0.229563	-1.028
-4.9721	7.7241	-0.008383	0.0292954	0.274313	-1.04077
-5.0368	7.548	-0.01437	0.0149138	0.307859	-0.993913
-5.6356	7.2438	0.051494	-0.00372855	0.331839	-0.931587
-5.4871	7.0654	-0.23951	-0.0106528	0.346745	-0.920399
-5.8403	7.2007	-0.23232	-0.0521993	0.296689	-0.888442
-6.0595	6.802	-0.20478	-0.0735045	0.213593	-0.823987
-6.0739	6.6175	-0.17484	-0.100137	0.212529	-0.779778
-6.0439	7.1085	-0.30537	-0.139551	0.184289	-0.741974
-6.0403	6.5792	-0.074247	-0.150737	0.130497	-0.683384
-6.3194	6.3792	0.085024	-0.185354	0.138487	-0.590166
-6.4283	6.6954	0.57481	-0.239162	0.206123	-0.484172
-6.6894	6.1984	-0.063469	-0.283372	0.240751	-0.424516
-6.0942	6.6583	-0.00958	-0.305729	0.374984	-0.381895
-6.8319	6.0224	-0.35806	-0.363796	0.325975	-0.154465
-6.9576	5.8799	-0.45267	-0.357409	0.288154	0.0506006
-6.9576	6.2822	-0.64786	-0.379766	0.280701	0.162988
-6.6307	6.3816	-0.44428	-0.368579	0.202929	0.215723
-6.9924	6.2798	-0.32573	-0.344092	0.1028	0.267925
-6.6439	6.7768	-0.11975	-0.328645	0.174707	0.342486
-6.7481	6.4583	-0.10419	-0.288695	0.169379	0.423975
-6.6391	6.7996	-0.13772	-0.294018	0.0548627	0.354738
-7.1564	6.9696	-0.25028	-0.294018	-0.0213052	0.288695
-6.1804	7.0666	-0.20119	-0.21944	0.126768	0.526252
-6.1313	6.9624	-0.64786	-0.222652	-0.00159792	0.555538
-6.2164	7.1564	-0.42512	-0.223716	-0.0996042	0.557668
-6.0296	6.9636	0.31136	-0.189613	-0.113986	0.528905
-5.432	7.0187	0.46105	-0.142215	-0.110256	0.710541
-5.7254	6.7588	0.24909	-0.116649	-0.142747	0.839975
-5.22	6.8906	0.26346	-0.0974731	-0.0932128	0.787772
-5.5146	7.3624	0.2886	-0.0932128	-0.0990719	0.917746
-4.6548	7.4187	0.27423	-0.0868197	-0.181095	0.89696
-4.7003	7.7899	0.26825	-0.0948098	-0.243945	0.961956
-4.753	7.8462	0.36046	-0.117181	-0.317458	1.00295
-4.2979	8.4162	0.82749	-0.140084	-0.363255	1.05037
-3.7602	8.9587	1.079	-0.132095	-0.464991	1.24212
-3.8956	9.0605	1.2191	-0.117181	-0.532116	1.40457
-3.4309	9.3503	1.2814	-0.126236	-0.479913	1.60111
-3.1064	9.7335	1.4143	-0.131563	-0.487366	1.67569
-2.6777	9.9275	1.6131	-0.120377	-0.477243	1.72575
-2.2226	10.235	1.7448	-0.0745692	-0.49056	1.8483
-2.0071	10.498	1.6753	-0.0149138	-0.506547	1.92929
-1.564	10.684	1.5951	0.0298277	-0.569396	1.9799
-0.98317	10.339	1.5364	0.0671131	-0.617323	1.89787
-0.61313	9.9814	1.4203	0.105996	-0.610935	1.85738
-0.16526	10.196	1.5664	0.134225	-0.483107	1.83975
0.67421	10.235	1.2981	0.207729	-0.421846	1.8675
1.1844	10.361	1.17	0.288154	-0.372314	1.95058
2.0406	10.672	1.152	0.32491	-0.300947	2.27329
2.1448	10.62	1.2179	0.314264	-0.265796	2.86775
2.6537	10.088	1.0418	0.292954	-0.235427	3.02745
3.4561	9.3766	1.1939	0.271643	-0.207729	3.10843
3.9423	8.8713	1.0047	0.26632	-0.173109	3.05904
4.1434	9.2629	0.81671	0.277507	-0.198671	2.88433
4.6093	9.3862	0.87659	0.341962	-0.173109	2.97107
5.2069	8.936	0.74007	0.325975	-0.0937451	3.06585
5.7972	8.9863	0.63948	0.326516	-0.0644498	2.98329
6.5397	8.6833	0.28022	0.279096	-0.0873537	2.97474
6.6068	8.2761	0.26465	0.281242	-0.103332	3.08033
7.154	8.1695	0.39279	0.298277	-0.131029	3.25452
7.8235	6.875	0.33052	0.223716	-0.0974731	3.27581
7.7648	6.1852	0.4359	0.0969408	0.00213052	3.01907
8.4989	6.1026	0.27423	-0.00213052	0.083624	2.80056
8.3995	6.505	0.097	-0.0191742	-0.600289	-0.175772
7.4091	6.4643	0.54248	-0.0213052	-0.576325	-1.738
7.1121	6.9552	0.35806	-0.0138487	-0.536898	-1.89403
5.5685	6.3409	-0.51015	-0.0516652	-0.0767002	-2.1684
5.9481	6.4499	0.80713	-0.0617864	0.0751015	-2.93477
9.6449	7.5145	0.21915	-0.279096	0.239686	-3.24492
6.0104	7.2941	0.26944	-0.240227	-0.0276966	-1.30125
6.3098	7.5552	0.020358	-0.173641	0.0271643	-0.921464
6.2259	7.8678	-0.052691	-0.132095	0.0223716	-0.753686
5.8535	8.4989	0.20597	-0.116115	0.0186419	-0.4064
6.2918	8.5072	0.097	-0.00852227	0.00585907	0.00319587
6.3421	8.5408	0.21077	0.0458079	-0.0255673	0.251938
6.3409	8.3276	0.16885	0.0809606	-0.0026632	0.437833
6.3289	8.4306	0.20478	0.0756356	-0.00319587	0.482566
6.3313	8.2067	0.2419	0.110256	-0.00639174	0.426646
6.2631	7.9336	0.28142	0.128365	0.00159792	0.352068
6.2295	7.8558	0.25268	0.109191	0.0181095	0.269514
6.1469	7.8282	0.17604	0.0873537	0.0681778	0.226369
6.2619	7.7073	0.23232	0.0761679	0.0548627	0.178966
6.2128	7.7899	0.13173	0.0687101	0.0649821	0.129964
6.2583	7.6929	0.11975	0.0607218	0.0639174	0.100137
6.2655	7.8175	0.23472	0.0548627	0.0761679	0.085755
6.1912	7.8306	0.11855	0.0527316	0.0655144	0.0436769
6.3708	7.8761	0.017963	0.0516652	0.0511329	0.00213052
6.4199	7.8426	0.09221	0.0436769	0.0394148	-0.0197083
6.2703	7.7791	0.062271	0.0351544	0.0340898	-0.0298277
6.2966	7.7959	0.091012	0.0207729	0.0234363	-0.0564597
6.305	7.7648	0.20238	0.0122506	0.0154465	-0.0793636
6.3852	7.7312	0.11975	0.00479372	0.0159792	-0.0942775
6.3553	7.6869	0.15328	-0.00106528	0.0207729	-0.0942775
6.4319	7.7217	0.13173	-0.00798959	0.0245009	-0.0953421
6.3445	7.7564	0.085024	-0.0026632	0.0298277	-0.0708412
6.3014	7.6223	0.097	0.00319587	0.0362191	-0.0612541
6.3852	7.6534	0.062271	0.00585907	0.0356867	-0.0484695
6.2451	7.3648	0.056284	0.013316	0.0474049	-0.0394148
6.402	7.7276	0.093407	0.0111855	0.0394148	-0.0537963
6.4894	7.8522	0.11257	0.0175772	0.0245009	-0.055395
6.2966	7.7372	0.015568	0.00905494	0.0298277	-0.0495359
6.3457	7.8115	0.12454	0.0101201	0.0319587	-0.0511329
6.2475	7.8761	0.12095	0.0149138	0.0340898	-0.0479372
6.2595	7.8067	0.069457	0.00745692	0.0298277	-0.0612541
6.4188	7.7492	0.13173	0.00692442	0.0271643	-0.0628511
6.2798	7.7588	0.10658	0.00852227	0.0271643	-0.0601877
6.2954	7.8163	0.088617	0.0101201	0.0271643	-0.0559273
6.3218	7.754	0.069457	0.0117181	0.0276966	-0.0585907
6.3888	7.6977	0.11975	0.0106528	0.0271643	-0.0612541
6.3673	7.76	0.069457	0.0053264	0.0260997	-0.0596554
6.3038	7.7839	0.046704	0.00213052	0.0292954	-0.0596554
6.2882	7.7408	0.10778	0.00692442	0.028763	-0.0580584
6.3026	7.7708	0.067062	0.0101201	0.0314264	-0.053264
6.2559	7.7899	0.10658	0.0111855	0.0335557	-0.0543286
6.202	7.772	0.10059	0.00639174	0.032491	-0.0500683
6.2439	7.657	0.11616	0.0245009	0.0356867	-0.0543286
6.4511	8.045	0.12454	0.0138487	0.0356867	-0.0479372
6.2463	7.7983	0.10299	0.0101201	0.03036	-0.0436769
6.2918	7.7744	0.095802	0.00798959	0.0335557	-0.056992
6.2295	7.833	0.10778	0.00905494	0.0330234	-0.0521993
6.299	7.7696	0.13532	0.00852227	0.032491	-0.0548627
6.2487	7.76	0.031136	0.00692442	0.0282307	-0.0612541
6.2954	7.6714	0.17244	0.00585907	0.0271643	-0.0612541
6.3457	7.7684	0.12454	0.0053264	0.026632	-0.0564597
6.2415	7.8366	0.063469	0.00319587	0.0314264	-0.0500683
6.2331	7.833	0.12454	0.0101201	0.0308923	-0.0500683
6.3589	7.8474	0.083827	0.0106528	0.0319587	-0.0516652
6.3134	7.7875	0.082629	0.0111855	0.0292954	-0.0527316
6.3158	7.7492	0.10059	0.0106528	0.0276966	-0.059123
6.2834	7.7157	0.11496	0.0111855	0.0271643	-0.056992
6.3253	7.7983	0.081432	0.00745692	0.0282307	-0.055395
6.3469	7.7947	0.095802	0.00958744	0.0282307	-0.056992
6.3277	7.7887	0.086222	0.0101201	0.0298277	-0.059123
6.3026	7.845	0.080234	0.00958744	0.0292954	-0.059123
6.2834	7.8127	0.14969	0.0106528	0.0319587	-0.059123
6.2212	7.8235	0.059876	0.00745692	0.0356867	-0.0580584
6.2056	7.8318	0.12095	0.00585907	0.0351544	-0.0612541
6.2307	7.7756	0.083827	0.0053264	0.0340898	-0.0671131
6.2176	7.8007	0.11377	0.00426105	0.0362191	-0.0639174
6.2774	7.8115	0.091012	0.00639174	0.0372855	-0.0623187
6.2547	7.7875	0.09221	0.00745692	0.0399488	-0.055395
6.275	7.8019	0.13532	0.00852227	0.0356867	-0.0537963
6.2978	7.7959	0.091012	0.00852227	0.0367514	-0.0500683
6.2415	7.8031	0.076642	0.00958744	0.0378178	-0.0468726
6.2331	7.827	0.12215	0.0122506	0.0420781	-0.0410135
6.2439	7.8402	0.12215	0.0197083	0.0490036	-0.0383501
6.19	7.8007	0.13772	0.0175772	0.0500683	-0.0394148
6.2044	7.8067	0.094605	0.0122506	0.0495359	-0.0388824
6.1134	7.8318	0.14131	0.0106528	0.0527316	-0.0351544
6.2367	7.7696	0.10778	0.0154465	0.0500683	-0.0394148
6.2439	7.8438	0.08742	0.0111855	0.0495359	-0.0442092
6.1529	7.8558	0.19999	0.0122506	0.0521993	-0.0394148
6.2547	7.772	0.12335	0.00426105	0.0442092	-0.0537963
6.293	7.7935	0.12454	0.0106528	0.0415458	-0.0548627
6.2331	7.7899	0.098197	0.0101201	0.0442092	-0.0628511
6.1661	7.8294	0.194	0.00852227	0.0474049	-0.0793636
6.1194	7.7624	0.11736	-0.00213052	0.0474049	-0.110256
6.1385	7.8414	0.13173	-0.0122506	0.0404812	-0.1534
6.1457	7.8845	0.18202	-0.0245009	0.0319587	-0.20827
6.1481	8.0414	0.16765	-0.0511329	0.0319587	-0.250874
6.2188	7.948	0.22633	-0.0756356	0.0431445	-0.286566
6.1062	7.9731	0.16646	-0.0772326	0.0559273	-0.296689
6.0619	8.1264	0.16047	-0.082027	0.0719058	-0.290283
6.1984	8.2007	-0.00958	-0.0798959	0.0644498	-0.275902
6.1014	8.0534	0.063469	-0.0495359	0.0814947	-0.24288
6.2008	8.2414	0.21196	-0.0250333	0.082027	-0.144878
6.1649	8.4701	0.11736	0.0101201	0.0921464	-0.0798959
6.2367	7.9396	0.39518	0.0511329	0.105996	0.0367514
6.1936	7.9085	0.32812	0.1028	0.141682	0.109724
6.0559	8.1851	0.24669	0.11079	0.180031	0.181636
6.2128	8.1971	0.2443	0.126768	0.225305	0.222111
6.1972	7.857	0.23951	0.137954	0.26899	0.26152
6.1888	7.7612	0.35327	0.152336	0.295083	0.3084
6.2667	7.6941	0.25867	0.152336	0.316393	0.35048
6.4451	7.663	0.34728	0.142747	0.349415	0.408006
6.6906	8.0019	0.36884	0.118246	0.243421	0.105996
6.3649	7.9204	0.35567	0.0868197	0.127301	-0.631181
6.2259	7.9432	0.34369	0.0607218	0.113452	-0.685513
6.3134	7.948	0.37243	0.0463402	0.0798959	-0.71747
6.1469	7.93	0.3401	0.026632	0.0713735	-0.817076
6.1266	7.9863	0.35686	0.00159792	0.0649821	-0.849556
5.6032	8.154	0.1952	-0.0181095	0.0415458	-0.787772
5.8619	8.1456	0.18921	-0.0282307	0.0367514	-0.835175
6.9612	8.4174	0.63469	-0.0458079	0.0207729	-0.841039
6.19	8.4342	0.23472	-0.0548627	0.0292954	-0.627446
6.214	8.3156	0.16885	-0.0692424	0.0468726	-0.869261
4.9973	8.7647	0.21915	-0.0916141	0.0436769	-0.822923
4.7817	8.894	0.49697	-0.126236	0.0804283	-1.18407
4.8296	8.9731	0.52332	-0.143281	0.0932128	-1.49192
4.2596	9.221	0.582	-0.152336	0.0761679	-1.73535
4.1303	9.3216	0.50296	-0.160857	0.0788313	-1.97083
3.7135	9.3874	0.49099	-0.164054	0.0772326	-2.20034
3.3303	9.4078	0.63948	-0.160324	0.0761679	-2.33996
2.9471	9.6904	0.76642	-0.159792	0.084158	-2.34572
2.5639	9.7862	0.74486	-0.129432	0.0969408	-2.21744
2.2502	10.153	0.74606	-0.11505	0.0926787	-2.1684
2.1424	10.156	0.7736	-0.113452	0.0814947	-2.05233
1.9795	10.609	0.73648	-0.143813	0.056992	-1.90677
2.3963	10.557	0.81192	-0.197083	-0.0335557	-1.4818
1.4801	9.5587	0.55326	-0.263126	-0.115583	-0.399488
0.11736	10.632	0.49338	-0.367514	0.0804283	0.0447415
1.2454	10.151	0.80713	-0.374443	0.270578	-1.41628
0.95683	10.32	0.89934	-0.32971	0.274837	-1.79228
1.2454	10.126	0.98197	-0.329169	0.483107	-2.1876
0.88258	9.7275	1.2814	-0.314264	0.559797	-2.25846
0.32094	9.8844	1.0814	-0.257803	0.537963	-2.14553
0.46344	9.7587	1.3796	-0.170978	0.587495	-1.79821
-0.54727	9.9515	1.5975	-0.113986	0.611476	-1.58301
-1.1209	9.4916	1.6215	-0.0170445	0.419717	-1.46742
-2.3088	9.6976	1.6825	0.101201	0.300947	-1.16649
-3.1447	9.9359	1.6322	0.168314	0.281242	-1.00456
-3.6692	10.24	1.6598	0.183766	0.316917	-0.761138
-3.6537	10.011	1.1089	0.179507	0.418652	-0.732916
-4.2369	9.609	0.64786	0.203994	0.40907	-0.73878
-4.5099	9.312	0.43949	0.181636	0.443157	-0.698289
-4.3362	8.5408	0.46105	0.193889	0.288154	-0.787248
-4.541	8.2713	0.291	0.232234	0.0729722	-0.709476
-4.5291	7.9372	0.23591	0.257803	-0.100669	-0.602418
-4.1973	7.8941	0.37363	0.233822	-0.162988	-0.436769
-3.8872	7.9564	0.37123	0.198671	-0.244486	-0.320111
-3.9039	8.0749	0.44189	0.191742	-0.319046	-0.214117
-3.9938	8.0965	0.49937	0.194953	-0.407465	-0.032491
-3.8045	8.0642	0.45865	0.194953	-0.521993	0.0234363
-3.6788	7.9875	0.73408	0.198147	-0.534245	0.0143813
-3.6668	8.3564	0.88497	0.181636	-0.380831	0.172575
-3.6285	8.2965	1.0418	0.210923	-0.403206	0.210923
-3.5231	8.2043	0.90773	0.21944	-0.321717	0.299882
-3.4465	8.2653	0.73768	0.245009	-0.263126	0.271643
-3.5279	8.3803	0.54607	0.271643	-0.211464	0.235951
-3.3615	8.6761	0.42273	0.270055	-0.190154	0.241815
-3.3686	8.706	0.38081	0.232757	-0.143813	0.279637
-3.2968	8.6521	0.51614	0.212529	-0.126236	0.353132
-3.3291	8.4965	0.485	0.205059	-0.0910818	0.436769
-3.0585	8.4569	0.53769	0.209858	-0.0889507	0.472984
-2.8657	8.7887	0.25867	0.198671	-0.0521993	0.541698
-2.8968	9.0737	-0.09221	0.184289	-0.0319587	0.54915
-2.8801	8.9958	-0.063469	0.177378	-0.0825593	0.504941
-2.7232	9.1539	-0.065864	0.148074	-0.105463	0.500142
-2.7555	9.1982	0.11017	0.140084	-0.138487	0.518799
-2.4741	9.2725	0.27783	0.124105	-0.121442	0.479372
-2.3519	9.3575	0.45147	0.103332	-0.100669	0.580043
-2.3687	9.1886	0.25747	0.0788313	-0.0767002	0.610411
-2.2849	9.379	0.46105	0.0708412	-0.132095	0.677519
-1.4825	9.609	0.57601	0.0665808	-0.188548	0.714276
-1.7927	9.6245	0.39878	0.0607218	-0.18216	0.803218
-1.6574	9.6724	0.41554	0.0751015	-0.137422	0.855421
-1.752	9.7778	0.35686	0.0809606	-0.120377	0.992848
-0.97958	9.8557	0.58918	0.082027	-0.132095	0.917746
-0.93287	9.7634	0.63948	0.056992	-0.108127	1.03332
-0.66942	9.6006	0.69816	0.0655144	-0.0740369	1.1553
-0.66583	9.6617	0.33291	0.083624	-0.0713735	1.49086
-0.16526	9.3874	0.11257	0.0900154	-0.0319587	1.44505
0.20358	9.2796	-0.17723	0.0745692	-0.0426105	1.57928
0.48859	9.4042	0.073049	0.0506006	-0.00053264	1.55158
0.7245	9.3551	0.089815	0.0527316	0.028763	1.40511
0.87899	9.379	0.11616	0.0751015	0.0495359	1.42747
1.1029	9.4485	0.029938	0.101201	0.0255673	1.38274
1.3772	9.4042	0.077839	0.138487	0.0308923	1.281
1.3963	8.7839	-0.086222	0.212529	-0.00372855	1.29484
1.8634	9.1335	0.079037	0.129432	0.0202406	1.23945
2.2166	9.0018	0.08742	0.101201	0.0250333	1.21176
2.3843	8.8198	-0.098197	0.0900154	0.00585907	1.23786
2.6741	8.8402	0.031136	0.0735045	0.0159792	1.22081
2.9423	8.833	0.10059	0.0649821	0.0165119	1.2107
3.1184	9.0844	0.089815	0.0442092	0.0122506	1.12919
3.5399	9.2581	0.091012	0.0186419	-0.00372855	1.04503
3.8022	9.2856	0.10419	0.0165119	-0.0362191	0.965673
4.0321	9.2485	0.099395	0.0111855	-0.0372855	0.958221
4.1494	9.1755	0.11017	0.00692442	-0.0202406	0.985919
4.4117	9.009	0.1449	0.0181095	0.00692442	1.03226
4.5674	8.8629	0.037123	0.03036	0.0447415	1.04983
4.735	8.6306	0.080234	0.0468726	0.0958744	1.05996
4.8823	8.3348	0.16286	0.0580584	0.0942775	1.0983
5.0787	8.1372	0.22873	0.0719058	0.1028	1.12174
5.153	8.027	0.26825	0.0932128	0.112387	1.10629
5.3206	7.6738	0.22514	0.0990719	0.139551	1.10842
5.4272	7.5899	0.22514	0.0767002	0.132095	1.06209
5.3122	7.3504	0.28741	0.0708412	0.146477	1.07114
5.5218	7.2929	0.19041	0.0798959	0.122506	1.09617
5.6236	7.3097	0.35447	0.0633834	0.113452	0.95555
5.8751	7.4175	0.25148	0.0447415	0.089483	0.785119
6.1529	7.2786	0.16047	0.0521993	0.055395	0.609347
6.402	7.3145	0.12095	0.0617864	0.0580584	0.516129
6.3229	7.2163	-0.005988	0.0788313	0.0495359	0.580584
6.3337	7.1001	-0.067062	0.089483	0.055395	0.604547
6.6439	7.0666	-0.056284	0.0814947	0.0601877	0.560879
6.5409	7.0546	0.13652	0.0884184	0.0500683	0.524122
6.8223	7.1061	0.1449	0.0788313	0.0537963	0.520928
6.9421	7.0355	0.13053	0.0649821	0.0575243	0.486825
7.0115	7.1313	0.045506	0.053264	0.0671131	0.497489
7.0894	7.0067	-0.037123	0.0537963	0.0575243	0.5092
7.1684	7.0487	-0.022753	0.0394148	0.0314264	0.508676
7.3085	6.9265	-0.037123	0.022904	0.0181095	0.452215
7.4834	6.9337	0.052691	0.0111855	0.00905494	0.42984
7.6127	6.7936	0.082629	0.00639174	0.0186419	0.380307
7.7767	6.7876	0.003593	-0.00106528	0.0298277	0.344615
7.7181	6.7038	-0.023951	-0.00159792	0.0346221	0.335033
7.6833	6.6235	-0.008383	0	0.0319587	0.3036
7.73	6.5481	0.067062	0.00692442	0.0410135	0.288154
7.7923	6.5074	0.020358	0.0207729	0.0633834	0.278031
7.8618	6.4511	0.022753	0.028763	0.0900154	0.249268
7.8378	6.402	0.023951	0.03036	0.0932128	0.215182
7.8785	6.3972	0.017963	0.026632	0.085755	0.186419
7.8258	6.4008	0.00958	0.0202406	0.082027	0.167782
7.9121	6.2978	-0.022753	0.0175772	0.0697765	0.151802
7.8881	6.2703	-0.056284	0.0149138	0.056992	0.120909
7.9504	6.2727	-0.083827	0.0111855	0.0511329	0.0756356
8.0115	6.2643	-0.071852	0.0117181	0.055395	0.0506006
8.0558	6.1972	-0.08742	0.0175772	0.0527316	0.03036
7.9695	6.2535	-0.081432	0.026632	0.0548627	0.0298277
7.9899	6.196	-0.13173	0.0308923	0.0506006	0.0143813
7.9995	6.2655	-0.14969	0.0282307	0.0548627	-0.00159792
7.9803	6.281	-0.067062	0.0250333	0.0474049	-0.0207729
7.9863	6.1912	-0.027543	0.0218376	0.0383501	-0.0330234
8.0115	6.2499	-0.045506	0.0223716	0.0335557	-0.0383501
7.954	6.2774	-0.081432	0.022904	0.0319587	-0.0511329
7.9863	6.2116	-0.057481	0.0245009	0.0330234	-0.0516652
8.0258	6.2307	-0.013173	0.0197083	0.0356867	-0.0713735
8.033	6.2248	-0.021556	0.0186419	0.0367514	-0.078299
7.9085	6.2104	0	0.022904	0.0420781	-0.0708412
7.9588	6.1481	-0.033531	0.0202406	0.0410135	-0.0676455
7.9528	6.1924	-0.007185	0.0127833	0.0383501	-0.0655144
7.9743	6.2212	0.011975	0.0101201	0.0394148	-0.0655144
8.0007	6.2068	0.059876	0.0101201	0.0378178	-0.0607218
8.0055	6.202	0.057481	0.0127833	0.0394148	-0.0580584
8.0773	6.2248	0.053889	0.0154465	0.0410135	-0.0596554
7.9001	6.2152	0.053889	0.0186419	0.0452738	-0.0601877
7.9899	6.1625	0.00958	0.0239686	0.0474049	-0.056992
8.0019	6.1445	0.056284	0.0271643	0.0495359	-0.0495359
8.0294	6.1924	0.077839	0.026632	0.0537963	-0.0383501
8.0067	6.1792	0.065864	0.0255673	0.055395	-0.0351544
7.9648	6.1673	0.080234	0.0250333	0.0543286	-0.0335557
7.9707	6.2044	-0.003593	0.022904	0.0527316	-0.0292954
8.0654	6.22	-0.027543	0.0245009	0.0500683	-0.0239686
8.057	6.1936	0.007185	0.026632	0.0506006	-0.0223716
8.0809	6.2092	0.043111	0.0271643	0.0527316	-0.0245009
8.1121	6.196	0.041913	0.028763	0.0580584	-0.0356867
8.021	6.1828	0.051494	0.0314264	0.0527316	-0.03036
8.0486	6.184	0.065864	0.032491	0.0516652	-0.0415458
8.0115	6.1385	0.058679	0.0330234	0.0537963	-0.0468726
7.9983	6.1325	0.11257	0.0367514	0.0559273	-0.056992
8.0546	6.1122	0.11975	0.0394148	0.0575243	-0.0484695
8.1372	6.1122	0.052691	0.0420781	0.0617864	-0.0404812
8.1396	6.1481	0.067062	0.0452738	0.0633834	-0.0452738
8.1192	6.1194	0.082629	0.0474049	0.0617864	-0.0484695
8.0845	6.1313	0.088617	0.0484695	0.0617864	-0.0506006
8.0917	6.19	0.035926	0.0452738	0.0607218	-0.0596554
8.0689	6.1757	0.075444	0.0420781	0.0596554	-0.0735045
8.0642	6.1397	0.08742	0.0404812	0.0617864	-0.085755
8.0091	6.1577	0.021556	0.0431445	0.0633834	-0.0889507
8.0486	6.1697	0.043111	0.0420781	0.0612541	-0.085755
8.0941	6.1601	0.065864	0.0399488	0.0596554	-0.0878861
8.0522	6.1924	0.051494	0.0362191	0.0596554	-0.0958744
8.0618	6.1769	0.032333	0.0340898	0.0607218	-0.115583
8.0498	6.1505	0.077839	0.0330234	0.059123	-0.122506
8.0606	6.2056	0.034728	0.0292954	0.055395	-0.1289
8.0234	6.2224	0.052691	0.0255673	0.0537963	-0.139019
8.0139	6.2463	0.016765	0.0245009	0.0548627	-0.14914
8.0558	6.2655	0.057481	0.0250333	0.0580584	-0.158727
7.9731	6.3134	0.021556	0.022904	0.059123	-0.185354
7.942	6.4343	0.091012	0.0170445	0.056992	-0.216787
7.9492	6.4774	0.089815	0.00958744	0.0537963	-0.251938
7.9085	6.4774	0.10059	0.00213052	0.0537963	-0.28496
7.8797	6.5648	0.08742	0.0026632	0.055395	-0.316393
7.8714	6.6128	0.14131	0.00798959	0.0537963	-0.355279
7.7756	6.6319	0.16286	0.0106528	0.0548627	-0.389889
7.6247	6.6451	0.11855	0.0143813	0.055395	-0.439963
7.5887	6.8127	0.021556	0.0165119	0.0676455	-0.486825
7.4474	6.8846	0.053889	0.0234363	0.0729722	-0.532116
7.4762	7.0247	0.14849	0.026632	0.0703088	-0.585907
7.4402	7.1265	0.14011	0.0149138	0.0660467	-0.688166
7.3816	7.3097	0.10419	-0.00213052	0.0735045	-0.802153
7.2139	7.3444	0.1916	-0.0053264	0.0793636	-0.859156
7.148	7.4558	0.15328	-0.00106528	0.0852227	-0.863938
6.8726	7.4774	0.097	0.00213052	0.0926787	-0.891636
6.7636	7.6342	0.11377	0.00745692	0.0942775	-0.933716
6.5421	7.6187	0.20238	-0.0175772	0.100137	-0.985378
6.3373	7.5971	0.15688	-0.0197083	0.100137	-1.04345
6.093	7.8187	0.1461	-0.00319587	0.104397	-1.07966
5.9493	8.0606	0.091012	0.0149138	0.120909	-1.12867
5.693	8.1408	0.10778	0.013316	0.117714	-1.29912
5.4128	8.0749	0.085024	0.0026632	0.118778	-1.52601
5.1506	7.9636	-0.01916	-0.0101201	0.105996	-1.63255
4.8033	7.924	-0.002395	-0.0165119	0.101201	-1.63094
4.5087	8.0929	0.003593	0.0213052	0.108127	-1.57928
4.3602	8.4043	0.070654	0.055395	0.103865	-1.45836
4.1063	8.7264	0.12215	0.0537963	0.0708412	-1.52123
3.8273	8.9144	0.22633	0.0170445	0.0255673	-1.68581
3.6034	8.9348	0.065864	-0.0175772	-0.00372855	-1.7551
3.4142	9.1551	-0.020358	-0.0426105	-0.00585907	-1.78652
3.0932	9.2305	-0.16646	-0.0463402	0.0197083	-1.6906
2.8034	9.1288	-0.041913	-0.0276966	0.0213052	-1.53294
2.3903	9.0294	-0.011975	-0.00958744	0.0026632	-1.39712
2.1364	9.0401	0.013173	-0.0170445	-0.0213052	-1.37048
1.9508	9.1204	0.11257	-0.03036	-0.0197083	-1.37261
1.6897	9.3731	0.10778	-0.032491	-0.0117181	-1.39712
1.5831	9.5838	0.08742	-0.0356867	0.00159792	-1.31509
1.3532	9.688	0.14849	-0.0223716	0.0101201	-1.22986
1.0634	9.7096	0.23591	-0.00639174	0.022904	-1.1537
0.79636	9.7036	0.2407	0.00852227	0.022904	-1.07434
0.68499	9.6641	0.21316	0.022904	0.022904	-0.998171
0.40476	9.5096	0.20238	0.022904	0.0154465	-0.924658
0.2443	9.415	0.049099	0.0170445	0.0202406	-0.881513
0.089815	9.4569	0.045506	0.0159792	0.0186419	-0.822923
-0.076642	9.476	0.15209	0.0276966	0.00745692	-0.773931
-0.18921	9.3707	0.23591	0.0468726	0.0111855	-0.78299
-0.40357	9.2689	0.35686	0.0655144	0.0335557	-0.797371
-0.77001	9.2114	0.33052	0.0617864	0.0735045	-0.79203
-0.84186	9.1156	0.3401	0.0601877	0.0862873	-0.837845
-0.84186	9.1383	0.31256	0.0436769	0.0873537	-0.853291
-1.0694	9.1359	0.11017	0.0218376	0.0884184	-0.855421
-1.1293	9.0665	0.080234	0.0122506	0.0990719	-0.871408
-1.2778	8.9695	-0.055086	-0.00745692	0.107593	-0.87619
-1.4239	8.9982	-0.016765	-0.0250333	0.108659	-0.945968
-1.6334	8.9779	0.15089	-0.0271643	0.108127	-0.991242
-1.7927	9.0844	0.22514	-0.0175772	0.117714	-1.02055
-2.0083	8.8629	0.37842	-0.0149138	0.138487	-1.06954
-2.316	8.7312	0.35686	-0.00905494	0.138487	-1.09085
-2.5843	8.6066	0.18681	-0.0026632	0.144346	-1.10043
-2.6441	8.6294	0.28022	-0.0181095	0.15926	-1.10097
-2.6777	8.5719	0.32453	-0.0431445	0.170978	-1.06634
-2.9268	8.5839	0.16646	-0.0639174	0.205059	-1.08872
-3.1076	8.7084	-0.12933	-0.0537963	0.228499	-1.13932
-3.2297	8.6725	-0.20358	-0.0575243	0.255673	-1.14996
-3.4956	8.6414	-0.00479	-0.0484695	0.239162	-1.16009
-3.9207	8.6246	0.10419	-0.0340898	0.221046	-1.11375
-3.9303	8.4114	0.25747	-0.0260997	0.231692	-1.06528
-4.0464	8.0905	0.22035	-0.03036	0.255673	-0.967279
-4.3075	7.9851	-0.010778	-0.0612541	0.28763	-0.883119
-4.3255	7.9612	-0.085024	-0.089483	0.265255	-0.833587
-4.4776	8.033	0.14131	-0.085755	0.192283	-0.683907
-4.7626	7.9025	0.11377	-0.0916141	0.213052	-0.662073
-4.6356	8.1624	0.28741	-0.104931	0.222111	-0.606153
-4.6835	8.1001	0.4359	-0.0916141	0.198671	-0.427169
-5.1673	7.9432	0.23711	-0.0990719	0.233822	-0.331298
-5.1853	8.1887	0.020358	-0.115583	0.225846	-0.275378
-5.1625	7.9468	-0.050296	-0.112387	0.223716	-0.316393
-5.0188	8.0701	-0.071852	-0.116649	0.185895	-0.230628
-5.1901	8.2282	0.15807	-0.107593	0.119845	-0.172042
-5.4559	8.2677	0.11137	-0.131029	0.127833	-0.209858
-5.0715	8.3528	0.26705	-0.161391	0.160324	-0.190154
-5.0931	8.1923	0.21556	-0.176837	0.156596	-0.122506
-5.8583	8.0977	-0.017963	-0.20347	0.214658	-0.022904
-5.7529	7.9743	0	-0.202929	0.259391	-0.0340898
-5.2607	8.1516	-0.10059	-0.24288	0.289219	-0.208794
-5.2943	7.9384	0.077839	-0.270578	0.207205	-0.270578
-5.4643	8.1935	0.10538	-0.209335	0.20347	-0.302535
-5.4296	7.9204	0.003593	-0.174707	0.211988	-0.183766
-5.4356	8.0043	0.00958	-0.180572	0.183225	-0.0846904
-5.1781	7.7085	0.089815	-0.177901	0.169379	-0.0697765
-5.3398	7.4163	0.11017	-0.183766	0.139019	-0.00053264
-5.0739	7.2091	0.30058	-0.192283	0.142747	-0.0388824
-4.3818	6.8642	0.5329	-0.197606	0.169379	-0.0921464
-5.1206	6.7445	0.39279	-0.180031	0.105463	0.0585907
-4.9805	6.7217	0.40476	-0.172042	0.0969408	0.0921464
-4.771	6.481	0.24549	-0.144346	0.11079	0.232234
-4.9961	6.8523	0.18202	-0.149672	0.0601877	0.449544
-4.7602	6.9253	0.19879	-0.156064	-0.00585907	0.52784
-4.6919	7.1576	0.35567	-0.177901	-0.022904	0.51187
-4.553	7.5217	0.26346	-0.207205	-0.0213052	0.635439
-4.5494	7.6522	0.19759	-0.206664	-0.13316	0.757421
-4.4979	7.7288	0.17963	-0.194412	-0.244486	0.85755
-4.3099	7.9612	0.41075	-0.200277	-0.183225	0.816535
-4.0033	8.1085	0.74486	-0.21944	-0.20347	0.850621
-3.7159	8.3001	0.77241	-0.235951	-0.197606	0.948639
-3.5183	8.5947	1.0718	-0.215182	-0.267384	1.05463
-3.3519	8.7863	1.2311	-0.193348	-0.335033	1.21176
-3.3363	8.9731	1.3077	-0.167782	-0.382437	1.32202
-3.0274	9.4569	1.4107	-0.144346	-0.378702	1.49725
-2.8872	10.136	1.5316	-0.114518	-0.420258	1.65065
-2.7543	10.924	1.6394	-0.0884184	-0.465532	1.70445
-2.3998	11.387	1.6514	-0.0564597	-0.567267	1.67676
-1.625	11.438	1.6215	-0.0436769	-0.590166	1.53826
-1.1089	11.048	1.643	-0.056992	-0.540633	1.387
-0.7257	10.665	1.7963	-0.0479372	-0.507071	1.30976
-0.26585	10.096	1.7592	-0.0149138	-0.476719	1.25597
0.071852	9.6712	1.5759	0.0149138	-0.445286	1.29591
0.41554	9.3252	1.5029	0.0458079	-0.400553	1.22135
0.63709	9.2353	1.5017	0.056992	-0.367514	1.21602
0.88617	9.4054	1.5185	0.0745692	-0.420781	1.17607
1.2502	9.573	1.57	0.11079	-0.441027	1.17501
1.8059	9.6533	1.346	0.126236	-0.421846	1.27994
2.0107	9.8401	1.2682	0.147009	-0.299882	1.33373
2.5675	10.108	1.2131	0.20347	-0.216787	1.49618
3.1567	10.889	1.2047	0.237557	-0.0873537	1.78966
3.4764	10.317	1.3077	0.293477	-0.0639174	2.1588
3.5638	9.8437	1.0921	0.248744	-0.0761679	2.10015
3.5219	9.4329	0.9664	0.206123	-0.0671131	2.17259
3.8297	9.3539	1.0059	0.223716	-0.0830916	2.07205
4.1566	9.1922	0.82629	0.267925	-0.0937451	2.05443
4.6787	9.0473	0.71013	0.245009	-0.0974731	2.02563
4.9254	8.8461	0.64786	0.234886	-0.115583	1.92649
5.1889	8.7072	0.58679	0.213593	-0.118778	1.88653
5.3925	8.433	0.45386	0.248744	-0.144346	1.85092
5.6895	8.342	0.59876	0.275378	-0.159792	1.89403
6.1481	8.0318	0.7736	0.305729	-0.174173	1.90468
6.3194	8.1097	0.6766	0.297212	-0.196542	1.91061
6.6092	7.6714	1.0921	0.299341	-0.187483	1.9052
7.087	7.3468	0.21556	0.306794	-0.209335	1.86646
7.3959	7.2151	0.53051	0.252479	-0.108659	1.87483
7.657	6.8642	0.30657	0.158195	-0.0660467	1.96978
8.118	6.5074	0.50775	0.0889507	-0.0372855	2.00277
8.3025	6.2511	0.36285	-0.0111855	-0.032491	2.05338
2.219	5.3218	-2.3867	-0.0697765	-0.0260997	2.06874
7.6091	5.9457	0.26585	-0.124637	-0.691901	-1.33853
7.9923	6.4343	0.17843	-0.134225	-0.545956	-1.54306
7.4534	6.6247	0.031136	-0.16352	-0.466055	-1.72735
6.6798	6.6798	0.069457	-0.131029	-0.218917	-1.94901
3.377	6.0367	0.71373	-0.0719058	-0.00852227	-2.59984
11.941	7.7887	0.027543	-0.182701	0.152868	-3.4191
6.1086	7.8618	0.18442	-0.20827	-0.0527316	-1.41682
6.0751	8.1156	0.17364	-0.146477	0.0308923	-0.961956
7.3385	7.2738	0.14131	-0.102268	0.0351544	-0.923593
6.9014	7.7744	0.079037	-0.0506006	0.0181095	-0.51667
6.1685	8.5204	0.056284	0.00798959	0	-0.177378
6.0822	7.9911	0.30657	0.0873537	0.0250333	0.0452738
6.2499	8.4605	-0.021556	0.101733	-0.0356867	0.20347
6.3517	8.7096	-0.005988	0.116115	-0.0101201	0.290824
6.2188	8.5084	0.19999	0.139551	0.0202406	0.308923
6.275	8.1863	0.056284	0.118246	0.0106528	0.272184
6.1804	7.9995	0.050296	0.105463	0.0186419	0.248203
6.2727	7.9564	0.01916	0.0974731	0.0319587	0.176837
6.2439	7.8594	0.073049	0.0900154	0.0601877	0.13316
6.1924	7.7803	0.057481	0.085755	0.082027	0.0916141
6.1517	7.6833	0.044309	0.0767002	0.078299	0.0703088
6.1804	7.9013	0.068259	0.059123	0.0676455	0.056992
6.275	7.863	-0.027543	0.0479372	0.0537963	0.0282307
6.2307	7.7995	0.062271	0.0388824	0.0484695	0.00106528
6.2715	7.7456	-0.032333	0.0314264	0.0436769	-0.0111855
6.3289	7.8917	-0.007185	0.0298277	0.03036	-0.0197083
6.317	7.742	-0.008383	0.0319587	0.0175772	-0.0362191
6.3421	7.6306	0.070654	0.0282307	0.0127833	-0.0330234
6.4188	7.8019	0.059876	0.022904	0.0175772	-0.0282307
6.3481	7.7217	-0.002395	0.0255673	0.022904	-0.0330234
6.3996	7.6666	0.005988	0.0207729	0.0245009	-0.0346221
6.3265	7.6019	0.031136	0.0159792	0.0298277	-0.0282307
6.4044	7.6869	0.063469	0.00639174	0.0282307	-0.0356867
6.4068	7.6103	0.021556	0.0154465	0.0276966	-0.0346221
6.4643	8.0546	0.020358	0.0223716	0.022904	-0.0292954
6.469	7.675	0.055086	0.0191742	0.0378178	-0.0117181
6.4056	7.651	0.021556	0.0127833	0.053264	0.0053264
6.3948	7.7552	-0.00958	0.0154465	0.0495359	0.0143813
6.2631	7.7097	-0.010778	0.0175772	0.059123	-0.00213052
6.4199	7.7995	0.008383	0.03036	0.0516652	-0.0197083
6.3337	7.8402	0.055086	0.0314264	0.0484695	-0.0282307
6.3433	7.7875	-0.01437	0.0197083	0.0452738	-0.0436769
6.3481	7.7408	0.005988	0.00958744	0.0394148	-0.055395
6.3373	7.7109	-0.020358	0.00213052	0.0314264	-0.0585907
6.4271	7.7827	0.008383	0.00106528	0.0282307	-0.0564597
6.3972	7.6857	-0.00479	0.00426105	0.03036	-0.055395
6.3218	7.766	-0.062271	0.00745692	0.0346221	-0.0442092
6.4367	7.7241	-0.007185	0.0106528	0.0378178	-0.0388824
6.4223	7.7863	-0.044309	0.00745692	0.0383501	-0.0319587
6.3385	7.7576	-0.026346	0.0175772	0.0394148	-0.0367514
6.4247	7.7612	0.015568	0.0154465	0.0404812	-0.032491
6.3756	7.7516	0.022753	0.0138487	0.0431445	-0.0319587
6.3457	7.6594	0.005988	0.0106528	0.0447415	-0.0362191
6.4104	7.6929	0.015568	0.0154465	0.0404812	-0.0404812
6.3529	7.6786	-0.010778	0.0159792	0.0426105	-0.0436769
6.3888	7.6546	-0.022753	0.0154465	0.0426105	-0.0404812
6.3768	7.7157	-0.051494	0.0138487	0.0426105	-0.0388824
6.3744	7.7169	-0.051494	0.0122506	0.0388824	-0.0388824
6.4128	7.7288	0.01437	0.0122506	0.0388824	-0.0436769
6.4271	7.6893	0.015568	0.013316	0.0404812	-0.0452738
6.4247	7.7863	-0.065864	0.0106528	0.0394148	-0.0447415
6.39	7.7217	-0.029938	0.00905494	0.0410135	-0.0458079
6.4343	7.6031	0.23711	0.00639174	0.0452738	-0.0410135
6.4331	7.766	-0.093407	0.00798959	0.0521993	-0.0298277
6.3852	7.7049	-0.003593	0.0122506	0.0426105	-0.0410135
6.39	7.6295	0.029938	0.0106528	0.0426105	-0.0447415
6.3984	7.7732	-0.011975	0.0122506	0.0431445	-0.0367514
6.3697	7.675	0.064667	0.013316	0.0458079	-0.0394148
6.4906	7.6462	0.017963	0.0111855	0.0442092	-0.0351544
6.3768	7.6378	-0.003593	0.0122506	0.0479372	-0.032491
6.4643	7.6678	0.020358	0.013316	0.0468726	-0.0330234
6.3876	7.6462	0.062271	0.0101201	0.0500683	-0.0298277
6.396	7.7253	0.047901	0.0111855	0.0468726	-0.0298277
6.396	7.6031	0.049099	0.0111855	0.0458079	-0.0367514
6.4211	7.6905	-0.020358	0.013316	0.0463402	-0.0314264
6.4092	7.6941	-0.003593	0.013316	0.0447415	-0.0340898
6.4295	7.7025	0.059876	0.0111855	0.0420781	-0.0362191
6.4283	7.6953	0.016765	0.0122506	0.0404812	-0.0351544
6.4595	7.6594	0.091012	0.0101201	0.0436769	-0.0346221
6.4786	7.7157	0.003593	0.0111855	0.0479372	-0.0292954
6.5002	7.7133	-0.005988	0.0127833	0.0436769	-0.032491
6.4152	7.7839	0.046704	0.0106528	0.0479372	-0.0276966
6.475	7.6594	0.026346	0.013316	0.0415458	-0.0308923
6.3924	7.6726	-0.041913	0.0127833	0.0415458	-0.0351544
6.3816	7.7564	0.069457	0.0101201	0.0410135	-0.0356867
6.4451	7.6127	0.050296	0.00692442	0.0383501	-0.0447415
6.396	7.7229	0.025148	0.0101201	0.0383501	-0.0410135
6.4307	7.6678	0.025148	0.00958744	0.0388824	-0.0410135
6.4247	7.6306	0.064667	0.00798959	0.0394148	-0.0442092
6.3349	7.6223	0.052691	0.00905494	0.0394148	-0.0479372
6.4104	7.7384	0.039518	0.0053264	0.0330234	-0.059123
6.4247	7.5804	0.067062	0.00106528	0.028763	-0.0745692
6.3744	7.651	0.059876	-0.00479372	0.0207729	-0.0980055
6.3122	7.7815	0.064667	-0.0165119	0.0154465	-0.126768
6.2906	7.736	0.062271	-0.032491	0.00372855	-0.156596
6.4044	7.7827	0.15448	-0.0468726	-0.0159792	-0.202929
6.293	7.7205	0.15927	-0.0623187	-0.00852227	-0.248203
6.4379	7.7744	0.12814	-0.0601877	-0.00585907	-0.3084
6.3301	7.5911	0.088617	-0.0745692	0.0175772	-0.31107
6.196	8.0749	0.12814	-0.0814947	0.0399488	-0.278031
6.3589	8.0282	0.00958	-0.0724399	0.0436769	-0.251938
6.2176	8.2294	0.035926	-0.0676455	0.0537963	-0.192283
6.2367	8.1516	0.18681	-0.053264	0.0356867	-0.1534
6.2355	8.1743	0.13412	-0.0431445	0.0239686	-0.142747
6.2008	8.5072	0.10059	-0.0314264	0.0159792	-0.162988
6.0631	8.1552	0.10059	-0.0218376	0.0239686	-0.169379
6.1565	7.7971	0.15328	-0.00798959	0.0330234	-0.166716
6.1385	8.1851	0.16646	-0.0111855	0.0511329	-0.117714
6.0834	7.8654	0.22035	0.0170445	0.0655144	-0.116115
6.117	8.2402	0.12574	0.0276966	0.0804283	-0.0868197
6.0619	7.9588	0.21915	0.0474049	0.10706	-0.0537963
6.2176	7.8282	0.13772	0.0623187	0.139551	0.00692442
6.2559	8.0258	0.16885	0.0639174	0.199735	0.0926787
6.3685	7.9336	0.35447	0.0655144	0.241815	0.193348
6.5385	7.8438	0.062271	0.0729722	0.334492	0.340357
7.0043	7.6905	0.31974	0.0980055	0.363255	0.452215
7.1947	7.9348	0.31495	0.0980055	0.286566	0.271119
6.3086	7.6175	0.20837	0.0703088	0.134759	-0.833587
6.0092	7.7456	0.24669	0.0490036	0.155532	-0.751556
6.1769	7.7456	0.23232	0.0367514	0.135291	-0.850621
5.8332	8.1264	0.27543	0.0234363	0.168314	-0.786184
5.9541	8.3037	0.21316	-0.00905494	0.199735	-0.898565
5.9876	8.4474	0.23352	-0.0394148	0.199212	-1.03332
5.3039	8.9419	0.34968	-0.0767002	0.194412	-1.15103
5.2356	8.9288	0.35207	-0.10706	0.158727	-1.49566
4.9338	8.8893	0.40357	-0.126236	0.140618	-1.71351
4.5566	8.815	0.35806	-0.147541	0.143281	-1.90904
4.3566	8.9192	0.56883	-0.162988	0.148606	-2.1012
4.0261	9.1048	0.68618	-0.143813	0.16352	-2.27486
3.7279	9.5323	0.59517	-0.132095	0.168847	-2.32181
3.5267	9.8018	0.70295	-0.134759	0.168847	-2.32862
2.5891	9.8161	0.7257	-0.136888	0.152336	-2.19388
2.34	9.9263	0.66822	-0.118778	0.181095	-2.08741
2.0538	10.096	0.75325	-0.1028	0.173109	-1.88286
1.8933	10.19	0.55086	-0.0985378	0.119845	-1.67196
1.6897	10.228	0.68139	-0.113986	0.0644498	-1.30922
2.2274	9.4329	1.0179	-0.10706	-0.00905494	-0.471379
0.48141	10.213	1.1017	-0.120377	0.0117181	0.271643
1.6885	10.149	0.95084	-0.125704	0.246615	-0.645021
0.99036	9.9718	1.0478	-0.105463	0.28763	-1.07807
1.3197	9.8125	0.90054	-0.0942775	0.344092	-1.44292
1.0538	9.3922	0.86701	-0.0937451	0.408006	-1.84673
0.45147	9.6126	1.3257	-0.100669	0.483631	-1.9888
0.40956	9.7694	1.5053	-0.082027	0.479913	-1.84289
-0.031136	9.9886	1.722	-0.0655144	0.539569	-1.88338
-0.75205	9.4497	1.2837	-0.0884184	0.659403	-1.7199
-1.0131	9.6533	1.2358	-0.0793636	0.788836	-1.47967
-1.4478	9.6006	0.8251	-0.0165119	0.647692	-1.42215
-2.431	9.6928	0.7269	0.0974731	0.423452	-1.16541
-2.5891	9.9359	0.7257	0.172575	0.349415	-1.00616
-3.0429	10.15	0.68978	0.221587	0.253003	-0.912406
-3.2848	10.236	0.42393	0.20827	0.370184	-0.949703
-3.3818	9.7551	0.37243	0.18216	0.403206	-1.00404
-4.0872	8.9611	-0.055086	0.176837	0.374443	-1.1276
-4.056	8.3971	-0.12694	0.187483	0.402141	-1.09404
-4.3303	8.257	-0.16167	0.2008	0.292412	-0.943839
-4.3458	8.2546	-0.046704	0.181095	0.140618	-0.723858
-4.5159	8.0522	-0.076642	0.166716	0.0681778	-0.613064
-4.5183	7.9755	-0.065864	0.169913	0.0330234	-0.487366
-4.2321	8.0618	-0.1916	0.136356	-0.00745692	-0.32704
-4.25	8.0773	-0.16646	0.106528	-0.0559273	-0.26899
-4.2237	7.8953	0.1473	0.082027	-0.127301	-0.256738
-4.1913	7.9013	0.16286	0.0905494	-0.199212	-0.204535
-4.0943	8.148	0.085024	0.0974731	-0.207205	-0.12517
-3.9303	8.2989	0.13173	0.100137	-0.212529	-0.109191
-4.0656	8.2091	0.094605	0.100669	-0.202406	-0.103332
-3.9351	8.1612	0.14849	0.0814947	-0.168314	-0.106528
-4.2476	8.0378	0.32812	0.0527316	-0.178442	-0.132628
-4.3494	8.1097	0.52212	0.0506006	-0.219981	-0.0601877
-4.1758	8.1492	0.6778	0.0692424	-0.342486	0.0335557
-4.1638	8.3204	0.55805	0.0868197	-0.450609	0.1534
-3.9075	8.5719	0.55685	0.0862873	-0.364861	0.292412
-3.8189	8.3108	0.47422	0.0649821	-0.291889	0.283895
-3.7303	8.2426	0.49099	0.0484695	-0.263649	0.288695
-3.4489	8.4522	0.46823	0.0346221	-0.259391	0.32491
-3.4405	8.5743	0.44548	0.0298277	-0.278031	0.354738
-3.4633	8.5959	0.54847	0.0372855	-0.283372	0.428775
-3.5447	8.6114	0.73289	0.0798959	-0.3084	0.469249
-3.5351	8.7336	0.74247	0.10706	-0.302012	0.454344
-3.3207	8.7515	0.71732	0.0852227	-0.206664	0.461273
-3.3615	8.6018	0.82749	0.056992	-0.1534	0.438357
-3.1136	8.5815	0.55326	0.0426105	-0.104397	0.483631
-2.9663	8.8006	0.58439	0.0362191	-0.0585907	0.457538
-2.928	8.9036	0.37004	0.0308923	-0.0452738	0.456473
-2.8765	9.1503	0.48141	0.0367514	-0.0506006	0.439963
-2.8022	9.2629	0.49338	0.0537963	-0.100669	0.402141
-2.7507	9.2186	0.54248	0.0676455	-0.120909	0.395212
-2.6765	9.0689	0.61673	0.0745692	-0.152868	0.394689
-2.3232	9.027	0.47781	0.0942775	-0.153933	0.443698
-2.4346	8.8821	0.51614	0.0958744	-0.132095	0.473525
-2.3268	9.191	0.69217	0.0926787	-0.089483	0.439422
-2.2645	9.4868	0.48739	0.0660467	-0.089483	0.483631
-2.31	9.8377	0.42393	0.0788313	-0.110256	0.523058
-1.8789	9.8125	0.3892	0.0809606	-0.104931	0.478307
-1.9137	9.6245	0.42393	0.0905494	-0.0926787	0.499077
-1.746	9.5659	0.51733	0.0921464	-0.0687101	0.596554
-1.5783	9.4617	0.6275	0.0889507	-0.106528	0.674325
-1.2837	9.5479	0.58799	0.0862873	-0.0793636	0.779778
-1.2382	9.3072	0.25507	0.101733	-0.114518	0.798959
-0.94844	9.2449	0.32932	0.0990719	-0.0889507	0.87619
-1.0874	9.2341	0.36165	0.101733	-0.103332	1.02533
-0.65026	9.3096	0.42393	0.118246	-0.126236	1.06315
-0.20358	9.4186	0.58918	0.126768	-0.082027	1.08605
-0.19759	9.6293	0.41435	0.121442	-0.0537963	1.25276
-0.008383	9.6413	0.41195	0.11505	-0.0633834	1.1734
0.32693	9.6916	0.32932	0.106528	-0.0335557	1.1489
0.55446	9.4856	0.17125	0.1028	0.00053264	1.25756
0.7281	9.5814	0.15209	0.119845	-0.0340898	1.26714
1.1915	9.5191	0.20957	0.140618	-0.0729722	1.34811
1.3927	9.5946	0.085024	0.142747	-0.0490036	1.43066
1.5412	9.6317	0.17843	0.147009	-0.0585907	1.41096
1.7101	9.4665	0.097	0.155532	-0.0628511	1.41469
2.0358	9.3539	0.033531	0.155532	-0.0548627	1.47754
2.304	8.8198	-0.082629	0.199735	-0.084158	1.47381
2.7423	9.0186	-0.045506	0.147541	-0.0426105	1.44559
2.9327	8.9252	0.088617	0.084158	-0.0175772	1.21974
3.0884	8.8533	0.049099	0.0729722	-0.0111855	1.14677
3.3698	8.8449	0.040716	0.0639174	-0.0442092	1.12335
3.4082	9.0557	0.029938	0.0335557	-0.0452738	1.12654
3.662	9.0785	0.09221	0.0213052	-0.0500683	1.13825
3.959	9.0174	0.12335	0.0223716	-0.083624	1.14624
4.177	9.0581	0.039518	0.0335557	-0.082027	1.16808
4.4847	8.9156	-0.055086	0.0314264	-0.0692424	1.10204
4.6261	8.8354	-0.003593	0.0255673	-0.0671131	1.0754
4.9853	8.8174	0.097	0.032491	-0.03036	1.04451
5.1518	8.6078	0.11137	0.0442092	0.00213052	1.01733
5.3182	8.4066	0.25028	0.056992	0.0617864	1.00988
5.3446	8.1719	0.17244	0.084158	0.0596554	1.0786
5.4104	7.8007	0.1461	0.085755	0.083624	1.1537
5.7529	7.6678	0.071852	0.0948098	0.0394148	1.19684
5.5841	7.4319	0.01437	0.0980055	0.0213052	1.15902
5.9493	7.0307	0.059876	0.103865	0.0447415	0.94171
5.8882	7.263	0.007185	0.0852227	0.0617864	0.994436
6.123	7.0403	0.068259	0.084158	0.0681778	0.950227
6.178	7.0415	0.027543	0.0788313	0.0809606	0.889507
6.4092	6.8702	0.035926	0.0862873	0.0884184	0.79203
6.6702	6.8367	0.055086	0.0825593	0.0809606	0.777649
6.6511	6.7852	-0.098197	0.0575243	0.0905494	0.79683
6.9097	6.6379	-0.076642	0.0426105	0.0921464	0.717994
7.1864	6.7133	-0.046704	0.0197083	0.0937451	0.696701
7.4007	6.7577	-0.16286	0.0138487	0.0916141	0.655685
7.4845	6.76	-0.11377	0.00639174	0.0735045	0.633834
7.4977	6.6487	-0.071852	0.0255673	0.0596554	0.625858
7.6774	6.5265	-0.01437	0.03036	0.0809606	0.643433
7.8498	6.4475	0.11855	0.0138487	0.0756356	0.622123
7.9516	6.3577	0.21436	0	0.0724399	0.598159
7.9983	6.3649	0.12574	-0.0053264	0.0708412	0.575243
8.2881	6.3469	0.058679	-0.00213052	0.0980055	0.575784
8.16	6.3313	0.1473	0.0127833	0.106528	0.567267
8.1947	6.1924	0.14131	0.0250333	0.0985378	0.535834
8.2857	6.0739	0.13652	0.0207729	0.1028	0.468185
8.324	6.0044	0.086222	0.00958744	0.0974731	0.381895
8.3827	5.9589	0.044309	0.0026632	0.0809606	0.297753
8.4234	5.8954	-0.003593	0.00319587	0.0681778	0.22904
8.3959	5.8272	-0.023951	0.00692442	0.056992	0.168314
8.4845	5.7541	0.011975	0.00852227	0.0612541	0.109724
8.4318	5.7302	0.051494	0.0122506	0.0676455	0.059123
8.4126	5.693	-0.007185	0.0170445	0.0745692	0.0420781
8.5647	5.7254	-0.01437	0.0181095	0.0777649	0.0239686
8.548	5.7122	-0.037123	0.0165119	0.0767002	0.0026632
8.4785	5.6883	-0.017963	0.0159792	0.0671131	-0.00106528
8.5539	5.6511	-0.016765	0.028763	0.0649821	0.0170445
8.4929	5.6272	-0.031136	0.0378178	0.0596554	0.00905494
8.4893	5.6775	-0.065864	0.0394148	0.059123	-0.0106528
8.4701	5.6871	0.058679	0.0436769	0.0644498	-0.022904
8.4545	5.7026	-0.022753	0.0511329	0.0649821	-0.0479372
8.3791	5.6571	0.01437	0.0607218	0.0660467	-0.0697765
8.2761	5.7062	-0.052691	0.0649821	0.0655144	-0.1028
8.2845	5.6739	-0.075444	0.0639174	0.0633834	-0.1289
8.3132	5.711	-0.076642	0.0612541	0.0623187	-0.144346
8.3587	5.7517	0.013173	0.0601877	0.0628511	-0.147009
8.4114	5.7577	0.032333	0.0649821	0.0633834	-0.1534
8.3707	5.7002	-0.011975	0.0708412	0.0628511	-0.149672
8.3659	5.7146	-0.020358	0.0719058	0.0575243	-0.140084
8.312	5.6775	-0.063469	0.0697765	0.0628511	-0.140618
8.3767	5.626	0	0.0692424	0.0633834	-0.131563
8.4054	5.6511	-0.037123	0.0692424	0.0596554	-0.116649
8.3001	5.6619	-0.040716	0.0665808	0.0612541	-0.109191
8.3312	5.6978	-0.064667	0.0612541	0.0633834	-0.102268
8.3791	5.6919	-0.041913	0.0559273	0.0671131	-0.0878861
8.4617	5.7338	-0.10059	0.0511329	0.0655144	-0.0740369
8.3875	5.7062	-0.13053	0.0484695	0.0617864	-0.0607218
8.439	5.711	-0.016765	0.0420781	0.0580584	-0.0442092
8.4234	5.7074	-0.043111	0.0319587	0.0500683	-0.0431445
8.3887	5.7865	-0.050296	0.0250333	0.0484695	-0.0426105
8.4007	5.7074	-0.011975	0.0250333	0.0490036	-0.0500683
8.342	5.6942	-0.011975	0.0213052	0.0468726	-0.0500683
8.3959	5.7493	-0.020358	0.0202406	0.0442092	-0.0548627
8.4294	5.6871	0.041913	0.0181095	0.0468726	-0.0511329
8.4234	5.7613	0.057481	0.0149138	0.0463402	-0.0500683
8.4031	5.7685	0.069457	0.0165119	0.0468726	-0.0458079
8.4174	5.7757	0.064667	0.0138487	0.0463402	-0.0500683
8.4186	5.7386	0.041913	0.0127833	0.0442092	-0.0543286
8.4282	5.8044	0.056284	0.013316	0.0426105	-0.0639174
8.4641	5.7445	0.051494	0.0127833	0.0399488	-0.0745692
8.3468	5.7529	0.034728	0.0117181	0.0394148	-0.0868197
8.2941	5.6883	0.093407	0.0127833	0.0394148	-0.0953421
8.3887	5.7613	0.098197	0.0159792	0.0420781	-0.0974731
8.3468	5.7601	0.10898	0.0202406	0.0447415	-0.0948098
8.3384	5.7793	0.073049	0.0213052	0.0468726	-0.0964085
8.3216	5.79	0.10299	0.0223716	0.0447415	-0.0932128
8.3767	5.7781	0.091012	0.0207729	0.0367514	-0.0964085
8.3492	5.802	0.086222	0.0223716	0.0404812	-0.0846904
8.3025	5.7374	0.085024	0.0260997	0.0431445	-0.0777649
8.3971	5.8511	0.10059	0.0276966	0.0426105	-0.0639174
8.318	5.7781	0.038321	0.0282307	0.0399488	-0.0628511
8.3085	5.8068	0.00958	0.0314264	0.0388824	-0.0623187
8.3049	5.8272	0.010778	0.032491	0.0394148	-0.0644498
8.2713	5.8631	0.00958	0.0282307	0.0383501	-0.0692424
8.2833	5.8427	0.041913	0.0234363	0.0340898	-0.0745692
8.2821	5.9098	0.055086	0.0213052	0.028763	-0.0793636
8.3025	5.905	0.093407	0.0223716	0.0239686	-0.084158
8.2438	5.9757	0.051494	0.0239686	0.0213052	-0.0958744
8.3073	5.9924	0.035926	0.0245009	0.0218376	-0.116115
8.2186	6.1218	-0.01916	0.0260997	0.0191742	-0.159792
8.2953	6.1972	0.00479	0.0218376	0.0149138	-0.220505
8.2366	6.2918	0.052691	0.0175772	0.0127833	-0.298277
8.1767	6.3768	-0.008383	0.0202406	0.0111855	-0.396818
8.1456	6.4834	0.044309	0.0213052	0.00905494	-0.497489
8.0737	6.5157	-0.035926	0.026632	0.0106528	-0.601353
7.9684	6.7816	-0.093407	0.0298277	0.0234363	-0.714276
7.8666	6.8594	-0.055086	0.0181095	0.028763	-0.812817
7.7025	6.984	-0.035926	-0.00585907	0.0314264	-0.886313
7.548	6.8271	0.093407	-0.0175772	0.0388824	-0.940645
7.4127	7.0139	0.034728	-0.0106528	0.0495359	-0.980596
7.1804	7.2211	0.068259	0.00106528	0.0772326	-1.0477
7.166	7.3456	0.13173	0	0.0958744	-1.1553
7.0163	7.4798	0.022753	-0.0122506	0.100669	-1.27514
6.8487	7.4438	-0.001198	-0.028763	0.116649	-1.34172
6.487	7.5001	-0.040716	-0.0372855	0.133692	-1.37368
6.317	7.6486	-0.19041	-0.0340898	0.136888	-1.32467
6.002	7.8258	-0.2886	-0.0319587	0.154999	-1.25917
5.8643	7.948	-0.16885	-0.0506006	0.137954	-1.23892
5.7541	8.033	0.001198	-0.0793636	0.0814947	-1.22081
5.4559	8.0665	-0.047901	-0.0846904	0.0388824	-1.18778
5.1446	8.2138	0.11855	-0.0809606	0.0399488	-1.22667
5.0224	8.342	0.12095	-0.0788313	0.0394148	-1.28207
4.7566	8.1983	0.095802	-0.0724399	0.0276966	-1.32361
4.456	8.2138	0.064667	-0.0767002	0.00692442	-1.38967
4.3542	8.4234	0.039518	-0.0687101	-0.0138487	-1.38167
4.1183	8.6198	0.044309	-0.059123	-0.0170445	-1.36675
3.9626	8.9803	0.15927	-0.0601877	-0.0213052	-1.3561
3.777	9.1347	0.18442	-0.0495359	-0.0245009	-1.35024
3.577	9.1419	0.22873	-0.0527316	-0.0250333	-1.34598
3.3363	9.1288	0.30896	-0.0548627	-0.0223716	-1.26714
3.1232	9.0437	0.25388	-0.0537963	-0.0207729	-1.17873
2.8489	9.1	0.31734	-0.0420781	-0.0197083	-1.08978
2.6693	9.1755	0.26944	-0.0394148	0.00053264	-0.971538
2.2406	9.021	0.29938	-0.0351544	0.00639174	-0.945445
1.9412	8.8952	0.42033	-0.028763	0.00798959	-0.967279
1.8562	8.8893	0.45985	-0.022904	0.0111855	-1.00616
1.8502	8.9707	0.46823	-0.0138487	0.0165119	-1.02533
1.5963	9.0353	0.32812	-0.00639174	0.0245009	-1.03599
1.4071	8.997	0.37602	0.00585907	0.026632	-0.978466
1.152	9.0689	0.42273	0.0271643	0.0197083	-0.937451
0.98676	9.1635	0.41315	0.026632	0.0143813	-0.94651
0.83947	9.2377	0.4335	-0.0111855	0.0426105	-1.02587
0.4826	9.3563	0.32333	-0.032491	0.0719058	-1.14038
0.36764	9.3862	0.31375	-0.0308923	0.0809606	-1.18246
0.19041	9.3802	0.31256	-0.0308923	0.0974731	-1.11375
0.038321	9.3539	0.21077	-0.00479372	0.100137	-1.06582
-0.058679	9.3132	0.16646	0.0053264	0.0958744	-1.06369
-0.28381	9.1994	0.16526	0.0165119	0.0932128	-1.07593
-0.57002	9.0246	0.22394	0.0218376	0.103332	-1.09404
-0.7257	8.9946	0.33411	0.0197083	0.104931	-1.22773
-0.95683	8.8306	0.23232	0.0245009	0.107593	-1.33108
-1.2023	8.7815	0.33411	0.0298277	0.129432	-1.31296
-1.4993	8.5851	0.30537	0.0330234	0.164054	-1.34012
-1.9376	8.6485	0.32573	0.0271643	0.192283	-1.33746
-2.0454	8.8593	0.23831	0.00372855	0.232234	-1.33214
-2.2178	9.0054	0.25747	-0.0245009	0.274837	-1.3838
-2.4394	9.021	0.27783	-0.0394148	0.292412	-1.43972
-2.4286	9.1395	0.35088	-0.0245009	0.281766	-1.41044
-2.8657	8.6533	0.27543	-0.00479372	0.308923	-1.28793
-3.1471	8.4869	0.18202	-0.00745692	0.359538	-1.1862
-3.3698	8.2594	0.18562	-0.0106528	0.377113	-1.05196
-3.3902	8.1839	0.13652	-0.00905494	0.388824	-0.933716
-3.4908	8.2653	-0.013173	-0.00905494	0.370725	-0.911341
-3.5231	8.3336	0.052691	-0.0276966	0.34568	-0.846904
-3.8429	8.4186	0.2407	-0.0436769	0.315329	-0.755291
-4.3135	8.5875	0.17484	-0.0703088	0.351003	-0.645562
-4.3015	8.3779	-0.11496	-0.0751015	0.381372	-0.609347
-4.5003	8.4905	-0.47422	-0.0681778	0.353132	-0.544892
-4.7542	8.6306	-0.28501	-0.082027	0.242356	-0.470314
-4.7386	8.5887	-0.36165	-0.124105	0.152336	-0.425581
-4.8201	8.7587	-0.17125	-0.144346	0.14914	-0.372855
-4.6871	8.5994	0.14849	-0.116115	0.126236	-0.256197
-4.9362	8.7695	0.12933	-0.104397	0.132095	-0.191218
-4.8823	8.3324	0.031136	-0.104397	0.083624	-0.102268
-5.0093	8.0893	-0.008383	-0.113452	0.1028	-0.123573
-5.1003	7.8534	0.043111	-0.126236	0.0969408	-0.0793636
-4.6751	7.5301	-0.001198	-0.1534	0.151802	-0.148074
-4.5781	8.1061	0.14131	-0.177378	0.152336	-0.190677
-4.838	7.4115	-0.25507	-0.102268	0.173641	-0.124637
-4.8308	8.0582	-0.062271	-0.103332	0.132095	-0.0873537
-4.7111	7.8594	-0.16286	-0.121442	0.129432	-0.0767002
-4.7913	7.287	-0.031136	-0.120377	0.144878	-0.059123
-4.2141	7.4019	0.27543	-0.124105	0.150205	0.0191742
-3.9818	7.0498	0.37602	-0.116649	0.140618	0.0356867
-4.6332	6.6714	0.36764	-0.1028	0.12517	0.085755
-4.3554	6.8259	0.21556	-0.10706	0.118246	0.262061
-4.3638	7.1516	0.033531	-0.10706	0.0490036	0.418129
-4.268	7.3337	0.097	-0.147541	0.0138487	0.576849
-3.9962	7.6582	0.17723	-0.18483	-0.085755	0.653015
-4.0872	8.1312	0.36884	-0.206123	-0.153933	0.844233
-4.1231	8.6569	0.57122	-0.221046	-0.165651	0.97899
-3.7674	8.8569	0.67301	-0.241815	-0.156064	1.0754
-3.5255	9.0186	0.70415	-0.26419	-0.170978	1.17873
-3.013	9.4952	0.84665	-0.285501	-0.218376	1.36994
-2.8262	9.5263	1.0718	-0.267384	-0.361126	1.37741
-2.8118	10.04	1.2107	-0.238098	-0.447415	1.46423
-2.6154	10.724	1.2849	-0.2008	-0.501206	1.53613
-2.2969	11.278	1.2778	-0.181095	-0.537963	1.5697
-1.667	11.466	1.3089	-0.158195	-0.53531	1.55638
-1.2562	11.366	1.5448	-0.14914	-0.404812	1.56863
-0.36764	11.075	1.4083	-0.143281	-0.37179	1.59366
0.11257	10.634	1.3233	-0.111855	-0.467661	1.62029
0.60355	10.03	1.4179	-0.0436769	-0.509741	1.56809
0.97598	9.7479	1.164	0.026632	-0.49323	1.51643
1.2981	9.8616	1.1197	0.117181	-0.515588	1.40777
1.6286	9.6377	1.346	0.198147	-0.420258	1.27248
1.8059	9.7347	1.3209	0.201341	-0.22691	1.28793
2.2011	10.124	1.3293	0.24288	-0.119845	1.36781
2.9399	9.585	1.182	0.292412	-0.0474049	1.9169
3.0848	9.7491	1.1748	0.263126	0.0724399	2.76129
3.765	10.705	1.1975	0.243945	0.161391	3.31455
4.0237	9.3623	0.85503	0.32224	0.0117181	3.45732
4.3386	9.0701	0.68379	0.428251	0.00958744	3.05258
4.8165	9.0892	0.64187	0.459667	0.00319587	2.94821
5.4188	9.0988	0.63948	0.437833	-0.0596554	2.97422
5.802	8.6258	0.52332	0.354197	-0.0245009	3.03391
6.2559	8.1887	0.388	0.282831	-0.028763	3.04298
7.0019	7.8402	0.3377	0.224781	-0.0580584	3.02745
7.2223	7.2223	0.3892	0.190677	-0.0458079	3.13409
8.0881	6.9481	0.9664	0.1289	-0.0207729	3.31892
8.2174	6.1002	0.55086	0.0447415	0.0543286	3.60602
8.6054	5.3685	0.32812	-0.0346221	0.0383501	3.77742
15.168	4.4919	0.75444	-0.15926	-0.334492	2.69828
8.2857	3.486	1.1472	-0.116115	-0.406941	-2.27486
8.1348	5.5685	-0.051494	-0.2008	-0.567791	-2.50874
6.3349	6.4199	0.21316	-0.176837	-0.502812	-2.74261
7.4977	6.0272	0.34968	-0.338751	-0.573114	-3.56449
10.689	5.6104	-0.025148	-0.525187	-0.502812	-3.20495
8.7276	5.6559	-0.093407	-0.429316	-0.576325	-1.52868
7.6247	7.7492	0.007185	-0.262585	-0.158727	-0.918811
7.8223	8.1432	0.040716	-0.0426105	-0.0458079	-0.427169
7.5768	8.336	-0.001198	0.0655144	0.0149138	-0.101733
7.7324	7.8426	0.16885	0.0964085	-0.0245009	0.0921464
7.1732	7.5073	0.15089	0.105996	-0.0378178	0.207729
6.7109	7.7839	0.002395	0.106528	-0.00159792	0.176296
6.6247	7.578	0.073049	0.101733	0.00479372	0.112919
6.578	7.5169	0.033531	0.0852227	0.0149138	0.0484695
6.584	7.4881	0.056284	0.0601877	0.0271643	0.0159792
6.5229	7.3301	0.027543	0.0516652	0.0356867	-0.0197083
6.5924	7.4187	0.053889	0.0479372	0.0436769	-0.0218376
6.6762	7.3756	0.099395	0.055395	0.0388824	-0.0165119
6.6954	7.5552	0.035926	0.0511329	0.022904	-0.0165119
6.608	7.6462	-0.002395	0.0410135	0.0213052	-0.0351544
6.6056	7.736	-0.037123	0.0292954	0.0282307	-0.0426105
6.6463	7.6067	0.043111	0.0106528	0.0319587	-0.0575243
6.6092	7.4798	-0.01437	-0.00745692	0.0330234	-0.0703088
6.663	7.4905	-0.055086	-0.0122506	0.03036	-0.0745692
6.5421	7.4953	-0.063469	-0.0106528	0.0298277	-0.0767002
6.6702	7.4163	-0.046704	-0.00585907	0.0271643	-0.0900154
6.6607	7.4366	-0.085024	0.00372855	0.0186419	-0.0953421
6.6834	7.4977	0.11257	0.00798959	0.00958744	-0.103332
6.8127	7.4726	-0.062271	0.00798959	0.0143813	-0.120377
6.9265	7.451	0.057481	0.0127833	0.0159792	-0.139551
6.8451	7.4247	0.047901	0.00958744	0.0282307	-0.136356
6.8127	7.4079	0.047901	0.0170445	0.0335557	-0.118778
6.6858	7.5372	-0.011975	0.0159792	0.0394148	-0.0932128
6.59	7.36	-0.194	0.022904	0.0367514	-0.082027
6.5337	7.5193	-0.029938	0.032491	0.0346221	-0.0639174

## Sheet: OH4_back
accX(m/s^2)	accY(m/s^2)	accZ(m/s^2)	gyrX(rad/s)	gyrY(rad/s)	gyrZ(rad/s)
-1.5514	9.2308	0.27029	0.035788	0.226125	-0.189298
-1.2515	9.2071	0.35766	0.118588	0.00305869	-0.0206542
-0.85373	9.3127	0.33155	0.143833	-0.267	-0.130154
-0.92499	9.2525	0.54032	0.0708726	-0.387131	-0.000816762
-1.0167	9.3965	0.9357	0.0553863	-0.383972	0.0381738
-0.97468	9.2815	1.0941	0.0694135	-0.285501	0.0115632
-1.2884	9.477	1.1237	0.0825314	-0.167599	0.0779761
-1.2034	9.5072	1.2617	0.0900904	-0.0625561	0.115029
-1.0299	9.6895	1.2581	0.099098	-0.0224502	0.0947784
-0.98737	9.7565	1.1666	0.0709948	-0.0214344	0.11478
-0.73208	9.5668	0.99432	0.0162017	0.00722427	0.080992
-0.58988	9.3659	0.99249	-0.0334126	0.0168662	0.02178
-0.65796	9.3919	1.0001	-0.0567249	0.0568017	-0.0119953
-0.79068	9.5798	0.85588	-0.04774	0.122993	0.0125236
-0.79113	9.6123	0.64293	-0.0173241	0.166581	0.0584615
-0.87904	9.4814	0.41418	0.0201376	0.158394	0.084994
-0.78499	9.5405	0.35773	0.0338629	0.117391	0.0694083
-0.71499	9.6019	0.3104	0.0362941	0.040448	0.0249338
-0.771	9.6366	0.48544	0.0308731	-0.0310197	0.013512
-0.7874	9.6958	0.70062	0.01741	-0.0725586	0.0124018
-0.64722	9.5501	0.79304	0.00716562	-0.0818647	0.0229406
-0.64214	9.5169	0.78324	0.0119611	-0.059863	0.0461448
-0.74732	9.5049	0.77629	0.0269653	-0.0360585	0.0620447
-0.70679	9.5805	0.7168	0.0394951	-0.0265273	0.0544787
-0.59544	9.6161	0.75497	0.0440032	-0.0359538	0.034568
-0.50721	9.6248	0.80902	0.0307702	-0.0340444	0.00622175
-0.57077	9.6495	0.83761	0.00719687	-0.0182317	0.00762063
-0.50979	9.6085	0.81318	-0.00407046	0.00863153	0.0210103
-0.51416	9.6084	0.82714	0.00663295	0.0242025	0.0239896
-0.54118	9.5989	0.81166	0.0250385	0.035315	0.0143759
-0.56561	9.59	0.85586	0.0231169	0.0454519	0.00455967
-0.58463	9.5932	0.81001	0.00869471	0.0578332	0.0135167
-0.50854	9.5979	0.84001	-0.00181619	0.0631129	0.00224659
-0.57801	9.5953	0.80986	-0.0131624	0.0684012	-0.0164604
-0.54055	9.5549	0.81394	-0.0157855	0.0838753	-0.0221587
-0.52521	9.5371	0.7011	-0.00972044	0.0910311	-0.00767962
-0.48645	9.6059	0.75009	0.000287979	0.0897553	-0.00330443
-0.57425	9.6333	0.72517	0.0060083	0.0746006	-0.0121117
-0.52438	9.6309	0.73176	0.00636923	0.062324	-0.0169773
-0.55998	9.6226	0.6905	0.000887779	0.0601702	-0.0249198
-0.46758	9.5876	0.74611	0.000222809	0.0475812	-0.0322903
-0.4456	9.5593	0.72552	0.00491171	0.0376031	-0.0231169
-0.54258	9.5521	0.77283	0.0126405	0.0229057	-0.0214117
-0.39731	9.5665	0.75427	0.014377	0.0203436	-0.015974
-0.47503	9.6087	0.79032	0.0128751	0.0226422	-0.00731904
-0.48579	9.5963	0.73988	0.00992394	0.0192929	-0.0128919
-0.45477	9.5787	0.78697	0.012289	0.019429	-0.0211063
-0.49597	9.5924	0.79305	0.0123109	0.0254783	-0.0286426
-0.43794	9.5968	0.80441	0.00857533	0.0345331	-0.0285518
-0.45516	9.6306	0.80681	0.00586919	0.0378213	-0.0301087
-0.43509	9.559	0.70302	0.00302343	0.0413137	-0.0436472
-0.40476	9.5853	0.75805	0.00535799	0.0410693	-0.0273371
-0.48978	9.5787	0.76277	0.00608352	0.0434343	-0.0293844
-0.43682	9.6418	0.77323	0.00262218	0.0393781	-0.0369364
-0.4687	9.6457	0.80032	0.000328645	0.0363831	-0.0378091
-0.42266	9.6307	0.74233	0.00159282	0.0363133	-0.0280352
-0.45013	9.6062	0.79215	0.00666192	0.034198	-0.0243334
-0.40962	9.6305	0.79978	0.00909666	0.0331805	-0.0294175
-0.38009	9.5941	0.7787	0.00840847	0.022061	-0.0293564
-0.34782	9.601	0.80396	0.00866504	0.0117044	-0.0268536
-0.36858	9.6492	0.77645	0.0104826	0.00755326	-0.0278607
-0.28734	9.7061	0.75031	0.0124997	0.0215339	-0.0434133
-0.4366	9.7832	0.75458	0.0159214	0.0209544	-0.0626852
-0.44144	9.8218	0.83271	0.0287491	0.00926351	-0.089113
-0.4056	9.7745	0.79598	0.044827	0.0135663	-0.127276
-0.55637	9.8068	0.7528	0.0569117	0.0217119	-0.153844
-0.35969	9.9276	0.71646	0.0739112	0.0175249	-0.201795
-0.31299	9.9113	0.76421	0.089038	0.0208672	-0.255848
-0.35377	9.9134	0.81529	0.092581	0.0532622	-0.324387
-0.30788	9.9911	0.8412	0.0858213	0.0669002	-0.398598
-0.41935	10.113	0.7346	0.0815994	0.0712269	-0.466527
-0.47019	10.256	0.66668	0.0966336	0.0809414	-0.523581
-0.31336	10.204	0.57509	0.12506	0.0819711	-0.617271
-0.34691	10.243	0.43927	0.169733	0.0418809	-0.707923
-0.53805	10.484	0.36011	0.21101	0.0412666	-0.75297
-0.54531	10.576	0.49964	0.229476	0.051365	-0.96145
-0.66737	10.599	0.5605	0.225915	0.00781942	-1.20576
-0.63865	10.714	0.51517	0.189927	0.0120314	-1.3456
-0.82953	10.765	0.39116	0.132546	0.008239	-1.55397
-0.82148	10.709	0.40093	0.0820305	0.0105931	-1.69084
-0.93194	10.54	0.19298	0.04053	0.00210557	-1.83033
-1.0396	10.681	0.23226	0.0236352	-0.0131053	-1.82212
-1.1863	10.277	0.35612	0.0147784	0.0435564	-1.89525
-1.1883	10.042	0.28326	-0.00216543	0.0329728	-2.00608
-0.64256	9.4595	0.22994	-0.00204622	-0.0528957	-2.0382
-1.8852	9.2167	0.5566	0.01262	-0.0618806	-1.99002
-3.2177	9.861	0.62345	-0.0404393	0.0344528	-1.76348
-4.6774	10.185	0.69316	-0.135455	0.0887866	-1.80048
-5.4187	8.8593	0.67434	-0.270386	0.184062	-2.37731
-6.4973	8.0856	0.40846	-0.339746	0.0798488	-2.48954
-6.7279	7.1815	0.24094	-0.324055	0.0889053	-2.20418
-8.0977	6.6441	0.31314	-0.256912	0.0681185	-1.82701
-8.9357	6.5872	0.33264	-0.218061	0.0694693	-1.52814
-9.3284	6.5892	0.57555	-0.150899	0.0665389	-1.39289
-9.5435	6.0137	1.0657	-0.120112	0.0957715	-1.20525
-9.3095	5.3958	1.0984	-0.162729	0.155006	-1.00377
-8.882	4.924	0.724	-0.196367	0.14562	-0.696788
-8.6671	4.7694	0.23204	-0.154694	0.130486	-0.354791
-8.5152	4.8309	0.092133	-0.065003	0.126041	-0.121272
-8.2665	5.1819	0.1375	-0.00871548	0.0849853	0.0622856
-7.8925	5.3924	0.30592	-0.0146348	0.0425127	0.263108
-7.8175	5.5439	0.44221	-0.046445	0.0277088	0.466527
-7.6068	5.6407	0.38384	-0.06438	0.0276949	0.66436
-7.1735	5.8101	0.52109	-0.0798959	0.0232251	0.870116
-6.9778	6.0919	0.6638	-0.0584319	-0.0190276	1.05762
-6.7035	6.3403	0.72053	-0.0210679	-0.0479198	1.15045
-6.2821	6.425	0.99498	0.00994855	-0.0673191	1.22842
-5.9833	6.3907	0.9222	0.0149287	-0.117037	1.29798
-5.6696	6.5984	0.95054	0.0123948	-0.143183	1.34959
-5.2794	6.6622	0.81287	0.012503	-0.1376	1.42494
-5.0311	6.7698	0.74522	-0.0079299	-0.0625561	1.46538
-4.5264	6.7809	0.84853	-0.026522	0.000428304	1.45772
-4.2048	6.6986	0.82295	-0.00522517	0.0296025	1.49355
-4.066	6.7507	0.80955	0.0335941	0.0743859	1.52776
-3.9833	6.8301	0.80021	0.0657343	0.133622	1.52161
-3.7659	6.9285	0.96438	0.0821387	0.159987	1.49864
-3.5658	6.8724	1.0865	0.0902353	0.164719	1.39516
-3.572	6.7747	0.83582	0.0809606	0.149852	1.33085
-3.1877	6.8779	0.73838	0.0736337	0.210801	1.31251
-3.2757	6.9603	0.61071	0.0867184	0.178774	1.28065
-2.9995	7.0639	0.46809	0.0986355	0.183207	1.27262
-2.8491	7.3475	0.34725	0.100147	0.171152	1.24973
-2.915	7.5501	0.29261	0.11141	0.169924	1.22534
-2.5892	7.8476	0.33185	0.0967645	0.154744	1.15764
-2.4654	8.1344	0.1736	0.0914011	0.135286	1.05238
-2.373	8.3376	0.0633	0.0935147	0.103156	1.05236
-2.1574	8.5803	0.060148	0.0801176	0.0720734	1.03367
-2.2233	8.7643	0.17843	0.0867184	0.017432	0.941518
-2.009	8.9735	0.23174	0.0730577	-0.0205355	0.855805
-1.8407	8.9359	0.30147	0.0824354	-0.0930732	0.740299
-1.7684	9.1223	0.3059	0.0776235	-0.1481	0.661148
-1.776	9.1628	0.37936	0.0785363	-0.164825	0.631076
-1.4826	9.2348	0.36854	0.0637063	-0.145176	0.646278
-1.3628	9.4492	0.40117	0.0456822	-0.123295	0.624409
-1.1214	9.5201	0.52731	0.0315329	-0.0979549	0.594424
-0.85259	9.6029	0.65594	0.00137019	-0.0447956	0.531802
-0.7639	9.8131	0.72627	-0.0286601	0.00962951	0.500683
-0.64523	10.065	0.67734	-0.0563375	0.0101323	0.452581
-0.57969	10.281	0.72056	-0.0396347	0.00288538	0.347163
-0.3367	10.242	0.68617	-0.0098447	-0.0827129	0.217171
-0.34467	10.154	0.68576	0.00156621	-0.0990876	0.126063
-0.46536	9.8386	0.88482	0.0158584	-0.120597	0.0757141
-0.32353	9.8607	0.7669	0.0122412	-0.0848631	0.059863
-0.42437	9.755	0.65027	0.00120866	-0.0518485	0.0618946
-0.22513	9.542	0.69133	-0.0131003	0.0137614	0.0710576
-0.021156	9.4733	0.78019	-0.0298713	0.0694868	0.136989
-0.1006	9.5094	0.91556	-0.0596082	0.126494	0.208811
-0.017972	9.6793	0.89063	-0.102938	0.120251	0.236667
0.18123	9.7916	0.96205	-0.079505	0.0797266	0.164
0.40036	10.197	0.58236	-0.0258553	-0.0567407	0.0721973
0.18912	10.108	0.50275	-0.0440591	-0.0102381	-0.00673557
0.097804	9.5012	0.62222	-0.0295432	0.0291871	-0.145749
0.17187	9.4938	0.82093	0.00404899	0.0323008	-0.137165
0.032814	9.4941	0.91278	0.0379888	0.0481868	-0.0700366
-0.096574	9.6515	0.86532	0.0457014	0.0689091	-0.0364163
0.0068765	9.6984	0.80111	0.0361231	0.0856625	-0.0277996
-0.013927	9.7038	0.82731	0.0302012	0.107685	0.00370917
-0.017021	9.7252	0.72314	0.0300493	0.129472	-0.0191934
0.043893	9.5594	0.60197	0.0272114	0.129331	-0.0485306
0.055375	9.5577	0.4898	0.0317074	0.112113	-0.0427222
-0.010091	9.5954	0.50664	0.030566	0.0865177	-0.00354284
0.018785	9.6158	0.48597	0.021656	0.083336	0.005765
0.039177	9.7101	0.51819	0.00610464	0.0876504	-0.0208078
0.21898	9.7796	0.51042	-0.00923436	0.0802939	-0.0792013
0.087839	9.6844	0.52998	-0.0126858	0.0652648	-0.0786009
0.043938	9.6396	0.5312	-0.00784491	0.060432	-0.0803218
0.067169	9.6321	0.58993	0.00146981	0.0594651	-0.0800443
-0.10517	9.65	0.52556	0.00831719	0.0521487	-0.086228
-0.036025	9.6889	0.47271	0.0120454	0.0385439	-0.0740281
-0.075889	9.644	0.49163	0.00968518	0.0392839	-0.0657431
-0.045468	9.5986	0.51108	0.000483596	0.0352295	-0.0550826
-0.052188	9.5842	0.48011	-0.00388126	0.0410676	-0.0494173
0.017344	9.578	0.51185	0.00950087	0.0394235	-0.0374879
0.075281	9.6747	0.5579	0.0257715	0.013539	-0.0322711
-0.015852	9.6468	0.61193	0.0294263	0.00813149	-0.033732
0.045939	9.6253	0.57534	0.0306637	-0.00907379	-0.0471623
0.072368	9.6852	0.54477	0.0315887	-0.0116995	-0.059521
-0.058896	9.6892	0.48137	0.0347774	0.00127015	-0.0652509
0.046454	9.6609	0.50196	0.0328558	0.0154188	-0.068738
0.068436	9.6843	0.51838	0.0231692	0.0377305	-0.0660974
-0.0054531	9.6752	0.52719	0.0138305	0.0430957	-0.0630884
-0.065772	9.724	0.5343	-0.00278677	0.0327005	-0.0927852
-0.024906	9.7531	0.52725	-0.00202895	0.0062228	-0.166291
-0.24131	9.8115	0.49369	0.00766252	-0.0206979	-0.144611
-0.3506	9.7436	0.55179	0.00332764	-0.0203802	-0.129636
-0.38365	9.7316	0.65016	-0.00753441	-0.00541209	-0.16153
-0.34888	9.7391	0.70734	-0.0108017	-0.00284733	-0.178041
-0.58723	9.7624	0.73662	-0.00884393	-0.00559762	-0.206996
-0.6052	9.7261	0.71957	-0.0148796	-0.0104542	-0.266791
-0.67124	9.9192	0.73264	-0.0209649	-0.0267437	-0.338995
-0.81217	9.9125	0.6932	-0.0285466	-0.0319168	-0.375193
-0.80765	9.9413	0.69466	-0.0333899	-0.0718674	-0.42586
-0.99782	9.7606	0.75851	-0.0516722	-0.0448532	-0.439439
-1.0937	9.8501	0.75655	-0.0709354	-0.0238377	-0.457625
-1.3591	9.8539	0.80977	-0.0754558	-0.0348577	-0.466457
-1.5377	9.5711	0.78035	-0.0894307	-0.0486022	-0.545991
-1.2901	9.4786	0.80433	-0.100761	-0.0265779	-0.544752
-1.3381	9.3557	0.79711	-0.0949529	0.00764088	-0.520318
-1.7465	9.5126	0.7489	-0.0938551	-0.164989	-0.674064
-1.8055	9.371	0.69271	-0.0720123	-0.192876	-0.757857
-1.5495	9.0626	0.95037	-0.0786969	-0.1626	-0.90703
-1.9437	8.8291	0.98563	-0.0881618	-0.239599	-0.990195
-2.0926	8.3384	0.98829	-0.118531	-0.257017	-1.11298
-2.0637	8.0344	0.90806	-0.180205	-0.176069	-1.11734
-2.1319	8.0079	0.80491	-0.226352	-0.10248	-1.09767
-2.0694	7.799	0.65517	-0.276862	-0.0882962	-1.15358
-2.4719	8.0352	0.64965	-0.302745	-0.12429	-1.22081
-2.3409	8.1111	0.89275	-0.278083	-0.124004	-1.23768
-2.4294	7.7828	1.0733	-0.265936	-0.160359	-1.38743
-3.0767	7.9916	1.3013	-0.271643	-0.238691	-1.41497
-2.7745	7.6314	1.4046	-0.284785	-0.169543	-1.34818
-2.695	7.3778	1.5853	-0.280614	-0.134305	-1.36769
-3.1818	7.3369	1.5961	-0.276547	-0.104339	-1.30331
-3.4858	7.1622	1.6819	-0.238429	-0.115125	-1.35528
-3.7094	7.2493	1.7655	-0.168227	0.00290597	-1.34136
-3.8567	7.2678	1.8348	-0.122074	0.136375	-1.25453
-3.8942	7.2227	1.9479	-0.119098	0.216526	-1.19257
-4.1561	7.0971	1.9079	-0.149421	0.32409	-1.0905
-4.5955	7.031	1.6882	-0.140059	0.421183	-0.937364
-4.9145	7.1634	1.5026	-0.156149	0.420258	-0.855246
-4.9023	6.9012	1.2201	-0.155614	0.433522	-0.764838
-4.6598	6.5527	0.92356	-0.121859	0.39249	-0.696299
-5.0256	6.4541	0.7916	-0.107697	0.29414	-0.622105
-5.4959	6.622	0.75334	-0.0615019	0.191218	-0.541384
-5.2848	6.5017	0.73966	0.012521	0.141607	-0.463559
-5.6896	6.3734	0.97948	0.0433191	0.0357984	-0.3953
-6.0402	6.6551	1.1561	0.0509706	0.000857236	-0.26433
-6.6511	7.0948	1.2875	0.0772727	-0.0534402	-0.164595
-6.819	7.305	1.4989	0.0733981	-0.091286	-0.117876
-7.2488	7.7654	1.8386	0.050159	-0.118607	-0.0686787
-7.615	8.1992	1.763	0.0841301	-0.163096	-0.00340845
-7.288	8.0049	1.7378	0.112288	-0.191114	0.0576465
-7.3924	7.8087	1.5625	0.115804	-0.183678	0.219877
-7.1144	7.6296	1.395	0.141948	-0.162712	0.336133
-6.815	7.2329	1.396	0.15927	-0.192178	0.417448
-6.2438	6.7726	1.4426	0.15857	-0.198025	0.569483
-5.9007	6.2088	1.5406	0.138223	-0.141962	0.692669
-5.7146	6.1234	1.2573	0.110869	-0.0883259	0.838805
-5.2232	6.0025	1.1743	0.178268	-0.0614304	0.979618
-4.6796	5.9229	1.0726	0.31025	-0.0154901	1.10664
-4.6887	6.2819	1.2135	0.401722	0.0608666	1.24231
-4.5395	7.9204	1.433	0.448916	0.188234	1.36853
-4.3412	10.494	1.5136	0.449667	0.303862	1.45672
-4.6227	12.894	1.57	0.471571	0.31744	1.3579
-4.3717	14.417	1.5531	0.490752	0.370813	1.10142
-3.6346	13.277	1.5331	0.381843	0.277123	0.85392
-2.6692	11.523	1.2523	0.205024	0.0738554	0.769219
-2.5624	10.596	1.1577	0.0977402	-0.0744592	0.964382
-1.755	9.3074	1.0694	0.12085	-0.105872	0.881025
-1.4317	8.2379	1.009	0.148817	-0.0947277	0.859383
-0.75669	8.0244	0.90244	0.200346	-0.0111614	0.974121
-1.0688	8.9987	0.72471	0.243892	0.0578228	1.00805
-1.2244	9.8995	0.68128	0.166757	0.120468	0.933315
-1.2038	9.8561	0.79478	0.0920172	0.1471	0.732026
-1.243	9.9846	0.47053	0.0560949	0.187134	0.761243
-0.6336	9.7723	0.26472	0.0375787	0.263772	0.945113
-0.077354	9.972	0.13248	0.0520457	0.303652	0.984593
-0.64998	9.9393	0.14439	0.0359852	0.262096	0.804771
-0.32228	10.177	0.083201	0.01034	0.223559	0.728012
-0.2617	10.112	0.18215	0.00961258	0.213716	0.65003
-0.055857	10.248	0.10424	0.0121037	0.164157	0.617079
-0.025745	10.441	0.074253	0.00978449	0.0855875	0.538102
-0.1047	10.522	0.22636	-0.00946981	-0.000814598	0.442598
-0.27491	10.402	0.38128	-0.00441848	-0.0184516	0.321542
-0.08702	10.155	0.62347	-0.00909526	-0.038968	0.243159
-0.034423	10.152	0.66886	-0.0165681	-0.0863153	0.192318
-0.14767	10.158	0.68092	-0.0128177	-0.122721	0.126999
-0.16276	9.8459	0.75912	-0.0125274	-0.105085	0.0793078
-0.12592	9.7137	0.79961	-0.0187536	-0.0872455	0.0723491
-0.15568	9.7949	0.92352	-0.0297404	-0.0188373	0.0777422
-0.3003	9.6822	0.9888	-0.0370586	0.0165049	0.0436961
-0.3417	9.6602	0.99169	-0.0443401	0.0392612	0.0356152
-0.37294	9.5963	0.94029	-0.0410624	0.0590235	0.023082
-0.47933	9.6265	0.84512	-0.0345104	0.0658251	0.0460243
-0.49869	9.6197	0.85981	-0.0232792	0.054922	0.0267891
-0.42318	9.6065	0.86077	-0.00727523	0.0505482	0.0314875
-0.42503	9.7459	0.95548	0.00985343	0.0570758	0.0209073
-0.5349	9.7178	0.87199	0.0113761	0.0574929	0.0137385
-0.46981	9.5406	0.77527	0.00126905	0.0546567	0.00521574
-0.47519	9.555	0.73551	0.00731712	0.0671795	0.0197885
-0.5874	9.5749	0.75374	0.0224938	0.0860238	0.0101709
-0.58616	9.4877	0.66655	0.0369189	0.0886488	0.0104903
-0.48387	9.6438	0.62076	0.0414463	0.0761452	0.0174934
-0.55066	9.5918	0.54408	0.0448567	0.0558837	-0.00220243
-0.48739	9.602	0.58363	0.0464292	0.0310442	-0.0235602
-0.52533	9.5993	0.61025	0.0478569	0.0104788	-0.0367444
-0.41456	9.6351	0.61926	0.0497174	-0.00541366	-0.0316184
-0.38251	9.6316	0.64098	0.0526252	-0.0189106	-0.0218096
-0.36387	9.683	0.71708	0.0595	-0.013231	-0.023904
-0.30069	9.623	0.66031	0.0589886	0.000192876	-0.014344
-0.34809	9.6318	0.59729	0.0518729	0.0126296	-0.0174067
-0.29675	9.6049	0.57599	0.0435739	0.0257837	-0.0174865
-0.32694	9.5608	0.54965	0.0388999	0.0270264	-0.0252095
-0.33026	9.6002	0.49886	0.0370673	0.0256127	-0.0206979
-0.33772	9.701	0.54129	0.0337372	0.0226561	-0.0113663
-0.27863	9.6656	0.59913	0.0280405	0.0214222	-0.0236387
-0.2475	9.6565	0.60161	0.0266093	0.0216299	-0.0197763
-0.33132	9.7009	0.61831	0.0266477	0.0314962	-0.0192929
-0.35423	9.6659	0.59561	0.0264365	0.0390605	-0.0200154
-0.30155	9.6461	0.611	0.0224589	0.0453192	-0.0388493
-0.30799	9.6162	0.64385	0.0159312	0.0428129	-0.0552746
-0.34781	9.6171	0.67259	0.00898722	0.0369102	-0.0497785
-0.31991	9.5686	0.62084	0.00588874	0.0356745	-0.0468307
-0.29155	9.5825	0.6233	0.00758415	0.0421968	-0.0402263
-0.30862	9.6436	0.61407	0.00677956	0.0483474	-0.0356379
-0.36171	9.6549	0.54956	0.00778469	0.0495639	-0.0372715
-0.2898	9.5794	0.61453	0.010701	0.0439177	-0.0402752
-0.27151	9.635	0.68243	0.0135567	0.0388824	-0.0623013
-0.31788	9.585	0.67346	0.0131032	0.033067	-0.0565225
-0.32819	9.6173	0.66258	0.0113223	0.0338262	-0.047534
-0.24324	9.5962	0.59385	0.00952688	0.033622	-0.0447799
-0.37796	9.5801	0.64144	0.0125919	0.0215862	-0.0371406
-0.3942	9.6254	0.56679	0.019251	0.0131671	-0.0327808
-0.24516	9.6374	0.62735	0.0239354	0.0174224	-0.0462495
-0.27497	9.7871	0.63743	0.0265918	0.0153462	-0.0740107
-0.30258	9.9327	0.65916	0.0274924	0.0161921	-0.0908252
-0.32421	10.031	0.63505	0.0270194	-0.00122964	-0.116169
-0.30125	9.9685	0.56702	0.0340898	0.00543792	-0.145337
-0.20538	9.9419	0.50034	0.0440608	0.0162293	-0.154439
0.0071458	9.9737	0.45472	0.0416052	0.0203732	-0.182561
0.098629	9.8823	0.48393	0.0236003	0.0123974	-0.281434
0.044349	10.034	0.50992	0.0218166	-0.00332939	-0.356902
0.027474	10.038	0.54809	0.0276076	-0.00315189	-0.424865
-0.10136	10.128	0.53122	0.0266285	0.000404445	-0.471064
-0.055403	10.173	0.48955	0.0371371	-0.00111137	-0.516233
-0.15669	10.101	0.56434	0.0508606	-0.036624	-0.591073
-0.3274	10.207	0.59112	0.0405841	-0.0338402	-0.601091
-0.33249	10.152	0.52506	0.0127929	-0.010144	-0.656174
-0.52233	10.106	0.55068	-0.0103364	-0.0206088	-0.713979
-0.63384	10.047	0.48975	-0.0285972	-0.00751504	-0.758607
-0.64535	9.9969	0.44723	-0.0600358	0.0162354	-0.838666
-0.81464	9.9996	0.44542	-0.0895424	0.0283232	-0.897728
-1.2774	10.041	0.32409	-0.115759	0.0322013	-0.924204
-1.2174	9.9649	0.34052	-0.11324	-0.00177901	-0.999114
-1.3125	9.8698	0.42382	-0.111263	-0.0199962	-1.14357
-1.7034	9.8769	0.51886	-0.0946649	-0.071	-1.20283
-1.4813	9.7621	0.50687	-0.10047	-0.0507734	-1.31572
-1.9253	9.9543	0.4742	-0.112315	-0.03025	-1.36071
-1.9752	9.7849	0.43438	-0.153011	0.0515029	-1.47227
-1.7028	9.1059	0.45421	-0.191881	-0.0140921	-1.61267
-2.147	9.0228	0.61242	-0.212494	-0.019436	-1.66902
-2.3235	9.122	0.73615	-0.204657	-0.0340304	-1.64359
-2.3897	8.7623	1.052	-0.178949	-0.0158912	-1.77133
-3.2623	8.9871	0.98942	-0.220103	0.0874951	-1.7921
-4.4407	9.1223	0.94938	-0.273947	0.154474	-1.74481
-5.5562	9.2809	0.91148	-0.293442	0.106106	-1.84883
-6.5178	9.4539	0.98702	-0.248535	0.158055	-1.72608
-6.8181	8.8618	1.2585	-0.219719	0.123561	-1.691
-7.3312	7.9458	1.3305	-0.227137	0.148713	-1.52598
-7.9191	7.2863	1.3829	-0.234014	0.168101	-1.40654
-8.3523	6.8764	1.2383	-0.213401	0.122178	-1.26063
-8.4512	6.0216	1.2767	-0.163099	0.093993	-1.12844
-8.4682	5.3898	1.1721	-0.109071	0.0483212	-0.954067
-8.3923	4.9656	0.99468	-0.0816413	0.0779115	-0.757752
-8.3184	5.3063	0.98313	-0.0360219	0.0558854	-0.521016
-8.2452	5.4835	0.92554	0.0641269	0.0579222	-0.284332
-7.8788	5.7102	0.98087	0.153245	0.045033	-0.0907083
-7.7343	6.2892	1.0301	0.153889	0.0396347	0.112652
-7.6372	6.6014	1.0618	0.0857637	0.0726528	0.255953
-7.3839	6.5067	1.1556	0.00840324	0.0887954	0.365228
-7.2825	6.5449	1.1205	-0.027269	0.0804318	0.531837
-6.9919	6.6902	1.0717	-0.0364913	0.0857864	0.629366
-6.7157	6.7517	1.2776	0.000290126	0.0766042	0.740369
-6.4413	6.8362	1.3639	0.0404794	0.0591736	0.813568
-5.8965	6.7733	1.4381	0.0595978	0.0593726	0.879628
-5.7285	6.8945	1.4059	0.0397429	0.0529481	0.967366
-5.5344	7.0429	1.313	0.0280666	0.0942059	1.07257
-5.3164	7.0764	1.2571	0.0212773	0.104758	1.09366
-5.1194	6.9592	1.1884	0.00824459	0.141131	1.08121
-4.8725	7.0127	1.2467	0.00364774	0.180362	1.12052
-4.6965	6.9937	1.1976	-0.0163529	0.203401	1.10853
-4.5771	7.0444	0.9481	-0.0173953	0.172428	1.10615
-4.1792	6.8366	0.96865	-0.0305886	0.15974	1.10956
-4.156	6.8218	1.0227	-0.0370307	0.159394	1.10776
-3.7938	6.7272	1.052	-0.0205059	0.183033	1.14214
-3.9218	6.7228	0.95837	-0.0176505	0.155765	1.14626
-3.5507	6.8572	1.0094	-0.0176784	0.18675	1.15937
-3.5501	6.8896	1.0338	-0.00196315	0.187221	1.12368
-3.5009	7.0291	1.0748	0.0123917	0.151749	1.12172
-3.2414	7.2692	1.0481	0.0147473	0.171316	1.13581
-3.1302	7.4977	1.0687	0.015547	0.174022	1.13733
-3.1058	7.6073	0.93909	0.0124311	0.114396	1.15028
-3.0143	7.7089	0.86183	0.0261154	0.11115	1.14014
-2.7898	7.859	0.73078	0.0542797	0.0913558	1.10919
-2.6385	8.2134	0.63293	0.0645772	0.0700977	1.12424
-2.2734	8.285	0.64092	0.0483997	0.0225968	1.10591
-2.078	8.4522	0.65464	0.0389592	0.0219964	1.08366
-2.1907	8.826	0.63639	0.0595751	0.00678759	1.08294
-1.983	8.8954	0.52275	0.100137	-0.00450766	1.01398
-1.7155	8.878	0.52355	0.0954817	-0.0308661	0.887674
-1.6259	8.9844	0.53116	0.0910416	-0.0642229	0.777614
-1.6929	9.1878	0.55684	0.103081	-0.124514	0.70623
-1.4813	9.125	0.50945	0.0985134	-0.123023	0.662614
-1.2237	9.1889	0.51644	0.101288	-0.129119	0.598107
-1.1579	9.2901	0.60301	0.0919317	-0.136438	0.589276
-0.99468	9.2442	0.66874	0.0481624	-0.139241	0.60165
-0.93728	9.2095	0.71996	0.00842715	-0.142283	0.632088
-0.67185	9.1621	0.79909	-0.0403695	-0.134797	0.665494
-0.65252	9.1691	0.82659	-0.0700523	-0.123051	0.613099
-0.3549	9.4016	0.92823	-0.122177	-0.0832592	0.417675
-0.072616	10.418	1.005	-0.0713892	-0.0870483	0.190101
0.37036	10.996	0.89525	0.00698568	-0.147292	0.0397656
0.46265	10.884	0.91134	0.0809292	-0.158881	0.16529
0.096804	10.203	1.0276	0.0366798	-0.12066	0.320093
0.05649	9.8862	0.99501	0.0264784	-0.0558436	0.23897
0.016307	10.051	1.0436	0.00458882	-0.0115347	0.143033
0.18397	10.055	0.97363	0.0314927	-0.00823813	0.0545869
0.1966	9.8489	0.9396	0.0629662	0.00276286	0.0365105
0.19705	9.7191	0.81749	0.0698551	0.0367113	0.0204762
0.30679	9.7433	0.86123	0.0543321	0.0804178	0.0307736
0.15565	9.6355	0.8785	0.0429299	0.0929091	0.0707434
0.25509	9.4208	0.86168	0.0406295	0.0612139	0.0682494
0.33851	9.5978	0.75529	0.0421288	0.012825	0.064942
0.45316	9.8354	0.73335	0.0527264	-0.0359032	0.0768887
0.42662	9.7133	0.73599	0.0533477	-0.0266093	0.0651846
0.58804	9.6202	0.78431	0.0406295	0.0125891	0.0177168
0.60699	9.6532	0.84591	0.0354948	0.0275937	-0.0139632
0.68831	9.7813	0.83351	0.0453698	0.0110038	-0.0261206
0.60419	9.7491	0.81285	0.0457939	0.00219929	-0.0374775
0.62374	9.8785	0.77333	0.0512638	-0.00322135	-0.0488134
0.53526	9.8223	0.71478	0.0511678	0.00149631	-0.0956248
0.46678	9.7442	0.67919	0.0414708	0.0100789	-0.194849
0.28214	9.6663	0.73965	0.0335784	0.0115743	-0.225741
0.33838	9.5931	0.75692	0.0310075	0.0165747	-0.181427
0.39638	9.6172	0.78718	0.0356972	0.043813	-0.0744383
0.41833	9.5562	0.88717	0.0395247	0.0776706	-0.0311122
0.41499	9.4775	0.71175	0.0387585	0.0890973	-0.0126486
0.44729	9.5305	0.64948	0.0573114	0.0843291	0.0177832
0.4195	9.5963	0.55287	0.0842017	0.0761906	-0.00589485
0.5751	9.7159	0.57157	0.0786742	0.0568977	-0.0800233
0.47664	9.882	0.66036	0.0548732	0.0516932	-0.122693
0.35719	9.7948	0.6842	0.0214501	0.0589014	-0.144409
0.40451	9.568	0.71754	-0.00103788	0.0558907	-0.160193
0.32758	9.5103	0.6875	-0.00520195	0.0696212	-0.132156
0.21378	9.5332	0.72816	-0.00810636	0.102105	-0.029695
0.26031	9.6855	0.72581	0.00316969	0.115989	0.028475
0.43372	9.7921	0.70839	0.0168012	0.0989514	-0.0430765
0.38564	9.7582	0.65636	0.0128212	0.075962	-0.127966
0.25796	9.603	0.63899	0.00646226	0.0597077	-0.173887
0.26106	9.6035	0.60912	-0.00648495	0.0613832	-0.121992
0.13854	9.7028	0.58389	-0.012644	0.0465008	-0.0632193
0.088669	9.649	0.63578	-0.0147117	0.0497052	-0.0565679
0.16454	9.6015	0.63244	-0.0101072	0.042881	-0.0454746
0.015062	9.673	0.65966	-0.00351841	0.0264801	-0.0539795
0.078246	9.6711	0.69458	-0.003661	0.0277211	-0.0579327
-0.0056837	9.7843	0.73142	0.00602994	0.0313513	-0.0837095
-0.013771	9.8041	0.68697	0.0101959	0.030189	-0.145573
-0.18917	9.8253	0.72181	0.00942199	0.0248552	-0.192824
-0.35848	9.9736	0.79069	0.00955934	0.015878	-0.227573
-0.50608	10.015	0.75242	0.0181427	0.0213628	-0.266878
-0.67507	10.006	0.85151	0.0129421	0.0348001	-0.338559
-0.75393	10.016	0.91546	-0.00874829	0.0560181	-0.386433
-0.72631	9.8878	0.97138	-0.0147772	0.0719337	-0.440818
-0.97624	9.8638	1.0038	-0.00343498	0.0717959	-0.509985
-1.0672	9.6884	0.98173	-0.00122274	0.0645301	-0.51955
-1.1838	9.7504	0.80657	-0.0368247	0.110734	-0.485708
-1.1766	9.7214	0.75765	-0.0825192	0.16304	-0.474241
-1.1506	9.6157	0.65471	-0.117593	0.188024	-0.447345
-1.1222	9.6846	0.68879	-0.109415	0.145426	-0.576378
-1.37	9.7194	0.7922	-0.0945462	0.00907065	-0.737943
-1.4534	9.5648	0.85569	-0.0814179	0.00329169	-0.918392
-1.6882	9.3622	0.85877	-0.0889769	0.00366135	-1.05505
-1.8345	9.1348	0.8731	-0.100419	0.0224449	-1.10963
-1.8594	8.9906	0.945	-0.121412	0.0515727	-1.12225
-2.1496	8.9006	0.88994	-0.120888	0.0342137	-1.15724
-2.1908	8.6775	0.73845	-0.145018	0.0464572	-1.25569
-2.3841	8.4786	0.81316	-0.198898	0.0796498	-1.35867
-2.4432	8.2084	0.75988	-0.216002	0.0636207	-1.50641
-2.4568	7.928	0.91877	-0.21574	0.0551786	-1.56359
-2.7524	7.5301	0.77813	-0.241327	0.00588647	-1.56045
-2.7007	7.1766	0.45224	-0.290266	0.0146255	-1.5702
-3.3319	7.3665	0.64941	-0.335505	-0.0581474	-1.54134
-3.5623	7.1601	0.89277	-0.370254	-0.112258	-1.67976
-3.1531	7.207	1.011	-0.306777	-0.128578	-1.73796
-3.5829	6.7301	1.0216	-0.203261	-0.172311	-1.62879
-3.5344	6.6342	1.2344	-0.195407	-0.165492	-1.47573
-3.5595	6.4406	1.358	-0.177797	-0.092478	-1.24782
-3.9936	6.1442	1.405	-0.139094	-0.137787	-1.13946
-4.0692	5.7585	1.4862	-0.0783234	-0.144723	-1.09945
-4.0413	5.5636	1.4198	-0.000766479	-0.0922215	-0.985238
-3.9671	5.4147	1.3805	0.0272865	-0.0625264	-0.750823
-4.376	5.8104	1.2332	0.0284	-0.0673453	-0.593098
-4.5687	6.1286	1.2168	0.0561088	-0.021314	-0.565644
-5.0866	6.5123	1.4653	0.108767	0.0237469	-0.485149
-5.231	6.8025	1.5554	0.131385	0.0439038	-0.478465
-5.6174	6.982	1.7073	0.115138	0.0765467	-0.338088
-6.1025	7.0713	1.647	0.0951449	0.0523424	-0.275745
-6.1303	7.1925	1.4873	0.0856573	0.092567	-0.159551
-6.7089	7.4651	1.376	0.0940523	0.0532762	-0.0670608
-7.0521	7.7628	1.4191	0.0790285	0.033519	-0.0345244
-7.0368	7.7067	1.4642	0.0597863	0.0361405	-0.00853693
-7.1697	7.6716	1.5197	0.0653748	-0.00847724	0.0380848
-7.3034	7.5437	1.7178	0.0579083	-0.053531	0.190468
-6.9945	7.4402	1.8828	0.0847794	-0.0838962	0.257506
-6.6096	7.3386	1.7119	0.126231	-0.0719652	0.374094
-6.3505	7.0888	1.346	0.174568	-0.036514	0.499356
-6.1173	6.5474	1.1381	0.210644	0.060816	0.668007
-5.7311	6.0777	0.94927	0.23836	0.149098	0.861442
-5.3668	6.0416	0.80255	0.268467	0.15983	1.08076
-4.9378	6.4347	0.89282	0.267088	0.205914	1.20815
-5.1978	8.0108	0.64249	0.307003	0.216194	1.35603
-5.5372	10.413	0.52417	0.362749	0.288957	1.48456
-5.8446	12.928	1.0864	0.427728	0.305241	1.35607
-5.8484	14.158	1.7071	0.473979	0.253404	1.01725
-4.7073	13.104	1.5999	0.40455	0.181375	0.783845
-3.6287	11.41	1.2374	0.187955	0.151311	0.924536
-3.1414	10.108	1.2954	-0.00613326	0.0549063	1.04386
-2.3873	9.0309	1.3524	-0.0286967	0.0876749	0.822382
-2.1011	7.903	1.1334	-0.0116578	0.0505168	0.829468
-1.807	7.7909	1.0225	-0.000241868	-0.0568017	0.803305
-1.5784	8.3717	0.91619	0.0672022	-0.0667152	0.927957
-1.5192	8.991	0.62126	0.13493	-0.077805	0.994
-1.5378	9.5725	0.63739	0.155256	-0.125112	0.897658
-1.6539	9.8087	0.89006	0.156645	-0.110341	0.816727
-1.5044	9.9634	0.88667	0.11518	-0.0554212	0.755152
-1.1167	9.9015	0.80635	0.0404358	-0.0075653	0.70993
-1.1437	10.155	0.70833	-0.0382384	0.0364425	0.738012
-1.1523	10.37	0.70283	-0.0730158	0.0688218	0.789953
-0.90344	10.433	0.59929	-0.0401967	0.121726	0.753598
-0.89877	10.278	0.37253	0.00290597	0.152814	0.755536
-0.57452	10.305	0.33185	0.0157005	0.141709	0.678252
-0.61076	10.158	0.3026	0.0167018	0.132666	0.566743
-0.58699	10.032	0.42792	0.0215635	0.0966371	0.448602
-0.51792	9.9706	0.55265	0.0225933	0.0797755	0.352871
-0.57465	9.9666	0.6274	0.0342503	0.0698149	0.313391
-0.68001	9.8429	0.63595	0.044649	0.0742847	0.288747
-0.55684	9.6636	0.66639	0.0539778	0.0862454	0.292395
-0.51198	9.4743	0.70706	0.0656715	0.0668566	0.289341
-0.38854	9.7363	0.61487	0.0753878	0.0124627	0.302169
-0.28615	9.9651	0.62094	0.0668356	0.0127364	0.273196
-0.24967	10.064	0.74815	0.0420729	0.0403642	0.218707
-0.033526	9.9346	0.95017	0.0142709	0.054292	0.104125
-0.48206	9.8674	0.94143	-0.00306637	0.0864374	0.0404812
-0.25375	9.8673	0.8647	-0.0131785	0.109401	0.070609
-0.20225	9.6499	0.76508	-0.0241711	0.0911847	0.0246667
-0.12879	9.6317	0.61378	-0.0207747	0.0721205	0.0272411
-0.31441	9.6553	0.6403	-0.0116223	0.0305502	0.0465654
-0.38019	9.7293	0.63847	-0.00503144	-0.0187448	0.0417849
-0.4105	9.7677	0.77188	0.00573079	-0.0452651	-0.015646
-0.37565	9.6337	0.93814	0.0171643	-0.0189909	-0.0543635
-0.52417	9.6373	0.91184	0.0212249	0.0248081	-0.0502725
-0.5736	9.6889	0.8359	0.022047	0.0399192	-0.0578908
-0.65618	9.7079	0.79492	0.0242199	0.0692634	-0.0414132
-0.62383	9.6238	0.67662	0.00625317	0.0856451	-0.0566953
-0.55373	9.507	0.5805	-0.00465881	0.069143	-0.0597444
-0.52514	9.5592	0.60071	0.00750998	0.0487645	-0.0676926
-0.58877	9.4928	0.61237	0.0188426	0.0415406	-0.0551786
-0.46806	9.4746	0.76273	0.0227102	0.0454082	-0.0620604
-0.53806	9.6181	0.73268	0.0205059	0.0462931	-0.0537143
-0.42931	9.5565	0.70419	0.0191602	0.0442912	-0.0722147
-0.55249	9.5923	0.69469	0.0238744	0.0433819	-0.0608858
-0.56514	9.5942	0.66948	0.0209754	0.043066	-0.051276
-0.5037	9.5691	0.67906	0.0179455	0.0405457	-0.0455269
-0.55211	9.5891	0.67416	0.0214641	0.0558785	-0.0294769
-0.53095	9.6243	0.72697	0.0307667	0.0584022	-0.020909
-0.49881	9.6327	0.69534	0.0333515	0.046047	-0.0340601
-0.46431	9.6221	0.72739	0.0320896	0.0391146	-0.0521382
-0.5206	9.6535	0.68659	0.0369102	0.0262428	-0.05876
-0.50605	9.6942	0.64397	0.0443767	0.0253352	-0.0619051
-0.43672	9.6409	0.65612	0.0497436	0.0127824	-0.0707556
-0.39066	9.7142	0.65587	0.0524855	0.000207258	-0.0878651
-0.44824	9.7871	0.67893	0.0512359	0.0052517	-0.110944
-0.50931	9.7512	0.69499	0.0518956	0.011315	-0.125144
-0.48638	9.6919	0.65637	0.0570269	0.0195896	-0.147986
-0.42402	9.8099	0.69356	0.0550913	0.0246475	-0.165503
-0.54884	9.8536	0.64751	0.0458376	0.0251938	-0.182928
-0.54507	9.8052	0.58926	0.0341578	0.0314369	-0.214658
-0.47708	9.8298	0.61274	0.0281923	0.0314229	-0.275151
-0.48945	9.9317	0.5281	0.0175999	0.038385	-0.303897
-0.55657	9.9263	0.54648	0.00930226	0.0326935	-0.346832
-0.5447	9.9808	0.53825	0.00629278	0.03794	-0.405353
-0.61847	10.057	0.54968	0.000427833	0.0321978	-0.446141
-0.55171	9.9032	0.6194	-0.00313723	0.0333899	-0.519427
-0.60294	9.9312	0.59773	0.00464711	0.0458812	-0.562083
-0.83748	9.9897	0.57946	0.0110715	0.0483927	-0.59041
-0.73416	9.945	0.61574	0.00159961	0.0375246	-0.641984
-1.021	9.936	0.52493	-0.00579624	0.0377515	-0.681918
-1.104	9.9878	0.56463	-0.00441603	0.0327005	-0.728623
-1.0619	9.8716	0.48132	-0.00633328	0.0190625	-0.78655
-1.1209	9.8963	0.52889	-0.0164567	0.0099852	-0.85214
-1.4477	9.8673	0.49376	-0.030552	0.0206996	-0.845403
-1.2804	9.8472	0.49036	-0.0510788	0.0215007	-0.884707
-1.7339	9.819	0.42777	-0.0656698	0.00271626	-0.965219
-1.8	9.6799	0.44076	-0.0782483	-0.00107631	-1.0572
-1.9932	9.7107	0.44484	-0.0838858	-0.0127318	-1.12759
-2.0702	9.5078	0.41889	-0.0769585	-0.0305939	-1.18829
-2.0905	9.2837	0.4747	-0.0787789	-0.0462844	-1.2828
-2.2007	9.5644	0.61072	-0.0646889	-0.0678776	-1.25912
-2.6776	9.4732	0.6091	-0.0718988	-0.111373	-1.26306
-2.3472	9.1333	0.71004	-0.0938935	-0.0763983	-1.35404
-2.8315	9.4569	0.72691	-0.122522	-0.0269706	-1.28732
-2.6576	9.3947	0.70414	-0.166648	0.0617724	-1.37804
-3.1082	9.1579	0.66111	-0.214309	0.0912807	-1.43766
-4.3138	9.3583	0.62304	-0.268571	0.112853	-1.40143
-4.7576	9.7687	0.83275	-0.312519	0.195774	-1.40452
-5.421	9.4019	0.88754	-0.361021	0.269671	-1.61446
-6.0269	8.9552	1.179	-0.371266	0.179629	-1.58102
-6.3041	7.8863	1.1677	-0.367078	0.116188	-1.60265
-7.3583	7.377	1.1266	-0.293355	0.166017	-1.60045
-7.9764	7.0559	1.4755	-0.163424	0.231256	-1.40031
-8.1322	7.1151	1.3843	-0.0588892	0.123829	-1.23192
-8.623	6.0772	1.2608	-0.00972742	0.0295903	-1.06394
-8.8574	5.6079	1.1581	-0.0360864	-0.0591265	-0.828578
-8.4739	5.686	1.0439	-0.0220837	-0.0406103	-0.535903
-8.185	5.6271	0.76166	0.0594512	-0.0294332	-0.40551
-8.039	6.0319	0.94713	0.0891375	0.00244224	-0.168325
-7.7822	6.4592	1.2351	0.106413	0.0374391	-0.0134561
-7.7953	6.7434	1.3117	0.113422	0.0113593	0.136452
-7.5299	6.6132	1.1514	0.0706684	0.0111975	0.172224
-7.4483	6.7134	1.2253	0.0265709	0.0292395	0.278677
-7.1604	6.6406	1.3145	0.0239075	0.0253771	0.358752
-6.8671	6.7352	1.4571	0.0633485	0.0191148	0.482095
-6.5731	6.7696	1.5081	0.0788836	0.026721	0.578646
-6.3463	6.8592	1.5776	0.0684448	0.0290231	0.644917
-6.0088	6.728	1.5378	0.0453262	0.0232251	0.713997
-5.7814	6.6535	1.4936	0.0385142	0.0577233	0.791175
-5.5507	6.7002	1.3022	0.0395963	0.109118	0.867341
-5.4672	6.7297	1.2959	0.0449091	0.131978	0.910416
-5.191	6.722	1.2046	0.0491781	0.160762	0.8997
-4.7886	6.5674	1.0549	0.0389662	0.175528	0.917328
-4.9065	6.6335	0.91268	0.0119649	0.169955	0.967942
-4.7537	6.6715	0.91543	0.00523581	0.156111	1.0417
-4.3436	6.5992	0.92697	0.0159949	0.172384	1.04701
-4.2472	6.3488	0.89602	0.0206891	0.185546	1.02735
-4.3159	6.5056	0.80955	-0.0115131	0.195896	1.04758
-3.9859	6.4544	0.77301	-0.0169758	0.199543	1.07256
-3.8384	6.4954	0.70599	-0.00667239	0.18038	1.09209
-3.9075	6.6266	0.61879	0.017654	0.141583	1.0835
-3.5289	6.6887	0.71673	0.0371336	0.143646	1.10095
-3.4569	6.8627	0.65731	0.0623344	0.151147	1.1324
-3.3564	7.1641	0.71544	0.0782902	0.0808157	1.20016
-3.0461	7.3415	0.68163	0.0617114	0.0842191	1.20023
-3.052	7.4956	0.65469	0.0800076	0.0754174	1.19927
-3.0158	7.9065	0.56607	0.0900834	0.0342172	1.20208
-2.9383	8.2041	0.53394	0.109861	0.00751068	1.19361
-2.5576	8.4386	0.56331	0.140019	0.0224955	1.16365
-2.5871	8.7156	0.59751	0.137169	0.010599	1.0994
-2.5211	8.6239	0.6568	0.125908	-0.0276896	0.981468
-2.3154	8.7951	0.70719	0.110319	-0.02337	0.912877
-2.082	8.8931	0.6015	0.0889891	-0.014508	0.851005
-2.0631	9.0529	0.43206	0.061666	-0.015405	0.810897
-1.8677	9.1057	0.45429	0.0554421	-0.0413137	0.774193
-1.7063	9.2679	0.50992	0.0764559	-0.0683349	0.755693
-1.5203	9.3707	0.52619	0.0894726	-0.0811002	0.721833
-1.4574	9.4241	0.5551	0.068862	-0.103648	0.692424
-1.3223	9.535	0.54372	0.0207502	-0.114186	0.69307
-1.0199	9.675	0.63278	0.0094171	-0.142963	0.623536
-0.85883	9.8833	0.69153	0.0161239	-0.156582	0.494207
-0.75047	10.07	0.66728	0.0133195	-0.185808	0.401251
-0.62673	10.135	0.76818	0.0181078	-0.192737	0.362173
-0.54283	9.8336	0.73683	0.0207328	-0.174343	0.356169
-0.60513	9.7981	0.71773	0.0426611	-0.174229	0.329658
-0.42823	9.7665	0.74631	0.0536846	-0.166091	0.262306
-0.24611	9.8147	0.8383	0.0378579	-0.127296	0.20375
-0.21781	9.9068	0.82935	0.0457049	-0.0872089	0.152811
-0.20134	10.066	0.89023	0.0765763	-0.0565277	0.0674709
-0.2372	10.164	0.84406	0.0368282	-0.00409681	0.00091162
-0.20286	9.7593	0.68687	0.00553758	0.0321699	0.0133755
-0.22095	9.592	0.61248	-0.025796	0.0591073	0.0351265
-0.1279	9.6645	0.6824	-0.0400256	0.0691412	0.0883992
-0.053422	9.7035	0.71883	-0.0509828	0.0669822	0.133322
0.092993	9.7833	0.63014	-0.0501852	0.0609905	0.0808175
0.21296	9.8165	0.54197	-0.0478499	0.051016	0.0150248
0.10994	9.5844	0.59412	-0.0317214	0.0182893	-0.0182369
0.0417	9.617	0.69799	-0.0227294	0.00834075	-0.02485
0.19614	9.5711	0.69453	-0.00698952	0.0118014	0.0041003
0.24884	9.5431	0.74496	0.0201603	0.000943577	0.0224973
0.15179	9.7141	0.70427	0.0548138	-0.0125744	0.00298242
0.32307	9.8883	0.7333	0.0558436	0.025227	-0.059411
0.29276	9.9662	0.66543	0.045122	0.0576953	-0.0488727
0.22827	9.7082	0.65649	0.0336342	0.0406382	-0.0165087
0.17117	9.6384	0.69192	0.021759	0.037748	-0.0229493
0.26794	9.7383	0.69633	0.00549377	0.0589607	-0.0206176
0.27995	9.6032	0.72022	-0.00556812	0.0792624	-0.0387882
0.25497	9.5797	0.72349	-0.00265116	0.0574458	-0.0290231
0.19235	9.5664	0.68684	0.00914256	0.0531889	-0.0308051
0.26138	9.6258	0.60794	0.0394828	0.0485114	-0.100835
0.37659	9.6909	0.63929	0.054168	0.0408337	-0.163604
0.2114	9.7323	0.63485	0.0334754	0.0299132	-0.175144
0.19522	9.697	0.66392	0.0135242	0.0303478	-0.182369
0.0024474	9.796	0.62449	-0.000364617	0.0509846	-0.118529
0.098887	9.7151	0.6292	-0.00800146	0.0587879	-0.111759
0.092549	9.6457	0.66221	-0.00868319	0.0467382	-0.129067
0.03071	9.5336	0.6279	0.00346395	0.0366676	-0.115152
-0.0069619	9.622	0.69326	0.0120018	0.035514	-0.0530493
0.036143	9.6953	0.68624	0.0140434	0.0275553	-0.0568384
0.0045666	9.6543	0.71659	0.0142037	0.0286548	-0.0913854
-0.082162	9.7037	0.71069	0.0110752	0.0316987	-0.0899002
-0.12288	9.7045	0.71459	0.0137249	0.0214117	-0.0992534
-0.18436	9.6977	0.68289	0.0253317	0.0123695	-0.11689
-0.30571	9.7608	0.65336	0.0315765	0.0130331	-0.131006
-0.32315	9.748	0.66848	0.0331962	0.00853763	-0.144021
-0.44002	9.775	0.72936	0.0368736	0.0138951	-0.144627
-0.53365	9.8274	0.70478	0.0425215	0.020909	-0.120786
-0.48304	9.7883	0.74253	0.0414882	0.0227661	-0.119815
-0.63897	9.8852	0.74736	0.0450609	0.0247837	-0.142459
-0.87705	9.9456	0.74001	0.0433697	0.0115639	-0.195913
-0.8456	9.8019	0.72281	0.0276635	0.00493527	-0.241047
-0.90993	9.9094	0.72448	0.0136038	0.0161378	-0.286705
-1.056	9.9145	0.73532	-0.0063153	0.00452983	-0.367287
-1.2769	9.8495	0.77412	-0.0556428	0.0157432	-0.413887
-1.0033	9.7193	0.84067	-0.0809728	0.0404375	-0.468848
-1.0856	9.6803	0.8164	-0.0389994	0.0349083	-0.490211
-1.5117	9.8756	0.91998	-0.0102371	0.0159307	-0.551664
-1.3951	9.7059	0.7101	-0.0292028	0.0264871	-0.620098
-1.5056	9.8298	0.70526	-0.0384217	0.0595838	-0.673819
-1.4162	9.6276	0.6841	-0.0536113	0.0391582	-0.840795
-1.6338	9.6169	0.77554	-0.0743755	0.0359468	-0.95288
-1.7446	9.3909	0.88133	-0.0780703	0.0117822	-1.04547
-2.1523	9.1041	0.77189	-0.0569798	0.00506687	-1.16752
-2.3941	8.8897	0.81991	-0.0706736	0.0527089	-1.28053
-2.2457	8.6034	0.73337	-0.109116	0.102692	-1.35987
-2.4683	8.3719	0.76632	-0.168025	0.13519	-1.34324
-2.4663	8.0175	0.62965	-0.189229	0.133767	-1.35102
-2.7202	7.8446	0.47763	-0.176435	0.144145	-1.36223
-2.7112	7.5346	0.46168	-0.20944	0.107764	-1.38516
-2.9573	7.2367	0.55756	-0.283494	0.126601	-1.45616
-3.1185	6.8755	0.64399	-0.254591	0.0464292	-1.55354
-2.9287	6.8697	0.55401	-0.199456	0.0356745	-1.53331
-2.9664	6.7111	0.42268	-0.159404	-0.0160204	-1.43347
-3.3455	6.7621	0.605	-0.153139	-0.0685513	-1.3576
-3.4962	6.7933	0.96641	-0.131544	-0.0270334	-1.3002
-3.4405	6.6351	1.1078	-0.115115	-0.0467836	-1.30889
-3.5471	6.4022	1.1433	-0.133195	-0.00208131	-1.24564
-3.9036	6.1586	1.2269	-0.167012	0.0165752	-1.08397
-4.5915	6.2925	1.2835	-0.20286	0.0107563	-1.03067
-4.8256	6.9872	1.2381	-0.18312	0.0364425	-0.946213
-5.1478	7.5231	1.3938	-0.204692	0.0638721	-0.868266
-5.5083	7.8004	1.672	-0.253003	0.0679841	-0.977297
-6.003	8.0116	1.7263	-0.212546	0.0787283	-0.933594
-6.2253	7.9213	1.3735	-0.163077	0.040537	-0.921499
-6.1988	7.5199	1.1944	-0.191044	0.0317371	-0.835559
-6.1318	6.9626	1.2178	-0.179455	-0.0123952	-0.73899
-6.5391	6.7612	1.4068	-0.111621	-0.0336726	-0.599747
-6.5341	6.6213	1.5483	-0.032868	-0.057903	-0.563514
-6.5865	6.4146	1.6265	-0.00341858	-0.0109272	-0.458673
-6.6832	6.2739	1.651	-0.0187675	0.0068286	-0.399872
-6.8313	6.2984	1.6604	-0.0422946	0.0293704	-0.229982
-6.8257	6.4555	1.6365	-0.0314299	0.0530336	-0.121946
-6.9676	6.5258	1.6508	-0.0265081	0.0325836	-0.0677572
-7.0897	6.532	1.578	-0.0319954	-0.02999	-0.0142377
-6.9432	6.3307	1.4937	-0.00635073	-0.0368771	0.0326202
-7.1139	6.1237	1.6377	0.0358368	-0.0867778	0.118279
-7.1349	6.0625	1.5872	0.0870692	-0.102807	0.219353
-7.2685	6.1271	1.5466	0.114209	-0.122152	0.353761
-6.9854	6.3236	1.6224	0.100054	-0.10251	0.467504
-6.6575	6.4594	1.4328	0.121864	-0.0973684	0.56231
-6.5827	6.4097	1.381	0.121922	-0.0734557	0.649751
-6.6652	6.5078	1.3339	0.0974435	-0.0358962	0.754803
-6.2668	6.4874	1.3436	0.0886994	-0.0429683	0.833569
-6.124	6.4857	1.3803	0.105648	-0.0926857	0.948482
-5.8123	6.7392	1.3932	0.145937	-0.1196	1.09605
-5.1449	7.0597	1.4823	0.201935	-0.132727	1.2082
-5.5845	8.0716	1.584	0.284908	-0.139263	1.31408
-5.7572	9.7969	1.7394	0.404358	-0.0900538	1.37841
-5.679	11.399	2.068	0.479983	-0.0215932	1.32069
-5.1697	12.068	2.2002	0.477156	0.0259688	1.18986
-4.1383	11.354	1.5756	0.364983	0.0974103	1.12717
-3.4161	10.222	1.2255	0.185511	0.124489	1.23861
-3.4259	9.7068	1.3913	0.144595	0.04308	1.15754
-2.8486	9.1911	1.7175	0.133628	0.0770912	0.952304
-2.5014	8.7474	1.5528	0.0866242	0.0517734	0.783723
-2.2032	8.342	1.1978	0.0821876	0.0331805	0.761243
-1.9875	8.3932	0.79716	0.141087	0.0782169	0.788871
-2.119	8.8356	0.7867	0.205617	0.0695095	0.821561
-2.0001	9.3157	0.99817	0.256441	0.0526723	0.812835
-1.761	9.7937	1.0172	0.271783	0.0574964	0.797511
-1.9771	10.167	1.0045	0.238342	0.0458323	0.811142
-1.6515	10.096	0.77176	0.186837	0.0648617	0.691639
-1.7146	10.15	0.617	0.155875	0.0775869	0.708761
-1.3313	10.058	0.45835	0.140155	0.0656628	0.772361
-1.0674	10.019	0.54283	0.135076	0.108109	0.802433
-1.0782	9.8741	0.54932	0.139743	0.211796	0.756635
-0.67249	9.9151	0.6371	0.171594	0.229965	0.62584
-0.88548	9.9305	0.80934	0.179786	0.237644	0.514122
-0.73111	9.9215	0.91147	0.141024	0.300912	0.493195
-0.70755	9.9063	0.73113	0.11944	0.285292	0.46801
-0.62362	9.935	0.39772	0.0920522	0.191986	0.389016
-0.54106	9.833	0.28864	0.113321	0.118873	0.323497
-0.53293	9.6508	0.33222	0.149765	0.0759707	0.37282
-0.58591	9.7066	0.4476	0.158256	0.0179088	0.372925
-0.56146	9.8524	0.56459	0.156291	-0.0514314	0.375019
-0.6909	9.9833	0.64605	0.123123	-0.0789744	0.345366
-0.75024	9.9775	0.68868	0.0793025	-0.0710506	0.314229
-0.66403	9.8381	0.6628	0.0363692	-0.0333812	0.248535
-0.64813	9.7561	0.58461	0.0123196	0.00196751	0.215601
-0.59822	9.7591	0.50515	0.0131441	0.0308679	0.186331
-0.6292	9.7307	0.46594	0.0282586	0.0480716	0.151376
-0.53539	9.7534	0.36105	0.0309272	0.0518677	0.117297
-0.40872	9.7209	0.37562	0.0237819	0.0390657	0.0857934
-0.49731	9.7156	0.34246	0.0156331	0.0311035	0.0746355
-0.32437	9.7622	0.40821	0.0155467	0.0247854	0.0489268
-0.28198	9.7663	0.48138	0.0155137	0.0189211	0.0173992
-0.18177	9.736	0.50483	0.0195494	0.0110057	0.000956772
-0.16723	9.7513	0.48717	0.020073	0.00577355	0.0121143
-0.17158	9.7513	0.53482	0.0131198	0.00152694	0.00938795
-0.25004	9.7965	0.45938	0.00762709	-0.000393956	0.0324544
-0.3147	9.6862	0.42205	0.00241257	0.0165649	0.00730508
-0.28035	9.7307	0.40128	0.00362714	0.0139474	-0.0150837
-0.49171	9.733	0.42069	0.00974836	0.00900852	-0.0286513
-0.51215	9.741	0.48297	0.00650292	0.00349363	-0.0486842
-0.42026	9.7085	0.46804	-0.00515884	-0.00501922	-0.0780703

## Sheet: OH5_back
accX(m/s^2)	accY(m/s^2)	accZ(m/s^2)	gyrX(rad/s)	gyrY(rad/s)	gyrZ(rad/s)
1.517	9.464	0.41826	0.0170124	-0.0671254	-0.0392542
1.3971	9.6092	0.34457	0.00939406	-0.0514436	-0.0321071
1.4168	9.549	0.30369	0.0151451	-0.0258012	-0.0518555
1.3415	9.4787	0.33242	0.0207642	-0.032313	-0.0667484
1.4626	9.5373	0.42012	0.0274017	-0.0537736	-0.0692669
1.5578	9.6091	0.57458	0.0142862	-0.0688689	-0.0719669
1.5003	9.5994	0.50724	-0.00385264	-0.0495953	-0.0731328
1.5163	9.5788	0.55172	-0.00370237	-0.00940261	-0.0631914
1.3908	9.5753	0.53509	0.00283791	0.0233682	-0.0568908
1.4125	9.4963	0.53495	0.00750998	0.0359538	-0.0596187
1.4867	9.452	0.54958	0.0111265	0.0298277	-0.0595594
1.5552	9.4553	0.59737	0.0192615	0.0273511	-0.049138
1.418	9.5212	0.56248	0.0222303	0.0476231	-0.039057
1.4969	9.5922	0.43957	0.0227259	0.0728326	-0.0372942
1.478	9.5343	0.42684	0.021951	0.0897152	-0.0427623
1.5546	9.45	0.37364	0.0241431	0.0754663	-0.0431184
1.5803	9.5568	0.35536	0.0169065	0.0468569	-0.0418024
1.6141	9.7016	0.40235	0.00852174	0.015904	-0.0376468
1.7813	9.8361	0.47086	0.00945096	-0.0263684	-0.0358299
1.606	9.8834	0.49907	0.0229057	-0.0496965	-0.0560338
1.6214	9.7758	0.53286	0.0396382	-0.0439666	-0.0883643
1.5608	9.4817	0.30843	0.0371424	-0.0142925	-0.119998
1.7322	9.3689	0.24519	0.0258204	-0.0370865	-0.0882246
1.9522	9.5223	0.48341	0.0175632	-0.114534	-0.00329536
2.2738	9.7768	0.60281	0.0512656	-0.128749	-0.00490856
2.0485	10.039	0.63036	0.102323	-0.082877	-0.103933
1.7207	10.014	0.52941	0.0909858	0.0598421	-0.216491
1.479	9.647	0.15421	0.0315468	0.18853	-0.292831
1.7873	9.6877	0.28157	0.00934432	0.18792	-0.296444
1.7189	9.7807	0.39345	0.0141265	0.083699	-0.270212
1.6822	10.065	0.4902	0.016782	0.0337075	-0.303844
1.4688	10.203	0.44555	0.0325155	0.0678881	-0.414847
1.0222	9.9343	0.39714	0.0515727	0.109766	-0.55491
0.91578	9.7166	0.26854	0.0579502	0.123903	-0.623275
0.74632	9.6022	0.22157	0.0648495	0.0840359	-0.604442
1.1102	9.6211	0.21961	0.0835507	-0.00971503	-0.61097
1.621	9.5244	0.31812	0.0930994	-0.0911359	-0.729757
1.3907	9.9227	0.52161	0.0961799	-0.139103	-0.805993
1.3468	10.307	0.52781	0.11483	-0.144915	-0.846956
1.3469	10.201	0.45521	0.119566	-0.0802101	-0.963684
1.3524	10.039	0.38104	0.0871425	-0.0425668	-1.059
1.4058	9.7468	0.30635	0.0752342	-0.0629418	-1.10071
1.2471	9.6494	0.24088	0.100374	-0.0767927	-1.12438
0.96963	9.727	0.15564	0.127824	-0.0689562	-1.11972
0.73342	9.8071	0.1145	0.129877	-0.0543408	-1.15214
0.76848	9.7774	0.30007	0.104929	-0.064448	-1.2045
0.42748	9.8981	0.28263	0.072131	-0.024014	-1.25494
0.1733	9.8933	0.16509	0.0578978	0.0485812	-1.33064
-0.58356	10.176	0.14256	0.0383972	0.0320163	-1.35485
-1.0066	10.701	0.19575	0.0728535	-0.027201	-1.34165
-2.1272	11.293	0.25144	0.115652	0.0138635	-1.42588
-2.7597	11.274	0.29571	0.0976931	0.175615	-1.59261
-3.4831	10.664	-0.010552	0.0248168	0.403119	-1.79542
-4.0622	10.094	-0.46487	0.00774874	0.453838	-1.76523
-4.5153	8.8583	-0.50519	0.128322	0.3354	-1.54388
-5.0283	7.2881	-0.4799	0.214728	0.172651	-1.32476
-5.2867	7.4251	-0.49406	0.1365	-0.0284	-0.963579
-5.3115	8.272	-0.70908	0.0839329	-0.274959	-0.591946
-5.3489	8.4473	-0.13189	0.0507228	-0.439404	-0.38022
-4.8307	7.9555	0.41062	0.0320268	-0.438113	-0.253858
-4.5477	7.708	0.52533	0.0264627	-0.278363	-0.126568
-4.6176	7.7623	0.31154	0.0126714	-0.0825069	-0.00826885
-4.451	7.7975	0.062077	0.00795312	-0.0177657	0.100604
-4.4425	7.8301	-0.010452	0.0166906	-0.0585174	0.201655
-4.3225	7.7524	0.17739	0.0342102	-0.0805173	0.287491
-4.1328	7.7815	0.29564	0.0386748	-0.0406417	0.353918
-4.0687	7.7758	0.32963	0.0181078	0.0134087	0.401984
-4.056	7.718	0.2726	-0.0234537	0.0593464	0.434046
-3.9201	7.6768	0.24618	-0.0414708	0.0815365	0.468499
-3.7079	7.7636	0.283	-0.037268	0.0838299	0.541436
-3.3758	7.7066	0.33509	-0.042141	0.0543635	0.610935
-3.2898	7.6176	0.18875	-0.0622821	0.0498763	0.66045
-3.02	7.6524	0.19411	-0.0800495	0.0629348	0.725202
-2.7891	7.6295	0.18305	-0.0979915	0.0590794	0.778522
-2.6843	7.457	0.19098	-0.111366	0.0604565	0.790896
-2.5744	7.5531	0.2072	-0.11785	0.0465409	0.818734
-2.4267	7.8601	0.24481	-0.12411	0.0272114	0.813341
-2.135	7.4525	0.29076	-0.144014	0.0373623	0.734138
-2.1523	7.7749	0.2653	-0.174006	-0.00492322	0.807128
-1.9834	8.0615	0.37869	-0.171737	-0.0195128	0.836519
-1.7694	8.2497	0.42978	-0.168231	-0.0133804	0.822661
-1.6965	8.3529	0.5514	-0.157139	0.00963055	0.792519
-1.5196	8.4054	0.53919	-0.14714	0.0412945	0.772832
-1.2381	8.657	0.48051	-0.144639	0.0753179	0.758206
-1.1933	8.7617	0.45144	-0.152247	0.107481	0.734836
-0.96738	8.8419	0.4316	-0.149329	0.107757	0.712583
-0.82032	9.0603	0.4331	-0.140593	0.0757979	0.690627
-0.74311	8.8034	0.41037	-0.135675	0.0421654	0.648931
-0.53026	8.8709	0.42983	-0.131905	0.0206752	0.672632
-0.36409	8.9194	0.46626	-0.114661	0.0157753	0.682878
-0.23692	8.9405	0.53445	-0.105198	0.0236387	0.681603
-0.11367	8.8265	0.62127	-0.103856	0.0370376	0.653189
-0.057874	8.7725	0.74691	-0.112338	0.0340915	0.629278
0.01085	8.82	0.79563	-0.122128	0.0255586	0.593813
0.16882	8.724	0.83996	-0.123444	0.032683	0.558418
0.26415	8.959	0.79438	-0.110731	0.0421096	0.590393
0.46035	9.1095	0.82718	-0.0938708	0.0780249	0.572451
0.55252	9.2545	0.89825	-0.0828386	0.0996566	0.543705
0.66459	9.4054	0.81131	-0.0753528	0.10706	0.498414
0.78891	9.2272	0.82467	-0.0627114	0.122777	0.41654
0.76615	9.2741	0.76293	-0.0486319	0.124983	0.375455
0.75768	9.2173	0.74788	-0.0277961	0.121656	0.34081
0.94302	9.256	0.75202	-0.0268641	0.0903487	0.329117
1.0162	9.3605	0.84043	-0.0246249	0.0440521	0.361475
1.1089	9.5996	0.86161	-0.017455	0.0185179	0.402543
1.0555	9.9601	0.83164	-0.0138057	0.00441062	0.409367
1.1342	10.36	0.87317	-0.0132484	0.00894377	0.36144
1.2258	10.575	0.86725	-0.00654533	0.0206595	0.2766
1.2672	10.624	0.91116	0.00516914	0.0278136	0.172456
1.4106	10.366	0.8657	0.005166	0.0321193	0.0751609
1.5069	9.9004	0.97166	0.0111788	0.0323532	0.0101632
1.5458	9.5214	0.96891	0.0229197	0.0498798	-0.00290475
1.6315	9.4183	1.0013	0.0275675	0.0633205	-0.00561629
1.6253	9.3653	1.0348	0.0206787	0.102484	-0.0420031
1.5804	9.398	0.96407	0.0170889	0.157184	-0.0876487
1.5672	9.4803	0.94488	0.0172571	0.185354	-0.121637
1.5129	9.5831	0.81608	0.0153762	0.192073	-0.140916
1.4471	9.65	0.6877	0.016851	0.169861	-0.146829
1.3812	9.6513	0.63138	0.0202807	0.131926	-0.141789
1.3458	9.658	0.67923	0.0273982	0.0963369	-0.12647
1.3347	9.6607	0.68542	0.0339013	0.0672336	-0.129908
1.3248	9.5304	0.73832	0.0402927	0.0460051	-0.128468
1.3934	9.5092	0.80679	0.0439614	0.0275657	-0.109081
1.3336	9.4434	0.8598	0.045965	0.0135106	-0.0911743
1.545	9.4364	0.95028	0.0388755	0.016168	-0.0816325
1.5642	9.4805	0.9999	0.0322991	0.0272132	-0.0682005
1.5254	9.4809	0.96076	0.022979	0.044101	-0.0663906
1.5156	9.5203	0.88395	0.0158378	0.0574597	-0.0795434
1.446	9.5442	0.88257	0.0172976	0.0620046	-0.0873502
1.4622	9.5686	0.81943	0.0245934	0.0556446	-0.0931604
1.4032	9.5424	0.78494	0.0317493	0.0514907	-0.0990544
1.4523	9.4809	0.78279	0.0329309	0.0463891	-0.0996688
1.4428	9.5005	0.79024	0.0298434	0.0448131	-0.0903679
1.4839	9.5267	0.76789	0.0233665	0.0417745	-0.0865963
1.4457	9.5442	0.81898	0.0180031	0.0307195	-0.0860866
1.467	9.5369	0.87426	0.0109966	0.0175214	-0.0848946
1.3754	9.4951	0.8446	0.00710366	0.00531941	-0.0834512
1.373	9.5216	0.88297	0.00950175	0.00314788	-0.0851721
1.3546	9.5291	0.8791	0.0152439	0.000966476	-0.0871007
1.4052	9.5318	0.87591	0.0196716	0.00200783	-0.0932564
1.4015	9.5251	0.88634	0.0259426	0.0108397	-0.0977472
1.3214	9.5673	0.80994	0.0270456	0.0204745	-0.0953788
1.3321	9.517	0.81095	0.0272795	0.0312274	-0.0971956
1.3324	9.5135	0.80278	0.0260892	0.0396172	-0.0900468
1.3824	9.5224	0.78324	0.0230331	0.0457241	-0.0849696
1.3699	9.4951	0.84561	0.0222111	0.0487697	-0.0801071
1.2675	9.569	0.78961	0.0196192	0.05203	-0.0796446
1.3509	9.5859	0.74034	0.0181497	0.0546166	-0.0801682
1.3109	9.6389	0.7399	0.0186227	0.0461657	-0.0805836
1.2907	9.56	0.71663	0.0187082	0.0298224	-0.0911428
1.1608	9.4986	0.81314	0.0176872	0.0183329	-0.0925723
1.279	9.5149	0.76675	0.0164208	0.0209736	-0.0759724
1.3188	9.4849	0.76164	0.0108284	0.0198531	-0.0725184
1.3221	9.4124	0.75569	0.00148032	0.0114429	-0.0730979
1.2928	9.417	0.80302	0.00663208	0.00123667	-0.0648547
1.3853	9.453	0.88067	0.0105088	0.00306585	-0.064722
1.4077	9.5015	0.80643	0.01319	0.0116221	-0.0617166
1.4408	9.5146	0.77572	0.0122485	0.0143936	-0.0585558
1.437	9.5298	0.79902	0.00994803	0.0176575	-0.0571718
1.3789	9.5043	0.73307	0.0109868	0.010207	-0.0515815
1.3122	9.5084	0.75845	0.0131104	0.00197432	-0.0513476
1.3774	9.5416	0.82428	0.0137523	0.00324736	-0.0442232
1.4119	9.5668	0.76793	0.0126599	0.00715672	-0.0424499
1.2814	9.6551	0.76889	0.0135127	0.0145197	-0.0419787
1.2704	9.7635	0.72831	0.0122482	0.0275343	-0.0487261
1.1842	9.9109	0.67487	0.00993633	0.039804	-0.0685775
1.1505	9.9063	0.72254	0.00855107	0.035226	-0.0802502
1.0604	9.7358	0.68442	0.00576622	0.012108	-0.0981242
1.0321	9.7074	0.71336	0.0117843	-0.00844739	-0.101084
0.96078	9.7133	0.71895	0.0209684	-0.0107708	-0.110743
1.004	9.7605	0.7654	0.0246249	-0.00629121	-0.14622
0.95058	9.7779	0.75124	0.0206856	-0.00304193	-0.196664
0.78584	9.8095	0.69127	0.0173467	0.0158729	-0.274331
0.83776	9.7397	0.65857	0.028105	0.0359869	-0.353639
0.90436	9.7187	0.61794	0.0408686	0.0547545	-0.402159
0.78039	9.732	0.69559	0.0411688	0.0649105	-0.44848
0.80482	9.7494	0.6111	0.0325033	0.0733352	-0.501206
0.57041	9.5746	0.58015	0.025145	0.0709459	-0.598997
0.48627	9.5267	0.52984	0.0229999	0.0669543	-0.633136
0.25499	9.4675	0.45473	0.027084	0.0467748	-0.676996
0.21328	9.4513	0.42149	0.0369207	-0.00473333	-0.71637
0.082243	9.5076	0.42096	0.0611057	-0.0618475	-0.75564
0.14555	9.3747	0.53118	0.0962008	-0.100449	-0.796656
-0.081452	9.2943	0.56764	0.12369	-0.0962409	-0.858475
-0.20789	9.0098	0.54849	0.129624	-0.0549971	-0.917502
-0.36226	8.8628	0.45658	0.117267	-0.00989933	-0.971223
-0.54766	8.7367	0.37145	0.0970124	-0.0120604	-1.02576
-0.65071	8.591	0.41888	0.0700889	-0.05802	-1.098
-0.80271	8.5237	0.51733	0.060179	-0.114195	-1.1738
-1.0875	8.4365	0.62626	0.093026	-0.193889	-1.22117
-1.3114	8.1662	0.71773	0.181671	-0.317126	-1.25405
-1.3965	8.0976	0.84196	0.302326	-0.373413	-1.19929
-1.4687	8.0728	0.85072	0.454222	-0.355332	-1.15328
-1.4822	7.7056	0.87908	0.56039	-0.223769	-1.2032
-1.5673	7.6345	0.83061	0.560094	-0.0803515	-1.18279
-1.72	7.3034	0.49986	0.487959	0.113977	-1.27606
-1.8619	7.1215	0.30789	0.335505	0.364425	-1.40571
-1.9818	6.8387	0.13379	0.175126	0.50152	-1.50966
-2.4183	6.7231	-0.10592	0.0539062	0.460889	-1.54622
-2.7286	6.5885	-0.26779	0.00670259	0.280178	-1.47243
-2.9902	7.0281	-0.2219	0.0501922	-0.000636696	-1.30563
-3.5685	7.2518	-0.22883	0.140126	-0.279096	-1.16867
-3.9091	7.3428	0.030635	0.213628	-0.399837	-1.09409
-4.0774	7.5308	0.33751	0.261415	-0.429281	-1.00969
-4.1327	7.5423	0.5726	0.271887	-0.36987	-0.955847
-4.5482	7.361	0.9545	0.244974	-0.209998	-0.898687
-5.1085	7.6647	0.91875	0.18504	-0.0252095	-0.802118
-5.0177	7.8824	0.51088	0.103796	0.15624	-0.725882
-5.2088	7.8905	0.3599	0.0191044	0.277839	-0.650118
-5.5766	7.7509	0.083583	-0.056814	0.278677	-0.527212
-5.5175	7.5428	-0.12854	-0.0748415	0.209282	-0.384985
-5.582	7.269	-0.075288	-0.0522534	0.138122	-0.237452
-5.5803	7.0896	-0.011048	-0.0333689	0.0795312	-0.0853641
-5.6512	7.1368	-0.014806	-0.020183	0.0405807	0.0702547
-5.6304	7.2656	0.03809	-0.0350096	0.0219964	0.213279
-5.5995	7.4728	0.084498	-0.0784717	0.0107575	0.353447
-5.658	7.807	0.13725	-0.114907	-0.00466352	0.508781
-5.3533	8.1633	0.075299	-0.124257	-0.0229022	0.681481
-5.2207	8.4156	0.11243	-0.106081	-0.0140047	0.858266
-5.3649	8.8456	0.175	-0.0955952	0.0049789	1.02863
-4.8602	9.8693	0.32321	-0.039242	-0.0036638	1.21265
-4.5769	11.04	0.21199	0.0574615	0.0200032	1.32938
-3.7469	12.266	-0.11703	0.0984104	0.118981	1.31498
-3.4882	12.333	-0.35812	0.000671411	0.175894	1.20393
-3.0453	10.44	-0.28934	-0.11862	0.169473	1.0403
-2.5035	8.6601	0.02011	-0.15727	0.128345	0.961816
-2.1213	7.721	0.29666	-0.139279	0.0622245	0.990195
-1.8692	7.6493	0.2021	-0.0685426	0.0242409	1.07027
-1.8139	7.9782	0.123	-0.0123098	0.00312571	1.11914
-1.6383	8.516	0.065994	0.0283668	0.00871076	1.12031
-1.4578	8.9865	0.029672	0.0120943	0.0242601	1.07533
-1.4751	9.0265	-0.063579	-0.0448672	0.0625125	0.981015
-1.2026	9.1536	-0.13918	-0.0860831	0.0512882	0.946597
-1.1131	9.3161	-0.07341	-0.0891462	-0.00734766	0.933699
-0.85955	9.3812	0.10283	-0.0821509	-0.0515588	0.900817
-0.67537	9.4168	0.19267	-0.0651741	-0.070726	0.878145
-0.42461	9.4163	0.26573	-0.0597932	-0.0701657	0.855176
-0.24416	9.6029	0.29135	-0.0609539	-0.0467225	0.840271
-0.0078722	9.6632	0.24305	-0.0651688	-0.00367584	0.812381
0.26279	9.6029	0.26882	-0.0542762	0.0264156	0.784962
0.37904	9.7032	0.34877	-0.0478604	0.0465409	0.77428
0.56841	9.6566	0.382	-0.0427344	0.0627359	0.755099
0.76987	9.5768	0.46595	-0.0512219	0.0747018	0.733649
0.85461	9.6314	0.47165	-0.0657029	0.0928794	0.677781
1.0369	9.68	0.47643	-0.0684536	0.0928096	0.630343
1.0439	9.6858	0.5033	-0.0553758	0.0897762	0.597077
1.1535	9.7807	0.55025	-0.0288573	0.0958395	0.562083
1.2224	9.6907	0.53271	-0.014567	0.103992	0.508571
1.3193	9.8391	0.55193	-0.0105482	0.115609	0.475131
1.393	9.7995	0.39943	-0.0198357	0.143337	0.421165
1.4314	9.7953	0.34827	-0.0221081	0.177029	0.371458
1.4452	9.5094	0.37474	-0.0147941	0.186907	0.325574
1.6336	9.4774	0.36181	0.00213995	0.176366	0.327214
1.6677	9.6077	0.3557	0.00897745	0.149065	0.337233
1.751	9.7482	0.36359	0.00194028	0.133003	0.34746
1.8144	9.8602	0.4512	-0.00306026	0.135195	0.339955
1.9695	9.8383	0.51545	0.00384845	0.134533	0.30648
2.055	9.739	0.6069	0.0130945	0.118108	0.293146
2.2277	9.7362	0.61498	0.0279148	0.0929737	0.302221
2.3073	9.8687	0.66909	0.0487977	0.0946213	0.282918
2.3588	9.8124	0.55785	0.0734731	0.115487	0.211272
2.4444	9.7373	0.38519	0.0914919	0.124767	0.153296
2.487	9.7582	0.37391	0.0960542	0.103191	0.105969
2.3453	9.7807	0.32119	0.0961205	0.0694275	0.0759305
2.4963	9.6602	0.26359	0.0856992	0.0559116	0.0312885
2.3988	9.6073	0.18448	0.0671899	0.0595559	-0.00923698
2.3964	9.5122	0.1229	0.0558645	0.0649262	-0.0435634
2.3543	9.4973	0.12047	0.0481152	0.0541349	-0.0664482
2.4417	9.584	0.21338	0.0412055	0.0301663	-0.0881182
2.3746	9.5709	0.20822	0.0378946	0.00601039	-0.0883747
2.3477	9.6008	0.17133	0.039907	-0.00839399	-0.0887133
2.2805	9.6314	0.27555	0.035507	-0.0158129	-0.0994785
2.2862	9.598	0.1781	0.0328419	-0.0144923	-0.104404
2.1622	9.6157	0.25884	0.0297683	-0.033074	-0.110467
2.1542	9.5277	0.31826	0.0270927	-0.0767055	-0.123522
2.2008	9.5429	0.39451	0.0269374	-0.1078	-0.118279
2.05	9.58	0.34535	0.0235393	-0.105283	-0.127022
1.9813	9.489	0.30962	0.020848	-0.0813201	-0.138085
2.0332	9.5402	0.29457	0.0131593	-0.0729478	-0.138605
1.9214	9.5549	0.31564	0.00669351	-0.063441	-0.132247
1.9418	9.5287	0.30491	0.00966249	-0.050625	-0.129676
1.7983	9.5418	0.24112	0.0156535	-0.0338489	-0.135399
1.8265	9.4944	0.24227	0.0198776	-0.0144906	-0.136616
1.7923	9.5535	0.21667	0.019045	-0.00355593	-0.135253
1.7981	9.4749	0.27359	0.0198915	-0.00290807	-0.13439
1.72	9.469	0.26629	0.0201167	-0.0040373	-0.132032
1.8093	9.4996	0.28126	0.0190503	0.00211342	-0.134513
1.8082	9.5049	0.23315	0.0173301	0.0104538	-0.135082
1.7641	9.5162	0.19569	0.0172261	0.0151627	-0.13147
1.8068	9.4995	0.21719	0.0173109	0.0120393	-0.128168
1.7489	9.4919	0.27106	0.0155189	0.00666105	-0.124784
1.8234	9.4784	0.223	0.0169285	0.00779447	-0.113818
1.7625	9.5159	0.23609	0.0114977	0.0123763	-0.108245
1.6681	9.5448	0.21723	0.00915862	0.0153584	-0.1037
1.7335	9.5463	0.194	0.010779	0.0132425	-0.0984785
1.705	9.4957	0.29614	0.0111509	0.0145227	-0.0923628
1.7437	9.5729	0.23327	0.00991609	0.0171587	-0.0876871
1.7229	9.5432	0.25575	0.0090785	0.025227	-0.0883747
1.6893	9.5663	0.24461	0.00959041	0.0258152	-0.0851948
1.7232	9.5238	0.25061	0.00967942	0.0251973	-0.0823708
1.7259	9.4889	0.26539	0.0112829	0.027386	-0.0799326
1.7335	9.5123	0.26674	0.00914814	0.0296357	-0.07577
1.6772	9.4879	0.2333	0.00689004	0.0339798	-0.072494
1.7025	9.4847	0.23182	0.00614129	0.0315503	-0.0689196
1.6847	9.5275	0.23496	0.00425651	0.0208532	-0.0648076
1.7715	9.4781	0.26262	0.00533739	0.0178355	-0.0606938
1.6885	9.4989	0.26888	0.00347163	0.0282918	-0.0636574
1.7048	9.554	0.18683	0.00205303	0.037172	-0.0664482
1.6952	9.5381	0.26964	0.0036329	0.0288503	-0.0677676
1.7797	9.5554	0.31474	0.00829241	0.0207973	-0.0626486
1.77	9.5566	0.2841	0.00782937	0.0110828	-0.0664691
1.8248	9.5111	0.26649	0.00807075	0.0115057	-0.0657012
1.7565	9.5329	0.26225	0.00591719	0.0161375	-0.0650851
1.7367	9.4895	0.2104	0.00321874	0.0199229	-0.0653975
1.6657	9.4981	0.24962	0.00492096	0.00727087	-0.0636504
1.712	9.4935	0.32947	0.00610394	-0.00831911	-0.0602889
1.749	9.551	0.31651	0.00855316	-0.0147363	-0.0573986
1.6735	9.5499	0.35748	0.00480245	-0.00386974	-0.058767
1.7327	9.5225	0.27641	0.00339065	0.00504208	-0.0569588
1.6978	9.5845	0.25896	0.00609574	0.000102268	-0.0512027
1.7491	9.5187	0.27444	0.00887692	-0.00787091	-0.0481397
1.7561	9.5389	0.23361	0.0112254	-0.00581404	-0.0457049
1.7377	9.5713	0.31081	0.0106165	0.00196821	-0.0463263
1.7255	9.5082	0.30929	0.00993424	0.0115736	-0.0438444
1.7797	9.5325	0.27293	0.00791018	0.0192161	-0.0426349
1.7154	9.5323	0.28788	0.00789849	0.0218934	-0.0418286
1.7466	9.5364	0.26805	0.00567092	0.0246091	-0.0412177
1.7465	9.5289	0.22897	0.00458236	0.0338751	-0.045012
1.8614	9.5691	0.28014	-0.00128378	0.0364355	-0.0457625
1.7715	9.5712	0.31161	-0.0059788	0.0269217	-0.0450941
1.782	9.4717	0.24616	-0.00524402	0.0153186	-0.0430503
1.734	9.5361	0.30471	-0.00400256	0.0173351	-0.0462949
1.6965	9.5519	0.32947	0.000274767	0.0301087	-0.0496651
1.848	9.5847	0.34646	-0.00551699	0.0398511	-0.0546201
1.8558	9.5906	0.26944	-0.0176435	0.04027	-0.0633712
1.8448	9.568	0.33347	-0.0147271	0.0315189	-0.0675146
1.8631	9.6217	0.38733	-0.00740229	0.0136022	-0.0709389
2.0271	9.7022	0.36753	-0.00235427	0.0104814	-0.0788679
2.0199	9.6782	0.44823	-0.00163527	0.0165466	-0.103224
2.1073	9.7296	0.43506	0.00181113	0.0217416	-0.117693
1.9396	9.746	0.37805	0.0147105	0.0298259	-0.135279
2.0109	9.7304	0.36434	0.0294681	0.0399523	-0.168925
2.1369	9.7648	0.30593	0.040715	0.0429787	-0.212948
2.0169	9.7654	0.32946	0.0448009	0.0502184	-0.251362
2.0263	9.6925	0.25777	0.044834	0.0543635	-0.298085
2.105	9.7036	0.24907	0.0490717	0.0471571	-0.335679
2.1047	9.8313	0.31938	0.0572224	0.0309011	-0.369748
1.9899	9.8581	0.3048	0.0656383	0.0297561	-0.413102
2.0892	9.8534	0.14749	0.0706143	0.0308801	-0.459283
1.9673	9.8514	0.19499	0.0776619	0.0118569	-0.507786
1.9027	9.8884	0.24791	0.0906751	-0.0201847	-0.556655
1.6481	9.9641	0.25292	0.111022	-0.0410222	-0.609469
1.7015	10.033	0.31741	0.136064	-0.0417151	-0.678567
1.5627	9.9844	0.32201	0.136832	-0.0187099	-0.763232
1.5802	9.9438	0.21172	0.129788	0.00582748	-0.849207
1.4081	9.9569	0.16466	0.120311	-0.00704013	-0.913086
1.1657	9.885	0.12072	0.128004	-0.0469267	-1.02603
1.2553	9.7616	0.11671	0.154153	-0.0817634	-1.10965
1.2208	9.8127	0.2292	0.157893	-0.116117	-1.19026
0.77105	9.8721	0.31456	0.151659	-0.141045	-1.22892
0.7986	9.8127	0.32405	0.166953	-0.143681	-1.2903
1.0948	9.6393	0.25921	0.172896	-0.145592	-1.32238
0.6145	9.8312	0.20552	0.168738	-0.145082	-1.30493
-0.00094881	10.225	0.10813	0.179891	-0.0964678	-1.30472
-0.48387	10.954	0.056496	0.180258	-0.0671585	-1.33188
-1.1307	11.367	-0.11668	0.149795	-0.0859662	-1.39597
-1.6929	11.444	-0.34132	0.157244	-0.140204	-1.47159
-2.4915	11.275	-0.0025048	0.128528	-2.47435e-05	-1.62652
-3.3773	10.583	-0.24456	-0.0201289	0.304316	-1.77657
-4.0882	9.2885	-0.67985	-0.103241	0.446822	-1.77867
-4.359	7.4295	-0.1247	0.0670939	0.318435	-1.58087
-5.0045	7.1596	-0.38475	0.157525	0.23815	-1.28762
-5.069	7.9718	-0.74384	0.0503929	0.0953334	-0.917746
-5.1255	8.3662	-0.88748	0.00787196	-0.118195	-0.619208
-4.8959	8.2942	-0.51582	-0.0218166	-0.290458	-0.433592
-4.7632	7.8465	-0.12395	-0.054936	-0.307632	-0.297509
-4.5454	8.0202	-0.031029	-0.0644794	-0.223926	-0.164129
-4.6884	8.0316	-0.15696	-0.0624269	-0.109279	-0.0675896
-4.5784	8.0292	-0.22328	-0.0629209	-0.0525798	0.00139223
-4.6009	7.9182	-0.26113	-0.0502672	-0.0449143	0.0865683
-4.4905	7.7685	-0.045323	-0.0476213	-0.0474939	0.173967
-4.2147	7.7143	-0.027141	-0.0573568	-0.0433243	0.264313
-4.258	7.8644	-0.072709	-0.0850831	-0.0475794	0.35137
-3.918	7.7356	-0.052593	-0.0973353	-0.0822225	0.405981
-3.7351	7.8237	-0.015035	-0.0867324	-0.131931	0.488064
-3.5877	7.8617	0.13153	-0.0615229	-0.154652	0.540371
-3.209	7.9137	0.12271	-0.0305747	-0.142792	0.586884
-3.1074	7.9011	0.059623	-0.0344161	-0.11581	0.609975
-2.9056	7.7504	0.073792	-0.0534123	-0.104842	0.63523
-2.673	7.7148	0.056053	-0.0523878	-0.111928	0.66895
-2.5124	7.504	0.15844	-0.0593953	-0.0859627	0.65675
-2.4446	7.4036	0.30205	-0.0845996	-0.0880693	0.692669
-2.2929	7.5241	0.33325	-0.0966877	-0.0993459	0.752289
-2.2259	7.5679	0.38687	-0.0991696	-0.0496913	0.759288
-2.1257	7.4985	0.48619	-0.100133	0.00879716	0.749095
-2.0172	7.7639	0.40971	-0.101323	0.0726284	0.759358
-1.8992	8.0872	0.30911	-0.105502	0.106268	0.749322
-1.8141	7.95	0.33762	-0.131142	0.112288	0.703315
-1.7166	8.0922	0.38214	-0.181427	0.111677	0.718255
-1.4874	8.2321	0.44849	-0.213436	0.0948202	0.748275
-1.3196	8.495	0.49463	-0.238255	0.0737576	0.763477
-1.116	8.5566	0.5295	-0.260124	0.0421497	0.756426
-1.0505	8.5071	0.63465	-0.258728	0.0279619	0.725429
-0.87164	8.5698	0.66075	-0.24192	0.00899351	0.725551
-0.71534	8.7051	0.6732	-0.20663	0.0039872	0.693699
-0.46271	8.661	0.7038	-0.166841	0.00518869	0.667466
-0.44378	8.8566	0.88151	-0.140288	0.0116583	0.656418
-0.33237	8.9831	0.94412	-0.129495	0.0277874	0.614757
-0.22884	9.0207	1.0232	-0.127413	0.0431027	0.581107
0.022812	9.1358	0.9074	-0.103222	0.0703036	0.546096
0.15794	9.2332	0.93391	-0.100311	0.0843256	0.521033
0.25977	9.2156	0.75744	-0.0920015	0.108956	0.502463
0.30411	9.309	0.64528	-0.0696823	0.102962	0.481955
0.25983	9.3307	0.51305	-0.0607671	0.0846851	0.440783
0.32837	9.3121	0.63101	-0.06989	0.0338873	0.434866
0.44747	9.3305	0.79608	-0.0791978	-0.0446159	0.435913
0.66509	9.4146	0.90065	-0.0836152	-0.115892	0.425791
0.59361	9.5451	1.1238	-0.0741276	-0.145019	0.382018
0.80191	9.5149	1.2393	-0.0591422	-0.142963	0.353761
1.0025	9.6	1.2562	-0.05155	-0.116593	0.371301
1.1549	9.7154	1.2439	-0.0353656	-0.087914	0.361231
1.2004	9.8167	1.207	-0.0257768	-0.0516129	0.322676
1.1862	9.8719	1.1653	-0.021691	-0.0148716	0.26899
1.2438	9.7562	1.0851	-0.0164817	0.0172309	0.232199
1.2356	9.8482	0.93909	-0.00193016	0.0396137	0.205931
1.2676	9.9141	0.92365	0.00730717	0.0272533	0.179926
1.4257	9.8639	0.90589	0.0165511	0.00735621	0.152365
1.477	9.8251	0.9566	0.0283459	-0.0133317	0.127847
1.4929	9.614	1.1508	0.0398686	-0.0094822	0.0795032
1.6139	9.5138	1.1494	0.0448724	0.00834808	0.0635352
1.5947	9.4819	1.2113	0.0457765	0.0581439	0.0455112
1.6213	9.4483	1.0873	0.0441411	0.123112	0.0254958
1.4798	9.5846	0.9182	0.0436664	0.163237	0.0159352
1.4568	9.6041	0.90929	0.0437746	0.178024	0.00300965
1.5534	9.6804	0.82619	0.0511591	0.16736	-0.0166037
1.4994	9.7075	0.82061	0.061556	0.149658	-0.0327197
1.4097	9.7175	0.82316	0.0633118	0.143595	-0.0338821
1.3571	9.7858	0.76847	0.0569553	0.137677	-0.0469249
1.4667	9.6947	0.72591	0.0401967	0.132333	-0.0552467
1.4281	9.5842	0.77911	0.0261538	0.120672	-0.0611511
1.515	9.4989	0.93719	0.0195913	0.100843	-0.0501328
1.5433	9.4741	1.0466	0.0215025	0.0888111	-0.0521557
1.4866	9.4993	1.0194	0.0256878	0.0947557	-0.0632996
1.5313	9.5114	0.93368	0.0259845	0.109964	-0.0757421
1.553	9.565	0.90165	0.0210469	0.12728	-0.0899909
1.6091	9.5957	0.78911	0.0175545	0.129659	-0.0988607
1.5224	9.549	0.76272	0.0204448	0.115869	-0.109732
1.5016	9.5875	0.81199	0.0263457	0.0996147	-0.117159
1.4948	9.58	0.92437	0.0315887	0.090134	-0.114506
1.4817	9.4974	0.86671	0.0347251	0.0795067	-0.116031
1.5493	9.4965	0.86024	0.036802	0.0738693	-0.107104
1.584	9.4548	0.87454	0.0372733	0.06904	-0.0988799
1.6026	9.4732	0.931	0.0355454	0.0683314	-0.0952112
1.5186	9.4812	0.87734	0.031278	0.0759463	-0.0943298
1.4753	9.4937	0.87088	0.028667	0.0804126	-0.0981957
1.498	9.5118	0.89763	0.0248483	0.0775904	-0.102892
1.4711	9.5489	0.83489	0.0206595	0.0716091	-0.102098
1.4959	9.5028	0.81797	0.0185686	0.0647744	-0.095576
1.4587	9.5504	0.87464	0.0158593	0.0576919	-0.0893312
1.4931	9.4987	0.8233	0.0138359	0.0505482	-0.0878616
1.4647	9.5134	0.85968	0.014962	0.0515832	-0.0867237
1.5205	9.4737	0.8752	0.0154203	0.0444815	-0.0841022
1.4752	9.5056	0.89561	0.0137652	0.042052	-0.0875981
1.4447	9.5148	0.84949	0.012251	0.0363954	-0.0932512
1.4196	9.519	0.93164	0.0145004	0.0269461	-0.0926892
1.4262	9.5103	0.94556	0.0176313	0.0239162	-0.0954084
1.4113	9.4856	0.90994	0.0169653	0.0217206	-0.0952932
1.4266	9.539	0.8669	0.0154505	0.0174285	-0.0936177
1.3877	9.5085	0.89753	0.015957	0.0137298	-0.0865422
1.3733	9.5027	0.82551	0.0137757	0.00715602	-0.081458
1.4721	9.4903	0.91491	0.0127573	-6.6696e-05	-0.0831318
1.447	9.5219	0.84795	0.00941657	0.00224327	-0.0802049
1.4178	9.5036	0.88869	0.00530056	0.00653294	-0.0739182
1.4212	9.4432	0.87999	0.00755012	0.00671864	-0.0689754
1.4102	9.5216	0.84522	0.00905686	-0.00230174	-0.0606484
1.4267	9.524	0.88003	0.0096206	-0.00604966	-0.0679579
1.5166	9.4957	0.87993	0.0100918	-0.0162035	-0.0711641
1.4854	9.5276	0.92054	0.00791105	-0.0158116	-0.057088
1.4233	9.5383	0.8483	0.00469878	-0.0100426	-0.0501625
1.4895	9.5416	0.88046	0.00267507	-0.0164152	-0.0604809
1.4946	9.5473	0.93857	0.00598491	-0.0326865	-0.0671864
1.5147	9.5098	0.93879	0.0107703	-0.0274017	-0.0703961
1.4589	9.5406	0.99028	0.0155573	-0.0184691	-0.0729879
1.3999	9.5322	0.92228	0.0181183	-0.00932442	-0.0729652
1.3635	9.5467	0.88638	0.0170028	-0.000952985	-0.0735098
1.3901	9.5375	0.92311	0.0159663	-0.000620028	-0.0723718
1.4045	9.518	0.92693	0.0148714	-0.0065209	-0.0702827
1.4599	9.5415	0.8999	0.0138563	-0.00681219	-0.0697451
1.5422	9.4757	0.92004	0.0143733	-0.00151742	-0.0687119
1.4861	9.5077	0.89185	0.013856	0.00338	-0.0714747
1.4474	9.5491	0.95432	0.0149336	0.0123665	-0.0779045
1.3494	9.5996	0.92021	0.0165806	0.012765	-0.0809117
1.3846	9.6167	1.0156	0.0208462	0.0155689	-0.0772011
1.359	9.6251	0.9816	0.0240437	0.0242112	-0.0816378
1.2742	9.5955	0.91071	0.0277315	0.0402839	-0.0862926
1.3001	9.6158	0.83825	0.0271294	0.053983	-0.0846467
1.2434	9.6369	0.8914	0.0238587	0.0613344	-0.0863921
1.2256	9.5541	0.86914	0.0169508	0.05839	-0.0949511
1.1755	9.5784	0.88969	0.0160125	0.0428758	-0.099599
1.2077	9.5523	0.84737	0.019244	0.0329379	-0.0957732
1.1956	9.5918	0.89446	0.0223786	0.031477	-0.098201
1.1879	9.583	0.88979	0.0212913	0.0428932	-0.113644
1.1027	9.7691	0.828	0.0207397	0.0537509	-0.124276
0.99221	9.9654	0.76992	0.0164358	0.0346971	-0.135991
0.89492	10.135	0.71478	0.0138581	0.00219109	-0.168693
0.72654	10.211	0.71337	0.0209701	-0.0247784	-0.250978
0.68468	10.107	0.71953	0.039153	-0.0385089	-0.326935
0.50414	9.9689	0.81601	0.0616014	-0.0485271	-0.389488
0.52594	9.8248	0.78147	0.0892509	-0.036357	-0.456089
0.32375	9.6217	0.81374	0.103968	0.0108069	-0.559203
0.54721	9.6024	0.76577	0.112453	0.0595908	-0.625177
0.37976	9.5703	0.59111	0.100838	0.102295	-0.739129
0.33221	9.5622	0.51826	0.0630483	0.138014	-0.849015
0.12585	9.4672	0.45606	0.0478831	0.109216	-0.944712
-0.01974	9.5517	0.30537	0.0458481	0.0558418	-1.01257
-0.24942	9.4668	0.24896	0.0663958	-0.0286566	-1.07006
-0.33905	9.2628	0.28822	0.112832	-0.125364	-1.12762
-0.57891	9.0434	0.37884	0.158528	-0.188443	-1.19305
-0.67743	8.9249	0.44657	0.193033	-0.235777	-1.24571
-0.85754	8.7843	0.63224	0.206071	-0.267472	-1.29571
-0.97335	8.7337	0.6897	0.181933	-0.254923	-1.36317
-1.2211	8.606	0.64483	0.158108	-0.230575	-1.46475
-1.4888	8.4825	0.54463	0.157191	-0.235497	-1.52851
-1.7256	8.1504	0.63457	0.178076	-0.248291	-1.5686
-1.8529	8.1382	0.84641	0.218079	-0.265883	-1.54294
-1.9901	8.0977	0.89163	0.257419	-0.271608	-1.5231
-2.1765	8.215	0.77473	0.29154	-0.238918	-1.44799
-2.4736	8.0092	0.86501	0.330845	-0.159965	-1.44674
-2.919	7.9855	0.9126	0.324823	-0.0528556	-1.44227
-2.9738	8.0012	0.93758	0.286932	0.0952828	-1.42803
-3.2171	7.6548	0.79584	0.210173	0.244224	-1.42686
-3.3737	7.356	0.60926	0.123437	0.322345	-1.36874
-3.5748	7.1873	0.44761	0.06438	0.342992	-1.29472
-3.7005	6.8902	0.25011	0.0308819	0.290231	-1.19567
-3.9028	6.5827	0.10773	0.041024	0.229546	-1.08813
-3.8752	6.4403	0.061074	0.0628511	0.173641	-0.976337
-4.0524	6.1709	0.12329	0.0804213	0.116674	-0.881025
-4.0261	6.0141	0.20237	0.0873572	0.0730019	-0.7836
-4.3068	5.8701	0.20713	0.0761836	0.0442546	-0.680347
-4.6866	6.2441	0.2252	0.0681865	0.00486703	-0.557894
-4.9356	6.6718	0.188	0.0681621	-0.0180903	-0.472059
-5.1344	6.9235	0.19417	0.0745622	-0.0218358	-0.425686
-5.3068	7.04	0.088781	0.0787894	0.00139061	-0.388964
-5.5112	7.0998	0.15296	0.0916106	0.102353	-0.354825
-5.8067	7.1562	0.063378	0.0694048	0.188897	-0.34835
-6.0013	7.122	-0.17659	0.0368579	0.215094	-0.340426
-6.1292	7.0606	-0.23225	0.0229389	0.213785	-0.318697
-6.2826	7.0074	-0.19812	0.0218166	0.129013	-0.267262
-6.4132	6.835	-0.15408	0.0286984	0.017661	-0.182753
-6.3497	6.7332	-0.22077	0.0445949	-0.0698498	-0.0816954
-6.1187	6.5314	0.021812	0.0690836	-0.110223	0.0300668
-6.0665	6.4247	0.19482	0.0788871	-0.0772221	0.140841
-5.8685	6.3887	0.2192	0.0509723	0.00732445	0.246249
-5.939	6.5196	0.13296	-0.00222652	0.0605577	0.371057
-5.7914	6.9457	0.078279	-0.038193	0.0587059	0.520684
-5.6229	7.0705	0.21812	-0.0400588	0.0448672	0.651758
-5.3567	6.9618	0.24918	-0.0163118	0.0377515	0.798924
-5.0151	6.9548	0.21431	0.0173025	0.0650397	0.958221
-4.959	7.322	-0.032176	0.0360515	0.117658	1.11143
-4.3016	8.05	-0.34702	0.0525798	0.159591	1.27496
-4.3298	8.9736	-0.47847	0.0513266	0.13346	1.41888
-4.3422	10.425	-0.51334	0.0290388	0.0524227	1.53676
-3.9132	12.006	-0.46073	0.0056882	0.0421968	1.54483
-3.1414	12.599	-0.31567	-0.0298643	0.0603552	1.44777
-3.0477	11.821	-0.2468	-0.0577582	0.0472496	1.30172
-2.6471	10.315	-0.025845	-0.0950803	0.0640763	1.17199
-2.0481	8.8499	0.028593	-0.132748	0.00700052	1.12862
-1.8061	8.0546	0.16919	-0.0717348	-0.0423888	1.1516
-1.4017	8.1407	0.043835	0.0189857	-0.0309761	1.15733
-1.0622	8.4944	-0.032747	0.0860919	0.0338542	1.10296
-1.1016	8.8624	-0.062784	0.0947993	0.105598	1.05692
-0.99	9.4172	-0.18409	0.0318592	0.144021	0.969513
-1.0328	9.4177	-0.22652	-0.0583429	0.140496	0.843692
-1.0912	9.9377	-0.13705	-0.093335	0.110294	0.749392
-0.81476	9.4042	0.0070135	-0.070253	0.0712356	0.649262
-0.6459	9.6079	0.044493	-0.0432527	0.019888	0.681551
-0.49452	9.7641	0.12117	-0.00943926	0.00978624	0.663644
-0.24459	9.8667	0.11446	-0.0134308	0.0448218	0.613972
-0.091749	9.764	0.064093	-0.0322118	0.0929929	0.560251
0.081729	9.8115	-0.047398	-0.0444727	0.114331	0.530336
0.18863	9.6784	-0.066366	-0.060343	0.111677	0.507001
0.30931	9.5474	-0.032065	-0.0698847	0.0888303	0.497977
0.40084	9.4818	-0.033223	-0.0537143	0.077929	0.489844
0.41744	9.4771	-0.07894	-0.0360847	0.0698428	0.479931
0.52392	9.6388	0.020245	-0.0163473	0.0754157	0.459214
0.51405	9.6476	-0.0053799	-0.0161551	0.0773495	0.40263
0.49219	9.856	0.087885	-0.0276949	0.0730036	0.353359
0.59175	9.6829	0.19734	-0.022431	0.0704485	0.262724
0.71631	9.6481	0.19899	-0.0229703	0.0639768	0.230436
0.74641	9.6446	0.23841	-0.0155994	0.0704642	0.200626
0.70414	9.6138	0.20538	-0.0149084	0.0829677	0.188757
0.70024	9.6295	0.17885	-0.0107881	0.0770755	0.204657
0.73783	9.7508	0.11649	-0.0100704	0.0636242	0.221116
0.7398	9.8511	0.12862	-0.00912388	0.0586588	0.22616
0.75616	9.8025	0.097503	-0.0109804	0.0589642	0.203645
0.76585	9.7396	0.18454	-0.0189874	0.069424	0.185127
1.141	9.6551	0.19798	-0.0248535	0.0777178	0.176592
1.2625	9.6603	0.20243	-0.0283005	0.0712129	0.155481
1.3169	9.7097	0.18959	-0.0200416	0.0619557	0.118588
1.4187	9.7481	0.29296	-0.00984872	0.0427623	0.0970421
1.4223	9.7831	0.33488	-0.00379906	0.00173063	0.0686421
1.3875	9.784	0.24849	-0.00222896	0.00486319	0.0391565
1.3358	9.7131	0.23672	9.66424e-05	0.0106772	0.0184918
1.2571	9.6914	0.21735	-0.0101974	0.0122101	0.012931
1.341	9.6239	0.1669	-0.0215705	0.00575627	0.00159455
1.2877	9.5066	0.20002	-0.0286007	-0.00706841	-0.0109577
1.2121	9.6174	0.2788	-0.0279253	-0.0207973	-0.0162806
1.2819	9.6575	0.33361	-0.0199194	-0.0299237	-0.0262463
1.1916	9.6881	0.29276	-0.0165696	-0.0122208	-0.0339414
1.1675	9.6128	0.22013	-0.014473	0.0148763	-0.0416139
1.0649	9.554	0.22813	-0.0108319	0.0173585	-0.0521086
1.043	9.565	0.20877	-0.00549115	0.00429735	-0.0510945
1.0866	9.5895	0.20386	-0.00123726	-0.0122622	-0.0518258
1.0099	9.5648	0.26626	0.00213873	-0.0172995	-0.0472583
0.95885	9.5556	0.23424	-0.00143012	-0.00520684	-0.0591963
1.0043	9.5448	0.21722	-0.0037186	-0.00249652	-0.0658321
1.0452	9.5188	0.23556	-0.00277228	-0.00489181	-0.0723596
1.1436	9.5944	0.24272	0.00144698	-0.00115195	-0.0673453
1.0568	9.6031	0.24115	0.00222948	0.00232478	-0.0674971
1.0898	9.5459	0.24251	-0.000984104	0.0144958	-0.067251
0.97827	9.5013	0.21925	0.00082212	0.0167353	-0.0640222
1.0369	9.5593	0.22716	0.0072761	0.0093225	-0.0608212
1.0672	9.527	0.3349	0.00952548	0.00775555	-0.0596466
1.0889	9.4727	0.23601	0.0111689	0.0171976	-0.060158
1.0257	9.5051	0.25894	0.00918637	0.0203785	-0.0572939
1.0924	9.5572	0.20922	0.00843029	0.0131793	-0.0511748
1.0393	9.54	0.25568	0.0106306	0.00789063	-0.0517193
1.0875	9.5789	0.27431	0.00916158	0.0155673	-0.0509252
1.0897	9.5511	0.24877	0.00748851	0.0222146	-0.0583865
1.1574	9.5268	0.27607	0.0069485	0.0220592	-0.0580654
1.127	9.5576	0.25011	0.00641112	0.0156081	-0.0615595
1.1515	9.5618	0.28339	0.00590462	0.0178058	-0.0657867
1.1259	9.5314	0.3011	0.00338018	0.0233036	-0.0694187
1.0815	9.5748	0.31049	5.93499e-05	0.0230471	-0.0575836
1.0742	9.5226	0.3079	-1.63899e-05	0.0202668	-0.0535764
1.1321	9.5612	0.30185	0.00142019	0.0198549	-0.0579554
1.0923	9.539	0.21574	0.00573847	0.0126589	-0.0585523
1.1268	9.5734	0.30862	0.00541209	0.00889577	-0.0610272
1.1383	9.5538	0.29291	0.00430416	0.0179594	-0.0644236
1.0458	9.612	0.2472	0.00273929	0.0324352	-0.0628999
1.0158	9.5702	0.29706	0.00258483	0.0379208	-0.0638215
1.0781	9.573	0.25683	0.00563445	0.0313287	-0.0644079
1.0434	9.5488	0.2825	0.00950489	0.0237243	-0.0678724
1.0437	9.5681	0.25638	0.00863257	0.0192964	-0.0704677
1.1706	9.5543	0.31389	0.00746949	0.0204605	-0.0646505
1.1025	9.5123	0.2355	0.0060261	0.0289027	-0.0658059
1.1008	9.5264	0.30165	0.00275867	0.0287054	-0.0662719
1.1161	9.4738	0.27498	0.00307283	0.0184761	-0.0624234
1.0559	9.4903	0.33241	0.00621861	0.0140324	-0.0542047
1.0382	9.5777	0.30124	0.00705986	0.0158549	-0.0393956
1.0279	9.547	0.31742	0.00381738	0.0332834	-0.0547824
1.0575	9.5784	0.3388	0.0042031	0.0380063	-0.0636085
1.1137	9.5628	0.3214	0.00472548	0.0328541	-0.0567564
1.0267	9.5283	0.31586	0.00777946	0.0258344	-0.0547213
1.0632	9.539	0.31893	0.00912441	0.023993	-0.0588769
1.1128	9.5149	0.32153	0.00797947	0.022869	-0.0611354
1.0717	9.5664	0.34266	0.00804562	0.026892	-0.0642142
1.1614	9.5462	0.29683	0.00690505	0.024583	-0.0655458
1.0712	9.4896	0.32058	0.00890484	0.0146203	-0.0658338
1.1207	9.5239	0.29746	0.0101192	0.016733	-0.0676804
1.1027	9.5839	0.29277	0.00915128	0.0211167	-0.0678322
1.1532	9.54	0.34097	0.00746983	0.0238674	-0.0723823
1.1656	9.598	0.3495	0.00835175	0.0257087	-0.0752237
1.2848	9.6092	0.34168	0.0147065	0.0408424	-0.0976599
1.2113	9.6506	0.30638	0.0281487	0.0458358	-0.117319
1.2297	9.8151	0.3347	0.0282708	0.0199858	-0.137218
1.32	9.8661	0.29747	0.0170288	1.44047e-05	-0.151653
1.3047	9.759	0.20176	0.0145553	-0.0304124	-0.198147
1.2826	9.8238	0.32816	0.0278973	-0.0470296	-0.224676
1.2514	9.9867	0.39746	0.055018	-0.0547824	-0.25871
1.3158	10.097	0.46884	0.086043	-0.00616991	-0.313863
1.3874	9.9628	0.39261	0.106523	0.0553479	-0.390465
1.3423	9.9655	0.40696	0.105318	0.0887692	-0.406138
1.255	10.06	0.29304	0.10398	0.110561	-0.474887
1.2738	9.9796	0.13855	0.113307	0.115173	-0.572154
1.3883	10.019	0.093672	0.1207	0.10561	-0.662265
1.6214	9.6658	0.082284	0.116832	0.0577372	-0.799274
1.3027	9.9948	0.030894	0.107596	-0.00391512	-0.847253
1.0314	10.017	0.095756	0.116804	-0.0344057	-0.952583
1.208	9.8949	0.15558	0.119963	-0.0774385	-1.05531
0.98503	9.9859	0.17553	0.108057	-0.122557	-1.1123
0.84267	9.867	0.16817	0.107402	-0.119258	-1.16382
0.54764	9.8206	0.26295	0.10857	-0.121478	-1.21473
0.44746	9.7992	0.36033	0.115923	-0.144393	-1.26309
0.66919	9.6117	0.39102	0.116171	-0.186	-1.30432
0.081536	9.6134	0.1935	0.0982743	-0.156038	-1.33621
-0.046227	9.6238	0.14443	0.109434	-0.137734	-1.3545
-0.7213	9.931	0.35067	0.117115	-0.132788	-1.3682
-1.4337	10.457	0.23151	0.104331	-0.110329	-1.43929
-2.1767	10.603	0.032793	0.103978	-0.147915	-1.52346
-2.7249	11.046	0.45361	0.0940558	-0.0968047	-1.66693
-3.4664	10.687	0.23671	-0.0217695	0.268432	-1.84743
-4.5833	9.9362	-0.53134	-0.180886	0.484259	-1.88635
-4.914	8.9041	-0.17141	-0.15572	0.378248	-1.76139
-5.1876	7.869	0.30033	0.195459	0.325766	-1.52861
-5.7022	7.5707	-0.22628	0.348088	0.371249	-1.25875
-5.9214	7.4206	-0.31606	0.137656	0.480943	-1.07781
-5.8954	7.165	-0.75332	-0.0846886	0.466387	-0.900241
-5.7515	7.1711	-0.68396	-0.157423	0.277979	-0.668671
-5.4918	7.1815	-0.31532	-0.0809972	0.120021	-0.473176
-5.2739	7.0231	-0.32468	-0.0237155	0.0691657	-0.32875
-5.3075	7.2253	-0.39178	-0.0391565	0.107249	-0.211796
-5.5056	7.3306	-0.42952	-0.0446316	0.179402	-0.140885
-5.4698	7.3454	-0.44668	-0.0306218	0.185197	-0.071103
-5.3787	7.2168	-0.37036	-0.0092684	0.143499	0.026173
-5.4126	7.1876	-0.39052	-0.0079402	0.147683	0.102084
-5.2701	7.126	-0.36427	-0.00712915	0.166119	0.166054
-5.1815	7.0313	-0.42655	-0.0171917	0.144246	0.244695
-5.0004	7.0246	-0.42843	-0.0265883	0.0991225	0.328645
-4.84	7.0054	-0.4543	-0.0423452	0.0727959	0.421218
-4.6016	7.043	-0.39005	-0.0378108	0.0314124	0.505395
-4.3695	7.0193	-0.30213	-0.0324753	-0.00287037	0.57362
-4.219	7.0069	-0.32807	-0.0438235	-0.02522	0.624077
-4.0141	7.0841	-0.27536	-0.0697852	-0.0486301	0.681795
-3.7686	7.2107	-0.23856	-0.109357	-0.0717662	0.735866
-3.6194	7.199	-0.20712	-0.136825	-0.0877377	0.77922
-3.3873	7.2254	-0.18846	-0.149302	-0.0839818	0.812102
-3.2265	7.2412	-0.10259	-0.148749	-0.0700383	0.827216
-3.0524	7.6183	-0.13304	-0.1471	-0.0669247	0.834093
-2.9952	7.4082	-0.16739	-0.150962	-0.0380709	0.814981
-2.8889	7.5591	-0.15324	-0.17254	-0.0317109	0.839468
-2.8024	7.9546	-0.15374	-0.177343	-0.0431969	0.861041
-2.5718	8.0532	-0.088962	-0.177884	-0.0329239	0.841842
-2.4571	8.0959	-0.097398	-0.188496	-0.0143166	0.810025
-2.5673	8.0111	-0.078765	-0.179001	-0.00711012	0.784892
-2.2646	8.196	-0.0083476	-0.174707	-0.0297753	0.771994
-2.2108	8.2842	0.015015	-0.180834	-0.0566028	0.753494
-1.9748	8.3025	0.15237	-0.177168	-0.0773094	0.704153
-1.9015	8.3759	0.22252	-0.165602	-0.0853117	0.667728
-1.7143	8.5771	0.30864	-0.1522	-0.0908653	0.682808
-1.5926	8.827	0.34172	-0.138426	-0.11357	0.700017
-1.4234	8.8869	0.44965	-0.139087	-0.0989776	0.675233
-1.2072	8.8725	0.50549	-0.147243	-0.0576343	0.627673
-1.0612	8.8635	0.51279	-0.157879	-0.00570758	0.598438
-0.9398	8.9671	0.58205	-0.147112	0.0485568	0.581352
-0.80785	8.9747	0.52944	-0.154326	0.0496668	0.567511
-0.72341	8.9285	0.58174	-0.16696	0.0590707	0.534891
-0.51808	8.8522	0.67406	-0.161251	0.0606851	0.522778
-0.32578	9.1231	0.80204	-0.143873	0.0542693	0.514331
-0.3835	9.1022	0.74241	-0.141736	0.0499391	0.502725
-0.3286	8.9436	0.72633	-0.141901	0.0880065	0.479564
-0.34654	9.0017	0.82173	-0.128521	0.110142	0.475096
-0.099246	9.1298	0.81506	-0.109704	0.113436	0.474799
0.057152	9.1421	0.84067	-0.0989514	0.127165	0.45129
0.206	9.0814	0.83871	-0.0950175	0.133115	0.451691
0.18269	9.1386	0.78209	-0.080046	0.118869	0.460488
0.22836	9.0566	0.77946	-0.0560041	0.0956283	0.460174
0.23809	9.1321	0.71906	-0.0347006	0.0655511	0.453751
0.28365	9.5597	0.76156	-0.0141709	0.0297107	0.466387
0.40978	9.9218	0.7729	-0.0104252	0.0158177	0.447153
0.44087	10.383	0.72999	-0.0229022	0.0150755	0.434011
0.53465	10.485	0.58954	-0.0352836	0.0185145	0.375281
0.72501	10.223	0.69959	-0.0293652	-0.00277472	0.294646
0.84886	9.881	0.87942	-0.00843099	-0.0459528	0.242217
0.9684	9.6098	1.008	0.016789	-0.0648564	0.208096
1.1088	9.4028	1.0509	0.0366257	-0.0423399	0.180101
1.1988	9.426	0.98968	0.050276	0.00552467	0.169831
1.1038	9.3825	0.88275	0.0517979	0.0395369	0.166482
1.2312	9.3963	0.78169	0.0404637	0.0584074	0.148
1.2673	9.5101	0.7463	0.0282429	0.0642875	0.127636
1.3592	9.641	0.78508	0.0278939	0.0652963	0.10647
1.3942	9.7259	0.8467	0.0339013	0.0724923	0.107095
1.3513	10.01	0.79665	0.0474293	0.104678	0.0809955
1.1839	9.8382	0.65687	0.0494382	0.137905	0.0157361
1.211	9.7177	0.57427	0.0476876	0.137232	-0.014053
1.2562	9.6716	0.61496	0.0512533	0.105062	-0.0161232
1.3191	9.603	0.75183	0.0541541	0.068841	-0.0164338
1.1889	9.5499	0.74191	0.0552781	0.0740107	-0.0263091
1.3741	9.589	0.74399	0.0543845	0.0772692	-0.0401496
1.3977	9.5476	0.76208	0.0450155	0.0925059	-0.058938
1.2622	9.5139	0.7239	0.0331717	0.0993057	-0.0719076
1.2863	9.5364	0.74746	0.0240803	0.087071	-0.0913819
1.3048	9.5463	0.82443	0.0197117	0.0956179	-0.103402
1.2406	9.5718	0.68443	0.0134996	0.108628	-0.0985273
1.2614	9.5545	0.67698	0.0084268	0.105643	-0.0963509
1.3283	9.5389	0.68303	0.00542658	0.0929178	-0.098468
1.3348	9.5637	0.67997	0.00583429	0.0822696	-0.10358
1.2228	9.51	0.67123	0.00448462	0.0691325	-0.102622
1.2415	9.4765	0.64952	0.0037008	0.0576674	-0.0977594
1.2948	9.4899	0.73091	0.00295938	0.0468935	-0.0917223
1.3027	9.4925	0.69273	-0.00143461	0.0395561	-0.0926316
1.2763	9.5027	0.7171	-0.00622018	0.0320355	-0.095178
1.2702	9.5014	0.7737	-0.00590567	0.0206647	-0.107524
1.3557	9.489	0.73973	-0.00679509	0.00802851	-0.102268
1.3053	9.5701	0.75281	-0.00656244	0.00486703	-0.100625
1.1899	9.4334	0.79049	-0.0050351	0.00568017	-0.099208
1.2448	9.5438	0.81773	-0.00241222	-0.00545642	-0.0890589
1.2532	9.4651	0.82876	-0.00192039	-0.00563916	-0.0844181
1.3599	9.4886	0.7943	-0.00408198	0.00216002	-0.0767107
1.2424	9.4535	0.78041	-0.00399733	0.01011	-0.0743737
1.2819	9.4403	0.74885	-0.00094164	0.009585	-0.0684239
1.2796	9.5042	0.79301	0.0022986	0.00639419	-0.0637761
1.2462	9.5267	0.85174	0.00424307	0.0096604	-0.0602872
1.2777	9.5688	0.77617	0.00414271	0.019607	-0.0623536
1.1796	9.5967	0.81	0.00573061	0.0265255	-0.06512
1.2695	9.5427	0.82556	0.00622018	0.0322572	-0.0692232
1.2812	9.5694	0.81858	0.00917397	0.0369294	-0.0720978
1.2323	9.5644	0.83287	0.0103182	0.0391425	-0.0752377
1.208	9.4828	0.77419	0.00816832	0.0405353	-0.0762814
1.2862	9.5151	0.76502	0.0086865	0.0374216	-0.0734766
1.1933	9.5555	0.86278	0.0107622	0.0334998	-0.0709075
1.1681	9.5598	0.77828	0.00862943	0.0374792	-0.0806848
1.2444	9.5473	0.83731	0.0102816	0.043539	-0.0919265
1.2968	9.587	0.80354	0.0113488	0.0512446	-0.0974103
1.1869	9.5367	0.78458	0.00934275	0.0624584	-0.106392
1.0944	9.5059	0.78415	0.00787527	0.0671864	-0.105507
1.2146	9.5262	0.75765	0.0110787	0.0670311	-0.101824
1.0598	9.5906	0.79744	0.0151093	0.0576814	-0.10218
1.1005	9.6079	0.73919	0.0177448	0.0537876	-0.110235
1.1413	9.6395	0.73142	0.0180956	0.045204	-0.120915
1.002	9.6546	0.76348	0.0119407	0.0555556	-0.124021
0.98	9.6354	0.62187	0.00777946	0.0522883	-0.125756
0.88884	9.5592	0.61276	0.00615874	0.026077	-0.131334
0.85725	9.6143	0.76543	0.0119915	0.00479634	-0.130835
0.79987	9.8193	0.69179	0.020642	0.0186506	-0.154966
0.70437	9.9416	0.64528	0.0209335	0.0382943	-0.202109
0.7159	10.001	0.56589	0.0130613	0.0260159	-0.251519
0.62658	9.8447	0.50434	0.0165857	-0.00465601	-0.29133
0.54243	9.9291	0.56126	0.0415196	-0.0472007	-0.320303
0.46721	9.8759	0.5805	0.0574737	-0.0641025	-0.382524
0.36079	9.823	0.51663	0.0649385	-0.0592155	-0.444762
0.32266	9.8132	0.5404	0.0716842	-0.0576657	-0.50817
0.12722	9.8216	0.55383	0.0776026	-0.0610045	-0.572067
0.12652	9.825	0.55612	0.0893748	-0.0624618	-0.65113
-0.061566	9.7267	0.59632	0.106036	-0.0593534	-0.729932
-0.14731	9.6659	0.61586	0.115237	-0.0316411	-0.828962
-0.26354	9.451	0.43115	0.11522	-0.0013639	-0.937573
-0.46994	9.3249	0.37169	0.123112	0.0121594	-1.03322
-0.60184	9.0113	0.37306	0.13609	-0.0102575	-1.11769
-0.62221	8.7626	0.42026	0.14621	-0.0217573	-1.18686
-0.81865	8.5172	0.31147	0.165613	-0.0391442	-1.24669
-0.92256	8.3345	0.37561	0.183155	-0.0594128	-1.30006
-1.1102	8.1743	0.26761	0.214082	-0.0874689	-1.31736
-1.3597	8.0151	0.32072	0.249704	-0.122372	-1.33347
-1.5033	7.6169	0.39251	0.274942	-0.109073	-1.37329
-1.7162	7.6868	0.53837	0.27749	-0.0998922	-1.3664
-1.7961	7.724	0.64463	0.262114	-0.134699	-1.35385
-2.3476	7.6171	0.59889	0.257227	-0.140853	-1.34504
-2.5588	7.7341	0.64701	0.301575	-0.129205	-1.26503
-2.4977	8.2034	0.75333	0.374478	-0.112949	-1.15394
-2.4329	8.0744	0.817	0.386556	-0.00860779	-1.13871
-2.5395	7.5527	0.72383	0.309587	0.21759	-1.18023
-2.8419	7.1319	0.44798	0.194046	0.41839	-1.22707
-2.9541	6.925	0.096809	0.0898443	0.501503	-1.24177
-3.3089	6.7365	-0.25188	0.0226003	0.461797	-1.21709
-3.4711	6.6873	-0.2969	-0.00169723	0.262881	-1.1109
-3.9464	6.769	-0.22563	0.0361528	0.026824	-0.956528
-3.9844	6.981	-0.056369	0.0956807	-0.158361	-0.80074
-4.3518	7.2127	0.20006	0.135979	-0.247051	-0.698969
-4.4259	7.4774	0.58944	0.171349	-0.245795	-0.634305
-4.3363	7.371	0.50104	0.191881	-0.108657	-0.631792
-4.5424	7.2883	0.37922	0.166442	0.0196629	-0.595314
-4.9031	7.275	0.084184	0.12214	0.0989183	-0.537369
-5.0747	7.2966	0.05071	0.0887448	0.169377	-0.509025
-5.1585	7.1722	-0.029629	0.049035	0.211447	-0.484434
-5.5415	7.1043	-0.33781	0.0145321	0.206891	-0.420397
-5.5124	7.1579	-0.36894	0.00420223	0.204343	-0.328907
-5.6931	7.0754	-0.37236	-0.00539394	0.144754	-0.202563
-5.4897	7.0008	-0.45655	-0.00700348	0.0388528	-0.0408407
-5.4997	6.8244	-0.28105	0.0040277	-0.0352173	0.117534
-5.5449	6.9002	-0.13918	0.00792571	-0.0757473	0.258605
-5.4918	6.9503	-0.075089	0.0254539	-0.0725865	0.386521
-5.5267	7.0689	0.0023749	0.0367235	-0.040092	0.520981
-5.363	7.4903	-0.053238	0.0367078	0.0171185	0.65935
-5.3159	7.9626	-0.14815	0.0153423	0.0949756	0.783164
-5.146	8.3939	-0.25636	-0.0195634	0.138366	0.918584
-5.1915	8.8698	-0.46138	-0.0402508	0.151306	1.05238
-4.7784	10.405	-0.5395	-0.020279	0.0850621	1.217
-4.3096	12.36	-0.50783	0.016818	-0.0271643	1.343
-3.9198	13.498	-0.27033	0.0133307	-0.0595821	1.32336
-3.509	12.66	-0.46789	-0.0696386	0.0134945	1.17614
-2.9976	10.645	-0.2695	-0.146283	0.0510509	1.04765
-2.6125	8.7657	-0.12365	-0.158451	0.0482444	0.996531
-2.2394	7.6944	-0.094277	-0.121747	0.0291278	1.00917
-1.9073	7.7228	-0.17657	-0.0520876	0.025309	1.03594
-1.747	8.1137	-0.13872	0.0237051	0.0564719	1.03245
-1.608	8.3712	-0.24968	0.051084	0.119161	0.970543
-1.4381	8.4857	-0.35814	0.010754	0.172601	0.940593
-1.4559	8.6995	-0.31886	-0.0417395	0.171349	0.943508
-1.4022	8.8707	-0.27451	-0.0975587	0.147089	0.923401
-1.2675	9.1887	-0.35125	-0.130013	0.107558	0.890711
-1.1843	9.3948	-0.31455	-0.125102	0.0654987	0.848474
-1.0167	9.6034	-0.26367	-0.0976913	0.025597	0.794666
-0.83624	9.3469	-0.14215	-0.0800513	0.000237452	0.733981
-0.7602	9.3105	-0.027274	-0.0610045	-0.0290004	0.72754
-0.60055	9.2545	-0.048006	-0.0484224	-0.0284175	0.729844
-0.41894	9.2563	-0.085693	-0.0587932	-0.00613204	0.729286
-0.23907	9.3145	-0.046371	-0.0725725	0.0217416	0.731328
-0.001397	9.2629	-0.068447	-0.0822556	0.0553968	0.732585
0.065227	9.2997	-0.020067	-0.083411	0.100957	0.748013
0.29361	9.2272	-0.066043	-0.0822958	0.144793	0.737594
0.63657	9.1749	0.0076386	-0.0853798	0.161361	0.738693
0.97512	9.3293	-0.0075529	-0.0916595	0.161967	0.736337
1.2076	9.4952	0.030308	-0.105619	0.132416	0.701779
1.5512	9.6698	0.065227	-0.123185	0.110111	0.649245
1.7544	9.9355	0.14157	-0.106572	0.0900747	0.613885
1.973	10.293	0.28859	-0.0668985	0.085118	0.571665
1.9714	10.501	0.34543	-0.0432719	0.0825139	0.509322
2.1083	10.505	0.35905	-0.040811	0.0745064	0.441498
2.1834	10.355	0.45002	-0.0522656	0.0821684	0.363936
2.1649	9.9454	0.53396	-0.0663592	0.0799047	0.302675
2.1563	9.7206	0.55735	-0.071	0.0597653	0.273196
2.2025	9.5392	0.52312	-0.0630971	0.0230017	0.258815
2.1032	9.5523	0.52566	-0.0502253	-0.0123725	0.244957
2.0969	9.6156	0.47646	-0.0360061	-0.0540354	0.241152
2.1974	9.6812	0.53808	-0.0389715	-0.0893347	0.223577
2.1836	9.6932	0.52885	-0.0448078	-0.0918113	0.202371
2.3718	9.6473	0.57645	-0.0468272	-0.0729425	0.18127
2.3653	9.7032	0.57159	-0.044101	-0.0466841	0.15346
2.4314	9.7709	0.50715	-0.0390605	-0.0159211	0.121677
2.4289	9.812	0.49379	-0.0355209	0.0191672	0.0887168
2.3721	9.7684	0.40827	-0.0343446	0.0476265	0.0477627
2.4242	9.6891	0.38111	-0.0305642	0.0463874	0.00953665
2.3894	9.6111	0.37932	-0.0219353	0.0306585	-0.0235445
2.3703	9.6107	0.37822	-0.0146814	0.00512725	-0.0446857
2.2906	9.5894	0.44433	-0.0171109	-0.00846397	-0.0634357
2.2384	9.6146	0.46282	-0.0211167	-0.0110614	-0.0794177
2.262	9.6364	0.40776	-0.0209771	-0.013634	-0.0996374
2.1971	9.6036	0.39117	-0.0188967	-0.0160818	-0.115015
2.0605	9.6238	0.40473	-0.0116372	-0.0215409	-0.122431
1.9864	9.6059	0.41159	0.00058109	-0.0278083	-0.12813
1.9607	9.544	0.49104	0.010661	-0.0397446	-0.138157
1.945	9.4581	0.41538	0.0183102	-0.0395352	-0.149222
1.913	9.4865	0.47092	0.0200416	-0.0365385	-0.149838
1.93	9.4885	0.46328	0.0168499	-0.0437676	-0.144393
1.9241	9.5441	0.43987	0.0122471	-0.0481711	-0.139567
1.9697	9.5237	0.51062	0.0111228	-0.037104	-0.142696
1.8935	9.512	0.44761	0.0112282	-0.0153552	-0.146393
1.9124	9.5036	0.36341	0.0104447	0.00274802	-0.145508
1.7582	9.5164	0.43653	0.00963282	0.00470593	-0.144939
1.7476	9.5146	0.40664	0.0144676	0.00370272	-0.143604
1.8598	9.4666	0.45856	0.0177832	0.00212494	-0.141152
1.7673	9.522	0.39599	0.0199334	0.00371389	-0.13683
1.8182	9.5674	0.43322	0.0186733	0.0208357	-0.131237
1.8019	9.5292	0.40633	0.0113701	0.0329972	-0.127851
1.6911	9.5385	0.4111	0.00877656	0.0205984	-0.123095
1.7748	9.4839	0.42694	0.0146651	0.000415703	-0.11899
1.7373	9.497	0.47063	0.0153818	-0.00563811	-0.122831
1.6794	9.5191	0.4172	0.012469	0.00439247	-0.122814
1.6603	9.5284	0.3707	0.00803794	0.0201778	-0.116455
1.7211	9.5444	0.35022	0.00759881	0.0258832	-0.110153
1.7418	9.4681	0.41093	0.00902614	0.0217712	-0.108926
1.6479	9.5012	0.42988	0.00903609	0.018572	-0.107099
1.6666	9.4705	0.39882	0.00905163	0.0197467	-0.104189
1.6088	9.5357	0.3705	0.00871722	0.0198409	-0.0938935
1.6169	9.506	0.38684	0.00720612	0.0203977	-0.099578
1.5815	9.4821	0.44088	0.00635736	0.010864	-0.0979985
1.6787	9.5242	0.44071	0.00716161	0.0106055	-0.093314
1.7024	9.5388	0.48804	0.00725289	0.0185825	-0.0860796
1.8309	9.4691	0.44203	-0.00238307	0.0350619	-0.086509
1.6226	9.5081	0.32516	-0.0147873	0.043628	-0.0790303
1.5925	9.5121	0.43281	-0.0105664	0.0188827	-0.0838439
1.8218	9.5747	0.54501	0.00535502	-0.06379	-0.0749636
1.8795	9.7024	0.52271	0.0228097	-0.0860273	-0.070733
1.847	9.7533	0.4492	0.0259897	-0.0400623	-0.0792537
1.7245	9.6955	0.39763	0.0158732	0.00663923	-0.111931
1.6869	9.5397	0.39226	0.00867045	0.0204204	-0.149339
1.5945	9.4288	0.35446	0.0138708	0.0121993	-0.16016
1.5833	9.3824	0.3854	0.0278397	0.00199456	-0.155561
1.4471	9.513	0.39259	0.0312641	-0.014418	-0.143429
1.4477	9.5661	0.47644	0.0265674	-0.0300319	-0.130793
1.4011	9.5739	0.43137	0.0245742	-0.0392909	-0.117295
1.4507	9.4135	0.43567	0.0230802	-0.0264906	-0.105481
1.4599	9.4749	0.46467	0.0299778	-0.0104624	-0.076311
1.4876	9.5248	0.38218	0.0279113	0.0129627	-0.0694554
1.5452	9.5139	0.29609	0.0197397	0.0335976	-0.078196
1.5612	9.5325	0.36267	0.0151135	0.0300982	-0.0905931
1.5767	9.5472	0.39106	0.0127477	0.0150945	-0.105948
1.6125	9.5503	0.43579	0.0152566	-0.00388755	-0.107373
1.4936	9.5356	0.48508	0.0215635	-0.00577233	-0.0984505
1.4576	9.5522	0.44344	0.0232408	0.00838648	-0.093979

## Sheet: OH6_back
accX(m/s^2)	accY(m/s^2)	accZ(m/s^2)	gyrX(rad/s)	gyrY(rad/s)	gyrZ(rad/s)
4.4105	8.7934	-0.13173	0.00958744	0.0495359	-0.289219
4.3135	8.7982	-0.17723	0.0106528	0.0442092	-0.280701
4.2105	8.8485	-0.14011	0.0154465	0.0426105	-0.265796
4.2321	8.8485	-0.17604	0.0154465	0.0415458	-0.243421
4.1626	8.918	-0.17484	0.0127833	0.0404812	-0.240227
4.1207	8.9168	-0.12933	0.0111855	0.0436769	-0.245009
4.0608	8.9683	-0.15209	0.00692442	0.0479372	-0.257803
4.0201	8.9431	-0.089815	0.0026632	0.0420781	-0.290283
3.9842	8.9132	-0.10898	-0.00159792	0.0372855	-0.302012
3.9758	8.9815	-0.15328	0	0.0388824	-0.26632
3.9123	8.8881	-0.13532	0.00585907	0.0372855	-0.207729
3.9578	8.991	-0.11616	0.0117181	0.0319587	-0.150205
3.9866	8.9827	-0.12694	0.0159792	0.0340898	-0.111322
3.965	8.9934	-0.16406	0.0159792	0.0372855	-0.0777649
3.9015	9.0617	-0.11377	0.0143813	0.0420781	-0.0655144
3.9111	9.0641	-0.1473	0.0111855	0.0479372	-0.0729722
3.9279	9.0342	-0.17843	0.00479372	0.0559273	-0.0878861
3.9243	8.9491	-0.13532	-0.00106528	0.055395	-0.0990719
3.9914	9.0102	-0.098197	-0.00372855	0.0521993	-0.101733
3.9123	9.0126	-0.021556	-0.0053264	0.056992	-0.0809606
3.8968	9.0377	-0.098197	0	0.0644498	-0.0474049
3.9099	9.033	-0.11017	0.00798959	0.0719058	-0.00905494
3.892	9.0509	-0.059876	0.00852227	0.0761679	0.0149138
3.874	9.021	-0.12574	0.00479372	0.0751015	0.0234363
3.9435	8.9851	-0.088617	0.00426105	0.0665808	0.0186419
4.0464	8.9659	-0.055086	0.00479372	0.059123	0.0165119
3.9662	8.9647	-0.09221	0.00639174	0.0500683	0.00639174
4.0476	8.9863	-0.091012	0.00426105	0.0442092	0.00692442
4.0381	9.0006	-0.15328	0.00213052	0.0372855	0.00372855
4.1195	9.0138	-0.1461	-0.00159792	0.0319587	-0.00585907
4.1446	9.0234	-0.15328	-0.00106528	0.0255673	-0.00106528
4.0824	8.9922	-0.077839	-0.00479372	0.0202406	0.0026632
4.0429	9.015	-0.059876	-0.0101201	0.013316	0.00213052
4.0512	9.0006	-0.11257	-0.0111855	0.0101201	-0.00639174
4.0464	8.9707	-0.09221	-0.013316	0.00905494	-0.0250333
4.1243	8.9419	-0.091012	-0.0149138	0.00798959	-0.0633834
4.1183	8.9683	-0.089815	-0.0175772	0.00585907	-0.0910818
4.0632	8.9863	-0.082629	-0.0202406	0.00106528	-0.112387
4.0105	9.0306	-0.044309	-0.0191742	0.00319587	-0.112919
4.0704	9.0557	-0.064667	-0.0149138	0.00479372	-0.100669
3.9638	9.0318	-0.041913	-0.00958744	0.00798959	-0.0958744
4.0189	8.9863	0.040716	-0.00692442	0.00479372	-0.0825593
3.9243	8.9791	-0.028741	-0.00372855	0.00692442	-0.0703088
3.9938	9.0126	-0.001198	0.00106528	0.0149138	-0.0623187
3.9542	9.0617	-0.010778	0.00852227	0.0218376	-0.0644498
3.9471	9.0162	-0.027543	0.0106528	0.0239686	-0.0756356
3.868	9.0186	-0.058679	0.00958744	0.028763	-0.1028
3.989	9.0773	0.01437	0.00852227	0.0308923	-0.147541
3.9411	9.0593	-0.029938	0.00585907	0.032491	-0.182701
3.8429	8.9886	0.008383	0.00106528	0.0308923	-0.207205
3.88	9.0509	-0.069457	0.00053264	0.0276966	-0.238621
3.8716	9.1144	-0.051494	0.00372855	0.0255673	-0.260997
3.7914	9.1012	-0.067062	0.00745692	0.0197083	-0.278031
3.9231	9.1683	-0.11137	0.00692442	0.0111855	-0.298818
3.9039	9.1731	-0.12574	0.0053264	0.0106528	-0.326516
3.7255	9.2162	-0.11496	0.00319587	0.00852227	-0.371249
3.6812	9.2449	-0.051494	0.00213052	0.0026632	-0.414935
3.6333	9.2581	-0.068259	0.00372855	0.00053264	-0.461797
3.6094	9.2952	-0.043111	0.00798959	-0.00905494	-0.523581
3.4261	9.3467	0.075444	0.0159792	-0.0165119	-0.591771
3.3375	9.4222	0	0.0143813	-0.0101201	-0.619993
3.2477	9.3742	-0.069457	0.00905494	-0.00213052	-0.635981
3.0202	9.4329	-0.12694	0.00639174	-0.0106528	-0.690295
2.8944	9.3862	-0.18202	0.00159792	-0.026632	-0.754227
2.7711	9.5682	-0.18083	-0.0053264	-0.0340898	-0.79203
2.6477	9.6042	-0.13532	-0.00958744	-0.0463402	-0.855421
2.5938	9.7383	-0.076642	-0.0159792	-0.0452738	-0.964609
2.3424	9.7658	-0.081432	-0.0106528	-0.0314264	-1.05622
2.0502	9.7802	0.016765	-0.0149138	-0.00585907	-1.14412
1.9137	9.7347	0.063469	-0.0207729	0.00159792	-1.20642
1.528	9.7072	-0.076642	-0.03036	0.0111855	-1.27674
1.2885	9.6856	-0.095802	-0.0330234	0.00106528	-1.36623
1.1472	9.8317	-0.075444	-0.0330234	0.00053264	-1.48341
0.69816	9.773	-0.026346	-0.0223716	0.00585907	-1.48287
0.6778	9.9263	-0.005988	-0.0154465	0.0292954	-1.55212
0.22035	9.8257	-0.067062	-0.0106528	0.0292954	-1.57661
-0.13053	9.9155	0.01437	-0.0154465	0.0436769	-1.59952
-0.056284	9.8054	-0.15568	-0.00159792	0.0447415	-1.68901
-0.7736	9.7802	-0.08742	0.00958744	0.00958744	-1.65171
-0.83348	9.6712	-0.023951	0.0319587	0.00426105	-1.56064
-1.0407	9.8832	-0.041913	0.0420781	0	-1.45677
-1.3305	9.797	-0.21795	0.0527316	-0.0335557	-1.22773
-1.4981	9.5203	-0.12454	0.0431445	-0.0665808	-1.09937
-1.6514	9.5347	-0.28142	0.0330234	-0.0559273	-1.02268
-1.8741	9.5467	-0.27064	0.0191742	-0.0825593	-0.841039
-1.8945	9.5682	-0.35447	-0.0319587	-0.0740369	-0.770196
-2.2729	9.4341	-0.22394	-0.0814947	-0.130497	-0.753686
-2.3699	9.6664	-0.10179	-0.115583	-0.14541	-0.776061
-2.1496	9.6856	0.21915	-0.151269	-0.127833	-0.697224
-2.4454	9.3671	0.025148	-0.142215	-0.0511329	-0.724399
-2.8202	9.1335	0.051494	-0.172575	-0.181095	-0.773931
-3.0717	9.1443	-0.010778	-0.169913	-0.232757	-0.759009
-2.9555	9.2246	0.064667	-0.175772	-0.316917	-0.721188
-2.9938	9.1767	0.056284	-0.136356	-0.254609	-0.628511
-3.3207	9.3371	0.17963	-0.108659	-0.320111	-0.551821
-3.3674	9.2006	0.3389	-0.0878861	-0.376572	-0.67059
-3.5926	8.8402	0.94006	-0.1534	-0.26632	-0.96302
-4.3303	8.5791	1.182	-0.114518	-0.236492	-1.1553
-4.6775	7.5265	1.2778	-0.00159792	-0.158195	-1.23786
-4.9111	6.796	1.2394	0.0516652	0.00905494	-1.17075
-4.7626	7.5875	0.37123	0.0830916	0.190677	-0.721729
-4.5123	8.0582	0.18202	0.109724	0.278572	-0.139551
-4.2776	8.1719	0.291	0.0793636	0.339833	-0.0415458
-4.5075	8.3324	0.42872	0.0431445	0.329169	-0.288695
-4.7889	8.5791	0.45985	0.0484695	0.284436	-0.505482
-4.7171	8.3001	0.094605	0.134225	0.341421	-0.260455
-4.365	8.0941	0.071852	0.145943	0.36432	0.145943
-4.6524	8.548	0.037123	0.10706	0.281242	0.197083
-4.4812	8.639	-0.15807	0.164586	0.139019	-0.0197083
-4.5338	8.7276	-0.095802	0.188548	-0.0175772	-0.0687101
-4.7554	9.1323	0.17244	0.183225	-0.205059	-0.103865
-4.9518	8.7467	0.26705	0.199735	-0.252479	-0.136356
-5.2356	8.7036	0.26705	0.177378	-0.174173	0.0026632
-5.0021	8.8497	0.52572	0.165651	-0.119311	0.216246
-5.2452	8.742	0.22992	0.147009	-0.0292954	0.353674
-5.238	8.9515	-0.35447	0.113452	-0.0468726	0.369661
-4.917	9.0449	0.15568	0.0729722	-0.084158	0.382437
-5.1458	9.0557	-0.22753	0.0138487	-0.00319587	0.460732
-4.747	8.7156	0.39159	-0.059123	-0.0495359	0.465532
-4.7614	8.3635	0.58679	-0.0996042	-0.0292954	0.401077
-4.6284	8.4725	0.582	-0.0814947	-0.0436769	0.349939
-4.3818	8.4354	0.25747	-0.059123	0.0181095	0.460732
-4.3123	8.3779	0.47542	-0.0692424	0.00745692	0.588036
-3.9099	8.894	0.35327	-0.0980055	0.0388824	0.671131
-3.983	8.3372	0.15448	-0.124105	0.124105	0.916141
-3.8477	8.2222	0.17005	-0.104931	0.127301	1.13558
-3.3627	8.0258	-0.00958	-0.0825593	0.198671	1.17714
-3.2549	8.2677	0.31375	-0.0655144	0.162455	1.2336
-2.7495	8.6078	0.28022	-0.053264	0.172575	1.19098
-2.601	8.9515	-0.16885	0.0191742	0.148074	1.2581
-2.2921	9.2114	-0.46584	0.0724399	0.132095	1.37155
-1.9089	9.494	-0.47422	0.0788313	0.127301	1.35504
-1.7699	9.5132	-0.26944	0.0751015	0.100669	1.31935
-1.5676	9.6006	0.026346	0.120377	0.100137	1.41949
-1.3496	9.8185	0.22992	0.12517	0.136356	1.50524
-1.0622	9.8509	0.029938	0.106528	0.115583	1.51269
-0.60236	10.001	0.047901	0.0596554	0.0830916	1.54359
-0.31495	9.8868	-0.051494	0.0442092	0.0772326	1.66396
0.1473	9.7646	-0.044309	0.0245009	0.0649821	1.81636
0.3401	9.7371	0.029938	0.0149138	0.0559273	1.92283
0.79995	9.5647	0.067062	-0.00745692	0.0362191	1.92021
0.99754	9.5203	0.052691	-0.00745692	0.0458079	1.88775
1.5257	9.5335	0.085024	-0.0154465	0.0319587	1.8312
1.752	9.3671	0.10059	-0.0154465	0.0356867	1.78652
2.2394	9.3826	0.14131	0.0053264	0.0388824	1.73322
2.4945	9.1503	0.10299	0.0181095	0.0420781	1.73535
2.8441	8.9395	0.14131	0.0436769	0.0410135	1.81951
3.1315	8.8054	0.14849	0.056992	0.0601877	1.90258
3.3806	8.627	0.20837	0.0644498	0.0564597	1.90258
3.9051	8.3611	0.1916	0.0660467	0.0729722	1.90956
4.0225	8.124	0.23951	0.0713735	0.0958744	1.94203
4.4225	7.9312	0.33411	0.0809606	0.116649	1.98252
4.9182	7.7528	0.19759	0.078299	0.12304	2.01341
5.347	7.6139	0.22274	0.0772326	0.118246	1.96646
5.7457	7.4211	0.18562	0.0681778	0.1028	2.00695
5.7182	7.0726	0.26705	0.0777649	0.100669	2.01341
5.9745	6.7864	0.26825	0.0990719	0.127301	2.02249
6.1876	6.5169	0.25388	0.11079	0.131029	2.08322
6.2188	6.3756	0.35686	0.128365	0.109191	2.04745
6.7816	6.0679	0.52811	0.100669	0.175772	1.69859
7.6235	5.8475	0.37602	0.133692	0.0980055	1.69965
7.2846	5.7074	0.34249	0.14541	0.0996042	1.60005
7.3193	5.6416	0.21795	0.147541	0.111855	1.35343
8.0067	5.5493	0.020358	0.132628	0.0719058	1.22028
7.4474	5.5649	0.19041	0.145943	0.053264	1.32361
8.3983	5.3027	0.19879	0.129432	0.108127	1.2517
8.3372	5.0727	0.18921	0.100137	0.0921464	1.19951
8.8461	4.9566	0.010778	0.084158	0.0948098	1.19791
8.2366	4.8823	0.18322	0.106528	0.108127	1.40138
9.0605	4.5326	0.062271	0.102268	0.137422	1.46742
9.4629	4.4225	0.20957	0.0633834	0.158195	1.53561
9.512	4.0309	0.067062	0.0308923	0.0767002	1.42056
8.7623	4.1123	-0.008383	0.0468726	0.0596554	1.43707
9.2042	3.6393	0.057481	0.0351544	0.0974731	1.20377
9.597	3.4165	0.016765	0.0127833	0.0905494	1.01627
10.004	3.0753	-0.043111	0.0127833	0.0889507	0.853815
10.235	2.922	-0.074247	-0.0186419	0.0830916	0.703088
10.057	2.8298	-0.029938	-0.0117181	0.0623187	0.75475
10.53	2.5687	-0.17843	-0.0367514	0.0447415	0.710541
10.177	2.437	-0.082629	-0.0479372	0.032491	0.788313
10.3	2.4861	-0.076642	-0.0660467	0.0197083	0.740369
10.196	2.3891	-0.027543	-0.0830916	0.0245009	0.663138
10.252	2.2717	0.031136	-0.0761679	0.0202406	0.454344
10.089	2.1939	0.15209	-0.0511329	0.0106528	0.269514
10.074	2.031	0.10179	-0.022904	0.0053264	0.106528
10.001	2.013	0.027543	0.00958744	0.0223716	-0.0053264
10.057	1.8622	-0.027543	0.0330234	0.0378178	-0.0687101
10.169	1.8023	-0.095802	0.0394148	0.0511329	-0.085755
10.221	1.6861	-0.11855	0.0378178	0.0495359	-0.059123
10.198	1.6849	-0.10299	0.0330234	0.0383501	-0.00159792
10.179	1.667	-0.074247	0.0255673	0.026632	0.0490036
10.162	1.7173	0.00479	0.0255673	0.0234363	0.0687101
10.202	1.7472	-0.027543	0.0378178	0.0207729	0.0697765
10.163	1.7173	-0.040716	0.0516652	0.022904	0.053264
10.174	1.8143	-0.038321	0.056992	0.0340898	0.0500683
10.175	1.7771	-0.022753	0.0500683	0.0463402	0.0447415
10.214	1.8382	0.01437	0.0399488	0.0511329	0.0314264
10.191	1.7496	0.076642	0.0319587	0.0543286	0.0154465
10.226	1.7448	0.041913	0.0239686	0.0543286	-0.00372855
10.251	1.7448	0.073049	0.00745692	0.053264	-0.0356867
10.263	1.6454	0.12095	-0.0053264	0.0548627	-0.0601877
10.174	1.7125	0.13053	-0.00745692	0.0575243	-0.0740369
10.205	1.7232	0.18681	-0.00798959	0.0543286	-0.0846904
10.203	1.631	0.26465	0.00053264	0.0490036	-0.0985378
10.198	1.6729	0.20717	0.0117181	0.0463402	-0.0990719
10.078	1.7113	0.13532	0.0191742	0.0468726	-0.0809606
10.014	1.764	0.12694	0.0191742	0.0537963	-0.0548627
10.013	1.7604	0.18801	0.00958744	0.0623187	-0.0442092
10.162	1.7831	0.27184	0.00372855	0.0676455	-0.0394148
10.215	1.825	0.23951	0.00106528	0.0687101	-0.0484695
10.122	1.819	0.33411	0.00319587	0.0644498	-0.0559273
10.181	1.7699	0.26825	-0.00479372	0.0617864	-0.053264
10.039	1.7292	0.23711	-0.0154465	0.0601877	-0.0687101
10.111	1.7652	0.21915	-0.0239686	0.0580584	-0.0458079
10.172	1.6813	0.2922	-0.0319587	0.0580584	-0.0452738
10.171	1.7173	0.33171	-0.0367514	0.0527316	-0.0378178
10.142	1.74	0.39039	-0.0372855	0.0463402	-0.028763
10.153	1.7149	0.37363	-0.0340898	0.0367514	-0.0239686
10.126	1.7472	0.32094	-0.0282307	0.0314264	-0.0202406
10.189	1.7568	0.28621	-0.0271643	0.0298277	-0.0138487
10.183	1.7352	0.23951	-0.0292954	0.0340898	0.00053264
10.133	1.7783	0.32693	-0.0308923	0.0330234	0.00639174
10.191	1.7556	0.36405	-0.0330234	0.0245009	0.0149138
10.174	1.7723	0.37842	-0.0298277	0.0191742	0.0122506
10.214	1.8143	0.31495	-0.0223716	0.0181095	-0.0026632
10.136	1.8167	0.29938	-0.0127833	0.0181095	-0.00905494
10.151	1.7855	0.25986	-0.00905494	0.0197083	-0.0165119
10.074	1.758	0.27184	-0.00479372	0.0207729	-0.0207729
10.174	1.7208	0.2898	0.00213052	0.0197083	-0.0282307
10.192	1.7053	0.3389	0.0122506	0.0186419	-0.0346221
10.26	1.7113	0.25867	0.0223716	0.0170445	-0.0362191
10.259	1.6729	0.2443	0.03036	0.0170445	-0.0372855
10.198	1.7137	0.18921	0.0319587	0.0165119	-0.0410135
10.19	1.7089	0.20358	0.0356867	0.0143813	-0.0319587
10.181	1.7268	0.17604	0.0394148	0.0122506	-0.0181095
10.214	1.7376	0.24549	0.0420781	0.0149138	-0.0159792
10.191	1.6969	0.19879	0.0426105	0.0181095	-0.0202406
10.143	1.6921	0.22035	0.0463402	0.0197083	-0.0330234
10.129	1.7101	0.23831	0.0511329	0.022904	-0.0452738
10.227	1.6741	0.16646	0.0527316	0.0245009	-0.0474049
10.224	1.7125	0.18083	0.0559273	0.0260997	-0.0468726
10.199	1.6933	0.16167	0.0575243	0.0260997	-0.0479372
10.222	1.7065	0.11855	0.0575243	0.026632	-0.056992
10.168	1.6957	0.15089	0.0585907	0.0255673	-0.0628511
10.132	1.6203	0.13652	0.0612541	0.0255673	-0.0548627
10.177	1.6538	0.12215	0.0628511	0.026632	-0.0442092
10.227	1.5999	0.11017	0.0644498	0.0282307	-0.0500683
10.147	1.6286	0.088617	0.0644498	0.0282307	-0.0442092
10.163	1.6394	0.081432	0.0623187	0.0276966	-0.0388824
10.229	1.6394	0.13772	0.0580584	0.0292954	-0.0356867
10.161	1.6717	0.076642	0.0490036	0.0314264	-0.0351544
10.177	1.7029	0.044309	0.0420781	0.03036	-0.0308923
10.186	1.6682	0.10059	0.0351544	0.0298277	-0.0308923
10.175	1.6825	0.1449	0.0330234	0.0282307	-0.0367514
10.155	1.6119	0.099395	0.028763	0.0298277	-0.0399488
10.246	1.6957	0.086222	0.0271643	0.0298277	-0.0410135
10.142	1.643	0.10419	0.022904	0.03036	-0.0335557
10.256	1.6741	0.021556	0.0202406	0.0319587	-0.03036
10.156	1.6837	0.027543	0.0143813	0.0340898	-0.0335557
10.171	1.6454	0.063469	0.00745692	0.0351544	-0.028763
10.213	1.6478	0.057481	0.00426105	0.0335557	-0.0255673
10.144	1.6861	0.053889	0.00106528	0.0319587	-0.0292954
10.095	1.6789	0.082629	-0.00106528	0.032491	-0.032491
10.155	1.6682	0.070654	-0.00159792	0.0362191	-0.0394148
10.167	1.6155	0.061074	-0.00372855	0.0372855	-0.0420781
10.208	1.6717	0.16047	-0.00372855	0.0394148	-0.0335557
10.185	1.6682	0.13293	-0.00585907	0.0404812	-0.028763
10.165	1.6574	0.10538	-0.00692442	0.0388824	-0.0181095
10.178	1.6203	0.11855	-0.00905494	0.0388824	-0.0143813
10.165	1.6406	0.085024	-0.0117181	0.0378178	-0.0197083
10.232	1.6586	0.13891	-0.0111855	0.0410135	-0.0202406
10.233	1.643	0.17963	-0.00905494	0.0458079	-0.0213052
10.192	1.5747	0.19879	-0.00692442	0.0484695	-0.0271643
10.202	1.5963	0.12335	-0.00639174	0.0506006	-0.0362191
10.197	1.643	0.16167	-0.00479372	0.0527316	-0.0388824
10.183	1.6215	0.21556	-0.00319587	0.0559273	-0.0330234
10.166	1.5795	0.21556	-0.00213052	0.0580584	-0.0351544
10.098	1.5568	0.25627	0.00372855	0.0633834	-0.0442092
10.136	1.6454	0.24669	0.0106528	0.0633834	-0.0468726
10.154	1.5616	0.28501	0.0154465	0.0585907	-0.0458079
10.23	1.5472	0.26825	0.0186419	0.0537963	-0.0372855
10.235	1.5436	0.21675	0.0223716	0.0490036	-0.0191742
10.208	1.5628	0.21915	0.0245009	0.0463402	-0.0122506
10.271	1.5855	0.26106	0.0298277	0.0468726	-0.0101201
10.203	1.5712	0.21556	0.0314264	0.0463402	-0.00905494
10.221	1.5688	0.24789	0.0330234	0.0442092	-0.00479372
10.211	1.5257	0.2443	0.0335557	0.0436769	-0.00319587
10.19	1.5424	0.21675	0.0308923	0.0442092	-0.0101201
10.21	1.5807	0.23472	0.0308923	0.0447415	-0.0218376
10.173	1.5879	0.25148	0.0346221	0.0447415	-0.0330234
10.262	1.558	0.2419	0.0346221	0.0447415	-0.0463402
10.202	1.5292	0.24549	0.0335557	0.0431445	-0.0527316
10.277	1.5532	0.22394	0.0282307	0.0415458	-0.0495359
10.174	1.5963	0.25867	0.0250333	0.0404812	-0.0495359
10.221	1.5472	0.19999	0.0255673	0.0394148	-0.0612541
10.227	1.5795	0.22274	0.0260997	0.0378178	-0.078299
10.18	1.5867	0.19041	0.0255673	0.0346221	-0.0846904
10.201	1.5795	0.20717	0.0213052	0.0330234	-0.0809606
10.139	1.5939	0.20597	0.0165119	0.0335557	-0.085755
10.215	1.5616	0.25867	0.0127833	0.0340898	-0.0889507
10.213	1.5771	0.21316	0.0143813	0.0335557	-0.0942775
10.251	1.5831	0.18442	0.0154465	0.0330234	-0.100137
10.253	1.5843	0.16286	0.0143813	0.0346221	-0.0926787
10.196	1.5388	0.20238	0.0122506	0.0351544	-0.085755
10.205	1.5939	0.22394	0.0106528	0.0367514	-0.0767002
10.198	1.6203	0.24669	0.00852227	0.0378178	-0.0814947
10.233	1.6849	0.20119	0.00213052	0.0378178	-0.0873537
10.159	1.6095	0.22992	0	0.0378178	-0.0905494
10.211	1.5747	0.20717	-0.00213052	0.0383501	-0.0996042
10.21	1.6418	0.2431	0.00159792	0.0362191	-0.112387
10.215	1.6191	0.24789	0.00745692	0.0388824	-0.116649
10.177	1.6346	0.18442	0.0149138	0.0399488	-0.11505
10.167	1.7208	0.20238	0.0197083	0.0431445	-0.120909
10.241	1.7352	0.17963	0.0207729	0.0479372	-0.120377
10.236	1.7927	0.17843	0.0175772	0.0463402	-0.12517
10.21	1.7556	0.15807	0.0127833	0.0426105	-0.129964
10.168	1.8131	0.16167	0.00692442	0.0399488	-0.136888
10.16	1.7783	0.21316	0.00692442	0.0404812	-0.141682
10.144	1.8214	0.19999	0.00745692	0.0410135	-0.145943
10.145	1.8849	0.15568	0.00905494	0.0447415	-0.142747
10.159	1.916	0.2407	0.00585907	0.0463402	-0.148606
10.172	1.9951	0.2431	0.00639174	0.0447415	-0.142747
10.101	1.9699	0.26465	0.0143813	0.0447415	-0.148606
10.102	2.0466	0.19639	0.0154465	0.0468726	-0.17151
10.095	2.0538	0.18681	0.0106528	0.0490036	-0.182701
10.095	1.9975	0.16047	0.00692442	0.0516652	-0.18696
10.12	2.043	0.21077	0.00639174	0.0521993	-0.179507
10.032	2.1184	0.26705	0.00213052	0.0527316	-0.168847
10.118	2.0897	0.25507	-0.00159792	0.0511329	-0.164586
10.048	2.0825	0.28621	0.00053264	0.0490036	-0.157661
10.089	2.0083	0.27663	0	0.0458079	-0.146477
10.081	2.0873	0.22873	-0.00319587	0.0415458	-0.130497
9.967	2.1256	0.26106	-0.00426105	0.0367514	-0.105996
10.06	2.1484	0.28741	-0.00426105	0.0314264	-0.082027
10.051	2.1603	0.22873	-0.00053264	0.03036	-0.0687101
9.9706	2.1699	0.25148	0.00479372	0.0308923	-0.0617864
10.014	2.1771	0.24909	0.0053264	0.0335557	-0.0665808
10.04	2.1555	0.28381	0.00692442	0.0330234	-0.0623187
10.025	2.1723	0.25507	0.00692442	0.032491	-0.0474049
10.05	2.1723	0.29938	0.00745692	0.03036	-0.0426105
10.023	2.152	0.25268	0.0053264	0.0298277	-0.0351544
10.03	2.2334	0.32812	0.00479372	0.03036	-0.026632
10.082	2.225	0.28741	0.00745692	0.0314264	-0.022904
10.089	2.2561	0.30417	0.0127833	0.0335557	-0.0234363
10.112	2.231	0.26944	0.0191742	0.0351544	-0.0298277
10.207	2.2693	0.2431	0.0191742	0.0383501	-0.0548627
10.105	2.3795	0.24549	0.03036	0.0484695	-0.0873537
10.068	2.4465	0.29818	0.0362191	0.0607218	-0.140618
10.124	2.4765	0.25028	0.0548627	0.0719058	-0.215723
9.9946	1.9113	0.59158	0.157661	0.128365	-0.260455
10.229	2.625	0.29339	0.0410135	0.0953421	-0.32224
10.149	2.7974	0.24549	0.0340898	0.108659	-0.533181
9.9766	2.8801	0.28741	0.0282307	0.120909	-0.606153
9.9299	2.9783	0.41435	0.0191742	0.12304	-0.648756
9.7407	3.001	0.4826	0.00745692	0.139019	-0.74091
9.7886	3.0285	0.45147	0.00319587	0.13316	-0.861285
9.6281	3.1734	0.37243	0.0165119	0.119311	-0.92094
9.4341	3.1279	0.51614	0.03036	0.105463	-0.932652
9.6173	3.3674	0.53649	0.0420781	0.0964085	-0.899089
9.5503	3.4633	0.51374	0.0426105	0.0777649	-0.873537
9.5575	3.7231	0.52452	0.0447415	0.0607218	-0.817076
9.597	3.9291	0.43111	0.0330234	0.059123	-0.772867
9.5251	3.9902	0.41913	0.0154465	0.0442092	-0.853815
9.1982	4.153	0.45865	0.00479372	0.0245009	-0.933193
9.1575	4.1051	0.36644	-0.00106528	-0.00213052	-0.961415
8.9719	4.3099	0.52092	0.0138487	-0.022904	-0.945968
8.7408	4.4261	0.46584	0.0276966	-0.0154465	-0.92307
8.6737	4.735	0.65265	0.0282307	-0.00798959	-0.915617
8.5839	4.838	0.47542	0.0250333	-0.0026632	-0.975796
8.7587	5.2176	0.60355	0.0335557	-0.0159792	-1.09031
8.7539	5.2476	0.34968	0.0340898	-0.0383501	-1.17234
8.5216	5.4416	0.26585	0.0292954	-0.0394148	-1.14677
8.4677	5.4907	0.33411	0.0181095	-0.0362191	-1.0754
8.2881	5.6547	0.36405	0.0154465	-0.0314264	-1.09617
8.0606	5.6691	0.26944	0.0245009	-0.0181095	-1.20271
7.7696	5.7817	0.3413	0.0356867	-0.0026632	-1.23573
7.6426	6.1278	0.28022	0.0346221	-0.0111855	-1.20058
7.5396	6.4104	0.29339	0.0260997	-0.013316	-1.22986
7.4522	6.5816	0.26825	0.00585907	-0.00852227	-1.35078
7.1061	6.7014	0.21316	-0.0026632	-0.00106528	-1.46903
6.8654	7.0139	0.2431	-0.0298277	-0.0314264	-1.58514
6.6092	7.1852	0.2443	-0.0431445	-0.0692424	-1.77901
6.4415	7.3241	0.25627	-0.0367514	-0.120377	-1.96437
6.0966	7.469	0.068259	-0.00053264	-0.143813	-2.12633
5.7002	7.8055	0.088617	0.0564597	-0.0953421	-2.15984
5.5074	8.1156	0.29938	0.0751015	-0.0559273	-2.16526
5.1134	8.354	0.45506	0.0639174	-0.0197083	-2.29354
4.7039	8.5444	0.43829	0.0830916	-0.00852227	-2.54818
4.2321	8.7695	0.14251	0.0639174	-0.0026632	-2.91034
3.8129	9.13	0.01437	0.083624	-0.055395	-3.2224
3.1016	9.2353	-0.033531	0.0937451	-0.0788313	-3.38437
2.0993	9.3347	-0.021556	0.0798959	-0.0612541	-3.26778
1.5999	9.4437	0.033531	0.0623187	-0.0612541	-2.96793
1.176	9.5	-0.083827	0.0516652	-0.0404812	-2.79741
0.55206	9.6353	-0.17723	0.0756356	-0.0729722	-2.73825
0.13173	9.7419	0.056284	0.0985378	-0.124637	-2.74261
-0.42033	9.6138	0.037123	0.0889507	-0.104931	-2.90562
-1.0119	9.6329	-0.003593	0.0761679	-0.134225	-3.02867
-1.6095	9.609	-0.30058	0.0474049	-0.216787	-3.11803
-2.7938	9.0162	-0.081432	0.0292954	-0.206664	-3.04403
-3.0776	9.3072	-0.002395	0.0213052	-0.199735	-2.46615
-2.8681	9.3563	-0.11257	0.0559273	-0.152868	-1.85633
-3.3231	9.409	-0.194	0.0751015	-0.15926	-1.80991
-3.7602	9.1587	-0.08742	0.0410135	-0.111855	-1.99788
-4.0189	8.6725	-0.1461	-0.00852227	-0.0692424	-2.00119
-4.6356	8.5168	-0.058679	-0.0154465	-0.0617864	-1.69114
-4.4955	8.415	-0.041913	-0.0181095	-0.0846904	-1.54039
-4.7721	8.2881	0.12694	-0.00585907	-0.109191	-1.23679
-4.8356	8.0534	0.20358	0.00852227	-0.0676455	-1.15317
-5.141	7.8702	0.21077	0.0463402	-0.0628511	-1.01681
-5.4739	7.7815	0.13412	0.0676455	-0.0165119	-1.0248
-5.6559	7.7013	0.13173	0.056992	0.00213052	-1.12068
-5.7409	7.5037	0.065864	0.0367514	0.026632	-0.84371
-5.9397	7.36	-0.034728	0.0170445	0.0484695	-0.67539
-5.99	7.3193	0.21915	0.0117181	0.0282307	-0.759009
-5.6763	7.2642	0.25148	0.0154465	0.0340898	-0.634375
-6.1685	7.2163	0.31495	0.0314264	0.0260997	-0.584301
-6.3625	7.154	0.16885	0.0298277	0.0356867	-0.661009
-6.1792	6.7756	0.13053	0.032491	0.0644498	-0.539027
-6.5505	6.9193	-0.050296	0.0255673	0.0527316	-0.357932
-6.2655	6.6846	-0.09221	0.00745692	0.0218376	-0.389366
-6.305	6.5002	0.15209	-0.00053264	-0.0101201	-0.410135
-6.0822	6.3768	0.25747	-0.00639174	-0.0111855	-0.354738
-6.4655	6.2882	0.23951	-0.00372855	0.0245009	-0.243421
-6.408	6.2966	0.19999	-0.0026632	0.026632	-0.201865
-6.4942	6.2703	0.10299	-0.00692442	0.0234363	-0.22691
-6.663	6.3529	0.19759	0.0026632	0.0197083	-0.213052
-6.6523	6.4583	0.20957	0.0170445	0.0260997	-0.274313
-6.9109	6.4954	0.1916	0.0218376	0.0335557	-0.238621
-6.9948	6.4714	0.24669	0.0207729	0.0655144	-0.264714
-6.7876	6.2451	0.1952	0.0271643	0.0846904	-0.289219
-6.8187	6.3229	0.11377	0.0335557	0.108659	-0.275902
-6.9972	6.2439	0.099395	0.0399488	0.147009	-0.380307
-6.8954	6.1709	0.089815	0.0351544	0.212529	-0.552344
-6.8894	6.1517	-0.045506	0.0213052	0.162455	-0.541698
-7.0726	6.0499	-0.11736	0.0250333	0.209335	-0.519864
-6.8259	5.8918	0.052691	0.0181095	0.154999	-0.545415
-6.772	5.5733	-0.01437	0.0106528	0.198147	-0.527316
-7.0139	5.7134	0.00958	-0.0106528	0.174707	-0.585366
-6.7265	5.5697	0.14969	-0.0053264	0.262585	-0.499618
-7.1301	5.5649	-0.099395	-0.0394148	0.243421	-0.51187
-7.1385	5.3829	-0.12574	-0.0559273	0.255673	-0.409594
-7.184	5.3565	-0.46704	-0.0676455	0.239162	-0.361126
-7.1924	5.3422	-0.41554	-0.0756356	0.257803	-0.345156
-7.3959	5.5338	-0.42512	-0.0751015	0.218376	-0.310529
-6.4858	5.2164	-0.12694	-0.0410135	0.177378	-0.331298
-7.372	5.4691	-0.34848	-0.00372855	0.230628	-0.519864
-7.7049	5.5865	-0.31734	-0.0239686	0.250333	-0.275902
-7.5959	5.1685	-0.63709	-0.0388824	0.230104	-0.233298
-7.5624	5.3721	-0.62511	-0.059123	0.14541	-0.30627
-7.7756	5.4404	-1.0083	-0.0974731	0.119845	-0.140618
-7.457	5.3565	-0.85384	-0.11079	0.0308923	-0.17151
-7.766	5.2607	-0.50895	-0.0958744	0	-0.109191
-7.3756	5.4931	-0.17364	-0.0660467	0.00372855	-0.0218376
-7.7013	5.3518	-0.3389	-0.0495359	-0.00479372	0.059123
-7.9995	5.3326	-0.66942	-0.0559273	0.0298277	0.112919
-7.6678	5.62	-0.57242	-0.0127833	0.0623187	0.191218
-7.7193	5.6272	-0.6311	0.0463402	0.0804283	0.286566
-7.6079	5.6008	-0.84426	0.056992	0.0564597	0.382437
-7.469	5.3805	-0.69816	0.0580584	0.0665808	0.384566
-7.19	5.5817	-0.74486	0.0218376	0.0495359	0.500142
-7.0319	5.4679	-0.88018	-0.00053264	0.0127833	0.657274
-6.7289	5.6368	-0.47302	-0.03036	-0.0111855	0.629052
-6.857	5.6942	-0.46584	-0.0276966	-0.00426105	0.544892
-7.1959	5.729	-0.35806	-0.0442092	-0.0053264	0.486825
-7.2534	5.9314	-0.24549	-0.032491	-0.0170445	0.51187
-6.9205	6.19	-0.3377	-0.0250333	-0.0149138	0.64928
-6.5313	6.3661	-0.30896	-0.0511329	0.0197083	0.762203
-6.2894	6.3828	-0.19999	-0.0521993	0.0186419	0.907624
-5.8559	6.3637	-0.093407	-0.083624	0.0143813	1.04503
-5.5613	6.1182	-0.12694	-0.127301	0.0154465	1.15743
-5.2092	6.1397	-0.11616	-0.159792	0.0362191	1.29912
-4.8644	6.9948	0.10179	-0.16352	0.0559273	1.57608
-4.4177	8.5228	0.021556	-0.164586	0.0500683	1.79228
-4.9925	9.5778	0.13891	-0.134759	-0.0798959	1.57874
-5.4775	9.5491	0.10898	-0.143813	-0.302535	0.710017
-5.5146	9.415	0.32932	-0.172575	-0.321175	0.829852
-4.6763	9.6964	0.049099	-0.125704	0.0330234	1.41415
-4.5267	9.4892	0.091012	-0.0463402	-0.0207729	1.39605
-3.777	9.1647	0.13173	-0.0239686	-0.00905494	1.3609
-3.3219	8.9072	0.3389	-0.0207729	0.0181095	1.26662
-3.1088	8.8473	0.1928	0.0420781	-0.0255673	1.20164
-2.9208	9.0641	0.41075	0.0905494	-0.0388824	1.24053
-2.5747	9.3024	0.28022	0.111322	0.0255673	1.20323
-2.5004	9.5623	0.27543	0.10706	0.0383501	1.10469
-2.4765	9.7419	0.15568	0.089483	0.0623187	1.03439
-2.1328	10.033	0.10179	0.0527316	0.0713735	1.00189
-2.0334	9.7096	-0.055086	0.0234363	0.056992	1.0525
-1.843	9.4305	-0.044309	0.0298277	0.0330234	1.01575
-1.7855	9.7323	0.00479	0.0692424	-0.00319587	1.0557
-1.6167	10.081	-0.01916	0.0852227	-0.00745692	1.0754
-1.2227	9.8401	-0.093407	0.0788313	0.00372855	1.08978
-1.0395	9.7024	-0.17364	0.0628511	0.00053264	1.15317
-0.85863	9.7227	-0.10778	0.0527316	0.0271643	1.13506
-0.64068	9.7814	-0.11257	0.0213052	0.00692442	1.12228
-0.35567	9.7802	-0.17244	-0.0165119	0.0330234	1.11694
-0.14011	9.8102	-0.13532	-0.0260997	0.0884184	1.09937
0.17125	9.8581	-0.043111	-0.0298277	0.114518	1.01255
0.42752	10.318	-0.20119	-0.0308923	0.119845	0.915076
0.52212	10.118	-0.35686	-0.0415458	0.117181	0.926787
0.679	9.9119	-0.15688	-0.0292954	0.0601877	0.915076
0.7748	9.9311	-0.046704	-0.00798959	0.0340898	0.922529
0.90413	9.6832	0.10299	0.0106528	0.0207729	1.01894
1.146	9.6856	0.067062	0.0314264	0.0202406	1.06795
1.3029	9.6736	0.027543	0.0218376	0.0484695	1.08872
1.5292	9.676	-0.086222	0.00958744	0.0804283	1.12174
1.6921	9.4856	-0.062271	0.0175772	0.0910818	1.13666
1.9927	9.6281	-0.032333	-0.00639174	0.0852227	1.12441
2.2046	9.6461	-0.010778	-0.00798959	0.0703088	1.06688
2.3855	9.6892	0.020358	-0.00798959	0.0633834	0.928917
2.6597	9.5539	-0.008383	-0.0165119	0.0665808	0.817076
2.7986	9.4796	-0.016765	-0.0308923	0.0703088	0.744104
2.9771	9.4102	-0.053889	-0.0452738	0.0687101	0.700418
3.0309	9.4066	0.011975	-0.0468726	0.0735045	0.67059
3.2094	9.4138	0.046704	-0.0378178	0.0793636	0.692424
3.4142	9.4257	0.085024	-0.028763	0.0846904	0.725987
3.5219	9.3252	0.031136	-0.0276966	0.0884184	0.708953
3.6525	9.3934	0.047901	-0.0298277	0.0905494	0.648756
3.8201	9.312	0.058679	-0.0346221	0.0926787	0.590166
3.8489	9.2018	0.10419	-0.0335557	0.0985378	0.537439
3.8752	9.1276	0.097	-0.0271643	0.0921464	0.479372
3.8728	9.0066	0.065864	-0.0255673	0.0777649	0.467661
4.0357	8.997	0.032333	-0.0202406	0.082027	0.47459
4.0908	8.9551	0.071852	-0.0191742	0.0953421	0.512394
4.2416	8.8976	0.098197	-0.0234363	0.105463	0.513999
4.3063	8.9815	0.2419	-0.0186419	0.0990719	0.476719
4.4129	8.9048	0.22992	-0.00852227	0.0958744	0.428251
4.5901	8.9467	0.23232	0	0.083624	0.36699
4.6608	8.8282	0.21077	0.0026632	0.0729722	0.300947
4.6404	8.9024	0.28741	0.00106528	0.0692424	0.265255
4.7721	8.803	0.27783	-0.00213052	0.0612541	0.245009
4.7805	8.7551	0.29339	-0.00106528	0.0527316	0.239686
4.7793	8.6641	0.31375	0.00159792	0.0580584	0.219981
4.7829	8.6054	0.23591	0.00852227	0.0687101	0.225305
4.8236	8.6641	0.20358	0.0117181	0.0697765	0.238621
4.8703	8.6402	0.22514	0.00585907	0.0740369	0.232757
4.9099	8.6426	0.20597	0.00053264	0.0777649	0.218917
4.8715	8.627	0.19041	-0.0026632	0.078299	0.202929
5.0272	8.5935	0.21675	-0.00958744	0.0735045	0.154465
5.0057	8.5539	0.19041	-0.0165119	0.0649821	0.0846904
5.0176	8.5599	0.27423	-0.0181095	0.0660467	0.0117181
5.0512	8.5875	0.2443	-0.022904	0.0665808	-0.0452738
5.0787	8.6402	0.2419	-0.0223716	0.0713735	-0.0751015
5.0823	8.6485	0.2431	-0.0202406	0.0772326	-0.0878861
4.959	8.524	0.28621	-0.0170445	0.0798959	-0.1028
4.9865	8.5947	0.33531	-0.0170445	0.0793636	-0.10706
4.9769	8.633	0.2431	-0.0170445	0.0777649	-0.112387
4.8608	8.6006	0.26346	-0.0202406	0.0719058	-0.112387
4.953	8.5923	0.35686	-0.0223716	0.0639174	-0.113986
4.9709	8.5587	0.35207	-0.0239686	0.0623187	-0.121974
4.923	8.5168	0.37363	-0.0234363	0.0585907	-0.119845
4.959	8.5396	0.44668	-0.0218376	0.0537963	-0.111322
4.8668	8.5731	0.45267	-0.0181095	0.0479372	-0.119845
4.8727	8.6306	0.36046	-0.0175772	0.0431445	-0.12517
4.8081	8.6234	0.39997	-0.0138487	0.0420781	-0.138487
4.7602	8.6258	0.40836	-0.0101201	0.0420781	-0.120377
4.856	8.6126	0.51973	-0.0101201	0.0362191	-0.111322
4.8584	8.7072	0.45027	-0.00372855	0.0351544	-0.0926787
4.826	8.6941	0.3868	0.0053264	0.0362191	-0.0889507
4.8775	8.6414	0.34489	0.0111855	0.0308923	-0.0676455
4.6883	8.5048	0.42033	0.0111855	0.0239686	-0.026632
4.7925	8.633	0.31375	0.00639174	0.0106528	-0.0346221
4.8512	8.6509	0.33052	0.00745692	0.0159792	0
4.8033	8.7024	0.35088	0.00745692	0.0117181	0
4.8236	8.6833	0.40596	0.00745692	0.0143813	0.0111855
4.862	8.5767	0.43111	0.0111855	0.0202406	0.0271643
4.8847	8.5575	0.44189	0.0143813	0.0255673	0.022904
4.8907	8.5863	0.47063	0.0175772	0.026632	0.0111855
4.9446	8.6246	0.34968	0.0239686	0.0372855	0.0271643
4.9398	8.6078	0.388	0.0250333	0.0447415	0.0308923
4.9685	8.5959	0.32214	0.0239686	0.0495359	0.0378178
4.9494	8.6318	0.37483	0.0218376	0.0521993	0.0527316
4.9721	8.5468	0.31016	0.0181095	0.0431445	0.0399488
4.9769	8.5839	0.37483	0.0111855	0.028763	0.00692442
4.941	8.5635	0.30896	0.00852227	0.0186419	-0.0149138
4.9626	8.5695	0.34369	0.0111855	0.00958744	-0.0053264
4.9805	8.5276	0.46704	0.0143813	0.00372855	0.00479372
5.038	8.5971	0.35207	0.0149138	0.00053264	0.0165119
5.05	8.5935	0.3401	0.013316	0.00479372	0.0276966
5.0176	8.5539	0.35567	0.0186419	0.0122506	0.0271643
4.9326	8.5659	0.42393	0.0202406	0.0197083	0.0292954
4.9937	8.5048	0.37602	0.0207729	0.0239686	0.0245009
5.0703	8.4797	0.32812	0.0175772	0.0255673	0.00958744
5.0404	8.5396	0.3389	0.0191742	0.0260997	-0.00213052
5.0823	8.5001	0.31974	0.0191742	0.03036	-0.0154465
5.1338	8.5707	0.3892	0.0197083	0.0356867	-0.0250333
4.9685	8.4881	0.30297	0.0191742	0.0346221	-0.0340898
5.1326	8.4929	0.28621	0.0175772	0.0314264	-0.0394148
5.0464	8.5408	0.27663	0.0149138	0.0308923	-0.0372855
5.1398	8.5671	0.32453	0.0149138	0.0255673	-0.0410135
5.1458	8.5216	0.31615	0.0127833	0.0218376	-0.0367514
5.1398	8.5623	0.29459	0.013316	0.0186419	-0.0378178
5.1326	8.5036	0.32812	0.0159792	0.0181095	-0.0447415
5.1146	8.506	0.31256	0.0165119	0.0165119	-0.0543286
5.1266	8.5372	0.33052	0.0127833	0.0143813	-0.0628511
5.0907	8.5204	0.35207	0.0106528	0.0159792	-0.0649821
5.0655	8.5527	0.30537	0.0117181	0.0202406	-0.0644498
5.0847	8.5024	0.31016	0.0122506	0.0202406	-0.0527316
5.0284	8.4893	0.26106	0.0127833	0.0207729	-0.0442092
5.0512	8.5168	0.30417	0.0122506	0.0175772	-0.0479372
5.0775	8.5971	0.32333	0.0143813	0.0223716	-0.0431445
5.0907	8.5587	0.33651	0.0143813	0.0250333	-0.0415458
5.0643	8.5132	0.34728	0.0149138	0.0308923	-0.0388824
5.1027	8.4953	0.29339	0.0138487	0.0308923	-0.0442092
5.038	8.5468	0.27663	0.013316	0.028763	-0.0426105
5.0536	8.4953	0.33171	0.0127833	0.0271643	-0.0426105
5.0775	8.5072	0.32693	0.0143813	0.028763	-0.0340898
5.0691	8.5312	0.26346	0.0149138	0.0308923	-0.0250333
5.1039	8.5348	0.26346	0.0138487	0.0298277	-0.0202406
5.0979	8.4977	0.25867	0.013316	0.028763	-0.0223716
5.1206	8.5132	0.32693	0.0117181	0.0271643	-0.0250333
5.129	8.5408	0.25747	0.0117181	0.0255673	-0.0197083
5.0739	8.536	0.28501	0.0127833	0.028763	-0.0159792
5.1458	8.524	0.26825	0.0138487	0.028763	-0.0101201
5.1182	8.5372	0.28142	0.0138487	0.0276966	0.00213052
5.1075	8.4893	0.31974	0.0138487	0.0250333	0.00106528
5.1578	8.4809	0.31734	0.0117181	0.0250333	0.00319587
5.214	8.4605	0.27304	0.00852227	0.0223716	-0.0026632
5.1338	8.4689	0.26106	0.0111855	0.0260997	0.00745692
5.1434	8.5132	0.32214	0.0127833	0.0282307	0.00692442
5.1075	8.4905	0.27663	0.013316	0.0308923	0.00159792
5.1961	8.4833	0.25867	0.0111855	0.0308923	0.00106528
5.1937	8.4498	0.26226	0.0111855	0.0271643	-0.00053264
5.1925	8.4677	0.30297	0.00905494	0.0260997	0.00053264
5.1937	8.4474	0.2419	0.00958744	0.0255673	0.00639174
5.2332	8.4054	0.26944	0.0122506	0.0239686	0.00958744
5.347	8.4545	0.17364	0.0138487	0.0245009	0.0154465
5.2224	8.4545	0.29459	0.0154465	0.0239686	0.0213052
5.3206	8.4486	0.31256	0.0127833	0.0239686	0.0143813
5.2356	8.4893	0.27423	0.0101201	0.0223716	-0.00852227
5.238	8.4318	0.25867	0.00852227	0.022904	-0.0149138
5.2643	8.4198	0.27902	0.00852227	0.022904	-0.0197083
5.2811	8.433	0.20238	0.0106528	0.0255673	-0.0186419
5.2871	8.4246	0.25747	0.0111855	0.028763	-0.0111855
5.3541	8.4007	0.23472	0.013316	0.0308923	-0.00692442
5.2751	8.4881	0.24669	0.0122506	0.0298277	-0.00745692
5.3338	8.4078	0.26465	0.0106528	0.026632	-0.0138487
5.3529	8.4031	0.26825	0.0101201	0.028763	-0.0175772
5.3062	8.3839	0.2431	0.00905494	0.0282307	-0.022904
5.3338	8.4354	0.2407	0.0101201	0.0292954	-0.0207729
5.3194	8.4078	0.27184	0.00798959	0.0260997	-0.0202406
5.2835	8.4474	0.28741	0.00745692	0.0271643	-0.0292954
5.3529	8.4318	0.2898	0.00905494	0.0282307	-0.0292954
5.2979	8.4498	0.23831	0.00852227	0.0282307	-0.0282307
5.3446	8.3911	0.29459	0.00905494	0.0260997	-0.0234363
5.3577	8.3695	0.28142	0.00958744	0.026632	-0.026632
5.3446	8.3432	0.27543	0.00692442	0.0282307	-0.0314264
5.2991	8.3767	0.25986	0.00798959	0.0292954	-0.0319587
5.329	8.4234	0.28142	0.00852227	0.03036	-0.0340898
5.3661	8.4102	0.26585	0.00852227	0.03036	-0.0479372
5.3829	8.3564	0.23112	0.00852227	0.0319587	-0.0564597
5.3937	8.3887	0.23352	0.0106528	0.0356867	-0.0703088
5.4188	8.4078	0.27064	0.0143813	0.0431445	-0.0793636
5.3541	8.4126	0.2443	0.0127833	0.0516652	-0.0793636
5.3062	8.3587	0.21436	0.0143813	0.0564597	-0.0719058
5.3278	8.3947	0.30657	0.0122506	0.055395	-0.0703088
5.2739	8.427	0.22753	0.00905494	0.0479372	-0.089483
5.2835	8.4174	0.26106	0.00692442	0.0479372	-0.0974731
5.2895	8.4318	0.26346	0.00319587	0.0484695	-0.118246
5.2955	8.4342	0.31016	0	0.0500683	-0.158727
5.3039	8.5204	0.27304	-0.00585907	0.0500683	-0.208794
5.2655	8.5587	0.28381	-0.00745692	0.0521993	-0.257803
5.2392	8.5456	0.23711	-0.00745692	0.0495359	-0.294018
5.159	8.5312	0.27663	-0.00852227	0.0367514	-0.314788
5.1805	8.5492	0.31615	-0.00479372	0.0255673	-0.299341
5.129	8.5647	0.3389	0.00852227	0.0319587	-0.274313
4.9925	8.5288	0.39758	0.0202406	0.0410135	-0.255132
4.9757	8.6857	0.36165	0.0234363	0.0468726	-0.24288
4.9182	8.6318	0.2886	0.022904	0.0463402	-0.238098
4.7434	8.7252	0.25627	0.0159792	0.0431445	-0.26419
4.759	8.6677	0.1916	0.00585907	0.0346221	-0.34568
4.7171	8.7467	0.23591	-0.00479372	0.0234363	-0.441551
4.6608	8.7731	0.24789	-0.0138487	0.0122506	-0.520387
4.5722	8.7803	0.17843	-0.0170445	0.00958744	-0.564597
4.4584	8.8066	0.19759	-0.0149138	0.0175772	-0.554474
4.3362	8.8665	0.27543	-0.00798959	0.0213052	-0.512935
4.2692	8.8354	0.36165	-0.00692442	0.0111855	-0.489495
4.1949	8.8833	0.30297	-0.00905494	-0.00213052	-0.470314
4.1961	8.997	0.37004	-0.00798959	-0.0117181	-0.429316
4.0453	8.9958	0.34728	-0.00372855	-0.0186419	-0.412788
4.0177	9.0342	0.36405	-0.00053264	-0.0170445	-0.430381
3.9159	9.0892	0.31256	0.00479372	-0.0143813	-0.470314
3.9674	9.1575	0.26705	0.00852227	-0.00639174	-0.513458
3.8309	9.1898	0.26106	0.00639174	0.0101201	-0.556079
3.7195	9.2114	0.25388	0.013316	0.00745692	-0.599747
3.5902	9.2545	0.25268	0.00585907	0.00798959	-0.642892
3.5483	9.3228	0.21675	0.00479372	-0.00639174	-0.691901
3.3842	9.3611	0.23352	0.00745692	-0.0250333	-0.752621
3.3291	9.3742	0.2443	0.022904	-0.0415458	-0.800024
3.1782	9.4329	0.34369	0.0362191	-0.0452738	-0.83411
2.9627	9.4245	0.29938	0.0447415	-0.0543286	-0.879384
2.7687	9.5	0.13772	0.0458079	-0.0500683	-0.91347
2.7052	9.6401	0.22514	0.0340898	-0.0479372	-0.953962
2.4166	9.6916	0.21436	0.0308923	-0.0516652	-0.975796
2.2274	9.6688	0.18921	0.032491	-0.0511329	-0.998695
1.9963	9.6437	0.27184	0.0399488	-0.0468726	-1.01095
1.819	9.5922	0.16885	0.0474049	-0.0431445	-1.01788
1.655	9.609	0.18322	0.0511329	-0.0298277	-0.990178
1.4562	9.7419	0.12814	0.0511329	-0.0218376	-0.991242
1.2538	9.8712	0.088617	0.0335557	-0.0207729	-1.01733
1.1951	9.9443	0.082629	0.00479372	-0.0207729	-1.13239
0.97598	9.8928	0.17244	-0.0143813	-0.0378178	-1.23466
0.66463	9.9527	0.26944	-0.00852227	-0.0447415	-1.21815
0.59038	9.9287	0.26944	0.0101201	-0.0468726	-1.27887
0.25747	9.8293	0.2407	0.0223716	-0.0330234	-1.33001
0.010778	9.7838	0.20238	0.0186419	-0.0372855	-1.34492
-0.1928	9.8281	0.20478	0.0197083	-0.0101201	-1.26236
-0.22035	9.9706	0.18681	0.0271643	-0.0127833	-1.4019
-0.72331	9.8413	0.32812	0.0292954	-0.0399488	-1.55797
-0.96401	9.9335	0.23232	0.0255673	0.028763	-1.32628
-1.0886	9.6245	0.022753	0.0260997	0.0399488	-1.40351
-1.4921	9.6389	0.089815	0.0154465	-0.0223716	-1.68475
-1.6981	9.3252	0.21556	0.0191742	0.0399488	-1.39871
-2.0657	9.3647	0.01916	0.032491	0.028763	-1.19897
-2.0633	9.1862	0.18442	0.0500683	0.0122506	-1.43281
-2.534	9.4701	0.10778	0.0276966	-0.0516652	-1.80188
-2.7902	9.1168	0.38201	0.0383501	-0.0431445	-1.48767
-3.0776	9.4066	-0.020358	0.00372855	0.053264	-1.11801
-3.1543	9.6281	0.16047	-0.0660467	-0.0175772	-0.89483
-2.8453	10.002	0.076642	-0.0937451	0.148074	-0.958221
-3.3746	9.8066	-0.050296	-0.124105	0.158727	-0.771261
-3.5459	9.3072	-0.01916	-0.0356867	0.146477	-0.817076
-3.795	8.7575	0.027543	-0.00053264	-0.00639174	-0.798959
-3.8788	8.6114	-0.21556	-0.0181095	-0.100137	-0.705218
-4.3518	8.3947	0.1461	-0.0207729	-0.276443	-0.475114
-4.4213	8.0905	0.31734	0	-0.287089	-0.639174
-4.7985	7.4283	0.42632	0.0191742	-0.211464	-0.825593
-4.9829	7.0989	0.63589	-0.0335557	-0.084158	-0.899089
-5.0356	6.9433	0.9688	-0.0138487	0.105463	-0.700418
-5.141	7.1971	0.85982	0.0692424	0.233298	-0.608282
-4.9027	7.2858	0.037123	0.2056	0.293477	-0.484172
-4.9135	7.3708	-0.083827	0.238621	0.274313	-0.256197
-4.923	7.5576	0.11377	0.194412	0.234363	-0.0676455
-4.8404	7.3313	0.24909	0.183766	0.192824	-0.0367514
-4.7805	7.0966	0.002395	0.177901	0.180572	-0.103865
-4.7386	7.2546	-0.25388	0.147541	0.14914	-0.0607218
-4.535	7.5384	-0.42991	0.119845	0.184289	0.0878861
-4.8117	7.651	-0.31256	0.078299	0.156064	0.0617864
-4.9182	7.7253	-0.45626	0.0250333	0.11505	0.0106528
-5.0667	8.0701	-0.36644	0.00958744	0.0740369	0.082027
-5.0967	8.2079	-0.2419	0.0223716	0.0202406	0.0852227
-5.1877	8.4953	-0.32932	0.03036	-0.0143813	0.106528
-5.2631	8.9455	-0.21915	0.0559273	-0.0319587	0.137954
-5.0224	9.1395	-0.30297	0.078299	0.0053264	0.206123
-5.3733	9.2126	-0.36764	0.0942775	-0.0234363	0.22691
-5.3086	9.3036	-0.44309	0.0910818	-0.0516652	0.219981
-5.1841	9.1838	-0.35806	0.0724399	-0.0985378	0.231169
-5.2488	9.2689	-0.26825	0.078299	-0.145943	0.158727
-5.1518	9.2485	-0.10059	0.0761679	-0.129964	0.146477
-5.2991	9.1958	-0.12574	0.0724399	-0.105463	0.0953421
-5.1266	9.0988	0.17125	0.0692424	-0.059123	0.114518
-5.153	8.9407	-0.093407	0.0665808	-0.0394148	0.12304
-5.2488	8.9012	-0.35207	0.0735045	-0.0346221	0.0814947
-5.2715	8.7731	-0.20717	0.0756356	-0.0356867	0.0506006
-5.4092	8.8222	-0.26346	0.0655144	-0.059123	0.0628511
-5.0368	8.6282	-0.16167	0.056992	-0.0740369	0.0617864
-5.0356	8.3096	-0.11017	0.0415458	-0.0926787	0.140084
-4.9458	7.7217	-0.081432	0.0207729	-0.0767002	0.165651
-4.7554	7.0738	0.1916	-0.00426105	-0.0452738	0.243421
-4.8069	7.0211	0.2886	-0.0197083	-0.0372855	0.354738
-4.577	7.3181	0.47302	-0.022904	-0.0665808	0.329169
-4.371	7.9073	0.37483	-0.0053264	-0.0490036	0.379243
-4.1626	8.0234	0.28022	0.0484695	-0.0452738	0.507071
-4.1854	8.2821	0.035926	0.0719058	-0.0420781	0.567791
-3.8237	8.415	0.12574	0.026632	-0.0798959	0.61467
-3.6393	9.0785	-0.10299	-0.0436769	-0.028763	0.800024
-3.9626	8.2594	0.14969	-0.0601877	0.0825593	1.06048
-3.9255	8.3156	0.10059	-0.0383501	0.12304	1.02001
-3.5195	8.7396	0.12454	-0.0117181	0.152868	0.93691
-3.3471	8.7994	-0.015568	0.00479372	0.144346	1.04877
-3.086	8.8641	-0.16286	0.00905494	0.133692	1.17766
-2.7663	8.9851	-0.053889	0.0117181	0.12517	1.2581
-2.5352	9.0102	-0.28022	0.0234363	0.126236	1.3039
-2.4573	9.1192	-0.20358	0.0404812	0.105996	1.3545
-1.9101	9.3575	-0.091012	0.0537963	0.113986	1.38754
-1.7747	9.4353	-0.11736	0.0681778	0.122506	1.44079
-1.4227	9.4653	-0.12215	0.0751015	0.13316	1.4946
-0.93527	9.5886	-0.21196	0.0793636	0.132095	1.57821
-0.59637	9.415	-0.20478	0.0692424	0.129432	1.67782
-0.21436	9.3946	-0.065864	0.0788313	0.140084	1.75929
0.16406	9.3563	-0.17484	0.0767002	0.151269	1.84883
0.65744	9.2904	-0.22873	0.0761679	0.156596	1.8888
0.97958	9.3252	-0.19759	0.0703088	0.162455	1.94046
1.3628	9.3359	-0.24789	0.0506006	0.15926	1.91864
1.7676	9.3347	-0.13412	0.0314264	0.148606	1.94203
2.0562	9.3287	-0.28142	0.0149138	0.131029	1.92545
2.5028	9.1144	-0.19999	-0.00905494	0.144346	1.90101
2.9687	9.0892	-0.094605	-0.0154465	0.129432	1.90154
3.1854	8.9419	-0.011975	-0.00852227	0.122506	1.93662
3.5471	8.8114	-0.01916	0.00426105	0.14115	1.95372
3.7171	8.5432	0.068259	0.0165119	0.160324	1.96751
4.0405	8.2929	0.053889	0.0175772	0.17151	2.00381
4.1339	8.1731	0.17244	0.0181095	0.170445	1.98252
4.5398	7.8462	-0.077839	0.00372855	0.142747	1.88722
4.8991	7.5325	0.19999	-0.00319587	0.131563	1.80834
5.42	7.4378	-0.045506	-0.0234363	0.155532	1.59952
5.6224	7.2726	-0.098197	0.00852227	0.0974731	1.57183
5.9433	7.3588	-0.059876	0.0351544	0.111322	1.52814
6.4152	7.1181	-0.11496	0.0442092	0.112919	1.46796
5.6272	7.1325	0.00958	0.0511329	0.078299	1.39712
6.7229	6.9672	-0.13772	0.0617864	0.0809606	1.30177
7.5049	6.7086	-0.28262	0.0697765	0.0964085	1.38913
7.0367	6.6583	-0.082629	0.0697765	0.125704	1.41576
7.6498	6.4283	-0.22992	0.0681778	0.132095	1.49885
7.4977	6.2918	-0.1461	0.0479372	0.143813	1.40351
7.4941	6.2463	-0.16167	0.0399488	0.0964085	1.37316
8.1049	6.0511	-0.30058	0.03036	0.112387	1.33266
8.2833	5.7457	-0.32693	0.0388824	0.103865	1.44452
8.4234	5.4308	-0.37842	0.0181095	0.113986	1.41469
8.1037	5.3745	-0.11017	-0.0127833	0.055395	1.31989
8.6713	5.1877	-0.16885	-0.0106528	0.0628511	1.24053
8.5755	5.0105	-0.25388	0.00106528	0.0388824	1.17553
9.3671	4.6656	-0.32094	-0.0202406	0.0500683	0.965673
9.3527	4.4871	-0.3856	-0.0106528	0.0340898	1.0477
9.2545	4.4057	-0.21915	-0.0250333	0.0474049	1.03706
9.3814	4.1123	-0.17484	-0.0516652	0.0516652	1.02374
9.6629	3.9722	-0.49458	-0.059123	0.0394148	0.919876
9.4701	3.8704	-0.21316	-0.0868197	0.0362191	0.846904
9.2293	3.7255	-0.16885	-0.0873537	0.0356867	0.853815
9.2437	3.5411	-0.19879	-0.100137	-0.0191742	0.782449
9.8868	3.2357	-0.046704	-0.105463	-0.0207729	0.73878
10.054	3.1232	-0.055086	-0.0958744	-0.00319587	0.707347
10.078	3.3327	-0.050296	-0.0788313	-0.0292954	0.689772
10.156	3.2369	-0.097	-0.0767002	0.0127833	0.613064
10.051	3.2417	-0.056284	-0.0745692	0.026632	0.526252
10.068	3.0178	0.063469	-0.0660467	0.0260997	0.333428
9.9586	2.8429	0.13532	-0.0575243	0.0308923	0.14541
9.9347	2.886	0.15927	-0.0537963	0.0484695	-0.0026632
9.9227	2.8226	0.068259	-0.0543286	0.0548627	-0.0495359
9.9347	2.7651	0.035926	-0.0564597	0.059123	-0.0756356
9.973	2.7627	0.083827	-0.0559273	0.059123	-0.0814947
9.9994	2.7986	0.079037	-0.0506006	0.0601877	-0.0729722
10.03	2.8573	0.11257	-0.0452738	0.0580584	-0.0692424
9.9419	2.8908	0.20597	-0.0468726	0.0516652	-0.0655144
9.7982	2.8597	0.21196	-0.0474049	0.0495359	-0.0777649
9.7694	2.8932	0.26346	-0.0426105	0.0490036	-0.11079
9.7275	2.8489	0.19999	-0.03036	0.0559273	-0.133692
9.7311	2.7795	0.27543	-0.0159792	0.0649821	-0.134225
9.8245	2.789	0.31734	-0.0026632	0.0745692	-0.117181
9.8509	2.7543	0.28022	0.00585907	0.0777649	-0.0804283
9.9706	2.8274	0.26825	0.0127833	0.0735045	-0.0479372
9.8832	2.8741	0.23711	0.0149138	0.0671131	-0.0351544
9.8066	2.8633	0.2898	0.013316	0.0628511	-0.0308923
9.8185	2.8058	0.31854	0.0149138	0.0623187	-0.0234363
9.7599	2.8441	0.31136	0.0138487	0.0585907	-0.0175772
9.8413	2.825	0.27064	0.00798959	0.053264	0.00106528
9.7874	2.7938	0.25507	0.00372855	0.0495359	0.0213052
9.7766	2.8166	0.24669	0.00106528	0.0511329	0.0271643
9.9455	2.7723	0.25507	0.00213052	0.0559273	0.0234363
9.8772	2.7328	0.26705	0.00372855	0.056992	0.0170445
9.9395	2.7543	0.32333	0.00426105	0.0521993	0.0292954
9.9251	2.7208	0.27423	0.00106528	0.0436769	0.0458079
9.9694	2.7495	0.23591	0.00053264	0.0372855	0.0596554
9.8988	2.7124	0.30178	0	0.0362191	0.0623187
9.9359	2.6669	0.2443	-0.0026632	0.0362191	0.0537963
9.9167	2.6825	0.26825	-0.00585907	0.0351544	0.0511329
9.9167	2.5795	0.25747	-0.00905494	0.0351544	0.0506006
10.026	2.5915	0.25747	-0.0154465	0.0356867	0.0490036
9.9694	2.5998	0.22753	-0.0191742	0.0346221	0.0415458
9.9838	2.5926	0.2443	-0.0207729	0.032491	0.0271643
10.032	2.5567	0.29818	-0.0186419	0.0292954	0.0106528
10.045	2.534	0.26465	-0.0175772	0.0282307	0.00106528
10.126	2.601	0.26585	-0.0165119	0.0282307	-0.00958744
10.074	2.504	0.30058	-0.0154465	0.0276966	-0.0143813
9.9527	2.4681	0.31854	-0.0106528	0.0271643	-0.0271643
9.9682	2.4573	0.26705	-0.00213052	0.0308923	-0.028763
10.017	2.4406	0.20358	0.0026632	0.0340898	-0.0314264
9.997	2.4346	0.23472	0.00639174	0.0383501	-0.0314264
9.9742	2.4501	0.23112	0.00692442	0.0378178	-0.0298277
10.033	2.4118	0.2886	0.0122506	0.0378178	-0.03036
10.053	2.443	0.29699	0.0175772	0.0367514	-0.0260997
10.064	2.4561	0.32214	0.0213052	0.0346221	-0.026632
9.9586	2.4058	0.25268	0.0218376	0.0346221	-0.03036
9.9562	2.4358	0.21556	0.0260997	0.0346221	-0.0260997
9.9443	2.3771	0.31136	0.03036	0.0378178	-0.0207729
9.9598	2.4597	0.30178	0.0356867	0.0426105	-0.0159792
9.9491	2.4142	0.2431	0.0367514	0.0426105	-0.0122506
9.9994	2.4454	0.27423	0.0399488	0.0415458	-0.0154465
10.035	2.407	0.23951	0.0436769	0.0426105	-0.0149138
10.058	2.3879	0.22633	0.0458079	0.0447415	-0.0271643
9.9838	2.3903	0.22753	0.0447415	0.0458079	-0.0319587
9.9838	2.3627	0.23591	0.0415458	0.0484695	-0.0362191
10.017	2.3963	0.20597	0.0388824	0.0484695	-0.0356867
10.038	2.4226	0.27902	0.0367514	0.0474049	-0.0330234
10.028	2.4298	0.23112	0.0362191	0.0458079	-0.0245009
10.032	2.3519	0.1916	0.0383501	0.0420781	-0.0223716
9.9239	2.419	0.16885	0.0378178	0.0431445	-0.0245009
9.9251	2.4298	0.16765	0.0335557	0.0458079	-0.026632
9.985	2.3879	0.2407	0.0319587	0.0468726	-0.0234363
10.042	2.4154	0.1952	0.0282307	0.0431445	-0.0175772
10.028	2.3687	0.20717	0.0250333	0.0388824	-0.0170445
10.046	2.3783	0.23472	0.0223716	0.0372855	-0.0165119
10.076	2.4166	0.21675	0.0207729	0.0367514	-0.0175772
10.045	2.4286	0.25507	0.0181095	0.0394148	-0.026632
10.048	2.443	0.25507	0.0191742	0.0383501	-0.0260997
10.023	2.3495	0.21436	0.0159792	0.0351544	-0.0330234
9.9407	2.3723	0.16406	0.0122506	0.0356867	-0.0276966
10.07	2.3472	0.19759	0.00798959	0.0383501	-0.0250333
9.973	2.437	0.20837	0.00798959	0.0399488	-0.0245009
9.9898	2.407	0.22873	0.00745692	0.0367514	-0.0213052
9.9898	2.3795	0.26585	0.00639174	0.0351544	-0.0207729
10.007	2.3903	0.28621	0.00585907	0.0372855	-0.0181095
10.013	2.3543	0.25986	0.0101201	0.0367514	-0.0207729
10.011	2.3663	0.26226	0.0101201	0.0378178	-0.022904
10.057	2.328	0.26465	0.0101201	0.0367514	-0.022904
10.072	2.3723	0.27064	0.0111855	0.0356867	-0.0239686
9.961	2.2801	0.25867	0.0117181	0.0383501	-0.0239686
10.036	2.31	0.20478	0.0143813	0.0378178	-0.0260997
10.033	2.3304	0.27064	0.0154465	0.0383501	-0.0255673
10.1	2.3016	0.21675	0.0181095	0.0372855	-0.026632
9.979	2.3424	0.28022	0.0191742	0.0367514	-0.0255673
10.041	2.2909	0.25268	0.0234363	0.0356867	-0.0234363
10.04	2.3579	0.23711	0.0276966	0.0394148	-0.0218376
10.092	2.3136	0.27184	0.03036	0.0426105	-0.0218376
10.048	2.3747	0.27423	0.0330234	0.0426105	-0.0223716
10.081	2.2861	0.27064	0.0362191	0.0447415	-0.0271643
10.108	2.2861	0.28381	0.0426105	0.0479372	-0.0404812
10.075	2.3088	0.24789	0.0468726	0.0506006	-0.0426105
10.065	2.3112	0.27663	0.0537963	0.0585907	-0.0356867
10.147	2.5831	0.41674	0.0649821	0.0623187	-0.0356867
10.06	2.3364	0.25747	0.103865	0.0846904	0.0138487
9.9551	2.346	0.24909	0.026632	0.0404812	-0.0644498
10.033	2.2993	0.27304	0.0218376	0.0399488	-0.0458079
10.038	2.2777	0.24549	0.0165119	0.0372855	-0.0644498
9.9718	2.3591	0.32812	0.0127833	0.0367514	-0.0697765
10.015	2.3519	0.23232	0.00905494	0.0356867	-0.078299
10.099	2.4094	0.27304	0.00745692	0.0356867	-0.0825593
10.038	2.3675	0.24789	0.00798959	0.0351544	-0.0932128
10.064	2.3819	0.26944	0.00585907	0.0335557	-0.0932128
9.9898	2.3376	0.2443	0.0026632	0.0330234	-0.0910818
10.027	2.3807	0.26346	0.00319587	0.0314264	-0.0926787
9.9982	2.3495	0.28142	0.00106528	0.0314264	-0.0884184
9.9946	2.4154	0.28741	0	0.0319587	-0.0884184
10.033	2.431	0.28381	-0.00106528	0.0335557	-0.0916141
9.9251	2.3879	0.31734	-0.00372855	0.0346221	-0.0937451
10.011	2.3927	0.31495	-0.00372855	0.0367514	-0.0932128
10.011	2.3867	0.34369	-0.00639174	0.0351544	-0.0921464
9.9886	2.4262	0.3401	-0.00426105	0.0351544	-0.0948098
9.9706	2.4274	0.30417	-0.0026632	0.0351544	-0.0884184
9.979	2.425	0.27902	-0.00106528	0.0356867	-0.0798959
10.03	2.4561	0.32214	0.00106528	0.0340898	-0.0692424
9.9622	2.4406	0.35207	0.00053264	0.0319587	-0.0575243
9.9874	2.4394	0.32333	0.00639174	0.0314264	-0.0516652
10.017	2.4382	0.3389	0.00905494	0.0346221	-0.0474049
9.9539	2.4346	0.35207	0.0138487	0.0356867	-0.0474049
9.9958	2.4454	0.30058	0.0170445	0.0362191	-0.0447415
10.023	2.4406	0.32453	0.0186419	0.0367514	-0.0404812
9.9622	2.4705	0.30777	0.0213052	0.0367514	-0.0340898
9.9958	2.4861	0.28022	0.0202406	0.0372855	-0.0314264
9.9539	2.4945	0.29339	0.0207729	0.0362191	-0.0282307
10.028	2.4956	0.29938	0.0223716	0.0367514	-0.0239686
9.979	2.4669	0.27423	0.0255673	0.0356867	-0.0239686
10.01	2.516	0.25388	0.0292954	0.0372855	-0.0260997
10.017	2.5615	0.24669	0.026632	0.0404812	-0.0319587
9.9946	2.6813	0.23232	0.0191742	0.0442092	-0.0442092
9.9898	2.5483	0.15089	0.0117181	0.0500683	-0.0692424
10.094	2.607	0.22514	0.00372855	0.0580584	-0.105996
10.033	2.7244	0.23232	0.00798959	0.0633834	-0.139019
10.074	2.6885	0.32573	0.00319587	0.0687101	-0.185895
10.042	2.6777	0.31615	-0.0106528	0.0655144	-0.218917
9.8533	2.7004	0.23472	-0.0170445	0.0596554	-0.239162
9.8616	2.7364	0.22394	-0.0165119	0.0447415	-0.230628
9.9227	2.7795	0.10658	-0.0250333	0.0442092	-0.250333
9.8281	2.9759	0.21675	-0.0378178	0.059123	-0.315852
9.9958	3.0693	0.2443	-0.0506006	0.0735045	-0.376572
9.8269	3.1986	0.42752	-0.0537963	0.0942775	-0.463926
9.9119	3.2513	0.36644	-0.0410135	0.0900154	-0.557668
9.7646	3.3519	0.52572	-0.0191742	0.0740369	-0.612
9.609	3.4489	0.41913	-0.0154465	0.0681778	-0.677519
9.609	3.6094	0.28501	-0.0218376	0.0692424	-0.790966
9.5048	3.7794	0.33052	-0.0175772	0.0814947	-0.93691
9.3299	3.9746	0.23232	-0.028763	0.083624	-1.03971
9.3719	4.0213	0.4335	-0.0420781	0.0798959	-1.06688
9.2653	4.1183	0.31016	-0.0442092	0.0735045	-1.06528
9.2713	4.3662	0.3892	-0.0356867	0.0628511	-1.0983
9.1779	4.5614	0.54128	-0.0559273	0.0490036	-1.08552
9.2665	4.7889	0.40836	-0.089483	0.0399488	-1.15689
9.0509	4.9997	0.28501	-0.0756356	0.0410135	-1.35237
8.9719	5.1685	0.37243	-0.0767002	0.0181095	-1.5974
8.5348	5.3613	0.51134	-0.0708412	0.00372855	-1.69965
8.1552	5.1506	0.39159	-0.0868197	-0.0239686	-1.7428
7.9228	5.3565	0.35686	-0.104397	-0.0378178	-1.7396
7.639	5.7457	0.3413	-0.100669	-0.0490036	-1.69752
7.5336	6.2068	0.51614	-0.0862873	-0.0745692	-1.73161
7.4438	6.5157	0.62272	-0.0708412	-0.0932128	-1.8216
7.2666	6.7804	0.54488	-0.0564597	-0.10706	-1.99526
6.8894	6.7888	0.78438	-0.0452738	-0.116115	-2.26806
6.317	6.8738	0.65864	-0.0506006	-0.139551	-2.54434
6.0391	7.2906	0.76522	-0.0346221	-0.156596	-2.74889
5.608	7.5456	0.46344	-0.0186419	-0.147541	-2.73615
5.4104	7.9109	0.49218	0.00213052	-0.111855	-2.65569
4.6692	8.3767	0.16406	0.0186419	-0.0426105	-2.80858
4.2201	8.6713	0.11975	0.0367514	-0.0804283	-3.1751
3.7602	8.6929	0.13532	0.0335557	-0.0932128	-3.53412
3.213	8.9383	0.291	0.0388824	-0.137954	-3.83449
2.1651	9.1994	0.39279	0.0308923	-0.160857	-4.03258
1.3999	9.2904	0.28381	0.0479372	-0.211988	-4.06033
0.70534	9.1922	0.17125	0.0809606	-0.243945	-4.01077
-0.32214	9.4832	0.16885	0.0777649	-0.232757	-3.90378
-1.5053	9.2964	0.22394	0.0777649	-0.290824	-3.86695
-2.3507	9.4569	0.18322	0.0607218	-0.324369	-3.76572
-2.6537	9.2617	0.14969	0.0431445	-0.199212	-3.15381
-2.8657	9.4808	-0.086222	0.0468726	-0.124105	-2.67873
-3.189	9.027	0.007185	0.0585907	-0.208794	-2.80806
-4.0081	8.8246	0.16047	0.0426105	-0.236492	-2.81818
-4.1662	8.6066	0.23951	0.00798959	-0.178442	-2.39843
-4.4859	8.6545	0.25388	0.0191742	-0.11079	-1.84289
-4.8201	8.4198	0.34369	0.032491	-0.0372855	-1.55212
-4.917	8.4989	0.16646	0.028763	-0.0207729	-1.33479
-5.311	8.2869	0.070654	0.00745692	0.00319587	-1.31083
-5.9218	7.9731	0.18681	0.0159792	0.0053264	-1.0184
-5.7362	7.8127	0.16526	0.028763	-0.0101201	-1.00295
-5.9517	7.4343	0.45027	0.0436769	-0.0431445	-0.945445
-5.4763	7.0283	0.69936	0.0665808	0.013316	-0.817599
-5.6619	7.0762	0.67301	0.103332	0.0388824	-0.708953
-5.9457	7.1421	0.52572	0.148074	0.0692424	-0.603482
-5.8176	7.3133	0.33171	0.15926	0.136356	-0.595489
-6.6044	7.4522	0.1449	0.135291	0.14541	-0.519864
-6.3002	7.1385	0.12933	0.0958744	0.170445	-0.58856
-6.1445	7.2798	0.20597	0.0628511	0.166183	-0.690836
-6.9133	7.0031	0.51374	0.0218376	0.206123	-0.662597
-6.5205	6.8067	0.51853	-0.0149138	0.136888	-0.705218
-6.4463	6.5565	0.32573	-0.0149138	0.131563	-0.68019
-6.778	6.1721	0.28022	-0.00745692	0.168847	-0.721188
-6.7097	6.1361	0.09221	-0.00639174	0.127833	-0.645562
-6.8008	6.1457	0.16526	-0.0101201	0.12304	-0.643433
-6.8403	6.0523	0.26226	0.00319587	0.126768	-0.667938
-7.1864	6.0667	0.27184	-0.0026632	0.181095	-0.688707
-7.4163	5.6523	0.12694	-0.00319587	0.162455	-0.673784
-7.5648	5.7146	-0.028741	-0.00426105	0.0948098	-0.53531
-7.4917	5.693	0.069457	-0.0111855	0.0617864	-0.44848
-7.7432	5.6919	0.27663	-0.0207729	0.056992	-0.425581
-7.8163	5.6499	0.31974	-0.0234363	0.0543286	-0.341962
-7.8223	5.7098	0.32693	-0.0101201	0.0703088	-0.265796
-7.8055	5.6272	0.21316	-0.00585907	0.0804283	-0.241292
-7.7001	5.6368	0.23352	0.0026632	0.0985378	-0.20827
-7.736	5.5853	0.079037	0.00798959	0.119845	-0.224781
-7.9588	5.5206	0.027543	0.00213052	0.121974	-0.191218
-7.8211	5.4176	0.010778	-0.0106528	0.131563	-0.197083
-7.827	5.5122	0.01916	-0.0234363	0.118778	-0.177378
-7.8187	5.5529	-0.026346	-0.0410135	0.120909	-0.198147
-7.9312	5.402	-0.045506	-0.0559273	0.116115	-0.194953
-7.7791	5.1973	0.00958	-0.0719058	0.123573	-0.22424
-7.5624	5.0476	-0.039518	-0.0724399	0.105463	-0.220505
-7.5456	4.8009	-0.13772	-0.0788313	0.112387	-0.243421
-7.56	4.8943	-0.022753	-0.0772326	0.117181	-0.251415
-7.5732	4.7171	-0.057481	-0.0719058	0.122506	-0.246615
-7.6007	4.5722	-0.081432	-0.0719058	0.121974	-0.223175
-7.4941	4.4285	0.026346	-0.0708412	0.116649	-0.199212
-7.4055	4.4991	-0.002395	-0.0628511	0.120377	-0.17151
-7.4774	4.4117	-0.27902	-0.0490036	0.126768	-0.0751015
-7.5708	4.4081	-0.36644	-0.0420781	0.133692	-0.0239686
-7.6702	4.2764	-0.37962	-0.0250333	0.118778	0.0127833
-7.548	4.2907	-0.46344	0	0.108659	0.0761679
-7.4175	4.2572	-0.34369	0.0202406	0.0990719	0.1028
-7.4929	4.1913	-0.3856	0.0388824	0.109191	0.124105
-7.4606	4.1183	-0.37602	0.0559273	0.113452	0.185895
-7.3732	4.1794	-0.4371	0.0703088	0.0980055	0.260455
-7.3133	4.4057	-0.47063	0.0655144	0.0921464	0.358997
-7.2953	4.5841	-0.43231	0.0474049	0.0798959	0.447956
-7.1971	4.6009	-0.27663	0.0181095	0.0852227	0.5092
-7.1768	4.735	-0.41794	-0.00692442	0.082027	0.581648
-7.2534	4.8093	-0.34968	-0.0202406	0.0458079	0.676455
-6.8079	5.2943	-0.46823	-0.0234363	0.0340898	0.739845
-6.5241	5.4871	-0.26465	-0.0138487	-0.0117181	0.855944
-6.5014	5.826	-0.25986	-0.0026632	-0.0111855	1.00616
-6.2858	5.8415	-0.27064	0.00852227	-0.0234363	1.09458
-5.8607	6.1457	-0.18083	-0.00159792	0.00905494	1.23679
-5.887	6.487	-0.075444	-0.00159792	0.0106528	1.48128
-5.8679	7.2546	-0.01437	-0.0053264	0.0543286	1.7103
-5.6859	8.057	-0.17125	-0.0292954	0.0889507	1.90904
-5.7601	9.3563	-0.35088	-0.0708412	0.0628511	2.08689
-5.5805	10.859	-0.59876	-0.0964085	-0.0298277	2.24397
-5.3817	11.404	-0.83707	-0.0916141	-0.0900154	2.29773
-4.2967	11.21	-0.69457	-0.0852227	-0.0751015	2.09754
-3.6716	10.275	-0.36884	-0.0463402	-0.0378178	1.87483
-3.0489	9.4449	-0.12814	-0.0319587	0.0378178	1.6416
-2.4489	8.9252	-0.052691	-0.0346221	0.0623187	1.47274
-2.3364	8.6545	0.016765	-0.0474049	0.0601877	1.36836
-2.1376	8.512	0.032333	-0.0639174	0.0399488	1.26236
-1.7903	8.421	0.13772	-0.0484695	0.0404812	1.15796
-1.8071	9.6102	0.067062	-0.0175772	0.0484695	1.16063
-1.4215	9.3731	0.079037	-0.00479372	0.0308923	1.19471
-1.6203	11.006	0.049099	-0.00958744	0.134225	1.29378
-0.83588	10.162	-0.022753	-0.0884184	0.0804283	1.2533
-0.93407	10.383	-0.050296	-0.137422	0.176837	1.379
-0.44668	10.286	0.032333	-0.146477	0.122506	1.26395
-0.039518	10.238	-0.039518	-0.124637	0.112919	1.22454
0.089815	10.082	-0.002395	-0.0948098	0.0649821	1.27727
0.50176	9.8928	0.11855	-0.0511329	0.0383501	1.29165
0.89216	9.8197	0.079037	-0.0159792	0	1.39286
1.1688	9.9479	0.13652	0.0101201	-0.0026632	1.55532
1.552	10.52	0.11017	0.00585907	0.0543286	1.74917
1.6933	9.8868	0.21436	0.0298277	0.0905494	1.97501
2.0035	9.7838	0.21556	0.0101201	0.105463	1.90625
2.1076	9.6066	0.29459	0.032491	0.0372855	2.07572
2.5567	9.4581	0.26825	0.053264	0.125704	2.17485
2.8657	9.597	0.32932	0.0628511	0.179507	2.18864
3.4357	9.4557	0.291	0.0713735	0.14541	1.97606
3.6345	9.3263	0.20957	0.084158	0.136888	1.77308
3.892	9.2832	0.29459	0.0948098	0.150205	1.59846
4.1961	9.1455	0.3377	0.106528	0.160857	1.48767
4.547	8.997	0.30657	0.0942775	0.203994	1.36516
4.7099	8.7539	0.15089	0.0660467	0.192824	1.22828
4.9075	8.718	0.069457	0.0516652	0.181636	1.03758
5.1075	8.6677	0.040716	0.0506006	0.158195	0.837845
5.1613	8.5971	0.015568	0.0463402	0.112919	0.689231
5.2224	8.5084	-0.013173	0.0394148	0.0564597	0.579519
5.3254	8.4857	0.086222	0.0367514	0.0521993	0.550215
5.5925	8.4078	0.085024	0.0298277	0.0596554	0.600289
5.6104	8.2977	0.18202	0.0276966	0.0798959	0.661009
5.7817	8.2653	0.25507	0.0260997	0.0974731	0.650886
5.8415	8.2941	0.2922	0.0420781	0.1028	0.617864
5.9026	8.1324	0.22514	0.0431445	0.109724	0.571526
5.9254	7.9791	0.10179	0.0612541	0.121974	0.524122
5.9433	8.0342	0.075444	0.0814947	0.0937451	0.486825
6.0128	7.9085	0.16406	0.0873537	0.120377	0.446351
6.214	7.869	-0.033531	0.0516652	0.132095	0.47192
6.5086	7.8163	-0.11975	0.0596554	0.102268	0.447415
6.5828	7.8354	-0.19999	0.0436769	0.0889507	0.339292
6.6295	7.8342	-0.16765	0.0340898	0.0910818	0.283372
6.7121	7.736	0.003593	0.0165119	0.026632	0.274837
6.5253	7.5851	0.064667	-0.00745692	-0.0383501	0.16352
6.4547	7.5384	0.10658	-0.0186419	-0.059123	0.0692424
6.4211	7.5492	0.17843	-0.0111855	-0.0346221	0.0756356
6.4176	7.5708	0.077839	0.00319587	-0.00372855	0.103865
6.5265	7.657	0.059876	0.013316	0.0218376	0.118778
6.5445	7.6115	0.031136	0.0170445	0.0276966	0.120909
6.5804	7.5241	0.031136	0.0181095	0.0388824	0.119311
6.6499	7.5995	0.00479	0.0186419	0.0543286	0.111855
6.5912	7.5109	0.022753	0.0218376	0.0687101	0.111322
6.5828	7.4738	0.038321	0.03036	0.0868197	0.131029
6.681	7.5073	0.10179	0.032491	0.103332	0.152868
6.7014	7.4929	0.13891	0.0260997	0.109724	0.154465
6.6906	7.4402	-0.008383	0.0106528	0.119845	0.161923
6.7732	7.3013	0.10179	0.0175772	0.0937451	0.215182
6.7936	7.3265	-0.003593	0.0165119	0.0889507	0.200277
6.8211	7.3265	-0.010778	0.0053264	0.0804283	0.176296
6.8283	7.3277	0.013173	0.00798959	0.0697765	0.180572
6.9349	7.2594	0.061074	0.00426105	0.0521993	0.147541
6.9241	7.2522	0.15807	0.00159792	0.0367514	0.106528
6.8894	7.2618	0.17843	-0.00213052	0.0330234	0.083624
6.9205	7.1768	0.13053	-0.0053264	0.0362191	0.0830916
7.0031	7.1924	0.14011	-0.00745692	0.0415458	0.0772326
7.069	7.2929	0.16167	-0.0101201	0.0420781	0.0458079
7.0774	7.2582	0.12814	-0.0149138	0.0367514	0.00798959
7.0546	7.1193	0.023951	-0.0143813	0.0319587	-0.00319587
7.0283	7.1576	0.10778	-0.00798959	0.0298277	0.0111855
7.0989	7.1516	0.12814	0	0.032491	0.0442092
7.1229	7.0343	0.13293	0.00479372	0.0394148	0.100137
7.1397	7.1253	0.12454	0.00745692	0.0468726	0.132628
7.1588	7.1313	0.14131	0.0106528	0.0463402	0.157661
7.1936	7.087	0.17125	0.00958744	0.0474049	0.178966
7.2043	7.0822	0.21556	0.0101201	0.0516652	0.178966
7.1924	6.9864	0.1916	0.00905494	0.0585907	0.16352
7.2462	6.9648	0.13053	0.00692442	0.0596554	0.14541
7.2259	6.984	0.081432	0.00585907	0.0548627	0.135291
7.3205	6.8834	0.15807	0.00106528	0.0474049	0.148074
7.3349	6.8582	0.16885	-0.00319587	0.0426105	0.143281
7.3828	6.9253	0.11855	-0.00106528	0.0463402	0.148606
7.3887	6.8343	0.14969	0.00585907	0.0596554	0.164586
7.4295	6.8558	0.16406	0.013316	0.0623187	0.149672
7.3876	6.8044	0.17963	0.0122506	0.055395	0.113986
7.4618	6.7828	0.20238	0.00372855	0.0511329	0.0974731
7.4798	6.7493	0.19639	-0.0026632	0.0447415	0.0990719
7.5348	6.7229	0.15089	-0.00426105	0.0420781	0.101201
7.6223	6.7325	0.23951	0.00106528	0.0388824	0.0809606
7.5109	6.6415	0.18202	0.0053264	0.0340898	0.0649821
7.542	6.6942	0.2431	0.00639174	0.0394148	0.0633834
7.6426	6.7181	0.21077	0.00426105	0.0415458	0.0628511
7.5959	6.6618	0.19759	0.00479372	0.0410135	0.0500683
7.6306	6.693	0.18921	0.00639174	0.0420781	0.0239686
7.5923	6.6355	0.17005	0.00639174	0.0404812	0.0149138
7.5959	6.5828	0.23591	0.0111855	0.0410135	0.0175772
7.6295	6.6056	0.20837	0.013316	0.0442092	0.0181095
7.6606	6.6331	0.23951	0.0127833	0.0458079	0.013316
7.6726	6.6523	0.21316	0.0159792	0.0490036	0
7.6606	6.602	0.2419	0.0138487	0.0484695	-0.00852227
7.6378	6.5792	0.22035	0.00958744	0.0447415	-0.0245009
7.6247	6.5696	0.22394	0.00798959	0.0394148	-0.0447415
7.6115	6.5876	0.20358	0.00798959	0.0362191	-0.0474049
7.6091	6.6379	0.19879	0.00958744	0.0335557	-0.0585907
7.6462	6.5493	0.21077	0.0101201	0.0314264	-0.0628511
7.6426	6.6307	0.23232	0.00905494	0.0340898	-0.0687101
7.6965	6.5972	0.17604	0.00852227	0.0356867	-0.0767002
7.5504	6.6547	0.14011	0.0101201	0.0346221	-0.0713735
7.6618	6.5708	0.18562	0.0106528	0.0372855	-0.0644498
7.6606	6.6618	0.20238	0.0111855	0.0362191	-0.0665808
7.669	6.6379	0.15209	0.0159792	0.0378178	-0.0665808
7.5696	6.6187	0.17843	0.0101201	0.0351544	-0.0665808
7.6139	6.6187	0.32333	0.00745692	0.03036	-0.0814947
5.8894	5.9385	0.23232	0.703612	1.0525	0.0245009
7.2031	5.6344	-0.14011	0.558732	1.99578	2.71329
8.4569	4.274	1.8909	-0.260997	2.18428	4.79808
6.1098	2.8106	-0.64068	-1.12068	0.0601877	5.71316
9.0749	1.9843	-1.1987	-0.871408	-2.74889	4.22282
16.695	3.3267	-1.449	-0.0202406	-1.44932	1.46955
11.404	3.4189	0.28741	0.281242	-0.0798959	2.16683
10.539	2.9699	0.30058	0.0372855	0.316393	-0.401077
9.3539	3.6333	0.30178	-0.0756356	0.0846904	-2.09701
9.0581	3.5112	-0.01437	-0.0442092	0.0234363	-1.58621
8.9587	3.6537	0.37004	0.0138487	0.0197083	-0.0889507
9.7084	3.5483	0.33411	0.0383501	0.0442092	0.895371
9.961	3.4932	0.19759	0.0537963	0.0474049	0.715341
9.8628	3.4297	0.22394	0.00426105	0.0798959	0.0463402

## Sheet: OH7_back
accX(m/s^2)	accY(m/s^2)	accZ(m/s^2)	gyrX(rad/s)	gyrY(rad/s)	gyrZ(rad/s)
3.9195	9.2928	-0.12454	0.0026632	-0.028763	-0.598159
3.674	9.2916	-0.20478	0.00053264	-0.0356867	-0.735045
3.5135	9.3192	-0.28142	-0.00372855	-0.0234363	-0.821858
3.4752	9.4976	-0.25148	-0.00053264	-0.00798959	-0.840498
3.2094	9.7551	-0.24789	-0.0117181	-0.0260997	-0.878861
2.8741	9.6557	-0.2922	-0.00372855	-0.0191742	-1.11375
2.7699	9.7251	-0.22753	0.0170445	-0.0181095	-1.45197
2.3412	9.6736	-0.48859	0.0223716	-0.0474049	-1.7455
1.9328	9.7587	-0.30178	0.022904	-0.0713735	-2.06979
1.6226	9.8066	-0.37483	0.0388824	-0.0607218	-2.41396
1.0754	9.9107	-0.23352	0.0378178	-0.0862873	-2.60455
1.1808	9.9574	-0.35207	0.0527316	-0.0447415	-2.92535
0.59397	10.329	-0.45147	0.0687101	-0.0671131	-2.76233
0.43111	10.705	0.24789	0.083624	-0.0276966	-2.58815
-0.56404	10.338	-0.30657	0.0953421	-0.169379	-1.96227
-0.22154	9.882	-0.22394	-0.0165119	-0.0644498	-1.58886
-0.61673	10.51	-0.14849	-0.0745692	-0.084158	-1.63094
-1.0634	11.266	-0.54727	-0.0479372	-0.143281	-2.09003
-1.8047	10.785	-0.35926	-0.0426105	-0.202929	-2.27172
-2.6777	10.53	0.16765	-0.0649821	-0.381895	-2.21203
-2.9124	10.264	-0.23591	-0.0798959	-0.438357	-2.25252
-3.4836	9.9323	-0.31016	-0.0788313	-0.361126	-1.97816
-3.8848	9.5694	-0.30777	-0.154999	-0.290824	-1.62403
-4.1674	8.9827	-0.18202	-0.214117	-0.183766	-1.55744
-4.5841	7.4881	0.194	-0.24288	-0.196542	-1.42908
-5.0811	6.9313	0.291	-0.263649	-0.247139	-1.27407
-5.2344	6.5864	0.37722	-0.233822	-0.141682	-1.04557
-5.0524	6.4343	0.21436	-0.226369	0.0308923	-0.71267
-4.856	6.6355	0.22514	-0.196018	0.114518	-0.522517
-5.0763	6.76	0.32094	-0.168314	0.132628	-0.458079
-5.1039	6.6906	-0.050296	-0.154999	0.144878	-0.226369
-5.123	6.9636	-0.12933	-0.142215	0.0399488	-0.0852227
-5.3577	7.0451	0.36884	-0.141682	0.00905494	-0.0117181
-5.5206	7.3744	0.50655	-0.109191	0.0884184	0.0388824
-5.7062	7.5648	0.30297	-0.082027	0.162988	0.185354
-5.7146	8.0761	0.35567	-0.0671131	0.188548	0.317458
-5.6212	8.2354	0.27783	-0.0623187	0.190154	0.386695
-5.62	8.4294	0.031136	-0.0623187	0.144346	0.421846
-5.5254	8.2953	0.13412	-0.0703088	0.114518	0.441027
-5.6859	8.7372	0.22394	-0.0506006	0.119311	0.465532
-5.5026	9.0078	0.42512	-0.0127833	0.178966	0.447415
-5.2524	8.912	0.099395	0.0181095	0.215723	0.476178
-5.347	8.8701	0.13772	0.0239686	0.181636	0.565138
-5.0631	8.7048	-0.003593	0.0111855	0.162455	0.582713
-4.9889	8.8054	0.21795	-0.00053264	0.139551	0.615194
-5.1146	8.9192	0.30537	0.00639174	0.131563	0.602941
-4.7027	8.9348	0.067062	0.0186419	0.168314	0.578454
-4.6177	9.4437	0.18681	0.0415458	0.178442	0.635439
-4.4117	9.094	0.080234	0.03036	0.186419	0.739304
-4.0393	9.5251	0.082629	0.0260997	0.180031	0.97899
-3.8752	9.0425	0.020358	0.0308923	0.164054	1.22081
-3.6117	9.1755	0.097	0.0511329	0.124637	1.11535
-3.5411	9.2701	0.098197	0.0910818	0.112387	1.00189
-3.5459	9.3383	0.25747	0.100137	0.123573	0.925723
-3.2884	9.2282	0.34369	0.0868197	0.118246	0.84158
-3.304	9.088	0.17005	0.0846904	0.10706	0.790442
-3.0046	8.924	-0.069457	0.0777649	0.0777649	0.741433
-2.8034	8.7767	0.029938	0.0873537	0.0362191	0.688707
-2.631	8.409	0.020358	0.104397	0.0362191	0.747298
-2.4334	8.4977	0.076642	0.134225	0.0394148	0.81547
-2.122	8.4462	0.27064	0.157661	0.00479372	0.767002
-2.0705	8.4749	-0.27663	0.181095	-0.00372855	0.736634
-1.9532	8.4522	0.12095	0.179507	-0.00159792	0.773931
-1.7256	8.3408	0.098197	0.168847	-0.028763	0.73131
-1.625	8.2043	-0.045506	0.147541	-0.0271643	0.619993
-1.5879	8.0127	-0.35686	0.146477	-0.0213052	0.604006
-1.5448	8.0654	0.10538	0.14914	-0.0154465	0.517734
-1.3796	8.0474	0.18562	0.14541	-0.0154465	0.447956
-1.4263	8.1156	0.083827	0.151269	0.0101201	0.544892
-1.3328	8.2797	-0.038321	0.161391	0.0495359	0.624252
-1.1185	8.5515	0.013173	0.17151	0.0639174	0.810147
-0.81312	8.5827	-0.061074	0.160857	0.0825593	0.829328
-0.25507	8.8066	-0.25028	0.169379	0.0889507	0.797371
-0.59517	9.1791	-0.2431	0.180572	0.0537963	0.850098
-0.44788	9.2629	-0.50895	0.121974	0.0527316	0.840498
-0.01437	9.191	-0.51015	0.0681778	0.0026632	0.840498
-0.067062	8.8186	-0.57481	0.0431445	-0.0378178	0.789901
0.14011	8.6533	-0.58559	0.0223716	-0.0527316	0.657815
0.34848	8.7899	-0.54128	0.013316	-0.0516652	0.565661
0.51134	8.8725	-0.40117	0.00852227	-0.085755	0.653556
0.54847	9.1886	-0.16286	-0.00585907	-0.0937451	0.750492
0.56883	9.2689	-0.2443	-0.026632	-0.116115	0.703088
0.59158	9.106	-0.25867	-0.0527316	-0.126768	0.512394
1.0646	8.9695	-0.1461	-0.0319587	-0.101201	0.408006
1.2969	9.4018	-0.26944	-0.00958744	-0.0729722	0.43251
1.5508	9.4928	-0.25986	-0.00745692	-0.0649821	0.476719
2.5184	9.6449	-0.15568	-0.00745692	-0.0830916	0.612
2.1484	9.7263	-0.33052	-0.0245009	-0.0777649	0.615735
2.2645	9.8006	-0.45147	-0.0484695	-0.100137	0.521993
2.437	9.9395	0.027543	-0.0490036	-0.130497	0.406941
2.1951	9.6976	-0.22394	-0.0250333	-0.107593	0.359538
2.1424	9.6377	-0.23591	-0.0111855	-0.140618	0.464467
2.2645	9.609	-0.16047	0.00319587	-0.114518	0.294018
2.1184	9.6006	-0.13891	-0.00319587	-0.137422	0.269514
1.8586	9.6808	0.007185	0	-0.126236	0.176837
2.0681	9.488	-0.053889	0.00639174	-0.082027	0.100137
2.3507	9.4425	-0.070654	0.00905494	-0.059123	0.0964085
2.2825	9.6904	-0.14251	0.0143813	-0.0367514	0.0735045
2.3795	9.8173	-0.28381	0.0170445	-0.0308923	0.152336
2.2406	9.6425	-0.42153	0.0106528	-0.0191742	0.165119
2.334	9.6006	-0.31974	0.0111855	0.0111855	-0.00213052
2.3316	9.4365	-0.31974	0.00372855	0.00372855	-0.0814947
2.1783	9.4485	-0.33171	0.00372855	0.0101201	-0.078299
2.2238	9.482	-0.35926	0.00372855	0.0197083	-0.0447415
2.2717	9.5407	-0.35926	0.0106528	0.0282307	-0.0292954
2.2669	9.3048	-0.42033	0.0122506	0.0308923	-0.0665808
2.0681	9.2114	-0.44069	0.0202406	0.0378178	-0.0958744
2.0993	9.2892	-0.36046	0.0292954	0.0511329	-0.055395
2.2382	9.5539	-0.32932	0.0362191	0.0585907	-0.00958744
2.2825	9.5371	-0.45865	0.03036	0.0644498	0.00585907
2.1184	9.3515	-0.49338	0.0202406	0.0708412	-0.0399488
1.7652	9.3575	-0.50536	0.0191742	0.0703088	-0.104931
1.6706	9.4485	-0.55565	0.0165119	0.0564597	-0.145943
1.5424	9.5191	-0.68618	0.0149138	0.0362191	-0.179507
1.3424	9.5611	-0.55685	0.0271643	0.0170445	-0.333428
1.3149	9.6844	-0.37483	0.0426105	-0.0026632	-0.574719
1.1125	10.028	-0.2898	0.0601877	0.0213052	-0.587495
0.99634	9.8581	-0.44907	0.0580584	0.0623187	-0.571526
0.88138	9.5299	-0.61912	0.0319587	0.0671131	-0.765397
0.68379	9.3731	-0.53051	0.0308923	0.0665808	-1.06048
0.47422	9.306	-0.35327	0.0404812	0.053264	-1.17979
0.42033	9.1407	-0.20478	0.0585907	0.0580584	-1.1553
0.20597	9.0868	-0.20358	0.0751015	0.0399488	-1.17127
0.081432	9.0389	-0.088617	0.0868197	0.0181095	-1.34118
-0.1449	8.839	-0.15688	0.0910818	0.0165119	-1.47274
-0.093407	8.5348	-0.31016	0.0958744	0.0537963	-1.54678
-0.36764	8.7515	-0.24789	0.0969408	0.0713735	-1.5926
-0.67062	9.1755	-0.1916	0.0846904	0.0506006	-1.5894
-0.9197	8.924	-0.34609	0.0506006	0.0383501	-1.45039
-0.63709	9.3096	-0.24909	-0.0122506	0.0127833	-1.62188
-1.3903	9.1156	-0.39518	-0.0218376	-0.100137	-1.66503
-1.528	8.718	-0.30297	-0.00213052	-0.134759	-1.53561
-1.4514	8.5336	-0.29459	0.0330234	-0.0639174	-1.41895
-1.6478	8.2534	-0.29818	0.055395	-0.0724399	-1.35717
-1.861	8.0713	-0.14969	0.0351544	-0.0910818	-1.55106
-2.1184	7.9061	-0.23232	0.0346221	-0.110256	-1.79228
-2.4753	7.5744	-0.31136	-0.00479372	-0.113986	-1.79559
-2.983	7.8103	-0.2407	-0.0900154	-0.132095	-1.51802
-3.001	7.6306	0.16406	-0.116649	-0.0751015	-1.2059
-2.9136	7.5816	0.26465	-0.0788313	-0.026632	-1.01948
-3.1806	7.6654	0.037123	-0.0612541	-0.00798959	-0.997107
-3.3495	7.281	0.062271	-0.0809606	-0.0271643	-0.961956
-3.6992	7.1959	-0.12215	-0.1534	-0.0282307	-0.753686
-3.9015	7.4091	-0.16286	-0.212529	-0.0394148	-0.726528
-5.0931	8.5683	-0.22394	-0.260997	-0.0559273	-0.723858
-5.1458	8.9288	-0.22873	-0.3084	0.00319587	-0.563008
-4.9925	8.9048	-0.055086	-0.281766	0.0703088	-0.309464
-5.1542	8.6869	0.00479	-0.239686	-0.0617864	-0.57259
-5.323	8.4126	0.17604	-0.211464	-0.03036	-0.489495
-5.1302	8.7216	0.32453	-0.167782	0.0127833	-0.496948
-5.3829	9.0377	0.18801	-0.116649	0.0362191	-0.537439
-5.4619	8.8749	-0.22514	-0.130497	0.0932128	-0.313723
-5.2823	8.9419	-0.38441	-0.16352	0.0239686	-0.156596
-5.4212	8.8402	-0.59757	-0.249268	-0.0330234	-0.233822
-5.4488	8.2186	-0.42273	-0.258326	-0.118778	-0.287089
-5.3098	8.1564	-0.44069	-0.239686	-0.12517	-0.255132
-5.3745	7.8953	-0.034728	-0.164586	-0.0958744	-0.217311
-5.45	7.857	-0.08742	-0.103865	-0.148606	-0.169913
-5.1757	7.5576	-0.37004	-0.0612541	-0.113452	-0.152336
-5.3829	7.6498	-0.25388	-0.0138487	-0.0916141	-0.109191
-5.4032	7.4067	-0.21436	0.0399488	-0.0708412	-0.101733
-5.2715	7.4031	0.01437	0.055395	-0.0767002	-0.116649
-5.5122	7.6306	0.2886	0.0703088	-0.00958744	-0.0197083
-5.5649	7.7756	0.25627	0.0740369	0.0644498	0.133692
-5.5913	7.6199	0.043111	0.0868197	0.107593	0.154999
-5.5002	7.766	0.10059	0.126236	0.0378178	0.156596
-5.6116	7.8366	0.30896	0.152336	0.0490036	0.229563
-5.2308	7.7444	0.49099	0.147009	0.0500683	0.224781
-5.4967	7.942	0.26585	0.102268	0.113986	0.361667
-5.3242	8.0869	0.49817	0.0521993	0.124637	0.459144
-5.2571	8.2821	0.1928	-0.00479372	0.152336	0.512935
-4.6536	8.1456	0.55565	-0.0431445	0.193348	0.55395
-4.0345	7.6486	0.44428	-0.0564597	0.111322	0.540092
-4.5446	8.7396	0.291	-0.0271643	0.1289	0.699353
-4.6692	8.5348	0.052691	-0.00639174	0.20347	0.907624
-4.5758	8.4929	0.11616	-0.0218376	0.276966	1.05357
-4.7123	8.0402	-0.074247	0.00958744	0.209858	1.02055
-4.4392	8.8857	0.22514	0.03036	0.148606	0.932128
-3.6537	10.317	0.19759	0.0399488	0.260997	1.04983
-2.6944	10.304	0.11736	0.089483	0.179507	1.10896
-2.3747	9.9107	-0.008383	0.116649	0.0420781	1.06209
-2.0274	9.6197	0.080234	0.14115	0.0271643	1.07699
-1.7496	9.391	0.091012	0.126236	0.0383501	1.08711
-1.8717	9.0725	0.12454	0.085755	0.0601877	1.11907
-1.5975	9.1551	0.1916	0.0607218	0.136356	1.10469
-1.334	9.5527	0.14849	0.0474049	0.20827	1.08605
-1.0442	10.042	-0.12814	0.0479372	0.117714	1.01255
-0.82031	10.294	-0.17005	0.0511329	0.0964085	0.934781
-0.58679	10.272	-0.18083	0.0463402	0.082027	0.921464
-0.31495	10.054	-0.25747	0.0271643	0.085755	0.804824
-0.2431	10.099	-0.16526	0.00639174	0.0809606	0.65675
-0.2443	10.098	-0.26585	-0.0106528	0.0548627	0.565661
-0.12933	9.8269	-0.18083	-0.013316	0.0649821	0.515064
-0.015568	9.8844	-0.13772	-0.013316	0.11505	0.429316
-0.23472	9.8868	-0.2431	-0.0127833	0.0708412	0.392018
0.18442	10.142	0.008383	-0.00692442	0.0777649	0.269514
-0.045506	10.101	-0.10658	-0.00319587	0.0692424	0.464467
-0.16526	10.192	-0.12933	0.00798959	0.0527316	0.450086
0.11017	10.004	0.25388	0.0271643	0.0260997	0.394689
0.15807	10.161	0.12933	0.0308923	0.0559273	0.348874
0.20597	9.9311	0.080234	0.0175772	0.0703088	0.287089
0.015568	9.906	0.16526	0.0165119	0.0639174	0.273249
0.22873	9.7814	0.17484	0.00798959	0.0958744	0.254609
0.20717	9.7299	0.19639	-0.00053264	0.101733	0.300947
0.28142	9.6904	0.10778	-0.0053264	0.139551	0.260455
0.17125	9.6006	-0.11616	-0.0111855	0.151269	0.247139
0.16406	9.9371	0.00958	-0.013316	0.160857	0.272184
0.27663	9.9515	0.056284	-0.0213052	0.166716	0.304141
0.33651	10.033	0.11616	-0.0175772	0.175772	0.304141
0.30896	10.202	-0.16286	-0.00798959	0.173109	0.259391
0.83947	9.5754	-0.027543	-0.0026632	0.111322	0.14914
0.63589	9.8736	0.068259	0.0271643	0.121974	0.0932128
0.58918	9.8497	0.058679	0.0292954	0.0735045	-0.0687101
0.60475	9.803	0.089815	0.0149138	0.0905494	-0.059123
0.55326	9.7455	-0.045506	0.0122506	0.078299	-0.022904
0.76282	9.8868	-0.08742	0.0213052	0.0564597	-0.0282307
0.55685	9.8006	-0.045506	0.0260997	0.0506006	-0.0585907
0.3401	9.5311	-0.12694	0.0245009	0.0447415	-0.0868197
0.16047	9.2952	-0.040716	0.022904	0.0537963	-0.055395
0.22274	9.3192	0.052691	0.0282307	0.0628511	-0.00053264
0.27902	9.5239	-0.026346	0.032491	0.0559273	0.0649821
0.34249	9.5802	-0.069457	0.0340898	0.059123	0.157129
0.3413	9.7108	-0.098197	0.0175772	0.0649821	0.153933
0.20717	9.5371	-0.2419	0.00106528	0.0548627	0.223175
0.21077	9.5359	-0.31974	0.00106528	0.0474049	0.11505
0.35327	9.6509	-0.22274	0.0101201	0.0298277	0.0442092
0.49817	9.7694	-0.097	0.0213052	0.0149138	0.0362191
0.58799	9.694	-0.047901	0.0335557	-0.00106528	0.0117181
0.69936	9.585	-0.005988	0.0426105	-0.00372855	-0.053264
0.75684	9.6545	-0.038321	0.0479372	0.0026632	-0.0974731
0.73289	9.6533	-0.013173	0.0484695	0.00372855	-0.082027
0.77839	9.682	0.002395	0.0372855	0.00639174	-0.0298277
0.84905	9.6808	-0.005988	0.0250333	0.0117181	-0.00372855
0.75923	9.7143	0.089815	0.0202406	0.0165119	0.0106528
0.7772	9.676	-0.025148	0.0191742	0.0234363	0.0516652
0.79755	9.7622	-0.00479	0.0255673	0.0276966	0.0713735
0.8251	9.6892	-0.020358	0.0218376	0.0314264	0.0942775
0.86821	9.6892	-0.073049	0.0191742	0.0340898	0.0745692
0.79755	9.7275	-0.033531	0.0197083	0.0378178	0.0490036
0.76642	9.6365	-0.029938	0.0186419	0.0500683	0.0687101
0.79995	9.6269	-0.011975	0.0213052	0.0506006	0.0239686
0.74965	9.6581	-0.039518	0.0197083	0.0548627	0.00479372
0.84067	9.67	-0.099395	0.0202406	0.0537963	0.0282307
0.86581	9.6281	-0.12933	0.0181095	0.0633834	0.0612541
0.79516	9.5671	-0.095802	0.0165119	0.0527316	-0.00053264
0.76642	9.6161	-0.093407	0.0149138	0.0308923	-0.0490036
0.75923	9.6748	-0.15328	0.013316	0.0234363	-0.03036
0.82629	9.6485	-0.063469	0.00692442	0.0271643	-0.0143813
0.78797	9.603	-0.080234	0.00585907	0.0245009	-0.0340898
0.80115	9.5958	0.022753	0.0106528	0.0154465	-0.0607218
0.84306	9.7012	0.062271	0.0149138	0.0101201	-0.0798959
0.88497	9.803	0.047901	0.0234363	0.0101201	-0.102268
1.085	9.8389	-0.01916	0.0340898	0.0053264	-0.141682
0.96281	9.8916	-0.082629	0.0452738	-0.0197083	-0.207729
1.0718	10.002	-0.17484	0.0516652	-0.0292954	-0.241815
0.99275	10.059	-0.194	0.0511329	-0.0298277	-0.267384
0.93647	9.9215	-0.27902	0.0506006	-0.0676455	-0.363796
1.1245	9.8796	-0.19041	0.0490036	-0.0793636	-0.393083
0.84306	9.7718	-0.15089	0.0330234	-0.0905494	-0.492689
0.95323	9.8557	-0.21196	0.026632	-0.122506	-0.745168
0.73528	10.017	-0.16286	0.0282307	-0.119311	-0.747821
0.80115	10.169	-0.16286	0.0186419	-0.103865	-0.755291
0.53051	10.18	-0.18562	0.0122506	-0.100137	-0.776061
0.64906	10.197	-0.017963	0.00053264	-0.116649	-0.895895
0.40237	10.171	-0.10059	-0.00798959	-0.0889507	-0.937975
0.034728	10.017	-0.15209	-0.0154465	-0.11505	-1.03545
-0.16286	10.106	-0.11616	-0.0298277	-0.0958744	-1.19897
-0.44907	9.9071	0.053889	-0.0420781	-0.0798959	-1.19951
-0.40836	9.8461	-0.27423	-0.085755	-0.0862873	-1.22828
-0.42632	9.7994	-0.19639	-0.121974	-0.0506006	-1.30551
-0.79037	9.9131	0.21436	-0.150205	-0.0165119	-1.4669
-1.0538	10.241	-0.47302	-0.184289	-0.0436769	-1.39712
-1.6706	10.487	-0.33052	-0.230104	-0.0537963	-1.19417
-1.5616	10.518	-0.15568	-0.269514	-0.0814947	-1.31456
-2.0657	10.754	0.32214	-0.267925	-0.0388824	-1.34705
-2.4753	10.844	0.54128	-0.226369	-0.152868	-1.56809
-3.1064	10.641	0.55685	-0.211988	-0.0884184	-1.59898
-3.4633	9.3707	0.22992	-0.220505	-0.101201	-1.61178
-4.1674	8.9683	0.31615	-0.254609	-0.0969408	-1.5388
-4.1075	8.4031	0.42991	-0.248744	0.136356	-1.34705
-4.0955	7.8115	0.36764	-0.214117	0.250874	-0.867132
-4.4536	7.4738	0.57841	-0.179507	0.223175	-0.716929
-4.6835	7.4247	0.57122	-0.181636	0.147009	-0.704153
-4.5829	7.2043	0.50296	-0.160324	0.1028	-0.532116
-4.5087	7.639	0.54248	-0.10706	0.213052	-0.449544
-4.6213	7.8223	0.52811	-0.0282307	0.217311	-0.264714
-4.8668	7.9492	0.26226	0.0234363	0.230104	-0.0314264
-5.1194	7.9935	-0.021556	0.0745692	0.148606	0.0777649
-5.2583	8.2174	0.11377	0.118246	0.0655144	0.220505
-5.2548	8.6953	0.11736	0.152336	0.03036	0.267384
-5.3039	9.0701	0.21915	0.176837	-0.00479372	0.293477
-5.2116	9.2701	0.1952	0.191218	-0.0053264	0.331839
-5.2356	9.3539	0.40117	0.199735	0.00319587	0.336622
-5.1446	9.2641	0.40716	0.180572	-0.0234363	0.347286
-5.0452	9.1156	0.42393	0.165119	-0.0175772	0.311594
-4.8284	9.203	0.32094	0.154999	-0.00958744	0.338751
-4.6201	8.9707	0.55326	0.148606	0.00958744	0.372855
-4.5183	8.8749	0.40716	0.136888	0.026632	0.305206
-4.6907	8.9012	0.1952	0.143281	0.0490036	0.28976
-3.8776	9.0641	0.57481	0.164586	0.0964085	0.292954
-4.3794	9.1647	0.37004	0.156596	0.112919	0.397883
-3.7375	9.0306	0.44189	0.157661	0.0948098	0.281766
-3.7423	9.0353	0.36644	0.137954	0.165651	0.453803
-3.6129	8.7934	0.23112	0.0953421	0.168847	0.420258
-3.7926	8.5396	0.19879	0.0585907	0.1534	0.304141
-3.5662	8.4905	0.20717	0.0490036	0.180031	0.271643
-3.3794	8.5983	0.36046	0.028763	0.206664	0.476719
-3.3615	8.3025	0.51853	0.0250333	0.216246	0.683384
-3.2405	8.3085	0.35806	0.0282307	0.265255	0.625317
-2.8813	8.3647	0.24669	0.0202406	0.22424	0.57739
-2.789	8.445	-0.11975	0.0101201	0.224781	0.835175
-2.9699	8.2031	-0.29818	0.00159792	0.190677	1.11642
-2.5507	8.0689	-0.13053	-0.00798959	0.232234	1.00775
-2.4454	8.0234	0.11496	-0.00852227	0.255673	0.910276
-2.2334	7.8342	0.00479	-0.0138487	0.258326	0.855421
-1.9065	7.5444	-0.061074	0.00426105	0.26899	0.9023
-1.6514	7.7133	-0.10538	0.0181095	0.295624	0.877796
-1.5089	7.7181	-0.29339	0.0399488	0.279096	0.908688
-1.637	7.8965	-0.4371	0.0585907	0.256197	0.879925
-1.5783	8.142	-0.67181	0.0660467	0.218376	0.933716
-1.2478	8.7	-0.70175	0.0729722	0.194412	1.03706
-0.8215	8.7444	-0.74845	0.0948098	0.17151	1.12548
-1.0047	8.639	-0.89455	0.105996	0.0980055	1.07114
-0.75804	8.7767	-0.47662	0.139019	0.0292954	1.05357
-0.55925	9.1431	-0.40357	0.140618	0.00958744	1.00562
-0.20478	9.1994	-0.25388	0.166183	0.0122506	0.952897
0.047901	8.9012	-0.3868	0.14914	0.00745692	0.945445
0.13532	8.9372	-0.51614	0.104931	0.00159792	0.93691
0.083827	8.9934	-0.57841	0.0628511	-0.0202406	0.86235
0.086222	9.1347	-0.63709	0.0351544	-0.00426105	0.916682
0.64786	9.1479	-0.27304	0.0340898	-0.00106528	0.972061
1.0215	9.2473	-0.388	0.0175772	0.00106528	0.982725
0.9221	9.4425	-0.54368	-0.00479372	-0.0292954	0.808541
1.6825	9.6042	-0.44189	-0.0346221	-0.0777649	0.748362
1.8849	9.4665	-0.59158	-0.0559273	-0.132628	0.828263
1.5712	9.3491	-0.76282	-0.0900154	-0.217852	0.817076
1.7795	9.2533	-0.59278	-0.0996042	-0.254609	0.616258
1.7196	9.3263	-0.30417	-0.0846904	-0.249809	0.518258
1.8478	9.3874	-0.017963	-0.0607218	-0.250874	0.46979
2.6166	9.4832	0.13412	-0.0181095	-0.197606	0.406941
2.3543	9.5527	0.095802	-0.00585907	-0.192283	0.394689
2.31	9.5587	0.065864	0.0271643	-0.175231	0.281242
2.2645	9.7	0.13173	0.0186419	-0.161391	0.294018
2.4322	9.7299	0.24669	0.0111855	-0.153933	0.317982
2.51	9.4892	0	-0.0143813	-0.143813	0.268449
2.9208	9.4449	0.015568	-0.0330234	-0.1289	0.178966
2.6525	9.5168	-0.059876	-0.0633834	-0.116115	0.198147
2.5843	9.5611	0.097	-0.0751015	-0.089483	0.216787
2.6274	9.4329	0.14011	-0.0644498	-0.0511329	0.0969408
2.5388	9.4485	0.17364	-0.0404812	-0.059123	0.0271643
2.631	9.4796	0.079037	-0.0218376	-0.0282307	-0.0245009
2.7447	9.3982	0.089815	-0.00585907	0.0143813	-0.0346221
2.7124	9.4533	0.022753	0.00479372	0.0346221	-0.0809606
2.7292	9.4305	-0.083827	0.00426105	0.0585907	-0.0767002
2.698	9.5012	-0.061074	0.00639174	0.078299	-0.0729722
2.7675	9.4701	-0.16646	0.0026632	0.0814947	-0.0740369
2.7088	9.3647	-0.33651	-0.00106528	0.0852227	-0.104931
2.6322	9.3263	-0.24909	-0.00479372	0.084158	-0.113452
2.5843	9.3431	-0.23232	-0.00053264	0.0825593	-0.0884184
2.6837	9.3946	-0.25986	0.00053264	0.0740369	-0.0958744
2.595	9.2725	-0.28142	0.00053264	0.0655144	-0.103865
2.5412	9.3695	-0.32453	-0.00426105	0.056992	-0.103332
2.4561	9.3491	-0.35686	-0.00958744	0.0500683	-0.109724
2.6513	9.4509	-0.42393	-0.00585907	0.0484695	-0.0846904
2.5088	9.4365	-0.34968	-0.00213052	0.0367514	-0.100137
2.4765	9.4257	-0.30537	-0.0101201	0.0314264	-0.109724
2.2801	9.5647	-0.3389	-0.0149138	0.026632	-0.155532
2.013	9.6293	-0.35327	-0.022904	0.0197083	-0.26419
1.7843	9.6449	-0.41435	-0.0218376	0.0250333	-0.46712
1.637	9.7838	-0.3892	-0.00426105	0.0452738	-0.748362
1.4861	10.262	-0.10778	0.0260997	0.0458079	-0.849556
1.5424	10.505	-0.076642	0.0452738	0.0442092	-0.748886
1.1987	10.28	-0.083827	0.0106528	0.0463402	-0.890572
0.75684	9.8293	-0.19999	-0.03036	0.0665808	-1.30177
0.25148	9.4365	-0.10658	-0.0404812	0.0969408	-1.55851
0.080234	9.312	-0.079037	-0.0271643	0.110256	-1.61604
-0.15927	9.1539	-0.11616	-0.0159792	0.124105	-1.61923
-0.22753	9.1335	-0.10538	-0.00798959	0.121974	-1.62295
-0.34728	9.13	-0.12335	-0.0101201	0.121974	-1.50737
-0.49817	8.8952	0.044309	-0.00905494	0.128365	-1.60644
-0.80833	8.5743	0.16765	0.0138487	0.112387	-1.85092
-1.2131	8.421	0.30178	0.0474049	0.0969408	-2.0368
-1.5424	8.1432	0.13532	0.085755	0.142747	-2.15025
-1.4658	8.4258	0.18681	0.0793636	0.192824	-2.12145
-2.1723	8.5923	0.069457	0.0436769	0.155532	-2.02615
-2.2178	8.8174	-0.081432	-0.0250333	0.166716	-1.76784
-2.2514	8.5252	-0.20478	-0.113986	0.185354	-1.28365
-2.3472	8.0414	-0.5329	-0.183766	0.0910818	-1.51536
-2.9435	7.9312	-0.34848	-0.18696	-0.0420781	-2.05233
-3.1746	7.566	-0.22514	-0.150737	-0.0671131	-2.0656
-3.1663	6.9984	-0.10658	-0.104931	-0.0271643	-1.5617
-2.9471	6.8175	0.11736	-0.0719058	-0.0223716	-1.387
-3.0262	6.2511	0.42153	-0.0223716	-0.0548627	-1.45039
-3.4788	6.2295	0.4862	-0.00213052	0.00426105	-1.3838
-3.8704	6.3373	0.16646	-0.0676455	0.0495359	-1.06476
-4.5458	7.0439	-0.14849	-0.165651	-0.0106528	-0.596554
-4.7075	8.0354	-0.55206	-0.227434	-0.0862873	-0.484172
-5.111	8.1743	-1.0933	-0.26152	-0.127833	-0.51187
-5.1853	8.027	-1.1652	-0.184289	-0.157661	-0.291889
-4.8931	7.772	-0.6275	-0.022904	-0.254609	-0.472984
-5.0847	7.2606	0.30777	0.142747	-0.294018	-0.65195
-5.2895	7.366	1.0538	0.234886	-0.215182	-0.653015
-5.4416	8.1456	0.81192	0.217311	-0.124105	-0.561944
-5.4967	8.4989	0.3856	0.131563	-0.00798959	-0.284436
-5.62	8.324	0.30417	0.0207729	0.0378178	-0.0521993
-5.9302	8.2689	-0.11017	-0.055395	-0.0276966	0.0127833
-5.9038	8.4605	-0.45027	-0.108659	-0.0996042	-0.0809606
-5.8092	8.0785	0.12215	-0.0751015	-0.156064	-0.193889
-5.7146	8.1528	0.66702	-0.0239686	-0.16352	-0.303076
-6.1505	8.1719	0.71971	-0.00852227	0.0191742	-0.124105
-6.0822	8.2079	0.4826	-0.0378178	0.164054	-0.00319587
-6.0799	7.7516	0.11257	-0.0415458	0.143813	-0.0500683
-5.8631	7.5971	-0.18921	-0.0692424	-0.0452738	-0.0250333
-5.7098	7.3947	-0.28501	-0.0953421	-0.089483	0.0431445
-5.4428	7.0762	0.016765	-0.108659	-0.083624	0.0585907
-5.42	7.2774	0.54607	-0.0868197	-0.128365	0.169379
-5.535	7.2534	0.33171	-0.0484695	0.0335557	0.321175
-5.323	7.3911	0.45746	-0.00798959	0.0825593	0.37179
-5.414	7.4462	0.24669	0.0122506	0.0404812	0.474049
-5.5889	7.5804	0.27304	0.0340898	0.0356867	0.54915
-5.4511	7.8486	0.3413	0.0564597	0.0447415	0.581648
-5.3039	7.7827	0.25388	0.053264	0.0596554	0.640763
-5.3625	7.7456	0.082629	0	0.0260997	0.695095
-4.8308	7.924	0.33171	-0.0292954	-0.0298277	0.7148
-4.9218	8.2713	0.51374	-0.00479372	0.0362191	0.826117
-4.8668	9.0186	0.55685	0.00159792	0.151269	0.925199
-4.9398	9.7706	0.57002	0.00159792	0.235427	1.07221
-5.0164	10.171	0.41794	0.0117181	0.242356	1.11055
-4.4297	10.666	0.57721	-0.0117181	0.192824	1.0248
-3.7507	11.006	0.44309	-0.055395	0.155532	0.931587
-3.0669	10.361	0.31974	-0.0729722	0.056992	0.817076
-2.6753	9.7515	0.58679	-0.0846904	0.00319587	0.802694
-2.3567	9.3587	0.53051	-0.0319587	0.0495359	0.765397
-2.237	8.9431	0.39159	0.0255673	0.0213052	0.767002
-2.1831	8.997	0.34728	0.0468726	0.00692442	0.830393
-2.2226	8.9419	0.50416	0.0708412	0.0447415	0.883643
-1.9819	9.3252	0.66343	0.105996	0.0889507	0.914535
-1.7041	9.5311	0.7293	0.157661	0.053264	0.96302
-1.3161	9.7587	0.65984	0.182701	0.0426105	0.922529
-1.0251	9.7922	0.47183	0.175231	0.0687101	0.905494
-0.8706	9.9646	0.31854	0.134225	0.0761679	0.837304
-0.68618	10.071	0.46584	0.100669	0.053264	0.730787
-0.70654	10.005	0.31136	0.0937451	0.0436769	0.59336
-0.45267	10.086	0.40237	0.0862873	0.112919	0.489495
-0.89815	9.9407	0.14969	0.0868197	0.124105	0.624252
-0.66223	9.6281	0.16646	0.0793636	0.115583	0.608806
-0.97	9.7	0.071852	0.0751015	0.119311	0.570984
-0.388	10.08	0.25747	0.0596554	0.152868	0.439963
-0.62032	9.9371	0.18322	0.0330234	0.148606	0.487366
-0.35088	9.8305	0.31256	0.00479372	0.135291	0.442092
-0.68618	9.7814	-0.040716	-0.0250333	0.148074	0.408529
-0.43949	9.7515	0.095802	-0.0282307	0.134759	0.379243
-0.82869	9.5299	-0.28501	-0.0111855	0.129964	0.464991
-0.56164	9.4186	0.088617	0.0165119	0.106528	0.367514
-0.3413	9.5671	-0.20957	0.0511329	0.0735045	0.223175
-0.13412	9.8473	-0.17963	0.0617864	0.0697765	0.185354
0.10778	9.9119	-0.064667	0.0649821	0.0383501	0.281766
0.067062	9.9922	-0.039518	0.0601877	0.0181095	0.196018
0.2886	9.9958	-0.016765	0.0575243	-0.00053264	0.108659
0.26106	9.8317	-0.10059	0.0527316	-0.0197083	0.150737
0.052691	9.7814	0.11736	0.0484695	-0.0218376	0.0623187
0.388	9.6916	0.15568	0.0537963	-0.00852227	0.133692
-0.12574	9.4796	-0.002395	0.0644498	-0.00798959	0.181636
0.32573	9.8772	0.074247	0.059123	0.013316	0.056992
0.13173	9.6676	-0.12335	0.0431445	0.00319587	0.179507
0.33651	9.7982	0.20119	0.0436769	-0.00159792	0.117181
0.097	9.7718	0.12335	0.0399488	-0.00319587	0.186419
0.35088	9.7419	0.10059	0.0431445	0.00372855	0.201865
0.34369	9.694	0.10419	0.0442092	0.0101201	0.18696
0.41913	9.6736	0.005988	0.0484695	0.0207729	0.118778
0.30417	9.7718	0.032333	0.0500683	0.0239686	0.125704
0.56044	9.7395	-0.011975	0.0458079	0.0207729	0.112387
0.50775	9.6928	0.039518	0.0362191	0.0356867	0.0996042
0.48859	9.6964	0.032333	0.0346221	0.028763	0.0793636
0.50536	9.7024	0.008383	0.0298277	0.0282307	0.0617864
0.55565	9.6413	-0.029938	0.0260997	0.0346221	0.0681778
0.65744	9.67	-0.064667	0.0271643	0.0442092	0.0495359
0.59158	9.7611	0.008383	0.0314264	0.0479372	0.0351544
0.46704	9.6413	-0.17604	0.0245009	0.0495359	0.0884184
0.49338	9.7347	-0.073049	0.0207729	0.0527316	0.0404812
0.55446	9.682	-0.11137	0.0154465	0.0537963	0.0788313
0.4826	9.5958	-0.11855	0.0159792	0.0431445	0.0399488
0.55446	9.609	0.00958	0.0186419	0.0463402	0.00639174
0.42872	9.597	-0.068259	0.0159792	0.0490036	0.0719058
0.58559	9.7766	-0.088617	0.0165119	0.0490036	0.0724399
0.6778	9.7108	-0.011975	0.0117181	0.0426105	0.0788313
0.50895	9.6281	-0.034728	0.00585907	0.0426105	0.0527316
0.64906	9.6365	-0.071852	0.00479372	0.0372855	0.0399488
0.6287	9.5718	-0.017963	0.00426105	0.0367514	0.028763
0.68738	9.5838	-0.050296	0.00319587	0.0404812	0.0330234
0.73887	9.6772	-0.01916	0.00159792	0.0479372	0.0122506
0.73049	9.6688	0.020358	0.00213052	0.0420781	-0.0356867
0.70774	9.7491	-0.034728	0.00213052	0.0415458	-0.0250333
0.873	9.8006	0.022753	0.00213052	0.0442092	-0.0410135
0.94365	9.8341	0.063469	0.00585907	0.026632	-0.083624
1.0155	9.8688	0.045506	0.0127833	0.00798959	-0.150737
0.90533	9.8341	-0.023951	0.0154465	0.0101201	-0.208794
0.85503	9.7479	0.032333	0.0197083	-0.00585907	-0.265796
0.99155	9.8569	-0.007185	0.0202406	-0.0255673	-0.298818
0.96281	9.9754	-0.011975	0.0175772	-0.0394148	-0.289219
0.85982	9.9826	-0.093407	0.0207729	-0.0500683	-0.399488
0.76642	10.066	-0.083827	0.0282307	-0.0735045	-0.545956
0.70774	10.065	-0.041913	0.0426105	-0.0687101	-0.65408
0.59517	10.05	-0.050296	0.0468726	-0.0660467	-0.75955
0.46943	10.089	-0.059876	0.0474049	-0.0756356	-0.877255
0.39279	10.058	-0.069457	0.055395	-0.0527316	-0.95768
0.1928	10.027	-0.068259	0.0628511	-0.056992	-0.994436
0.037123	9.9838	-0.069457	0.0601877	-0.0878861	-1.08872
-0.22514	10.124	-0.10179	0.0447415	-0.0942775	-1.1585
-0.35207	10.193	0.061074	0.0362191	-0.118778	-1.13399
-0.42393	10.132	-0.11496	0.026632	-0.125704	-1.0983
-0.60116	10.084	-0.18921	0.0202406	-0.144878	-1.07914
-0.65265	10.105	-0.073049	-0.00426105	-0.162455	-1.25063
-0.62152	10.371	0.10179	-0.0223716	-0.154465	-1.31882
-0.43829	10.227	0.068259	-0.0601877	-0.203994	-1.37422
-0.84186	10.749	-0.16885	-0.128365	-0.237557	-1.42108
-1.0706	10.326	0.17843	-0.203994	-0.193348	-1.49566
-1.1748	10.229	0.20597	-0.225846	-0.138487	-1.55371
-1.9891	10.555	0.41195	-0.215182	-0.1534	-1.63841
-2.7878	11.484	0.31854	-0.24768	-0.0617864	-1.81584
-3.9518	10.841	0.27902	-0.305729	0.055395	-1.58834
-4.3901	9.4162	0.27663	-0.270578	-0.0383501	-1.53507
-5.0524	7.4031	0.89216	-0.197606	0.0181095	-1.46316
-5.1386	6.7373	0.46823	-0.181636	0.102268	-1.29165
-5.4703	6.9049	-0.051494	-0.191218	0.0335557	-0.683384
-5.4272	7.3828	0.10658	-0.193889	0.0117181	-0.550756
-5.1266	7.1888	0.76642	-0.108659	0.11079	-0.365385
-4.9638	7.7959	0.21556	-0.0761679	0.26899	-0.188024
-4.8727	8.2953	-0.25747	-0.0452738	0.267925	0.0319587
-5.2895	8.4929	0.11616	-0.0250333	0.127301	0.128365
-5.3757	8.5971	0.44548	-0.00426105	0.0910818	0.173641
-5.608	8.7384	0.62152	0.0537963	0.0756356	0.247139
-5.796	9.203	0.45386	0.0953421	0.078299	0.256197
-5.7936	9.1982	0.47781	0.0974731	0.10706	0.364861
-5.4775	9.0617	0.38201	0.0788313	0.113986	0.400553
-5.6116	9.1791	0.3413	0.0772326	0.0825593	0.406941
-5.4979	9.1659	0.56044	0.0862873	0.130497	0.391495
-5.1278	9.1395	0.17125	0.056992	0.168847	0.404812
-5.111	9.2162	-0.10778	0.0250333	0.210399	0.374984
-4.7937	8.8234	0.52452	0.0154465	0.206664	0.377113
-4.765	8.4797	0.4826	0.0521993	0.210399	0.333969
-4.4979	8.4246	0.088617	0.0873537	0.234886	0.336622
-4.1985	8.3348	0.21196	0.0932128	0.227434	0.438357
-4.0273	8.0486	-0.10059	0.0926787	0.239162	0.418652
-3.9818	7.7779	0.35806	0.0878861	0.235951	0.452738
-3.8848	7.9576	-0.093407	0.0942775	0.2056	0.402682
-3.5135	8.1863	-0.14849	0.100669	0.208794	0.543827
-3.4609	7.772	0.079037	0.10706	0.162455	0.821334
-3.3722	8.0139	0.15209	0.0980055	0.160324	0.723858
-3.2429	7.7791	-0.023951	0.0767002	0.112919	0.647692
-3.3962	7.7276	0.08742	0.0852227	0.103865	0.73611
-3.0405	7.833	-0.18681	0.089483	0.0751015	0.884707
-2.6657	7.8881	-0.12215	0.0948098	0.0330234	0.994436
-2.8453	7.7744	-0.15448	0.111322	0.00958744	1.02906
-2.6202	7.5157	-0.18681	0.129432	0.0122506	0.95768
-2.3891	7.7181	-0.11377	0.137954	-0.0143813	0.850098
-2.3603	7.9193	-0.046704	0.134225	-0.0154465	0.761138
-2.3292	7.7744	-0.10419	0.134759	-0.0362191	0.725987
-2.1172	8.0462	-0.12933	0.136888	-0.0165119	0.764873
-2.1627	8.1228	-0.23352	0.135823	-0.0154465	0.86022
-2.2394	8.6521	-0.29818	0.116649	-0.0159792	0.900154
-1.1975	9.0377	-0.26465	0.112919	0.0282307	0.883643
-1.6215	9.1371	-0.31016	0.127833	0.0516652	1.06261
-0.93647	9.3132	-0.26465	0.105996	0.0543286	1.03172
-0.94485	9.0497	-0.14251	0.0681778	0.0607218	0.884707
-0.51494	8.9144	-0.39878	0.0442092	-0.0111855	0.784054
-0.64667	8.9156	-0.30657	0.0655144	-0.0111855	0.681778
-0.31016	9.0821	-0.4862	0.0708412	0.0452738	0.785643
-0.14849	9.033	-0.1437	0.0889507	0.0729722	0.814406
0.36644	9.2138	-0.37363	0.0996042	0.0655144	0.848492
0.46584	9.2353	-0.28142	0.0830916	0.101201	0.652491
0.21077	9.2114	-0.17963	0.0601877	0.117181	0.743039
0.42033	9.2557	-0.56164	0.0340898	0.150737	0.650362
0.62391	9.3671	-0.9209	-0.00319587	0.103865	0.642368
0.43829	9.4365	-0.61912	-0.00585907	0.0362191	0.608806
0.50655	9.3491	-0.66942	-0.0292954	-0.0159792	0.507612
0.5832	9.4569	-0.70654	-0.026632	-0.0798959	0.515064
1.2694	9.3599	-0.33411	-0.00798959	-0.108659	0.439422
1.0957	9.2461	-0.32812	0	-0.111322	0.390954
1.2885	9.2784	-0.1461	0.0170445	-0.12517	0.329169
1.5652	9.7646	-0.095802	0.0703088	-0.102268	0.395212
1.6298	10.013	-0.050296	0.0740369	-0.0628511	0.386172
1.3197	10.106	-0.16286	0.055395	-0.0649821	0.397342
1.4813	9.7275	-0.29579	0.0362191	-0.0724399	0.251938
1.552	9.6712	-0.32693	-0.0053264	-0.121442	0.295083
1.6179	9.609	-0.17963	0.0186419	-0.105996	0.126236
1.7053	9.5575	-0.15807	0.0122506	-0.11505	0.249809
1.631	9.6605	-0.14849	0.00905494	-0.11079	0.157129
1.6801	9.7167	-0.085024	0.00905494	-0.0814947	0.147541
2.1148	9.4329	-0.16885	0.0260997	-0.0282307	0.0127833
1.8095	9.5694	-0.14011	0.0138487	-0.0335557	0.0484695
1.7616	9.5227	-0.22873	-0.00479372	-0.0223716	0.0575243
1.8214	9.482	-0.28022	-0.00585907	-0.00426105	0.0452738
1.9568	9.5694	-0.12095	0.0026632	0.00319587	0.0207729
2.0909	9.5742	-0.15448	0.00852227	0.0138487	-0.00479372
2.043	9.5455	-0.18442	0.00852227	0.0319587	-0.0026632
1.9556	9.5647	-0.21915	0.0111855	0.0458079	-0.0122506
1.934	9.5706	-0.25627	0.0101201	0.0452738	-0.0186419
2.0562	9.6018	-0.39279	0.0101201	0.0474049	-0.0372855
2.019	9.5156	-0.3868	0.0101201	0.0527316	-0.0628511
1.9208	9.5036	-0.38321	0.00692442	0.053264	-0.0878861
1.7268	9.5659	-0.39399	0.00798959	0.0484695	-0.0772326
1.6849	9.6293	-0.32094	0.00798959	0.0394148	-0.0745692
1.7508	9.5682	-0.43111	0.0053264	0.0271643	-0.0916141
1.5831	9.482	-0.40596	0.00639174	0.0234363	-0.146477
1.4789	9.4281	-0.46943	0.0101201	0.0271643	-0.162988
1.346	9.4281	-0.32573	0.0191742	0.0346221	-0.206123
1.1448	9.6042	-0.2898	0.0335557	0.0527316	-0.275902
0.81432	9.7467	-0.24549	0.053264	0.0740369	-0.442092
0.44907	9.9311	-0.17484	0.0745692	0.101733	-0.715341
0.12574	10.251	-0.21196	0.089483	0.127301	-1.02426
-0.29699	10.421	-0.291	0.0926787	0.140618	-1.22028
-0.28741	10.424	-0.42991	0.0852227	0.11505	-1.2794
-0.056284	10.08	-0.3377	0.0548627	0.0889507	-1.41202
-0.40117	10.008	-0.53051	0.00319587	0.0814947	-1.65864
-0.69816	9.8006	-0.62032	-0.0372855	0.0751015	-1.75231
-1.0215	9.7599	-0.41075	-0.0516652	0.085755	-1.56544
-1.1101	9.2976	-0.22154	-0.0729722	0.0521993	-1.62136
-1.3688	8.9348	-0.33291	-0.105996	0.0239686	-1.92178
-1.8214	8.4881	-0.30896	-0.117714	-0.0245009	-2.08322
-2.0011	8.221	-0.36644	-0.105996	-0.108659	-1.98147
-2.1603	7.9851	-0.41554	-0.0506006	-0.170445	-1.6906
-2.0609	7.7863	0.16047	0.0181095	-0.11079	-1.63361
-2.0801	7.6103	0.20358	0.0245009	-0.0426105	-1.81793
-2.231	7.4079	0.23591	-0.0394148	-0.0537963	-2.03628
-2.7519	7.245	0.26106	-0.134759	-0.0436769	-1.75982
-2.5771	6.9996	0.29818	-0.200277	-0.00213052	-1.46903
-2.3998	6.669	0.19879	-0.221587	0.0239686	-1.45091
-2.3879	6.305	0.034728	-0.164054	0.0191742	-1.5665
-2.4861	6.3457	-0.033531	-0.103865	0.100137	-1.44346
-3.4237	6.5589	0.11975	-0.0767002	0.0996042	-1.1585
-3.4848	6.9229	0.074247	-0.0921464	0.0431445	-0.957156
-3.7028	6.9612	-0.2431	-0.152336	0.00905494	-0.771261
-4.0764	6.6487	-0.46704	-0.202929	-0.0511329	-0.762203
-4.9793	7.0642	-0.19879	-0.210399	-0.0884184	-0.724399
-4.741	7.76	-0.32094	-0.197083	-0.0356867	-0.582713
-4.5446	7.8378	-0.19041	-0.122506	-0.0165119	-0.444221
-5.2871	7.8414	-0.20957	-0.0585907	-0.0905494	-0.479913
-6.2068	8.5947	-0.19759	-0.00106528	-0.192283	-0.428251
-6.1769	8.5001	-0.72211	0.0298277	-0.0490036	-0.264714
-5.7924	8.2629	-0.46105	0.0186419	-0.0623187	-0.26632
-5.7457	7.6821	0.098197	0.0426105	-0.28496	-0.441551
-6.0451	7.5648	0.53889	0.089483	-0.243945	-0.423452
-5.8571	7.8103	0.68379	0.0980055	0.00852227	-0.259932
-5.7865	7.742	0.62511	0.0953421	0.0751015	-0.213052
-5.9613	7.5169	0.3377	0.0367514	0.149672	-0.135291
-6.4152	7.5456	-0.36405	-0.0708412	0.119311	-0.0964085
-6.3553	7.3995	-0.80833	-0.20347	0.0410135	-0.0623187
-5.7924	7.5013	-0.18322	-0.298818	-0.0628511	-0.106528
-5.6811	7.6259	0.46584	-0.233822	-0.170978	-0.112919
-6.1733	7.2654	-0.13772	-0.108659	-0.113452	-0.00639174
-6.0236	7.2582	0.49817	-0.0367514	-0.0548627	0.0868197
-6.2834	7.245	0.19759	0.0053264	0.145943	0.334492
-5.6619	6.8978	0.1952	-0.00798959	0.142215	0.314788
-5.8643	7.2235	0.35806	-0.0234363	0.0910818	0.386172
-5.7661	7.3864	0.23831	-0.0335557	0.14541	0.589101
-5.7218	7.9815	0.39399	0.0053264	0.142747	0.620534
-5.7493	8.9719	0.54128	0.0740369	0.16352	0.924658
-5.42	10.154	0.47063	0.085755	0.263649	1.1308
-5.4236	10.19	0.61792	0.106528	0.215723	1.27514
-5.0584	10.448	0.74965	0.103865	0.265255	1.34811
-4.4572	11.24	0.47542	0.0719058	0.384042	1.49992
-3.2609	11.257	0.094605	0.0585907	0.406941	1.55319
-2.7902	10.171	0.16406	0.0468726	0.219981	1.44826
-2.3986	9.3874	0.017963	0.0207729	0.0900154	1.31242
-2.0873	8.8893	0.086222	0.0170445	0.0980055	1.25063
-1.8274	8.7671	-0.12095	0.0458079	0.101201	1.21815
-1.7137	8.8881	0.050296	0.0713735	0.1028	1.17607
-1.8885	9.2629	-0.027543	0.0825593	0.108659	1.04132
-1.9424	9.8772	0.038321	0.0948098	0.0697765	0.987507
-1.8837	10.064	0.053889	0.0910818	0.0676455	1.06102
-1.6921	9.6617	-0.34369	0.0788313	0.053264	0.885248
-1.5747	9.8628	-0.15089	0.0846904	-0.00319587	0.863938
-1.4502	10.038	-0.40956	0.0964085	0.0149138	0.812817
-1.1616	9.876	-0.30058	0.0862873	0.0564597	0.844233
-0.75085	9.8844	0.12454	0.0484695	0.0346221	0.765938
-0.52092	9.6952	0.011975	0.0197083	0.0415458	0.719058
-0.31615	9.7155	-0.19639	0.00852227	0.0170445	0.676978
0.002395	9.9527	-0.25986	0.0181095	-0.0154465	0.610935
0.044309	10.008	-0.41195	0.0245009	-0.0191742	0.566726
0.34848	10.033	-0.081432	0.0346221	-0.0101201	0.508676
0.46105	10.129	-0.026346	0.0431445	0.00372855	0.477243
0.52931	10.021	-0.047901	0.0298277	0.0298277	0.4064
0.37962	10.07	0.089815	0.0213052	0.0511329	0.354738

## Sheet: OH8_back
accX(m/s^2)	accY(m/s^2)	accZ(m/s^2)	gyrX(rad/s)	gyrY(rad/s)	gyrZ(rad/s)
-0.41047	9.8606	-0.78849	0.108929	-0.190328	-1.15281
-0.56316	9.884	-0.64965	0.112345	-0.226317	-1.24051
-0.86324	9.8073	-0.65191	0.0944485	-0.201743	-1.31902
-1.1578	9.7494	-0.71259	0.0699039	-0.159984	-1.3504
-1.183	9.6337	-0.7349	0.0418879	-0.116136	-1.34928
-1.3942	9.5289	-0.79572	0.0144199	-0.140811	-1.40546
-1.629	9.52	-0.83925	0.00760894	-0.153132	-1.38579
-1.8346	9.313	-0.94483	-0.011238	-0.140002	-1.4151
-2.078	9.4113	-0.88426	-0.0256755	-0.13223	-1.45852
-2.3471	9.2864	-0.75874	-0.0165188	-0.106191	-1.47953
-2.5178	9.1776	-0.65228	-0.0244556	-0.0937905	-1.46636
-3.0317	8.9778	-0.46179	-0.0329134	-0.0803166	-1.42187
-3.5793	8.8545	-0.53641	-0.0169958	-0.0433435	-1.34895
-3.8642	8.8027	-0.63529	-0.00958465	0.0406854	-1.32216
-4.47	8.6491	-0.89966	-0.0282412	0.0852419	-1.2115
-5.0541	8.4633	-0.99103	-0.0492637	0.102905	-1.20358
-5.4517	8.3105	-0.99503	-0.0518712	0.0640902	-1.20733
-6.0397	8.2406	-0.88024	-0.045307	0.00377305	-1.22541
-6.018	8.1698	-0.73331	-0.0418739	-0.0304944	-1.1745
-6.2049	7.7542	-0.87787	-0.0263754	-0.0636225	-1.10289
-6.6289	7.1084	-0.89271	-0.00410414	-0.0785276	-1.02309
-6.8919	6.581	-0.86196	0.0337774	-0.0928725	-0.924449
-6.9622	6.1334	-0.69513	0.0633013	-0.102994	-0.845647
-6.8391	5.7189	-0.65175	0.0620936	-0.120487	-0.73515
-6.7178	5.5188	-0.59848	0.0467923	-0.105592	-0.600289
-6.67	5.4732	-0.63875	0.0342887	-0.0750614	-0.501206
-6.7478	5.5026	-0.57977	0.0456404	-0.0596449	-0.41565
-6.97	5.7219	-0.43714	0.0672824	-0.030531	-0.294437
-6.7594	5.9312	-0.295	0.0765554	0.00494295	-0.191567
-6.9566	6.0783	-0.24112	0.0663068	0.0324928	-0.0906664
-7.0638	6.3985	-0.33888	0.048124	0.0490891	0.0171665
-7.1739	6.5681	-0.32627	0.0300424	0.0785904	0.105306
-7.2509	6.7892	-0.41292	0.0163858	0.113836	0.186314
-7.052	6.8935	-0.44454	0.0194028	0.146189	0.262148
-6.8969	6.9312	-0.53453	0.0297142	0.161686	0.336046
-6.7807	7.0687	-0.57041	0.0266931	0.166344	0.397481
-6.779	7.1596	-0.59346	0.0171966	0.167044	0.442773
-6.5593	7.318	-0.6992	-0.0043052	0.185686	0.496267
-6.351	7.4011	-0.8269	-0.0360009	0.197798	0.566935
-6.3205	7.5072	-0.88012	-0.0663958	0.205844	0.641077
-6.0181	7.6043	-0.8773	-0.079231	0.212564	0.710454
-5.9101	7.6911	-0.82957	-0.0789308	0.206734	0.771767
-5.7054	7.7025	-0.75674	-0.0635701	0.202284	0.801141
-5.4192	7.7975	-0.80649	-0.05007	0.200975	0.818891
-5.1568	7.8859	-0.8061	-0.0506372	0.202772	0.868598
-4.9367	7.943	-0.92743	-0.0572677	0.176837	0.924955
-4.8121	8.0676	-0.94521	-0.0559745	0.158542	0.94822
-4.5536	8.0897	-0.92967	-0.041558	0.150667	0.958517
-4.4737	8.1658	-0.93902	-0.0263545	0.137349	0.987874
-4.1177	8.2977	-0.96736	-0.0189386	0.156635	1.03435
-3.8118	8.4021	-1.1089	-0.0273877	0.194499	1.06111
-3.6088	8.3884	-1.1308	-0.0324701	0.156099	1.05566
-3.3921	8.4142	-1.0846	-0.0218672	0.133479	1.07872
-3.1767	8.4418	-1.0761	-0.00864671	0.107545	1.0695
-3.0973	8.4231	-1.0155	-0.000911341	0.0589153	1.06624
-2.8789	8.4676	-0.88322	0.0162078	0.041277	1.04973
-2.5164	8.502	-0.76533	0.0260787	0.0559308	1.05528
-2.3275	8.6051	-0.7418	0.023185	0.0604547	1.0727
-2.2073	8.4725	-0.76491	0.0192039	0.029791	1.07107
-2.0451	8.4794	-0.79674	0.0265814	0.0137972	1.05158
-1.9198	8.4847	-0.86116	0.046232	0.0411723	1.00583
-1.736	8.5927	-0.96574	0.065127	0.025028	0.956947
-1.485	8.5979	-0.9429	0.0679806	0.0324841	0.891671
-1.4697	8.6649	-0.92445	0.0505953	0.0522918	0.862542
-1.5354	8.7749	-0.88612	0.0332328	0.0279968	0.817442
-1.3269	8.8722	-0.86456	0.0112546	0.0725149	0.811456
-1.0471	8.9194	-0.90725	-0.0120049	0.0355611	0.737262
-0.98618	8.953	-0.94911	-0.0173721	0.00406679	0.700436
-1.0364	9.017	-0.80256	-0.0179699	-0.0208427	0.632926
-0.89092	9.0619	-0.75429	-0.0198566	-0.0517106	0.57451
-0.70529	9.01	-0.73633	-0.0157375	-0.0276408	0.55786
-0.61145	9.0317	-0.73499	-0.0173437	-0.0153219	0.556795
-0.36361	9.0327	-0.70716	-0.0200678	-0.012421	0.554456
-0.28878	9.0273	-0.70723	-0.0234956	-0.0125758	0.563759
-0.19795	9.1035	-0.62112	-0.0198304	-0.0536392	0.492061
-0.22802	9.1483	-0.56396	-0.0218637	-0.0417727	0.479302
-0.18004	9.2882	-0.51879	-0.0310302	-0.0377951	0.469127
0.12238	9.1977	-0.52066	-0.0305851	-0.0480123	0.45403
0.084429	9.2395	-0.53459	-0.0231343	-0.0348141	0.414027
0.181	9.3202	-0.53734	-0.00801665	-0.0117122	0.39057
0.35949	9.3357	-0.59685	0.00351422	0.0179717	0.394654
0.51041	9.2732	-0.65803	0.00908426	0.00297456	0.393537
0.50375	9.3405	-0.73195	0.0130104	0.0260229	0.390343
0.69595	9.4092	-0.77324	0.0172582	0.037275	0.414586
0.79591	9.4742	-0.75609	0.0157415	0.0203593	0.39715
0.85307	9.5129	-0.72409	0.016526	0.00110518	0.332572
0.89332	9.6612	-0.70482	0.0241082	-0.00585383	0.326761
0.85589	9.663	-0.74521	0.0309377	0.00682232	0.300982
0.87391	9.7287	-0.70168	0.0367235	0.0245062	0.254958
0.96751	9.7391	-0.74327	0.0404881	0.0427466	0.220138
1.0414	9.6957	-0.79743	0.0341613	0.0734487	0.237574
1.1718	9.4824	-0.87656	0.00406819	0.0956702	0.290859
1.3668	9.4263	-0.89523	-0.0285501	0.109966	0.343184
1.5607	9.4626	-0.82549	-0.0356728	0.110535	0.434779
1.6104	9.434	-0.68882	-0.015501	0.0955987	0.491013
1.7732	9.6318	-0.63847	0.0224397	0.0583446	0.487226
1.8948	9.7407	-0.59293	0.0393851	0.0563846	0.459301
1.8652	9.7796	-0.60695	0.0320617	0.0341596	0.366659
1.9585	9.7929	-0.70103	0.012813	0.0580357	0.246545
1.9214	9.7987	-0.73629	-0.00485812	0.0864793	0.159336
1.8887	9.762	-0.8116	-0.00957016	0.0910364	0.114438
1.867	9.664	-0.82686	-0.00230349	0.0708726	0.0941082
1.8122	9.5294	-0.82858	0.0152083	0.0500543	0.0801647
1.7795	9.6215	-0.82145	0.0361842	0.0545398	0.0777335
1.7717	9.6263	-0.87115	0.0487697	0.0780564	0.078751
1.8998	9.6881	-0.77125	0.0556394	0.0807215	0.0740857
1.9043	9.7469	-0.69031	0.0613326	0.0611738	0.0440102
1.9325	9.6729	-0.71273	0.0628842	0.0567546	-0.00185424
1.9232	9.655	-0.73987	0.0596466	0.0939581	-0.0421008
1.9417	9.573	-0.80268	0.0518764	0.123262	-0.0687311
1.941	9.4726	-0.82745	0.0502236	0.128451	-0.0985727
1.9444	9.5713	-0.85962	0.0473735	0.151739	-0.0916088
2.0103	9.4682	-0.87644	0.041668	0.160902	-0.0510544
2.081	9.4408	-0.87062	0.0414655	0.140129	-0.0493597
2.0808	9.4303	-0.9386	0.0381128	0.124918	-0.0377951
[truncated: 770 more rows]

## Sheet: OH9_back
accX(m/s^2)	accY(m/s^2)	accZ(m/s^2)	gyrX(rad/s)	gyrY(rad/s)	gyrZ(rad/s)
[truncated: 670 more rows]

[truncated: 3 more sheets: OH10_back, OH11_back, OH12_back]
