# Supplementary material for: A novel approach for modelling and classifying sit-to-stand kinematics using inertial sensors
Source: PLoS One. 2022 Oct 18;17(10):e0264126. doi: 10.1371/journal.pone.0264126 (PMC9578638; doi:10.1371/journal.pone.0264126)
Supplement: S5 File — (XLSX) [file pone.0264126.s005.xlsx]

## Sheet: PwP1_shank
accX(m/s^2)	accY(m/s^2)	accZ(m/s^2)	gyrX(rad/s)	gyrY(rad/s)	gyrZ(rad/s)
-0.71182	9.5661	-2.1876	-0.0612017	0.176121	-0.00730961
-0.87359	9.6345	-1.8457	-0.124465	0.593621	0.0168241
-1.1559	9.546	-1.6484	-0.20272	0.60549	0.0188897
-1.0929	9.6346	-1.6449	-0.197885	0.397324	0.00994768
-1.1139	9.6235	-1.7876	-0.164649	0.247819	-9.21569e-05
-0.8505	9.4508	-1.9472	-0.139457	0.165354	-0.00775153
-0.8743	9.5625	-1.9513	-0.103589	0.117447	-0.0108694
-0.83414	9.5782	-1.9659	-0.0746041	0.0535729	-0.0164023
-0.75694	9.6124	-1.8964	-0.0430817	0.0141337	-0.0204256
-0.86836	9.7	-1.8769	-0.024679	-0.0102887	-0.0243456
-0.87354	9.5657	-1.8452	-0.0171023	-0.0221011	-0.0283599
-0.86372	9.5694	-1.8307	-0.0123156	-0.0313304	-0.0285885
-0.90649	9.6504	-1.8787	-0.00435285	-0.0545974	-0.0277123
-0.94481	9.631	-1.9038	0.012047	-0.119166	-0.0261834
-0.96549	9.5606	-1.8323	0.033074	-0.198234	-0.0290545
-0.9141	9.5456	-1.8187	0.0370411	-0.240855	-0.0350881
-0.88529	9.5356	-1.8772	0.0292011	-0.244032	-0.0413294
-0.89108	9.5742	-1.9055	0.0131654	-0.214117	-0.0429054
-0.86715	9.6132	-1.8421	0.000510387	-0.160385	-0.0404044
-0.89118	9.5392	-1.8933	-0.00862262	-0.114052	-0.036233
-0.90308	9.5592	-1.875	-0.0137548	-0.0825715	-0.032601
-0.92617	9.6052	-1.8483	-0.0132233	-0.0569152	-0.0324806
-0.94377	9.5532	-1.8727	-0.0151421	-0.0406313	-0.032711
-0.94014	9.5879	-1.8524	-0.0139515	-0.0213855	-0.032402
-0.94185	9.6177	-1.87	-0.0125939	-0.0122957	-0.0289952
-0.93818	9.5469	-1.8709	-0.0141286	-0.0069136	-0.0292587
-0.94148	9.5784	-1.9372	-0.0153537	-0.00156879	-0.0283023
-0.92674	9.5605	-1.9547	-0.0178216	-0.00236073	-0.0270439
-0.91728	9.5489	-1.8773	-0.0208706	0.0026152	-0.0266494
-0.9296	9.5897	-1.867	-0.0249739	0.00981207	-0.0265482
-0.95684	9.5691	-1.9715	-0.031388	0.0173002	-0.027831
-0.92862	9.6297	-1.9695	-0.0367811	0.0236091	-0.0267734
-0.95314	9.5886	-1.9506	-0.0428217	0.0222163	-0.0265796
-0.93601	9.547	-2.003	-0.0457974	0.028112	-0.026522
-0.94743	9.7268	-2.0873	-0.0467609	0.0139626	-0.031107
-0.61634	10.392	-2.2537	-0.0228045	-0.00431323	-0.0645161
-0.74235	10.631	-2.2624	-0.0176034	-0.00583551	-0.0870308
-1.0577	10.194	-1.9302	-0.0261834	-0.0674151	-0.0634026
-0.89535	9.9484	-1.6271	-0.0233543	-0.0987961	-0.0291819
-0.94323	9.578	-1.5684	-0.042141	-0.0817024	0.00414376
-1.0849	9.271	-1.5871	-0.0545607	-0.054353	0.023068
-1.2182	8.8449	-1.802	-0.0625648	-0.0196367	0.0199543
-1.1304	8.6533	-1.8543	-0.05632	0.000896122	0.00399506
-1.1854	8.7732	-1.8468	-0.0469912	0.0159876	-0.011859
-1.09	8.9647	-1.8599	-0.0396085	0.0237784	-0.024288
-1.017	9.1329	-1.8688	-0.03073	0.030819	-0.0324806
-1.0245	9.3591	-1.9327	-0.0255516	0.0444396	-0.0435145
-1.0348	9.6407	-1.8898	-0.0274226	0.0362941	-0.044389
-0.9883	9.5889	-1.7783	-0.035671	0.0398179	-0.0362243
-1.0282	9.4045	-1.7854	-0.0468481	0.0696561	-0.0293809
-1.1771	9.1583	-1.9203	-0.0571194	0.0986408	-0.0302169
-0.8272	9.3555	-1.9837	-0.0660398	0.0882054	-0.0259653
-0.66017	10.039	-2.0463	-0.0649943	0.0910556	-0.0169245
-0.81718	10.527	-1.9735	-0.0598334	0.101103	-0.0159916
-0.62432	10.558	-1.8508	-0.0581823	0.0608788	-0.015298
-0.85244	9.8656	-1.8161	-0.0551576	0.0466317	-0.0192213
-1.0002	9.2968	-1.8979	-0.0520527	0.0462792	-0.0225741
-1.0078	9.2327	-1.997	-0.0427745	0.0457276	-0.0245533
-0.97306	9.5435	-1.9928	-0.0358473	0.0412858	-0.0275169
-0.91027	9.8103	-1.8936	-0.0335662	0.0368125	-0.0284332
-0.8894	9.8091	-1.8656	-0.0339868	0.0303443	-0.0278624
-0.8993	9.6997	-1.9246	-0.0343289	0.0309133	-0.0288835
-0.88965	9.4822	-1.9672	-0.0429002	0.0253841	-0.0283162
-0.93723	9.6483	-1.791	-0.050077	0.0278869	-0.029969
-0.84423	9.7956	-1.6211	-0.140975	0.0130055	-0.0140201
-0.95491	9.6409	-2.2403	-0.259583	-0.00438043	0.00344912
-0.66926	9.9048	-1.6827	-0.237679	-0.0207921	-0.00974417
-0.40291	10.212	-1.9985	-0.353394	-0.0983319	-0.020354
-0.87548	9.9765	-2.9624	-0.496459	-0.172561	-0.03439
-1.1006	10.052	-2.1626	-0.404148	-0.158081	-0.0316027
-1.3643	10.188	-1.4769	-0.250612	-0.158731	-0.011039
-1.3547	10.094	-1.6502	-0.166719	-0.17118	0.026337
-1.128	10.055	-1.9439	-0.0806255	-0.21485	0.0743056
-1.3066	9.5324	-1.7166	0.0160851	-0.259635	0.0914256
-1.3375	9.0905	-1.693	0.0820636	-0.237853	0.0725586
-1.3192	8.9588	-1.5643	0.181916	-0.280248	0.0298591
-1.11	8.9943	-1.5237	0.249704	-0.346291	-0.00525641
-1.119	9.1946	-1.1786	0.347949	-0.336307	-0.0351474
-1.1955	9.0345	-0.27987	0.469197	-0.166407	-0.0648756
-1.1776	8.7453	0.19807	0.550913	0.0335452	-0.0806045
-1.2815	8.7861	0.28599	0.574754	0.241082	-0.0972759
-1.0358	9.2939	-0.17284	0.473927	0.579275	-0.145988
-1.2573	9.8776	-1.2351	0.318156	1.12202	-0.211255
-1.7699	9.9794	-2.1379	0.190764	1.47672	-0.260037
-1.9871	9.8343	-2.6008	0.0801281	1.30732	-0.297474
-2.5403	9.85	-2.7025	0.00477924	0.963003	-0.353988
-2.9517	9.7714	-2.3938	-0.0607514	0.523424	-0.377235
-2.5806	9.627	-1.97	-0.141925	0.132844	-0.390064
-2.1932	9.6442	-1.9299	-0.223385	0.0373937	-0.428775
-1.5254	9.5309	-2.0433	-0.274872	0.0587652	-0.464973
-1.3552	9.0812	-2.024	-0.294716	0.160235	-0.514349
-1.4152	8.8918	-1.8287	-0.307667	0.249565	-0.549238
-2.0183	8.8459	-1.5569	-0.356047	0.463402	-0.572677
-2.7311	8.7863	-1.5793	-0.453402	0.713368	-0.587565
-1.6366	9.2171	-1.848	-0.502149	0.769132	-0.598124
-1.0007	8.5707	-2.657	-0.529934	0.573428	-0.612
0.50737	9.0008	-3.6153	-0.549691	0.238098	-0.627777
1.4052	6.4478	-3.4304	-0.583638	0.0740788	-0.571491
2.174	8.6269	-4.6022	-0.480733	0.295711	-0.492602
5.7293	6.6768	-5.5275	-0.352644	0.704397	-0.471047
-4.0319	9.1828	-4.6468	-0.253073	0.834477	0.14015
-7.3741	19.526	2.187	-0.429752	0.452407	0.294751
2.2542	11.205	0.31335	-0.726354	0.355087	-0.165457
-2.2385	8.083	-4.5355	-0.647063	0.493893	-0.102852
-3.5985	10.059	0.44418	-0.676158	0.111162	-0.190538
-2.0054	9.9772	-0.41404	-0.632403	0.0436158	-0.194866
-2.7963	9.1849	-0.86497	-0.505482	0.114743	-0.181933
-2.2563	9.31	-0.5619	-0.399035	0.0562834	-0.189351
-2.8218	9.2564	-0.58189	-0.295205	0.0694658	-0.174002
-2.3107	9.3203	-1.1258	-0.221849	0.0412037	-0.11714
-2.5326	9.3098	-0.7973	-0.194761	0.014651	-0.0928585
-2.7661	9.5382	-0.78903	-0.187745	0.0585628	-0.058671
-2.7129	9.1238	-1.0886	-0.195983	0.0444588	-0.016334
-2.6089	9.2905	-0.96078	-0.179036	0.0680731	0.0132586
-2.0658	9.4158	-0.94186	-0.172967	0.107943	0.0524908
-2.7002	9.2717	-1.0732	-0.181811	0.129205	0.0901986
-2.5197	9.1945	-0.93426	-0.177727	0.147112	0.118063
-2.2706	9.3003	-0.68087	-0.159415	0.135122	0.133348
-2.41	9.3958	-0.72609	-0.138165	0.116598	0.15099
-2.1834	9.3219	-0.77692	-0.113645	0.0818926	0.165167
-2.5413	9.1907	-0.87293	-0.0945986	0.0523843	0.172545
-2.2428	9.26	-0.78494	-0.0749497	0.031847	0.181252
-2.1561	9.3203	-0.61025	-0.0584424	-0.0121894	0.18401
-2.1284	9.3187	-0.78341	-0.0417814	-0.0219964	0.181113
-2.2047	9.3433	-0.93111	-0.0400012	-0.0239145	0.181619
-1.5534	9.4669	-1.0053	-0.0284401	-0.024576	0.189508
-1.8817	9.5585	-1.1575	-0.0120148	-0.16322	0.212005
-0.20854	9.6487	-1.427	0.0676542	-0.344301	0.2559
-0.21717	10.114	-1.387	0.152011	-0.58184	0.301052
-4.1895	9.9541	0.040676	0.230523	-0.480821	0.313566
-1.2087	10.034	-0.41348	0.265499	-0.258291	0.288433
-2.5475	10.298	-0.71997	0.220086	-0.327755	0.249268
-0.98044	9.5714	-0.90067	0.154151	-0.150835	0.231082
2.6896	10.181	-2.4195	0.0731572	0.0541087	0.278467
1.6768	10.719	-3.3192	0.14029	0.287019	0.404131
0.8303	10.727	-2.0891	0.274278	0.0571735	0.477941
-0.704	9.7836	-0.87062	0.305241	-0.0279811	0.431672
-0.14372	9.5556	-0.73225	0.177832	0.00331438	0.397027
-0.80354	8.8544	-0.62998	0.0496302	0.0612139	0.368963
-2.3085	8.0406	-1.3026	-0.0508886	0.36521	0.365943
-1.1921	8.4199	-1.9328	0.000464048	0.488081	0.424202
-0.95113	8.7327	-1.9922	0.0792589	0.520719	0.462041
-1.114	9.3339	-1.4019	0.156196	0.432004	0.491589
-1.4608	9.5975	-1.3539	0.190799	0.227556	0.481344
-1.2544	9.4017	-1.5304	0.253108	-0.0235427	0.454327
-1.709	8.8646	-1.2823	0.277804	-0.212249	0.420694
-4.2198	9.2115	-1.4638	0.274383	-0.103034	0.381546
-2.4799	9.5976	-1.0678	0.309168	-0.423748	0.331647
-2.532	9.7359	-0.047695	0.272219	-0.592539	0.237208
-3.1378	10.075	0.49154	0.177273	-0.589258	0.0764629
1.0125	9.4332	-0.50331	0.0226404	-0.6109	-0.0781611
1.3407	9.6609	-2.5158	-0.0506337	-0.338699	-0.117162
-0.019165	10.371	-2.6138	-0.0482287	-0.310599	-0.123407
-0.79094	9.9966	-2.1132	-0.104824	-0.187553	-0.202895
-0.29211	9.3474	-1.4971	-0.162789	-0.16293	-0.257227
-0.55437	8.8436	-1.5115	-0.166129	-0.0465689	-0.236021
-0.53903	8.4491	-2.1795	-0.144477	0.134787	-0.19998
-1.1263	9.2131	-1.8594	-0.0929178	0.217259	-0.130678
-0.84253	10.754	-0.87068	-0.0455164	0.0182404	-0.0805051
0.33184	10.029	-1.0006	0.00694414	-0.0157338	-0.121094
0.010297	10.247	-0.35654	-0.072014	-0.165229	-0.211499
-0.81786	10.019	-1.4104	-0.359503	-0.45232	-0.265377
0.1571	9.3872	-2.7253	-0.315154	-0.321001	-0.254399
-1.4171	9.5157	-1.7274	-0.027201	0.0410571	-0.20923
-1.7675	9.7161	-1.5378	0.0665267	0.166393	-0.154404
-1.1465	9.6913	-1.9661	0.121386	0.134066	-0.119728
-1.1066	9.6196	-1.2373	0.138186	0.1342	-0.0766374
-0.53995	9.7337	-1.2573	0.151585	0.101943	-0.0606868
-0.97894	9.9134	-1.9266	0.146236	0.137904	-0.0631547
-1.0251	9.6576	-1.9065	0.139986	0.148299	-0.0540843
-0.73454	9.5717	-2.1851	0.123943	0.15432	-0.043237
-1.1421	9.4789	-2.033	0.112534	0.150802	-0.0595332
-0.89382	9.4023	-1.9069	0.212302	0.138007	-0.0813149
-0.72249	9.7399	-1.7292	0.313723	0.158982	-0.0888303
-0.75075	9.659	-1.5864	0.324055	0.170615	-0.0791454
-0.70711	9.6513	-2.0966	0.276111	0.148941	-0.0815627
-0.77852	9.9425	-1.94	0.158671	0.0954398	-0.086954
-0.67071	9.6738	-1.7649	-0.061378	0.00727366	-0.062584
-0.839	9.9484	-1.8341	-0.232652	-7.05776e-05	-0.0389331
-0.90528	9.9866	-2.048	-0.336098	-0.0384409	-0.0215304
-1.1607	9.3213	-2.1403	-0.386189	-0.0994087	0.00113925
-0.96055	9.4784	-1.7127	-0.273563	-0.108713	0.020944
-1.0158	9.547	-2.091	-0.185773	-0.0847654	0.0232286
-0.9607	9.6093	-2.1169	-0.142494	-0.0941256	0.0157987
-0.76509	9.5254	-2.1212	-0.132614	-0.112621	-0.0112431
-0.90377	9.6355	-2.0746	-0.143293	-0.108067	-0.0495708
-1.1697	9.3397	-1.68	-0.148461	-0.124342	-0.0775642
-0.74917	9.438	-1.6925	-0.0643014	-0.103957	-0.124578
-0.39435	9.7684	-1.8826	-0.00635597	-0.079882	-0.175755
-0.65448	9.9391	-1.753	-0.0919457	-0.106414	-0.191829
-0.75958	9.8469	-1.3794	-0.296706	-0.173871	-0.142969
-1.2369	9.575	-1.2087	-0.446874	-0.181095	-0.0542099
-1.0352	9.4914	-1.5789	-0.433819	-0.165625	-0.000170684
-1.0044	9.4987	-1.4869	-0.340723	-0.146442	0.0133163
-0.94508	9.6385	-1.5495	-0.238133	-0.105908	0.00581509
-1.1131	9.5602	-1.425	-0.186593	-0.0838858	0.001653
-1.1079	9.4106	-1.135	-0.132408	-0.0749148	0.00722811
-0.99724	9.4713	-1.2601	-0.102177	-0.0536793	0.0131055
-1.152	9.4839	-1.3986	-0.0695828	-0.0163225	0.0121094
-0.75612	9.6597	-1.6114	0.0255411	0.0309901	-0.0152655
-0.29231	9.7865	-1.7733	0.116267	0.106055	-0.0557877
-0.72663	9.9895	-1.0841	0.120904	0.119539	-0.0925059
-0.955	9.9959	-0.85964	-0.124672	-0.0191585	-0.0776916
-1.3174	9.4555	-1.6959	-0.457224	-0.131032	-0.0132999
-1.1832	9.5237	-1.2953	-0.433575	-0.137055	0.0157064
-1.0407	9.6043	-1.3102	-0.259827	-0.135958	0.037666
-0.76162	9.4933	-1.1433	-0.139553	-0.125377	0.0562432
-0.66942	9.3706	-0.99276	-0.0789133	-0.0619243	0.0639087
-0.9449	9.4324	-1.2254	-0.0436071	-0.0127899	0.0576378
-0.9505	9.342	-1.2114	-0.0280492	0.00181671	0.0384444
-0.72801	9.4013	-1.2092	-0.00855683	0.00193348	0.0158616
-1.1621	9.6408	-1.19	0.00622035	0.0632071	-0.00368125
-0.91369	9.6903	-1.113	0.0821858	0.0708621	-0.0326621
-0.57243	9.7614	-1.3948	0.206001	0.120187	-0.0618492
-0.99702	9.7331	-1.6012	0.267437	0.176976	-0.0696509
-0.77709	9.8559	-0.90476	0.272638	0.177081	-0.0469912
-0.87227	9.805	-0.96822	0.0970386	0.0946335	-0.0169601
-1.066	9.3451	-1.3338	-0.0896192	0.0104269	0.0181375
-0.82287	9.5978	-1.2232	-0.0593342	0.0235637	0.0309203
-0.76716	9.449	-1.6431	-0.0225025	0.0202161	0.0282604
-0.74148	9.4868	-1.5659	0.00615455	0.0188705	0.0117057
-0.81483	9.5398	-1.5952	0.00172608	0.0317667	-0.00985011
-0.70085	9.7524	-1.6252	0.00339117	0.0421549	-0.0405754
-0.77015	9.7669	-1.4946	0.00531837	0.0408983	-0.068834
-0.9273	9.7346	-1.2007	0.016104	0.0469127	-0.0846118
-0.86301	9.8688	-0.94741	-0.138185	-0.0197641	-0.0584162
-1.1767	9.4255	-1.3859	-0.426698	-0.150615	-0.0138398
-1.1272	9.3884	-1.5722	-0.427414	-0.176296	0.000516809
-0.84244	9.5735	-1.1474	-0.235515	-0.119038	0.012973
-0.76795	9.5806	-0.9947	-0.117913	-0.0744261	0.0264819
-0.82907	9.5072	-1.3227	-0.0464781	0.0119196	0.0360829
-0.91281	9.5213	-1.3624	-0.0109985	0.056348	0.0309063
-0.90736	9.5416	-1.2554	0.0160411	0.0844565	0.0195529
-0.77063	9.5863	-1.3027	0.0351719	0.109526	0.00415319
-0.87107	9.6204	-1.4337	0.0533547	0.152395	-0.0105826
-0.77719	9.62	-1.4674	0.121323	0.18312	-0.0406854
-0.66092	9.7292	-1.523	0.205006	0.221971	-0.0713299
-0.97581	9.8806	-1.4439	0.204064	0.23445	-0.092033
-1.1959	9.6896	-1.0292	0.0558889	0.122999	-0.0786725
-0.8909	9.533	-1.1387	-0.222931	-0.0328611	-0.00827932
-0.90767	9.5698	-1.5923	-0.374373	-0.121499	0.0373186
-1.0408	9.5536	-1.3306	-0.256459	-0.11394	0.0361231
-0.79777	9.5276	-1.109	-0.11496	-0.0674674	0.043923
-0.77718	9.4927	-1.3154	-0.0369678	-0.017476	0.0519305
-0.86492	9.5194	-1.4907	0.00547859	0.0111226	0.0520667
-0.73126	9.4895	-1.4984	0.0156977	0.025021	0.0342748
-0.917	9.5481	-1.7875	0.00799274	0.0466474	-0.00198479
-0.81658	9.6229	-1.5627	0.0573515	0.0903033	-0.0434884
-0.71637	9.6289	-1.4097	0.157989	0.125547	-0.0752656
-0.66645	9.7939	-1.37	0.198758	0.149112	-0.0842907
-0.73667	9.6815	-1.2442	0.160078	0.127954	-0.0660031
-0.77207	9.9038	-0.90172	0.000348036	0.0207328	-0.032964
-0.83571	9.8215	-1.1838	-0.2681	-0.105505	0.0137864
-0.98831	9.4051	-1.4966	-0.324928	-0.142511	0.0448777
-0.66088	9.5822	-1.3153	-0.165845	-0.0833168	0.044745
-0.72125	9.5915	-1.392	-0.0787091	-0.0267786	0.0402909
-0.80357	9.5608	-1.4597	-0.0179263	0.000182108	0.0205286
-0.70666	9.5409	-1.4951	-0.0017483	0.012292	0.00281015
-0.74789	9.6355	-1.5283	-0.00200591	0.036336	-0.0235201
-0.77445	9.6299	-1.6792	0.0411776	0.053079	-0.0548644
-0.68188	9.6626	-1.3984	0.128062	0.0974854	-0.0788069
-0.8109	9.7558	-1.3126	0.136303	0.120321	-0.0737419
-0.68034	9.7683	-1.1578	0.0996723	0.111928	-0.0548121
-0.33889	9.8313	-0.98398	-0.0724224	0.00349171	-0.0263091
-0.47589	9.7813	-1.6791	-0.37542	-0.0687887	0.00155388
-1.1533	9.6811	-1.8357	-0.39879	-0.0494068	-0.0116937
-1.0664	9.5754	-1.1084	-0.2278	-0.0630779	-0.0104667
-0.81767	9.3633	-1.0209	-0.113818	-0.0417273	0.00867568
-0.9682	9.5899	-1.3038	-0.0177168	0.0193976	0.0160391
-1	9.4733	-1.3412	0.0383152	0.0077894	0.0306201
-0.92192	9.4298	-1.5239	0.070815	-0.0468516	0.0298713
-0.87857	9.6922	-1.5168	0.131594	-0.0383082	0.00635614
-0.76357	9.6387	-1.2826	0.211324	0.000407185	-0.00455234
-0.60972	9.5523	-1.3874	0.240698	0.0231082	-0.000961031
-0.7659	9.5009	-1.4774	0.224746	0.0677415	0.00657553
-0.77091	9.5215	-1.5257	0.186523	0.0946195	0.0273022
-0.73259	9.5174	-1.4727	0.149252	0.0903051	0.0586448
-0.7009	9.5504	-1.4509	0.116684	0.0971346	0.0881217
-0.86157	9.6072	-1.6561	0.0890223	0.0724347	0.0971066
-0.71265	9.6335	-1.6883	0.0842121	0.0135542	0.117009
-0.47967	9.6975	-1.6016	0.0798855	0.0155984	0.151025
-0.5952	9.6739	-1.6602	0.0793374	0.0764123	0.186314
-0.38501	9.6142	-1.9908	0.0777684	0.0491485	0.196384
-0.2187	9.5849	-2.0142	0.0529289	0.0989811	0.200695
-0.461	9.6369	-1.7473	-0.055409	0.327354	0.202947
-0.69517	10.327	-1.3154	-0.196925	0.418949	0.122334
-0.56442	10.691	-1.9178	-0.259164	0.344964	-0.0212092
-0.78077	10.403	-1.6669	-0.295537	0.2082	-0.18045
-1.0133	10.386	-0.93968	-0.317702	0.096323	-0.275221
-1.7384	9.871	-0.60752	-0.310529	0.119658	-0.313339
-3.3268	9.0622	-0.89276	-0.260787	0.145824	-0.379644
-5.2861	9.1584	-0.53968	-0.190049	0.0657937	-0.503475
-4.102	8.6742	0.17122	-0.206769	-0.0503754	-0.701814
-5.0118	9.3906	-0.27864	-0.253317	-0.0297858	-0.827827
0.071009	8.6339	-0.25654	-0.277036	0.0712391	-0.953212
1.6728	7.783	-1.2076	-0.296531	0.105256	-0.867237
13.862	5.0678	-1.5752	-0.274348	0.338786	-0.497489
2.6882	7.7783	-7.6532	-0.125992	0.965324	0.23932
-9.8873	14.635	-7.3519	0.133001	0.757595	0.555573
7.9011	12.138	2.4187	-0.20347	-0.518502	0.186227
-5.4067	11.399	1.1098	-0.467277	-0.182684	0.194849
0.16497	9.5724	-2.2125	-0.231588	0.640152	-0.000333201
-2.2278	9.9364	-1.3766	-0.226404	0.144077	-0.151849
-0.5182	9.3883	-0.60527	-0.156622	0.110621	-0.252008
-2.2856	10.166	-0.92176	-0.0536479	0.215827	-0.255516
-1.1677	9.9529	-1.1145	0.0250455	0.18326	-0.256354
-2.3036	9.9138	-1.0832	0.0465741	0.120468	-0.233734
-0.79134	9.2237	-1.7486	0.0428635	0.168845	-0.193749
-0.17444	8.7839	-2.2742	-0.0172016	0.160874	-0.178338
-2.3917	10.033	-0.5011	-0.101032	0.198043	-0.162139
-0.41757	9.707	-1.4032	-0.108701	0.295659	-0.159752
-2.7631	9.6149	-0.73268	-0.0993982	0.307859	-0.153681
-3.0085	9.3845	-1.2487	-0.0970159	0.2411	-0.122775
0.45788	9.3659	-2.6999	-0.114199	0.126704	-0.0794683
-1.2699	9.8214	-0.82702	-0.102008	0.210277	-0.125369
-1.8406	9.3181	-0.81194	-0.126655	0.176697	-0.18949
-1.3464	9.5991	-1.3663	-0.138691	0.16245	-0.142456
-2.0824	9.2623	-1.2246	-0.199997	0.182335	-0.184516
-0.55536	9.803	-1.1844	-0.224729	0.31299	-0.176924
-2.3261	9.7225	-1.0861	-0.236771	0.410222	-0.180502
-2.853	9.6945	-0.90013	-0.250175	0.39413	-0.150976
-1.9565	9.4774	-0.96422	-0.259565	0.345139	-0.0834931
-0.81368	9.0609	-1.4073	-0.213506	0.324212	-0.0661043
-1.9529	8.9877	-1.0388	-0.108511	0.249896	-0.0706527
-1.856	9.3056	-0.81345	-0.00921813	0.187448	-0.00694414
-2.3224	9.5337	-0.49802	0.0569763	0.10664	0.0271346
-1.3075	9.2592	-0.96151	0.127847	0.0042408	0.0435093
-0.65758	8.9699	-1.481	0.219685	-0.0807965	0.0275134
-2.3761	9.473	-1.1561	0.296078	-0.0943961	0.0354686
-2.1821	9.7107	-0.87857	0.329553	-0.089963	0.0877342
-2.0027	9.4632	-1.5513	0.306113	-0.0963003	0.147089
-0.83745	9.4363	-1.872	0.257558	-0.0715777	0.159954
-2.1139	9.9012	-1.3157	0.230069	-0.0610691	0.17483
1.646	8.806	-2.9719	0.231867	-0.0391425	0.216229
0.78592	9.6858	-1.9876	0.4456	-0.260543	0.339571
-4.8659	10.052	-0.26104	0.402054	-0.205094	0.365978
-0.014686	8.9513	-1.693	0.0894237	0.151086	0.259321
-0.063193	10.255	-2.3499	0.132751	0.0598212	0.319744
-1.8623	10.163	-1.2594	0.174189	-0.0483159	0.387707
-3.3915	10.826	-0.14455	-0.171643	-0.43457	0.412055
0.085169	9.8324	-3.2795	-0.492986	-0.745884	0.256965
-2.2383	10.619	-2.9186	-0.30819	-0.966755	0.185232
0.79116	10.155	-2.474	-0.0393135	-1.06863	0.230593
-0.12116	11.587	-2.288	0.144597	-0.724486	0.287368
-0.82794	12.421	-1.2954	0.151041	-0.432301	0.272638
-0.006096	12.208	0.29185	0.135062	-0.267873	0.302867
0.96873	11.286	-0.13298	0.0545031	-0.0311978	0.331752
1.6708	10.465	-0.70581	0.0435983	0.249128	0.316655
1.1281	10.882	-0.7051	0.0299115	0.346273	0.320931
0.36595	11.171	-0.17358	0.0376729	0.407185	0.27084
-0.27634	10.031	-0.053743	0.0113898	0.551088	0.248866
-0.81522	8.5768	0.043849	-0.084247	0.698359	0.246999
-0.78687	7.5671	-0.85088	-0.212354	0.810828	0.200416
-1.1011	7.0703	-1.6871	-0.24199	0.7126	0.139977
-1.7674	7.3	-2.0379	-0.232059	0.649123	0.0728902
-1.7933	7.5838	-3.5182	-0.32779	0.557266	0.096309
-0.94487	8.4776	-3.3386	-0.298818	0.47473	0.0375159
-0.67604	9.2623	-3.7738	-0.200678	0.220435	-0.0395998
-0.65531	10.124	-3.1866	-0.0841406	0.0155607	-0.0591073
-0.13391	9.9756	-2.7455	0.0385229	-0.164562	-0.0954102
0.016006	10.002	-1.5631	0.0997107	-0.248517	-0.0926927
-0.16065	9.5297	-1.0692	0.0945899	-0.244835	-0.0787877
-0.53737	9.0721	-0.75985	0.0489163	-0.179245	-0.0403119
-0.86745	9.032	-0.54809	0.01495	-0.0869645	-0.0508729
-0.86967	8.6299	-0.85144	-0.0270683	0.00573707	-0.0367793
-1.2648	8.4891	-1.1563	-0.0551541	0.137698	-0.0507873
-1.63	8.2869	-1.462	-0.0478587	0.214972	-0.0668566
-1.7408	8.0356	-1.8467	-0.0404969	0.213558	-0.0908479
-1.7933	8.1009	-1.952	-0.00857742	0.150969	-0.134307
-1.2743	8.4355	-2.3244	0.0663749	0.0381005	-0.220976
-1.2332	8.8025	-2.3973	0.1546	-0.0324177	-0.295257
-1.1522	9.0906	-2.0592	0.21766	-0.0605804	-0.338384
-0.98609	8.702	-1.6553	0.244381	-0.111535	-0.36336
-1.2174	8.6326	-1.5554	0.247575	-0.140059	-0.350881
-1.7378	9.1518	-2.2823	0.223943	-0.135511	-0.316114
-0.26688	9.3649	-1.9829	0.27735	-0.120882	-0.287142
0.74634	10.018	-2.6008	0.327563	-0.234764	-0.366676
-0.74686	10.636	-2.9725	0.405929	-0.24103	-0.377201
-1.2164	9.5021	-2.1862	0.521557	-0.223646	-0.318208
-1.094	7.5964	-2.0701	0.676577	-0.32971	-0.303286
-0.76558	7.5841	-1.4178	0.763966	-0.275814	-0.195826
0.2398	8.165	-1.098	0.693402	-0.127104	-0.0936317
1.5765	9.2175	-1.1047	0.445565	0.135139	0.0401949
2.533	10.558	-1.4818	0.0687747	0.551489	0.170931
0.87716	11.386	-2.0535	-0.237016	0.778522	0.182684
-3.2988	14.198	-1.4303	-0.561246	0.553008	0.0582032
-1.7193	17.22	-1.9342	-0.766845	0.568017	-0.112553
1.2527	16.269	-5.838	-0.871408	0.462181	-0.11764
2.4882	14.96	-6.297	-0.664272	0.134851	0.0393188
-0.25161	12.577	-4.0631	-0.403974	-0.00231902	0.270194
-0.92451	9.9676	-1.6553	-0.217241	-0.067731	0.371877
-1.1625	6.9285	-1.6203	-0.187902	0.010783	0.376904
-2.5486	5.0353	-1.6059	-0.16693	0.207171	0.304333
-3.3135	3.6725	-1.5967	-0.148807	0.145367	0.174418
-1.3372	2.0346	-2.1368	-0.0680644	0.0275605	-0.00242775
-0.12002	3.3664	-0.20101	0.112666	0.00746093	-0.0316411
-0.24709	5.5138	-0.49887	0.0618632	-0.245201	0.00214798
-6.6487	9.6297	-1.4699	-0.0475532	-0.147978	0.012136
-3.2816	14.222	0.58712	-0.0954747	-0.100198	-0.287438
4.895	15.307	-3.5434	-0.28201	-0.255411	-0.42134
1.9429	16.904	-3.72	-0.08509	-0.0279898	-0.117939
-0.098722	14.625	-2.3855	0.0413032	0.0418198	0.0435756
-0.096357	11.513	-1.3379	0.0928515	-0.191166	0.186803
-0.57468	7.8254	-1.2412	0.0691674	-0.279654	0.225584
-1.3305	6.7784	-0.81533	0.0402176	-0.128523	0.178914
-1.4861	6.2455	-0.83197	-0.0176941	0.011934	0.0615752
-1.9672	6.6101	-1.1918	-0.0699319	0.204238	-0.0248238
-2.109	7.0634	-0.70555	-0.0327145	0.410589	-0.115061
-0.82045	8.5728	-1.2225	0.0390605	0.430608	-0.180729
0.14212	10.697	-2.0998	0.0284175	0.55039	-0.171948
0.72006	12.169	-3.1357	-0.0667728	0.652038	-0.117403
-0.18709	11.816	-3.9893	-0.161281	0.618772	-0.0166464
-0.83462	10.921	-3.4278	-0.106535	0.430468	0.0374984
-0.68224	9.8498	-2.7568	-0.0990195	0.140489	0.0785363
-0.96797	8.8331	-2.1547	-0.100398	0.00335348	0.0847288
-0.66525	8.4874	-2.5464	-0.235724	-0.0802345	0.0575086
-0.24127	9.0353	-3.845	-0.449544	-0.0853187	-0.0121122
-0.64131	9.909	-4.3703	-0.408163	-0.161019	-0.0681795
-0.83122	10.875	-3.8312	-0.191166	-0.318697	-0.0970717
-0.35268	11.002	-2.877	-0.0236998	-0.515832	-0.0920801
-0.49706	10.495	-1.2896	0.15739	-0.604216	-0.0224554
-0.74705	9.1659	-1.0477	0.178006	-0.485725	0.0244119
-1.0391	7.9917	-0.50256	0.160563	-0.314177	0.0151161
-1.7072	7.0311	-0.22891	0.102522	-0.14673	-0.0317126
-2.3771	5.9244	0.55762	0.0786393	0.130624	-0.0945235
-1.9051	6.2447	1.0172	0.0856852	0.264889	-0.17661
-0.91065	7.3514	0.82672	0.0870466	0.333532	-0.207153
-0.047727	9.1892	-0.16044	-0.0190939	0.666663	-0.108863
1.3386	11.956	-2.4875	-0.207118	0.960594	-0.153554
1.4788	14.271	-5.5997	-0.307422	0.938778	-0.222006
-0.032907	15.125	-6.0826	-0.219894	0.65387	-0.0797197
-0.29029	13.888	-3.4639	-0.0743371	0.0430014	0.0279951
0.29448	11.159	-1.3607	-0.0935182	-0.483037	0.147726
-0.10088	9.4653	0.17345	-0.0521574	-0.510596	0.183975
-0.7375	8.2643	0.16897	-0.182108	-0.282831	0.155003
-0.54465	7.8859	-1.2504	-0.395666	-0.064633	0.0957488
-0.72499	8.05	-1.166	-0.403607	0.170082	0.060425
-1.0578	8.6301	-1.5939	-0.360219	0.319692	0.0199893
-0.9491	9.1811	-2.2152	-0.340985	0.372855	0.00453105
-1.1352	9.6866	-2.3786	-0.27934	0.344249	0.00680015
-0.78685	9.9764	-2.4912	-0.203401	0.168813	0.0128797
0.11422	10.626	-2.5881	-0.172028	0.0600114	-0.010894
-0.11881	10.837	-2.6313	-0.135808	0.0360341	0.011264
-0.52131	10.329	-1.5634	-0.0497873	0.0114686	0.0655005
-0.49636	9.4513	-0.79706	-0.0342364	-0.0102875	0.0989096
-0.60137	8.7249	-0.67615	-0.0898024	0.0293076	0.104107
-0.84301	8.3871	-1.2094	-0.151858	0.128308	0.0792222
-1.2124	7.8901	-1.4551	-0.158609	0.265691	0.0423068
-1.5809	7.5789	-1.8382	-0.158476	0.320757	-0.00322903
-1.6746	7.9113	-2.5011	-0.187029	0.250472	-0.0612244
-1.5507	8.5425	-3.2432	-0.120135	0.176139	-0.113274
-0.75511	9.3536	-3.3543	0.0460104	0.0563741	-0.185145
-0.2953	10.392	-2.7002	0.198549	-0.148091	-0.224973
0.20834	11.143	-2.4032	0.22033	-0.309499	-0.184167
0.21033	10.944	-2.2653	0.214937	-0.343533	-0.1508
-0.54507	10.263	-2.2634	0.259042	-0.374757	-0.112132
-0.78051	9.2845	-2.8294	0.237225	-0.413887	-0.104535
-0.9686	9.0612	-3.0331	0.222111	-0.425005	-0.129448
-1.1301	9.161	-3.0824	0.245812	-0.45677	-0.135764
-1.5262	8.8307	-2.7697	0.323514	-0.499356	-0.153463
-1.1669	8.8518	-2.7402	0.368439	-0.649716	-0.168663
-1.0945	8.8203	-1.7395	0.427675	-0.752097	-0.157612
-1.0533	8.6165	-1.3222	0.410711	-0.830759	-0.15427
-0.82783	9.0193	-0.79797	0.380709	-0.804632	-0.139972
-1.3034	9.3134	-0.70306	0.318435	-0.717697	-0.101761
-1.3659	9.3994	-0.62409	0.264679	-0.583464	-0.0685304
-1.9413	9.5547	-0.24585	0.249774	-0.316376	-0.0392647
-2.223	9.192	-0.46225	0.229162	0.00372122	-0.0306166
-2.12	9.1502	-0.16304	0.299202	0.244049	-0.0665215
-1.0565	9.8764	-1.0937	0.371301	0.635754	-0.14744
-0.14644	10.621	-2.5161	0.363762	1.45473	-0.227521
-0.62048	10.883	-3.542	0.268187	1.71372	-0.294297
-1.5252	10.7	-3.7557	0.161295	1.39838	-0.352487
-2.3208	10.466	-3.5563	0.0501067	0.915687	-0.368753
-2.3461	10.108	-3.6769	-0.0716702	0.355262	-0.352417
-1.4424	9.9112	-3.1495	-0.0911865	-0.178146	-0.323828
-0.9601	9.5929	-2.661	-0.0583429	-0.500665	-0.313513
-0.83773	9.2373	-2.3643	-0.0812765	-0.587443	-0.311087
-0.43434	9.2805	-1.9963	-0.172405	-0.386765	-0.308469
-0.51565	9.8011	-1.6055	-0.24644	-0.0931622	-0.29901
-0.79363	9.3283	-1.6621	-0.325382	0.156533	-0.301663
-1.1845	9.168	-1.433	-0.35788	0.281801	-0.31655
-1.462	9.089	-1.1183	-0.448724	0.344423	-0.332223
-1.121	9.235	-1.6187	-0.550721	0.361702	-0.347949
-0.85628	9.3364	-2.5527	-0.589206	0.408791	-0.365367
1.0733	9.684	-4.1814	-0.587844	0.434098	-0.343847
1.456	9.9125	-6.9777	-0.454885	0.553549	-0.261328
-2.3299	9.1146	-5.6041	-0.260246	0.426558	-0.166586
-2.0285	8.2815	-0.56479	-0.161593	-0.170808	-0.155511
-1.7059	10.838	-0.81845	-0.302902	-0.123095	-0.200748
-1.7105	11.521	-2.1557	-0.392018	-0.0230994	-0.232513
-1.1045	9.1092	-2.1278	-0.441045	-0.173664	-0.199753
-2.6772	9.9574	-1.8433	-0.440381	-0.154999	-0.155284
-1.9524	9.5026	-1.7424	-0.4763	-0.180345	-0.157369
-2.251	9.5292	-1.5671	-0.470035	-0.233281	-0.137094
-1.8511	9.3274	-1.5661	-0.434727	-0.143436	-0.0881985
-1.9787	9.3394	-1.083	-0.386451	-0.0847462	-0.0751696
-2.5423	9.4591	-1.1651	-0.320163	-0.0205862	-0.0587652
-1.8397	9.4342	-1.716	-0.270072	0.0187064	-0.00117974
-2.2333	9.3146	-1.3913	-0.232181	0.0337948	0.0459563
-2.9749	9.38	-0.7187	-0.23897	0.0587757	0.0554945
-1.5806	9.3709	-1.2688	-0.21403	0.0742428	0.0721798
-1.9413	9.2739	-1.195	-0.164625	0.0326586	0.0819851
-2.0398	9.4546	-0.92701	-0.117914	0.0279375	0.0829136
-1.8694	9.4078	-1.1194	-0.111174	0.0654114	0.101819
-1.7489	9.5279	-1.5307	-0.142047	0.0619819	0.128249
-1.8726	9.426	-1.3977	-0.127282	0.0212703	0.137106
-2.1149	9.4735	-1.3302	-0.102669	-0.00833953	0.145646
-1.6552	9.511	-1.1325	-0.110232	-0.0171355	0.144543
-1.5395	9.6144	-1.1925	-0.137136	-0.0118888	0.152502
-1.8146	9.4951	-1.0378	-0.14415	-0.013287	0.161766
-1.8171	9.4129	-1.484	-0.144187	-0.0214937	0.165147
-1.2147	9.7163	-1.8017	-0.111273	-0.0974225	0.194883
-1.8966	9.3904	-0.65524	-0.0823272	-0.169206	0.204518
-2.3221	9.1497	-1.0184	-0.114328	-0.150088	0.190049
-1.1722	9.7021	-1.3306	-0.0764664	-0.157802	0.190939
-1.8356	9.4075	-0.87017	-0.0626172	-0.170344	0.199526
-1.2132	9.5026	-1.3744	-0.106083	-0.138433	0.203697
-1.1509	9.6703	-1.4705	-0.11049	-0.181183	0.192265
-1.0155	9.3773	-0.77041	-0.0730263	-0.178338	0.164695
-1.5834	9.6022	-0.51479	-0.0850831	-0.167684	0.143831
-1.05	9.3212	-1.1834	-0.087434	-0.133626	0.12351
-1.5823	9.4402	-0.9335	-0.0450661	-0.0636748	0.100704
-1.8068	9.2794	-0.62087	-0.0448497	-0.0811159	0.0646871
-0.69357	9.6612	-0.72341	-0.0381075	-0.10849	0.0262881
-1.3175	9.6745	-1.0278	-0.0171541	-0.0699999	0.00800199
-1.6955	9.5146	-0.61408	0.0230715	-0.128931	-0.000862873
-1.1269	9.6249	-1.0418	0.0410571	-0.188635	0.00862524
-0.63924	10.385	-1.3366	0.0673941	-0.209597	0.00642683
-0.568	10.29	-1.8008	0.059041	-0.22904	0.0233159
-1.3524	9.8616	-1.1815	0.0838509	-0.25405	0.0797773
-1.768	9.5246	-0.63521	-0.00254085	-0.237958	0.08287
-0.58121	9.5071	-1.2805	-0.0960542	-0.167211	0.0538644
-0.49252	9.4438	-1.9005	-0.133875	-0.0718238	0.0486999
0.6646	9.0675	-1.4421	-0.0649577	-0.0720751	0.0546847
0.94389	9.0352	-1.072	0.0254277	-0.073049	0.119539
-0.043638	9.1484	-1.6599	0.189874	0.116297	0.184551
-1.7196	9.3703	-1.751	0.41387	0.407325	0.191672
-2.5937	9.9748	-0.7445	0.498396	0.433959	0.130421
-2.6007	9.8929	-0.013832	0.381302	0.192056	0.0495551
-2.4677	9.3066	-0.23946	0.178303	-0.121225	-0.0190764
-1.68	8.7166	0.063687	0.0966528	-0.398581	-0.0608666
-0.50689	8.8483	-0.84422	0.0145304	-0.428199	-0.0585715
-0.50555	9.7199	-2.6289	0.012232	-0.140276	-0.022431
-2.1354	9.7454	-3.1163	0.0862769	0.0979653	-0.00559867
-1.5636	10.147	-0.70178	0.0850412	-0.289131	-0.00603448
-0.51677	9.5447	-1.1296	-0.0180048	-0.502812	-0.0226945
-0.24567	9.3394	-1.3351	-0.0306864	-0.487436	-0.0184481
-1.4009	9.2379	-1.722	-0.0180258	-0.319465	-0.0221587
-1.4131	9.3804	-0.79307	-0.0296689	-0.420781	-0.00936893
0.44157	9.6292	-1.2675	-0.0331333	-0.467975	0.0106648
-0.35222	9.6243	-2.1308	0.074283	-0.0926002	0.00798139
-1.0797	9.7526	-0.51143	0.157577	-0.0314805	-0.0159574
-0.077309	9.4523	-1.4422	0.183766	-0.0844931	-0.0220138
-1.3931	9.8462	-1.6286	0.218411	-0.13985	0.00126432
-0.51986	9.7071	-1.7792	0.244556	-0.0590602	-0.000498466
-0.53659	9.73	-2.2783	0.162782	0.0530126	0.0140386
-1.6547	9.5269	-2.397	0.0501067	0.15435	-0.0127016
-1.8904	10.039	-1.5625	0.044382	0.0458882	-0.000927416
-1.4381	9.8954	-0.94752	-0.0180764	-0.172428	0.0455426
-1.1456	9.7306	-0.95702	-0.129158	-0.358002	0.0735883
-1.1962	9.4945	-2.2725	-0.151296	-0.295432	0.0840236
-0.67593	9.5862	-2.2478	-0.0354494	-0.287159	0.109406
-0.46073	9.6099	-2.3913	0.053147	-0.259199	0.133759
-0.56501	9.5778	-1.9938	0.0804213	-0.149974	0.138209
-1.0358	9.6354	-1.8167	0.104322	-0.0684728	0.125425
-0.30964	9.503	-1.9915	0.0897169	-0.0352207	0.106261
-0.76607	9.4263	-1.6855	0.0380831	0.0872769	0.0746076
-0.78401	9.492	-1.859	0.0182823	0.118646	0.0492881
-0.72577	9.545	-1.8505	0.0294926	0.112324	0.0359538
-0.40255	9.8039	-1.4471	0.0577809	0.101653	0.025494
-0.43326	9.8152	-1.7376	0.0539516	0.106793	0.00932285
-0.79415	9.6464	-1.7699	-0.00272428	0.100423	-0.000925339
-0.50154	9.8304	-1.7098	-0.0453367	0.0802677	0.000694117
-0.56325	9.7713	-1.95	-0.108224	0.0722462	0.000730682
-0.49333	9.8178	-1.9165	-0.145698	0.111336	-0.025686
-0.72979	9.8183	-1.9561	-0.216595	0.12267	-0.0447729
-0.6674	9.6917	-1.7603	-0.274767	0.0845437	-0.0443767
-0.98287	9.7363	-1.8406	-0.297352	0.0766531	-0.0324666
-0.89725	9.929	-1.7351	-0.278589	0.00277856	-0.0120454
-0.15939	10.01	-2.1311	-0.259583	0.0311943	0.0404585
-0.51869	9.6467	-2.1706	-0.258675	0.23993	0.0801892
-0.69768	9.4658	-1.8984	-0.241868	0.352888	-0.00199927
-1.3213	9.7081	-1.1265	-0.275151	0.424342	-0.102041
-1.2327	10.031	-1.4535	-0.276984	0.28756	-0.245865
-0.87073	9.7266	-2.2484	-0.19614	0.0907938	-0.364931
-2.2744	10.016	-0.90933	-0.111589	-0.0674221	-0.35678
-0.9642	9.1843	-2.1823	-0.098934	-0.20937	-0.319901
1.5625	8.4492	-2.206	-0.00198409	-0.356431	-0.170571
1.4009	9.1837	-1.771	0.0898565	-0.407028	0.0988973
0.19172	9.665	-0.7363	0.125247	-0.291051	0.238377
-0.07399	9.6991	-0.95813	0.138042	-0.241431	0.284873
-0.62297	9.2811	-1.6198	0.236457	-0.297439	0.263719
-1.1164	9.1408	-1.1657	0.369835	-0.486737	0.258326
-2.9095	9.0924	-0.84695	0.36987	-0.899019	0.278939
-2.6463	9.4559	-1.2992	0.21773	-0.93143	0.237155
-1.073	9.4177	-0.85175	0.0594093	-0.46349	0.176662
-0.78796	9.9898	-1.0582	0.0317528	-0.250682	0.206856
-0.60484	9.8104	-1.3172	0.0484207	-0.247662	0.213558
0.27473	9.9654	-1.4144	0.0693681	-0.0839137	0.177413
0.30724	9.831	-2.2172	0.0491851	0.0533198	0.10206
-0.2682	9.8087	-2.0327	0.0250455	-0.0232705	0.0443069
-0.8259	9.6188	-1.7728	-0.00442022	-0.019073	0.0200451
-0.2951	9.868	-1.6052	-0.0126795	-0.0259356	0.0134773
-0.20053	9.977	-1.5154	-0.00128427	-0.130669	0.0155277
0.072485	9.7476	-1.9381	0.0104917	-0.101789	0.00678532
-0.092179	9.7872	-1.7801	0.0294524	-0.0815191	-0.000429002
-0.46102	9.7021	-1.6247	0.0417692	-0.0572346	0.00862437
0.0064439	9.696	-1.7842	0.0120955	-0.0711169	0.0112116
-0.74187	9.7172	-1.6501	-0.00115925	-0.0823761	0.00738135
-0.13309	9.7355	-1.8451	-0.000653975	-0.0650135	-0.00135373
-0.28512	9.6804	-1.7876	-0.00695863	-0.0446019	-0.0203558
-0.0038332	9.5575	-2.0612	-0.0086968	-0.0268467	-0.0521103
-0.33494	9.6671	-2.0219	-0.0172896	0.00413591	-0.0874811
0.091413	9.8321	-1.9949	-0.0599364	0.0388929	-0.114068
-0.17329	9.7381	-1.6278	-0.219458	0.0143827	-0.115836
-0.72843	9.3756	-1.8514	-0.403031	-0.0532203	-0.105102
-0.62494	9.5913	-1.8912	-0.302954	-0.0844111	-0.0928131
-0.89342	9.6057	-1.5985	-0.142243	-0.0701553	-0.0641164
-0.36489	9.6793	-1.7124	-0.059706	-0.0221343	-0.0500456
-0.58627	9.6204	-1.7511	-0.0189176	0.0130418	-0.0424674
-0.30128	9.6197	-1.7511	-0.00753179	0.0470645	-0.0559605
-0.32806	9.6841	-1.8741	0.00797197	0.044382	-0.0722392
-0.60634	9.5593	-1.7227	0.0162878	0.0392036	-0.075866
-0.48292	9.6421	-1.7334	0.0520457	0.0555032	-0.0670172
-0.32154	9.768	-1.7512	0.0604949	0.0432475	-0.056875
-0.57983	9.6211	-1.714	-0.0571299	-0.018682	-0.0450766
-0.56098	9.5642	-1.4789	-0.0881461	-0.0375734	-0.0358107
-0.40282	9.7042	-1.6671	-0.10058	-0.0246231	-0.0225811
-0.37553	9.6961	-1.6918	-0.103046	-0.006279	-0.0135165
-0.52994	9.6194	-1.7905	-0.0958797	0.00374059	-0.0152175
-0.3637	9.6285	-1.7502	-0.0585383	0.0216927	-0.0193784
-0.38295	9.6225	-1.8536	-0.0307649	0.0357461	-0.0252392
-0.42936	9.7768	-1.6968	-0.0186872	0.0512865	-0.0439264
-0.42494	9.7361	-1.7061	-0.0326272	0.0409524	-0.0558174
-0.6478	9.6367	-1.6446	-0.047377	0.0351963	-0.0574981
-0.57544	9.6738	-1.4514	-0.0441813	0.0389592	-0.0447293
-0.20035	9.805	-1.3928	-0.0729233	0.036144	-0.0221604
-0.19299	9.7157	-1.838	-0.165078	0.0376188	-0.0166766
-0.257	9.7565	-2.0784	-0.189002	0.0567581	-0.0423853
-0.67922	9.6983	-1.5483	-0.145203	0.0388475	-0.047274
-0.51631	9.626	-1.477	-0.0847305	-0.0516914	-0.0456997
-0.44202	9.5473	-1.6071	-0.0537457	-0.0579781	-0.0390954
-0.47292	9.5597	-1.6762	-0.0461483	0.0533355	-0.0126976
-0.60568	9.5798	-1.4818	-0.0381669	0.125533	0.0190328
-0.55367	9.5764	-1.4415	-0.026152	0.123737	0.0282167
-0.39729	9.6132	-1.761	-0.0248465	0.134497	0.020916
-0.46908	9.5889	-1.782	-0.0502463	0.130086	0.0110368
-0.3957	9.6004	-1.8289	-0.0585279	0.0969967	-0.019806
-0.29702	9.7094	-1.8947	-0.0427937	0.105385	-0.0673941
-0.64336	9.7434	-1.5804	-0.0426262	0.138148	-0.0927328
-0.57668	9.6758	-1.4155	-0.0419228	0.149664	-0.0970194
-0.23537	9.8316	-1.4293	-0.0120784	0.151282	-0.111193
-0.1632	9.6677	-1.6591	-0.0326132	0.0904814	-0.140324
-1.1045	9.475	-1.444	-0.116321	0.0973492	-0.133097
-0.60877	9.6127	-1.324	-0.113813	0.0990422	-0.092595
-0.29424	9.6004	-1.587	-0.114953	0.132884	-0.0595349
-0.17838	9.4115	-1.9816	-0.127503	0.132687	-0.068656
-0.79144	9.8808	-1.5295	-0.121838	0.102084	-0.0876068
-0.12812	9.9218	-1.8683	-0.123643	0.121011	-0.120731
-0.4732	9.9473	-1.6276	-0.141862	0.197501	-0.186541
0.45085	10.058	-2.1183	-0.180188	0.237103	-0.310843
-0.088377	9.2348	-2.9628	-0.241292	0.365315	-0.424988
-4.0742	9.5594	-0.2547	-0.18764	0.371563	-0.399017
-0.56147	9.6753	-0.67837	-0.105467	0.119129	-0.307283
-1.1908	10.898	-0.55534	-0.0489809	0.470017	-0.296619
-0.90052	11.987	-0.060958	-0.146227	0.696788	-0.419385
0.75958	8.7898	-2.5836	-0.373884	0.632158	-0.564789
-1.9669	5.9706	-2.7007	-0.245847	0.495063	-0.461779
-4.01	6.0323	-0.028119	-0.131488	0.0291313	-0.178408
-0.42609	10.004	-0.066106	-0.214955	0.0515291	-0.0853082
0.57084	14.022	-1.9313	-0.233822	0.406976	-0.126107
0.02408	7.4238	-3.3807	-0.22691	0.543269	-0.275448
-3.5623	8.6702	-1.9632	-0.0474014	0.152624	-0.274593
0.31903	11.317	0.68304	0.0862577	-0.000213995	-0.289463
-2.155	9.7176	-1.3149	0.0192545	0.288328	-0.300999
-1.6529	9.4583	-1.3309	0.0417535	0.369853	-0.317929
-2.1411	9.9575	-1.2611	-0.00304473	0.236579	-0.287124
-1.1633	9.538	-1.4265	-0.0815435	0.251938	-0.251083
-2.5552	9.8957	-1.7127	-0.0827216	0.400221	-0.22136
-1.7467	9.1813	-1.4733	-0.108671	0.245707	-0.203244
-1.2732	9.5507	-1.2008	-0.0955515	0.159911	-0.169871
-2.5044	9.5629	-0.71343	-0.086022	0.196262	-0.154828
-1.4479	9.2816	-2.0392	-0.0883486	0.295345	-0.136413
-1.4039	9.4833	-1.6836	-0.0593325	0.231256	-0.1677
-1.4101	9.4887	-0.96162	-0.0572224	0.0751434	-0.214117
-1.5232	9.5231	-1.6341	-0.00337058	0.0681254	-0.216613
-3.2762	9.4943	-1.1971	0.00292063	0.11505	-0.194412
-2.1074	10.001	-1.5536	-0.0581387	0.202458	-0.165281
-2.3645	9.5687	-1.3452	-0.151713	0.168777	-0.138597
-1.391	9.4162	-1.6209	-0.262288	0.158649	-0.103906
-0.53699	9.0539	-2.4132	-0.229877	0.125102	-0.0649175
-3.7786	9.4757	-0.24881	-0.0805976	0.0458289	-0.0720559
-1.8907	9.3831	-1.3935	-0.0627568	0.0700401	-0.0594372
-2.54	9.8107	-0.76427	-0.0166098	0.0357112	-0.0215374
-2.3147	9.3191	-1.1052	-0.0134354	0.0134403	0.02008
-2.027	8.8734	-1.5212	0.0603448	0.0386294	0.0398982
-1.8563	9.2911	-1.4822	0.115724	0.117724	0.0968378
-1.6585	9.6915	-1.6268	0.117379	0.089778	0.129259
-1.8268	9.7107	-1.3149	0.198357	-0.00539185	0.145328
-2.4489	9.1036	-1.132	0.23541	-0.0416924	0.182492
-1.4251	9.3922	-1.5264	0.261119	0.0985151	0.238587
-1.0899	9.7522	-1.6754	0.277228	0.0471309	0.247924
-0.70243	9.59	-2.3789	0.39413	-0.0519846	0.268344
-3.2469	9.6285	-1.2428	0.494574	-0.196035	0.341072
-1.4492	9.4541	-1.751	0.284384	-0.144115	0.340653
-1.653	10.137	-1.4654	0.172432	0.0705253	0.317685
-1.4261	9.7888	-2.1013	0.1299	-0.0731974	0.290999
-1.2201	9.7221	-2.5926	0.09611	-0.120405	0.301418
-1.3421	9.9619	-1.906	0.0150875	-0.174987	0.374094
-0.23679	9.977	-3.2306	-0.104613	-0.447153	0.320495
-1.3505	10.285	-2.2696	0.00939284	-0.564998	0.285937
-0.54248	10.364	-2.4305	0.101651	-0.669404	0.324736
-0.8516	11.581	-3.5377	0.188042	-0.630902	0.300458
-1.4868	12.697	-1.6565	0.241728	-0.61954	0.282272
0.27814	12.242	1.1258	0.191637	-0.600306	0.290109
1.3026	11.511	0.39762	0.0501189	-0.265081	0.281295
0.76602	10.181	-1.6831	-0.0319552	0.299952	0.294926
-0.18723	9.9994	-2.391	-0.0702565	0.510439	0.320879
-0.57365	10.035	-2.7392	-0.0429735	0.412596	0.287176
-0.73659	9.8852	-2.6517	-0.00567005	0.25796	0.253073
-0.33426	9.9517	-1.5812	0.0501101	0.106135	0.217538
-0.47287	8.8891	-0.97518	0.0534193	0.157834	0.227277
-0.63686	7.4845	-1.1056	0.0387079	0.203924	0.202406
-1.376	6.7642	-1.2602	0.0325277	0.194255	0.136415
-0.93293	6.7474	-1.6108	-0.0456788	0.0933158	0.0280265
-2.1146	7.6286	-2.1673	-0.138248	0.32416	0.0481973
-1.2847	8.3135	-2.5728	-0.2019	0.388894	0.00135062
-0.8156	8.7006	-3.0852	-0.198584	0.462373	-0.0341142
-0.28806	10.045	-3.2928	-0.203802	0.418774	-0.0901969
-0.025855	10.738	-3.3175	-0.190555	0.388685	-0.0745605
0.60608	11.105	-2.8404	-0.148475	0.309709	-0.0555067
0.25815	11.449	-2.6024	-0.144922	0.240314	-0.0353429
0.087826	10.393	-1.9034	-0.16197	0.215984	0.03121
-0.29963	9.3446	-1.5261	-0.177657	0.241588	0.113298
-1.1235	8.3055	-1.4565	-0.198566	0.394427	0.0839503
-1.1053	8.3505	-1.2157	-0.238517	0.515448	0.0633956
-1.578	8.1206	-1.8293	-0.32313	0.560722	0.037631
-1.3861	8.2745	-2.2349	-0.351876	0.515361	0.0225008
-1.2391	8.6598	-2.6561	-0.325958	0.41675	-0.0166435
-1.2191	9.1898	-2.7053	-0.258309	0.302535	-0.0450836
-0.69766	9.8753	-2.9859	-0.203087	0.12813	-0.0848544
-0.15909	10.329	-3.0168	-0.146569	0.0242356	-0.0900485
-0.012015	10.064	-2.4687	-0.0712897	-0.0387289	-0.091916
-0.31044	9.858	-1.923	-0.0222564	-0.123206	-0.0915704
-0.33517	9.8416	-1.5244	-0.0167625	-0.198112	-0.0888425
-0.42892	9.555	-1.0514	-0.0261956	-0.185965	-0.0890746
-0.72477	9.0246	-0.82898	-0.0379382	-0.0955987	-0.102493
-1.4092	8.445	-1.0505	-0.0862908	0.0227102	-0.130046
-2.0172	7.9506	-1.0277	-0.112467	0.104503	-0.197711
-2.8776	7.5826	-1.0963	-0.0531418	0.109682	-0.312065
-3.1942	7.3328	0.080222	0.12348	0.088387	-0.473682
-2.1022	6.2316	-0.42277	0.176034	0.058472	-0.562537
0.66087	7.0453	-2.0321	-0.12591	0.189717	-0.543984
0.33189	10.483	-2.5372	-0.359136	0.547719	-0.479634
-0.91082	11.187	-3.9273	-0.290248	0.530859	-0.383588
-0.74919	10.157	-3.7591	-0.0896087	0.24836	-0.214553
-0.2729	9.825	-3.44	0.0723456	-0.0305956	-0.22787
1.4204	13.541	-2.7372	0.139729	-0.0329082	-0.347722
1.3296	15.365	-1.6406	0.0630814	0.0649175	-0.267611
0.90629	14.76	-1.6432	-0.0098653	-0.151791	-0.0906524
0.38432	12.923	-1.4385	-0.0127987	-0.210207	0.0874375
-0.16713	10.52	-1.5424	0.0242095	-0.242688	0.169999
-1.4036	8.8141	-1.4112	0.0612785	-0.22986	0.185808
-3.12	6.5488	-1.3937	0.070068	-0.224153	0.144449
-3.2926	5.2168	-0.94545	0.130544	-0.224816	0.00773094
-2.7258	5.2474	-0.99605	0.166653	-0.214972	-0.127067
-3.2103	5.5101	-0.45596	0.177535	-0.0816378	-0.220173
-2.7172	6.6138	0.35143	0.201516	-0.00218166	-0.312711
-0.89251	7.9614	-1.8028	-0.0764315	0.124547	-0.302483
0.18226	11.212	-2.7261	-0.235742	0.360219	-0.26234
0.32735	14.08	-4.6734	-0.201394	0.339205	-0.255516
0.27111	16.586	-3.0561	-0.0857725	0.168136	-0.144861
0.51605	14.307	-1.9679	-0.0286601	-0.220889	0.0560809
-0.30327	11.366	-1.4088	-0.00579571	-0.310075	0.209981
-1.1302	8.8288	-1.3423	0.00145712	-0.303722	0.24953
-2.1198	6.9785	-1.4647	-0.00795242	-0.136305	0.216072
-3.2321	5.4123	-1.1402	-0.0176243	-0.0140492	0.105182
-3.2306	4.4061	-0.4597	0.0125934	0.0150407	-0.0617096
-3.3224	4.5716	-1.1755	0.00452948	0.0678078	-0.19429
-2.1859	6.2165	-0.45043	0.17654	0.222215	-0.359869
-1.4079	7.767	-0.42267	0.245376	0.495883	-0.355803
-1.247	9.2564	-3.0346	-0.148829	0.64277	-0.266407
-0.89396	10.649	-3.7513	-0.218131	0.5717	-0.172098
0.56903	12.373	-4.0073	-0.198304	0.243665	-0.113235
-0.39037	14.555	-3.0665	-0.14119	0.0381145	-0.15181
-0.24412	14.69	-1.8992	-0.13542	-0.0881356	-0.0118105
-0.8631	12.251	-1.2412	-0.152741	-0.128091	0.0545904
-1.277	9.1454	-1.5747	-0.154619	-0.153015	0.0959844
-2.0231	6.8368	-1.7215	-0.114209	-0.0902667	0.0562188
-2.322	5.9642	-1.6604	-0.0614792	-0.0508275	-0.00992883
-1.9132	6.2176	-1.1539	-0.0222634	-0.085179	-0.0606031
-1.0086	8.4308	-1.0166	-0.0904395	-0.0684344	-0.0361144
-0.9718	11.008	-1.5781	-0.210312	0.0432353	-0.0459737
0.55351	14.342	-1.5196	-0.208462	0.105112	-0.0165408
-0.21793	16.357	-1.5313	-0.251345	0.130093	-0.00872996
-0.65788	13.548	-2.8118	-0.234852	-0.00225113	0.060905
-0.85442	11.927	-2.2618	-0.167545	-0.180537	0.133448
-1.3078	9.7785	-1.9971	-0.0586762	-0.353883	0.169859
-1.1272	8.5256	-1.7372	0.0149372	-0.441464	0.161675
-1.7072	7.2068	-1.5175	0.0871286	-0.462547	0.118709
-2.0568	6.601	-1.1944	0.148267	-0.433295	0.0655563
-1.9871	6.2746	-0.90661	0.216543	-0.36521	-0.0158139
-1.892	6.752	-0.66374	0.243334	-0.255883	-0.0866992
-1.7805	6.9752	-0.67233	0.201917	-0.0673697	-0.134816
-1.7814	7.359	-1.5793	0.14725	0.0860011	-0.148013
-2.044	8.3649	-1.9742	0.124906	0.150772	-0.17483
-1.3039	9.4898	-2.6814	0.101266	0.0470436	-0.166466
-1.7811	8.8275	-2.1633	0.141328	0.0791681	-0.136488
-1.4405	8.7528	-1.8965	0.204779	-0.00780668	-0.124465
-1.5345	7.401	-1.8509	0.221028	0.0716178	-0.0728832
-1.6712	9.6138	-2.4666	0.249757	0.131224	-0.0411549
1.4976	19.949	-3.3287	0.335016	0.437973	-0.00662702
-0.0038107	12.35	-0.07079	0.142072	0.36891	-0.0245114
-1.1365	6.5793	-1.9896	-0.34362	-0.266267	-0.00420607
0.40167	9.3491	-3.7447	-0.4138	0.0841074	0.0574667
-1.1514	11.479	-3.4691	-0.514034	-0.178233	0.00323375
-1.4703	12.575	-1.558	-0.329169	-0.306201	0.0159034
-1.177	13.192	-2.1772	-0.212791	-0.428094	0.0824022
-1.0546	11.812	-1.7894	-0.110181	-0.379347	0.138883
-1.1441	9.294	-2.1547	-0.0557441	-0.288328	0.1636
-1.7871	6.4171	-1.2547	-0.00420555	-0.0807564	0.153893
-2.2846	5.0324	-0.918	0.052304	-0.0927241	0.0976407
-2.3513	5.193	-0.78046	0.0732829	-0.0723195	-0.013683
-2.3726	6.2248	-0.88797	0.0211918	0.02692	-0.100514
-1.8229	7.2649	-1.6995	0.0132411	0.115159	-0.14274
-0.87498	9.6659	-2.1524	-0.0529882	0.190311	-0.154809
-0.80311	11.601	-2.8089	-0.11585	0.239983	-0.0959809
0.73757	14.674	-2.6178	-0.124344	0.0778853	-0.118017
-0.0014527	16.574	-3.1001	-0.182788	-0.0468569	-0.05632
0.016831	13.815	-2.2327	-0.115157	-0.13775	0.129008
-0.89524	9.9794	-1.8852	-0.0543216	-0.264993	0.21855
-1.291	7.4929	-1.2163	-0.00700191	-0.282394	0.257192
-1.65	6.8317	-0.88582	-0.00947469	-0.197309	0.183469
-2.3062	6.423	-1.1225	-0.0407238	-0.0522866	0.121288
-2.3749	6.2037	-1.5062	-0.0215304	0.0576831	0.0396225
-2.7681	5.6852	-1.3818	-0.0120726	0.179455	-0.050735
-2.5033	6.0697	-2.0028	-0.0652771	0.108879	-0.172227
-1.7976	8.2763	-2.2805	-0.0330007	0.00322345	-0.233193
-0.90913	10.786	-2.0699	-0.0237592	-0.0837671	-0.246126
-0.69344	11.952	-2.2292	-0.0310895	-0.0762185	-0.176226
-0.95648	11.129	-2.1296	-0.0294926	-0.106921	-0.0979845
-1.5954	9.5355	-2.0346	0.0153133	-0.133446	-0.0306061
-2.3837	8.1539	-2.1606	0.0436367	-0.13183	-0.0103606
-3.0071	7.1501	-2.2245	0.071089	-0.141894	-0.0265849
-2.2331	7.4825	-2.1365	0.0924152	-0.210138	-0.0354791
-1.6944	8.0206	-2.3621	0.134671	-0.23904	-0.0597513
-0.61919	9.2765	-1.2096	0.213105	-0.287578	-0.07174
-0.53142	10.899	-1.5845	0.158994	-0.183574	-0.0256598
0.42954	12.117	-0.77168	0.131102	-0.0389907	-0.00212756
1.0018	13.557	-0.88276	-0.0554264	0.192754	0.0446438
-2.1199	12.658	-3.1604	-0.177168	0.593883	0.120035
-2.083	11.161	-2.9425	-0.11922	0.384287	0.100508
-1.2521	10.155	-2.2848	-0.124763	-0.0755239	0.056807
-0.79582	9.8336	-1.398	-0.0759079	-0.336953	0.0394828
-1.1225	8.9879	-1.5563	-0.0361545	-0.288643	0.0150357
-0.92823	8.6796	-2.1145	0.00427012	-0.111099	-0.0213419
-1.1231	8.4582	-2.0785	0.0745482	-0.0342957	-0.0686403
-1.4838	8.4687	-1.7892	0.122018	0.0642717	-0.12015
-1.4242	8.6267	-1.8919	0.116953	0.209911	-0.159549
-1.3072	8.6407	-1.9332	0.119105	0.190189	-0.173838
-1.4255	8.9821	-1.3804	0.110535	0.10902	-0.167981
-0.95427	9.4244	-1.4352	0.0583184	0.242391	-0.152154
-1.0097	9.3919	-1.6297	0.00162813	0.384828	-0.142377
-1.1229	9.4782	-1.4867	-0.0452145	0.462757	-0.138686
-1.0481	9.3249	-1.5821	-0.0980247	0.469319	-0.119124
-1.149	9.655	-1.9384	-0.175161	0.520911	-0.0750108
-0.78392	10.14	-3.5922	-0.224711	0.52215	-0.0218794
-0.73214	11.229	-5.025	-0.124236	0.374809	0.0399768
-1.6223	10.511	-2.8367	0.0650118	0.0996199	0.0579973
-1.5681	8.9643	-1.0889	0.140101	-0.136377	0.0279706
-1.1233	8.988	-1.0488	0.217171	0.0455566	-0.029346
-0.9453	9.8445	-2.0099	0.123768	0.418809	-0.107579
-2.2169	8.4943	-3.1319	-0.175964	0.548749	-0.201167
-0.1301	7.7095	-3.304	-0.201551	-0.00148775	-0.30723
0.43491	8.6168	-4.2989	-0.167094	-0.0822626	-0.256197
-1.4998	11.893	-4.3298	-0.0718046	0.150974	-0.225584
-0.97883	10.127	-0.51652	-0.0638284	-0.138806	-0.265482
-2.6054	9.4199	-1.7629	-0.217398	-0.118239	-0.263841
-1.671	9.494	-1.3413	-0.25679	0.100112	-0.348246
-0.70796	9.407	-1.1628	-0.276914	0.0399087	-0.391442
-2.0176	9.5553	-1.4464	-0.272603	0.0280474	-0.41209
-2.277	9.7103	-1.6132	-0.221674	0.0661585	-0.386172
-2.2926	9.5574	-1.8597	-0.214606	-0.0261799	-0.316987
-2.6755	9.7341	-1.7529	-0.160586	-0.119983	-0.220261
-1.674	9.4528	-2.4328	-0.171777	-0.133423	-0.123817
-1.7513	9.4468	-2.2769	-0.172983	-0.0928376	-0.091848
-2.3879	9.5104	-1.8339	-0.20628	-0.0325033	-0.0819066
-1.7679	9.4553	-2.2557	-0.260281	0.0147655	-0.0502847
-1.8157	9.2876	-1.9551	-0.317545	0.0466998	0.00468656
-2.4252	9.6082	-1.6996	-0.415929	0.0392402	0.0457992
-2.0698	9.3602	-1.7394	-0.442685	-0.0306759	0.0553461
-1.6129	9.3567	-1.6296	-0.414289	-0.0432929	0.0549622
-1.7616	9.2241	-1.2756	-0.391565	-0.0841685	0.0164489
-2.2471	9.4762	-1.1448	-0.3343	-0.0659211	0.0144272
-2.0462	9.5243	-1.5945	-0.31217	-0.0590794	0.0498117
-2.0047	9.3927	-1.5073	-0.318418	-0.139394	0.0615176
-1.6699	9.4927	-1.352	-0.290388	-0.158596	0.0529446
-1.5237	9.202	-1.2956	-0.265709	-0.113799	0.0408093
-1.5896	9.3282	-1.4002	-0.220645	-0.0498833	0.0206822
-1.8718	9.4428	-1.0642	-0.162047	-0.0349293	0.0130327
-1.9486	9.4174	-0.78033	-0.125845	-0.077531	0.0225165
-2.202	9.3053	-0.71722	-0.10591	-0.0559605	0.038474
-1.9443	9.4665	-0.92421	-0.0554683	-0.00927852	0.0624479
-1.6518	9.4962	-1.4856	-0.0367776	0.00813027	0.0757037
-1.8021	9.402	-1.0258	-0.0159774	-0.0693576	0.0796551
-2.1259	9.3847	-0.38583	-0.0285536	-0.0633275	0.104149
-1.7779	9.3872	-1.4221	-0.0661532	-0.0167431	0.134574
-1.6507	9.3621	-1.1173	-0.0683	-0.0593744	0.155516
-1.4577	9.5232	-1.0814	-0.0306951	-0.089963	0.169728
-1.7129	9.7858	-1.0324	0.0408826	-0.192841	0.162722
-1.4795	9.4486	-1.2231	0.0569414	-0.306602	0.162932
-1.6683	9.659	-1.433	0.0788156	-0.361004	0.189386
-1.8017	9.3413	-1.033	0.073419	-0.450714	0.220313
-1.2104	9.5633	-0.99855	0.0508432	-0.412613	0.249634
-1.3228	9.5737	-1.1246	0.0483369	-0.304159	0.26892
-1.6397	9.6966	-0.69634	0.0822539	-0.274488	0.298835
-1.1767	9.3941	-1.225	0.097988	-0.220522	0.328872
-1.3589	9.5757	-1.0739	0.109752	-0.11567	0.348944
-1.0601	9.5816	-0.96228	0.125021	-0.123763	0.348769
-0.72639	9.4982	-1.2347	0.143957	-0.0956144	0.348839
-0.9393	9.4282	-1.5999	0.176366	-0.0448393	0.318383
-0.81887	9.6426	-1.1895	0.206438	-0.110486	0.28496
-0.64588	9.4861	-1.4901	0.220069	-0.168372	0.276355
-0.58193	9.5122	-1.2667	0.245306	-0.219039	0.26639
-0.56202	9.7579	-1.3559	0.260805	-0.189962	0.270526
-0.55189	9.6486	-1.5907	0.203034	-0.190258	0.26454
-0.5989	9.4355	-2.0269	0.149601	-0.197275	0.237243
-0.19577	9.7134	-1.7509	0.144459	-0.200521	0.220208
-0.8868	9.5751	-1.5444	0.141466	-0.161787	0.206193
-0.49491	9.697	-1.5154	0.15339	-0.0894359	0.193208
-0.070761	9.7757	-1.6225	0.174526	-0.0135605	0.172678
-0.33219	9.795	-1.9848	0.172585	0.010794	0.105992
-0.21463	9.4034	-2.0019	0.123835	-0.0326586	0.0334039
-0.059531	9.7572	-1.6852	0.103673	-0.0418163	0.0239965
-0.33598	9.7169	-1.9361	0.0369539	-0.00983266	0.0261712
-0.45642	9.7988	-1.3858	-0.0492584	-0.0856084	0.0310372
-0.12412	9.7248	-1.6549	-0.10129	-0.127713	0.029976
-0.25111	9.577	-1.9967	-0.141263	-0.151744	0.0218114
-0.76463	9.5873	-1.8062	-0.0918445	-0.115569	0.0151119
-0.13725	9.7036	-1.7945	-0.0387341	-0.0858388	0.00772535
-0.076163	9.6166	-1.7633	-0.0179577	-0.041017	-0.00956947
-0.45148	9.6096	-1.9906	-0.0100315	0.00330042	-0.0393048
-0.53497	9.7065	-1.7785	-0.00722514	0.0174987	-0.0683227
-0.12218	9.7147	-1.9391	-0.0230314	0.0203209	-0.0932355
-0.26772	9.7228	-2.0719	-0.0469755	0.0548243	-0.139471
-0.44186	9.6917	-1.7835	-0.0573969	0.0687101	-0.176732
-0.45261	9.6048	-1.4183	-0.0833552	0.0320512	-0.144663
-0.57994	9.6261	-1.4473	-0.110794	-0.0125552	-0.0937242
-0.25162	9.6277	-1.9161	-0.102306	0.000541785	-0.0622995
-0.36994	9.6572	-1.7439	-0.082006	0.0295781	-0.0629121
-0.55315	9.6999	-1.696	-0.0675617	0.0396644	-0.0696177
-0.68639	9.583	-1.6051	-0.0364931	0.0585436	-0.06734
-0.50044	9.7089	-1.6122	-0.00888826	0.0598997	-0.0571159
-0.36373	9.6561	-2.0421	-0.0171941	0.0496791	-0.0481554
-0.73417	9.4912	-1.6066	-0.0276286	0.0453262	-0.0436821
-0.4162	9.689	-1.7398	-0.0312815	0.0176645	-0.0425441
-0.1444	9.7859	-1.8173	-0.0348577	0.0288695	-0.0633659
-0.58698	9.715	-1.8335	-0.068553	0.0431288	-0.100915
-0.57293	9.6598	-1.7946	-0.0990631	0.0493544	-0.115015
-0.75478	9.6077	-1.4739	-0.100623	0.042586	-0.0995658
-0.55125	9.6505	-1.7232	-0.0837234	0.0296758	-0.0702827
-0.51266	9.6028	-1.7519	-0.0681603	0.0281015	-0.0597775
-0.62485	9.6573	-1.6532	-0.0673557	0.0251886	-0.0648215
-0.60028	9.6108	-1.7264	-0.0652666	0.010347	-0.0605804
-0.62434	9.5733	-1.5602	-0.0548766	0.00743004	-0.0464205
-0.5978	9.5587	-1.6034	-0.0409	0.00569483	-0.0316254
-0.55489	9.6635	-1.8277	-0.030641	0.00850656	-0.0256686
-0.59688	9.6335	-1.7007	-0.0294629	0.00721205	-0.0217433
-0.72348	9.5784	-1.6978	-0.0293913	-0.000419001	-0.0163604
-0.71154	9.5717	-1.7068	-0.0187047	-0.0135609	-0.0116701
-0.64061	9.6353	-1.5993	0.000363988	-0.0337198	-0.00705724
-0.52671	9.6787	-1.9481	-0.00176034	-0.0374548	-0.01196
-0.72555	9.5879	-1.6322	-0.0291592	-0.0525449	-0.0192056
-0.55643	9.6466	-1.7888	-0.0205949	-0.0655005	-0.0186558
-0.37502	9.7798	-1.7507	-0.00925216	-0.0493684	-0.0308958
-0.47397	9.6252	-1.9673	-0.0446351	-0.0423242	-0.0403276
-0.46673	9.5799	-1.8603	-0.060055	-0.0255324	-0.0466387
-0.70295	9.5673	-1.722	-0.0568332	-0.00425529	-0.0392263
-0.71865	9.595	-1.6607	-0.0366694	0.00632455	-0.0185546
-0.59047	9.6259	-1.6461	-0.0248744	0.00716702	0.00043916
-0.45619	9.6887	-1.7814	-0.0310197	0.0139139	0.00400204
-0.50545	9.6749	-1.782	-0.0485777	0.0246423	-0.00268292
-0.64869	9.6593	-1.7627	-0.0704764	0.0263405	-0.0100016
-0.51611	9.6914	-1.6021	-0.0734958	0.0163436	-0.00925635
-0.61069	9.6517	-1.6882	-0.0647988	0.0171964	-0.00460226
-0.54935	9.6284	-1.8436	-0.0578908	0.0100065	-0.0011481
-0.44955	9.6386	-1.7732	-0.0617759	0.0150704	-0.00602941
-0.51788	9.6289	-1.7303	-0.0640012	0.0333672	-0.0139054
-0.55456	9.6353	-1.6291	-0.0637377	0.0283005	-0.0209282
-0.53657	9.6447	-1.6785	-0.0651427	0.0209684	-0.0156301
-0.46011	9.676	-1.6336	-0.076606	0.0202947	-0.00887081
-0.56976	9.6491	-1.6847	-0.0862367	0.0380185	-0.0061364
-0.47307	9.6713	-1.6303	-0.0770284	0.0408337	-0.0136139
-0.55474	9.6752	-1.4764	-0.0595384	0.0294367	-0.0124569
-0.51908	9.7064	-1.7393	-0.073817	0.0300424	-0.00546166
-0.57843	9.6066	-1.6336	-0.0790844	0.0500752	-0.00751382
-0.39388	9.6568	-1.6747	-0.061296	0.0318435	-0.0148693
-0.48677	9.7265	-1.7003	-0.0588717	0.0062139	-0.0250245
-0.55071	9.5942	-1.5683	-0.0580339	0.0127725	-0.0299848
-0.48189	9.635	-1.6218	-0.0508013	0.0209666	-0.0303548
-0.49136	9.5981	-1.6376	-0.0467905	0.0272411	-0.0268711
-0.59852	9.6035	-1.5715	-0.0465759	0.0462774	-0.0184918
-0.50794	9.6776	-1.6557	-0.0407744	0.0454623	-0.018593
-0.3894	9.6653	-1.6299	-0.0366362	0.0478098	-0.0260997
-0.55644	9.7049	-1.7351	-0.0428792	0.0619068	-0.0360061
-0.66528	9.6284	-1.6559	-0.054285	0.0502637	-0.0361213
-0.62765	9.6304	-1.5916	-0.0428251	0.0298155	-0.0291819
-0.5584	9.6598	-1.5772	-0.0209562	0.0230261	-0.0238656
-0.36486	9.6685	-1.6778	-0.00863955	0.0206315	-0.0209125
-0.38203	9.774	-1.8001	-0.00953229	0.0470837	-0.025426
-0.68137	9.63	-1.7739	-0.0189857	0.0611686	-0.0232076
-0.56759	9.5818	-1.6171	-0.0118487	0.00599817	-0.0132841
-0.38541	9.5781	-1.6454	0.00870396	0.000996024	-0.0105277
-0.56973	9.6837	-1.7887	0.0269095	0.0569134	-0.0122444
-0.58334	9.6593	-1.7982	0.0062392	0.086872	-0.00288416
-0.60652	9.5909	-1.7795	-0.0181532	0.0735604	-0.000389034
-0.49322	9.6194	-1.6786	-0.0266041	0.0795347	0.000986041
-0.46935	9.6924	-1.5692	-0.0300371	0.0843256	-0.00585418
-0.521	9.754	-1.7803	-0.0296252	0.0632595	-0.0173355
-0.36196	9.6573	-1.9477	-0.0322921	0.030072	-0.0311314
-0.54497	9.7306	-1.5708	-0.0450853	0.0319919	-0.0395038
-0.51231	9.6041	-1.9436	-0.0563724	0.0220592	-0.047452
-0.37844	9.5098	-1.5205	-0.0640606	0.0211953	-0.06194
-0.36941	9.7	-1.7728	-0.0761679	0.0507472	-0.0817966
-0.46784	9.6503	-2.0303	-0.10672	0.0614548	-0.110703
-0.61781	9.5878	-1.5701	-0.125217	0.0472391	-0.126919
-0.45754	9.5708	-1.4334	-0.131371	0.0507629	-0.123138
-0.59894	9.6133	-1.6292	-0.151512	0.0654027	-0.13445
-0.55742	9.6459	-1.7134	-0.157505	0.0433941	-0.132242
-0.77182	9.6745	-1.6218	-0.158136	0.020087	-0.121264
-0.48041	9.6726	-1.8193	-0.168962	0.014314	-0.1328
-0.6267	9.6618	-1.6026	-0.196297	0.049988	-0.148412
-0.5113	9.6593	-1.475	-0.227207	0.0259042	-0.166072
-1.2678	9.6061	-1.4673	-0.241833	-0.0022239	-0.177989
-1.1722	9.4903	-1.2739	-0.223193	-0.0105352	-0.16959
-0.63391	9.5469	-1.2152	-0.170622	0.0011323	-0.150498
-0.19675	9.4672	-1.7796	-0.126901	0.0506477	-0.136794
-1.3426	9.9799	-1.1265	-0.0996723	0.136834	-0.144407
-0.98915	9.7282	-1.5545	-0.0979514	0.201987	-0.153327
-1.3361	9.2846	-1.4478	-0.0607026	0.239651	-0.195145
-0.17409	9.4138	-1.5262	-0.00678706	0.275483	-0.205006
-1.3777	9.9393	-1.3331	0.0229301	0.460889	-0.185843
-1.434	9.8776	-1.2652	0.0222111	0.41867	-0.202284
-0.8394	8.8282	-1.9643	0.0109135	0.43148	-0.208008
-0.77098	9.1494	-1.4541	-0.022122	0.468516	-0.207764
-1.5773	10.084	-0.75869	-0.0570862	0.489303	-0.191166
-1.1964	9.8943	-1.5471	-0.101957	0.385229	-0.199631
-0.5088	9.3062	-2.0671	-0.138504	0.367723	-0.231867
-1.2699	9.4751	-1.142	-0.167122	0.378702	-0.263021
-1.9317	10.055	-0.78668	-0.181619	0.318523	-0.245742
-0.8427	9.423	-2.3645	-0.230959	0.304455	-0.222896
-0.9002	9.76	-1.7158	-0.246179	0.3757	-0.249669
-1.4496	9.2877	-1.1582	-0.285867	0.27564	-0.270893
-0.9851	9.5103	-1.5303	-0.251868	0.32306	-0.241571
-2.7413	9.2953	-1.1316	-0.233857	0.291051	-0.234555
-1.4662	9.7173	-1.0168	-0.197117	0.206123	-0.194796
-1.429	9.6303	-1.1024	-0.150069	0.0402787	-0.212389
-1.4525	9.5778	-1.1708	-0.0841004	-0.0437502	-0.226491
-1.8666	9.5411	-1.132	-0.0581614	-0.0420066	-0.229581
-1.5368	9.3732	-1.347	-0.0682092	-0.000637132	-0.215688
-0.58313	9.3395	-1.9529	-0.0732532	0.11567	-0.199177
-2.8056	9.7014	-0.67851	-0.0589014	0.202755	-0.171616
-2.6461	9.6911	-1.1305	-0.0930487	0.243491	-0.101856
-2.1642	9.5767	-1.6406	-0.120864	0.255429	-0.0468359
-1.5469	9.3517	-1.1321	-0.121264	0.147323	-0.00973213
-1.7091	9.333	-1.2189	-0.105755	0.141408	0.0317283
-2.4473	9.5969	-0.74917	-0.0868057	0.151632	0.0798104
-1.4629	9.4726	-1.2967	-0.0635649	0.201952	0.122187
-1.3695	9.4726	-0.98337	-0.0111172	0.222547	0.11607
-2.5869	9.3688	-0.63811	0.0511224	0.158177	0.10927
-0.1884	8.8447	-2.2334	0.0966877	0.096021	0.133008
-2.0214	9.2891	-1.4128	0.142038	0.0581317	0.120419
-1.6014	9.6978	-0.98739	0.162115	0.0535537	0.118279
-1.335	9.1355	-1.4444	0.183696	0.0056128	0.112949
-0.66894	9.0173	-1.7728	0.242409	0.0254015	0.0933804
-0.81641	9.1774	-1.7118	0.340339	0.00619086	0.0809327
-1.7081	9.9262	-0.74972	0.41387	-0.027927	0.0711833
-2.1863	10.179	-1.2338	0.350672	-0.0264016	0.0950541
-1.4695	9.5359	-1.6466	0.214012	-0.0367654	0.148702
-0.10474	9.0395	-3.3011	0.0895546	-0.0268589	0.187117
0.11413	9.165	-2.4819	0.220645	-0.0674325	0.198479
-1.9271	10.604	-0.72427	0.251293	-0.1708	0.226666
-2.0514	9.8946	-1.747	-0.0149634	-0.23089	0.274278
-0.79838	9.5111	-1.6166	-0.0944188	-0.200748	0.285972
-1.0119	9.8942	-2.3219	-0.210993	-0.144436	0.296636
-1.1458	10.442	-2.0188	-0.267245	-0.507594	0.215897
-2.2523	9.6459	-0.79859	-0.179071	-0.877342	0.21965
-0.72235	9.8174	-1.4221	-0.0550006	-0.580322	0.343812
-0.57431	9.8865	-2.5236	-0.00330635	-0.281661	0.377846
-0.42694	10.103	-2.2342	0.0656104	-0.280928	0.363186
-0.13632	10.375	-2.291	0.128278	-0.260997	0.320093
-0.28534	10.798	-1.5848	0.182893	-0.240611	0.280178
0.039334	10.59	-1.1786	0.195372	-0.218393	0.248709
1.0052	10.469	-1.0655	0.150737	-0.116099	0.230959
0.2852	10.893	-1.0423	0.0573236	0.0604791	0.238447
0.65671	10.429	-1.6547	0.0268449	0.0707347	0.227242
0.40011	10.43	-1.8503	-0.00709965	0.0311192	0.217974
1.5208	10.184	-1.6406	-0.0126433	0.0165164	0.238726
1.4809	9.98	-1.0313	-0.0792432	0.034739	0.254766
0.74578	9.5777	-0.43983	-0.158677	0.207764	0.287124
0.00031406	8.3844	-0.2115	-0.231483	0.444867	0.334527
0.075425	7.9034	-0.68909	-0.275361	0.611563	0.332223
-1.058	8.4741	-1.0849	-0.362086	0.645842	0.279986
-1.539	8.8795	-1.1654	-0.416837	0.772011	0.235916
-2.0818	9.4436	-1.7933	-0.437327	0.767334	0.169011
-1.7934	9.3211	-1.7511	-0.377427	0.72761	0.047185
-0.3126	9.8125	-1.8346	-0.333393	0.549709	-0.0781035
0.94919	10.796	-2.2453	-0.457521	0.659124	-0.134479
0.85143	10.683	-1.8132	-0.407883	0.676193	-0.0890153
0.64412	10.327	-2.9286	-0.437641	0.638616	-0.0461203
0.22579	10.264	-2.0709	-0.37844	0.665965	-0.0197432
-0.12268	10.1	-2.2291	-0.354057	0.578158	-0.0210696
-0.37329	9.9724	-2.1543	-0.322083	0.511259	0.0146548
-0.0091727	10.063	-2.069	-0.279864	0.393676	0.0184586
0.036524	9.9589	-2.3202	-0.211045	0.329448	0.00853972
-0.06499	9.6777	-1.5901	-0.143386	0.261712	0.039153
-0.49517	9.0871	-1.2511	-0.0971485	0.157851	0.0631739
-0.57248	8.0762	-1.1721	-0.0780982	0.104535	0.0615979
-1.0095	8.4224	-0.68557	-0.0809903	0.0932215	0.0269863
-0.73077	8.2796	-0.68842	-0.0941745	0.0660607	-0.00614583
-0.91061	8.4286	-1.2351	-0.112877	0.0512533	-0.0672528
-0.83474	8.825	-0.92079	-0.0892125	0.0395404	-0.111912
-0.28788	9.4069	-1.3349	-0.0880955	-0.00672929	-0.140605
-0.20597	9.6981	-1.5339	-0.0589415	0.00568593	-0.139218
-0.22332	9.6919	-1.2584	-0.00945043	0.0149692	-0.14584
-0.23195	9.6817	-0.83816	0.0421689	-0.0391949	-0.155305
0.006756	9.7087	-0.77691	0.0757543	-0.135116	-0.151536
0.048103	9.5902	-0.67678	0.0773635	-0.154259	-0.140276
0.085456	9.587	-0.76309	0.0530598	-0.107097	-0.148013
0.24004	9.9634	-0.73992	0.0298207	-0.0208829	-0.15672
0.060618	10.059	-1.7965	0.00362819	0.0310808	-0.155256
-0.018793	10.305	-1.6757	0.0476632	0.00874061	-0.144501
-0.057722	10.149	-1.7512	0.0974313	-0.104996	-0.119724
-0.33877	9.774	-1.5197	0.162295	-0.224519	-0.103659
-0.57363	9.3723	-1.2691	0.212738	-0.322223	-0.102222
-0.79536	8.9474	-0.89467	0.25412	-0.387533	-0.118031
-1.0888	8.6314	-0.8647	0.285361	-0.408791	-0.143911
-1.5801	8.2831	-0.87031	0.330338	-0.422422	-0.184935
-1.6774	8.2079	-0.90883	0.403276	-0.520038	-0.246353
-1.1046	8.2523	-1.1475	0.427483	-0.562118	-0.326028
-1.0876	8.5578	-0.64951	0.484887	-0.451272	-0.402822
-0.99656	8.3449	0.25598	0.5632	-0.303862	-0.451237
-0.39839	9.1337	0.040093	0.511451	-0.171273	-0.448916
1.396	11.457	0.25391	0.389488	0.0649612	-0.455304
2.6533	13.14	-2.4385	0.0289219	0.303914	-0.366816
1.5245	14.097	-4.2587	-0.181497	0.547667	-0.182701
0.22097	13.204	-4.7509	-0.0952025	0.558261	-0.0485202
-0.61696	11.34	-3.3831	0.0381808	0.287334	0.0774403

## Sheet: PwP2_shank
accX(m/s^2)	accY(m/s^2)	accZ(m/s^2)	gyrX(rad/s)	gyrY(rad/s)	gyrZ(rad/s)
0.23196	9.7041	-1.6053	-0.0528747	0.0298591	-0.0239983
0.29426	9.6879	-1.5945	-0.0524175	0.0320442	-0.0239058
0.23225	9.6433	-1.5078	-0.053325	0.031196	-0.0238709
0.25093	9.6959	-1.5177	-0.0530737	0.0288852	-0.0221133
0.27951	9.7053	-1.5005	-0.050461	0.0303321	-0.0213803
0.26627	9.6729	-1.4908	-0.0475655	0.0293058	-0.0207136
0.25894	9.6717	-1.5095	-0.0430363	0.030456	-0.0198095
0.2838	9.6762	-1.5442	-0.0403799	0.0297299	-0.0209806
0.30349	9.7155	-1.5397	-0.0348525	0.0306811	-0.0218079
0.26669	9.6883	-1.5663	-0.0307248	0.0328349	-0.0239616
0.29586	9.6646	-1.4903	-0.0271521	0.0300127	-0.024761
0.2803	9.7434	-1.5734	-0.0257349	0.0183661	-0.025878
0.2586	9.7431	-1.5651	-0.0223402	0.0166808	-0.0270893
0.28381	9.68	-1.5971	-0.0181724	0.0186488	-0.0275553
0.23249	9.7118	-1.5614	-0.0161378	0.0152589	-0.0272481
0.28536	9.7068	-1.5073	-0.0118455	0.015608	-0.0276111
0.26063	9.6661	-1.5965	-0.00960769	0.0149772	-0.0272935
0.2783	9.7414	-1.6091	-0.00803305	0.0140674	-0.0295013
0.24928	9.7205	-1.6669	-0.0104847	0.0205582	-0.0294315
0.2221	9.6948	-1.6658	-0.0151627	0.019244	-0.0285414
0.23396	9.7176	-1.6012	-0.0221622	0.0151737	-0.0256651
0.2422	9.7043	-1.7216	-0.0322694	0.0160014	-0.0201289
0.251	9.6966	-1.6727	-0.0416488	0.0171807	-0.0155074
0.26311	9.7003	-1.6346	-0.0509898	0.0172475	-0.0120374
0.25852	9.6873	-1.6513	-0.0587984	0.0230575	-0.0117017
0.27665	9.7154	-1.6419	-0.0669613	0.0320634	-0.0118674
0.22153	9.6785	-1.6142	-0.0702582	0.0323095	-0.0132739
0.28178	9.6939	-1.5727	-0.0738693	0.0316795	-0.0150329
0.29107	9.6878	-1.6236	-0.0735726	0.0325015	-0.0180659
0.27332	9.6776	-1.5683	-0.0716999	0.0329361	-0.0200434
0.23965	9.686	-1.501	-0.0676141	0.0349973	-0.0202039
0.26002	9.6909	-1.565	-0.0622123	0.0334056	-0.0202964
0.27702	9.7016	-1.59	-0.0578193	0.0342085	-0.0210417
0.24457	9.6737	-1.5824	-0.0542256	0.0339659	-0.0212075
0.30397	9.664	-1.6126	-0.0503475	0.0321943	-0.0216211
0.21197	9.6716	-1.5316	-0.0468534	0.0290283	-0.0224397
0.26688	9.6471	-1.5545	-0.0424534	0.0212494	-0.0224781
0.25812	9.6734	-1.5141	-0.0362994	0.0198933	-0.0227992
0.29818	9.6669	-1.5484	-0.029723	0.0200119	-0.0213436
0.30182	9.6985	-1.5272	-0.0238936	0.0187029	-0.0217747
0.26718	9.6522	-1.5225	-0.0191794	0.018223	-0.0242304
0.21887	9.5854	-1.6381	-0.0156233	0.0204151	-0.0258885
0.25686	9.814	-1.6109	-0.0125407	0.0177605	-0.0259705
0.34704	9.8507	-1.5993	-0.00981119	0.0105528	-0.0254661
0.31382	9.7272	-1.6587	-0.0131778	0.0138729	-0.0266198
0.26192	9.6476	-1.6834	-0.0192876	0.020464	-0.0268327
0.24038	9.662	-1.7384	-0.029976	0.0285606	-0.0249984
0.22312	9.7145	-1.6462	-0.0426087	0.0315311	-0.0233961
0.24412	9.7073	-1.6182	-0.0511992	0.0206595	-0.0221011
0.27468	9.7061	-1.636	-0.0570496	0.013796	-0.0216752
0.34736	9.6714	-1.5963	-0.0590707	0.0179717	-0.0223367
0.27679	9.718	-1.5839	-0.0577495	0.0279602	-0.0244451
0.23142	9.6856	-1.6176	-0.0583498	0.0348595	-0.0242531
0.28226	9.6559	-1.5965	-0.0595908	0.0361021	-0.0238674
0.22847	9.709	-1.5008	-0.0608614	0.030627	-0.0230663
0.29288	9.6959	-1.5295	-0.058493	0.0258169	-0.022061
0.28654	9.6783	-1.5119	-0.0549465	0.0247889	-0.0209125
0.21816	9.6879	-1.636	-0.0524314	0.0264138	-0.0209998
0.24685	9.706	-1.5582	-0.0497646	0.0276582	-0.0210888
0.28865	9.7208	-1.5497	-0.0480123	0.0268676	-0.020923
0.30107	9.6914	-1.5896	-0.0469686	0.0259583	-0.0211202
0.30736	9.6691	-1.5797	-0.0440434	0.0266512	-0.0210365
0.25115	9.7213	-1.5269	-0.0405562	0.0231745	-0.0228149
0.25931	9.695	-1.5693	-0.0369573	0.0236632	-0.0237452
0.28233	9.7501	-1.6288	-0.0332555	0.0232321	-0.0245795
0.28936	9.6921	-1.5644	-0.0331595	0.0236841	-0.0245725
0.30169	9.7076	-1.6152	-0.0337093	0.0248203	-0.0250315
0.2886	9.7215	-1.5904	-0.0351614	0.023555	-0.0241972
0.31162	9.6925	-1.5293	-0.0375159	0.0198077	-0.0239459
0.24242	9.7291	-1.6279	-0.040092	0.0191899	-0.0240157
0.30503	9.7078	-1.5748	-0.0410467	0.0192021	-0.0247418
0.26514	9.6846	-1.6002	-0.0410519	0.020944	-0.0250577
0.30473	9.6408	-1.5512	-0.0416034	0.0217625	-0.0259199
0.27284	9.7092	-1.5852	-0.0404672	0.0220679	-0.0256528
0.29008	9.6998	-1.5897	-0.040078	0.021197	-0.024281
0.27837	9.6954	-1.596	-0.0402647	0.0215112	-0.0245463
0.25673	9.6857	-1.6198	-0.0392193	0.0234241	-0.0245079
0.30328	9.6655	-1.6216	-0.0404881	0.0223455	-0.0241676
0.29219	9.7413	-1.5788	-0.0417675	0.0234625	-0.022424
0.30215	9.6648	-1.5405	-0.0420956	0.0211953	-0.0225933
0.31122	9.7002	-1.5709	-0.0419193	0.0236649	-0.0227765
0.23859	9.7093	-1.61	-0.0414394	0.0255307	-0.0222617
0.28541	9.6719	-1.5877	-0.0426035	0.024939	-0.0223315
0.27308	9.6806	-1.5943	-0.043717	0.0228394	-0.0216142
0.30388	9.6795	-1.5731	-0.0427361	0.0208567	-0.023171
0.29399	9.7327	-1.5585	-0.0416924	0.0238517	-0.024391
0.27472	9.6791	-1.6087	-0.0398057	0.0260124	-0.0231186
0.26728	9.6993	-1.5931	-0.0386294	0.0236475	-0.0227923
0.24885	9.7134	-1.5791	-0.037172	0.0224432	-0.0231553
0.30253	9.7517	-1.5686	-0.0361213	0.0242845	-0.0230977
0.25736	9.6796	-1.6105	-0.0361894	0.0222058	-0.0224868
0.2441	9.6619	-1.6114	-0.0383798	0.0246598	-0.0236632
0.26873	9.7382	-1.5937	-0.0415912	0.0249687	-0.0241903
0.28191	9.6888	-1.5968	-0.0433505	0.0238429	-0.024281
0.27072	9.7189	-1.5528	-0.0454554	0.0223036	-0.0241536
0.19298	9.7278	-1.605	-0.0446071	0.0238988	-0.0242915
0.27924	9.7042	-1.535	-0.0462233	0.0246301	-0.0252183
0.21778	9.7286	-1.5676	-0.0443034	0.0241431	-0.0263719
0.22175	9.7157	-1.5358	-0.0441115	0.0244556	-0.0248552
0.25152	9.664	-1.6335	-0.043148	0.0251764	-0.024672
0.26516	9.6883	-1.5537	-0.0401705	0.0211324	-0.023274
0.23925	9.7208	-1.6025	-0.0408459	0.0204553	-0.0230279
0.24921	9.716	-1.6149	-0.0370202	0.0205635	-0.0208741
0.26882	9.7392	-1.5851	-0.0356449	0.0204483	-0.0215269
0.31398	9.72	-1.5701	-0.0355454	0.0224676	-0.0210836
0.2415	9.709	-1.5532	-0.0359887	0.0236283	-0.0216211
0.22911	9.7659	-1.6382	-0.0378649	0.0238464	-0.0224833
0.29119	9.6536	-1.5788	-0.0401251	0.0213855	-0.0222983
0.23996	9.7184	-1.5618	-0.0427536	0.0203889	-0.0233595
0.25429	9.6695	-1.578	-0.0437781	0.0204657	-0.0238778
0.26303	9.695	-1.6619	-0.0443191	0.0196262	-0.0242444
0.26682	9.6813	-1.5785	-0.0428409	0.0186262	-0.0241205
0.27658	9.6813	-1.5728	-0.040544	0.0196768	-0.0236894
0.24406	9.6715	-1.6119	-0.0395561	0.0225147	-0.0252898
0.24264	9.7008	-1.6041	-0.038762	0.0211377	-0.024843
0.27609	9.7149	-1.6459	-0.0378457	0.0228795	-0.0241746
0.28481	9.7088	-1.5787	-0.0376206	0.0236841	-0.023342
0.30921	9.6987	-1.5751	-0.0388999	0.0244503	-0.0232251
0.24132	9.6377	-1.5452	-0.0384112	0.0231815	-0.0222006
0.2412	9.6543	-1.5985	-0.0406662	0.0255324	-0.0233577
0.27384	9.6481	-1.5863	-0.0425599	0.0271137	-0.0239093
0.25622	9.7006	-1.5757	-0.0438427	0.0256773	-0.023061
0.26474	9.6741	-1.6104	-0.0433941	0.0246301	-0.0212791
0.27218	9.7071	-1.5755	-0.0421689	0.0231832	-0.0208375
0.25599	9.7128	-1.5748	-0.0414114	0.0257209	-0.02045
0.24593	9.7109	-1.5946	-0.0406417	0.0295135	-0.0206874
0.28295	9.7622	-1.5971	-0.0409262	0.029599	-0.022705
0.30291	9.7576	-1.6093	-0.0429176	0.0291069	-0.0220645
0.28043	9.6582	-1.6273	-0.0424132	0.0267629	-0.0218201
0.27318	9.7205	-1.6108	-0.0437153	0.0256022	-0.0218969
0.24761	9.6834	-1.5478	-0.0447834	0.0238988	-0.0224955
0.24531	9.7291	-1.5669	-0.044738	0.0202668	-0.0222128
0.27128	9.7506	-1.5814	-0.044485	0.0229406	-0.0225933
0.28798	9.7126	-1.556	-0.0433906	0.0255586	-0.0228097
0.26559	9.7392	-1.5281	-0.0428827	0.0270491	-0.0232094
0.2645	9.6582	-1.5587	-0.0407901	0.0285501	-0.0238691
0.26967	9.7163	-1.5949	-0.0400989	0.0264051	-0.0225915
0.24907	9.786	-1.532	-0.0410327	0.0222023	-0.0231989
0.24689	9.6722	-1.5563	-0.0392891	0.0243247	-0.0232635
0.32922	9.6687	-1.6339	-0.0391757	0.0236492	-0.022794
0.26732	9.7169	-1.6179	-0.0397429	0.0228097	-0.0220679
0.26566	9.7469	-1.5768	-0.0377969	0.0254678	-0.0220645
0.28481	9.6955	-1.5746	-0.038036	0.0248273	-0.0229616
0.29263	9.6646	-1.5669	-0.0373326	0.025967	-0.0220575
0.2641	9.7182	-1.5691	-0.0379557	0.0246057	-0.0217869
0.26406	9.7144	-1.5608	-0.0401164	0.0200032	-0.0209823
0.28629	9.6351	-1.5621	-0.0392141	0.0190119	-0.0209195
0.24368	9.6915	-1.6102	-0.0402962	0.0232478	-0.0212703
0.27212	9.6771	-1.5703	-0.0403066	0.0267384	-0.0215199
0.2705	9.6542	-1.5261	-0.0408704	0.0269077	-0.0225217
0.26788	9.6811	-1.5987	-0.0432877	0.0247174	-0.0222599
0.30058	9.7188	-1.5362	-0.0441167	0.0215147	-0.0224188
0.37693	9.7228	-1.5512	-0.0435756	0.0212023	-0.0223402
0.3156	9.705	-1.5727	-0.0435844	0.0251816	-0.023356
0.28454	9.6721	-1.6061	-0.042977	0.0265081	-0.0246388
0.26784	9.7135	-1.5676	-0.0431812	0.0272533	-0.0234799
0.25434	9.6762	-1.6035	-0.0420345	0.0296601	-0.022883
0.25691	9.7189	-1.6254	-0.0409	0.0288451	-0.0217573
0.30935	9.696	-1.5692	-0.0407622	0.026145	-0.0199229
0.29818	9.7053	-1.5849	-0.038755	0.0236248	-0.0195407
0.28601	9.7188	-1.6158	-0.0376031	0.0240402	-0.0192178
0.27439	9.6825	-1.6281	-0.0371319	0.0242793	-0.0197065
0.23894	9.7207	-1.5405	-0.0374932	0.0286793	-0.018977
0.26248	9.6849	-1.5842	-0.0386678	0.0307998	-0.0193138
0.25514	9.6601	-1.5942	-0.0406225	0.0295746	-0.0188618
0.23489	9.6824	-1.6567	-0.0432545	0.0291662	-0.0178966
0.24149	9.7062	-1.5748	-0.0452337	0.0303967	-0.0173938
0.27591	9.6951	-1.6073	-0.0465968	0.0292762	-0.017088
0.28174	9.6741	-1.604	-0.0477068	0.0265447	-0.0186768
0.24967	9.6944	-1.6042	-0.0476039	0.0288189	-0.0197903
0.27719	9.7073	-1.6899	-0.0468045	0.031306	-0.0196891
0.2743	9.718	-1.543	-0.0466561	0.0324579	-0.0195372
0.28312	9.6801	-1.5831	-0.0464642	0.0275483	-0.0182701
0.28147	9.6724	-1.6166	-0.0465636	0.0275169	-0.0182876
0.22844	9.7215	-1.561	-0.0449457	0.0284873	-0.0185476
0.24285	9.7179	-1.5567	-0.0454606	0.0302029	-0.0179577
0.27969	9.6829	-1.5969	-0.0458742	0.0281522	-0.017296
0.27955	9.7169	-1.5856	-0.0464415	0.0252689	-0.0162813
0.27838	9.6751	-1.6069	-0.0472024	0.0274226	-0.0158746
0.28154	9.6846	-1.639	-0.0496825	0.0301663	-0.0162759
0.30495	9.6995	-1.5661	-0.0506896	0.0359084	-0.0179804
0.28026	9.6874	-1.5776	-0.0532884	0.0389278	-0.0177727
0.28957	9.6746	-1.5593	-0.056437	0.0373658	-0.0160462
0.28232	9.7264	-1.5867	-0.0591754	0.0356047	-0.0153022
0.30789	9.6817	-1.4494	-0.0627987	0.0358229	-0.0137729
0.32045	9.675	-1.5523	-0.0620081	0.0397987	-0.0127821
0.30312	9.6987	-1.4587	-0.061371	0.0412526	-0.0123665
0.29283	9.696	-1.5415	-0.0571421	0.0412439	-0.0100714
0.26486	9.7448	-1.5159	-0.0535397	0.0396207	-0.00867045
0.29876	9.6856	-1.4926	-0.0498414	0.0390291	-0.00795085
0.32238	9.6859	-1.6139	-0.0461832	0.0346797	-0.0077442
0.31435	9.7284	-1.5094	-0.044649	0.0305799	-0.00688777
0.36411	9.6447	-1.5393	-0.0400082	0.0279288	-0.00848649
0.35836	9.6891	-1.5092	-0.0357112	0.0258134	-0.00900014
0.34583	9.699	-1.5299	-0.030833	0.0272184	-0.00917938
0.34695	9.656	-1.4781	-0.0252462	0.0293093	-0.00972794
0.34677	9.7143	-1.5094	-0.0203104	0.0310564	-0.011226
0.35331	9.7128	-1.5268	-0.0152601	0.0268659	-0.0132392
0.35431	9.7124	-1.5817	-0.0110807	0.0201847	-0.015987
0.346	9.7206	-1.5207	-0.00970525	0.0132706	-0.0209981
0.40788	9.7068	-1.5206	-0.00856241	0.010865	-0.0241763
0.35107	9.7009	-1.516	-0.00380011	0.0191166	-0.0276774
0.32616	9.6994	-1.5518	-0.00318959	0.0193924	-0.0302483
0.31862	9.6968	-1.5947	-0.00434395	0.017017	-0.0311314
0.32429	9.7589	-1.629	-0.00769271	0.0132092	-0.0311157
0.28136	9.7274	-1.6858	-0.00957296	0.0191742	-0.0274139
0.32512	9.7177	-1.6337	-0.0123908	0.0380464	-0.0220976
0.39913	9.7472	-1.6025	-0.0135551	0.0431044	-0.0203087
0.31807	9.6911	-1.5679	-0.0162183	0.0456439	-0.0226142
0.32693	9.7346	-1.7363	-0.0162419	0.0601842	-0.0246406
0.24819	9.7268	-1.6531	-0.0230488	0.106659	-0.0186192
0.28699	9.7172	-1.6338	-0.0352661	0.123234	-0.009267
0.32437	9.7211	-1.6227	-0.0385596	0.0952252	-0.00429107
0.37863	9.7772	-1.6207	-0.0422195	0.100168	0.00284
0.40341	9.8062	-1.5927	-0.0451203	0.124999	0.00474799
0.36549	9.7639	-1.5513	-0.059987	0.156326	0.00237312
0.26193	9.6899	-1.603	-0.0803445	0.165396	-0.00125323
0.25747	9.728	-1.6714	-0.0933612	0.170657	-0.000840795
0.22885	9.7092	-1.6475	-0.0869279	0.141295	0.00102479
0.1848	9.8394	-1.5051	-0.0905983	0.0598526	-0.00724364
0.28604	9.894	-1.3659	-0.128025	-0.0109875	-0.0147822
0.18233	9.8824	-1.2994	-0.152811	-0.0322607	-0.020827
-0.049496	9.9034	-1.3488	-0.173388	-0.0568873	-0.0402263
-0.25425	9.9165	-1.2605	-0.201341	-0.0479704	-0.0720629
-0.47046	9.7725	-1.1882	-0.221971	-0.00296933	-0.124205
-0.63154	9.5991	-1.252	-0.239058	0.036727	-0.188007
-0.69494	9.7437	-1.2695	-0.238185	0.058767	-0.253858
-0.67066	9.7092	-1.3194	-0.250786	0.0765833	-0.304822
-0.55609	9.6195	-1.3803	-0.264819	0.0767229	-0.33896
-0.38487	9.6178	-1.3973	-0.248046	0.0454519	-0.366746
-0.19642	9.5776	-1.3945	-0.223542	-0.0023431	-0.386468
-0.020733	9.5774	-1.2425	-0.204116	-0.018141	-0.39057
0.021097	9.6223	-1.3115	-0.184516	-0.0195896	-0.38097
-0.047087	9.7067	-1.2333	-0.168576	-0.0348787	-0.368579
-0.1915	9.7885	-1.2365	-0.157078	-0.0402002	-0.355332
-0.22757	9.7388	-1.064	-0.142035	-0.049995	-0.348368
-0.4827	9.6917	-1.12	-0.124548	-0.0497017	-0.344371
-0.6115	9.7486	-1.0009	-0.127755	-0.0679247	-0.348525
-0.71321	9.6411	-0.91855	-0.1345	-0.0843238	-0.356466
-0.72621	9.5864	-0.9664	-0.147313	-0.0989148	-0.365036
-0.83361	9.4039	-0.88978	-0.144632	-0.110965	-0.370202
-0.65593	9.3408	-1.0388	-0.142283	-0.127854	-0.366659
-0.69574	9.3355	-1.126	-0.130284	-0.146737	-0.35795
-0.62548	9.3402	-1.1525	-0.10968	-0.169677	-0.336377
-0.491	9.3698	-1.2694	-0.0863641	-0.196716	-0.31004
-0.37991	9.4358	-1.1442	-0.0603744	-0.205652	-0.279602
-0.26652	9.4903	-1.071	-0.0340985	-0.181497	-0.243665
-0.22306	9.6239	-1.0295	-0.0135177	-0.144555	-0.199002
-0.37493	9.593	-0.97006	0.0042792	-0.105734	-0.150636
-0.49806	9.6168	-0.87501	0.0158602	-0.0857917	-0.103887
-0.6892	9.5867	-0.99158	0.0246336	-0.0944729	-0.0715149
-0.81093	9.5717	-0.96407	0.0272219	-0.0954294	-0.062954
-0.77071	9.392	-0.96057	0.0185197	-0.0822294	-0.0548924
-0.79556	9.1946	-0.97994	0.00651427	-0.0701465	-0.0385997
-0.85723	9.1002	-1.1357	-0.00376939	-0.0621878	-0.0275186
-0.67982	9.0543	-1.152	-0.00965848	-0.0428251	-0.0166342
-0.53455	9.085	-1.2822	-0.0110308	-0.0197693	-0.000621163
-0.60863	9.1606	-1.1785	-0.013494	-0.0100672	0.0175057
-1.0778	9.1481	-0.93312	-0.0293215	0.00583289	0.0187047
-0.7256	9.3921	-0.74491	-0.0416575	0.0853483	0.00318749
-0.54236	9.7912	-0.66586	-0.0451237	0.187117	0.00126398
-1.2941	10.44	-0.8776	-0.0622035	0.24	-0.00378597
-0.84598	10.549	-1.292	-0.0760457	0.24932	-0.013724
-0.66247	9.3559	-1.1982	-0.0600358	0.189229	0.00287142
-1.1831	8.8447	-0.85524	-0.0295833	0.13894	0.00390133
-1.3895	9.0728	-0.99083	-0.00924414	0.174154	-0.00366153
-1.0692	10.312	-1.4049	-0.000886889	0.186454	-0.0338594
-0.96292	10.774	-1.2308	-0.00266145	0.133343	-0.0575156
-0.97831	9.7921	-0.88058	-0.0276879	0.0791193	-0.069965
-1.3577	9.7232	-1.1488	-0.0496319	0.0715463	-0.0776357
-1.3116	9.715	-1.1391	-0.0721571	0.0647709	-0.0762971
-1.3537	9.6863	-0.99816	-0.0985954	0.0221308	-0.0585017
-1.2681	9.8147	-0.7742	-0.0984819	-0.0211307	-0.0464275
-1.0771	9.8905	-0.46932	-0.07699	-0.0576116	-0.0238133
-1.2264	9.3444	-0.95857	-0.0559797	-0.0361702	-0.000441935
-1.2531	9.5024	-1.1242	-0.0532605	0.00899665	0.00961973
-1.2129	9.8219	-0.97163	-0.0585802	-0.00107092	0.0218236
-1.0478	9.7427	-0.96264	-0.0621093	-0.00474485	0.0412509
-1.0293	9.3643	-1.0011	-0.0656942	-0.00587967	0.06194
-1.1167	9.4751	-1.2901	-0.0763232	0.0167656	0.0733527
-1.2007	9.8864	-0.94044	-0.0918148	0.0270299	0.0892544
-0.91265	9.6791	-0.7899	-0.110368	0.0209195	0.108825
-0.86971	9.436	-0.82209	-0.0958116	0.0401845	0.111226
-0.97304	9.8206	-0.79036	-0.0703769	0.0569379	0.106931
-0.82966	9.7786	-0.70356	-0.0572835	0.0786812	0.114118
-0.84341	9.4883	-0.82119	-0.0410798	0.0861896	0.11744
-0.88305	9.6186	-0.79496	-0.0207781	0.0898251	0.116351
-0.85576	9.5947	-0.86923	5.31767e-05	0.0834599	0.121197
-0.79769	9.5908	-0.83467	0.0191672	0.0826117	0.127702
-0.91637	9.6005	-0.86809	0.0405667	0.0929772	0.141099
-0.89827	9.7544	-0.9253	0.0495534	0.0746966	0.150995
-0.5966	9.6328	-0.90101	0.0675233	0.0615037	0.154114
-0.71416	9.7495	-1.0444	0.0764367	0.0715376	0.157034
-0.6477	9.7047	-1.3267	0.0743423	0.0726947	0.161516
-0.46423	9.6848	-1.4168	0.0592749	0.0869802	0.169896
-0.51053	9.6433	-1.2379	0.0372645	0.10313	0.173201
-0.66908	9.6321	-0.95288	0.0255411	0.107718	0.17942
-0.44833	9.6646	-1.031	0.0298853	0.103976	0.190852
-0.38551	9.6508	-0.97907	0.045965	0.108364	0.196035
-0.31723	9.6187	-1.0845	0.0714259	0.0684954	0.193348
-0.28545	9.6241	-1.1506	0.09585	0.014033	0.179751
-0.38169	9.6538	-1.1011	0.0951152	0.00548854	0.164298
-0.10018	9.6326	-1.4663	0.0792467	0.0375525	0.160794
-0.080687	9.7252	-1.5763	0.0528678	0.0327598	0.138433
-0.18175	9.7111	-1.4821	0.0305764	0.0313025	0.122114
-0.15218	9.7108	-1.387	0.00331002	0.0391844	0.112383
0.028307	9.6641	-1.3125	-0.0146843	0.0303949	0.09193
-0.033322	9.6749	-1.2041	-0.0123362	0.0241623	0.0666541
-0.15096	9.6909	-1.1805	-4.19298e-05	0.0150559	0.050817
-0.18603	9.6166	-1.2354	0.00957034	0.0086214	0.0410117
-0.13229	9.83	-1.4324	0.00844094	0.0122875	0.0424255
-0.12029	9.7356	-1.5617	-0.00758223	0.0172056	0.048939
-0.010203	9.7093	-1.5362	-0.0258536	0.00179909	0.037357
0.032503	9.7165	-1.4681	-0.04456	0.00567494	0.0257436
0.017385	9.7889	-1.4272	-0.0604704	0.0130791	0.0137633
0.040191	9.6711	-1.4739	-0.0660747	0.0217293	-0.000468062
0.10298	9.6301	-1.4731	-0.0735918	0.0308888	-0.0184411
-0.050909	9.744	-1.3684	-0.0704781	0.0446193	-0.0309936
-0.13637	9.7257	-1.2982	-0.0641618	0.0427867	-0.0334527
-0.21801	9.7238	-1.3355	-0.0486266	0.0243473	-0.03598
0.16975	9.5908	-1.2242	-0.0305276	-0.00203087	-0.0483404
0.35802	9.5428	-0.86933	-0.00501608	-0.0348909	-0.0711414
-0.05419	9.6866	-1.285	0.0262585	-0.0546201	-0.0895511
-0.17761	9.7646	-1.3795	0.0389139	-0.107245	-0.102454
-0.14593	9.7058	-1.3104	0.0359206	-0.122663	-0.105933
-0.011904	9.6388	-1.3908	0.0234555	-0.0951344	-0.113581
-0.085373	9.6837	-1.4379	0.0267716	-0.0680329	-0.131388
-0.1071	9.6598	-1.2982	0.0419734	-0.0326761	-0.14958
-0.36468	9.6391	-1.1431	0.0575941	-0.00794317	-0.143435
-0.21847	9.5863	-1.1392	0.0766479	-0.0139946	-0.133392
-0.20674	9.5895	-1.2364	0.100037	-0.00140707	-0.12491
-0.12144	9.5691	-1.2996	0.107992	0.00443802	-0.124107
-0.30356	9.5409	-1.2271	0.122557	0.00762325	-0.121173
-0.36273	9.6224	-1.1854	0.149843	-0.00122651	-0.108669
-0.21704	9.5851	-1.1968	0.175528	0.0268292	-0.0858999
-0.558	9.5217	-1.6056	0.182125	0.0347547	-0.0558156
-0.34302	9.5813	-1.2275	0.19607	-0.0220679	0.00393345
-0.34908	9.5902	-0.99755	0.233176	-0.0850778	0.0525327
-0.52474	9.7551	-1.6829	0.263754	-0.152571	0.0579938
-0.11585	9.7919	-2.1208	0.243526	-0.107435	0.0563165
-0.16426	9.7869	-2.5948	0.188583	-0.0796917	0.0364006
-0.37187	9.8487	-2.8393	0.136544	-0.0893399	0.00100004
-0.33674	9.9136	-2.5899	0.0764437	-0.0866312	-0.012573
-0.38428	9.8813	-2.2981	0.042614	-0.0502376	0.00066134
-0.32465	9.8346	-2.1258	0.0255115	-0.0824633	0.00462355
-0.47344	9.7616	-2.3311	0.0172062	-0.105938	0.0210487
-0.54847	9.7061	-2.3044	0.000517246	-0.130748	0.060151
-0.33649	9.6685	-2.0812	-0.00348787	-0.130217	0.0996758
-0.040111	9.7435	-2.1536	-0.0140888	-0.139057	0.104889
-0.082132	9.7151	-2.5976	-0.0461273	-0.12639	0.0796882
-0.35886	9.6105	-2.5482	-0.0882561	-0.152273	0.0344371
0.10768	9.8643	-1.9356	-0.116808	-0.274558	-0.018949
-0.11542	10.145	-2.8572	-0.115459	-0.29147	-0.0676507
-0.38504	10.128	-2.9206	-0.190084	-0.357845	-0.0874811
-0.095147	10.007	-2.805	-0.2925	-0.503615	-0.0908915
0.31522	10.278	-2.7952	-0.352399	-0.601126	-0.138483
0.7543	10.521	-3.2614	-0.368422	-0.532709	-0.229179
0.42643	10.548	-3.2567	-0.354983	-0.0275204	-0.250298
0.20794	10.307	-1.6148	-0.425354	0.249792	-0.251764
0.49567	10.122	-0.51531	-0.506547	0.0256005	-0.384775
-0.049718	9.7711	-3.2578	-0.615455	-0.0720594	-0.496651
-0.85059	8.6234	-4.8821	-0.52962	-0.246632	-0.508292
-0.33766	7.7197	-3.5328	-0.191183	-0.499321	-0.388493
2.5452	7.0903	-3.2739	0.0825436	-0.675076	-0.175859
4.6322	6.1091	-4.2038	0.429299	0.0989951	0.0933995
1.2177	7.8118	-3.6502	0.869942	1.23257	0.421253
-2.1022	10.053	-1.1554	0.949634	0.92211	0.700296
-8.3866	13.109	6.8353	0.648425	-0.115085	0.713665
-6.0014	11.164	8.9197	0.0796114	-0.784368	0.27934
4.7992	7.9133	2.3825	-0.205931	-0.435791	0.0593534
-2.1739	11.064	-0.70379	0.22506	0.520021	0.253108
-0.17114	10.233	-2.5226	0.247767	0.232548	0.127851
-0.46771	9.7605	-2.8054	0.257977	0.146208	0.263999
-0.077706	9.7677	-4.5553	0.146412	-0.11109	0.15177
0.052549	9.6907	-3.7398	0.112506	-0.150732	0.170383
-0.16382	9.8709	-2.5285	0.0490856	-0.18134	0.118473
0.026616	9.6888	-2.0876	0.0207712	-0.143613	0.131982
0.13163	9.7511	-1.8992	0.0129858	-0.157907	0.124707
0.35573	9.7981	-2.2124	0.0273947	-0.105681	0.114741
0.16958	9.7735	-2.2625	0.0283319	-0.10917	0.0781628
0.36941	9.5318	-2.281	0.0109656	-0.121735	0.0466963
0.24298	9.6559	-2.1583	0.0152573	-0.0651985	0.0148822
0.044093	9.6422	-2.2746	0.0214449	-0.015158	-0.00610481
0.054385	9.692	-2.2633	0.00718866	-0.0386084	-0.0139516
0.1508	9.5956	-2.1258	-0.00710942	-0.0712339	-0.00962584
0.020866	9.6694	-2.3092	-0.0111745	-0.100287	-0.0135664
0.14762	9.6976	-2.1419	-0.012725	-0.130949	-0.0153121
0.19715	9.6835	-2.097	-0.00956231	-0.0854426	-0.0135698
0.23274	9.6055	-2.2621	-0.0100061	0.00869104	-0.0156971
0.078114	9.6902	-2.3268	-0.00508833	0.0278973	-0.0278816
0.11099	9.6627	-2.3028	-0.0153964	0.000759812	-0.0421951
0.13896	9.648	-2.1133	-0.0217485	-0.0259304	-0.0520195
0.099109	9.6864	-2.1887	-0.0160867	-0.01677	-0.0600585
0.089883	9.7179	-2.2476	-0.00998067	-0.008446	-0.0622803
0.065577	9.6964	-2.2948	-0.00749759	-0.0172683	-0.0610621
0.12419	9.666	-2.4339	-0.0122714	0.0177465	-0.0464205
0.12593	9.6209	-2.2944	-0.0227067	0.120562	-0.0348874
0.1079	9.6457	-2.29	-0.0282377	0.120115	-0.0502131
-0.011411	9.6122	-2.2714	-0.0242967	0.115272	-0.0619958
0.0069832	9.6613	-2.2033	-0.0258134	0.0788487	-0.0636155
0.0059523	9.6358	-2.2015	-0.0275867	0.0479337	-0.0578646
0.022225	9.6113	-2.3432	-0.0231047	0.0377096	-0.0584982
0.029398	9.639	-2.4069	-0.0198688	0.0572067	-0.0517385
-0.055132	9.621	-2.3072	-0.0260997	0.0737349	-0.0445967
0.0048717	9.6539	-2.3076	-0.0284	0.0433732	-0.0391914
0.034916	9.6461	-2.2791	-0.0238639	0.0323724	-0.0343969
-0.0088498	9.6236	-2.3405	-0.017736	0.0271434	-0.032519
-0.054849	9.6933	-2.3053	-0.0134647	0.0237033	-0.0254574
-0.012061	9.671	-2.278	-0.0147182	-0.00147168	-0.0151444
0.018154	9.6888	-2.3659	-0.0148423	-0.0232827	-0.00991487
0.066335	9.6404	-2.3172	-0.0164885	-0.0499251	-0.0110509
0.010462	9.6339	-2.2965	-0.0166443	-0.0892038	-0.0168279
-0.046331	9.5844	-2.4118	-0.015538	-0.10672	-0.0138314
-0.013693	9.5863	-2.5104	-0.0184446	-0.0776096	-0.00440259
0.085584	9.6953	-2.4426	-0.0271294	-0.0595279	0.00120162
0.15052	9.6259	-2.4176	-0.0397778	-0.061645	0.000435303
0.094137	9.7002	-2.3827	-0.0404061	-0.0417395	-0.00488675
0.0044738	9.5995	-2.4501	-0.042209	0.00368806	-0.0057917
0.014492	9.6444	-2.388	-0.0485079	0.0529899	-0.00324439
0.064014	9.6446	-2.4055	-0.0560059	0.0368038	-0.00997176
0.14779	9.6413	-2.3205	-0.0655179	0.0148515	-0.0199369
0.16399	9.6378	-2.2535	-0.0622123	0.0205862	-0.0374268
0.061812	9.6608	-2.3874	-0.0644428	0.0335051	-0.0523267
0.011249	9.5509	-2.3533	-0.0719058	0.0279619	-0.0555207
0.0098218	9.6707	-2.3672	-0.0762726	0.0142154	-0.0589241
0.02111	9.717	-2.3562	-0.081444	0.00617951	-0.0577948
0.038981	9.6579	-2.2985	-0.0783356	0.00427675	-0.0571909
-0.022438	9.6495	-2.2113	-0.0767648	0.00280998	-0.0534961
-0.027655	9.6507	-2.2767	-0.0763093	0.00227661	-0.0513633
-0.021643	9.6257	-2.2315	-0.0750422	-0.00747455	-0.0506774
0.019515	9.6448	-2.3342	-0.0755937	-0.00925147	-0.0534542
-0.028015	9.6259	-2.2712	-0.0741817	-0.00258955	-0.0547004
-0.058402	9.6138	-2.2431	-0.0732585	-0.00388423	-0.0528137
-0.046312	9.6886	-2.2564	-0.0696788	-0.011519	-0.0504976
-0.046308	9.6662	-2.183	-0.0646802	-0.0139838	-0.0472967
-0.071597	9.6551	-2.2056	-0.0624077	-0.0152458	-0.0455688
-0.083773	9.5998	-2.2339	-0.0610499	-0.0134207	-0.0461046
-0.064199	9.6576	-2.2116	-0.0605333	-0.00914151	-0.0473682
-0.075796	9.6718	-2.2223	-0.0600673	-0.00880606	-0.0443017
-0.11659	9.6196	-2.2727	-0.0578001	-0.00531383	-0.0393816
-0.094307	9.6463	-2.2444	-0.0557825	-0.00946824	-0.0333637
-0.059631	9.6662	-2.2584	-0.0535031	-0.0113541	-0.0318505
-0.027037	9.6875	-2.2554	-0.0561874	-0.0132237	-0.0367654
0.039418	9.6573	-2.2376	-0.065195	-0.00461413	-0.04308
-0.16098	9.7016	-2.2754	-0.0630046	0.0153407	-0.0498658
-0.076112	9.6377	-2.2329	-0.0653748	0.000787091	-0.0488151
-0.084725	9.6992	-2.1511	-0.0615071	-0.00385683	-0.0458131
-0.13064	9.6751	-2.1749	-0.0576639	0.000580095	-0.0430206
-0.057466	9.6302	-2.203	-0.0559046	0.00837496	-0.0405964
-0.11401	9.6037	-2.2358	-0.0514715	0.0210853	-0.0372785
-0.083349	9.5906	-2.3605	-0.0427675	0.0425267	-0.0297806
-0.071181	9.6546	-2.2335	-0.0374635	0.0738746	-0.0242566
-0.10792	9.6196	-2.1788	-0.036802	0.0747908	-0.0211412
-0.15021	9.6418	-2.0954	-0.0328541	0.0637307	-0.0181183
-0.11247	9.6512	-2.1867	-0.0317004	0.048014	-0.0161495
-0.13381	9.622	-2.1668	-0.0285274	0.0331752	-0.016159
-0.11353	9.6864	-2.2146	-0.0279811	0.0183155	-0.0155348
-0.047072	9.5976	-2.1771	-0.0292709	0.00759148	-0.0162244
-0.03872	9.6477	-2.2956	-0.0278816	0.0149337	-0.0207712
-0.089615	9.6678	-2.2329	-0.0270177	0.0153514	-0.0222652
-0.1079	9.6481	-2.2571	-0.0266093	0.0154765	-0.0239861
-0.1175	9.6544	-2.2837	-0.0281417	0.017572	-0.0251729
-0.12144	9.6548	-2.2341	-0.0301453	0.0162319	-0.0265482
-0.068695	9.6281	-2.263	-0.0324788	0.0158701	-0.0194726
-0.10345	9.6581	-2.2019	-0.0334213	0.0155296	-0.0166342
-0.088343	9.6857	-2.1823	-0.0331176	0.0190782	-0.0147885
-0.042229	9.6706	-2.2287	-0.0325696	0.0218725	-0.0163043
-0.049928	9.676	-2.2518	-0.0309115	0.0198845	-0.0172779
-0.078072	9.6486	-2.3064	-0.0318749	0.0212197	-0.018785
-0.038204	9.605	-2.2463	-0.0301802	0.0183574	-0.0177954
-0.079127	9.6226	-2.255	-0.0317301	0.0156521	-0.0169206
-0.075666	9.6452	-2.2444	-0.0302762	0.02692	-0.0164249
-0.059259	9.5851	-2.1913	-0.0288555	0.0318156	-0.0166112
-0.081622	9.6269	-2.3032	-0.0313531	0.0263388	-0.0179385
-0.08862	9.6731	-2.2851	-0.0302518	0.0246179	-0.0200032
-0.067417	9.6779	-2.2603	-0.0297736	0.0315259	-0.019333
-0.10969	9.6121	-2.247	-0.0327546	0.0302623	-0.0188199
-0.062988	9.6292	-2.2743	-0.0332258	0.022499	-0.0196995
-0.091254	9.6272	-2.2296	-0.0339117	0.0182509	-0.0199055
-0.062813	9.6773	-2.2603	-0.0332363	0.0181916	-0.0207834
-0.1119	9.6577	-2.2804	-0.0360306	0.0187571	-0.0217014
-0.11258	9.6334	-2.3072	-0.0346448	0.0211935	-0.0218602
-0.053961	9.6999	-2.3185	-0.0326499	0.0327162	-0.0190607
-0.13017	9.6757	-2.2086	-0.0313566	0.0419141	-0.0209736
-0.096035	9.6691	-2.2632	-0.0328035	0.0356902	-0.0185424
-0.024003	9.6479	-2.2415	-0.0328296	0.0307492	-0.0183748
-0.05636	9.6295	-2.3029	-0.0325015	0.0261398	-0.0183609
-0.084531	9.6264	-2.2651	-0.0315538	0.0240524	-0.0176994
-0.077988	9.659	-2.2113	-0.0303705	0.0251066	-0.0195128
-0.094652	9.6318	-2.2833	-0.030744	0.0267489	-0.0210626
-0.061663	9.6508	-2.294	-0.0290545	0.0300528	-0.0217293
-0.10251	9.6567	-2.3452	-0.0301994	0.0265377	-0.0206612
-0.0084893	9.6632	-2.3431	-0.0316131	0.0201917	-0.0214693
-0.071925	9.6236	-2.3615	-0.033444	0.0182649	-0.0211307
-0.097479	9.6691	-2.2281	-0.0345907	0.0197257	-0.0216246
-0.054094	9.67	-2.2924	-0.0340339	0.0202458	-0.0246475
-0.0094718	9.6482	-2.2944	-0.0348647	0.0266372	-0.0283197
-0.12043	9.6609	-2.2802	-0.0364582	0.0243194	-0.0298853
0.029691	9.628	-2.2077	-0.0358875	0.0249634	-0.0308051
-0.058764	9.6977	-2.3016	-0.0360533	0.0345924	-0.035678
-0.080604	9.6833	-2.2644	-0.0361283	0.0358299	-0.039235
-0.0041959	9.6421	-2.2049	-0.0306131	0.0511486	-0.0399314
-0.15025	9.6403	-2.249	-0.0322903	0.0588438	-0.0367252
-0.076023	9.6653	-2.3088	-0.0361667	0.0477208	-0.0304455
-0.13976	9.6509	-2.2391	-0.0371616	0.0486545	-0.0270875
-0.10404	9.6217	-2.2261	-0.031114	0.055868	-0.0223821
-0.059368	9.6456	-2.2521	-0.0199631	0.058198	-0.0164354
-0.10023	9.6353	-2.3338	-0.0126381	0.0618667	-0.0115824
-0.11797	9.6381	-2.2875	-0.00797109	0.0667082	-0.00898775
-0.07495	9.6846	-2.2801	-0.00667327	0.0624514	-0.00269985
-0.081395	9.6079	-2.3434	-0.00501293	0.0658216	0.00568279
-0.018727	9.6398	-2.3402	-0.00253823	0.0843692	0.0107149
-0.067707	9.6573	-2.339	-0.000623589	0.0996548	0.0109334
-0.093276	9.6214	-2.3355	-0.00384095	0.0983109	0.0103913
-0.076272	9.5941	-2.3236	-0.00426105	0.0839084	0.0157293
-0.0036063	9.6815	-2.5291	0.00503004	0.131814	0.0224414
0.037607	9.6047	-2.2926	0.0104678	0.223873	0.0289341
0.13591	9.6526	-2.4135	-0.00303408	0.21759	0.0308993
0.14996	9.5891	-2.3596	-0.00265657	0.21396	0.0226701
-0.059445	9.6569	-2.2657	0.00105301	0.211324	0.0151917
-0.0040228	9.666	-2.3928	-0.000979845	0.172053	0.0193749
0.011245	9.6389	-2.4627	0.00554125	0.170993	0.0288276
0.013446	9.6488	-2.5229	0.00525571	0.148093	0.0320652
0.0030318	9.6098	-2.4188	0.00471762	0.129015	0.0352033
0.14951	9.6012	-2.446	-0.00211761	0.101873	0.0283948
0.28583	9.6323	-2.3621	-0.00159513	0.0908392	0.015516
0.13326	9.6085	-2.571	-0.00127636	0.114131	0.00126899
0.073148	9.6129	-2.6018	-0.00197851	0.129476	-0.00982935
0.072743	9.5898	-2.4284	-0.0137961	0.0787667	-0.0164145
-0.08019	9.6532	-2.2562	-0.0191794	0.00435512	-0.0068457
0.0416	9.6387	-2.3036	0.000282569	-0.0224746	0.0172433
0.23547	9.5779	-2.6312	0.0115073	-0.0218847	0.0352748
0.10306	9.6332	-2.6888	0.0128409	0.0380586	0.0414044
0.032655	9.6205	-2.5375	-0.00051283	0.0386451	0.0400431
0.10001	9.6097	-2.3691	-0.0099681	-0.0157539	0.0428845
0.10495	9.5618	-2.5083	-0.0052777	-0.0368247	0.0528678
0.19368	9.6844	-2.6019	0.00464956	-0.0295572	0.0636469
0.21774	9.6398	-2.6679	-0.00844076	-0.0144094	0.0784386
0.21775	9.5646	-2.6614	-0.0312885	-0.00508711	0.0823621
0.24934	9.598	-2.7552	-0.0488954	-0.0192056	0.0809379
0.34363	9.7041	-2.4982	-0.0530301	-0.0315416	0.0797511
0.4033	9.5711	-2.7398	-0.0579327	-0.0286967	0.071
0.34612	9.6583	-2.4663	-0.0724661	-0.0217171	0.0604163
0.37078	9.6454	-2.499	-0.0864078	-0.0454711	0.046794
0.46012	9.6719	-2.6322	-0.082472	-0.047562	0.0362645
0.4151	9.6291	-2.7838	-0.0884864	-0.0238063	0.0299167
0.3735	9.6118	-2.5834	-0.104601	-0.0279096	0.00979426
0.41136	9.5364	-2.506	-0.117927	-0.0353237	-0.0070239
0.40486	9.6687	-2.3913	-0.114338	-0.0470436	-0.0187501
0.54088	9.5992	-2.5239	-0.0980177	-0.0177832	-0.0281696
0.20418	9.6092	-2.4565	-0.10673	-0.00858789	-0.0265552
0.32675	9.757	-2.428	-0.0954713	-0.00719233	-0.0114977
0.38704	9.6235	-2.5974	-0.0949546	-0.00145526	0.0027639
0.23844	9.5379	-2.4126	-0.0964923	-0.00491572	0.00686054
0.25656	9.6739	-2.2287	-0.0858685	-0.00723177	0.0303216
0.43777	9.6517	-2.4272	-0.0803794	-0.00793671	0.0544578
0.48119	9.6566	-2.4682	-0.084809	-0.00765135	0.0613658
0.32088	9.655	-2.3763	-0.078463	0.00731712	0.0691849
0.33114	9.696	-2.4327	-0.0642072	0.0165033	0.0823708
0.53234	9.7463	-2.4831	-0.0607514	-0.00228795	0.0851354
0.7083	9.6159	-2.5185	-0.0688724	0.00018867	0.0731101
0.68559	9.6154	-2.507	-0.0771401	0.0285955	0.0502637
0.45352	9.6789	-2.2725	-0.0703106	0.0753022	0.0364093
0.49045	9.5336	-2.2189	-0.0665407	0.0727017	0.0366903
0.47136	9.6301	-2.2594	-0.0548679	0.0475061	0.031107
0.61759	9.636	-2.3625	-0.047459	0.0198322	0.0230296
0.64643	9.5989	-2.303	-0.0395335	0.0102995	0.0131683
0.51662	9.6162	-2.3079	-0.0363238	0.0196542	0.00690365
0.56865	9.5846	-2.3717	-0.0371284	0.026454	0.00649664
0.67677	9.6672	-2.2675	-0.0343812	0.0149561	0.00906402
0.56061	9.6783	-2.2582	-0.0224851	0.027934	0.00971276
0.59517	9.5883	-2.3377	-0.00529411	0.059781	0.00820095
0.50477	9.6401	-2.4022	0.00153879	0.0676036	0.0130186
0.62652	9.6799	-2.4646	0.00527002	0.0656541	0.0127215
0.53367	9.7282	-2.44	-0.00110132	0.0403677	0.010037
0.57101	9.6132	-2.3823	-7.02862e-05	0.012829	0.0144786
0.63189	9.6511	-2.3706	0.00663853	0.00837601	0.0195564
0.64939	9.6179	-2.3977	0.0213384	0.0790756	0.0206577
0.61533	9.6733	-2.4666	0.0310477	0.114179	0.025768
0.69163	9.6837	-2.486	0.0170126	0.0896523	0.0237784
0.74394	9.6635	-2.6423	0.00429875	0.164262	0.0312606
0.63856	9.648	-2.512	-0.0136462	0.286653	0.0492794
0.6416	9.6666	-2.4478	-0.0336988	0.242252	0.0524157
0.70357	9.6142	-2.4625	-0.0395073	0.179559	0.0496267
0.72784	9.6604	-2.4446	-0.0338838	0.129013	0.0364826
0.83002	9.6134	-2.296	-0.028297	0.115832	0.0298224
0.76304	9.6526	-2.5469	-0.017148	0.156322	0.0223838
0.73651	9.6304	-2.457	-0.0137361	0.163359	0.0153484
0.83515	9.7258	-2.4482	-0.0163284	0.136136	0.00313374
0.79511	9.6339	-2.5297	-0.0186209	0.12488	-0.00150006
0.80427	9.6739	-2.5998	-0.0126023	0.150662	-0.000630064
0.69269	9.6917	-2.5787	-0.0302029	0.165963	0.0125718
0.8328	9.6258	-2.4843	-0.0527089	0.147639	0.0205931
0.88378	9.6149	-2.4177	-0.0567145	0.123173	0.019347
0.87605	9.6296	-2.457	-0.0553234	0.120145	0.0154741
0.91073	9.6634	-2.5687	-0.0395335	0.1146	0.00478185
0.87357	9.6338	-2.4893	-0.0271887	0.107566	-0.00844949
0.86901	9.6494	-2.6252	-0.02633	0.0865404	-0.0198636
0.78772	9.6266	-2.5978	-0.0306148	0.0672824	-0.0296305
0.91096	9.6218	-2.5801	-0.0492846	0.0335976	-0.0351823
0.82095	9.5894	-2.5606	-0.0666053	0.035973	-0.0384496
0.9787	9.6305	-2.4886	-0.0637237	0.0583743	-0.0419088
0.78607	9.6207	-2.5282	-0.061954	0.0763948	-0.0435495
0.79322	9.5953	-2.5099	-0.0565417	0.0678654	-0.04737
0.76482	9.6431	-2.3834	-0.0532744	0.0300685	-0.0447223
0.70263	9.6822	-2.3969	-0.0434919	-0.00208706	-0.0363884
0.74467	9.6393	-2.3836	-0.0325382	-0.00907833	-0.0235131
0.87121	9.6292	-2.4985	-0.0269339	-0.000309918	-0.0103882
0.74686	9.6649	-2.4287	-0.019614	0.00274087	-0.00546707
0.84845	9.6109	-2.531	-0.019045	0.00534786	0.000592906
0.85428	9.5832	-2.545	-0.0213419	-0.000777544	-0.00188845
0.99781	9.6008	-2.4297	-0.0317301	-0.0330583	-0.00956318
1.0427	9.6336	-2.3006	-0.0358752	-0.0324073	-0.0229476
0.99041	9.6362	-2.689	-0.0300616	0.0349973	-0.0345872
0.89542	9.5937	-2.5711	-0.0240803	0.0901777	-0.0438113
0.77871	9.6828	-2.4922	-0.038097	0.101264	-0.0482985
0.82409	9.6192	-2.6077	-0.0564771	0.0640641	-0.0536183
0.8934	9.6465	-2.4497	-0.0812887	0.0202842	-0.0688166
0.80745	9.6932	-2.3995	-0.0916507	0.0282691	-0.0855246
0.89961	9.6572	-2.528	-0.093965	0.042785	-0.104797
1.0596	9.6245	-2.4828	-0.0989846	0.0432196	-0.131886
0.87266	9.6051	-2.5923	-0.105941	0.0565522	-0.1666
0.77354	9.6971	-2.5392	-0.107792	0.0877499	-0.193819
0.90502	9.5194	-2.5652	-0.123901	0.0884515	-0.207537
0.44404	9.8103	-2.32	-0.12953	0.0956231	-0.221692
0.71838	9.4778	-2.4753	-0.149144	0.0684152	-0.227137
0.4898	9.7097	-2.3367	-0.129509	0.0772169	-0.235619
0.53289	9.7042	-2.2814	-0.131289	0.0751521	-0.229179
0.38412	9.7308	-2.3481	-0.122616	0.0561385	-0.232617
0.30379	9.753	-2.185	-0.111486	0.0420973	-0.232897
0.55185	9.6073	-2.3739	-0.1032	0.0372174	-0.237696
0.10826	9.8752	-2.1356	-0.0882857	0.0240524	-0.249076
0.3085	9.7144	-2.1718	-0.0911847	-0.0376066	-0.262306
0.40197	10.031	-2.1104	-0.075578	-0.0884847	-0.283302
0.52654	10.211	-1.5702	-0.0713368	-0.176645	-0.313147
0.6975	10.212	-1.9221	-0.0716196	-0.149728	-0.347425
0.37424	10.246	-2.2946	-0.0659892	-0.0328471	-0.386817
1.0946	10.086	-2.2403	-0.0887587	0.0231116	-0.354948
3.2679	9.5842	-2.0673	-0.110404	0.0346343	-0.170646
1.6698	9.8651	-2.6321	-0.0715882	-0.0362906	0.0320896
1.4435	10.529	-2.4756	-0.0496372	-0.15054	0.275797
1.6983	10.579	-2.3267	-0.0668845	-0.37001	0.450243
1.7883	10.35	-2.1544	-0.0759218	-0.450644	0.545363
0.9539	9.7865	-2.166	-0.0831091	-0.33266	0.573166
-0.12297	9.4869	-2.302	-0.0801734	-0.0570356	0.564265
-0.71575	9.1715	-1.9252	-0.0796272	0.130343	0.516775
-0.81476	8.702	-2.2283	-0.11615	0.256528	0.462442
-0.39512	8.7236	-2.324	-0.13173	0.335068	0.407028
-0.13989	8.4113	-2.0617	-0.168644	0.276321	0.372349
-0.040926	8.1971	-1.9821	-0.176156	0.125992	0.329623
0.078784	8.4151	-2.0568	-0.159333	0.0567075	0.294193
0.1729	8.8327	-2.037	-0.15033	0.0439579	0.275902
0.11885	9.3384	-2.1685	-0.134912	0.0899717	0.248099
0.11256	9.6603	-2.2505	-0.117717	0.135848	0.210173
0.11928	9.8513	-2.2827	-0.087516	0.140654	0.16207
0.16938	10.11	-2.1958	-0.0616136	0.14144	0.113195
-0.2467	10.698	-2.1994	-0.0251101	0.138719	0.0529306
0.12429	11.005	-2.2455	-0.00122993	0.095836	-0.0162331
1.3798	10.944	-1.7857	-0.0134842	0.0493562	-0.0420293
1.6172	10.284	-1.5816	-0.0579921	0.00504505	-0.0114804
1.2924	9.7616	-1.6671	-0.0634043	0.0505849	0.00697486
0.95363	9.5845	-1.6536	-0.0454152	0.117569	0.0322816
0.69338	9.3094	-1.6784	-0.0244713	0.136802	0.0380203
0.22723	9.3055	-1.8972	-0.00123266	0.175493	0.00372645
0.047262	9.4936	-1.9438	0.0103704	0.215025	-0.0459475
-0.32095	9.7318	-1.9518	0.028763	0.261555	-0.13611
-0.29026	9.707	-2.0401	0.0329047	0.250123	-0.243229
-0.028401	9.5633	-1.9121	0.0141845	0.214588	-0.336116
0.36284	9.4359	-1.8915	-0.0149835	0.172123	-0.414306
0.83785	9.2066	-1.9422	-0.0557196	0.137385	-0.463594
1.4972	9.0269	-2.0181	-0.0925094	0.106839	-0.478814
2.1801	8.8419	-2.2026	-0.111068	0.0685618	-0.449335
3.4796	8.8022	-2.4313	-0.0994454	0.0385822	-0.368526
4.3314	9.0327	-2.8437	-0.0636452	0.015568	-0.210347
1.9627	10.264	-2.8332	0.0127622	0.000418931	-0.050721
-0.70224	11.547	-1.9959	0.0665651	-0.106825	-0.0743388
-0.59415	10.932	-1.743	0.0265098	-0.10492	-0.128847
1.4515	9.4154	-1.6098	0.00808157	-0.0930418	-0.124686
0.6558	9.3294	-2.1017	-0.0101336	-0.10498	-0.0985797
0.32962	9.4188	-2.2704	0.0164668	-0.0174065	-0.138214
0.48317	9.5262	-2.1082	0.0171386	0.00750876	-0.10077
0.51487	9.8555	-2.0553	0.0170671	0.0315503	-0.0944101
0.55753	9.8106	-2.1077	-0.00575924	0.0207624	-0.0769184
0.47835	9.8061	-2.23	-0.0114687	0.0493247	-0.0605821
0.40377	9.7341	-2.2024	-0.0161204	0.0719477	-0.0356292
0.47389	9.6609	-2.1598	-0.023089	0.0533826	-0.0145709
0.57966	9.6929	-2.1025	-0.0271259	0.0376834	-0.00024295
0.5387	9.7491	-2.1076	-0.0325382	0.0470628	0.0043429
0.55504	9.6537	-2.2151	-0.0436821	0.046691	0.00894481
0.58154	9.664	-2.2209	-0.0533268	0.0386922	0.00831597
0.58574	9.6563	-2.1317	-0.0619016	0.0336098	0.00527002
0.55768	9.7022	-2.0956	-0.0667519	0.0377288	-5.6896e-05
0.63226	9.7022	-2.1457	-0.0673226	0.0376555	-0.00444186
0.59019	9.6886	-2.1487	-0.0672493	0.0348647	-0.0108954
0.62057	9.6663	-2.1414	-0.0651357	0.0237609	-0.0162645
0.59186	9.674	-2.1923	-0.0676472	0.0118618	-0.0239651
0.58706	9.684	-2.1134	-0.0638825	0.00416837	-0.0313374
0.60807	9.6956	-2.0408	-0.0614391	0.0040558	-0.0380744
0.56393	9.7123	-2.0604	-0.0582189	0.00873293	-0.0440329
0.56805	9.7496	-2.0392	-0.0560338	0.012436	-0.0493963
0.52569	9.66	-2.1302	-0.0522901	0.0135638	-0.0494068
0.46143	9.6282	-2.0713	-0.0488238	0.0117173	-0.0482042
0.50465	9.5756	-2.1	-0.0415842	-0.00484015	-0.0455077
0.54899	9.6736	-2.0618	-0.0332258	-0.0211761	-0.0454187
0.57072	9.8351	-1.9271	-0.0215793	-0.0228045	-0.0464066
0.59801	9.8921	-1.925	-0.0195931	-0.0131764	-0.0461884
0.57418	9.6919	-2.0536	-0.0222879	0.00921953	-0.0438305
0.46862	9.6117	-2.203	-0.0178774	0.0320285	-0.0425633
0.41094	9.5536	-2.1135	-0.0140099	0.0150069	-0.0404271
0.41402	9.6509	-2.0549	-0.0105088	-0.0162375	-0.0364529
0.56411	9.6788	-2.0577	-0.00301994	-0.0346064	-0.0354476
0.58434	9.6685	-2.0329	0.00715096	-0.0344161	-0.0334231
0.55424	9.6777	-2.1338	0.0131088	-0.0205914	-0.0341631
0.54947	9.7421	-2.1021	0.011104	-0.00420293	-0.034095
0.47865	9.6797	-2.2015	0.00284	0.0162981	-0.0345418
0.46447	9.6866	-2.1977	-0.0109553	0.0200102	-0.0320896
0.4543	9.6593	-2.2172	-0.0237452	0.0163218	-0.0309011
0.45207	9.7026	-2.2388	-0.0330984	0.00933542	-0.0314369
0.47354	9.7208	-2.1806	-0.0414446	0.0075585	-0.0307387
0.48929	9.6591	-2.2172	-0.0482409	0.0108155	-0.0311157
0.46516	9.6965	-2.137	-0.0545136	0.0180397	-0.0331735
0.47156	9.6373	-2.234	-0.059116	0.0253963	-0.0335958
0.47867	9.6841	-2.1243	-0.0626067	0.0294228	-0.0340601
0.47097	9.6659	-2.0882	-0.0612925	0.0287159	-0.0328262
0.47614	9.6831	-2.0936	-0.0570635	0.0285745	-0.032519
0.50878	9.6665	-2.1272	-0.0531819	0.0252113	-0.0316638
0.43647	9.642	-2.1397	-0.0485882	0.0278956	-0.0290301
0.43528	9.6837	-2.2043	-0.0472565	0.0293687	-0.0288765
0.49082	9.6746	-2.0951	-0.0449335	0.0253823	-0.0298678
0.48705	9.6776	-2.114	-0.0442633	0.0239808	-0.0291208
0.44642	9.687	-2.1015	-0.0432685	0.0187885	-0.0288608
0.48565	9.7181	-2.1489	-0.0388493	0.0186576	-0.0298434
0.47813	9.6778	-2.1351	-0.0352295	0.0201725	-0.0292255
0.46876	9.7002	-2.1403	-0.0322589	0.0212127	-0.0299324
0.45164	9.6714	-2.1372	-0.0332782	0.0118623	-0.0289917
0.48363	9.644	-2.0774	-0.0332241	0.0128198	-0.0277228
0.51423	9.7142	-2.0869	-0.0300598	0.014947	-0.0281644
0.42773	9.73	-2.1975	-0.0292046	0.0168585	-0.027763
0.45882	9.674	-2.2107	-0.0280666	0.0158546	-0.0287735
0.48104	9.647	-2.0933	-0.0277228	0.0088387	-0.0281906
0.46135	9.6935	-2.1813	-0.0289707	0.00647168	-0.028126
0.47731	9.6488	-2.1374	-0.0304577	0.0130994	-0.0271172
0.40697	9.6566	-2.2282	-0.0323811	0.0236579	-0.0270317
0.47111	9.6474	-2.2313	-0.0373466	0.0236859	-0.0254504
0.42328	9.6559	-2.1567	-0.0414289	0.0221657	-0.0255254
0.44945	9.6602	-2.1758	-0.0438008	0.0193801	-0.0243543
0.43899	9.6854	-2.1647	-0.0442354	0.0186593	-0.023911
0.42468	9.6533	-2.1513	-0.0433976	0.0179263	-0.0233979
0.44916	9.6872	-2.1192	-0.0414673	0.0170163	-0.0233996
0.44775	9.7071	-2.1516	-0.0413852	0.0170056	-0.0235637
0.44522	9.6482	-2.1159	-0.03857	0.0164818	-0.0258396
0.41708	9.713	-2.1213	-0.0384252	0.0171339	-0.0272533
0.4508	9.7423	-2.1847	-0.0368544	0.0162729	-0.0276809
0.45596	9.6542	-2.2228	-0.0338978	0.0162185	-0.0270596
0.4703	9.6626	-2.2069	-0.0335086	0.0181602	-0.0266023
0.44018	9.6688	-2.1573	-0.033643	0.0182108	-0.0266372
0.37985	9.6999	-2.1165	-0.0346657	0.0191271	-0.0265796
0.38914	9.6792	-2.1948	-0.035294	0.0180554	-0.026063
0.47812	9.6975	-2.1839	-0.0361161	0.0172124	-0.026728
0.44973	9.6623	-2.1297	-0.0338053	0.0116548	-0.0257907
0.46816	9.6164	-2.1448	-0.0330146	0.0114965	-0.0239285
0.43141	9.7046	-2.2419	-0.0336901	0.0127259	-0.0245114
0.4552	9.647	-2.1724	-0.0345767	0.0143874	-0.0245865
0.43714	9.6701	-2.2141	-0.0335068	0.0195006	-0.0255534
0.41002	9.7086	-2.1663	-0.0361545	0.0183033	-0.024391
0.45045	9.7108	-2.2507	-0.0383274	0.0163733	-0.0251973
0.47613	9.697	-2.2116	-0.0378544	0.0160417	-0.026159
0.43228	9.675	-2.2475	-0.0389418	0.0170686	-0.0266337
0.44131	9.6881	-2.1716	-0.0388807	0.0150906	-0.0259984
0.44266	9.7168	-2.2037	-0.039427	0.0140085	-0.0261764
0.39549	9.655	-2.1666	-0.0387847	0.018141	-0.0259426
0.41738	9.6305	-2.1065	-0.0389453	0.02008	-0.0250263
0.42638	9.6192	-2.2343	-0.0394305	0.0166394	-0.0249024
0.42925	9.7027	-2.1607	-0.039338	0.0148676	-0.0240245
0.41951	9.6842	-2.1476	-0.0382105	0.0162476	-0.0263527
0.46802	9.6479	-2.1487	-0.0384897	0.0175196	-0.0264679
0.4645	9.6569	-2.1888	-0.0393868	0.0164567	-0.0248762
0.42447	9.6838	-2.2123	-0.0388458	0.0164523	-0.0245323
0.46339	9.701	-2.0721	-0.0388074	0.0160207	-0.0243561
0.43574	9.6795	-2.192	-0.0376921	0.0163855	-0.0228027
0.4049	9.6772	-2.1924	-0.0372401	0.0135577	-0.0235742
0.399	9.6635	-2.1694	-0.0373396	0.0141049	-0.0239372
0.44834	9.666	-2.1946	-0.0377707	0.0154259	-0.0246685
0.42322	9.6673	-2.2323	-0.0372785	0.0148814	-0.0255429
0.4381	9.645	-2.177	-0.0378195	0.0149041	-0.0256843
0.39378	9.6536	-2.2118	-0.0371965	0.0156352	-0.0265744
0.44399	9.7354	-2.2072	-0.0373413	0.0177395	-0.0248832
0.41666	9.6921	-2.271	-0.038481	0.0187955	-0.0250751
0.39207	9.7105	-2.2026	-0.0387742	0.0222669	-0.023719
0.43233	9.6888	-2.1749	-0.0390989	0.0232303	-0.0230069
0.42878	9.724	-2.2177	-0.0416889	0.023932	-0.0239389
0.47514	9.7132	-2.2336	-0.0421183	0.0303495	-0.0214117
0.4133	9.7535	-2.115	-0.0432301	0.0318278	-0.0163419
0.41376	9.7979	-2.1191	-0.0444047	0.0284733	-0.00670416
0.36077	9.9061	-2.133	-0.0485498	0.0359922	0.00557336
0.43643	9.8299	-2.3446	-0.057095	0.0289515	0.0184464
0.44354	9.7178	-2.3086	-0.0684379	0.0165051	0.027098
0.31018	9.6709	-2.1513	-0.0689248	0.0891409	0.0332834
0.34632	9.6155	-2.1557	-0.0992115	0.141211	0.0541541
0.5136	9.6387	-2.2077	-0.130172	0.148835	0.0688375
0.502	9.8269	-2.1401	-0.109514	0.16057	0.0683174
0.39295	9.7488	-2.0518	-0.119953	0.166079	0.0613152
0.47564	9.7081	-2.0621	-0.131949	0.163482	0.0491083
0.52661	9.584	-2.0061	-0.143597	0.165721	0.0286862
0.60313	9.5824	-2.0612	-0.120841	0.153942	-0.000215566
0.64759	9.58	-1.9186	-0.120726	0.109645	-0.0241239
0.74154	9.5213	-1.9453	-0.135713	0.052133	-0.0451517
0.60728	9.5581	-1.9537	-0.132607	0.0144108	-0.0623763
0.56183	9.6854	-1.8971	-0.121569	0.00320216	-0.0776497
0.43715	9.7545	-1.8586	-0.101252	-0.0148039	-0.0927032
0.27262	9.8089	-1.9049	-0.0946684	-0.0558069	-0.104402
0.10903	9.83	-1.803	-0.0834198	-0.0755553	-0.103718
-0.023765	9.7781	-1.634	-0.0775118	-0.0917956	-0.11057
-0.1856	9.8323	-1.6201	-0.0788069	-0.075866	-0.127467
-0.27118	9.7493	-1.5755	-0.0917694	-0.0295362	-0.146513
-0.4492	9.811	-1.5068	-0.112558	0.00010076	-0.173552
-0.53994	9.7326	-1.5345	-0.138637	0.0340688	-0.207589
-0.61463	9.788	-1.5752	-0.170688	0.0659787	-0.247139
-0.54874	9.6713	-1.5399	-0.202388	0.0831841	-0.293529
-0.52183	9.7004	-1.5553	-0.223943	0.0972271	-0.343062
-0.50191	9.766	-1.618	-0.237208	0.113918	-0.386102
-0.34601	9.8742	-1.7677	-0.241798	0.114541	-0.418425
-0.14201	9.8794	-1.8045	-0.246632	0.0959896	-0.447293
0.14155	9.901	-1.7936	-0.236998	0.0686647	-0.465497
0.34304	9.8783	-1.836	-0.21855	0.0803916	-0.467661
0.28047	9.926	-1.8886	-0.198269	0.093122	-0.455147
0.16654	9.8774	-1.9178	-0.180642	0.089483	-0.432021
-0.043797	9.7272	-1.9408	-0.168847	0.0706963	-0.404724
-0.23386	9.449	-1.9799	-0.153364	0.0450557	-0.379644
-0.30003	9.2659	-1.9927	-0.127248	0.00958133	-0.361109
-0.2187	9.0882	-1.9911	-0.0993424	-0.0213244	-0.346814
-0.12685	8.8885	-1.9834	-0.0704153	-0.030175	-0.325905
0.034694	8.9498	-1.9752	-0.050536	-0.0147732	-0.292203
0.14785	9.162	-1.9274	-0.0347251	0.00184115	-0.238569
0.5113	9.4503	-1.8112	-0.0216595	-0.0161066	-0.168248
0.56496	9.6502	-1.6863	-0.00828839	-0.0419682	-0.0851494
-0.022331	9.9435	-1.2376	-0.00152407	-0.0564527	-0.00618981
-0.74645	10.006	-1.2239	-0.00587146	-0.0333026	0.016193
-0.95603	9.7242	-1.1662	-0.0150528	0.0147503	0.027763
-1.0985	9.381	-1.3591	-0.0305415	0.0198444	0.025611
-1.2113	9.1802	-1.4783	-0.0341351	0.00219266	0.0327494
-1.1524	9.1331	-1.7392	-0.0223245	-0.0416523	0.0328523
-1.0251	9.2013	-1.7648	0.00354721	-0.0864304	0.033266
-0.82717	9.6222	-1.6864	0.0323444	-0.113035	0.0349223
-0.60257	9.9389	-1.4439	0.0409611	-0.111712	0.0380674
-0.65758	10.016	-1.2785	0.0287299	-0.0839975	0.0402944
-0.47385	10.046	-1.3404	-0.00428984	-0.0407203	0.0404847
-0.3624	9.9587	-1.5067	-0.0265116	0.033554	0.0306916
-0.40127	9.6662	-1.4941	-0.0318592	0.0951414	0.0307806
-0.64699	9.4057	-1.6489	-0.03391	0.12707	0.0329483
-0.81054	9.5707	-1.6843	-0.033362	0.13238	0.0305939
-0.5187	9.4505	-1.933	-0.0378021	0.123843	0.0255987
0.026739	9.1152	-1.8557	-0.0319011	0.0866696	0.025501
-0.38598	9.0732	-1.716	-0.028393	0.0838701	0.026234
-0.6975	9.698	-1.5912	-0.0221814	0.124918	-0.00395928
-0.59688	10.645	-1.4135	-0.0389715	0.179751	-0.0495482
-0.79776	10.298	-1.4976	-0.0628266	0.201638	-0.0775956
-1.0597	9.717	-1.6866	-0.071555	0.171227	-0.0838666
-0.83124	9.745	-1.6643	-0.0843518	0.0931308	-0.0890991
-0.77855	9.7997	-1.5139	-0.0740927	0.0495255	-0.0944223
-0.71261	9.7999	-1.5555	-0.0733544	0.0355454	-0.0910887
-0.75695	9.7601	-1.5298	-0.074468	0.0346553	-0.0840341
-0.76285	9.7482	-1.588	-0.074002	0.0302204	-0.0752411
-0.91615	9.7811	-1.5959	-0.074934	0.0265133	-0.0595279
-0.84872	9.7754	-1.6626	-0.0833726	0.0168615	-0.0386172
-0.7585	9.7203	-1.3231	-0.0871268	-0.00307754	-0.011593
-0.63699	9.3973	-1.3841	-0.074269	0.00817652	0.0134912
-0.82278	9.7045	-1.3437	-0.0490944	0.0422178	0.0236841
-0.69531	9.7592	-1.187	-0.0324177	0.0559727	0.0461587
-0.77197	9.6069	-1.3737	-0.0156039	0.0441359	0.0618004
-0.73404	9.7279	-1.411	0.0139553	0.043251	0.0745832
-0.78863	9.7486	-1.5809	0.0386974	0.0238709	0.0896488
-0.65015	9.5736	-1.5062	0.0512097	0.00806621	0.114289
-0.6193	9.6844	-1.5013	0.0648809	0.00953386	0.12491
-0.64092	9.767	-1.6155	0.0703926	0.0228533	0.131586
-0.50645	9.6818	-1.7916	0.0619697	0.0313828	0.14906
-0.63742	9.6582	-1.6998	0.0448532	0.0129346	0.163406
-0.49007	9.6892	-1.6593	0.0389872	0.0151282	0.173915
-0.39753	9.7679	-1.7478	0.034561	0.0236126	0.180956
-0.39113	9.6451	-1.8514	0.0356344	0.0118923	0.185668
-0.20541	9.6605	-1.8307	0.0367933	0.011124	0.182265
-0.1062	9.6895	-1.9149	0.0462233	0.0222756	0.169637
0.0057477	9.6453	-2.039	0.0437659	0.0544525	0.160881
-0.20431	9.6446	-2.0017	0.0369556	0.0837252	0.146632
-0.19876	9.7387	-1.6877	0.0266337	0.090045	0.144515
-0.1331	9.755	-1.6285	0.0229616	0.099119	0.14788
-0.071308	9.6687	-1.7835	0.0175685	0.107725	0.152477
-0.14575	9.6591	-2.0682	0.0232181	0.124829	0.150341
0.019597	9.7411	-1.845	0.0185459	0.111282	0.1441
0.048692	9.5698	-1.7655	0.0206176	0.0965237	0.130757
0.19597	9.5868	-1.8815	0.0352225	0.103456	0.111649
0.10217	9.7415	-1.9183	0.0483666	0.0921988	0.0893975
0.12073	9.6389	-1.971	0.0555416	0.068862	0.0697032
0.099211	9.688	-2.0721	0.055957	0.054751	0.0504261
0.028333	9.7262	-1.9986	0.0479477	0.0593534	0.0429979
0.073966	9.6667	-2.0806	0.0203802	0.0641164	0.0461954
0.072155	9.6634	-1.9915	0.00892108	0.064743	0.0456997
0.14706	9.6811	-1.9158	0.0116412	0.0415336	0.03624
0.26068	9.5712	-2.0053	0.0210818	0.0498449	0.0331787
0.029674	9.7071	-2.0925	0.0291365	0.0636382	0.026159
0.15204	9.6822	-2.0432	0.0302012	0.0657815	0.0243875
0.21975	9.6864	-2.0124	0.0269357	0.0453035	0.019052
0.17387	9.684	-2.1366	0.0253806	0.0377759	0.00992534
0.20118	9.7244	-2.1859	0.0170595	0.0334388	0.00288974
0.28974	9.7017	-2.0886	0.00471152	0.0282359	0.000886191
0.216	9.7041	-2.1914	0.000827146	0.0328628	-0.00241798
0.32108	9.6028	-2.2079	-0.00220941	0.0319884	-0.00871984
0.088127	9.73	-2.067	0.00031313	0.0233089	-0.0174182
0.17398	9.6439	-2.0603	0.00393048	0.0147224	-0.0187012
0.16051	9.7421	-2.0281	0.0027639	0.0039242	-0.0190625
0.26707	9.6784	-2.1041	-0.00469145	-0.00711257	-0.0177029
0.27546	9.6222	-2.0964	-0.005728	-0.00916717	-0.0227643
0.18827	9.6483	-2.1638	-0.00297718	0.000696875	-0.0263632
0.25539	9.6476	-2.1627	-0.00364582	0.00799186	-0.0299795
0.19755	9.6608	-2.1858	-0.014721	0.017177	-0.0310686
0.16677	9.6645	-2.2019	-0.0215094	0.0217852	-0.036048
0.11418	9.6632	-2.19	-0.0241885	0.0133286	-0.0377916
0.2105	9.7127	-2.1355	-0.0242758	0.0018305	-0.0384775
0.20049	9.6327	-2.2025	-0.02315	0.00705305	-0.0406138
0.18242	9.6534	-2.1574	-0.0297055	0.0136008	-0.0421724
0.19369	9.6133	-2.1894	-0.0314107	0.0167597	-0.0444518
0.20077	9.6409	-2.1995	-0.0319866	0.0223524	-0.0487488
0.14408	9.6504	-2.1141	-0.0301418	0.0266459	-0.0505831
0.23082	9.6958	-2.2495	-0.0293948	0.0255377	-0.0507629
0.1911	9.6894	-2.2515	-0.030367	0.0216421	-0.0589537
0.22794	9.6471	-2.1982	-0.0328157	0.00706492	-0.0734871
0.27521	9.6592	-2.2226	-0.0337913	0.00288538	-0.0895197
-0.10511	9.701	-2.178	-0.0317458	0.0127852	-0.0966546
-0.41756	9.482	-2.3101	-0.0403782	0.0265098	-0.0848771
0.20034	9.6292	-2.3088	-0.0416034	0.0155357	-0.0792554
0.09775	9.7012	-2.2126	-0.0455531	0.000320896	-0.0763407
0.096779	9.6482	-2.1822	-0.0475236	0.00834232	-0.0716213
0.052087	9.6846	-2.1809	-0.0501451	0.0222966	-0.0666768
0.047067	9.6051	-2.1708	-0.0476562	0.0283197	-0.0635143
0.11857	9.6073	-2.1177	-0.0444815	0.011579	-0.0715149
0.018551	9.7667	-2.0754	-0.0365734	0.00252497	-0.0779063
-0.0050517	9.6735	-2.26	-0.0309115	0.0031957	-0.0789465
0.13709	9.6132	-2.3041	-0.0330373	-0.008361	-0.0853414
0.17015	9.6105	-2.3307	-0.0286304	-0.0291313	-0.0985902
0.34774	9.5345	-2.4105	-0.00638948	-0.0856259	-0.124672
-0.16327	9.6345	-2.0858	0.0137865	-0.166091	-0.14721
-0.2001	9.5987	-2.0262	-0.00509078	-0.136778	-0.125533
-0.3264	9.7385	-2.1508	-0.0121745	-0.115186	-0.0998032
-0.058087	9.6872	-2.241	-0.0141164	-0.127664	-0.0958046
-0.19796	9.7071	-2.195	-0.0160118	-0.161799	-0.095459
-0.16467	9.6044	-2.3288	-0.0206874	-0.196	-0.104268
-0.18895	9.6134	-2.2635	-0.0201446	-0.233438	-0.12141
-0.25681	9.683	-2.1995	-0.0111059	-0.242531	-0.129945
-0.33325	9.7011	-2.22	-0.0224257	-0.236771	-0.122222
-0.2509	9.6572	-2.2263	-0.0393659	-0.248325	-0.105746
-0.44424	9.6951	-2.266	-0.0546253	-0.229563	-0.0831772
-0.31549	9.6818	-2.355	-0.0637918	-0.20539	-0.0592033
-0.35147	9.6449	-2.2421	-0.0689492	-0.152034	-0.0438846
-0.174	9.6768	-2.1918	-0.0746041	-0.131614	-0.0460034
-0.17099	9.6513	-2.253	-0.0870849	-0.0932529	-0.0499496
-0.30721	9.6951	-2.228	-0.0980823	-0.0879541	-0.0577303
-0.30398	9.6861	-2.1325	-0.107587	-0.095747	-0.0545468
-0.25545	9.6051	-2.0919	-0.115495	-0.103231	-0.0575941
-0.2382	9.6673	-2.086	-0.120546	-0.0771662	-0.0711693
-0.30365	9.6758	-2.2042	-0.12569	-0.0389645	-0.0843413
-0.27225	9.6607	-2.1472	-0.132722	-0.0283983	-0.0978746
-0.31306	9.6416	-2.1342	-0.130982	-0.0202144	-0.112507
-0.35341	9.6085	-2.0844	-0.132601	-0.0188914	-0.117794
-0.44983	9.6139	-1.9503	-0.126121	-0.0192981	-0.115724
-0.52267	9.6399	-2.0034	-0.113654	-0.0127182	-0.102824
-0.55293	9.652	-2.0344	-0.100025	-0.0197344	-0.0859348
-0.46097	9.6469	-1.9636	-0.0940209	-0.0250577	-0.0733632
-0.52043	9.6393	-1.9544	-0.0891532	-0.0208392	-0.0633764
-0.61699	9.585	-1.9271	-0.0837409	-0.0166237	-0.0518049
-0.57014	9.6221	-1.8875	-0.0732427	-0.0233193	-0.0317161
-0.53307	9.5893	-1.8969	-0.0600044	-0.0315643	-0.0100037
-0.4956	9.5866	-1.9975	-0.0507612	-0.044176	0.0047548
-0.39598	9.7001	-2.0043	-0.0509706	-0.0450277	0.0068574
-0.44426	9.6729	-2.0324	-0.0643136	-0.0378352	0.00219737
-0.39011	9.6981	-1.8986	-0.0782728	-0.0337163	-0.00975447
-0.35263	9.5813	-1.8732	-0.0813725	-0.0352679	-0.0189787
-0.45151	9.6549	-1.9142	-0.0763616	-0.0163733	-0.0242583
-0.4604	9.7027	-1.9041	-0.0753336	-0.00578996	-0.0295432
-0.42867	9.6693	-1.9433	-0.0811316	-0.00455356	-0.0313496
-0.49057	9.5843	-1.8316	-0.0790495	0.00137169	-0.0274052
-0.51362	9.6674	-1.8497	-0.0725725	0.00851319	-0.0220557
-0.50195	9.6084	-1.9194	-0.0663208	0.0149913	-0.014425
-0.50235	9.662	-1.842	-0.0620046	0.0162	-0.00597269
-0.47289	9.5973	-1.8328	-0.0543461	0.0168122	0.00450784
-0.46894	9.5664	-1.9144	-0.0411915	0.0186454	0.0204483
-0.49876	9.6484	-1.8774	-0.0283023	0.021122	0.0291383
-0.3554	9.6085	-2.09	-0.0160008	0.0622716	0.0425965
-0.46962	9.656	-1.8246	-0.00155715	0.162405	0.0596274
-0.42156	9.6501	-1.829	-0.01404	0.141546	0.0606013
-0.34581	9.6558	-1.8256	-0.0198566	0.133179	0.0620552
-0.39885	9.6675	-1.8372	-0.0282394	0.116445	0.0672982
-0.32071	9.6283	-1.8324	-0.0335871	0.0651933	0.0663155
-0.32705	9.7021	-1.8493	-0.034109	0.0302954	0.0593011
-0.22688	9.6536	-1.9334	-0.0322921	0.0205827	0.0528887
-0.20402	9.6892	-1.9964	-0.0316289	0.0119756	0.0431096
-0.20672	9.6965	-1.9224	-0.038673	-0.0103072	0.033732
-0.295	9.6911	-1.9783	-0.0403695	-0.0269357	0.0297474
-0.24192	9.7373	-1.8773	-0.0371249	-0.0224554	0.0298434
-0.21107	9.6784	-1.9171	-0.0350986	-0.0164621	0.0285867
-0.22876	9.7004	-1.9397	-0.0334196	-0.016529	0.0237086
-0.27077	9.6683	-1.9487	-0.0326045	-0.0201917	0.0200922
-0.10945	9.7139	-1.9136	-0.036322	-0.0293355	0.0144496
-0.13294	9.674	-1.9353	-0.035596	-0.0101562	0.00317004
-0.21395	9.6587	-1.9761	-0.0351823	0.0114092	-0.00681167
-0.20555	9.6378	-2.0064	-0.0368753	0.0103819	-0.0111757
-0.2131	9.6726	-1.959	-0.0382838	0.0287927	-0.00960175
-0.25032	9.7147	-1.9107	-0.0350026	0.0428513	-0.0117796
-0.20168	9.7225	-1.8722	-0.034081	0.0419088	-0.00940837
-0.13028	9.7163	-1.9743	-0.0329326	0.0428984	-0.00802747
-0.20107	9.6749	-1.9451	-0.0319587	0.0443471	-0.0079121
-0.19526	9.6773	-2.031	-0.0330949	0.0328174	-0.00580287
-0.16776	9.6846	-1.8653	-0.0334772	0.0422422	-0.00710925
-0.13799	9.6496	-1.9618	-0.030168	0.0495953	-0.0136788
-0.21731	9.6822	-2.0043	-0.0264819	0.0535764	-0.0192807
-0.2267	9.6526	-1.9525	-0.0250647	0.0557476	-0.0197083
-0.19111	9.6604	-1.9629	-0.0278432	0.0546445	-0.019073
-0.15335	9.6704	-2.0012	-0.0298556	0.0682354	-0.0164515
-0.20734	9.6715	-1.9212	-0.0303775	0.0783374	-0.0164914
-0.13024	9.6831	-2.0472	-0.0303251	0.10488	-0.0142564
-0.13483	9.7024	-2.0121	-0.0304193	0.126219	-0.0121595
-0.18346	9.7074	-1.871	-0.03317	0.106959	-0.00946841
-0.16564	9.6441	-1.9907	-0.0374897	0.0897344	-0.00797685
-0.17232	9.6646	-1.9781	-0.0399035	0.0900834	-0.00914605
-0.17986	9.671	-1.9908	-0.0377777	0.0834599	-0.0100728
-0.15703	9.666	-1.9593	-0.0389243	0.063057	-0.00908496
-0.19166	9.6783	-1.9378	-0.0377113	0.0445042	-0.0112466
-0.16339	9.6403	-2.0439	-0.0361877	0.034177	-0.0099784
-0.1177	9.6514	-1.999	-0.0362627	0.0487191	-0.00565487
-0.16017	9.6593	-1.9985	-0.0390291	0.062694	-0.00266634
-0.085395	9.6571	-1.9828	-0.0415807	0.0688079	-0.00606834
-0.041628	9.6534	-2.0086	-0.0409437	0.0692058	-0.0120103
-0.14827	9.7084	-1.9892	-0.0393502	0.0657047	-0.0199945
-0.1645	9.7088	-1.9858	-0.037741	0.0537876	-0.0234485
-0.21767	9.6776	-1.9328	-0.0367514	0.0386468	-0.0228725
-0.11501	9.6874	-1.9391	-0.037289	0.0190852	-0.0211883
-0.10703	9.7126	-1.9512	-0.0372977	0.0110097	-0.0180013
-0.12979	9.5692	-1.9981	-0.0389837	0.00686421	-0.0153133
-0.085131	9.6573	-2.056	-0.0421916	0.0161994	-0.0121908
-0.12238	9.6986	-1.954	-0.0430765	0.036788	-0.0134328
-0.15733	9.6718	-2.0489	-0.0409716	0.0391233	-0.0166175
-0.16828	9.6626	-2.052	-0.0415737	0.0294297	-0.0175249
-0.1134	9.6687	-1.988	-0.0415266	0.0165038	-0.0147878
-0.14006	9.6372	-2.0034	-0.0415441	0.0149939	-0.0104378
-0.075128	9.6508	-1.9635	-0.041558	0.0436507	-0.00637202
-0.07456	9.6704	-2.0021	-0.0432213	0.0541768	-0.00977384
-0.08061	9.6443	-1.9872	-0.0441813	0.0489251	-0.014547
-0.1061	9.7033	-1.9432	-0.0425337	0.0460907	-0.0175807
-0.17843	9.6769	-1.9568	-0.0409768	0.0358595	-0.0142017
-0.080401	9.714	-2.0121	-0.0416156	0.0296846	-0.0105659
-0.066837	9.6194	-1.961	-0.043703	0.0254294	-0.00846589
-0.11272	9.6795	-2.0083	-0.0425284	0.0250909	-0.00855997
-0.034606	9.66	-1.9998	-0.0409629	0.023267	-0.00789622
-0.094879	9.6574	-1.9509	-0.0376171	0.0248395	-0.00702303
-0.093574	9.6471	-1.9928	-0.0323881	0.0300773	-0.0118339
-0.10726	9.6901	-2.0093	-0.0325312	0.00632664	-0.00992237
-0.10228	9.6844	-1.8459	-0.0318645	-0.0324073	-0.00351631
-0.13066	9.6242	-2.0952	-0.0286548	-0.0675931	0.00288154
-0.036582	9.6494	-1.973	-0.0260281	-0.0567825	0.00926683
-0.078661	9.663	-1.9288	-0.0250385	-0.0406924	0.0156359
0.0038944	9.6093	-1.9739	-0.0272673	-0.0310145	0.0192213
-0.056621	9.5987	-2.0308	-0.0275954	-0.00870361	0.0202999
-0.081674	9.7018	-1.9116	-0.0255656	-0.00218201	0.0235759
-0.10011	9.6537	-2.0059	-0.0209335	-0.0111808	0.0295484
-0.020914	9.7292	-2.0613	-0.0105072	0.016159	0.0391966
0.038532	9.6472	-2.2302	-0.00613204	0.0688532	0.04763
0.08965	9.6827	-2.1094	-0.00575243	0.195163	0.0551035
0.071435	9.5721	-2.0166	-0.0174114	0.216124	0.0613675
0.016352	9.7278	-1.953	0.000383798	0.186698	0.062872
-0.016644	9.6577	-2.0312	-0.00228778	0.124929	0.0656593
0.046347	9.6652	-2.1152	0.00291156	0.0866591	0.0709703
0.15842	9.7237	-2.157	0.00252287	0.0719547	0.0729548
0.19833	9.6858	-2.1053	0.00219493	0.0998922	0.0701902
0.14166	9.662	-2.1194	-0.000755553	0.149395	0.0682092
0.11574	9.6888	-1.867	-0.00870884	0.168449	0.0720402
0.16807	9.67	-2.0565	-0.0122396	0.13878	0.0757037
0.23195	9.6404	-2.1648	-0.00783147	0.120796	0.0772291
0.27161	9.65	-2.0772	-0.00757839	0.0829555	0.0744191
0.26685	9.6567	-2.1382	-0.0078093	0.0589485	0.0696945
0.32039	9.6797	-2.1078	-0.00271852	0.0597496	0.0692564
0.30756	9.6669	-2.0782	-0.00744889	0.0702163	0.0686229
0.33494	9.6983	-2.2123	-0.00210312	0.0803776	0.0620691
0.34274	9.6768	-2.1143	-0.0166124	0.0739915	0.054744
0.39707	9.6981	-2.1497	-0.0320652	0.0828508	0.0504121
0.40572	9.7238	-2.1546	-0.0325434	0.0844984	0.0413119
0.37416	9.6913	-2.1937	-0.0351195	0.080519	0.0338821
0.38694	9.6982	-2.3116	-0.027468	0.0918689	0.0248064
0.32096	9.6487	-2.1315	-0.0279235	0.0789273	0.0191079
0.29521	9.606	-2.1164	-0.0329204	0.0387934	0.022623
0.36171	9.6991	-2.1304	-0.0249058	0.0330269	0.0365175
0.56191	9.6505	-2.2225	-0.0250577	0.0287316	0.0409472
0.43374	9.6603	-2.1888	-0.0234031	0.0471693	0.0372174
0.38087	9.6797	-2.1628	-0.0273458	0.0775834	0.0373483
0.39638	9.6365	-2.0915	-0.032498	0.067457	0.0444867
0.35095	9.6883	-2.0344	-0.026913	0.0339885	0.0617148
0.43181	9.6362	-2.0807	-0.0146833	0.0195983	0.0779953
0.57246	9.6716	-2.2968	-0.0123287	0.021499	0.0825663
0.5989	9.681	-2.2701	-0.0132347	0.0382646	0.0792275
0.55275	9.6997	-2.252	-0.0129371	0.0518328	0.0779115
0.50681	9.6727	-2.2272	-0.0225113	0.0665232	0.0908671
0.44294	9.6496	-2.1986	-0.0278904	0.0708429	0.105261
0.63744	9.6737	-2.0969	-0.0379068	0.0334684	0.120045
0.76935	9.6253	-2.2167	-0.0344912	0.0228359	0.119112
0.80343	9.6256	-2.2869	-0.0263457	0.0225811	0.106774
0.76941	9.6517	-2.2728	-0.0109991	0.0463682	0.0929615
0.67906	9.6285	-2.1799	-0.013486	0.0690819	0.0862472
0.83084	9.5783	-2.212	-0.0214728	0.0714677	0.0846118
0.84266	9.6287	-2.0406	-0.028784	0.0378527	0.0792397
0.8264	9.6884	-2.1732	-0.0188478	0.0353586	0.070054
0.77779	9.6933	-2.2968	-0.00575819	0.0465654	0.0590253
0.8816	9.6458	-2.4034	-0.0136909	0.0554177	0.0591265
0.87243	9.6514	-2.3825	-0.0376834	0.0599713	0.0574911
0.88985	9.6146	-2.3403	-0.0551297	0.0839015	0.0569449
0.82634	9.7061	-2.1274	-0.066696	0.08017	0.0515483
0.93083	9.5918	-2.3171	-0.0714747	0.0657553	0.0456735
1.0156	9.6293	-2.2162	-0.0750404	0.0471361	0.035507
0.85794	9.6581	-2.1799	-0.0642368	0.0404672	0.0292378
0.93626	9.744	-2.1661	-0.0569222	0.0460592	0.024925
0.91	9.6396	-2.5021	-0.0527055	0.0673662	0.0179961
1.0555	9.7087	-2.2247	-0.0620831	0.0581212	0.0105008
0.99834	9.613	-2.2869	-0.0756984	0.0400134	-0.00126913
0.9509	9.6446	-2.235	-0.0773076	0.0589031	-0.011286
1.1189	9.5679	-2.2077	-0.0825593	0.0726249	-0.0155073
0.87106	9.7615	-2.105	-0.0815523	0.083062	-0.0208724
1.1787	9.5889	-2.1092	-0.086769	0.0580636	-0.0278066
1.0319	9.6165	-2.119	-0.0705619	0.0498763	-0.0369067
0.81912	9.6428	-2.2588	-0.0656087	0.0708185	-0.046979
1.0721	9.7328	-2.1507	-0.0686525	0.0580217	-0.0506163
0.86278	9.7036	-2.1268	-0.0660834	0.074845	-0.053325
1.0286	9.5629	-2.308	-0.0686787	0.0814667	-0.0564544
0.79544	9.7344	-2.0047	-0.0660572	0.0776357	-0.0537596
0.73513	9.7551	-2.0325	-0.0637569	0.0593639	-0.0521714
0.87995	9.7588	-1.9805	-0.0467207	0.0270997	-0.0495307
1.0087	9.5247	-2.0249	-0.0414481	-0.0260752	-0.0582661
0.91408	9.7147	-2.1185	-0.0259286	-0.0409786	-0.0763372
1.0028	9.6088	-2.3575	-0.0278624	-0.0394392	-0.0885912
1.3917	9.4934	-2.0354	-0.0411147	-0.039907	-0.113802
0.8765	9.7417	-2.2002	-0.0485254	-0.0269252	-0.137563
0.91182	9.5275	-2.1087	-0.0445879	-0.0079217	-0.152048
0.75332	9.8593	-2.1612	-0.0319291	-0.0193766	-0.181357
0.89117	9.7057	-2.2128	-0.0427798	-0.0200242	-0.197728
0.79346	9.6234	-2.269	-0.0544037	3.61929e-05	-0.220278
0.76643	9.7914	-2.0814	-0.0667396	-0.00749287	-0.246772
0.64031	9.6829	-2.2371	-0.0777614	0.00282028	-0.255167
0.58673	9.6859	-1.9985	-0.0669857	0.00948237	-0.263754
0.46864	9.8318	-1.8308	-0.0612314	-0.0395631	-0.274383
0.23404	9.8679	-1.8058	-0.035788	-0.0835035	-0.282918
0.07245	9.7152	-2.2672	0.0043546	-0.0602907	-0.293547
0.14531	9.4071	-2.1948	0.00214885	-0.112863	-0.314543
0.42132	11.225	-1.8742	-0.0072391	-0.179176	-0.347408
0.59404	9.8462	-1.767	-0.0620342	-0.27454	-0.342922
0.46535	9.9397	-2.3809	-0.0584581	-0.183626	-0.33334
0.1596	9.2989	-2.7118	-0.0478604	-0.0599049	-0.305956
0.019982	9.9298	-2.4835	-0.0362138	-0.0851162	-0.241292
-0.41958	9.595	-2.407	-0.0404218	-0.153776	-0.157741
-0.7651	9.861	-2.3207	-0.0185616	-0.200538	-0.112781
0.37019	9.9305	-2.114	-0.0288765	-0.275396	-0.0882229
0.3927	10.086	-1.9711	-0.045389	-0.316062	-0.0568925
0.13502	9.4698	-1.7744	-0.0779167	-0.161427	-0.0521819
0.12013	8.9402	-1.87	-0.0868022	0.0317528	-0.0377009
0.29871	8.9365	-1.9883	-0.104069	0.172405	-0.0153556
0.17605	8.7884	-2.0261	-0.163764	0.198706	0.00111994
-0.08726	9.0106	-2.1207	-0.199247	0.221709	0.00370656
-0.40719	9.5778	-2.4362	-0.191672	0.238133	-0.0085947
-0.6252	10.238	-2.3757	-0.167169	0.246057	-0.0492043
-0.30452	10.421	-2.4226	-0.153924	0.202685	-0.0991452
0.29055	10.165	-2.1541	-0.155004	0.125007	-0.0990317
0.20422	9.7383	-1.6876	-0.162492	0.0963963	-0.0696439
0.1319	9.4252	-1.557	-0.172034	0.0990946	-0.00732986
0.28648	9.1578	-1.739	-0.157629	0.121506	0.0400501
0.044427	8.7619	-1.8408	-0.150732	0.14275	0.0991644
-0.45782	8.6797	-1.8992	-0.138453	0.137412	0.135853
-1.1835	9.1263	-1.9703	-0.110755	0.111794	0.127776
-1.6273	9.9684	-2.3651	-0.0793392	0.0462844	0.0425337
0.88606	9.8461	-1.9708	-0.0660467	-0.0384199	-0.0074625
0.86667	10.365	-1.6622	-0.0596484	-0.164077	-0.0202493
0.17005	10.184	-1.5017	-0.0383501	-0.154465	-0.0617864
0.063503	9.7336	-1.6082	-0.0474031	-0.064476	-0.0750998
0.022785	9.3887	-1.8907	-0.0452756	0.0127568	-0.0873415
-0.12685	9.3824	-2.1472	-0.0495324	0.00909351	-0.109176
-0.033752	9.6697	-1.8877	-0.0436873	-0.0425616	-0.12303
0.11837	9.8614	-1.6085	-0.0468516	-0.0655144	-0.129954
0.21798	9.8629	-1.6141	-0.0564614	-0.0357897	-0.139002
0.034049	9.7313	-1.7422	-0.0453053	0.040338	-0.145936
-0.10893	9.6342	-1.7902	-0.0298591	0.0751155	-0.147011
-0.16013	9.6266	-1.7713	-0.018134	0.0570182	-0.144887
-0.25039	9.7487	-1.7124	-0.00961258	0.0612314	-0.139043
-0.1546	9.7695	-1.8413	0.000503894	0.0575679	-0.128402
-0.21288	9.725	-1.923	0.00638337	0.040537	-0.11722
-0.27632	9.7132	-1.9829	0.00746024	0.0330059	-0.102866
-0.3592	9.6663	-1.9618	0.00322729	0.0399488	-0.0826413
-0.31387	9.683	-1.9292	-0.00529254	0.0314613	-0.0618789
-0.32698	9.6486	-1.8865	-0.0122171	0.0329797	-0.0384566
-0.27794	9.6291	-1.832	-0.0207275	0.0462565	-0.0171313
-0.29461	9.635	-1.9097	-0.028201	0.0617445	-0.00218882
-0.23863	9.7029	-1.9459	-0.0329972	0.0607514	0.00741451
-0.19788	9.7538	-1.9224	-0.0367322	0.054381	0.0138265
-0.1627	9.7131	-1.8904	-0.0415004	0.0405719	0.0165009
-0.19185	9.719	-2.0126	-0.049494	0.0272359	0.0175859
-0.11983	9.6784	-1.9585	-0.0553479	0.0197083	0.0133581
-0.16518	9.6757	-1.9257	-0.0643835	0.0286705	0.00696945
-0.10338	9.6661	-1.897	-0.0729181	0.0372698	-0.000469651
-0.12064	9.7041	-1.8888	-0.0793322	0.0383274	-0.0105711
-0.12931	9.7262	-1.8192	-0.0820043	0.042593	-0.0207048
-0.14248	9.6515	-1.8698	-0.0862542	0.0384199	-0.029222
-0.15287	9.5692	-1.8628	-0.0873712	0.0340653	-0.0377637
-0.19418	9.6306	-1.8246	-0.0841877	0.0383519	-0.0420502
-0.14723	9.6711	-1.8775	-0.0804719	0.0299498	-0.0452477
-0.21633	9.6833	-1.8341	-0.0725394	0.0161064	-0.0484346
-0.15319	9.7678	-1.7009	-0.0618702	-0.00089668	-0.0506128
-0.11213	9.7099	-1.5547	-0.05336	-0.0086036	-0.0469057
-0.17078	9.6642	-1.6544	-0.0411461	0.0135654	-0.0458079
-0.21618	9.6089	-1.7813	-0.0262707	0.0334964	-0.044759
-0.27149	9.5957	-1.7998	-0.00973527	0.0226282	-0.0431637
-0.25565	9.577	-1.8035	0.00356972	-0.0019422	-0.0405143
-0.2133	9.6513	-1.7657	0.0205966	-0.0121711	-0.0367985
-0.20738	9.621	-1.7654	0.0324038	-0.0206961	-0.0325277
-0.17164	9.659	-1.8696	0.03831	-0.0213611	-0.0303792
-0.16619	9.715	-1.9048	0.0389104	-0.0160431	-0.0282534
-0.19828	9.7198	-1.9715	0.0347024	-0.0086495	-0.0271713
-0.25441	9.6769	-1.9702	0.0262253	0.00357374	-0.0250769
-0.23589	9.6174	-2.008	0.0155933	0.0137439	-0.021855
-0.18156	9.719	-2.0722	0.00388283	0.0222564	-0.0213105
-0.22195	9.7118	-1.9826	-0.00782553	0.0266634	-0.0207694
-0.14883	9.7234	-1.9873	-0.0205966	0.0203174	-0.0213017
-0.2085	9.7009	-2.0312	-0.0328628	0.0191428	-0.0218096
-0.22177	9.7244	-2.0686	-0.0435372	0.0212791	-0.024473
-0.23214	9.6919	-1.9674	-0.0531296	0.0233996	-0.0255429
-0.19148	9.6472	-1.9611	-0.0606484	0.0265726	-0.0287089
-0.16237	9.6543	-1.9325	-0.0643922	0.0303164	-0.0313932
-0.22528	9.7043	-1.9152	-0.0681394	0.0340077	-0.0330181
-0.26224	9.6768	-1.9381	-0.069232	0.0373116	-0.0314631
-0.25278	9.6725	-1.8769	-0.0692721	0.0320355	-0.0298381
-0.23757	9.6181	-1.8694	-0.0640379	0.0308819	-0.0287927
-0.22025	9.6756	-1.8534	-0.0565766	0.0283249	-0.0261468
-0.21146	9.6587	-1.8776	-0.0486144	0.0219283	-0.0239808
-0.18393	9.6423	-1.8699	-0.0405894	0.0186541	-0.024473
-0.23795	9.6777	-1.9042	-0.0352417	0.0186471	-0.0260752
-0.19493	9.6903	-1.8841	-0.0293948	0.0175964	-0.0266355
-0.21892	9.6806	-1.9377	-0.0255953	0.0160286	-0.02559
-0.23475	9.5973	-1.8825	-0.0234939	0.0123016	-0.0250245
-0.1863	9.6907	-1.9265	-0.0207764	0.0132275	-0.0250525
-0.23343	9.6764	-1.886	-0.022335	0.0185598	-0.023452
-0.2037	9.6791	-1.9694	-0.0228987	0.02178	-0.0239424
-0.22741	9.7103	-1.9588	-0.0239354	0.0249757	-0.0244974
-0.2014	9.6738	-1.9736	-0.0250106	0.0266302	-0.0255237
-0.22365	9.6763	-1.949	-0.0276094	0.0240716	-0.0271521
-0.20278	9.7332	-1.8971	-0.0313758	0.0182038	-0.0281818
-0.20597	9.6472	-1.9864	-0.0329815	0.0149652	-0.0298416
-0.19148	9.6381	-1.9781	-0.0356292	0.0127917	-0.0277228
-0.2337	9.7031	-1.9586	-0.0372645	0.0153414	-0.028208
-0.2526	9.711	-1.9804	-0.038317	0.0201603	-0.0282342
-0.25864	9.6474	-1.9943	-0.0399087	0.0218533	-0.0282412
-0.2561	9.6842	-1.9949	-0.0420223	0.0197467	-0.0266651
-0.26253	9.6977	-1.9206	-0.0441725	0.0206891	-0.0255918
-0.24075	9.6014	-1.9096	-0.0452599	0.0244556	-0.0239896
-0.2596	9.672	-1.9376	-0.0447729	0.0234974	-0.0244678
-0.23328	9.6756	-1.9711	-0.0436751	0.0223559	-0.025042
-0.2211	9.6286	-1.9345	-0.0431899	0.0208741	-0.023993
-0.23136	9.6367	-1.9578	-0.0405178	0.0190764	-0.0239372
-0.21671	9.6609	-1.9604	-0.0399611	0.0244625	-0.0245201
-0.2378	9.6947	-1.9043	-0.0383868	0.0218952	-0.0239407
-0.2158	9.6474	-1.945	-0.0373099	0.0223542	-0.025049
-0.18711	9.6482	-2.0284	-0.0357182	0.0203087	-0.0234398
-0.24939	9.6677	-1.9838	-0.0346553	0.0191916	-0.0249966
-0.21604	9.6695	-1.9075	-0.0325312	0.0175894	-0.0245254
-0.20911	9.6513	-2.0046	-0.0324631	0.0206403	-0.0244905
-0.25892	9.6572	-1.9514	-0.0320024	0.0229336	-0.0244922
-0.21502	9.6386	-1.9506	-0.0318819	0.0218149	-0.0250315
-0.23623	9.6307	-1.9313	-0.0351125	0.0234136	-0.0244957
-0.21355	9.6488	-1.886	-0.0351352	0.0229179	-0.0260386
-0.21889	9.7097	-1.959	-0.0372279	0.0224118	-0.027667
-0.30877	9.7111	-1.9323	-0.0373047	0.0192684	-0.0277263
-0.22685	9.6776	-1.8744	-0.0377654	0.0170644	-0.026632
-0.1952	9.6677	-1.9157	-0.0393816	0.0175318	-0.0266599
-0.23894	9.6331	-1.9714	-0.0399384	0.0176348	-0.0250472
-0.24076	9.6589	-1.9304	-0.0409542	0.016944	-0.0260578
-0.24844	9.6697	-1.9609	-0.0420956	0.0222582	-0.0261241
-0.27386	9.6713	-1.9483	-0.0410065	0.0249093	-0.0250664
-0.24709	9.6397	-1.9749	-0.0420624	0.0302745	-0.0239738
-0.23079	9.6831	-1.9792	-0.0410484	0.0283546	-0.0244905
-0.29406	9.6517	-1.9847	-0.0404934	0.0256197	-0.022986
-0.23636	9.6709	-1.9249	-0.0389418	0.0234799	-0.0212983
-0.18322	9.6345	-1.9181	-0.0373204	0.0234101	-0.0218323
-0.2038	9.6502	-1.9568	-0.0357286	0.024932	-0.0223158
-0.23945	9.6691	-2.013	-0.0351422	0.0287037	-0.0244556
-0.28258	9.6382	-2.0077	-0.0351579	0.0257785	-0.0255062
-0.29061	9.6809	-1.9292	-0.0361266	0.0193051	-0.0281644
-0.27699	9.6288	-2.0131	-0.039338	0.0180589	-0.0282656
-0.30901	9.6349	-1.9458	-0.0404498	0.0202004	-0.0267088
-0.26511	9.6667	-1.9772	-0.0415214	0.0187536	-0.0230244
-0.24323	9.6376	-2.0079	-0.0410379	0.017462	-0.0212878
-0.2247	9.641	-1.9176	-0.0409978	0.0252392	-0.0218323
-0.22219	9.6833	-1.9542	-0.0400187	0.0328855	-0.022321
-0.22445	9.6516	-2.0016	-0.0388458	0.033636	-0.0234415
-0.21725	9.687	-1.9371	-0.0404515	0.0289707	-0.0228795
-0.26398	9.7016	-1.974	-0.0399645	0.0225619	-0.0249617
-0.28115	9.6649	-1.8922	-0.0404463	0.0191899	-0.0250734
-0.24846	9.6869	-1.9706	-0.0404916	0.0196925	-0.0244887
-0.23741	9.6509	-2.0511	-0.0409611	0.0201778	-0.0245114
-0.25793	9.6491	-2.0328	-0.041572	0.0233211	-0.0244713
-0.26154	9.6522	-2.0114	-0.039989	0.0245219	-0.0255411
-0.20291	9.6655	-1.9503	-0.0399174	0.0234712	-0.0250751
-0.30735	9.6694	-1.9257	-0.0399733	0.0224083	-0.024487
-0.23823	9.6632	-2.0199	-0.0394026	0.0213279	-0.0245306
-0.23386	9.6944	-1.9609	-0.039441	0.0217817	-0.0234415
-0.23095	9.6908	-2.018	-0.0378754	0.0219056	-0.0244398
-0.20791	9.6922	-1.9635	-0.0362767	0.0202353	-0.0255394
-0.2712	9.6879	-1.9063	-0.0351422	0.0202912	-0.0260822
-0.29529	9.6471	-1.9538	-0.0361824	0.0200887	-0.0261136
-0.3023	9.6555	-1.9936	-0.0362103	0.0264574	-0.0245987
-0.2559	9.6541	-1.9759	-0.0377201	0.0257087	-0.0223961
-0.26189	9.6126	-1.9585	-0.0388912	0.0244433	-0.0223821
-0.30527	9.6899	-2.0088	-0.0388371	0.0250734	-0.0218236
-0.24912	9.6945	-1.9526	-0.0394479	0.0234834	-0.0228708
-0.24135	9.6518	-2.0284	-0.037837	0.0228848	-0.02289
-0.22312	9.653	-1.9751	-0.0388179	0.0248971	-0.0244154
-0.26518	9.6786	-2.0517	-0.0394008	0.0266756	-0.0255516
-0.24496	9.6523	-1.9809	-0.0404148	0.0245341	-0.0260647
-0.25023	9.6605	-2.0227	-0.0410222	0.0255307	-0.0266215
-0.25009	9.6391	-1.9468	-0.0409856	0.0231064	-0.0266337
-0.28804	9.6506	-1.961	-0.0410484	0.019724	-0.026145
-0.21465	9.6156	-1.9807	-0.0399593	0.0202319	-0.0240698
-0.22094	9.6008	-1.9855	-0.0399628	0.0201935	-0.0228708
-0.2171	9.6198	-1.969	-0.0389121	0.0227678	-0.0239494
-0.22804	9.6594	-2.0164	-0.038865	0.0249774	-0.0239407
-0.2797	9.6647	-1.9718	-0.038872	0.0255883	-0.0250071
-0.21248	9.6316	-1.9469	-0.0393816	0.0230645	-0.0245289
-0.20812	9.6753	-1.9453	-0.0399174	0.020752	-0.0244922
-0.27466	9.639	-1.9354	-0.039989	0.0223297	-0.0235183
-0.28144	9.6482	-2.0221	-0.0383903	0.0208933	-0.021869
-0.24544	9.6422	-1.9982	-0.0383292	0.0206176	-0.0218114
-0.2348	9.6441	-2.0144	-0.0383466	0.0249041	-0.0223542
-0.22867	9.6777	-1.985	-0.0383536	0.0255761	-0.0223699
-0.25531	9.6581	-1.9797	-0.0383082	0.0260525	-0.0228516
-0.28186	9.6504	-2.0267	-0.0398651	0.0266163	-0.023932
-0.26002	9.6738	-2.0257	-0.0414603	0.0266686	-0.024473
-0.28803	9.6496	-1.9594	-0.042614	0.0236562	-0.0245358
-0.28658	9.6559	-1.987	-0.0420607	0.0192894	-0.023459
-0.28539	9.6247	-1.9844	-0.0426209	0.0185808	-0.023431
-0.28202	9.6563	-1.924	-0.0415668	0.0220959	-0.0234136
-0.20157	9.6845	-1.9821	-0.0410728	0.0270735	-0.0239599
-0.28037	9.6405	-1.9335	-0.0399087	0.0261852	-0.0239372
-0.24221	9.6101	-1.9541	-0.0410432	0.0250769	-0.0250001
-0.26231	9.6965	-1.9357	-0.0389208	0.0234991	-0.0245428
-0.29114	9.6684	-1.9503	-0.0399104	0.0229127	-0.0239826
-0.24959	9.6184	-2.0559	-0.0384391	0.0223891	-0.023452
-0.23837	9.6912	-1.9942	-0.038296	0.0223594	-0.0234363
-0.26877	9.6902	-2.0207	-0.0388475	0.0233071	-0.0224414
-0.25722	9.6581	-1.9902	-0.0399017	0.0270037	-0.0222931
-0.24367	9.6454	-2.0022	-0.0399454	0.027283	-0.022965
-0.2364	9.6706	-2.0214	-0.0404393	0.0250769	-0.0217817
-0.26906	9.6214	-1.9665	-0.0409716	0.0240524	-0.0243945
-0.2673	9.6606	-1.9802	-0.0415545	0.023349	-0.0245306
-0.24889	9.6579	-1.9677	-0.0400448	0.0250734	-0.024494
-0.25401	9.6369	-2.034	-0.0384112	0.0215007	-0.024459
-0.25101	9.6559	-2.011	-0.036823	0.0201865	-0.0260368
-0.26123	9.6455	-1.9202	-0.0361859	0.0217189	-0.0256232
-0.24043	9.6756	-2.0198	-0.0372069	0.024384	-0.0255237
-0.25204	9.6463	-2.0373	-0.0392559	0.0255342	-0.0256057
-0.26234	9.6649	-2.0123	-0.0419891	0.0256267	-0.025028
-0.24264	9.6446	-1.9851	-0.0421113	0.0230453	-0.0245795
-0.24591	9.6761	-2.0039	-0.0415493	0.0218166	-0.0224606
-0.2051	9.6871	-2.0269	-0.0415284	0.0223437	-0.0213436
-0.24266	9.6135	-2.0247	-0.0415598	0.0228603	-0.0207624
-0.27247	9.6934	-2.0507	-0.0410205	0.023904	-0.0212825
-0.25762	9.6669	-1.9982	-0.041003	0.0240279	-0.021752
-0.22826	9.6328	-2.0492	-0.041469	0.0233734	-0.0243596
-0.27289	9.6603	-2.0184	-0.0426052	0.0254556	-0.0250804
-0.24211	9.6496	-1.9643	-0.0415912	0.0270718	-0.0244765
-0.28516	9.667	-1.9327	-0.0415179	0.0273004	-0.0250245
-0.27153	9.6592	-1.9972	-0.0415406	0.0235777	-0.0245358
-0.26185	9.674	-1.9677	-0.042024	0.0228987	-0.0239843
-0.24695	9.6201	-2.0126	-0.0425895	0.0223629	-0.0239424
-0.2432	9.6458	-1.9872	-0.0426122	0.0238813	-0.0239983
-0.25166	9.7023	-1.9833	-0.0425843	0.0225723	-0.023897
-0.26404	9.6735	-2.0331	-0.0426436	0.0207014	-0.0250367
-0.2629	9.6479	-1.999	-0.0415755	0.0223437	-0.0244695
-0.21637	9.6515	-1.9829	-0.0415441	0.0223036	-0.0255551
-0.24488	9.6181	-2.0374	-0.0401024	0.0244084	-0.0245428
-0.25227	9.6867	-1.9559	-0.037371	0.0245097	-0.0245114
-0.30473	9.654	-2.0376	-0.0376869	0.0250141	-0.0239424
-0.23957	9.6449	-1.9869	-0.0393921	0.0235794	-0.0250193
-0.27749	9.6467	-1.9741	-0.0388807	0.0218707	-0.0235253
-0.26671	9.6697	-1.9537	-0.0398563	0.0213297	-0.0238656
-0.22626	9.6364	-2.0041	-0.0404742	0.0212721	-0.0245306
-0.261	9.6737	-2.0013	-0.0409367	0.0218044	-0.0239738
-0.25401	9.6614	-2.0179	-0.0415755	0.0227818	-0.0239599
-0.25434	9.6612	-2.0089	-0.0400396	0.0254172	-0.0239808
-0.26869	9.6665	-2.0276	-0.0393816	0.0261677	-0.022993
-0.23813	9.6151	-2.0503	-0.0399262	0.0245603	-0.0223105
-0.25273	9.6947	-2.0955	-0.0399244	0.0244608	-0.0238918
-0.25948	9.6545	-1.9783	-0.041373	0.0249792	-0.023993
-0.28523	9.6533	-2.01	-0.0436105	0.026981	-0.0239442
-0.24422	9.6546	-2.0236	-0.0441341	0.0278572	-0.0239791
-0.30532	9.6939	-2.016	-0.0452738	0.0236457	-0.0239529
-0.2194	9.677	-1.9336	-0.0433121	0.0223873	-0.0235113
-0.27238	9.648	-1.9628	-0.041572	0.0204256	-0.0223838
-0.25902	9.6633	-1.9922	-0.0410536	0.0200259	-0.0228481
-0.27157	9.6213	-2.0144	-0.0400082	0.0238255	-0.0238796
-0.26594	9.6794	-1.9479	-0.0398598	0.0249355	-0.0245568
-0.25385	9.6056	-2.0041	-0.0414673	0.026625	-0.0229668
-0.26772	9.5654	-1.9502	-0.0420328	0.0241658	-0.0233769
-0.27539	9.6616	-1.9739	-0.0421375	0.023349	-0.0234694
-0.26086	9.6439	-2.0022	-0.0405161	0.0226125	-0.0238953
-0.27585	9.6554	-2.0232	-0.0409611	0.0182736	-0.0240803
-0.30727	9.717	-2.008	-0.04053	0.016637	-0.0214937
-0.28079	9.722	-2.0107	-0.039968	0.0143754	-0.0188461
-0.29201	9.6879	-1.9924	-0.0394235	0.0177413	-0.0142593
-0.26026	9.6765	-2.0188	-0.0393746	0.0217363	-0.00743423
-0.27241	9.6194	-1.9257	-0.0426558	0.0221779	0.00333114
-0.35197	9.6253	-1.9709	-0.0502184	0.0347425	0.015961
-0.27102	9.8386	-1.9478	-0.0568035	0.0486633	0.023356
-0.1333	9.7301	-1.9694	-0.0677781	0.0446316	0.0326726
-0.18623	9.6352	-1.9344	-0.067806	0.0640239	0.0349939
-0.19446	9.6052	-1.9493	-0.0648879	0.0624025	0.0383344
-0.14414	9.5511	-1.8957	-0.054477	0.0610342	0.0349293
-0.20024	9.6321	-1.9547	-0.0477068	0.055861	0.0308609
-0.083234	9.6931	-1.9075	-0.0437886	0.0394026	0.0186227
-0.10402	9.6922	-1.9359	-0.040455	0.0279794	0.00328454
-0.060179	9.6635	-2.0215	-0.0348909	0.028194	-0.0143436
-0.088881	9.5957	-1.9937	-0.0442179	0.0234747	-0.028756
-0.081467	9.5827	-1.9744	-0.0440032	0.018113	-0.0458271
-0.14251	9.5986	-2.0196	-0.0374844	0.0219545	-0.0555451
-0.18787	9.6904	-2.0775	-0.0289376	0.0247016	-0.0609469
-0.16939	9.7754	-2.0175	-0.0528695	0.0208532	-0.0615194
-0.27084	9.7076	-1.9482	-0.0753843	0.0244922	-0.0563357
-0.31988	9.8216	-1.9469	-0.0747507	0.0356431	-0.0486877
-0.36652	9.7892	-1.9039	-0.0845542	0.0508973	-0.0355628
-0.26327	9.7332	-1.9809	-0.0869436	0.0572608	-0.0254364
-0.32237	9.6634	-1.9113	-0.0853658	0.054847	-0.0187867
-0.3073	9.5512	-2.0652	-0.0780337	0.028571	-0.00660764
-0.39285	9.6544	-2.0538	-0.068951	-0.00880815	-0.00193417
-0.38865	9.7594	-1.919	-0.0680626	-0.044204	-0.00465951
-0.50486	9.7054	-1.7207	-0.0726493	-0.0550931	-0.00781454
-0.45536	9.7104	-1.5578	-0.0913889	-0.0547021	-0.0239354
-0.59519	9.6459	-1.4766	-0.115124	-0.0291034	-0.0484905
-0.61269	9.6557	-1.4999	-0.13393	0.00126844	-0.0814318
-0.73483	9.5319	-1.5096	-0.151763	0.0234764	-0.11825
-0.6156	9.5172	-1.4742	-0.160172	0.0282918	-0.152627
-0.49666	9.4523	-1.5711	-0.1643	0.0309778	-0.180048
-0.43716	9.4129	-1.6253	-0.177727	0.0328645	-0.195808
-0.30677	9.5503	-1.8032	-0.176226	0.0259321	-0.200329
-0.155	9.5806	-1.9532	-0.157272	0.0245114	-0.19607
0.070296	9.5796	-2.0648	-0.132395	0.0198793	-0.182265
0.098903	9.6116	-2.1231	-0.106455	0.0111157	-0.152308
0.026724	9.7284	-2.1689	-0.0777649	0.00304455	-0.119803
0.014777	9.7585	-2.1517	-0.0518066	-0.00858231	-0.095391
-0.18755	9.6959	-1.9937	-0.0319325	-0.0124206	-0.0758258
-0.3247	9.5715	-1.9071	-0.0263231	-0.0171418	-0.0611878
-0.42935	9.5118	-1.8187	-0.033437	-0.0102863	-0.050056
-0.43379	9.5463	-1.7527	-0.0413678	-0.000706858	-0.047815
-0.50133	9.6832	-1.6683	-0.0527194	0.0242391	-0.0480681
-0.47505	9.7267	-1.6002	-0.0670294	0.0524175	-0.0467644
-0.51982	9.6938	-1.5715	-0.0805941	0.0746477	-0.0511277
-0.41483	9.6637	-1.6949	-0.0895057	0.0959355	-0.0572346
-0.40857	9.6596	-1.6412	-0.0940872	0.121752	-0.0560408
-0.46503	9.5428	-1.6899	-0.094911	0.122927	-0.0418722
-0.52568	9.672	-1.7739	-0.0889106	0.10931	-0.0295886
-0.63577	9.5486	-1.8474	-0.0727331	0.0884917	-0.0279672
-0.53385	9.39	-1.7174	-0.0544508	0.0609626	-0.0240803
-0.49216	9.4609	-1.5928	-0.0322973	0.0361842	-0.0211656
-0.30816	9.3389	-1.4086	-0.0217136	-0.00691133	-0.00042052
-0.46933	9.2313	-1.3447	-0.0155315	-0.0405597	0.0187204
-0.57196	9.3335	-1.3644	-0.00668985	-0.0379871	0.0274488
-0.44528	9.6092	-1.5137	0.00452477	-0.0229493	0.0228778
-0.30424	9.8489	-1.7174	0.0118579	-0.0092108	0.00899944
-0.14945	9.7482	-1.6641	0.0159637	0.00233734	0.00214152
-0.47633	9.8086	-1.4646	0.00671533	0.0329082	0.00676577
-0.48809	9.561	-1.6896	-0.0251851	0.115497	0.0202161
-0.091433	9.311	-2.0041	-0.0554421	0.169124	0.0408075
-0.25533	9.1912	-2.066	-0.0626556	0.184464	0.0468499
-0.34157	9.8433	-1.9697	-0.0535746	0.175353	0.0287787
-0.27758	10.517	-1.9614	-0.0509811	0.195337	-0.00548295
-0.57353	9.8769	-1.9503	-0.0615927	0.204186	-0.0326795
-0.85224	9.8659	-1.6422	-0.0702478	0.142792	-0.0621006
-0.60733	9.7963	-1.5138	-0.0845141	0.0758101	-0.0752569
-0.47573	9.7878	-1.6169	-0.0840324	0.0334807	-0.0903417
-0.48535	9.8061	-1.5198	-0.0821073	0.0140653	-0.0978903
-0.6062	9.6782	-1.5025	-0.075578	0.0040078	-0.0995728
-0.58651	9.9516	-1.44	-0.0647011	-0.0124238	-0.0920871
-0.57615	9.7814	-1.4265	-0.0517403	-0.0142635	-0.0693
-0.65948	9.5723	-1.5382	-0.0298678	-0.0103784	-0.0450539
-0.71319	9.6603	-1.8046	-0.0199788	-0.00745884	-0.0250088
-0.52223	9.7681	-1.7915	-0.0330827	-0.017455	-0.00821684
-0.31198	9.6816	-1.7505	-0.0592696	-0.030353	0.00241833
-0.25523	9.6048	-1.8532	-0.070047	-0.0123499	-0.00490368
-0.54358	9.6908	-1.5918	-0.0625159	-0.00824214	-0.0197659
-0.52138	9.677	-1.5742	-0.0515396	-0.00938603	-0.0158886
-0.57872	9.7114	-1.6405	-0.0330705	0.0101128	-0.00390884
-0.59224	9.7286	-1.7773	-0.0329815	0.00986268	0.0132469
-0.56203	9.5012	-1.7596	-0.0463734	-0.000225706	0.0270543
-0.31794	9.6829	-1.6337	-0.0580217	-0.00234694	0.0329152
-0.41177	9.5378	-1.5747	-0.0651933	0.0268222	0.0378143
-0.5166	9.7757	-1.5288	-0.0585541	0.0637237	0.0368701
-0.57176	9.7843	-1.6	-0.0561298	0.0866277	0.0481309
-0.45342	9.6507	-1.5879	-0.0515605	0.0824528	0.0612384
-0.43772	9.6797	-1.7119	-0.0478657	0.0771453	0.0739217
-0.35224	9.615	-1.5905	-0.0401792	0.076969	0.0835384
-0.32601	9.639	-1.6761	-0.032334	0.0757717	0.0903487
-0.38384	9.6915	-1.7986	-0.0201446	0.0855578	0.0982359
-0.43643	9.7535	-1.7424	-0.0171234	0.0970124	0.11119
-0.30014	9.6398	-1.7265	-0.0230174	0.0924169	0.130165
-0.19771	9.6692	-1.5755	-0.0255551	0.0800932	0.139153
-0.21137	9.6775	-1.5205	-0.0216875	0.087338	0.143365
-0.21245	9.6797	-1.5251	-0.00612663	0.0908723	0.147222
-0.13549	9.6549	-1.5424	0.0133738	0.0693507	0.1514
0.044041	9.6749	-1.6453	0.0288677	0.0281103	0.150084
-0.20342	9.7288	-1.5884	0.0455723	0.00549953	0.13598
-0.085776	9.7616	-1.655	0.050728	0.00928131	0.127746
0.054695	9.6895	-1.9527	0.037748	0.0125395	0.119061
0.12825	9.6601	-1.9198	0.0214431	0.0224432	0.103125
0.056464	9.6754	-1.7913	-0.000832749	0.0205495	0.0900712
0.16017	9.6927	-1.803	-0.0207677	0.0236946	0.0778155
0.090707	9.7253	-1.8422	-0.0276931	0.030463	0.0673976
0.12313	9.7487	-1.7266	-0.0328715	0.0336569	0.0584912
0.21947	9.6253	-1.8066	-0.0290144	0.0245114	0.0465183
0.076665	9.7207	-1.7243	-0.0217451	0.0115094	0.0357321
0.07587	9.7314	-1.8426	-0.0208933	0.0139745	0.033067
0.17715	9.6954	-1.8161	-0.027166	0.0147014	0.0312362
0.046033	9.6546	-1.816	-0.0289498	0.00838666	0.0269776
0.12914	9.6992	-1.681	-0.0259146	0.000325225	0.0254556
0.19507	9.718	-1.7947	-0.0230436	-0.002474	0.0254207
0.27034	9.655	-1.7764	-0.020731	-0.0139827	0.017059
0.27846	9.6951	-1.7987	-0.0151954	-0.0157797	0.00804841
0.27147	9.6947	-1.8125	-0.0153271	-0.0170072	0.00174056
0.17473	9.6868	-1.7766	-0.0150138	-0.0174327	-0.00187326
0.21427	9.6957	-1.8956	-0.0139742	-0.00605315	0.00329867
0.16058	9.6987	-1.8584	-0.0148414	-0.00424185	0.00686246
0.22541	9.7238	-1.8566	-0.0232042	-0.000966651	0.0153161
0.27145	9.6914	-1.768	-0.0296566	-0.00302832	0.0155193
0.36796	9.6633	-1.8454	-0.0330862	0.00135483	0.00956598
0.082421	9.6786	-1.6561	-0.0209282	0.0257349	0.00470925
0.27062	9.5817	-1.8955	-0.0133137	0.0171543	0.00253439
0.21808	9.7508	-1.8229	-0.00807232	0.0090443	0.00684518
0.19303	9.7021	-1.9049	-0.0130329	0.00561246	0.00945043
0.25808	9.6802	-1.9388	-0.0186314	6.66576e-05	0.00289585
0.34537	9.6856	-1.9264	-0.0272132	0.000472775	-0.00686525
0.39131	9.5866	-1.878	-0.0312047	0.00432056	-0.0263649
0.21079	9.7239	-1.8772	-0.0294594	0.0164557	-0.0385683
0.3316	9.6509	-1.9069	-0.0343411	0.0236021	-0.0479634
0.2461	9.6771	-1.891	-0.0354162	0.0256686	-0.0533233
0.1575	9.7183	-1.8951	-0.0388109	0.0222652	-0.0503685
0.15226	9.7377	-1.9095	-0.0363081	0.0211866	-0.0472024
0.22325	9.7548	-1.9661	-0.0428496	0.0189682	-0.0445338
0.33318	9.6271	-1.9647	-0.0515867	0.00847637	-0.055203
0.28458	9.6171	-1.9043	-0.0488675	0.00362906	-0.0801141
0.23868	9.6519	-1.809	-0.0434727	0.00743912	-0.0995082
0.20946	9.7282	-1.7858	-0.0363866	0.0117613	-0.111783
0.076059	9.7324	-1.8937	-0.0385072	0.00135829	-0.113755
0.24471	9.6551	-1.8907	-0.042038	-0.0238272	-0.120621
0.34973	9.6316	-1.9286	-0.0452128	-0.0410781	-0.137741
0.016789	9.646	-1.9813	-0.0358543	-0.0508519	-0.156816
-0.12456	9.7189	-1.8383	-0.039249	-0.0374216	-0.15061
-0.1078	9.6929	-1.7968	-0.0463088	-0.0388615	-0.131228
0.038442	9.7245	-1.723	-0.0457992	-0.0665878	-0.115942
-0.036433	9.6762	-1.8184	-0.0411636	-0.0812678	-0.104029
-0.26205	9.7261	-1.7749	-0.0335732	-0.0783478	-0.0873153
-0.061522	9.6992	-1.7834	-0.0439788	-0.0250682	-0.0613832
-0.056796	9.7211	-1.8461	-0.042216	-0.0045396	-0.0484713
-0.018714	9.672	-1.8501	-0.0390133	-0.00775502	-0.0441359
-0.051065	9.7082	-1.8457	-0.0376555	-0.00212599	-0.0398336
-0.090398	9.6838	-1.8699	-0.0408512	-0.0141028	-0.03561
-0.068622	9.7301	-1.8458	-0.0410693	-0.0157832	-0.0308766
0.061516	9.6873	-1.9499	-0.04933	0.00224502	-0.02803
-0.01561	9.6704	-1.8864	-0.0498065	0.015772	-0.0324369
-0.069477	9.6679	-1.8718	-0.0499688	0.0162206	-0.0359206
-0.017338	9.6568	-1.8332	-0.0465654	0.0084556	-0.0394601
0.022127	9.6494	-1.8484	-0.041305	0.00834669	-0.0428356
-0.019174	9.6984	-1.8895	-0.0390552	0.00775432	-0.0463577
-0.11022	9.6222	-1.8491	-0.0387585	0.00576255	-0.0486982
-0.11754	9.6632	-1.8811	-0.0393956	0.0131813	-0.04334
0.0027862	9.6919	-1.844	-0.0402525	0.0263004	-0.0385665
-0.033663	9.6409	-1.8432	-0.0411688	0.0232617	-0.0377497
-0.10076	9.6688	-1.9274	-0.0390203	0.0214658	-0.0387481
-0.093921	9.6468	-1.8374	-0.0376886	0.0110521	-0.0389662
-0.062352	9.6718	-1.8155	-0.0311995	0.00944433	-0.0378527
-0.0099805	9.6845	-1.8644	-0.0263231	0.00725621	-0.0398581
-0.030959	9.6895	-1.8599	-0.0237801	0.00863676	-0.0458079
-0.070938	9.6585	-1.9076	-0.0230959	0.00653399	-0.0495307
-0.06184	9.6839	-1.8785	-0.024768	-0.00783897	-0.0557668
-0.14301	9.7421	-1.831	-0.0221936	-0.0172456	-0.0578716
-0.15496	9.6651	-1.8201	-0.0263405	-0.00906611	-0.0528137
-0.11957	9.6983	-1.8906	-0.0244294	-0.00686455	-0.0491659
-0.10932	9.6722	-1.8858	-0.0224764	-0.00989375	-0.0473054
-0.1842	9.6354	-1.8812	-0.0191969	-0.00641321	-0.0421672
-0.19654	9.69	-1.8918	-0.0168779	-0.0089298	-0.0365245
-0.15458	9.6808	-1.9158	-0.0189543	-0.00387411	-0.0272132
-0.12863	9.6729	-1.9367	-0.0206158	0.00347757	-0.0209038
-0.074846	9.7559	-1.8885	-0.0200713	0.00737751	-0.0216665
-0.14403	9.7322	-1.9275	-0.0171456	0.0183591	-0.0215164
-0.17621	9.6621	-1.8707	-0.0163057	0.0216142	-0.0185755
-0.18527	9.6483	-1.9076	-0.0128777	0.0211377	-0.0130626
-0.13669	9.6814	-1.9685	-0.0146561	0.00920347	-0.00675774
-0.052994	9.6424	-1.9713	-0.0148964	0.00402106	-0.00780895
-0.075402	9.6676	-1.9835	-0.016756	0.000597688	-0.0150386
-0.064406	9.5793	-1.9413	-0.0171615	0.00506442	-0.0237836
-0.044991	9.7141	-1.9728	-0.016952	0.00715201	-0.034095
-0.12476	9.6608	-1.9671	-0.0175057	0.00653364	-0.0425284
-0.12237	9.6675	-2.0219	-0.0184115	-0.00306427	-0.0516007
-0.24801	9.686	-2.016	-0.0229074	-0.0124004	-0.0499775
-0.16016	9.6528	-1.963	-0.0322886	0.0169281	-0.0408616
-0.14013	9.6491	-1.976	-0.0329396	0.0356518	-0.0366135
-0.064661	9.6553	-1.9195	-0.0307841	0.0390238	-0.0403939
-0.14744	9.676	-1.989	-0.0311402	0.042223	-0.0443698
-0.18191	9.6671	-1.9139	-0.0279706	0.0432667	-0.0467923
-0.2359	9.6368	-1.9855	-0.0271189	0.0337896	-0.0443349
-0.22472	9.6943	-1.9457	-0.0287944	0.0229895	-0.039626
-0.17007	9.6704	-1.9609	-0.0319989	0.0105381	-0.0405108
-0.089503	9.6614	-1.9494	-0.0303391	0.0127486	-0.0472775
-0.21676	9.644	-1.9262	-0.030737	0.00526479	-0.0546899
-0.22699	9.647	-2.016	-0.0249984	-0.00961258	-0.0517106
-0.25815	9.6562	-2.0263	-0.024398	-0.0341666	-0.0474782
-0.22592	9.6978	-2.0137	-0.0250926	-0.0517193	-0.0411444
-0.15899	9.6659	-1.995	-0.0305956	-0.0620081	-0.0383641
-0.19472	9.6399	-1.9914	-0.0273074	-0.0523634	-0.0387062
-0.2787	9.6468	-2.1213	-0.0262218	-0.0472583	-0.0388266
-0.1958	9.6787	-2.0559	-0.0285658	0.0102006	-0.0317475
-0.18684	9.6611	-1.9852	-0.0314456	0.0390395	-0.0298259
-0.13637	9.578	-1.9693	-0.0336168	0.040558	-0.0354546
-0.20381	9.6358	-1.9806	-0.0325661	0.0433016	-0.0409472
-0.19438	9.6221	-1.99	-0.0316428	0.0396731	-0.0452337
-0.21395	9.6613	-1.9624	-0.0298259	0.0415214	-0.0500299
-0.19799	9.6487	-2.1153	-0.0324143	0.0315556	-0.0527316
-0.35015	9.6439	-2.0264	-0.035212	0.0202685	-0.0502149
-0.27667	9.6188	-2.0189	-0.0344807	0.00967453	-0.0434831
-0.25973	9.6175	-1.9764	-0.0357513	-0.000994611	-0.0381738
-0.22087	9.6498	-1.9998	-0.0337547	-0.00457137	-0.0359224
-0.16818	9.6746	-1.9696	-0.0330984	-0.0121515	-0.0353691
-0.23502	9.6528	-2.0075	-0.0327476	-0.0114392	-0.0390238
-0.28846	9.6502	-2.0368	-0.0363831	-0.00660136	-0.0392734
-0.33724	9.6428	-2.0295	-0.0367915	-0.00754244	-0.0336098
-0.2835	9.6681	-2.0727	-0.0376851	-0.0108036	-0.0243281
-0.25913	9.6485	-1.9632	-0.0361074	-0.000960001	-0.0211935
-0.26593	9.59	-1.9306	-0.0344947	0.0160764	-0.0222006
-0.20229	9.6441	-1.9942	-0.0339885	0.0202563	-0.0253544
-0.22602	9.6608	-1.9766	-0.0304665	0.0330251	-0.0297387
-0.24854	9.6609	-2.0363	-0.0313112	0.0400623	-0.028791
-0.27736	9.6871	-2.0588	-0.030929	0.0406941	-0.0297439
-0.25988	9.654	-2.0242	-0.0313322	0.0318453	-0.0296776
-0.24949	9.6123	-1.9957	-0.0333393	0.0255726	-0.0326202
-0.23057	9.6828	-2.0107	-0.0410135	0.0227905	-0.0336377
-0.26077	9.6956	-2.0779	-0.0507908	0.0391669	-0.0332084
-0.33124	9.6344	-2.0023	-0.0659822	0.0218533	-0.0291592
-0.28102	9.6332	-2.0591	-0.0650554	0.0159794	-0.0224973
-0.26106	9.6054	-1.979	-0.0565801	0.0318104	-0.0189944
-0.34155	9.6752	-2.0056	-0.0448934	0.0369521	-0.0152135
-0.28496	9.6461	-1.9787	-0.0344458	0.0386294	-0.00788365
-0.34143	9.66	-2.026	-0.0280562	0.0409	-0.0026522
-0.35162	9.6479	-1.9498	-0.0215496	0.0361056	0.003794
-0.32478	9.6655	-1.9979	-0.0157352	0.0271992	0.0165625
-0.28146	9.6514	-1.9865	-0.00930086	0.0329204	0.0256354
-0.21463	9.6361	-1.9745	-0.00621198	0.0399384	0.0315835
-0.25519	9.6661	-2.0478	-0.00953334	0.0504069	0.0323427
-0.24939	9.6581	-1.9727	-0.0138576	0.0493509	0.0355297
-0.26168	9.6316	-2.0511	-0.0141649	0.0347338	0.0418565
-0.21927	9.6643	-2.0612	-0.00527229	0.0434936	0.052976
-0.21062	9.601	-2.1461	-0.00206315	0.0584424	0.0588525
-0.14414	9.6525	-2.108	-0.00255307	0.0549377	0.0608457
-0.18883	9.6232	-2.127	-0.00336936	0.0577687	0.0651165
-0.12144	9.6574	-2.1339	0.00161307	0.0593203	0.0726738
-0.013937	9.6447	-2.038	0.00639873	0.0687695	0.073693
0.077782	9.6696	-2.0927	0.00573358	0.0739374	0.0653713
-0.099925	9.6675	-2.1276	0.00704642	0.081938	0.0533477
-0.081472	9.646	-2.1377	0.00333724	0.0630849	0.0436664
-0.0095312	9.6795	-2.1675	0.00176174	0.0387463	0.0430101
0.064256	9.6123	-2.1834	0.00464642	0.0229354	0.0415057
0.01636	9.6495	-2.2666	0.00447817	0.0343271	0.0392071
-0.11369	9.6264	-2.226	0.00133102	0.0486685	0.0435687
-0.078014	9.6452	-2.0623	-0.00322886	0.022342	0.0549203
0.080436	9.6884	-2.1746	0.00206368	0.00810618	0.0688794
0.11479	9.6643	-2.2908	0.00659944	0.0320285	0.0751155
0.082131	9.617	-2.3951	0.00332241	0.0744784	0.08043
0.069601	9.6687	-2.2683	-0.00363063	0.154039	0.0857114
0.22796	9.7152	-2.2526	-0.0185528	0.151097	0.0834739
0.16038	9.6686	-2.2929	-0.0311751	0.186785	0.0809222
0.091172	9.6215	-2.1761	-0.0406924	0.177133	0.0762552
0.25614	9.6223	-2.1693	-0.0460784	0.1447	0.0721868
0.27184	9.7075	-2.305	-0.0433836	0.120454	0.0625386
0.21664	9.7325	-2.2642	-0.0483858	0.0900939	0.052304
0.17973	9.7068	-2.239	-0.0508065	0.0880623	0.050241
0.34053	9.7039	-2.3616	-0.0643293	0.0943176	0.0468621
0.23403	9.4947	-2.1998	-0.0779412	0.0938184	0.0339711
0.20482	9.6336	-2.0791	-0.0736686	0.0857637	0.0228202
0.33803	9.7359	-2.1242	-0.0677048	0.0654656	0.0323741
0.33129	9.7193	-2.3258	-0.0675896	0.0514296	0.0262829
0.31395	9.7014	-2.3741	-0.0628022	0.0625421	0.019258
0.31529	9.6837	-2.2688	-0.072775	0.0729827	0.0186977
0.34374	9.697	-2.1242	-0.0887238	0.0693751	0.019813
0.20622	9.6958	-2.0966	-0.0846869	0.0761557	0.0244276
0.39674	9.6836	-2.1493	-0.0764541	0.0846205	0.0313391
0.33023	9.6838	-2.1412	-0.0739025	0.0678776	0.0253788
0.40265	9.6337	-2.0896	-0.0676193	0.0553758	0.0182125
0.49083	9.6521	-2.116	-0.0711012	0.0511434	0.0130579
0.38858	9.7024	-2.1351	-0.0685408	0.042963	0.00846258
0.44657	9.634	-2.1223	-0.0701238	0.0380796	0.00556289
0.39382	9.7431	-2.0634	-0.0743336	0.0306009	0.0048939
0.45235	9.6576	-2.1611	-0.0784421	0.0373396	0.00217311
0.41619	9.7457	-2.1642	-0.0737716	0.0635405	0.00139155
0.42975	9.7286	-2.0978	-0.0796778	0.0584685	0.00774123
0.37954	9.6875	-2.1252	-0.0871775	0.0432632	0.0122763
0.34602	9.7371	-2.0387	-0.0887186	0.0364006	0.0230925
0.5606	9.6471	-1.9348	-0.0927608	0.0249041	0.0324474
0.47622	9.7752	-2.0464	-0.0878302	0.0486912	0.0352888
0.50395	9.6935	-2.0986	-0.0824092	0.0667239	0.0349973
0.38497	9.6606	-2.0214	-0.0819921	0.0517804	0.0281033
0.50321	9.7042	-1.9806	-0.0859802	0.0151378	0.030566
0.48874	9.76	-1.9784	-0.0861529	0.00843238	0.0343987
0.43829	9.6042	-2.1115	-0.0873345	0.0228254	0.0356309
0.51051	9.7629	-2.0332	-0.08827	0.0232844	0.0348996
0.621	9.7215	-1.958	-0.102505	0.00431812	0.0315137
0.57285	9.6312	-1.9099	-0.108926	-0.00653608	0.0200573
0.55509	9.7225	-2.007	-0.103755	0.0253265	0.012676
0.66064	9.6019	-1.9078	-0.106268	0.0487959	0.0134123
0.57429	9.6352	-1.945	-0.107957	0.0619627	0.0056149
0.61818	9.6539	-1.8381	-0.109467	0.0644341	-0.00241257
0.49986	9.6845	-1.9536	-0.0945864	0.0790599	-0.0112649
0.70407	9.5891	-1.95	-0.0905739	0.0750701	-0.0162265
0.57075	9.779	-1.9703	-0.0941832	0.0621791	-0.0196995
0.47685	9.6262	-1.9353	-0.106065	0.069143	-0.0128612
0.74669	9.5447	-1.74	-0.115052	0.0526391	-0.0138635
0.55819	9.7409	-1.7695	-0.110982	0.0316515	-0.016226
0.47954	9.7357	-1.7345	-0.0845525	0.027201	-0.0226474
0.47577	9.7405	-1.798	-0.0650153	0.00639	-0.0175772
0.35451	9.8355	-1.6289	-0.0615543	-0.0541942	-0.0145306
0.66361	9.6538	-1.7566	-0.0670992	-0.0905163	-0.0102679
0.9419	9.6123	-2.0413	-0.0485777	-0.0424691	-0.010505
0.68642	9.6555	-1.9656	-0.0542937	-0.0150838	-0.0232076
0.81393	9.6144	-1.6693	-0.064462	-0.0232094	-0.0489914
0.8866	9.6679	-1.7518	-0.0570478	-0.00767055	-0.0742149
0.51385	9.8228	-1.7804	-0.0316638	0.0156916	-0.0992551
0.52859	9.7361	-1.8548	-0.0259408	0.0185912	-0.109244
0.41604	9.8493	-1.9355	-0.0299132	0.0209684	-0.11411
0.53361	9.8091	-1.8724	-0.0504226	-0.0140063	-0.123828
0.76118	9.5943	-1.7118	-0.0667676	-0.0409873	-0.141862
0.6309	9.8204	-1.7633	-0.0539394	-0.0327092	-0.175283
0.51576	9.592	-1.6726	-0.0294751	-0.0375979	-0.205827
0.3102	9.6134	-1.6741	0.0132298	-0.0327127	-0.236021
0.253	9.7609	-1.6861	0.0406033	-0.0166756	-0.261415
-0.059022	10.16	-2.0635	0.0443104	0.0110788	-0.270561
0.18433	9.7379	-1.9421	0.00985779	-0.0325923	-0.259426
-0.13894	10.001	-1.5094	-0.0205844	-0.160549	-0.229773
-0.051339	9.0987	-2.0518	-0.0300703	-0.0881496	-0.191096
-0.34206	9.7213	-2.1231	-0.00783443	-0.00857096	-0.164281
-0.20424	9.7909	-1.8626	-0.019244	-0.0439003	-0.101261
0.36583	9.366	-1.783	-0.0170391	-0.0713054	-0.0451098
0.21936	9.5465	-1.6346	0.016048	-0.0773111	-0.0220226
0.40451	9.8865	-1.409	0.0400064	-0.00533669	-0.0349275
0.24104	9.5544	-2.0268	0.0424918	0.119529	-0.0474834
-0.051698	9.2874	-2.4846	0.0321699	0.174795	-0.050735
0.084996	9.6375	-2.2766	0.0180676	0.132774	-0.0546759
0.17772	9.8535	-1.7919	-0.000941884	0.0456892	-0.0562345
0.16596	9.6391	-1.9071	-0.00794963	0.0380429	-0.064092
0.12439	9.5933	-2.1662	-0.00833203	0.0821282	-0.0774263
-0.064926	9.7457	-2.3049	-0.0197501	0.0852576	-0.0828263
-0.042423	9.5898	-2.2585	-0.0473124	0.0706981	-0.0759759
-0.027426	9.8354	-2.1483	-0.0760841	0.0544316	-0.0699528
0.12339	9.7174	-2.0744	-0.0966738	0.0378213	-0.0594581
-0.32409	9.7663	-2.0065	-0.100213	0.0230052	-0.0502882
-0.14289	9.6401	-1.8838	-0.111369	0.00382576	-0.00964277
0.0094002	9.7833	-1.8239	-0.108566	-0.0235026	0.0199299
-0.17995	9.6255	-1.9307	-0.0858213	-0.0160417	0.0435529
-0.13394	9.5514	-1.9015	-0.0673784	-0.0129706	0.0706789
0.29021	9.5448	-1.8691	-0.0545922	-0.0266756	0.0877883
0.37166	9.5743	-1.7079	-0.0276739	-0.0217957	0.0908566
0.39368	9.7467	-1.924	0.000515884	-0.0178442	0.0769446
0.1999	9.6869	-1.9059	0.0245812	-0.0245882	0.0567965
0.10263	9.6364	-1.8563	0.0154608	-0.01897	0.0375508
0.26945	9.6182	-1.9599	0.00297963	-0.00799588	0.00391216
0.46115	9.696	-2.0539	-0.00258256	-0.0128671	-0.0367113
0.36427	9.6985	-2.1626	-0.00799012	-0.00676018	-0.0832086
0.22181	9.6811	-2.204	-0.019991	0.00590724	-0.120225
0.10114	9.6204	-2.1611	-0.0421078	0.00834547	-0.147035
0.062154	9.6997	-2.1168	-0.0634968	0.0142234	-0.163899
-0.018185	9.6659	-2.1238	-0.0839381	0.0273301	-0.170456
-0.15277	9.6819	-2.0301	-0.0963561	0.0258448	-0.165639
-0.16248	9.6349	-1.9842	-0.100496	0.0254923	-0.155052
-0.13483	9.7106	-1.9562	-0.0974487	0.0256651	-0.14055
-0.12289	9.7014	-1.7909	-0.0853763	0.0151166	-0.124967
-0.17909	9.7445	-1.7671	-0.0716911	0.00182596	-0.104929
-0.15665	9.6832	-1.7996	-0.0570112	-0.00545049	-0.0827478
-0.2201	9.6615	-1.898	-0.047377	-0.00518485	-0.0595018
-0.19412	9.652	-1.9213	-0.041394	-0.0054264	-0.0421445
-0.15131	9.6596	-1.9181	-0.0381791	-0.0124969	-0.0300825
-0.14667	9.6706	-1.9534	-0.0401862	-0.0149456	-0.02045
-0.087804	9.6875	-1.9396	-0.0401024	-0.0217922	-0.0137001
-0.078831	9.769	-1.9377	-0.0400797	-0.027194	-0.009463
-0.12884	9.6769	-1.982	-0.0430049	-0.018298	-0.00694083
-0.06033	9.694	-1.8959	-0.046705	-0.00755832	-0.00320757
-0.070355	9.6567	-1.9711	-0.0504243	-0.0073817	-0.000759969
-0.083033	9.6452	-1.9044	-0.0545852	-0.00509357	-0.000225863
0.036294	9.662	-1.8596	-0.0582224	0.000598212	-0.00346832
-0.038942	9.6987	-1.9223	-0.0593813	0.0132181	-0.00740177
-0.11806	9.706	-1.9201	-0.0623676	0.0268903	-0.0102826
-0.081086	9.6928	-1.9841	-0.070075	0.0276949	-0.0112347
-0.07769	9.7236	-2.031	-0.0808471	0.0145981	-0.0099763
-0.076135	9.6339	-1.9761	-0.0885493	-0.00587583	-0.00797319
-0.047822	9.6406	-1.9426	-0.0927398	-0.0302902	-0.0102959
-0.055951	9.6398	-1.8029	-0.0939022	-0.0243072	-0.0159071
0.00046933	9.6652	-1.7934	-0.0913767	-0.00601528	-0.0230575
0.022836	9.7011	-1.7706	-0.0853588	0.00420537	-0.0311314
-0.069167	9.7374	-1.7565	-0.0788278	0.00814371	-0.0382855
-0.14874	9.6554	-1.8813	-0.0721729	0.0101604	-0.0432109
-0.11767	9.6829	-1.7902	-0.06464	0.00577617	-0.0445844
-0.086446	9.6074	-1.7437	-0.0563113	-0.000716213	-0.0455967
-0.13755	9.6572	-1.7301	-0.0436996	-0.00248657	-0.0466212
0.0032571	9.6859	-1.7793	-0.0334388	-0.00635911	-0.048185
-0.064527	9.6488	-1.8328	-0.0248727	-0.00407325	-0.0496965
-0.14833	9.6872	-1.7184	-0.0187064	-0.00358002	-0.0519061
-0.081217	9.6656	-1.7444	-0.0148341	0.00274121	-0.0526479
-0.096672	9.6786	-1.8744	-0.00956789	0.00683872	-0.0535764
-0.14601	9.6914	-1.8214	-0.00712199	0.00360672	-0.0539411
-0.17404	9.6726	-1.8671	-0.00178774	0.00123782	-0.0521958
-0.14693	9.6028	-1.862	0.000315154	-0.00390709	-0.0485777
-0.18237	9.6497	-1.8628	0.00243857	-0.00617689	-0.0452913
-0.18219	9.675	-1.9074	0.00226107	-0.00457905	-0.0417308
-0.19068	9.6531	-1.8876	0.00301925	-0.0081636	-0.0371563
-0.19297	9.6765	-1.9181	0.00290999	-0.01228	-0.0321106
-0.16441	9.625	-1.87	0.00157766	-0.013623	-0.0284611
-0.14997	9.6906	-1.8683	-0.00238639	-0.010649	-0.0239581
-0.14429	9.7041	-1.9796	-0.00573498	-0.00854164	-0.0228149
-0.11956	9.6612	-2.0023	-0.0112883	-0.00276041	-0.0232146
-0.14494	9.6597	-1.9603	-0.019319	0.00723317	-0.0251659
-0.1527	9.6521	-2.0497	-0.0286426	0.0153048	-0.0260997
-0.16995	9.6534	-2.0805	-0.0418163	0.0158207	-0.0267734
-0.21247	9.65	-2.0538	-0.0542291	0.0140422	-0.0289306
-0.16401	9.7034	-1.991	-0.0655546	0.0139448	-0.0309517
-0.14146	9.6452	-1.899	-0.0709389	0.0178442	-0.0332625
-0.16012	9.6285	-1.8928	-0.0731433	0.0205984	-0.0343987
-0.18537	9.6955	-1.9211	-0.073412	0.021588	-0.0352085
-0.1798	9.6725	-1.8534	-0.0703106	0.0227696	-0.0342032
-0.19681	9.6858	-1.8171	-0.0673365	0.0227242	-0.0341351
-0.19318	9.6855	-1.8251	-0.0615525	0.018696	-0.0324457
-0.17377	9.6431	-1.7684	-0.0544019	0.0146761	-0.0308452
-0.19699	9.6585	-1.7804	-0.0484818	0.0187605	-0.0306235
-0.18122	9.6361	-1.7915	-0.0425564	0.0217887	-0.0292447
-0.19283	9.6359	-1.8109	-0.0375612	0.0203977	-0.0302291
-0.20623	9.6735	-1.8208	-0.032526	0.0167716	-0.0298783
-0.17391	9.6635	-1.8922	-0.0268449	0.0162576	-0.0309517
-0.19467	9.6845	-1.9512	-0.0235009	0.0139991	-0.0324928
-0.18877	9.6561	-1.8832	-0.0200905	0.0137722	-0.0323567
-0.20092	9.6856	-1.8841	-0.0195355	0.00952863	-0.033355
-0.19126	9.6657	-1.9687	-0.0201062	0.0105673	-0.0343306
-0.19356	9.6686	-1.9209	-0.021375	0.0121468	-0.0360131
-0.15559	9.6626	-1.9913	-0.024644	0.0132573	-0.0355506
-0.2217	9.6193	-1.8918	-0.0292604	0.0119056	-0.0336779
-0.23357	9.6392	-1.9151	-0.0307579	0.0139658	-0.0332066
-0.22077	9.6874	-1.898	-0.0307248	0.0170625	-0.0313339
-0.21688	9.6597	-1.9263	-0.0279357	0.0168529	-0.0294699
-0.17003	9.7077	-1.9152	-0.0288485	0.0176976	-0.0284628
-0.21595	9.6604	-1.9262	-0.0294612	0.0161398	-0.027269
-0.20138	9.6942	-2.0578	-0.0298172	0.017125	-0.0267873
-0.21986	9.6427	-1.9628	-0.0326324	0.0172065	-0.0253492
-0.18396	9.7046	-1.8763	-0.0345854	0.0138213	-0.0240559
-0.18742	9.7263	-1.9201	-0.0374879	0.0167227	-0.0238988
-0.24084	9.6592	-1.9625	-0.0381669	0.0191934	-0.0240454
-0.19247	9.6789	-1.9165	-0.0400413	0.019052	-0.0230837
-0.18566	9.6478	-1.9236	-0.0410327	0.0196158	-0.0227661
-0.2283	9.6214	-1.9141	-0.0413015	0.0211115	-0.0233857
-0.23057	9.6844	-1.8969	-0.0424761	0.0247819	-0.023068
-0.20191	9.6901	-1.9997	-0.0419263	0.0234642	-0.0220103
-0.22352	9.6575	-1.8919	-0.0406889	0.0224624	-0.0213017
-0.15132	9.7121	-1.9116	-0.0433278	0.0251589	-0.0220226
-0.18236	9.675	-1.8093	-0.0432964	0.0265185	-0.0233909
-0.23781	9.634	-1.8401	-0.0431655	0.0260124	-0.0232862

## Sheet: PwP3_shank
accX(m/s^2)	accY(m/s^2)	accZ(m/s^2)	gyrX(rad/s)	gyrY(rad/s)	gyrZ(rad/s)
-0.52064	9.7139	-1.7375	-0.030826	0.0274889	-0.0233595
-0.55437	9.5943	-1.6465	-0.0321472	0.0267768	-0.0313147
-0.64504	9.6169	-1.5724	-0.0345383	0.0313252	-0.0312013
-0.60105	9.6144	-1.6359	-0.0317144	0.0349013	-0.0232617
-0.60215	9.6406	-1.6925	-0.0255307	0.0323392	-0.0192457
-0.50446	9.6488	-1.7256	-0.0250891	0.0172444	-0.0215356
-0.58881	9.6119	-1.6499	-0.0282115	0.011712	-0.0274383
-0.62356	9.5927	-1.6556	-0.0251537	0.0173494	-0.0255097
-0.49116	9.6674	-1.7055	-0.0218306	0.0234764	-0.0238621
-0.55367	9.6454	-1.7347	-0.0250385	0.0319116	-0.0260421
-0.6247	9.5966	-1.7017	-0.035685	0.0380918	-0.0294577
-0.61295	9.616	-1.6561	-0.0443645	0.034465	-0.0238813
-0.49412	9.6583	-1.6893	-0.0431498	0.0212983	-0.0196786
-0.44437	9.7353	-1.6117	-0.0396469	0.0147023	-0.0225531
-0.54428	9.6347	-1.6506	-0.0380744	0.0217747	-0.0297579
-0.66391	9.5126	-1.5819	-0.0351108	0.0328035	-0.0290056
-0.56501	9.654	-1.6184	-0.030915	0.0334126	-0.0237609
-0.49875	9.7168	-1.7834	-0.0285257	0.0310826	-0.0240175
-0.6002	9.6602	-1.6968	-0.0332049	0.0298818	-0.0283633
-0.62375	9.5866	-1.6039	-0.0380744	0.0291261	-0.0265849
-0.54771	9.5887	-1.6283	-0.0384164	0.024185	-0.0190974
-0.52877	9.6335	-1.657	-0.0397534	0.0207589	-0.0193452
-0.5876	9.6649	-1.7671	-0.047719	0.0228499	-0.0215217
-0.61725	9.6336	-1.661	-0.0557301	0.0268833	-0.0238918
-0.62025	9.5859	-1.5845	-0.0574877	0.0268781	-0.0209806
-0.54159	9.656	-1.6594	-0.0502288	0.023644	-0.0182596
-0.52988	9.6379	-1.6773	-0.042326	0.0179717	-0.0232687
-0.5897	9.6167	-1.7044	-0.0369259	0.0186471	-0.0264627
-0.5579	9.6123	-1.682	-0.0307614	0.0227399	-0.0271154
-0.51399	9.664	-1.7341	-0.0256162	0.030093	-0.027941
-0.57771	9.6588	-1.7026	-0.0289533	0.0387795	-0.0298207
-0.6455	9.6671	-1.7113	-0.0361405	0.0370813	-0.0276565
-0.56467	9.6349	-1.6997	-0.0440312	0.0232478	-0.0239302
-0.56982	9.6186	-1.6874	-0.0466998	0.0120368	-0.0212599
-0.52717	9.6136	-1.7083	-0.0475026	0.0100777	-0.0235707
-0.51762	9.6521	-1.6678	-0.0451412	0.016648	-0.0245952
-0.5304	9.6432	-1.6028	-0.0409489	0.0218131	-0.0239721
-0.56284	9.6591	-1.6413	-0.0314962	0.025323	-0.0246929
-0.51466	9.6367	-1.6708	-0.026419	0.0259565	-0.0282656
-0.57358	9.5809	-1.6235	-0.0229092	0.0276041	-0.0299045
-0.58654	9.5782	-1.7058	-0.0210975	0.0263684	-0.0292709
-0.56295	9.6315	-1.7393	-0.0231343	0.025131	-0.0293582
-0.57374	9.6775	-1.706	-0.0263824	0.0244416	-0.0287176
-0.58028	9.6184	-1.7079	-0.0327633	0.0247226	-0.0301017
-0.57118	9.6365	-1.7184	-0.0372645	0.0216211	-0.0301663
-0.62465	9.5871	-1.7043	-0.0411287	0.0215967	-0.0270142
-0.60449	9.7073	-1.6711	-0.0425878	0.023185	-0.0243404
-0.58623	9.6454	-1.6422	-0.0418146	0.0241972	-0.0223524
-0.5477	9.61	-1.622	-0.0395596	0.0206193	-0.0233281
-0.51733	9.6465	-1.6571	-0.039057	0.021663	-0.0237504
-0.56221	9.6465	-1.6692	-0.0361021	0.0262236	-0.0263248
-0.5509	9.6184	-1.6931	-0.0354162	0.0289114	-0.026351
-0.57376	9.6019	-1.7126	-0.0363168	0.0296758	-0.024658
-0.63641	9.6543	-1.6908	-0.0371127	0.025974	-0.0235445
-0.60995	9.5632	-1.7128	-0.0435844	0.0221709	-0.0225723
-0.57404	9.6202	-1.7041	-0.0432527	0.0173365	-0.0212511
-0.55063	9.6477	-1.605	-0.0395335	0.0231605	-0.0231012
-0.56144	9.5862	-1.6542	-0.0394532	0.0258099	-0.0240122
-0.57693	9.6006	-1.7462	-0.0380429	0.0294996	-0.0246632
-0.53597	9.6649	-1.6625	-0.0379888	0.0273441	-0.0274767
-0.56924	9.5912	-1.688	-0.0400274	0.0245184	-0.0269444
-0.56724	9.5906	-1.7247	-0.0371912	0.0236597	-0.0254905
-0.60635	9.6102	-1.7046	-0.0360463	0.0228464	-0.026159
-0.53299	9.6705	-1.6371	-0.0367985	0.0229319	-0.0246702
-0.54587	9.6871	-1.7783	-0.0358002	0.0232234	-0.0248273
-0.56412	9.6491	-1.7261	-0.035952	0.025227	-0.0256005
-0.52204	9.5813	-1.6786	-0.0380988	0.0274558	-0.0250804
-0.5647	9.7167	-1.6758	-0.0392385	0.0275361	-0.0245969
-0.55892	9.6668	-1.6689	-0.0407744	0.0230698	-0.0239512
-0.59287	9.5909	-1.6235	-0.041956	0.0197833	-0.0248064
-0.60153	9.6183	-1.6419	-0.0418163	0.0201079	-0.0260351
-0.57771	9.6093	-1.6198	-0.0383641	0.0214693	-0.025679
-0.57835	9.5972	-1.7384	-0.0353447	0.0249739	-0.0254242
-0.52489	9.6643	-1.7117	-0.0349624	0.0288363	-0.0265465
-0.56464	9.6227	-1.6999	-0.0369573	0.0308958	-0.0266163
-0.57053	9.619	-1.652	-0.0386992	0.0288067	-0.0263161
-0.52196	9.5948	-1.5825	-0.0390291	0.0244398	-0.0237731
-0.57775	9.5517	-1.7195	-0.0377742	0.0231884	-0.022417
-0.60304	9.6295	-1.6692	-0.0395596	0.0249792	-0.0218986
-0.58663	9.682	-1.7119	-0.0413922	0.0244625	-0.0217782
-0.57847	9.6399	-1.6685	-0.0420275	0.0258693	-0.0226317
-0.56858	9.6076	-1.6987	-0.0423993	0.0261695	-0.0248273
-0.58581	9.614	-1.6317	-0.04408	0.026077	-0.0243055
-0.58835	9.638	-1.7204	-0.0433575	0.0252898	-0.0224135
-0.5465	9.631	-1.6297	-0.0425738	0.0231605	-0.0224188
-0.56249	9.6463	-1.6995	-0.0422265	0.0226177	-0.0218131
-0.53129	9.584	-1.6797	-0.0410955	0.0256686	-0.0227451
-0.58385	9.6273	-1.654	-0.0405108	0.0275396	-0.0225723
-0.56927	9.6372	-1.7007	-0.0418879	0.0286339	-0.0213611
-0.53581	9.6414	-1.6029	-0.0493736	0.0288136	-0.0208811
-0.55028	9.602	-1.676	-0.0548348	0.0279602	-0.0202179
-0.56651	9.5934	-1.7111	-0.0514645	0.0249477	-0.0206839
-0.50976	9.6651	-1.6551	-0.0457992	0.0240995	-0.0215496
-0.61084	9.5901	-1.7059	-0.0433383	0.0270334	-0.0241588
-0.56917	9.607	-1.6954	-0.0417605	0.0258658	-0.0250821
-0.55866	9.5977	-1.699	-0.040167	0.0241658	-0.0249704
-0.57923	9.6228	-1.6618	-0.0385369	0.0232984	-0.0246947
-0.57834	9.638	-1.6027	-0.037001	0.0248762	-0.0234276
-0.54106	9.641	-1.7055	-0.0356292	0.0257593	-0.0243491
-0.58552	9.6614	-1.6311	-0.0370376	0.028222	-0.0241292
-0.58946	9.625	-1.6335	-0.0374076	0.0259112	-0.0241833
-0.59886	9.6612	-1.6689	-0.0363255	0.0250909	-0.02607
-0.57217	9.6193	-1.6285	-0.0357042	0.0235846	-0.0255377
-0.55219	9.6315	-1.6278	-0.0352783	0.0238848	-0.0261346
-0.62209	9.6549	-1.696	-0.0341439	0.0234293	-0.0246894
-0.55425	9.6276	-1.7074	-0.0344807	0.0251572	-0.0244503
-0.55469	9.6535	-1.7634	-0.035034	0.0270247	-0.0240245
-0.53972	9.6315	-1.6814	-0.0372226	0.0269339	-0.0247819
-0.60805	9.6124	-1.7197	-0.0403869	0.0241728	-0.0252095
-0.56745	9.6279	-1.6208	-0.0395352	0.0239896	-0.024391
-0.58421	9.6304	-1.7105	-0.0393729	0.022972	-0.0250996
-0.57506	9.6551	-1.7255	-0.0397027	0.0233857	-0.024
-0.57659	9.6861	-1.6555	-0.0422614	0.0232408	-0.0248552
-0.57082	9.6192	-1.6856	-0.0427885	0.026618	-0.0250786
-0.6116	9.6122	-1.6562	-0.0408791	0.0270683	-0.0250228
-0.55092	9.6324	-1.6906	-0.0372558	0.0253317	-0.024569
-0.63794	9.6695	-1.7268	-0.0351439	0.027194	-0.0244817
-0.55585	9.6685	-1.5846	-0.0359625	0.0248814	-0.0240349
-0.57538	9.6354	-1.7129	-0.0380063	0.0242793	-0.0246964
-0.56138	9.6573	-1.6829	-0.0397848	0.0247174	-0.0265674
-0.58052	9.6356	-1.6849	-0.0404375	0.0229982	-0.0261346
-0.54982	9.6308	-1.6787	-0.0397097	0.0229354	-0.026529
-0.59483	9.6519	-1.6722	-0.0374548	0.0215915	-0.0262707
-0.61277	9.6524	-1.6508	-0.0371999	0.0209649	-0.0251118
-0.54704	9.6825	-1.6518	-0.0376956	0.0249041	-0.0249757
-0.58315	9.6417	-1.7248	-0.0379714	0.0272673	-0.0250769
-0.56855	9.6507	-1.7451	-0.0359154	0.0260787	-0.0249111
-0.61359	9.6684	-1.647	-0.0359625	0.0271119	-0.0260106
-0.5976	9.6487	-1.6573	-0.036816	0.0247034	-0.0256494
-0.5437	9.6558	-1.6748	-0.0362034	0.0208392	-0.0259042
-0.57062	9.666	-1.7184	-0.0362505	0.0224659	-0.0270648
-0.61775	9.6548	-1.6149	-0.0360742	0.0247662	-0.0268048
-0.58427	9.6124	-1.6828	-0.0375926	0.0268327	-0.0260159
-0.55848	9.6207	-1.6896	-0.0382803	0.0274854	-0.0262794
-0.63706	9.5988	-1.6703	-0.0388406	0.0239285	-0.0245463
-0.58315	9.6674	-1.6708	-0.0380011	0.0223263	-0.0254417
-0.57847	9.6212	-1.5935	-0.0380272	0.0220121	-0.0250943
-0.62531	9.6056	-1.6591	-0.039907	0.021937	-0.0254958
-0.5996	9.6316	-1.6487	-0.0385945	0.0257262	-0.0246947
-0.5928	9.6355	-1.6678	-0.0385508	0.0257506	-0.0243945
-0.57863	9.608	-1.6862	-0.0400082	0.0262777	-0.0241396
-0.59293	9.6539	-1.7148	-0.0392821	0.0262515	-0.0241257
-0.59202	9.6659	-1.6757	-0.0409035	0.0206717	-0.0269479
-0.59878	9.5905	-1.6539	-0.0393327	0.0217346	-0.0263789
-0.61001	9.5847	-1.6667	-0.0373047	0.0240646	-0.0250699
-0.54552	9.6298	-1.705	-0.0376572	0.0236789	-0.0249896
-0.60113	9.6554	-1.6547	-0.0391268	0.0263772	-0.0254626
-0.56262	9.6186	-1.5852	-0.0403904	0.0262515	-0.0260159
-0.60009	9.6365	-1.656	-0.0408861	0.0260386	-0.0261625
-0.59789	9.6729	-1.7114	-0.0411234	0.0249792	-0.0259496
-0.59662	9.6287	-1.6715	-0.0400274	0.0212232	-0.0271242
-0.61243	9.678	-1.6419	-0.0391722	0.019621	-0.0262602
-0.59928	9.6065	-1.674	-0.0368718	0.0213663	-0.0256302
-0.546	9.5941	-1.634	-0.0372052	0.0249704	-0.0250245
-0.60479	9.6305	-1.6685	-0.036795	0.0280614	-0.0255342
-0.58308	9.6057	-1.7342	-0.037104	0.027084	-0.0246755
-0.55298	9.6636	-1.6578	-0.0400571	0.0238063	-0.0244067
-0.59587	9.6156	-1.682	-0.0452826	0.0223943	-0.0241466
-0.58658	9.6382	-1.7422	-0.0419176	0.0219562	-0.023733
-0.59923	9.6757	-1.6441	-0.0424202	0.0220295	-0.0254731
-0.56632	9.6212	-1.6832	-0.0409	0.024761	-0.0246999
-0.59279	9.5745	-1.6765	-0.0394863	0.0254469	-0.0239773
-0.57893	9.6313	-1.7076	-0.0383641	0.0269584	-0.0235235
-0.53747	9.6757	-1.6604	-0.0397219	0.026803	-0.0233508
-0.61564	9.6173	-1.6884	-0.0391146	0.0264906	-0.0238726
-0.57228	9.6401	-1.5925	-0.0391477	0.0267943	-0.0248291
-0.59101	9.6858	-1.5971	-0.039605	0.0248238	-0.0251973
-0.58672	9.6582	-1.621	-0.0383763	0.0234206	-0.0243631
-0.53849	9.6398	-1.6909	-0.0379888	0.0242828	-0.0255761
-0.54889	9.626	-1.7035	-0.036713	0.025021	-0.0241396
-0.5881	9.6443	-1.6259	-0.0384583	0.0257628	-0.0247348
-0.60868	9.6277	-1.7087	-0.0399488	0.027276	-0.0256214
-0.57957	9.6222	-1.6074	-0.0398389	0.0256441	-0.0250943
-0.57877	9.5963	-1.7037	-0.0408494	0.0261136	-0.0245638
-0.56755	9.6629	-1.6901	-0.0410833	0.0242828	-0.0240663
-0.57889	9.6345	-1.6888	-0.0408704	0.024206	-0.0234188
-0.61436	9.6377	-1.6805	-0.0416139	0.0250874	-0.0239128
-0.56398	9.6267	-1.7235	-0.0397464	0.025693	-0.0235183
-0.56578	9.6248	-1.7328	-0.038769	0.0277525	-0.0237731
-0.60408	9.629	-1.6449	-0.0390046	0.0258483	-0.0245323
-0.58128	9.6181	-1.6707	-0.0378544	0.0250455	-0.0239896
-0.59999	9.6269	-1.6838	-0.0386137	0.0249006	-0.0240175
-0.55748	9.6609	-1.6794	-0.0394636	0.0268222	-0.0226596
-0.54285	9.622	-1.6923	-0.0392455	0.0273458	-0.0220627
-0.59234	9.6193	-1.6602	-0.0404114	0.0265569	-0.0247226
-0.56075	9.598	-1.6239	-0.0403904	0.0267542	-0.0251572
-0.55775	9.5913	-1.6513	-0.0406243	0.0256494	-0.0245114
-0.62478	9.6246	-1.6443	-0.0397726	0.025124	-0.0244957
-0.58768	9.6731	-1.6351	-0.0406889	0.0256965	-0.024089
-0.61125	9.6229	-1.6199	-0.0394287	0.0258972	-0.0238028
-0.63666	9.6055	-1.6238	-0.0456648	0.0197362	-0.0246004
-0.56233	9.6434	-1.6862	-0.0436472	0.0254172	-0.0234258
-0.59955	9.5897	-1.6867	-0.0402229	0.0291889	-0.0244154
-0.59605	9.6281	-1.6514	-0.0412002	0.0311035	-0.0235864
-0.62166	9.6119	-1.6192	-0.0406121	0.0295938	-0.0238045
-0.5503	9.6166	-1.6896	-0.0439247	0.0248936	-0.024021
-0.58969	9.6554	-1.6986	-0.0437816	0.022698	-0.0239407
-0.51979	9.6087	-1.6827	-0.0433261	0.0212616	-0.0238901
-0.57109	9.6534	-1.6786	-0.0412334	0.0221657	-0.0252846
-0.59326	9.6289	-1.6568	-0.04027	0.0239581	-0.0253684
-0.52931	9.6272	-1.7007	-0.0366502	0.0285414	-0.0234345
-0.577	9.6013	-1.6752	-0.0364372	0.0317702	-0.0243857
-0.62123	9.6683	-1.676	-0.0376607	0.0320984	-0.0236736
-0.5937	9.6414	-1.6108	-0.0391652	0.0291173	-0.0232443
-0.57215	9.6261	-1.655	-0.0395108	0.022705	-0.0240175
-0.58452	9.6076	-1.7257	-0.0385561	0.0187885	-0.0238028
-0.53852	9.6273	-1.6945	-0.0369172	0.0204587	-0.0249949
-0.59454	9.6398	-1.6525	-0.035891	0.0267873	-0.0245009
-0.56501	9.6755	-1.6829	-0.034938	0.0309901	-0.0250158
-0.62649	9.6678	-1.6534	-0.0374809	0.0330269	-0.02411
-0.59883	9.6238	-1.6334	-0.0378387	0.0297753	-0.0239512
-0.5435	9.6617	-1.6334	-0.0390291	0.0243194	-0.0231082
-0.61992	9.6617	-1.6628	-0.040448	0.0230488	-0.0223577
-0.53663	9.6121	-1.6441	-0.0404201	0.0240384	-0.0227259
-0.53019	9.6121	-1.6957	-0.0412858	0.0329012	-0.023904
-0.56187	9.6463	-1.6708	-0.0417954	0.0350951	-0.0231151
-0.5423	9.6464	-1.609	-0.0399296	0.032992	-0.0223699
-0.61486	9.6123	-1.6563	-0.0409664	0.0320652	-0.0219737
-0.59783	9.6109	-1.6725	-0.039626	0.0263911	-0.0212756
-0.57086	9.6421	-1.6879	-0.0393799	0.0233892	-0.0221273
-0.6149	9.6047	-1.6975	-0.038495	0.0254137	-0.02337
-0.58525	9.6096	-1.6742	-0.0387079	0.0302326	-0.0226526
-0.62692	9.6277	-1.6607	-0.0385107	0.0321542	-0.0212773
-0.56417	9.6672	-1.689	-0.0392891	0.0289253	-0.0221884
-0.59817	9.6763	-1.6204	-0.043361	0.0263841	-0.0228778
-0.60916	9.6232	-1.6059	-0.0436559	0.0286775	-0.0217957
-0.56287	9.5975	-1.6488	-0.0441673	0.02729	-0.0187605
-0.54652	9.6436	-1.6877	-0.0436961	0.0291837	-0.0195931
-0.62265	9.6112	-1.5991	-0.0433871	0.0314299	-0.0184551
-0.6314	9.639	-1.6754	-0.0411531	0.0316882	-0.0174865
-0.54922	9.6234	-1.6877	-0.0411357	0.0333969	-0.0180205
-0.55185	9.6131	-1.7014	-0.0390395	0.0339344	-0.018593
-0.56644	9.6556	-1.7171	-0.0405213	0.0353691	-0.0182282
-0.56092	9.6082	-1.6366	-0.0420031	0.0374024	-0.0172657
-0.53082	9.6232	-1.7399	-0.0436769	0.038577	-0.0152694
-0.59297	9.66	-1.6489	-0.0461762	0.0359311	-0.01274
-0.49261	9.5942	-1.6304	-0.0463577	0.0359869	-0.00944031
-0.57026	9.6016	-1.6826	-0.0459004	0.0362662	-0.00839294
-0.54738	9.6045	-1.638	-0.0441778	0.0342399	-0.0101288
-0.52585	9.6483	-1.6529	-0.0404183	0.0298853	-0.0142447
-0.54779	9.5777	-1.5918	-0.0380726	0.0327389	-0.0168766
-0.54518	9.667	-1.693	-0.0367322	0.0392804	-0.0196873
-0.5433	9.6349	-1.7177	-0.0375211	0.0640885	-0.0273563
-0.59211	9.5406	-1.6821	-0.0406993	0.0926089	-0.0290946
-0.61016	9.6006	-1.7118	-0.0438392	0.0794648	-0.0257837
-0.52986	9.7391	-1.7894	-0.0454327	0.0740281	-0.0215531
-0.47252	9.7016	-1.7076	-0.0642281	0.132292	-0.0217992
-0.54203	9.4876	-1.6635	-0.0719198	0.150954	-0.0198217
-0.5854	9.6476	-1.6146	-0.0683541	0.123334	-0.0152455
-0.56837	9.6593	-1.6547	-0.0681219	0.102316	-0.0104158
-0.56349	9.5724	-1.6364	-0.0671481	0.086125	-0.0106095
-0.55257	9.6199	-1.6571	-0.0627795	0.0701326	-0.00855107
-0.51828	9.6443	-1.6493	-0.0607026	0.0552816	-0.00678026
-0.54056	9.6166	-1.6153	-0.0556428	0.0473071	-0.00862262
-0.55919	9.5825	-1.6025	-0.0518363	0.0501119	-0.0106493
-0.55744	9.5995	-1.549	-0.0448916	0.0422998	-0.00929231
-0.53801	9.6425	-1.6556	-0.0408686	0.030463	-0.00931971
-0.48979	9.5974	-1.6572	-0.0408669	0.0325015	-0.011283
-0.55569	9.6503	-1.6459	-0.0390884	0.0466579	-0.0148154
-0.53287	9.6501	-1.6112	-0.041202	0.058938	-0.0171243
-0.5588	9.6551	-1.6546	-0.0376014	0.0559867	-0.0149662
-0.55494	9.585	-1.6783	-0.0392367	0.0604058	-0.010842
-0.49976	9.6248	-1.7049	-0.0429875	0.0578699	-0.00682284
-0.46741	9.6775	-1.7023	-0.0470803	0.0452581	-0.00501259
-0.49989	9.6868	-1.6745	-0.0483247	0.0386206	-0.00308173
-0.50791	9.5953	-1.6803	-0.0546323	0.0406435	-0.000364599
-0.51809	9.5752	-1.6597	-0.055402	0.0435303	0.000361894
-0.44364	9.7288	-1.7179	-0.0594843	0.0403869	-0.00311297
-0.44798	9.6726	-1.6097	-0.0636434	0.0448235	-0.00637988
-0.47674	9.6822	-1.6464	-0.0595541	0.0468516	-0.0097447
-0.47144	9.5912	-1.6558	-0.0528049	0.0423993	-0.0106545
-0.50854	9.6074	-1.6102	-0.045883	0.0355227	-0.0106957
-0.45316	9.6565	-1.5749	-0.0376799	0.0270613	-0.010124
-0.44339	9.6541	-1.608	-0.0303251	0.0241623	-0.0109223
-0.43	9.6771	-1.6019	-0.0300703	0.0301837	-0.0135759
-0.45469	9.5872	-1.5744	-0.0301628	0.040188	-0.0187152
-0.51951	9.662	-1.6221	-0.0282551	0.0393624	-0.0185476
-0.49159	9.6347	-1.6808	-0.0286705	0.0339693	-0.0155347
-0.5026	9.6611	-1.6245	-0.0297579	0.031868	-0.0116045
-0.45833	9.6785	-1.6841	-0.0348787	0.0289794	-0.0102847
-0.47116	9.7044	-1.6611	-0.0369085	0.0290807	-0.00901777
-0.47934	9.6712	-1.6561	-0.036069	0.0302134	-0.0112392
-0.43437	9.5995	-1.601	-0.0383815	0.029332	-0.0115916
-0.44928	9.7208	-1.6648	-0.0384723	0.0275238	-0.0100459
-0.48157	9.6026	-1.5726	-0.0368875	0.0350724	-0.0092218
-0.44413	9.608	-1.6702	-0.0431498	0.0379086	-0.00416174
-0.43095	9.7107	-1.6535	-0.0380272	0.0370865	-0.00479529
-0.46611	9.6802	-1.6671	-0.038474	0.0338978	-0.00716545
-0.41139	9.6722	-1.5608	-0.0369137	0.033615	-0.00964521
-0.43821	9.6203	-1.5805	-0.0350811	0.0305502	-0.0108135
-0.37094	9.6431	-1.6539	-0.0339414	0.0293215	-0.0104097
-0.435	9.5655	-1.6382	-0.0319151	0.0309237	-0.0117298
-0.3856	9.6843	-1.6157	-0.0258012	0.0231518	-0.0117778
-0.37916	9.7272	-1.6905	-0.0222966	0.0138729	-0.0170845
-0.35428	9.6692	-1.6324	-0.0250402	0.0168793	-0.0206577
-0.43796	9.6134	-1.7021	-0.0184062	0.0272638	-0.0215478
-0.444	9.5578	-1.6748	-0.0188199	0.0282813	-0.0221465
-0.39726	9.653	-1.6672	-0.0229406	0.0227347	-0.0191044
-0.42603	9.6613	-1.725	-0.0275587	0.013711	-0.0179193
-0.4189	9.6812	-1.6749	-0.0346814	0.0131406	-0.0197816
-0.37029	9.6142	-1.6341	-0.0391163	0.0170023	-0.0232129
-0.39691	9.6471	-1.6559	-0.0384007	0.0218428	-0.0276513
-0.43768	9.6558	-1.6372	-0.0338262	0.0257785	-0.0297072
-0.41134	9.6855	-1.6593	-0.0300389	0.0212581	-0.0306235
-0.40307	9.6033	-1.6484	-0.029798	0.0171491	-0.0319221
-0.46047	9.6384	-1.6827	-0.0289847	0.0174481	-0.0314596
-0.40762	9.6493	-1.6644	-0.0281574	0.0181148	-0.032238
-0.40972	9.682	-1.5875	-0.0286793	0.014714	-0.0322764
-0.36544	9.6568	-1.6481	-0.0288206	0.00721065	-0.0311855
-0.44759	9.6491	-1.714	-0.0271294	0.00909823	-0.0322624
-0.45272	9.6822	-1.6918	-0.0263213	0.011653	-0.0287438
-0.4816	9.6337	-1.6652	-0.0346238	0.0240437	-0.0259234
-0.51313	9.586	-1.7273	-0.0418163	0.0327057	-0.017832
-0.37959	9.679	-1.7081	-0.0454362	0.0302867	-0.0145382
-0.39598	9.6549	-1.703	-0.0481065	0.0319308	-0.0171524
-0.41222	9.6366	-1.7243	-0.0534943	0.0294175	-0.0205321
-0.39151	9.647	-1.6742	-0.050988	0.0268554	-0.0242636
-0.46521	9.5879	-1.6527	-0.0450312	0.0247767	-0.0233909
-0.44796	9.5539	-1.5647	-0.0350951	0.0268728	-0.0212703
-0.33425	9.749	-1.6652	-0.0291191	0.0355297	-0.0214885
-0.36151	9.7269	-1.7572	-0.0287299	0.0426698	-0.0201952
-0.48379	9.5758	-1.7774	-0.0335208	0.0504313	-0.0194796
-0.48963	9.4994	-1.7055	-0.032971	0.0440224	-0.0122142
-0.44205	9.6026	-1.6724	-0.0336185	0.0357653	-0.00849818
-0.36661	9.7239	-1.6503	-0.0382768	0.0285501	-0.00562031
-0.32427	9.6335	-1.6817	-0.0368945	0.0150618	-0.0124735
-0.38681	9.6666	-1.7267	-0.0357426	0.0197833	-0.0228708
-0.41478	9.6841	-1.6642	-0.03147	0.0330792	-0.0316358
-0.40517	9.6626	-1.6876	-0.0366781	0.0456316	-0.0326813
-0.46955	9.6193	-1.7104	-0.0433871	0.0466439	-0.0336744
-0.44713	9.6302	-1.6488	-0.0429107	0.0539185	-0.0321926
-0.45644	9.6994	-1.6635	-0.040996	0.0596117	-0.0227975
-0.49185	9.6398	-1.7059	-0.0444221	0.0701011	-0.0150035
-0.37977	9.5915	-1.714	-0.0516199	0.0455269	-0.00896314
-0.43127	9.6977	-1.7228	-0.0521592	0.0275046	-0.0105336
-0.36839	9.7375	-1.693	-0.0549028	0.0176645	-0.0176523
-0.35577	9.6661	-1.7374	-0.0611808	0.0300005	-0.0222093
-0.40339	9.6266	-1.7426	-0.0683	0.0572398	-0.0256581
-0.35121	9.6114	-1.649	-0.078854	0.068478	-0.028407
-0.30129	9.6776	-1.7211	-0.086865	0.0677991	-0.0360376
-0.40407	9.6947	-1.5186	-0.0859505	0.0592923	-0.0466527
-0.40904	9.6128	-1.5765	-0.0933367	0.0541035	-0.0558942
-0.417	9.5893	-1.6199	-0.0878721	0.0427972	-0.0604425
-0.42406	9.6253	-1.5152	-0.0825663	0.0276163	-0.0680155
-0.45833	9.6351	-1.4216	-0.073152	0.0371179	-0.0746983
-0.44959	9.6459	-1.5921	-0.0584493	0.0486563	-0.0716074
-0.46995	9.5975	-1.5881	-0.0515989	0.0541488	-0.0734993
-0.56618	9.6257	-1.5352	-0.0484172	0.0339606	-0.0732131
-0.61937	9.5538	-1.5239	-0.0526147	0.0259251	-0.068375
-0.55012	9.5928	-1.6463	-0.0501904	0.0213157	-0.0641513
-0.50521	9.6844	-1.6406	-0.0530859	0.030819	-0.0587303
-0.56618	9.7247	-1.5801	-0.0528172	0.0387899	-0.0509095
-0.46427	9.6119	-1.6835	-0.0511696	0.0345209	-0.0419088
-0.51659	9.6478	-1.7129	-0.0571997	0.0268484	-0.0292552
-0.53885	9.6304	-1.6019	-0.0684291	0.0248029	-0.0178792
-0.673	9.6048	-1.4713	-0.0734888	0.0257035	-0.00786376
-0.44735	9.629	-1.503	-0.0826239	0.0198531	-0.00653364
-0.39431	9.66	-1.5861	-0.0849975	0.0365612	-0.0082301
-0.36259	9.6845	-1.6557	-0.0812957	0.0585663	-0.0106694
-0.47626	9.6194	-1.5912	-0.0841336	0.0710052	-0.0129043
-0.57458	9.7029	-1.474	-0.0864479	0.062872	-0.0163082
-0.46433	9.6383	-1.4466	-0.0869087	0.0318226	-0.0190136
-0.53731	9.6275	-1.4637	-0.0795207	0.0185232	-0.0202371
-0.4705	9.5933	-1.5109	-0.0693454	0.0188461	-0.0235899
-0.47543	9.6608	-1.4596	-0.0597897	0.0260787	-0.02326
-0.43643	9.6426	-1.5143	-0.0559029	0.0272795	-0.0235916
-0.49787	9.5981	-1.4297	-0.0567546	0.0236213	-0.028941
-0.5357	9.6216	-1.4205	-0.0563672	0.0168065	-0.0276006
-0.42799	9.6117	-1.4977	-0.0558348	0.0153699	-0.0276094
-0.42767	9.6978	-1.5206	-0.065942	0.0254783	-0.0320111
-0.41916	9.7092	-1.4353	-0.0700837	0.0233124	-0.0390133
-0.47871	9.5954	-1.4994	-0.0664028	0.0274977	-0.047178
-0.53342	9.5954	-1.5031	-0.0621774	0.0325923	-0.0528521
-0.50324	9.6608	-1.5124	-0.0662457	0.0289044	-0.052585
-0.51105	9.6466	-1.4748	-0.0674378	0.0344039	-0.0514418
-0.49704	9.6219	-1.357	-0.0664813	0.0323305	-0.0534001
-0.51848	9.6246	-1.4286	-0.0654865	0.0272044	-0.0551995
-0.61646	9.623	-1.4554	-0.0634654	0.033718	-0.0544368
-0.63393	9.6548	-1.348	-0.0717261	0.0411828	-0.0500892
-0.6173	9.6345	-1.4614	-0.0880187	0.0512132	-0.0475096
-0.5393	9.6701	-1.3306	-0.0918549	0.0611703	-0.0417046
-0.54213	9.6734	-1.4464	-0.0857463	0.0652212	-0.0358752
-0.5699	9.6688	-1.4154	-0.0790739	0.0657815	-0.0318872
-0.57091	9.6036	-1.4889	-0.0720489	0.059898	-0.0321437
-0.54268	9.6317	-1.4029	-0.07026	0.0425965	-0.0379766
-0.50483	9.674	-1.393	-0.0702792	0.0281609	-0.041277
-0.55564	9.7179	-1.3819	-0.0691552	0.0218655	-0.041394
-0.62534	9.6306	-1.3525	-0.0686997	0.0207729	-0.0371842
-0.67229	9.5939	-1.3356	-0.0770353	0.0283564	-0.0324527
-0.49271	9.6263	-1.3712	-0.081643	0.0429299	-0.0303827
-0.54061	9.6704	-1.426	-0.0873921	0.0472426	-0.0328942
-0.59885	9.6479	-1.3136	-0.0852855	0.0414498	-0.0393118
-0.58468	9.6909	-1.2959	-0.0862926	0.0272254	-0.0411095
-0.59831	9.6528	-1.3446	-0.0892806	0.0223263	-0.0450243
-0.53732	9.61	-1.3312	-0.0858632	0.031032	-0.0480297
-0.56171	9.6271	-1.2647	-0.0805958	0.0356885	-0.0503981
-0.6022	9.6419	-1.1782	-0.0750736	0.0334126	-0.0500718
-0.54539	9.639	-1.2835	-0.0780075	0.0365734	-0.0519986
-0.6372	9.656	-1.2935	-0.0829555	0.0516041	-0.0561664
-0.61721	9.5813	-1.2516	-0.0982306	0.0601248	-0.0600254
-0.61534	9.6298	-1.1952	-0.111952	0.0637743	-0.0577128
-0.54769	9.6345	-1.239	-0.108273	0.0504662	-0.0563532
-0.53589	9.6398	-1.239	-0.103507	0.0408739	-0.0617567
-0.64341	9.6162	-1.2845	-0.102793	0.0509601	-0.0649175
-0.79343	9.5898	-1.1497	-0.105469	0.0655232	-0.0579257
-0.68707	9.6154	-1.0682	-0.115858	0.0688951	-0.045321
-0.59038	9.6451	-1.211	-0.115225	0.0686403	-0.0379016
-0.58575	9.657	-1.2155	-0.105324	0.0657762	-0.0437676
-0.65832	9.618	-1.1776	-0.1018	0.0593534	-0.046506
-0.69445	9.638	-0.98772	-0.0985483	0.0598334	-0.0472408
-0.68646	9.6155	-1.0585	-0.097892	0.0554526	-0.0377375
-0.67735	9.6524	-1.1527	-0.0895092	0.0495569	-0.0361458
-0.62212	9.5915	-1.1745	-0.0870605	0.0439666	-0.0425372
-0.6229	9.6719	-1.1137	-0.0824389	0.0460941	-0.0490054
-0.61253	9.5685	-1.1221	-0.0798959	0.0484556	-0.0531802
-0.69592	9.619	-1.022	-0.079868	0.0467591	-0.0561385
-0.69646	9.6643	-1.0902	-0.0867429	0.0404881	-0.0570845
-0.67125	9.5575	-1.0946	-0.0935043	0.0425005	-0.0599224
-0.63562	9.5854	-1.1149	-0.096878	0.0482112	-0.0595541
-0.68014	9.633	-0.98763	-0.0922948	0.050365	-0.0618073
-0.79836	9.6247	-0.95613	-0.0823411	0.0367776	-0.0626451
-0.77112	9.6277	-0.89414	-0.0767177	0.0131545	-0.0670974
-0.7571	9.5708	-1.0197	-0.0707818	0.00476876	-0.0753703
-0.59575	9.5676	-1.0441	-0.0574196	0.010284	-0.0844739
-0.66338	9.5408	-1.0089	-0.0465916	0.0124913	-0.09659
-0.80943	9.6149	-0.97762	-0.0327197	0.00724102	-0.101796
-0.90583	9.6472	-0.99508	-0.0334073	-0.00117857	-0.107997
-0.84801	9.6794	-1.073	-0.0363238	0.00412805	-0.106076
-0.73507	9.6046	-1.2246	-0.0397516	0.0129697	-0.10202
-0.75818	9.6438	-1.1659	-0.0588089	0.0399035	-0.10488
-0.90497	9.6245	-1.0983	-0.0821212	0.0566272	-0.104838
-0.94048	9.5748	-0.91291	-0.0954311	0.0568698	-0.0958674
-0.97435	9.5981	-0.97009	-0.104173	0.0442703	-0.082226
-0.91487	9.5883	-1.0298	-0.0990579	0.0363727	-0.06782
-0.7437	9.567	-1.0006	-0.091752	0.0266407	-0.0685181
-0.89578	9.6723	-0.8326	-0.0824825	0.0241955	-0.0808227
-0.9458	9.5387	-0.80124	-0.0706247	0.027173	-0.0951798
-0.94842	9.5487	-0.90466	-0.0543024	0.0257454	-0.0985291
-1.0302	9.5632	-0.91359	-0.0395038	0.0180031	-0.0951187
-0.83507	9.5535	-1.0569	-0.0335452	0.0100266	-0.0951414
-0.94108	9.6132	-1.0862	-0.0376555	0.0151453	-0.101039
-1.057	9.5819	-0.95118	-0.0484172	0.0182561	-0.103896
-1.0695	9.602	-0.85275	-0.0594424	0.0120719	-0.0977437
-1.0535	9.6307	-0.90919	-0.0685827	0.0144993	-0.0916193
-1.0082	9.6666	-1.0832	-0.077353	0.0400012	-0.0902859
-1.028	9.5937	-1.072	-0.0865945	0.0657954	-0.092218
-1.0256	9.4978	-0.98101	-0.0987577	0.0706719	-0.0936142
-1.1172	9.5382	-0.95824	-0.10344	0.0701151	-0.0940191
-1.1926	9.5166	-0.87352	-0.109467	0.0754366	-0.0949023
-1.1665	9.6076	-0.88205	-0.113471	0.0743301	-0.0908252
-1.0891	9.4817	-0.94187	-0.123025	0.0674221	-0.0850708
-1.0835	9.4514	-0.94148	-0.117848	0.0692686	-0.089696
-1.1121	9.556	-0.74941	-0.110675	0.0675216	-0.0960821
-1.1255	9.5709	-0.72879	-0.0966912	0.058102	-0.107282
-1.2399	9.5827	-0.65683	-0.0780546	0.0503039	-0.120358
-1.2623	9.5352	-0.73409	-0.058664	0.041949	-0.122217
-1.1193	9.4967	-0.9896	-0.0499443	0.0410641	-0.12607
-1.1436	9.5327	-1.0386	-0.0489163	0.0607305	-0.132432
-1.3193	9.5049	-0.83943	-0.0565731	0.0671411	-0.137771
-1.3702	9.5192	-0.86133	-0.0640867	0.0606554	-0.132889
-1.3822	9.4548	-0.92031	-0.0623781	0.0509654	-0.123547
-1.3101	9.4964	-0.64518	-0.0549238	0.027845	-0.118787
-1.3911	9.5075	-0.69156	-0.0505831	0.0157204	-0.118906
-1.3243	9.6014	-0.73784	-0.0472199	0.0226823	-0.13064
-1.4247	9.4612	-0.87902	-0.0481659	0.0372104	-0.139015
-1.4372	9.4384	-0.86951	-0.051461	0.0560024	-0.133149
-1.485	9.4834	-0.78268	-0.0526618	0.0624147	-0.120944
-1.4318	9.4976	-0.70858	-0.0550791	0.043422	-0.116295
-1.4594	9.5374	-0.78117	-0.0509776	0.0284611	-0.120505
-1.5258	9.4069	-0.88493	-0.047562	0.00554805	-0.129257
-1.4313	9.4561	-0.88129	-0.0494626	-0.0110921	-0.137281
-1.5624	9.4736	-0.74415	-0.0621075	0.00690033	-0.141824
-1.5115	9.448	-0.69967	-0.0670119	0.0421846	-0.141942
-1.5932	9.385	-0.6925	-0.0607183	0.0705497	-0.138843
-1.6287	9.4403	-0.80152	-0.0607514	0.0689073	-0.134376
-1.5962	9.4389	-0.87418	-0.0629558	0.0638703	-0.135116
-1.6255	9.385	-0.81096	-0.0654656	0.0694257	-0.133621
-1.7288	9.4724	-0.73602	-0.068087	0.0772273	-0.131729
-1.7632	9.444	-0.76087	-0.0734295	0.0874602	-0.12954
-1.8148	9.3672	-0.89296	-0.0815889	0.0994332	-0.123447
-1.8097	9.3767	-0.89469	-0.0846363	0.0942356	-0.108952
-1.7583	9.4074	-0.75862	-0.0886819	0.08006	-0.0962951
-1.69	9.4528	-0.74339	-0.090984	0.0699249	-0.096515
-1.7714	9.4009	-0.76448	-0.0904081	0.0634933	-0.105264
-1.83	9.4116	-0.67675	-0.0876085	0.0520597	-0.107402
-1.8617	9.3142	-0.73056	-0.0879751	0.045663	-0.105873
-1.8105	9.3571	-0.76446	-0.0907763	0.0517874	-0.10636
-1.7879	9.411	-0.88409	-0.0948761	0.0629278	-0.108652
-1.923	9.4097	-0.603	-0.097049	0.0517857	-0.112623
-1.8875	9.3606	-0.63781	-0.102475	0.0413608	-0.107877
-1.9127	9.3611	-0.61231	-0.0988118	0.0416296	-0.106601
-1.8551	9.3724	-0.62227	-0.0920155	0.0319901	-0.10934
-1.8798	9.3792	-0.5747	-0.0797476	0.0285833	-0.114897
-1.9667	9.3931	-0.57291	-0.0653783	0.0336761	-0.112877
-1.9853	9.3826	-0.60201	-0.0632577	0.0359712	-0.104725
-1.9597	9.4479	-0.67266	-0.0711309	0.0349258	-0.102917
-1.9693	9.3224	-0.73599	-0.0757455	0.0436699	-0.105533
-2.0342	9.3806	-0.72603	-0.084439	0.0496686	-0.10583
-2.038	9.2603	-0.781	-0.0941116	0.0413765	-0.102449
-2.1336	9.3007	-0.55195	-0.0965324	0.0259967	-0.0986478
-2.0445	9.3907	-0.39686	-0.104715	0.0144313	-0.0928585
-2.0416	9.3439	-0.51304	-0.110211	0.0221063	-0.0827862
-2.0768	9.1541	-0.74623	-0.111783	0.0377166	-0.0790023
-2.0392	9.2341	-0.56527	-0.115906	0.0494382	-0.0779813
-1.9999	9.2992	-0.31452	-0.103371	0.0411584	-0.0849522
-1.9971	9.3669	-0.348	-0.0807703	0.0181898	-0.102674
-2.1959	9.2896	-0.37357	-0.0524646	0.00824354	-0.115282
-2.1977	9.2543	-0.34578	-0.033444	-0.00336569	-0.115258
-2.217	9.2787	-0.44609	-0.0135568	-0.00377183	-0.109296
-2.2129	9.2157	-0.4552	0.000405353	0.000215094	-0.100243
-2.1645	9.2824	-0.51025	-0.0045766	0.0118571	-0.0950541
-2.2389	9.3631	-0.57763	-0.0129709	0.030545	-0.0852297
-2.313	9.3269	-0.62953	-0.0229493	0.0309813	-0.0735586
-2.2523	9.3035	-0.6539	-0.0415266	0.0304543	-0.0567441
-2.2085	9.2592	-0.71244	-0.0544298	0.033149	-0.0469336
-2.2681	9.3027	-0.5081	-0.0676525	0.0408669	-0.0411409
-2.2791	9.2545	-0.53172	-0.0823603	0.0455985	-0.0280823
-2.2345	9.3022	-0.55169	-0.0870361	0.0446106	-0.0198985
-2.1679	9.2483	-0.54393	-0.0828525	0.0485271	-0.0151057
-2.1683	9.2974	-0.47775	-0.0754104	0.0436926	-0.0225793
-2.1991	9.2533	-0.43996	-0.0661393	0.0338227	-0.0353953
-2.2268	9.3208	-0.36906	-0.0481379	0.0125608	-0.0463612
-2.2445	9.2395	-0.38872	-0.0290144	-0.0109839	-0.0469075
-2.3089	9.2567	-0.50533	-0.0205722	-0.0141782	-0.0453978
-2.3396	9.3081	-0.4174	-0.0291208	0.0083795	-0.0419595
-2.2763	9.2988	-0.52858	-0.0359503	0.0235201	-0.0328803
-2.2971	9.2993	-0.53175	-0.0454466	0.0254905	-0.0218672
-2.2663	9.2738	-0.4503	-0.0523285	0.0197851	-0.0116961
-2.2308	9.2869	-0.48556	-0.0514157	0.0117658	-0.00454117
-2.2497	9.3049	-0.43673	-0.0397708	-0.00155933	0.00426524
-2.2149	9.3236	-0.41609	-0.0233787	-0.0190974	0.012159
-2.2934	9.3257	-0.58043	0.00798052	-0.0528172	0.0107565
-2.1319	9.2611	-0.50523	0.0292081	-0.103742	0.0165548
-2.0921	9.1213	-0.51685	0.00145046	-0.0461744	0.0156292
-2.2947	9.2716	-0.45964	0.0026543	0.0138323	0.0120747
-2.1754	9.3587	-0.39261	0.0125056	0.00437118	0.0189438
-2.2004	9.2784	-0.468	0.0233682	-0.0167012	0.0263859
-2.2609	9.3232	-0.50307	0.0392647	-0.0246423	0.0304473
-2.1173	9.2855	-0.64452	0.0490071	-0.043635	0.0392734
-2.146	9.3166	-0.6505	0.06024	-0.0602261	0.0416209
-2.2158	9.2582	-0.56512	0.0562485	-0.0473997	0.0501643
-2.1887	9.3582	-0.48622	0.0533687	-0.0239861	0.0725621
-2.2024	9.3524	-0.50231	0.0609766	-0.0367008	0.100271
-2.0926	9.2711	-0.39261	0.0691657	-0.0387655	0.120696
-1.9359	9.2802	-0.48693	0.0754837	-0.0112209	0.122807
-1.944	9.3452	-0.55816	0.0934292	-0.00336779	0.117864
-1.9941	9.4362	-0.7286	0.111924	-0.00837863	0.115104
-1.975	9.3635	-0.86146	0.114855	-0.0144796	0.117969
-1.9713	9.3965	-0.89096	0.116708	-0.0303879	0.129746
-1.8053	9.4431	-0.98682	0.118728	-0.0481117	0.137825
-1.7919	9.3905	-0.9085	0.120168	-0.0727907	0.139277
-1.7729	9.387	-0.89855	0.109767	-0.0799919	0.142042
-1.8563	9.4703	-0.88687	0.100093	-0.0724451	0.147845
-1.8228	9.415	-0.85896	0.0964102	-0.0407883	0.150421
-1.654	9.4979	-0.87717	0.0865509	-0.00555242	0.153959
-1.6301	9.4308	-0.97349	0.0833273	0.00295257	0.14987
-1.7077	9.3886	-1.0123	0.0875475	0.00527456	0.149655
-1.7065	9.4858	-0.92696	0.096131	-0.00422893	0.157294
-1.5397	9.4742	-1.0495	0.0925391	-0.0238709	0.170147
-1.5493	9.4819	-0.99239	0.0868162	-0.0082877	0.175388
-1.4709	9.4841	-1.0265	0.0767002	-0.00202353	0.181811
-1.4103	9.5101	-1.1438	0.0890834	-0.00868406	0.184342
-1.4401	9.5129	-1.0879	0.0995571	-0.0312623	0.187483
-1.406	9.4959	-1.029	0.115579	-0.0615997	0.19881
-1.2727	9.6483	-1.0651	0.125932	-0.0876714	0.206909
-1.2304	9.6145	-1.342	0.131692	-0.10902	0.209457
-1.2226	9.562	-1.2322	0.10832	-0.086509	0.198461
-1.2522	9.4863	-1.1929	0.0791926	-0.034739	0.197292
-1.2636	9.6144	-1.1687	0.0800705	-0.0292168	0.212651
-1.0473	9.6394	-1.2549	0.0824703	-0.0618772	0.224397
-0.95898	9.5925	-1.3802	0.0803043	-0.0928742	0.221622
-0.8388	9.6078	-1.5466	0.0722723	-0.108018	0.201935
-0.93481	9.5812	-1.416	0.0664848	-0.135572	0.178652
-0.92846	9.5228	-1.2539	0.0429194	-0.130666	0.166042
-0.80853	9.628	-1.1428	0.0322327	-0.0902719	0.165115
-0.64667	9.61	-1.3471	0.0412351	-0.0590968	0.161178
-0.66412	9.6235	-1.457	0.0405039	-0.0225322	0.135066
-0.57281	9.6551	-1.4661	0.022684	-0.0302884	0.100702
-0.61133	9.5723	-1.5838	0.0126912	-0.0465671	0.0496581
-0.7597	9.6101	-1.4772	0.000931046	-0.0794107	0.0113846
-0.98467	9.59	-1.3019	-0.00486528	-0.0938429	0.0156324
-0.87792	9.6084	-1.2739	0.00277926	-0.0957959	0.0488343
-0.73853	9.6003	-1.3194	0.0193365	-0.0998363	0.0832382
-0.74048	9.5053	-1.2546	0.0452808	-0.0701134	0.109963
-0.63736	9.5751	-1.2897	0.0466335	-0.0214012	0.131385
-0.52454	9.6259	-1.3858	0.0554212	-0.00223961	0.132312
-0.54948	9.6865	-1.488	0.0659455	-0.0135825	0.118658
-0.60027	9.6271	-1.4498	0.0792694	-0.0182317	0.112848
-0.69941	9.4981	-1.2967	0.0885371	-0.0446385	0.117503
-0.61842	9.653	-1.3176	0.102018	-0.0928131	0.138225
-0.23181	9.6178	-1.6447	0.108799	-0.128985	0.147283
-0.51655	9.6955	-1.8014	0.13308	-0.108378	0.128779
-0.49024	9.7268	-1.523	0.105453	-0.0698254	0.133991
-0.25468	9.7811	-1.6242	0.0652177	-0.0295205	0.13393
-0.23225	9.6239	-1.7338	0.0526391	-0.00811508	0.114261
-0.24374	9.6785	-1.7336	0.0430259	0.00926578	0.0976145
-0.24896	9.7041	-1.6898	0.0309587	0.00180991	0.0806813
-0.28661	9.6174	-1.7252	0.0240454	-0.012866	0.0678985
-0.49445	9.6276	-1.6123	0.0185214	-0.0285972	0.0625509
-0.38861	9.704	-1.5474	0.015294	-0.0539307	0.0736773
-0.20704	9.715	-1.7386	0.0236771	-0.0708569	0.0862193
-0.10142	9.7024	-1.9169	0.02559	-0.0597409	0.0780424
-0.25418	9.5948	-1.8588	0.0230296	-0.0338489	0.066326
-0.26824	9.5965	-1.9191	0.0250088	-0.0337267	0.0664848
-0.30962	9.6505	-1.6154	0.0379557	-0.0604111	0.0774752
-0.13733	9.7785	-1.708	0.0545991	-0.0826326	0.0977227
0.12213	9.6305	-1.9942	0.0612907	-0.0906856	0.0978676
-0.0040155	9.6203	-1.9956	0.0622524	-0.0810915	0.078367
-0.24346	9.6819	-1.8514	0.076051	-0.072761	0.063235
-0.14395	9.6699	-1.7398	0.0789046	-0.0919038	0.0750788
0.16461	9.7131	-1.9558	0.0548801	-0.0490717	0.0827984
0.14728	9.654	-2.0525	0.0288067	0.0292954	0.0567197
0.068019	9.6886	-1.9882	0.00688637	0.0679457	0.0237679
-0.029698	9.6195	-2.0093	-0.0112158	0.0602173	0.00381389
0.018565	9.6604	-1.9486	-0.0132118	0.029805	-0.00833988
0.11823	9.6089	-1.9503	-0.019443	0.00643224	-0.0212267
0.13854	9.6234	-2.1052	-0.0182596	0.029887	-0.0397062
-0.094203	9.6791	-2.0249	-0.0471012	0.0804405	-0.0552798
-0.15688	9.6455	-1.8906	-0.0595733	0.0891025	-0.0533442
-0.066071	9.6543	-1.9797	-0.0536828	0.0639384	-0.0414795
0.0048153	9.688	-1.8399	-0.0486842	0.0478115	-0.0337931
-0.025234	9.6385	-1.9264	-0.0406714	0.0432475	-0.0326289
-0.12646	9.6751	-1.8754	-0.0352103	0.0266966	-0.0329571
0.030594	9.6589	-1.9007	-0.0324771	0.0130327	-0.0259775
0.053493	9.6495	-1.9717	-0.027564	0.0187187	-0.0273929
0.00063442	9.634	-1.8767	-0.0318104	0.0448864	-0.0376328
-0.13631	9.708	-1.8202	-0.0519794	0.0968099	-0.0423609
0.084063	9.7241	-1.7289	-0.0992377	0.20197	-0.0403049
-0.09663	9.7846	-1.8271	-0.0939598	0.22904	-0.042518
-0.12	9.6009	-1.9695	-0.0745779	0.161438	-0.0410379
-0.17245	9.623	-2.056	-0.0612471	0.108797	-0.0430398
-0.049825	9.6373	-2.0127	-0.0549185	0.0549046	-0.0378789
-0.06749	9.6889	-1.8649	-0.0507053	0.00514226	-0.0290231
0.011333	9.6657	-1.9678	-0.0441411	-0.027084	-0.0283372
-0.020835	9.7249	-1.9989	-0.0476929	-0.0463437	-0.0358735
-0.080531	9.6789	-1.8575	-0.0694885	-0.0362592	-0.042209
-0.14753	9.6482	-1.8328	-0.0708831	-0.0421689	-0.0352155
-0.01161	9.6942	-1.7995	-0.0416854	-0.0340182	-0.0170807
-0.04626	9.6877	-1.9072	-0.0146215	0.00992726	-0.00815313
-0.073083	9.6729	-2.0027	-0.0225723	0.0357426	-0.0133507
-0.056032	9.671	-2.0357	-0.0377253	0.0405702	-0.0214745
-0.094237	9.6409	-1.841	-0.0463455	0.0189246	-0.0305991
-0.040835	9.6397	-1.9187	-0.0526548	-0.00529027	-0.0356379
-0.0294	9.573	-1.9349	-0.0480262	-0.00555608	-0.0421026
-0.1762	9.6684	-1.8587	-0.0460331	0.00219021	-0.0414777
-0.12069	9.782	-1.7601	-0.0412648	-0.00594948	-0.0272987
-0.0062556	9.7127	-1.881	-0.0443104	0.0119635	-0.0156956
-0.068022	9.6382	-1.9276	-0.0441115	0.0354843	-0.0194744
-0.10017	9.6324	-1.8752	-0.0429962	0.0373745	-0.0228446
-0.10886	9.6832	-1.9423	-0.0485498	0.0114066	-0.0233351
-0.011807	9.681	-1.8432	-0.0503021	-0.00689876	-0.0219318
-0.016591	9.6737	-1.9308	-0.0529044	-0.00182125	-0.0216578
-0.017364	9.7233	-1.7983	-0.0469965	0.00662702	-0.0286391
-0.12753	9.6281	-1.8436	-0.0458393	0.0106373	-0.0257471
0.064992	9.5717	-1.9268	-0.0327511	0.0177029	-0.0202022
-0.014164	9.6514	-2.0058	-0.0258134	0.0317336	-0.0276286
-0.15168	9.665	-1.9735	-0.0363779	0.0313967	-0.035315
-0.10374	9.6461	-1.9197	-0.0423085	0.0277088	-0.0348315
-0.039508	9.618	-1.901	-0.0524419	0.0258413	-0.0352591
-0.029845	9.647	-1.7761	-0.0547265	0.0371458	-0.0373658
-0.082192	9.6562	-1.7863	-0.0567459	0.0514226	-0.038584
-0.10831	9.6871	-1.8112	-0.054566	0.0500979	-0.0358683
-0.12554	9.6185	-1.8875	-0.0531104	0.0432196	-0.0320442
-0.16092	9.6381	-1.8425	-0.0521504	0.030641	-0.0243247
-0.15324	9.6681	-1.7522	-0.0497785	0.0235811	-0.0147632
-0.069541	9.662	-1.8017	-0.0428845	0.0232862	-0.00586884
-0.033785	9.6908	-1.8909	-0.0373815	0.0204361	-0.00486179
-0.017069	9.6256	-1.8985	-0.042614	0.0156577	-0.0111504
-0.058732	9.6325	-1.8485	-0.0500543	0.00383396	-0.0187832
-0.02435	9.6404	-1.9103	-0.0571142	-0.00451726	-0.0258274
0.016502	9.6726	-1.8914	-0.0580898	0.00885214	-0.0361336
-0.06535	9.6542	-1.8642	-0.0561385	0.0292116	-0.0443104
-0.069105	9.5767	-1.7957	-0.0589694	0.0283494	-0.047459
-0.035027	9.6789	-1.895	-0.061015	0.018949	-0.0505273
-0.085305	9.6701	-1.8139	-0.0615037	0.00646732	-0.0565469
-0.20658	9.614	-1.8187	-0.0574894	-0.00469476	-0.0577756
-0.046817	9.6881	-1.7993	-0.050255	-0.0188356	-0.0520876
-0.11856	9.6679	-1.7855	-0.0513232	-0.00121016	-0.0459196
-0.10165	9.7006	-1.7553	-0.0564963	0.0276373	-0.0452895
-0.068181	9.6276	-1.8103	-0.0538993	0.0333986	-0.0483125
-0.16699	9.6258	-1.7736	-0.0588647	0.0363674	-0.0499007
-0.2058	9.6759	-1.8086	-0.0677903	0.0695322	-0.0465235
-0.16361	9.6666	-1.8148	-0.0644847	0.0777038	-0.0437589
-0.16514	9.7062	-1.7528	-0.0573864	0.0632333	-0.0391111
-0.22105	9.6268	-1.7161	-0.0532657	0.0433889	-0.0328052
-0.16407	9.6568	-1.8033	-0.0466841	0.0288416	-0.0254452
-0.11936	9.7305	-1.8339	-0.042415	0.0189839	-0.0212983
-0.059474	9.6634	-1.9306	-0.0459964	0.0209178	-0.0292604
-0.1191	9.6518	-1.8275	-0.0529411	0.0261084	-0.0455199
-0.14682	9.6029	-1.7877	-0.0566516	0.029716	-0.0551611
-0.21808	9.6421	-1.7767	-0.0545956	0.0227713	-0.0553287
-0.15042	9.6734	-1.7095	-0.0518939	0.0121313	-0.0484294
-0.12877	9.7061	-1.8152	-0.0478185	0.0109268	-0.0423731
-0.1446	9.6469	-1.7657	-0.0566272	0.0525274	-0.0389645
-0.24913	9.68	-1.729	-0.0526042	0.0667047	-0.0335452
-0.20053	9.6521	-1.7444	-0.0449475	0.0519829	-0.0234799
-0.18457	9.7195	-1.861	-0.0416645	0.0487017	-0.0210434
0.087115	9.5396	-1.9385	-0.0616904	0.120009	-0.0218096
-0.10899	9.6918	-1.7267	-0.0771261	0.177675	-0.0380377
-0.16646	9.6181	-1.7228	-0.0743458	0.15216	-0.046424
-0.17649	9.6588	-1.7426	-0.0703438	0.107369	-0.0472112
-0.20377	9.6887	-1.8156	-0.0689614	0.0709721	-0.0493928
-0.17376	9.7047	-1.8317	-0.0742638	0.0618806	-0.0518188
-0.14889	9.6632	-1.774	-0.0895686	0.0846834	-0.0607095
-0.19467	9.6574	-1.6836	-0.0901567	0.0992586	-0.0673557
-0.24646	9.6978	-1.6624	-0.0833168	0.0861826	-0.0615403
-0.21633	9.6979	-1.7043	-0.0788435	0.0650729	-0.0542675
-0.20526	9.5975	-1.7326	-0.0778452	0.0626137	-0.049871
-0.26697	9.6051	-1.7085	-0.0836606	0.0784456	-0.0457346
-0.21544	9.7123	-1.7014	-0.0751626	0.082671	-0.0401705
-0.26122	9.6822	-1.6677	-0.0673069	0.0798785	-0.0346046
-0.28119	9.6558	-1.5902	-0.0633066	0.0912598	-0.0290021
-0.25332	9.665	-1.6485	-0.075475	0.127632	-0.0248884
-0.17421	9.6792	-1.6427	-0.0767282	0.148201	-0.0275762
-0.26969	9.6356	-1.6564	-0.061851	0.131278	-0.0289027
-0.28755	9.6028	-1.7273	-0.0561699	0.105353	-0.0267873
-0.33054	9.7061	-1.5538	-0.0520265	0.0914971	-0.0184359
-0.22033	9.6769	-1.5577	-0.0643171	0.10479	-0.0137267
-0.16867	9.6245	-1.7439	-0.0662527	0.125889	-0.0188077
-0.25044	9.6068	-1.5938	-0.0537649	0.130414	-0.0182666
-0.33404	9.713	-1.623	-0.0580741	0.110043	-0.00705549
-0.20771	9.7409	-1.7501	-0.0676978	0.0844251	0.00499496
-0.09042	9.7113	-1.7006	-0.0743528	0.0653172	0.00942862
-0.20062	9.6684	-1.6608	-0.0673365	0.0647919	0.00205844
-0.21596	9.6386	-1.6342	-0.0550651	0.0505849	-0.00057458
-0.18732	9.6452	-1.6582	-0.0393327	0.015088	0.00133767
-0.16181	9.6857	-1.6587	-0.0420799	-0.000982428	-0.00192457
-0.088376	9.7037	-1.6949	-0.0528433	0.0236544	-0.00963439
-0.18411	9.6477	-1.6893	-0.0643468	0.0460697	-0.0172917
-0.24411	9.6955	-1.5231	-0.0715376	0.0486929	-0.0135876
-0.18705	9.72	-1.561	-0.0649018	0.0384269	-0.00613553
-0.096582	9.5826	-1.6413	-0.0594442	0.0370638	-0.00454519
-0.18035	9.6589	-1.646	-0.0554351	0.0506634	-0.00749636
-0.21528	9.6889	-1.5369	-0.0544962	0.0462914	-0.00955638
-0.17921	9.7207	-1.5183	-0.0571595	0.0366292	-0.00237644
-0.17829	9.6789	-1.5888	-0.0600219	0.0349973	0.000785904
-0.11078	9.6311	-1.5938	-0.0539045	0.04112	0.00254382
-0.17728	9.6463	-1.6313	-0.0432423	0.0409646	0.00192126
-0.1988	9.6834	-1.5655	-0.0337337	0.0202842	0.0068101
-0.098243	9.7171	-1.6954	-0.0315206	0.00574842	0.0112192
-0.044179	9.6817	-1.5914	-0.0330408	0.0133629	0.00584965
-0.073266	9.6746	-1.5665	-0.0315172	0.0185808	-0.000388266
-0.19154	9.6628	-1.6155	-0.0289236	0.00165635	-0.000702338
-0.1247	9.7071	-1.4575	-0.0290807	-0.0108441	0.00336657
0.010995	9.7097	-1.5682	-0.0311576	-0.0051852	0.00604024
-0.063731	9.6741	-1.6694	-0.0399209	0.00348752	0.00225863
-0.02701	9.6519	-1.7502	-0.046794	0.00253579	-0.0069684
-0.1584	9.6545	-1.6418	-0.0493387	-0.0146452	-0.0144058
-0.17983	9.6874	-1.5278	-0.0512272	-0.0136551	-0.0126412
-0.08296	9.6898	-1.5347	-0.0433313	0.00394427	-0.00618021
-0.043926	9.6797	-1.6317	-0.0320477	0.018401	-0.00422038
-0.056396	9.6497	-1.5968	-0.0288346	0.0231745	-0.00594005
-0.14192	9.6871	-1.5371	-0.0265761	0.0129989	-0.0100456
-0.12151	9.6912	-1.5436	-0.0332922	0.00637831	-0.00756164
-0.013918	9.7061	-1.6186	-0.0372244	0.00988345	-0.00801508
-0.05565	9.6482	-1.6098	-0.0354633	0.0193784	-0.0123079
-0.14913	9.6188	-1.6079	-0.0362924	0.0172786	-0.0121695
-0.239	9.7357	-1.5192	-0.0375193	2.60665e-05	-0.00444797
-0.074959	9.706	-1.5641	-0.043546	0.00224781	0.00415842
0.0017276	9.6658	-1.5551	-0.0401146	0.023993	0.00294367
-0.041207	9.639	-1.6435	-0.041099	0.0371284	-0.00387882
0.0016311	9.618	-1.6446	-0.04345	0.0340723	-0.0096117
-0.025519	9.6617	-1.6963	-0.046712	0.0173144	-0.0143319
0.01931	9.6651	-1.5944	-0.0491136	-1.83417e-05	-0.0192684
-0.051742	9.706	-1.5852	-0.0462093	0.00121492	-0.0235724
-0.063697	9.6611	-1.5705	-0.0481781	0.0131252	-0.0259897
0.033636	9.6642	-1.6176	-0.0470488	0.0152551	-0.0221657
-0.011275	9.68	-1.6326	-0.04408	0.00770999	-0.0189316
-0.14032	9.7162	-1.4873	-0.043265	0.0108786	-0.0147456
-0.0015667	9.6824	-1.5669	-0.0456508	0.0278589	-0.0167838
0.02357	9.6886	-1.6563	-0.0434028	0.0422143	-0.0224275
-0.06332	9.717	-1.5587	-0.0436734	0.0385927	-0.0256668
-0.023667	9.663	-1.6142	-0.0512184	0.023185	-0.0220662
-0.065693	9.6553	-1.614	-0.0530947	0.0104629	-0.0185005
-0.018872	9.6455	-1.6084	-0.053983	0.0156404	-0.0196123
0.054151	9.6827	-1.5825	-0.0502515	0.0358316	-0.0201865
-0.007269	9.6942	-1.5779	-0.0470628	0.0459144	-0.0244573
-0.055557	9.6618	-1.6069	-0.0492427	0.043628	-0.027639
-0.01116	9.6601	-1.607	-0.0492602	0.0310634	-0.0269741
-0.10741	9.6473	-1.53	-0.0474625	0.0223507	-0.0244137
-0.060031	9.7452	-1.5226	-0.0446438	0.0222442	-0.0192562
-0.03238	9.7215	-1.5466	-0.0430765	0.0265499	-0.0149515
-0.061321	9.6487	-1.5772	-0.0391268	0.0305066	-0.0133352
-0.028314	9.6762	-1.5657	-0.0340374	0.0298923	-0.0137047
-0.0090326	9.6087	-1.5731	-0.0328296	0.0221395	-0.013918
-0.039172	9.6705	-1.626	-0.0290929	0.016948	-0.0134092
-0.0024207	9.6707	-1.5449	-0.0231012	0.0173889	-0.0132642
-0.035836	9.6792	-1.5233	-0.0223734	0.0159956	-0.012425
-0.030614	9.6911	-1.5522	-0.023438	0.0204099	-0.00860552
0.032613	9.6934	-1.506	-0.019799	0.0212267	-0.00700244
-0.025275	9.6761	-1.6643	-0.0175667	0.019525	-0.00797842
-0.063072	9.6312	-1.6196	-0.0165152	0.0171091	-0.014282
0.030676	9.6465	-1.6064	-0.0246807	0.0231448	-0.0165661
0.057288	9.6692	-1.5914	-0.0299115	0.0369137	-0.0168574
0.03625	9.7223	-1.6362	-0.0321158	0.0346099	-0.0173393
0.017811	9.6649	-1.5847	-0.0323776	0.033917	-0.0189368
-0.0063582	9.6579	-1.6045	-0.0347844	0.0337041	-0.018415
-0.017207	9.7031	-1.6271	-0.037186	0.0294088	-0.0179245
0.0064067	9.6974	-1.5923	-0.0376328	0.0358124	-0.0191096
0.008495	9.627	-1.6049	-0.0378754	0.0466265	-0.0226596
-0.0025079	9.6858	-1.5763	-0.0374425	0.0512987	-0.0241676
0.041081	9.6806	-1.62	-0.0359957	0.0476161	-0.0233193
0.12582	9.6897	-1.666	-0.0363954	0.0435425	-0.0251624
0.071	9.7177	-1.651	-0.040729	0.0460645	-0.0302029
0.028572	9.7062	-1.5633	-0.0445443	0.0482479	-0.0348246
0.061614	9.5714	-1.7466	-0.0490874	0.0500403	-0.0392978
-0.023269	9.6757	-1.5261	-0.0461395	0.0563933	-0.0422003
-0.044832	9.6973	-1.6464	-0.0481222	0.0617497	-0.0367706
-0.033757	9.6414	-1.5954	-0.0492898	0.0650955	-0.0358334
0.0031316	9.6467	-1.5719	-0.0491712	0.078744	-0.0398912
0.0048852	9.6569	-1.628	-0.0506687	0.089326	-0.0411863
-0.026344	9.6653	-1.5728	-0.0526828	0.0840777	-0.038844
-0.14986	9.6922	-1.5285	-0.0505028	0.0797109	-0.0330949
0.023814	9.7139	-1.5999	-0.0456281	0.0684256	-0.0253963
0.11039	9.6381	-1.702	-0.0394078	0.0734976	-0.0220365
-0.018997	9.6251	-1.5864	-0.0410903	0.0909282	-0.0246598
-0.10351	9.6764	-1.6365	-0.0414254	0.0955952	-0.0232844
-0.086968	9.6301	-1.5216	-0.0337721	0.0938114	-0.0152153
-0.038231	9.6816	-1.5645	-0.0310599	0.0945934	-0.00931814
0.022852	9.7117	-1.6106	-0.0338611	0.0934187	-0.00999445
-0.070402	9.6532	-1.5863	-0.0355942	0.0908514	-0.00783932
0.020813	9.5827	-1.6192	-0.0305433	0.094918	-0.00123978
-0.10464	9.704	-1.614	-0.0246877	0.103564	0.0041366
-0.067488	9.6988	-1.5838	-0.0235846	0.0975046	0.0143049
-0.0088647	9.6834	-1.5779	-0.0158017	0.0728221	0.0236806
0.032313	9.7175	-1.5895	-0.0127549	0.0591859	0.0255289
-0.031853	9.6769	-1.5613	-0.0134996	0.054915	0.0305712
0.032029	9.5845	-1.6188	-0.0176104	0.0534612	0.0401845
0.12699	9.6801	-1.6318	-0.0128533	0.0576779	0.0497454
0.058019	9.7944	-1.5363	-0.0145386	0.0702425	0.0550302
0.12132	9.6757	-1.6663	-0.0240018	0.0732235	0.0610691
0.2999	9.5944	-1.7514	-0.0271975	0.0715358	0.0560024
0.23223	9.5677	-1.7503	-0.0322624	0.0768538	0.0426838
0.058016	9.6957	-1.5161	-0.0403782	0.0838805	0.0310843
0.10824	9.6872	-1.6274	-0.0543129	0.0969635	0.0328035
0.15461	9.7023	-1.6494	-0.0572887	0.112253	0.0327878
0.27698	9.7541	-1.776	-0.0692355	0.120005	0.0273999
0.42677	9.6423	-1.8495	-0.0819502	0.120786	0.0075119
0.21489	9.6439	-1.6778	-0.0924553	0.122581	-0.0134205
0.10353	9.7158	-1.5199	-0.100391	0.118894	-0.0217206
0.095489	9.6688	-1.5182	-0.10361	0.12511	-0.0297718
0.090176	9.7398	-1.4948	-0.0987595	0.119297	-0.0335208
0.24768	9.6789	-1.6526	-0.104378	0.0972742	-0.0298172
0.19446	9.6707	-1.5857	-0.105948	0.0906594	-0.0303094
0.24769	9.6622	-1.5867	-0.114776	0.105839	-0.0373116
0.23416	9.6869	-1.4933	-0.112336	0.119669	-0.050646
0.2457	9.7057	-1.454	-0.111343	0.125545	-0.0612419
0.3457	9.4928	-1.5784	-0.111355	0.12913	-0.0702355
0.11468	9.5798	-1.4899	-0.101341	0.0978903	-0.0834093
0.056274	9.7565	-1.479	-0.0855927	0.0662178	-0.0826396
0.23552	9.7459	-1.4191	-0.0816256	0.0538172	-0.0800111
0.18616	9.7149	-1.3891	-0.0851267	0.0706684	-0.0846729
0.27782	9.7071	-1.4596	-0.087064	0.0939877	-0.100199
0.17335	9.5005	-1.5212	-0.0814231	0.0943542	-0.116965
-0.083428	9.7554	-1.2838	-0.076332	0.0779534	-0.127182
0.063365	9.6756	-1.4242	-0.0726982	0.0821143	-0.117513
-0.096469	9.7043	-1.3215	-0.0527334	0.0894254	-0.102109
0.070088	9.6994	-1.3112	-0.047377	0.0709913	-0.0826675
0.028342	9.6786	-1.4508	-0.0411549	0.0580409	-0.0764419
-0.017088	9.6943	-1.4487	-0.0505988	0.0678881	-0.0799832
-0.072346	9.7646	-1.4706	-0.0574859	0.0813952	-0.0845542
0.10482	9.6638	-1.6007	-0.0744802	0.0551925	-0.0846694
-0.0014572	9.6387	-1.4841	-0.0825069	0.0557039	-0.0881304
-0.14099	9.6479	-1.4015	-0.0798349	0.0785957	-0.0875946
-0.02267	9.7393	-1.4745	-0.0764507	0.0744435	-0.0711222
0.054922	9.6108	-1.5203	-0.0695514	0.078196	-0.0621355
-0.33814	9.7193	-1.1626	-0.0647081	0.0996024	-0.0638459
-0.17903	9.7934	-1.2479	-0.0554945	0.11087	-0.0630727
-0.0637	9.662	-1.3287	-0.0521522	0.0791891	-0.0665424
-0.1164	9.5818	-1.3171	-0.0523267	0.0570094	-0.0686403
-0.16711	9.7168	-1.4329	-0.0414097	0.0609085	-0.0643067
-0.22884	9.7265	-1.3244	-0.0396452	0.0378318	-0.0591352
-0.047754	9.658	-1.4328	-0.048967	0.0229249	-0.0618056
0.16272	9.5929	-1.5299	-0.0563113	0.0262829	-0.0648372
0.13572	9.6478	-1.4905	-0.0539953	0.03735	-0.0693315
-0.097045	9.7011	-1.3989	-0.0489129	0.0425232	-0.0743947
-0.34491	9.704	-1.183	-0.0589066	0.0338891	-0.0765362
-0.28647	9.6599	-1.2922	-0.0656191	0.0136061	-0.0743406
-0.043636	9.6028	-1.4969	-0.0666367	-0.00543269	-0.0694135
-0.1137	9.6264	-1.5306	-0.0794875	0.00160932	-0.0767072
-0.26328	9.6432	-1.2302	-0.0925897	0.0214833	-0.087263
-0.3738	9.6278	-1.2279	-0.0985081	0.0281225	-0.0860744
-0.33737	9.6644	-1.3846	-0.0978816	0.0212686	-0.0805417
-0.12917	9.6569	-1.4573	-0.110307	0.0117251	-0.0709773
-0.08019	9.6591	-1.4342	-0.127245	0.0399052	-0.0732497
-0.35339	9.7239	-1.1564	-0.134794	0.0852907	-0.0765589
-0.3423	9.7089	-1.1322	-0.144745	0.093684	-0.0812747
-0.10501	9.621	-1.405	-0.146122	0.0702251	-0.084268
-0.27033	9.6367	-1.267	-0.137188	0.0291435	-0.0879262
-0.46351	9.6534	-1.0785	-0.129071	0.011128	-0.0873188
-0.36437	9.6626	-1.0736	-0.119101	0.0191672	-0.0772867
-0.27953	9.5918	-1.1474	-0.109704	0.0192876	-0.0743353
-0.042176	9.6235	-1.2593	-0.0900503	0.0187396	-0.0803288
-0.39009	9.6813	-1.0012	-0.078388	0.018696	-0.0896925
-0.44386	9.6523	-0.82283	-0.0678654	0.0198933	-0.0905285
-0.61116	9.6237	-0.89601	-0.0378143	0.0225078	-0.0818228
-0.4335	9.6794	-0.8732	-0.00648582	-0.0101009	-0.0687991
-0.26896	9.6227	-1.1393	0.0169672	-0.0354843	-0.0479931
-0.51499	9.6339	-1.162	0.034006	-0.0323951	-0.0291784
-0.53305	9.7039	-0.97538	0.0356361	-0.021389	-0.00956423
-0.40422	9.6627	-1.1654	0.0373308	-0.00881217	0.00580985
-0.36684	9.6387	-1.2934	0.0424132	-0.00456927	0.0080444
-0.33977	9.6368	-1.3539	0.0366345	-0.00665058	0.0162565
-0.32064	9.6505	-1.3479	0.0261817	-0.00572957	0.0227608
-0.47182	9.6903	-1.1938	0.0164789	-0.00124679	0.0224833
-0.34357	9.6519	-1.2622	0.0069684	-0.00402316	0.0218219
-0.2042	9.7005	-1.3058	0.00339327	-0.0221186	0.0171957
-0.12334	9.548	-1.4721	-0.00139516	-0.0267158	0.00515954
-0.25354	9.6545	-1.3521	0.00298556	-0.00840079	-0.00505762
-0.37121	9.6858	-1.2928	-0.00387777	0.0128482	-0.00920452
-0.35069	9.6527	-1.2736	-0.0197676	0.0183399	-0.00744854
-0.48392	9.6999	-1.1848	-0.0379976	0.0262288	0.00445809
-0.30775	9.6637	-1.311	-0.0435617	0.0303234	0.0129954
-0.10517	9.5813	-1.5148	-0.042614	0.0189927	0.0111099
-0.1721	9.547	-1.2721	-0.0339449	0.0156427	0.00823307
-0.42015	9.7395	-1.0976	-0.0118194	0.0158359	0.0114614
-0.51015	9.6913	-1.1625	0.00254469	0.00651566	0.0179961
-0.26391	9.6537	-1.25	0.00182893	-0.0126393	0.0285553
-0.19522	9.6863	-1.3468	0.0028133	-0.0161361	0.0353394
-0.23334	9.6289	-1.3189	0.00458463	-0.0114885	0.0407849
-0.32543	9.7135	-1.3149	0.0127585	-0.00823115	0.0514628
-0.2728	9.6836	-1.2859	0.0127276	-0.00929475	0.061111
-0.18378	9.6346	-1.3876	0.00687119	-0.00830026	0.0737524
-0.12879	9.724	-1.4332	0.0110294	-0.00372174	0.078758
-0.072292	9.6778	-1.4515	0.00782291	0.00865997	0.0757857
-0.10983	9.7011	-1.3653	0.00254242	0.0232652	0.0730228
-0.12701	9.7077	-1.4185	-0.00578891	0.0343359	0.071089
-0.13467	9.6515	-1.3536	-0.0110209	0.0285414	0.070061
-0.0091572	9.6596	-1.3187	-0.00816168	0.0131027	0.0686752
0.14808	9.6521	-1.502	-0.00399907	-0.00589049	0.0653067
-0.014408	9.6763	-1.3751	-0.00230453	0.00669037	0.0583167
0.013066	9.6746	-1.4501	-0.0109085	0.0276949	0.0510945
0.046878	9.7088	-1.5037	-0.00755815	0.0369992	0.0436838
0.068247	9.7289	-1.4809	-0.0131566	0.0274121	0.0354476
0.063383	9.6826	-1.4721	-0.0137912	0.0142808	0.0297701
0.20785	9.5927	-1.5561	-0.0172297	0.0113656	0.0181933
0.20496	9.6301	-1.4863	-0.0344755	0.0261293	0.00576587
0.26926	9.6479	-1.6133	-0.043155	0.0523913	-0.0053812
0.2185	9.6537	-1.5221	-0.0470017	0.0700558	-0.013523
-0.26593	9.7997	-1.2309	-0.0525047	0.077182	-0.0182038
-0.058102	9.6719	-1.39	-0.0786847	0.0730542	-0.0248413
0.20064	9.6211	-1.46	-0.0806639	0.0717173	-0.0214047
0.045376	9.663	-1.3495	-0.0817058	0.0655284	-0.0281103
-0.0026186	9.6039	-1.3918	-0.0692232	0.0657483	-0.0319011
-0.012302	9.6478	-1.3126	-0.0639541	0.0643765	-0.04027
-0.11635	9.632	-1.3878	-0.0623501	0.0564265	-0.0408128
-0.1532	9.7197	-1.2185	-0.0572101	0.0519968	-0.0377218
-0.14537	9.7179	-1.251	-0.0561106	0.0397953	-0.0353743
0.048586	9.7088	-1.3324	-0.0466631	0.0225182	-0.0323218
0.10655	9.6576	-1.3264	-0.0367043	0.0141923	-0.0369242
0.016863	9.6288	-1.3145	-0.0285885	0.0228725	-0.0421322
0.048803	9.641	-1.3638	-0.0183975	0.0320687	-0.0458725
0.020384	9.6894	-1.3055	-0.00668636	0.0273144	-0.0507489
-0.11744	9.7479	-1.3915	-0.000997333	0.0211115	-0.0571909
0.14777	9.6284	-1.5616	0.00659089	0.0212983	-0.0673784
-0.039606	9.7345	-1.476	0.00952025	0.0329152	-0.0831545
0.15551	9.5881	-1.5241	-0.00914343	0.0431236	-0.101376
-0.012187	9.7658	-1.3569	-0.0172512	0.0518276	-0.116054
-0.21971	9.7199	-1.4712	-0.0358281	0.039907	-0.109715
-0.21154	9.736	-1.6062	-0.0506128	0.0267262	-0.0921324
-0.2279	9.7697	-1.4943	-0.0759515	0.0154256	-0.0659542
-0.064216	9.7847	-1.4948	-0.0991469	0.0111015	-0.0418722
-0.062186	9.6761	-1.5019	-0.117066	0.0207432	-0.0316306
0.061926	9.6467	-1.455	-0.122327	0.030175	-0.0325748
-0.038041	9.6693	-1.3235	-0.118857	0.0324806	-0.0441551
-0.10677	9.6209	-1.164	-0.110286	0.0323322	-0.0585226
-0.12269	9.6605	-1.1859	-0.101267	0.0286182	-0.0683157
-0.10409	9.7982	-1.2999	-0.0921918	0.0216822	-0.0790128
0.01285	9.7009	-1.2969	-0.0813114	0.0140661	-0.0892718
-0.035132	9.64	-1.4358	-0.0701902	0.0156834	-0.105941
-0.13016	9.6404	-1.2656	-0.062029	0.0237609	-0.120745
-0.28748	9.6991	-1.2496	-0.0612925	0.030922	-0.132165
-0.2059	9.7059	-1.3369	-0.0683855	0.0347931	-0.140173
-0.18945	9.6529	-1.4125	-0.0756897	0.0343236	-0.142086
-0.39426	9.7565	-1.4524	-0.0785119	0.0389418	-0.136246
-0.26859	9.5951	-1.4805	-0.0927032	0.0446961	-0.120215
-0.33979	9.6663	-1.388	-0.104126	0.059774	-0.100847
-0.43415	9.6603	-1.1568	-0.110745	0.0579205	-0.0839259
-0.41018	9.6155	-1.1348	-0.10802	0.0447398	-0.069136
-0.30429	9.6612	-1.1447	-0.0981276	0.027728	-0.0577687
-0.29009	9.6181	-1.1721	-0.0812416	0.0229842	-0.0610132
-0.27788	9.5776	-1.0849	-0.0637516	0.028756	-0.0658967
-0.34992	9.5962	-1.1305	-0.0455025	0.0363168	-0.0775642
-0.35988	9.6432	-1.201	-0.0283738	0.051564	-0.0808908
-0.51304	9.6515	-0.99794	-0.0193051	0.0523634	-0.0787335
-0.42792	9.6638	-1.2038	-0.0231727	0.0448131	-0.0723805
-0.40087	9.6253	-1.3058	-0.0219196	0.045321	-0.0727872
-0.37248	9.6242	-1.3192	-0.032608	0.0364128	-0.0760597
-0.37371	9.683	-1.2456	-0.0416854	0.0315137	-0.0798401
-0.41575	9.6843	-1.2027	-0.0483212	0.0277734	-0.0830777
-0.37336	9.6401	-1.32	-0.0576308	0.0216735	-0.0907571
-0.53429	9.6752	-1.1632	-0.0659717	0.0267402	-0.102639
-0.50236	9.7129	-1.1641	-0.0828525	0.0233193	-0.113507
-0.41739	9.7134	-1.1439	-0.0912301	0.0157835	-0.118541
-0.50637	9.6605	-1.3136	-0.0922721	0.0134225	-0.11915
-0.54358	9.5881	-1.254	-0.0929231	0.021588	-0.117918
-0.61417	9.5948	-1.1459	-0.0931587	0.0170496	-0.110729
-0.67567	9.7002	-1.2123	-0.0981748	0.0102823	-0.102311
-0.53772	9.6144	-1.3129	-0.095089	0.00799274	-0.092122
-0.50189	9.6798	-1.2263	-0.0880937	0.00138047	-0.0835158
-0.6319	9.5662	-1.0385	-0.0834128	0.00128695	-0.0792694
-0.61263	9.6642	-1.0218	-0.0803393	0.00205565	-0.0667763
-0.56793	9.5789	-1.0515	-0.0735394	-0.00526775	-0.0519078
-0.62448	9.6044	-1.1558	-0.0623868	-0.00216997	-0.0409995
-0.66384	9.5664	-1.0009	-0.0554037	-1.11024e-05	-0.0339728
-0.66422	9.6602	-0.95798	-0.0511957	-0.00314404	-0.030442
-0.60046	9.6548	-1.0172	-0.0448375	0.00121442	-0.029154
-0.5785	9.6059	-1.0489	-0.0358351	0.00549883	-0.0338297
-0.56393	9.6233	-1.0879	-0.0281242	0.00579781	-0.0420973
-0.60156	9.5926	-1.0765	-0.0183748	0.000438392	-0.0536479
-0.64689	9.622	-1.0212	-0.0183905	-0.00625631	-0.0619662
-0.60987	9.6076	-1.0931	-0.0122028	0.00493963	-0.0647814
-0.57151	9.6592	-1.1321	-0.00924483	0.00963684	-0.07333
-0.61337	9.6174	-1.1686	-0.0146402	0.0156476	-0.0862315
-0.59824	9.686	-1.2749	-0.0178687	0.023911	-0.091635
-0.71664	9.6149	-1.2342	-0.0236422	0.0303932	-0.0931779
-0.76525	9.5992	-1.234	-0.0285693	0.0255359	-0.0909858
-0.82055	9.578	-1.1834	-0.034369	0.0152338	-0.0827356
-0.79202	9.635	-1.0911	-0.0424691	0.0137188	-0.0701727
-0.75827	9.6173	-1.0898	-0.0511015	0.0105645	-0.0592225
-0.71246	9.6774	-1.1675	-0.0552344	0.00880222	-0.0498169
-0.73771	9.6057	-1.0913	-0.0544333	0.0139759	-0.0408582
-0.68981	9.5806	-1.1243	-0.0512778	0.0176505	-0.0373553
-0.7665	9.5614	-1.0688	-0.0498745	0.0159537	-0.0361178
-0.78455	9.5865	-1.0919	-0.0505936	0.0153524	-0.0310285
-0.74541	9.6163	-1.0187	-0.0501625	0.0188286	-0.0259775
-0.74769	9.5734	-1.1475	-0.0494591	0.0202842	-0.0210452
-0.69818	9.5562	-1.1282	-0.0461116	0.0167288	-0.0261764
-0.67556	9.6647	-1.1124	-0.0390325	0.0159986	-0.0328645
-0.71308	9.6797	-1.2391	-0.0303286	0.0160844	-0.043525
-0.78499	9.5483	-1.0236	-0.0314421	0.0117024	-0.0565783
-0.79511	9.538	-0.92802	-0.0385822	0.0203174	-0.0587146
-0.71689	9.6334	-1.1473	-0.0361144	0.0314596	-0.0594791
-0.79114	9.6304	-1.1886	-0.0349223	0.0343114	-0.0611773
-0.74626	9.5994	-1.1608	-0.0381861	0.0364826	-0.057273
-0.81763	9.564	-1.1295	-0.0401216	0.0294926	-0.0519131
-0.84107	9.5981	-1.1581	-0.0427047	0.0229005	-0.0471204
-0.89404	9.5739	-1.033	-0.0493928	0.0206211	-0.0436123
-0.79262	9.6455	-1.0776	-0.0510038	0.0175528	-0.0358665
-0.77848	9.6264	-1.2035	-0.0499862	0.0193644	-0.030723
-0.79563	9.5498	-1.1166	-0.0497768	0.0244102	-0.0258937
-0.80255	9.5988	-1.1141	-0.0493457	0.0329518	-0.0214082
-0.78821	9.6138	-1.0958	-0.0488343	0.0286356	-0.019258
-0.82763	9.678	-1.0505	-0.0447485	0.0161085	-0.0207764
-0.81799	9.5765	-0.99456	-0.0433575	0.00799029	-0.0247226
-0.81231	9.5552	-1.0326	-0.0378894	0.0127926	-0.0281504
-0.65181	9.628	-1.1466	-0.0328279	0.0192056	-0.0331892
-0.79938	9.6008	-1.1551	-0.0280422	0.0230052	-0.0387114
-0.83825	9.6386	-1.1167	-0.0246859	0.02141	-0.04175
-0.87851	9.5911	-1.0677	-0.0264801	0.0116312	-0.03916
-0.8596	9.6493	-1.1732	-0.0263143	-0.00202022	-0.0369067
-0.84398	9.5425	-1.0885	-0.0298888	-0.00324631	-0.0371685
-0.82858	9.5426	-1.129	-0.0338	0.0026269	-0.0403747
-0.82327	9.6455	-1.1506	-0.0315817	0.015168	-0.0415057
-0.81965	9.6182	-1.1474	-0.0331647	0.0192091	-0.0411584
-0.82918	9.6158	-1.1551	-0.0358805	0.0223245	-0.0365105
-0.90379	9.5827	-1.1254	-0.0363762	0.0245201	-0.0325155
-0.86668	9.6255	-1.1411	-0.0361667	0.0170784	-0.0305223
-0.81627	9.6226	-1.0861	-0.0391024	0.015368	-0.0304141
-0.74346	9.6383	-1.1218	-0.0379766	0.0153193	-0.0303408
-0.79584	9.623	-1.1655	-0.0354162	0.0164258	-0.0326569
-0.83217	9.5684	-1.1319	-0.0321664	0.0147196	-0.029805
-0.84044	9.5919	-1.1204	-0.0325888	0.0132483	-0.0301366
-0.90331	9.6318	-1.1436	-0.0311279	0.0157457	-0.0284471
-0.87658	9.5794	-1.0532	-0.0357374	0.0160612	-0.0277612
-0.84706	9.5812	-1.105	-0.0374094	0.0204361	-0.0283092
-0.8474	9.6163	-1.1218	-0.0323776	0.0264452	-0.0301139
-0.78277	9.628	-1.1717	-0.029442	0.0238691	-0.0337442
-0.80833	9.621	-1.078	-0.0309778	0.0173306	-0.0316638
-0.84488	9.6573	-1.1471	-0.0329518	0.0108448	-0.0325364
-0.89338	9.56	-1.2066	-0.0311035	0.00968448	-0.0322694
-0.85111	9.5714	-1.0918	-0.0339868	0.0100287	-0.0294263
-0.886	9.6602	-1.1026	-0.0337372	0.0163968	-0.0290877
-0.83593	9.6153	-1.1341	-0.0322048	0.0171664	-0.0276303
-0.80861	9.6432	-1.1538	-0.033067	0.0150735	-0.0287072
-0.85673	9.5753	-1.178	-0.0328733	0.0115913	-0.0268519
-0.8355	9.6369	-1.1549	-0.0326289	0.0119216	-0.0262602
-0.86605	9.6378	-1.1541	-0.0292116	0.00687346	-0.0292447
-0.87896	9.5462	-1.058	-0.02999	0.00326289	-0.0285763
-0.86193	9.5455	-1.1355	-0.0317877	0.0124999	-0.0307352
-0.82227	9.6538	-1.1653	-0.030812	0.0224624	-0.0319657
-0.83011	9.6722	-1.1244	-0.0341125	0.025316	-0.0326028
-0.87058	9.5791	-1.1902	-0.0342922	0.0230209	-0.0330478
-0.93851	9.5723	-1.1556	-0.0331735	0.0159008	-0.0297038
-0.90391	9.6042	-1.1809	-0.0308487	0.00802729	-0.0271364
-0.87852	9.556	-1.1125	-0.0356902	0.0125843	-0.0282726
-0.82391	9.5746	-1.1128	-0.0358543	0.0212878	-0.02962
-0.83841	9.6292	-1.1602	-0.0354738	0.0291383	-0.030264
-0.90154	9.5824	-1.098	-0.037563	0.0301767	-0.0300511
-0.86586	9.5565	-1.1605	-0.0384409	0.0268833	-0.0289655
-0.82136	9.6079	-1.1811	-0.0355663	0.0216142	-0.0288992
-0.87123	9.5938	-1.1006	-0.0307457	0.0126439	-0.0303111
-0.86676	9.5747	-1.1522	-0.0311489	0.0137572	-0.0298242
-0.86703	9.6018	-1.1178	-0.0347792	0.0205286	-0.0303094
-0.84781	9.5378	-1.1682	-0.0368003	0.0283354	-0.0298259
-0.82558	9.6125	-1.1282	-0.0364983	0.033622	-0.030634
-0.90134	9.5776	-1.1555	-0.0376921	0.0301244	-0.0305642
-0.86924	9.5861	-1.1791	-0.0373483	0.0224886	-0.0299952
-0.88226	9.576	-1.1078	-0.0371197	0.0160354	-0.0286443
-0.85545	9.6264	-1.148	-0.0340549	0.0111739	-0.0271434
-0.9003	9.6106	-1.1145	-0.0308382	0.0126603	-0.0244608
-0.89365	9.5517	-1.1638	-0.0294769	0.0124929	-0.0247278
-0.89322	9.5558	-1.1776	-0.0339938	0.0191026	-0.0268432
-0.87034	9.5925	-1.1577	-0.040722	0.0260438	-0.0257715
-0.8573	9.6676	-1.1501	-0.039598	0.0324282	-0.0285431
-0.89471	9.5699	-1.1312	-0.0411461	0.0295711	-0.0292692
-0.90313	9.59	-1.1449	-0.0429543	0.024459	-0.0271207
-0.88526	9.5613	-1.1995	-0.0406365	0.0214466	-0.0252863
-0.89223	9.5719	-1.0935	-0.0384845	0.0175249	-0.0249565
-0.88609	9.6235	-1.1297	-0.0381232	0.0161623	-0.0249722
-0.85105	9.5859	-1.1031	-0.0358595	0.015878	-0.0254486
-0.8698	9.5986	-1.2226	-0.0331787	0.0163263	-0.025508
-0.85614	9.5695	-1.1845	-0.0316638	0.0175039	-0.0259705
-0.9173	9.4982	-1.0764	-0.0373553	0.0211098	-0.026618
-0.89497	9.5729	-1.2418	-0.039249	0.0308173	-0.0292919
-0.82288	9.6571	-1.2247	-0.0361632	0.0397202	-0.0299551
-0.84259	9.6113	-1.1682	-0.0380586	0.0338856	-0.029222
-0.88921	9.6638	-1.1312	-0.0396836	0.0284105	-0.0266163
-0.88294	9.6316	-1.0578	-0.0382751	0.021663	-0.026269
-0.87891	9.6237	-1.1866	-0.0396382	0.015597	-0.0265046
-0.88605	9.5443	-1.1247	-0.0385665	0.0108751	-0.0251415
-0.86552	9.6836	-1.1373	-0.0379766	0.0091724	-0.023822
-0.88808	9.5638	-1.172	-0.038666	0.00506791	-0.0204012
-0.93409	9.5496	-1.2069	-0.0309709	0.00603151	-0.0213908
-1.011	9.4632	-1.0863	-0.0415231	0.0169957	-0.0229825
-0.88774	9.4957	-1.1879	-0.0501346	0.0391425	-0.0284558
-0.89077	9.7524	-1.1257	-0.0455828	0.0510614	-0.0304316
-0.84226	9.71	-1.211	-0.0485533	0.0399837	-0.0280579
-0.86514	9.574	-1.1444	-0.0463542	0.0301174	-0.0270927
-0.87623	9.6004	-1.1164	-0.0417169	0.022684	-0.0280021
-0.90252	9.5834	-1.09	-0.0408739	0.0147409	-0.0272969
-0.89819	9.6424	-1.1072	-0.0357915	0.00701797	-0.0255097
-0.89194	9.5978	-1.1936	-0.0331927	0.00994524	-0.0251711
-0.95142	9.6057	-1.135	-0.0319901	0.0112677	-0.022417
-0.97288	9.5569	-1.1358	-0.0357129	0.0238028	-0.0239913
-0.92762	9.5448	-1.1441	-0.0434657	0.0400954	-0.0244713
-0.87405	9.6421	-1.2367	-0.0386137	0.0486423	-0.0259426
-0.90107	9.656	-1.1752	-0.0399506	0.0394933	-0.0272638
-0.87556	9.6614	-1.1405	-0.0406732	0.0229232	-0.0265255
-0.88602	9.5842	-1.1878	-0.0386538	0.0151297	-0.0240384
-0.90011	9.6102	-1.2092	-0.0366694	0.0114968	-0.023164
-0.8555	9.5831	-1.137	-0.0358683	0.0119073	-0.0236283
-0.91053	9.6319	-1.1315	-0.0342591	0.0159364	-0.0225409
-0.91483	9.5387	-1.2011	-0.0352312	0.0208445	-0.0231343
-0.92058	9.5465	-1.1274	-0.0356257	0.0295345	-0.0262724
-0.8729	9.6209	-1.2131	-0.036905	0.0341823	-0.0265238
-0.88052	9.6209	-1.1649	-0.0365646	0.03391	-0.0272795
-0.94016	9.6198	-1.1671	-0.0367287	0.0256965	-0.0251781
-0.9215	9.5696	-1.1393	-0.0373483	0.019888	-0.0242374
-0.8685	9.6179	-1.1937	-0.0345715	0.0161235	-0.0242775
-0.8677	9.5969	-1.1213	-0.0335348	0.0134722	-0.0239965
-0.89983	9.5432	-1.1085	-0.0337983	0.0162932	-0.025597
-0.89537	9.5588	-1.1609	-0.0354599	0.0224903	-0.0249495
-0.86699	9.5457	-1.1041	-0.0388353	0.0283773	-0.0259304
-0.89742	9.6323	-1.1235	-0.0422754	0.0276827	-0.0253404
-0.91585	9.5921	-1.1475	-0.0422282	0.026351	-0.0252113
-0.9154	9.5939	-1.1714	-0.0417971	0.0237086	-0.0257855
-0.91219	9.579	-1.1729	-0.0396486	0.0194744	-0.0249879
-0.86396	9.5435	-1.1829	-0.0371685	0.0183609	-0.0251223
-0.88243	9.6156	-1.0999	-0.0357862	0.0157492	-0.0248378
-0.83062	9.6538	-1.149	-0.0354232	0.0165031	-0.0253335
-0.88497	9.5582	-1.2119	-0.0343289	0.0116026	-0.0235497
-0.91377	9.5708	-1.0997	-0.0372523	0.0216752	-0.0245934
-0.92166	9.5597	-1.1116	-0.0398354	0.02999	-0.0249966
-0.8915	9.5834	-1.1964	-0.0396172	0.0301383	-0.027009
-0.86338	9.6301	-1.1605	-0.0393537	0.0318104	-0.0303513
-0.92288	9.6526	-1.2081	-0.0422387	0.0292447	-0.0291313
-0.83791	9.626	-1.1895	-0.0411584	0.0244224	-0.0285937
-0.88001	9.6094	-1.1565	-0.0404567	0.0194918	-0.0286531
-0.92883	9.5656	-1.2081	-0.0411985	0.0163813	-0.0259251
-0.92742	9.561	-1.1653	-0.0372506	0.0133448	-0.0237731
-0.89862	9.5274	-1.0986	-0.0343446	0.0162319	-0.0249582
-0.89364	9.6092	-1.1328	-0.0342503	0.0231448	-0.0241868
-0.87224	9.6228	-1.1638	-0.0352469	0.026447	-0.0242496
-0.85331	9.6129	-1.1826	-0.034458	0.0258047	-0.0248692
-0.90993	9.6225	-1.1687	-0.0364896	0.0210923	-0.0252287
-0.92533	9.6096	-1.1778	-0.037659	0.0141462	-0.0240576
-0.95586	9.6218	-1.1747	-0.0365664	0.00880606	-0.0238482
-0.92967	9.5775	-1.1829	-0.0367444	0.00265482	-0.0218009
-0.9341	9.6208	-1.1811	-0.0344982	0.00705811	-0.0235846
-0.87741	9.6019	-1.1765	-0.0368945	0.0126282	-0.022801
-0.88549	9.6242	-1.2095	-0.0393764	0.0196786	-0.0232792
-0.88745	9.5753	-1.2178	-0.0408704	0.0273266	-0.024274
-0.9391	9.6256	-1.1398	-0.0380761	0.0257349	-0.023726
-0.87252	9.5935	-1.162	-0.039132	0.0205146	-0.0241396
-0.87891	9.5959	-1.1099	-0.0380534	0.017579	-0.0237208
-0.86679	9.5911	-1.161	-0.0396731	0.0203854	-0.0248517
-0.89592	9.563	-1.1675	-0.0397481	0.0211237	-0.0249931
-0.89782	9.6071	-1.1984	-0.0373797	0.0247086	-0.0251589
-0.91903	9.5606	-1.1426	-0.0372226	0.0228516	-0.0238552
-0.89206	9.6097	-1.2146	-0.0362679	0.0194377	-0.0229162
-0.8918	9.587	-1.1612	-0.0321821	0.0140768	-0.0228132
-0.93019	9.6115	-1.1477	-0.0371179	0.0175493	-0.0235916
-0.92081	9.5692	-1.1781	-0.0407395	0.021944	-0.0250804
-0.86575	9.5813	-1.2136	-0.0420258	0.0303234	-0.0260002
-0.92225	9.618	-1.2143	-0.0404131	0.0322013	-0.023651
-0.89449	9.644	-1.1672	-0.0400466	0.0255603	-0.0245515
-0.88732	9.6417	-1.1897	-0.03757	0.0226718	-0.0250891
-0.89126	9.5818	-1.1679	-0.037083	0.0226806	-0.0254609
-0.90318	9.6161	-1.1765	-0.0382489	0.0218096	-0.0245341
-0.89622	9.5911	-1.1769	-0.0367566	0.017757	-0.0229912
-0.87006	9.6278	-1.1932	-0.0367846	0.0160253	-0.0231099
-0.92014	9.5721	-1.1806	-0.0371616	0.0175737	-0.024089
-0.89953	9.6124	-1.1572	-0.039968	0.0246772	-0.0232251
-0.89404	9.6579	-1.1478	-0.0402263	0.0256965	-0.0251589
-0.84974	9.6158	-1.1699	-0.0397656	0.0220173	-0.0248308
-0.82856	9.5884	-1.1507	-0.0397883	0.0211796	-0.0250821
-0.90228	9.5565	-1.1816	-0.0375542	0.0161469	-0.0254644
-0.91281	9.575	-1.1033	-0.0345383	0.0144477	-0.0246423
-0.86854	9.5376	-1.1228	-0.0347233	0.0203802	-0.0257925
-0.90297	9.6028	-1.1636	-0.0383327	0.0302204	-0.0241484
-0.89998	9.6055	-1.1664	-0.0385927	0.0350026	-0.0249826
-0.89197	9.5738	-1.2312	-0.0390797	0.032224	-0.026159
-0.88299	9.6294	-1.1774	-0.0413189	0.028777	-0.0257244
-0.87928	9.5696	-1.1206	-0.0391408	0.0215007	-0.0247749
-0.93721	9.612	-1.1922	-0.0390064	0.0169653	-0.0240192
-0.88856	9.5752	-1.1377	-0.0383309	0.0162961	-0.0241623
-0.9153	9.6108	-1.1644	-0.0419071	0.0216752	-0.0254469
-0.9039	9.5862	-1.108	-0.0415179	0.0299882	-0.025138
-0.87784	9.639	-1.1015	-0.0422195	0.0340584	-0.0247819
-0.91046	9.567	-1.1872	-0.0424813	0.0275762	-0.0234136
-0.91373	9.5799	-1.1235	-0.0375054	0.0243351	-0.0249547
-0.9483	9.613	-1.1423	-0.0376223	0.0194883	-0.0254539
-0.88463	9.5617	-1.1492	-0.0358089	0.0187605	-0.0247086
-0.86036	9.6203	-1.1728	-0.0401408	0.0170815	-0.0253492
-0.87966	9.5902	-1.1785	-0.0417169	0.0236021	-0.0242007
-0.92759	9.5873	-1.1519	-0.0401722	0.0284314	-0.0265238
-0.90033	9.5606	-1.1953	-0.0410624	0.0277019	-0.0273057
-0.87521	9.5689	-1.1581	-0.0402822	0.022787	-0.0274436
-0.90839	9.5768	-1.0929	-0.038968	0.0180258	-0.0272359
-0.92543	9.606	-1.191	-0.0395596	0.0188862	-0.0248622
-0.90113	9.6008	-1.072	-0.0397778	0.020916	-0.0243508
-0.93158	9.587	-1.1441	-0.0392612	0.028599	-0.0246126
-0.90786	9.599	-1.2286	-0.0422474	0.0365751	-0.0239773
-0.89898	9.6183	-1.1581	-0.0412317	0.0331717	-0.0246039
-0.92081	9.5825	-1.1079	-0.0397551	0.0277664	-0.0259199
-0.88142	9.5521	-1.1652	-0.0395509	0.0239843	-0.0258675
-0.88591	9.5974	-1.181	-0.0366711	0.022218	-0.0243596
-0.90099	9.639	-1.1554	-0.0360602	0.0183574	-0.0234223
-0.89403	9.6313	-1.1539	-0.0364739	0.0200608	-0.023445
-0.89356	9.6294	-1.1529	-0.0384688	0.0204745	-0.02363
-0.94192	9.5576	-1.1591	-0.0407028	0.0209684	-0.0251694
-0.85685	9.5485	-1.1147	-0.038783	0.0208846	-0.0259949
-0.87121	9.602	-1.1719	-0.0376607	0.0217014	-0.0265098
-0.91148	9.5492	-1.1757	-0.035596	0.0185965	-0.0257698
-0.90922	9.5606	-1.1634	-0.0344545	0.0135746	-0.0231623
-0.92817	9.6138	-1.1318	-0.032608	0.0191969	-0.0229493
-0.88131	9.5727	-1.1376	-0.0338542	0.0222512	-0.0220418
-0.88168	9.6209	-1.1771	-0.0358421	0.0233717	-0.0226893
-0.92005	9.5953	-1.1607	-0.036823	0.0244067	-0.0245673
-0.86931	9.6294	-1.1532	-0.0365629	0.0214047	-0.0242042
-0.8455	9.5438	-1.1454	-0.0406889	0.0181479	-0.0252532
-0.88634	9.6056	-1.1409	-0.0406697	0.0187693	-0.023548
-0.88982	9.5852	-1.168	-0.0392769	0.0170869	-0.024665
-0.92616	9.599	-1.168	-0.0396207	0.0211412	-0.0240192
-0.92145	9.6157	-1.1869	-0.0415825	0.0302989	-0.0234293
-0.85208	9.5887	-1.1623	-0.0415301	0.0313548	-0.0249565
-0.92031	9.5745	-1.1448	-0.0401112	0.0297666	-0.0246999
-0.88456	9.5512	-1.1173	-0.0388632	0.0271154	-0.0239459
-0.89512	9.5851	-1.1623	-0.0374129	0.0239337	-0.0246772
-0.87529	9.6204	-1.1717	-0.0365594	0.0219877	-0.0254958
-0.88461	9.6281	-1.1819	-0.0361702	0.0203872	-0.0253073
-0.89729	9.6091	-1.1571	-0.0382559	0.0223018	-0.0243735
-0.93656	9.6214	-1.1807	-0.0374181	0.0213279	-0.025398
-0.91052	9.6004	-1.1696	-0.0380098	0.0231727	-0.0248483
-0.86377	9.6094	-1.167	-0.038036	0.0236667	-0.0240506
-0.93438	9.5176	-1.1613	-0.0380499	0.0213611	-0.0234799
-0.92689	9.5687	-1.2164	-0.0375892	0.0216822	-0.0238534
-0.9092	9.5793	-1.1939	-0.0350898	0.0214239	-0.0229912
-0.90883	9.5967	-1.2329	-0.0351474	0.0174226	-0.0216072
-0.92288	9.6001	-1.1201	-0.0337494	0.013616	-0.0221988
-0.89102	9.5921	-1.1582	-0.0375665	0.0116119	-0.019998
-0.94293	9.6491	-1.2438	-0.0322607	0.00619557	-0.0214675
-0.86326	9.4944	-1.1168	-0.0339554	0.0148135	-0.0261049
-0.91965	9.5493	-1.1507	-0.0410222	0.0320652	-0.0257663
-0.88631	9.6197	-1.2329	-0.0401338	0.0340549	-0.0240925
-0.89526	9.5718	-1.1997	-0.0422143	0.0326813	-0.0260351
-0.88876	9.6313	-1.2154	-0.0422841	0.0283965	-0.0242339
-0.89188	9.5707	-1.0968	-0.0417186	0.0253143	-0.0230034
-0.87477	9.6064	-1.1282	-0.0403834	0.0208392	-0.0246406
-0.91644	9.6023	-1.1863	-0.039153	0.0204396	-0.0258536
-0.93046	9.584	-1.1044	-0.0373972	0.0244521	-0.0261712
-0.87209	9.5619	-1.1252	-0.0356745	0.0232391	-0.0260037
-0.94596	9.5364	-1.2037	-0.0363535	0.0233351	-0.026454
-0.93854	9.6289	-1.1395	-0.0367654	0.0257052	-0.0267716
-0.8773	9.625	-1.2005	-0.0342608	0.0253771	-0.0255219
-0.92229	9.6152	-1.2197	-0.0357374	0.0214082	-0.0243735
-0.90859	9.596	-1.2075	-0.0381669	0.017446	-0.0249914
-0.88526	9.6012	-1.2126	-0.0389174	0.0149032	-0.0246161
-0.85235	9.604	-1.1925	-0.0404096	0.0161391	-0.0242199
-0.88685	9.6268	-1.1705	-0.0394567	0.0152814	-0.0227416
-0.92695	9.5861	-1.209	-0.0377881	0.0149196	-0.0221954
-0.90083	9.6228	-1.1481	-0.0385439	0.0245236	-0.0227381
-0.87111	9.5876	-1.0892	-0.0390151	0.0279253	-0.0233141
-0.91477	9.5837	-1.1721	-0.0380883	0.027379	-0.0234014
-0.89944	9.6793	-1.1599	-0.0378335	0.0252776	-0.0237731
-0.88721	9.6248	-1.1639	-0.0397603	0.0235916	-0.024295
-0.93537	9.611	-1.1836	-0.0391757	0.0220173	-0.0252776
-0.92843	9.5882	-1.1207	-0.0384932	0.0202319	-0.0253998
-0.89569	9.5932	-1.1991	-0.0376921	0.0210696	-0.0240384
-0.84133	9.5633	-1.1435	-0.0395561	0.0245044	-0.0246126
-0.89907	9.6132	-1.1079	-0.0417971	0.0281068	-0.0255708
-0.93079	9.6063	-1.138	-0.0431201	0.0320669	-0.0254329
-0.86121	9.5775	-1.1562	-0.0437554	0.0312257	-0.0260595
-0.89802	9.5994	-1.1709	-0.0411776	0.0283459	-0.0251101
-0.90762	9.6161	-1.1537	-0.0423783	0.0267646	-0.0234031
-0.88627	9.5576	-1.1622	-0.0432475	0.0296497	-0.0242095
-0.90777	9.5857	-1.2133	-0.0410083	0.0292639	-0.0242793
-0.86911	9.5635	-1.1246	-0.0418809	0.0274628	-0.0236318
-0.87634	9.5569	-1.1364	-0.0411147	0.0299987	-0.0252322
-0.88163	9.5678	-1.162	-0.0388755	0.0280056	-0.025597
-0.89416	9.5943	-1.1469	-0.037008	0.028201	-0.025597
-0.89012	9.5492	-1.1782	-0.0372209	0.0266843	-0.0251188
-0.91533	9.585	-1.1667	-0.0390465	0.0259932	-0.0250751
-0.94037	9.6236	-1.1546	-0.0409437	0.0245533	-0.0242531
-0.89248	9.5933	-1.1785	-0.04456	0.0209579	-0.0240908
-0.90487	9.5787	-1.1348	-0.042895	0.0177046	-0.0256389
-0.90329	9.5887	-1.0891	-0.0411095	0.0151526	-0.0272586
-0.88504	9.5619	-1.1942	-0.039989	0.0205355	-0.0279724
-0.95623	9.5985	-1.2569	-0.0378527	0.0244695	-0.0261782
-0.91005	9.5814	-1.1455	-0.035863	0.0248657	-0.0245882
-0.91443	9.6296	-1.1949	-0.036336	0.0271608	-0.0242025
-0.94695	9.5353	-1.2067	-0.0365908	0.0256354	-0.0234153
-0.90006	9.541	-1.2128	-0.0358229	0.0239407	-0.023274
-0.86903	9.5951	-1.0976	-0.0374914	0.0216892	-0.0220086
-0.85293	9.5787	-1.1723	-0.0383065	0.0217957	-0.025049
-0.88812	9.5535	-1.1517	-0.0414551	0.0240367	-0.026803
-0.90906	9.6295	-1.178	-0.0443942	0.0282551	-0.0265046
-0.94446	9.6059	-1.1332	-0.0449126	0.029442	-0.0263702
-0.8988	9.5805	-1.1371	-0.0432964	0.0272411	-0.0255761
-0.90399	9.572	-1.1825	-0.0412474	0.0276094	-0.0255603
-0.91875	9.591	-1.0502	-0.0405859	0.0267925	-0.0255394
-0.94929	9.5984	-1.0805	-0.0400954	0.0243561	-0.0255411
-0.86929	9.55	-1.1529	-0.0392298	0.0235427	-0.0255743
-0.9375	9.6055	-1.189	-0.0377078	0.0231867	-0.0252602
-0.94807	9.6267	-1.2184	-0.0366519	0.0253998	-0.0239145
-0.9065	9.5795	-1.1414	-0.037179	0.0295851	-0.0232775
-0.87669	9.6162	-1.1855	-0.0374216	0.0301069	-0.0264801
-0.86935	9.5806	-1.183	-0.0396329	0.0276094	-0.0270142
-0.90556	9.599	-1.1238	-0.0418216	0.028023	-0.0260979
-0.91304	9.5719	-1.1528	-0.0416052	0.0219056	-0.0257663
-0.92208	9.6021	-1.18	-0.0391774	0.0167386	-0.0253998
-0.89321	9.5754	-1.1981	-0.0392402	0.0170901	-0.0257454
-0.90352	9.6029	-1.1699	-0.0384374	0.0234345	-0.0244084
-0.8757	9.5843	-1.0728	-0.0370743	0.0299219	-0.0236614
-0.93663	9.5746	-1.2774	-0.0377724	0.0279602	-0.0248727
-0.9439	9.5861	-1.1981	-0.0379574	0.0280178	-0.0246545
-0.90688	9.5621	-1.153	-0.0393572	0.0246964	-0.0247051
-0.87834	9.5562	-1.1238	-0.0382768	0.0222023	-0.0255673
-0.90661	9.6103	-1.1651	-0.0375752	0.0230383	-0.0251205
-0.92262	9.5801	-1.1643	-0.0382035	0.0246423	-0.0252846
-0.92157	9.5767	-1.1601	-0.038968	0.025871	-0.0260665
-0.94805	9.5788	-1.1658	-0.0402857	0.029257	-0.0254399
-0.91871	9.6179	-1.1624	-0.0402211	0.0283511	-0.024384
-0.90239	9.6003	-1.1771	-0.0390727	0.0252148	-0.0250123
-0.92981	9.5966	-1.1149	-0.0385334	0.0247575	-0.0245306
-0.93536	9.6033	-1.132	-0.0372418	0.0233979	-0.0251624
-0.895	9.6183	-1.1788	-0.0358089	0.0216526	-0.0263161
-0.91641	9.6203	-1.1251	-0.035596	0.0208654	-0.0269531
-0.91923	9.6049	-1.1963	-0.0359817	0.019813	-0.0246493
-0.91886	9.6335	-1.1497	-0.036912	0.0180101	-0.0236981
-0.95537	9.5938	-1.1517	-0.0377759	0.0189979	-0.0238342
-0.92791	9.5741	-1.1891	-0.0379749	0.0187658	-0.0227137
-0.96151	9.5561	-1.1303	-0.0390133	0.0184324	-0.0240524
-0.91459	9.6018	-1.1797	-0.0381459	0.0169531	-0.0249722
-0.9231	9.6133	-1.1697	-0.0394148	0.0192161	-0.0247819
-0.89788	9.6026	-1.1677	-0.0380377	0.0209492	-0.0235689
-0.88982	9.5764	-1.1993	-0.0386521	0.0211115	-0.0237679
-0.92594	9.5445	-1.186	-0.0376991	0.0238813	-0.0239791
-0.92992	9.6052	-1.1913	-0.0381407	0.0250612	-0.024
-0.85783	9.5596	-1.2065	-0.0391739	0.0246615	-0.0235393
-0.8795	9.6044	-1.1965	-0.0389505	0.02337	-0.0231745
-0.9325	9.5672	-1.1527	-0.0392298	0.0185651	-0.0218969
-0.93901	9.5839	-1.2074	-0.0359154	0.0149542	-0.02289
-0.8768	9.6126	-1.1562	-0.0362453	0.015619	-0.0236387
-0.93598	9.6014	-1.058	-0.0350916	0.0173514	-0.0232425
-0.92577	9.5764	-1.1526	-0.0378684	0.02437	-0.0238778
-0.905	9.5727	-1.1742	-0.0411479	0.0306288	-0.0239197
-0.90907	9.5619	-1.1734	-0.0401548	0.0251554	-0.0245638
-0.89397	9.6459	-1.1635	-0.03894	0.0241711	-0.025707
-0.9055	9.5725	-1.1161	-0.0375176	0.0239791	-0.0246109
-0.88497	9.5706	-1.1628	-0.0388091	0.0255411	-0.025227
-0.89467	9.5981	-1.2003	-0.0383484	0.0252793	-0.0250629
-0.89213	9.5968	-1.1424	-0.0379958	0.0223978	-0.0237295
-0.92105	9.5708	-1.1333	-0.0353656	0.019326	-0.0248779
-0.91091	9.5511	-1.1729	-0.0384531	0.0217049	-0.024665
-0.95478	9.6089	-1.0633	-0.0357321	0.0173212	-0.023918
-0.94027	9.5737	-1.2221	-0.0335749	0.0187536	-0.0217154
-0.85969	9.5506	-1.1466	-0.0362505	0.0181235	-0.0217939
-0.89622	9.6295	-1.1453	-0.0361859	0.017054	-0.0230069
-0.9118	9.6063	-1.2132	-0.0384601	0.0170039	-0.0226561
-0.89275	9.6068	-1.1476	-0.0388824	0.0170114	-0.0240454
-0.94855	9.5932	-1.1209	-0.0392298	0.0172098	-0.0247174
-0.90361	9.5716	-1.1329	-0.0389051	0.0154345	-0.023911
-0.90208	9.5949	-1.1576	-0.0364442	0.0155324	-0.0246807
-0.93483	9.5572	-1.137	-0.0340444	0.0147423	-0.0254958
-0.96054	9.5867	-1.1721	-0.032149	0.0144848	-0.025021
-0.90726	9.6281	-1.1687	-0.0298539	0.0192964	-0.0233857
-0.9251	9.5963	-1.1718	-0.0312152	0.0226474	-0.0240419
-0.9182	9.5497	-1.2275	-0.0327668	0.0224921	-0.022972
-0.93864	9.5842	-1.2029	-0.0348682	0.0199491	-0.0237836
-0.91217	9.5896	-1.2405	-0.0387219	0.0200556	-0.022876
-0.91318	9.6035	-1.166	-0.0371144	0.0164012	-0.0222303
-0.97968	9.5878	-1.2	-0.0350776	0.0140429	-0.0219946
-0.90723	9.5519	-1.1473	-0.0355768	0.017942	-0.0221622
-0.88277	9.5401	-1.1667	-0.0351108	0.021382	-0.0217608
-0.97874	9.5859	-1.2407	-0.0334754	0.0214274	-0.0212773
-0.92466	9.5997	-1.2269	-0.0352766	0.0182544	-0.0226264
-0.87301	9.5745	-1.1824	-0.0365402	0.0152278	-0.0215478
-0.912	9.5708	-1.1616	-0.0326569	0.0169648	-0.0232949
-0.90393	9.5839	-1.1742	-0.0328576	0.0148229	-0.0221465
-0.93735	9.6168	-1.2013	-0.0367078	0.0144032	-0.023089
-0.94168	9.5825	-1.2228	-0.0378771	0.0209073	-0.024925
-0.91962	9.6099	-1.1677	-0.0399314	0.0266966	-0.0254731
-0.93625	9.5973	-1.1893	-0.0408861	0.0279183	-0.0243124
-0.8798	9.5737	-1.2554	-0.0414167	0.0241868	-0.0221936
-0.93109	9.591	-1.2268	-0.0414673	0.0201044	-0.0235375
-0.8846	9.5902	-1.196	-0.0414376	0.0179071	-0.0241501
-0.94647	9.5854	-1.1791	-0.0392699	0.020169	-0.023178
-0.91375	9.6121	-1.12	-0.0386172	0.0231239	-0.0227172
-0.91841	9.5738	-1.1384	-0.0371703	0.0237365	-0.0230837
-0.92637	9.614	-1.1845	-0.0392699	0.0247523	-0.0225409
-0.88829	9.5987	-1.2307	-0.0387987	0.0248291	-0.024295
-0.90569	9.5739	-1.2152	-0.0371755	0.0243613	-0.0236702
-0.90926	9.5817	-1.1642	-0.0389767	0.0275099	-0.0238237
-0.90565	9.6539	-1.1802	-0.0381564	0.0277979	-0.0232129
-0.9024	9.5643	-1.1897	-0.0398424	0.0264173	-0.0231588
-0.89651	9.5434	-1.2164	-0.0409489	0.0267315	-0.023171
-0.89556	9.5625	-1.1572	-0.0413346	0.0228254	-0.0230122
-0.88426	9.6076	-1.1844	-0.0415772	0.0191236	-0.024274
-0.92059	9.6474	-1.1135	-0.0412578	0.0210993	-0.0251327
-0.84571	9.6108	-1.1971	-0.0398738	0.0254818	-0.0261887
-0.87816	9.5773	-1.1515	-0.0380726	0.0281312	-0.0252759
-0.89754	9.5687	-1.1378	-0.0350549	0.0280474	-0.0246894
-0.89619	9.6308	-1.1923	-0.0354511	0.0288189	-0.023932
-0.8879	9.5664	-1.1952	-0.0368963	0.0276268	-0.0244695
-0.93305	9.5738	-1.1974	-0.0369713	0.0262096	-0.0236911
-0.93128	9.5876	-1.1936	-0.0403485	0.0231727	-0.0236876
-0.92087	9.5598	-1.1844	-0.040839	0.0218114	-0.024281
-0.88348	9.5947	-1.1339	-0.0393973	0.0211499	-0.0253614
-0.92056	9.5994	-1.1328	-0.0380395	0.0208131	-0.0246475
-0.90307	9.5985	-1.1133	-0.0395195	0.0225078	-0.0229232
-0.8866	9.582	-1.2034	-0.0371109	0.0236195	-0.0229965
-0.86077	9.5656	-1.2199	-0.0356344	0.0250036	-0.0221517
-0.86275	9.605	-1.1616	-0.0351754	0.0260438	-0.021595
-0.90766	9.5929	-1.1537	-0.0362173	0.0232478	-0.0226439
-0.94126	9.6058	-1.1712	-0.0365228	0.0205443	-0.0229127
-0.89738	9.5931	-1.1762	-0.0366362	0.0186384	-0.0234869
-0.9	9.6303	-1.1885	-0.0376625	0.02056	-0.0240262
-0.89212	9.6116	-1.1917	-0.0372925	0.0199317	-0.0223891
-0.82145	9.6081	-1.2164	-0.0407342	0.0283075	-0.024939
-0.89404	9.576	-1.1523	-0.0371109	0.0223612	-0.022972
-0.89965	9.5934	-1.159	-0.0379365	0.0204587	-0.0233106
-0.92829	9.5726	-1.1393	-0.0402141	0.0240576	-0.0237574
-0.90926	9.5981	-1.1572	-0.0376851	0.0254853	-0.0241833
-0.90231	9.6335	-1.2494	-0.0395317	0.0276495	-0.0263789
-0.94929	9.6253	-1.1842	-0.0419403	0.028756	-0.0270404
-0.92651	9.6095	-1.1868	-0.0408198	0.028318	-0.0268275
-0.89658	9.5954	-1.1239	-0.0381477	0.0251432	-0.0265569
-0.86174	9.6526	-1.1484	-0.0374635	0.0254347	-0.0260717
-0.90209	9.5545	-1.233	-0.0363954	0.0257803	-0.0245428
-0.91769	9.5949	-1.2339	-0.0370307	0.0269985	-0.0249198
-0.8974	9.5871	-1.1898	-0.0386713	0.0265325	-0.0244084
-0.91932	9.624	-1.1785	-0.0371354	0.0249582	-0.0233281
-0.95791	9.6177	-1.1845	-0.0394026	0.0243142	-0.0241588
-0.88253	9.5309	-1.1579	-0.0412718	0.0270823	-0.024672
-0.89981	9.5837	-1.178	-0.0401146	0.0249093	-0.0239459
-0.92282	9.613	-1.1995	-0.0395666	0.0239372	-0.024651
-0.9089	9.5783	-1.1973	-0.0389749	0.0250629	-0.0252095
-0.91396	9.5598	-1.1762	-0.0382925	0.025035	-0.0245289
-0.89828	9.5783	-1.1724	-0.0359835	0.0245376	-0.0245568
-0.93619	9.5573	-1.1737	-0.033458	0.0257122	-0.0237853
-0.89777	9.5897	-1.1984	-0.0327145	0.0277944	-0.023178
-0.91052	9.6438	-1.2116	-0.0343306	0.0268344	-0.0239843
-0.93801	9.5692	-1.2151	-0.0378056	0.0261433	-0.0234694
-0.91008	9.5732	-1.1892	-0.0428339	0.0227469	-0.0238272
-0.95453	9.6112	-1.2301	-0.0440678	0.0187064	-0.0236143
-0.85952	9.56	-1.1893	-0.0445233	0.0172615	-0.0236213
-0.92608	9.5847	-1.1629	-0.0416645	0.017029	-0.0244713
-0.93509	9.5733	-1.191	-0.038776	0.0207624	-0.0244294
-0.90631	9.5721	-1.218	-0.0367811	0.0275465	-0.0242932
-0.9219	9.6329	-1.1652	-0.0364844	0.0296758	-0.0232914
-0.90786	9.6267	-1.1795	-0.0384705	0.0298172	-0.0240454
-0.87725	9.6077	-1.1809	-0.0375874	0.0264051	-0.0229982
-0.95138	9.6103	-1.2014	-0.0394095	0.0226387	-0.0236963
-0.92194	9.5904	-1.152	-0.039427	0.0197449	-0.0235427
-0.85733	9.5993	-1.1519	-0.0382	0.0200294	-0.0241257
-0.90682	9.5935	-1.177	-0.0390081	0.024206	-0.0245289
-0.87063	9.5736	-1.173	-0.0399558	0.026447	-0.024644
-0.90388	9.5838	-1.205	-0.0396958	0.0278345	-0.0232391
-0.95557	9.5825	-1.1845	-0.0406417	0.0241536	-0.023733
-0.92678	9.6378	-1.1674	-0.0388126	0.0247976	-0.0254626
-0.90205	9.6335	-1.1508	-0.0386189	0.0276931	-0.0258605
-0.91237	9.6073	-1.163	-0.0384897	0.0277228	-0.025974
-0.90273	9.588	-1.2431	-0.038947	0.0298853	-0.0243194
-0.88794	9.6137	-1.1656	-0.0395544	0.0294472	-0.0235288
-0.87532	9.6125	-1.1421	-0.0393223	0.0251746	-0.0233036
-0.90198	9.5727	-1.2181	-0.0388266	0.0243962	-0.0238639
-0.91777	9.5914	-1.2103	-0.0376485	0.0245533	-0.0238639
-0.94816	9.6096	-1.1629	-0.0382995	0.0275657	-0.0247016
-0.93738	9.5787	-1.1859	-0.0384356	0.0296689	-0.0248552
-0.94211	9.6093	-1.1774	-0.0399488	0.0275099	-0.0238988
-0.92387	9.6759	-1.1804	-0.0389156	0.0248517	-0.0243683
-0.90065	9.5769	-1.1593	-0.0403363	0.0244538	-0.0244905
-0.88964	9.6092	-1.1632	-0.0405702	0.0241257	-0.0244852
-0.89708	9.5914	-1.1273	-0.0394881	0.0236283	-0.0246982
-0.92389	9.5893	-1.1848	-0.0408948	0.023349	-0.0259216
-0.91012	9.5963	-1.148	-0.0406505	0.0264086	-0.0254644
-0.92429	9.5419	-1.1478	-0.0395666	0.0267035	-0.0244852
-0.90907	9.5703	-1.1812	-0.0368579	0.0257262	-0.0242531
-0.92439	9.6164	-1.2332	-0.035603	0.0266564	-0.023363
-0.89651	9.6239	-1.1989	-0.0362208	0.0266704	-0.0241588
-0.88537	9.5913	-1.1732	-0.0382297	0.0290999	-0.0246091
-0.90132	9.6197	-1.2618	-0.0401897	0.0291226	-0.0243822
-0.88764	9.5923	-1.1862	-0.0430712	0.0238604	-0.0245847
-0.94519	9.5725	-1.1339	-0.0434796	0.0224606	-0.0243281
-0.93307	9.601	-1.2069	-0.042682	0.0211796	-0.0250071
-0.90772	9.6064	-1.1696	-0.0416872	0.0216979	-0.0242985
-0.85038	9.5395	-1.0949	-0.0390971	0.0256982	-0.0237976
-0.88812	9.5546	-1.1636	-0.0372418	0.0279148	-0.0240663
-0.93557	9.6162	-1.167	-0.0380098	0.0280806	-0.0238028
-0.91507	9.5463	-1.1765	-0.0386835	0.0264976	-0.0244137
-0.92416	9.6031	-1.2197	-0.0390832	0.0253509	-0.0244259
-0.88351	9.6293	-1.2144	-0.0378754	0.0241833	-0.0246126
-0.86555	9.607	-1.1382	-0.038879	0.0238534	-0.0239791
-0.89109	9.6221	-1.2141	-0.038954	0.0245079	-0.0241082
-0.9254	9.5801	-1.2405	-0.0381058	0.0263265	-0.0233106
-0.95224	9.5899	-1.1829	-0.0405457	0.0263004	-0.0246598
-0.88139	9.5683	-1.2417	-0.0382751	0.0260665	-0.0243473
-0.923	9.5819	-1.1881	-0.0365018	0.0254382	-0.0246859
-0.91923	9.6206	-1.1858	-0.037186	0.0246894	-0.0264714
-0.88089	9.5732	-1.2045	-0.0373099	0.026728	-0.0247034
-0.90497	9.5833	-1.1498	-0.0365978	0.0286496	-0.0248762
-0.9234	9.5729	-1.1536	-0.0356466	0.0266739	-0.0246615
-0.89856	9.6004	-1.1442	-0.0357583	0.0276181	-0.0247523
-0.89604	9.5989	-1.1854	-0.0349275	0.0264295	-0.0248797
-0.83907	9.5639	-1.2452	-0.0348804	0.026536	-0.0238464
-0.89366	9.5748	-1.2061	-0.0377585	0.0259496	-0.0244782
-0.9091	9.5769	-1.193	-0.0389069	0.0278171	-0.0237661
-0.89344	9.6163	-1.1584	-0.0410449	0.0265726	-0.0232548
-0.88053	9.5803	-1.2244	-0.0414987	0.0248657	-0.0237923
-0.9134	9.5533	-1.1319	-0.042312	0.0252218	-0.0246214
-0.92093	9.5808	-1.1431	-0.0419874	0.0269392	-0.0252793
-0.90337	9.6406	-1.1258	-0.0410152	0.0257174	-0.024651
-0.88293	9.5828	-1.1731	-0.0409123	0.0253474	-0.0264103
-0.86938	9.5937	-1.163	-0.0409402	0.0270788	-0.0255603
-0.86171	9.6049	-1.1883	-0.0384199	0.0274121	-0.0254068
-0.90094	9.5815	-1.1695	-0.0379853	0.0278694	-0.0263737
-0.97074	9.6015	-1.171	-0.0378527	0.0272428	-0.0232757
-0.91464	9.5516	-1.1567	-0.0370341	0.0262777	-0.0233455
-0.84341	9.5924	-1.1464	-0.0401757	0.0248762	-0.0224257
-0.90438	9.6	-1.2079	-0.0421096	0.0270753	-0.0207816
-0.8402	9.6584	-1.2443	-0.0434866	0.0242793	-0.0188443
-0.91117	9.6425	-1.1237	-0.0443017	0.0287211	-0.019169
-0.95747	9.5558	-1.0875	-0.0479896	0.0285065	-0.0172234
-0.95101	9.568	-1.1281	-0.046513	0.0227696	-0.0141756
-0.95815	9.6193	-1.1914	-0.0444221	0.023452	-0.0128631
-0.89397	9.5469	-1.1778	-0.0436716	0.0212337	-0.0112181
-0.88286	9.6104	-1.1878	-0.0384339	0.0276565	-0.011841
-0.93899	9.644	-1.1227	-0.0375176	0.0373378	-0.0125538
-0.88257	9.6255	-1.192	-0.0323811	0.0345296	-0.0107523
-0.90429	9.6143	-1.165	-0.0287246	0.0304141	-0.0100236
-0.90269	9.5019	-1.1918	-0.0301593	0.0317091	-0.0120883
-0.87567	9.5937	-1.1202	-0.0286653	0.0278328	-0.0119894
-0.87129	9.6095	-1.2453	-0.0294053	0.031285	-0.0140227
-0.85229	9.6344	-1.2055	-0.0284681	0.0378911	-0.0164185
-0.79226	9.6092	-1.2406	-0.0304996	0.0489268	-0.0172503
-0.89356	9.5697	-1.2908	-0.0301767	0.0558156	-0.010166
-0.94916	9.5512	-1.1976	-0.0335854	0.0465322	-0.00391931
-0.87621	9.5205	-1.1101	-0.0391216	0.033088	-0.0019518
-0.85011	9.5993	-1.0858	-0.0444466	0.0266616	-0.00127536
-0.81256	9.6486	-1.2652	-0.0476772	0.0259984	-0.000639209
-0.8648	9.6545	-1.2078	-0.0442895	0.0381878	-0.00287142
-0.84697	9.5987	-1.1851	-0.042792	0.0444518	-0.00229616
-0.82702	9.6216	-1.2284	-0.0399174	0.0475096	-0.00302972
-0.86873	9.5614	-1.0949	-0.0391408	0.0431218	-0.00195267
-0.8483	9.6256	-1.1537	-0.0381861	0.0380866	-0.00261764
-0.82231	9.6439	-1.0829	-0.0427466	0.0288363	-0.00308993
-0.77187	9.6253	-1.2087	-0.043258	0.0265203	-0.00593482
-0.77476	9.6076	-1.198	-0.038598	0.0316271	-0.0119272
-0.84583	9.5269	-1.2213	-0.0392333	0.030271	-0.0162967
-0.79187	9.6052	-1.1915	-0.0409681	0.0316952	-0.0192999
-0.82038	9.563	-1.2487	-0.0403904	0.0329344	-0.0212058
-0.79265	9.5786	-1.2074	-0.0418268	0.0321036	-0.0244329
-0.85299	9.6184	-1.1995	-0.0429857	0.0348891	-0.0230401
-0.77412	9.5775	-1.179	-0.0408669	0.0292011	-0.0216107
-0.85005	9.4993	-1.209	-0.0381512	0.0281801	-0.0204046
-0.88006	9.5864	-1.1385	-0.0375647	0.0276355	-0.0199701
-0.75994	9.6524	-1.2782	-0.0356536	0.0299254	-0.0151931
-0.8095	9.6122	-1.1807	-0.0365036	0.0365559	-0.0117756
-0.80219	9.5745	-1.1864	-0.0424429	0.0386241	-0.0133024
-0.86281	9.638	-1.2455	-0.0455531	0.0432056	-0.0128594
-0.87536	9.575	-1.2014	-0.0502027	0.0389837	-0.0120114
-0.7981	9.5709	-1.2186	-0.050913	0.0211377	-0.00993808
-0.78687	9.5878	-1.1739	-0.0503545	0.0128596	-0.0146538
-0.79612	9.6447	-1.1462	-0.0481589	0.0179751	-0.0188286
-0.81826	9.5915	-1.0977	-0.0469336	0.021937	-0.0225444
-0.80413	9.6107	-1.1481	-0.0455391	0.0223891	-0.0261572
-0.78513	9.5925	-1.1308	-0.0432772	0.023555	-0.0303792
-0.84736	9.6211	-1.1922	-0.0408564	0.0288136	-0.0333724
-0.79282	9.554	-1.2038	-0.0407883	0.0284977	-0.0315119
-0.85165	9.6105	-1.1626	-0.0408686	0.0221796	-0.0289969
-0.8228	9.6514	-1.1622	-0.0416505	0.0195285	-0.0247715
-0.81285	9.5829	-1.1273	-0.0396818	0.0207781	-0.0229685
-0.83294	9.569	-1.1945	-0.038296	0.0213367	-0.0208165
-0.82126	9.6066	-1.0844	-0.0381861	0.0192789	-0.02252
-0.79196	9.6255	-1.2029	-0.03857	0.0210731	-0.0237068
-0.80465	9.5654	-1.216	-0.033149	0.0280073	-0.0235375
-0.87023	9.6228	-1.1304	-0.0298696	0.0325556	-0.0245166
-0.8519	9.6216	-1.1562	-0.034842	0.0252846	-0.0238918
-0.78781	9.6204	-1.1987	-0.0337215	0.0188914	-0.0223943
-0.80284	9.6181	-1.1779	-0.0354599	0.0195948	-0.0238447
-0.80823	9.6003	-1.1744	-0.0385543	0.0245289	-0.0273895
-0.76817	9.6408	-1.236	-0.0425057	0.0263388	-0.0297177
-0.78302	9.6203	-1.1936	-0.0457748	0.0220243	-0.0312746
-0.82658	9.5413	-1.1013	-0.0426663	0.024473	-0.0314456
-0.86236	9.5676	-1.1744	-0.0400623	0.0265447	-0.0304246
-0.84017	9.7041	-1.1902	-0.0402752	0.0213908	-0.0266145
-0.76393	9.6107	-1.1735	-0.0401914	0.0253596	-0.0263108
-0.83542	9.5475	-1.1217	-0.0401984	0.0338995	-0.0234747
-0.85364	9.5298	-1.1657	-0.0428932	0.0396923	-0.018888
-0.85097	9.6024	-1.2003	-0.0415144	0.0370289	-0.0134553
-0.83897	9.6603	-1.2347	-0.0393292	0.0328593	-0.00758695
-0.839	9.5674	-1.2224	-0.0395195	0.0300249	-0.00674325
-0.72666	9.6362	-1.1462	-0.0392053	0.0226928	-0.00827897
-0.78756	9.628	-1.2255	-0.0399209	0.0235654	-0.0121012
-0.8324	9.5803	-1.2046	-0.0389331	0.0271067	-0.010362
-0.78692	9.5665	-1.207	-0.0381721	0.0290126	-0.00963282
-0.77346	9.5819	-1.2543	-0.0408355	0.0316306	-0.0107959
-0.78915	9.582	-1.0863	-0.0425232	0.033437	-0.0119721
-0.8399	9.5864	-1.1009	-0.0445268	0.0302151	-0.00826658
-0.78073	9.6093	-1.1188	-0.042977	0.0269165	-0.00125222
-0.78094	9.6136	-1.2491	-0.0392664	0.0256563	0.000549674
-0.72976	9.5792	-1.2712	-0.0371319	0.0246824	-0.00583673
-0.68108	9.6634	-1.098	-0.0351439	0.0234834	-0.0136181
-0.66634	9.5283	-1.2569	-0.0406679	0.019813	-0.017394
-0.81773	9.4841	-1.2924	-0.0273633	0.0360794	-0.0319989
-0.73998	9.6109	-1.1379	-0.0286129	0.0357845	-0.0353063
-0.78435	9.6739	-1.2244	-0.0322589	0.0251537	-0.0365036
-0.76227	9.6957	-1.2352	-0.0289393	0.0141651	-0.0412107
-0.6964	9.6518	-1.1632	-0.0300144	0.0194674	-0.0475742
-0.74534	9.6249	-1.1514	-0.0288939	0.0235637	-0.0523808
-0.83356	9.5225	-1.192	-0.031121	0.0221779	-0.0513965
-0.84372	9.5879	-1.1812	-0.0290981	0.0230575	-0.0503702
-0.82919	9.6367	-1.2285	-0.030552	0.0253143	-0.0497925
-0.73753	9.722	-1.2601	-0.0402525	0.0235532	-0.0481083
-0.83326	9.6472	-1.2924	-0.0527002	0.026234	-0.0464362
-0.96685	9.5548	-1.2869	-0.0663958	0.0319605	-0.0424359
-0.82646	9.4924	-1.2451	-0.0839713	0.0652212	-0.0341893
-0.87701	9.5649	-1.1169	-0.104596	0.101878	-0.0287735
-0.8398	9.6872	-1.0886	-0.111483	0.098098	-0.023719
-0.7807	9.5751	-1.1093	-0.11297	0.0904971	-0.0146555
-0.86919	9.5199	-1.1936	-0.11308	0.107362	-0.0127182
-0.82349	9.5785	-1.1987	-0.11745	0.121372	-0.0104104
-0.79147	9.5816	-1.0234	-0.123253	0.120909	-0.0133638
-0.84189	9.5907	-1.0648	-0.113886	0.112411	-0.00995798
-0.83498	9.5217	-1.1874	-0.106713	0.0977995	-0.00571019
-0.84481	9.5608	-1.0411	-0.12033	0.107339	-0.0111755
-0.77657	9.672	-1.0117	-0.124215	0.0988188	-0.0207904
-0.72209	9.6696	-0.95717	-0.120981	0.100327	-0.0321036
-0.75199	9.546	-1.1044	-0.122918	0.125	-0.0465811
-0.84401	9.5868	-1.1106	-0.118073	0.130193	-0.0583638
-0.90545	9.6007	-0.94642	-0.118557	0.112253	-0.0573637
-0.88698	9.6236	-0.95693	-0.128308	0.0928585	-0.0557196
-0.72885	9.4611	-1.1218	-0.142592	0.090984	-0.0573096
-0.77504	9.5165	-1.0024	-0.146843	0.0891776	-0.0654376
-1.0266	9.6857	-0.79972	-0.152507	0.0847741	-0.0720699
-0.87005	9.5817	-0.64725	-0.164494	0.0836275	-0.0714259
-0.7373	9.5789	-0.92069	-0.163333	0.097138	-0.0805941
-0.73661	9.6113	-1.0122	-0.142248	0.112059	-0.093513
-0.86505	9.5954	-0.82683	-0.135082	0.110554	-0.100672
-1.0152	9.4926	-0.67922	-0.135609	0.101343	-0.100086
-0.9815	9.468	-0.74786	-0.13882	0.101674	-0.0914971
-1.0373	9.656	-0.86034	-0.140242	0.104605	-0.0888914
-0.89494	9.6358	-0.99058	-0.134071	0.0991591	-0.0836798
-0.89617	9.5582	-0.91376	-0.131565	0.0886872	-0.0804038
-1.0528	9.523	-0.65918	-0.136171	0.0877674	-0.0733946
-1.1123	9.5332	-0.63808	-0.138075	0.100344	-0.0590375
-1.0927	9.5037	-0.81056	-0.143712	0.121527	-0.0385491
-0.98778	9.4455	-0.9755	-0.149344	0.12687	-0.0190398
-0.9464	9.6088	-0.72433	-0.14918	0.106666	-0.0107706
-0.89736	9.5706	-0.47381	-0.139171	0.0700156	-0.0180031
-1.0749	9.5788	-0.41222	-0.113389	0.0545572	-0.025049
-1.045	9.4998	-0.50402	-0.0964207	0.0647604	-0.0290423
-0.94117	9.5784	-0.64635	-0.0817268	0.0882229	-0.0336325
-0.94247	9.601	-0.61117	-0.0698376	0.0928253	-0.0377899
-0.99966	9.5215	-0.63527	-0.0599241	0.0804091	-0.0475934
-1.0951	9.5796	-0.62674	-0.0612698	0.0584598	-0.056416
-1.0823	9.5699	-0.56052	-0.0687642	0.0465601	-0.0566324
-0.95034	9.4817	-0.79003	-0.0772971	0.0557877	-0.0527212
-0.96494	9.499	-0.87853	-0.0812137	0.0665895	-0.0494871
-0.93732	9.5295	-0.84747	-0.0867202	0.0679614	-0.0474468
-1.1115	9.5457	-0.44858	-0.0867114	0.0536759	-0.0502131
-1.2844	9.5498	-0.16491	-0.0814283	0.0352975	-0.0456857
-1.0877	9.4647	-0.49054	-0.0551367	0.0333463	-0.0293687
-0.95049	9.5377	-0.64537	-0.0333951	0.0321175	-0.0274418
-0.93632	9.5274	-0.68599	-0.0254818	0.0431009	-0.0328471
-1.1018	9.5864	-0.43216	-0.0174098	0.0559064	-0.0371528
-1.2256	9.5835	-0.36601	-0.0138033	0.0330897	-0.0278956
-1.1796	9.5586	-0.51946	-0.0128791	0.0155432	-0.0123121
-1.0466	9.5295	-0.62	-0.00961519	0.0197065	-0.0026707
-0.93913	9.5641	-0.70619	-0.0105109	0.0292395	-0.00420293
-1.0269	9.5925	-0.62822	-0.00806586	0.0344388	-0.0117681
-1.0499	9.5624	-0.59451	0.000924361	0.0393415	-0.0153268
-1.0888	9.5122	-0.56147	-0.00072398	0.0277438	-0.0166124
-1.0147	9.5327	-0.58522	-0.00123496	0.0130477	-0.0184883
-1.0467	9.6119	-0.71931	0.00405213	0.0269985	-0.0185179
-1.071	9.5692	-0.76843	-0.00867237	0.0464397	-0.0121407
-1.0687	9.607	-0.65523	-0.0256162	0.0580933	-0.00491415
-1.1058	9.5157	-0.56479	-0.0361318	0.0572817	-0.000102953
-1.0261	9.4992	-0.59437	-0.0321926	0.0400448	0.00179839
-0.91824	9.5159	-0.61975	-0.0234834	0.0155036	-0.00566516
-0.94112	9.5118	-0.55733	-0.014358	0.00526566	-0.0206263
-0.91148	9.5318	-0.6872	-1.08416e-05	0.0148007	-0.036617
-0.91045	9.5402	-0.74143	0.00927136	0.0303286	-0.0485202
-1.0364	9.607	-0.74597	0.0129844	0.0408407	-0.0603203
-1.158	9.5424	-0.63298	0.011086	0.0289149	-0.0672458
-1.107	9.5089	-0.61147	0.0130294	0.002178	-0.062694
-1.045	9.4975	-0.7091	0.0234415	-0.0107011	-0.0614164
-1.0331	9.502	-0.71018	0.0317982	-0.00986024	-0.0658024
-1.0246	9.5564	-0.77061	0.0390064	-0.00479163	-0.0666768
-1.084	9.5064	-0.71803	0.0440347	0.00502498	-0.0663871
-1.158	9.6064	-0.7481	0.0487366	0.0149561	-0.0636155
-1.1203	9.568	-0.74302	0.0532116	0.0110162	-0.0580427
-1.133	9.5283	-0.82243	0.0511137	0.000414044	-0.0563253
-1.1358	9.5949	-0.90832	0.0419158	-0.00407307	-0.0561961
-1.1207	9.5802	-0.93586	0.0244102	0.00950053	-0.0550686
-1.0199	9.5898	-1.008	0.00367427	0.0342922	-0.0548697
-1.0751	9.4853	-1.0548	-0.0207136	0.045218	-0.0567895
-1.1222	9.5894	-0.96991	-0.0314648	0.0543827	-0.0586169
-1.1973	9.5613	-0.78804	-0.0476231	0.056437	-0.059055
-1.1439	9.5827	-0.84268	-0.0525362	0.0526095	-0.0589572
-1.0937	9.5647	-0.81488	-0.0549482	0.0471536	-0.0691744
-1.1616	9.5067	-0.90031	-0.0527561	0.0542588	-0.0776445
-1.0278	9.5253	-1.0189	-0.050831	0.0587251	-0.0836275
-1.173	9.5379	-0.83107	-0.0523267	0.0639192	-0.0878477
-1.2997	9.5777	-0.71154	-0.0485097	0.0601406	-0.0861931
-1.3342	9.4932	-0.75425	-0.0417762	0.0442807	-0.076524
-1.2427	9.4578	-0.84723	-0.0369539	0.0238796	-0.0640239
-1.1411	9.5523	-0.87612	-0.0327354	0.0227591	-0.0598072
-1.273	9.55	-0.80965	-0.0264033	0.0414865	-0.059233
-1.3707	9.4894	-0.71321	-0.0212127	0.0487854	-0.0545188
-1.3602	9.504	-0.89342	-0.0145009	0.0351946	-0.0426174
-1.2252	9.5343	-0.99618	-0.0178024	0.0152238	-0.0334161
-1.1734	9.5125	-0.96632	-0.024925	0.0210888	-0.031121
-1.2605	9.5296	-0.9201	-0.0349205	0.0323863	-0.0336517
-1.2943	9.5332	-0.84272	-0.0460069	0.0389819	-0.0317318
-1.1741	9.4963	-0.93702	-0.0525117	0.0300424	-0.0368317
-1.2091	9.5007	-0.83228	-0.0475881	0.0152374	-0.0508222
-1.2586	9.5253	-0.83204	-0.0400623	0.000677868	-0.0676559
-1.2374	9.4634	-0.92455	-0.0320652	-0.0146648	-0.0770039
-1.2418	9.4549	-0.91393	-0.0263667	-0.0136249	-0.0856608
-1.25	9.5005	-0.92006	-0.0251205	0.00305729	-0.0895389
-1.3705	9.5484	-0.8073	-0.0223978	0.014707	-0.0865387
-1.3651	9.5124	-0.8473	-0.025124	0.0134575	-0.0847165
-1.2996	9.4879	-0.88081	-0.0245201	0.0110581	-0.0764315
-1.4567	9.4883	-0.82977	-0.0229371	0.0228917	-0.0688986
-1.4792	9.4584	-0.74238	-0.0140211	0.020937	-0.0596065
-1.4365	9.5146	-0.80329	-0.00270578	0.00316289	-0.0452861
-1.3074	9.4802	-0.89167	0.00321385	0.000715184	-0.0359241
-1.4929	9.5275	-0.89741	0.00551524	0.0146862	-0.0253108
-1.4161	9.508	-0.88662	0.000457905	0.0262236	-0.0116387
-1.3302	9.5053	-0.90826	-0.0031203	0.0294542	-0.000282202
-1.3942	9.5623	-0.93347	-0.00749305	0.0325469	0.0088544
-1.4146	9.5396	-0.91571	-0.0111043	0.0349799	0.0217992
-1.397	9.5353	-0.98303	-0.0132174	0.0343202	0.0294367
-1.3088	9.5464	-0.915	-0.0137207	0.0332206	0.0296147
-1.292	9.527	-1.0393	-0.0106048	0.0365542	0.0280998
-1.2727	9.5042	-0.90525	-0.0067176	0.0331386	0.0293163
-1.3376	9.5256	-0.9517	0.00137291	0.0178966	0.034753
-1.3221	9.4737	-0.87617	0.00770249	-0.00741922	0.0311576
-1.2849	9.4588	-0.90039	0.0192318	-0.0262637	0.0264819
-1.2911	9.4773	-0.88592	0.0321333	-0.0323043	0.0222215
-1.2556	9.5464	-0.89291	0.0456613	-0.0346273	0.026899
-1.183	9.487	-1.0899	0.0587007	-0.0395492	0.0316847
-1.2888	9.5491	-1.0585	0.0653294	-0.0377654	0.0308888
-1.3297	9.5879	-1.1158	0.0642054	-0.0380395	0.0425599
-1.3188	9.5486	-1.048	0.0631355	-0.0471379	0.055128
-1.2286	9.4855	-1.1008	0.0552973	-0.0573131	0.0649193
-1.1757	9.4467	-1.1313	0.0557022	-0.0532046	0.0706666
-1.0395	9.5922	-1.2427	0.059987	-0.0542902	0.0714817
-1.1368	9.6022	-1.1109	0.0623117	-0.0731904	0.0717365
-1.1779	9.6643	-0.97511	0.0477679	-0.0610935	0.0805243
-1.008	9.5702	-1.217	0.0434587	-0.0457398	0.0886278
-0.98744	9.6484	-1.2065	0.0510299	-0.0350427	0.0845612
-1.0015	9.645	-1.335	0.0312047	-0.0585157	0.0860186
-0.99698	9.5164	-1.4648	0.0320966	-0.113183	0.0901305
-0.97532	9.4506	-1.598	0.0704275	-0.14652	0.102795
-1.1177	9.5902	-1.2712	0.0983894	-0.190625	0.115825
-0.91057	9.6949	-1.1109	0.0539865	-0.183626	0.127046
-0.74314	9.6448	-1.1431	0.00710628	-0.0960385	0.134303
-0.74714	9.587	-1.1448	-0.010015	-0.0171877	0.12507
-0.72938	9.6091	-1.2778	-0.0113495	0.0121252	0.102941
-0.7328	9.6174	-1.2731	-0.00377009	0.000342591	0.0816552
-1.0129	9.6189	-1.1631	0.00698359	-0.0276652	0.0810479
-1.0009	9.5394	-1.3527	0.025405	-0.0902859	0.111506
-0.84225	9.7187	-1.1632	0.0469581	-0.146185	0.148791
-0.68111	9.6872	-1.1426	0.0335243	-0.098091	0.170009
-0.58448	9.5856	-1.3188	0.0368666	-0.0361929	0.170451
-0.73523	9.6358	-1.3622	0.0528713	-0.026269	0.161466
-0.63893	9.5854	-1.2795	0.0555835	-0.0564038	0.164229
-0.42922	9.6935	-1.3711	0.0658757	-0.102398	0.170931
-0.56697	9.5854	-1.4851	0.0632787	-0.108352	0.168032
-0.58314	9.6157	-1.1986	0.0483299	-0.0767875	0.166136
-0.35869	9.6634	-1.3928	0.0458585	-0.0489879	0.164876
-0.32634	9.5879	-1.3937	0.0502253	-0.0480402	0.149992
-0.32723	9.5849	-1.4062	0.0492462	-0.067724	0.133249
-0.28059	9.6096	-1.4991	0.0469302	-0.0961205	0.117321
-0.24941	9.6611	-1.6348	0.0409891	-0.106671	0.101405
-0.20486	9.7128	-1.5693	0.0388842	-0.109415	0.0955934
-0.1354	9.6253	-1.6994	0.0273598	-0.102957	0.0892457
-0.45824	9.6457	-1.4149	0.0326795	-0.0903627	0.0888425
-0.47552	9.7075	-1.3161	0.0439195	-0.0911812	0.117993
-0.083187	9.7564	-1.515	0.046061	-0.0933926	0.141256
0.096303	9.6477	-1.621	0.0333009	-0.0655074	0.127934
0.35131	9.5521	-1.9664	0.0174248	-0.0375071	0.0860482
-0.22933	9.5278	-1.7615	0.0160581	-0.0256476	0.0363831
-0.56736	9.6927	-1.3404	0.00955707	-0.0501869	0.0337966
-0.069675	9.863	-1.4636	0.0126446	-0.105919	0.0693454
0.13269	9.7443	-1.7109	0.024302	-0.100264	0.0803899
0.093709	9.6249	-1.6567	0.0288869	-0.0317999	0.0684501
-0.007968	9.6072	-1.7949	0.0301645	-0.000776427	0.0456299
0.011757	9.5776	-1.8399	0.00904901	-0.0196315	0.0201586
0.018834	9.6889	-1.7424	0.00122936	-0.0318278	-0.00416244
-0.01143	9.707	-1.5951	-0.023363	-0.0179193	-0.0177273
-0.019365	9.716	-1.4085	-0.0411444	0.0253666	-0.0167258
-0.025125	9.7133	-1.5706	-0.030346	0.0472932	-0.00694467
-0.018955	9.6354	-1.6827	-0.0204622	0.0499234	-0.00207939
-0.021945	9.6378	-1.7923	-0.0226404	0.0424185	-0.00172658
0.03377	9.6535	-1.7608	-0.0324649	0.025131	-0.0124681
0.10451	9.6874	-1.7684	-0.0450644	0.0192126	-0.029058
-0.069564	9.6156	-1.7086	-0.0480367	0.024014	-0.0463874
-0.29474	9.6881	-1.5414	-0.036631	0.0104566	-0.0423975
-0.20741	9.7591	-1.5023	-0.025241	-0.0038317	-0.0163178
-0.082818	9.7234	-1.6264	-0.0182038	0.0016896	0.00324945
0.12202	9.6394	-1.8055	-0.0108488	0.0121847	0.0095295
0.11256	9.561	-1.7854	-0.0100046	0.0261817	-0.00527142
-0.051677	9.6842	-1.6483	-0.0191463	0.0286513	-0.0198252
-0.03208	9.7306	-1.6879	-0.0247907	0.0160532	-0.0241693
-0.015242	9.6416	-1.7064	-0.0264714	0.0154579	-0.028681
0.015379	9.6382	-1.599	-0.0296549	0.0331089	-0.0332381
0.013226	9.69	-1.7534	-0.033245	0.0483788	-0.0375176
-0.036039	9.715	-1.799	-0.0335662	0.0444448	-0.0426558
0.00043207	9.6424	-1.7531	-0.0435076	0.038783	-0.0450993
-0.057952	9.6502	-1.6882	-0.046424	0.0410781	-0.0525431
-0.064841	9.673	-1.644	-0.0524855	0.0516041	-0.0574877
-0.069749	9.6592	-1.6984	-0.0519759	0.0598526	-0.0551664
-0.063304	9.6083	-1.7735	-0.0476405	0.0548522	-0.0524873
-0.1753	9.6206	-1.6553	-0.0435983	0.0445338	-0.0468848
-0.13193	9.6244	-1.6579	-0.0334667	0.0255185	-0.036357
0.0038892	9.6371	-1.6873	-0.02999	0.0251572	-0.0296846
-0.025171	9.6948	-1.6789	-0.0314439	0.0417814	-0.0326673
-0.019003	9.6672	-1.7119	-0.0307143	0.0459563	-0.0405824
-0.15554	9.6483	-1.6513	-0.0351125	0.0365786	-0.0449126
-0.11311	9.6884	-1.6856	-0.0359608	0.0278659	-0.0379574
-0.04271	9.6638	-1.6565	-0.0304857	0.0261311	-0.0306305
-0.03776	9.6586	-1.7662	-0.0283476	0.0393816	-0.031957
-0.092301	9.6526	-1.694	-0.0304473	0.0438654	-0.0336517
-0.09961	9.6673	-1.6838	-0.0289323	0.0324265	-0.0298242
-0.017298	9.7101	-1.7267	-0.0258012	0.0274662	-0.0250856
-0.022652	9.682	-1.8022	-0.0320338	0.0367985	-0.0298224
-0.0045651	9.6868	-1.7807	-0.0384479	0.0500875	-0.0391355
-0.16639	9.7465	-1.6372	-0.04445	0.0596658	-0.045232
-0.2388	9.6773	-1.6325	-0.0447886	0.0497541	-0.0350741
-0.061995	9.6874	-1.6739	-0.036994	0.0317842	-0.0147009
-0.02606	9.6767	-1.7654	-0.0295606	0.0299376	-0.0086303
-0.088323	9.6299	-1.7603	-0.0274052	0.0398197	-0.0132439
-0.10252	9.621	-1.7198	-0.0296881	0.0495255	-0.0213087
-0.043116	9.6962	-1.7679	-0.0370045	0.043909	-0.0256825
-0.12273	9.7413	-1.7484	-0.0400588	0.0308609	-0.0280649
-0.16037	9.6616	-1.6792	-0.0415668	0.0229528	-0.0233665
-0.060252	9.683	-1.7409	-0.0393467	0.0263649	-0.0167691
0.010827	9.648	-1.8562	-0.0391861	0.0353691	-0.0194883
-0.10452	9.7075	-1.7317	-0.0452232	0.0439666	-0.0224397
-0.10078	9.6301	-1.633	-0.0535135	0.0483125	-0.0255691
0.069518	9.726	-1.7033	-0.0571752	0.0692721	-0.0285082
-0.066127	9.7041	-1.6969	-0.0544909	0.0858545	-0.0322624
-0.14956	9.6187	-1.6166	-0.0525676	0.0793933	-0.0292412
-0.0731	9.6576	-1.7402	-0.0486807	0.0557336	-0.0195878
-0.10438	9.6586	-1.7247	-0.0451953	0.0344092	-0.0123201
0.049301	9.6714	-1.6609	-0.0514104	0.0365297	-0.0146267
0.0044315	9.6358	-1.6789	-0.057643	0.0551891	-0.0264068
-0.071556	9.6845	-1.7222	-0.0600777	0.0668601	-0.0371842
-0.15346	9.6733	-1.6345	-0.0597932	0.0600934	-0.0352504
-0.12328	9.6257	-1.605	-0.0541052	0.0396417	-0.0232478
-0.019027	9.7011	-1.7129	-0.0514785	0.0330094	-0.0159078
-0.019721	9.7163	-1.7106	-0.0508955	0.0475393	-0.0169084
-0.063727	9.628	-1.7019	-0.0543112	0.0511696	-0.022595
-0.12287	9.6588	-1.6342	-0.0546637	0.0408494	-0.0262986
-0.099459	9.5893	-1.6177	-0.0503405	0.0309726	-0.0238063
-0.055078	9.6644	-1.6328	-0.0464153	0.0310407	-0.0168889
-0.089058	9.7003	-1.661	-0.0439596	0.0383327	-0.00890799
-0.10857	9.6168	-1.6576	-0.0427693	0.0487313	-0.00661951
-0.059744	9.6382	-1.657	-0.0403241	0.0485935	-0.0050522
-0.074412	9.6017	-1.6926	-0.0376188	0.0413765	-0.00340514
-0.0735	9.6961	-1.5886	-0.0348438	0.0396975	-0.00223646
-0.068225	9.6907	-1.6274	-0.0347425	0.0409716	-0.00114111
-0.047987	9.6456	-1.6736	-0.0408616	0.0527334	-0.00344074
0.024664	9.6223	-1.7216	-0.0389086	0.0588193	-0.00756234
-0.041118	9.6311	-1.6783	-0.0373692	0.0568314	-0.0115455
0.00027069	9.612	-1.7146	-0.0405772	0.0484137	-0.0148786
-0.056254	9.6468	-1.7044	-0.0410187	0.0447345	-0.0182527
-0.039907	9.6801	-1.6465	-0.0493317	0.0570566	-0.0225287
0.038193	9.6492	-1.6194	-0.0538137	0.0713089	-0.0268833
-0.079052	9.6993	-1.6036	-0.0520283	0.0805417	-0.0315224
-0.090342	9.6623	-1.5883	-0.0497227	0.0735412	-0.0268781
-0.049814	9.6853	-1.6354	-0.0461395	0.0585069	-0.0161509
-0.033353	9.6655	-1.6763	-0.0516251	0.0600498	-0.0116902
0.0025228	9.6377	-1.6989	-0.0508729	0.0704991	-0.0113586
-0.05001	9.7506	-1.6212	-0.0489914	0.0824441	-0.0140002
-0.084169	9.6187	-1.5785	-0.0463298	0.07762	-0.0102498
-0.12633	9.613	-1.5609	-0.0436071	0.0633555	-0.0037282
0.041435	9.6742	-1.6845	-0.0490542	0.0637359	-0.00423906
0.080259	9.665	-1.6781	-0.0420921	0.0732916	-0.00720437
0.00249	9.6405	-1.688	-0.0388301	0.0780284	-0.00889472
-0.099292	9.6745	-1.7084	-0.0341858	0.0656349	-0.00758049
-0.034099	9.6342	-1.6704	-0.0401024	0.0569326	-0.00362034
-0.041855	9.6559	-1.555	-0.0515466	0.0602784	-0.0117794
0.069425	9.6932	-1.6216	-0.0592888	0.0833255	-0.0232356
-0.028847	9.6972	-1.6679	-0.0515745	0.0914273	-0.0279445
-0.059576	9.656	-1.6316	-0.0476649	0.0703629	-0.0226945
-0.08268	9.6955	-1.6582	-0.0433906	0.0476423	-0.0104133
0.010421	9.6877	-1.7019	-0.0457957	0.0410519	-0.0097728
0.18045	9.6674	-1.6091	-0.0504418	0.0525257	-0.0186698
0.063898	9.6251	-1.7148	-0.0486493	0.0600097	-0.0299376
-0.018985	9.6252	-1.5918	-0.0464432	0.0536567	-0.0313705
0.021493	9.7197	-1.6722	-0.0443645	0.0366065	-0.0267803
0.012703	9.7047	-1.7374	-0.0400099	0.034561	-0.0213698
-0.022412	9.6769	-1.6124	-0.0355017	0.0469197	-0.017309
-0.0442	9.7349	-1.5059	-0.0358421	0.0515134	-0.0143957
0.047438	9.6866	-1.6605	-0.0427274	0.0562764	-0.0204221
0.080821	9.6621	-1.6594	-0.0432318	0.0571107	-0.0245254
0.071167	9.6722	-1.6932	-0.0430398	0.0485446	-0.0271626
-0.0078608	9.7024	-1.6335	-0.0424115	0.0496075	-0.0283057
-0.004742	9.7316	-1.598	-0.0499025	0.0519567	-0.0295397
0.12899	9.6717	-1.6905	-0.0511032	0.0462495	-0.0300633
0.013419	9.6412	-1.7113	-0.0439142	0.0454571	-0.0323165
-0.055581	9.7278	-1.5737	-0.0490577	0.0379539	-0.038858
0.024252	9.6597	-1.623	-0.062118	0.0371773	-0.0369835
0.03485	9.6926	-1.567	-0.0653678	0.0445617	-0.0388283
0.017939	9.654	-1.6508	-0.0692041	0.0705898	-0.0424621
-0.054681	9.6298	-1.6161	-0.0619068	0.0877377	-0.0432859
-0.13817	9.7548	-1.4952	-0.0667623	0.0905145	-0.0365961
-0.0060638	9.6522	-1.6287	-0.0699476	0.0905145	-0.0283546
-0.15878	9.7253	-1.5431	-0.0653661	0.0983196	-0.0255237
-0.085947	9.6867	-1.5332	-0.0770022	0.102716	-0.0224432
0.088437	9.6067	-1.5813	-0.0750858	0.0922197	-0.0223472
0.10769	9.6429	-1.6431	-0.0706125	0.0853867	-0.02851
0.076707	9.6773	-1.6906	-0.0688864	0.0902719	-0.0364739
0.045706	9.6656	-1.6312	-0.0760492	0.0996758	-0.0449632
-0.016659	9.6761	-1.636	-0.0834669	0.110581	-0.0521749
-0.11489	9.6545	-1.4805	-0.0927224	0.117007	-0.0545293
-0.18884	9.739	-1.4137	-0.0960053	0.117044	-0.0517071
0.048796	9.759	-1.5467	-0.0998503	0.107886	-0.0548051
0.23903	9.6356	-1.6621	-0.104449	0.0990998	-0.0651113
0.10926	9.6133	-1.6565	-0.106477	0.101896	-0.0790198
-0.12445	9.7567	-1.4115	-0.101339	0.114033	-0.0870692
-0.25057	9.7341	-1.3649	-0.105624	0.0999672	-0.0787737
-0.27818	9.7354	-1.4256	-0.105313	0.0754261	-0.0653643
0.078501	9.7135	-1.6805	-0.107392	0.076962	-0.0570426
0.036635	9.6326	-1.5222	-0.120347	0.101639	-0.0653294
-0.016665	9.6165	-1.4611	-0.128296	0.122609	-0.0756042
-0.089627	9.6656	-1.369	-0.130959	0.109591	-0.0753284
-0.22209	9.7228	-1.235	-0.129971	0.0963038	-0.0792554
-0.010076	9.7311	-1.5364	-0.138893	0.0768399	-0.0911027
0.15178	9.5792	-1.5235	-0.14241	0.0645231	-0.107149
-0.1681	9.5938	-1.3121	-0.144274	0.0709564	-0.128313
-0.30757	9.6714	-1.296	-0.136774	0.0874358	-0.118284
-0.30185	9.6595	-1.2653	-0.139066	0.100219	-0.0961415
-0.3983	9.8048	-1.1984	-0.143742	0.121946	-0.0815121
-0.29863	9.6746	-1.0892	-0.143461	0.124234	-0.0699057
-0.0076653	9.5516	-1.2651	-0.138424	0.100267	-0.0715079
-0.11713	9.5884	-1.2438	-0.120073	0.0881531	-0.0794352
-0.54152	9.704	-0.92636	-0.0921813	0.0972061	-0.0785887
-0.44422	9.6514	-1.0012	-0.070424	0.0938638	-0.0532238
-0.1586	9.5772	-1.1528	-0.0515099	0.0628039	-0.031402
-0.069888	9.6363	-1.1775	-0.0386346	0.0427012	-0.0412177
-0.22965	9.6907	-1.2623	-0.0255097	0.0403014	-0.06427
-0.43287	9.6369	-1.1053	-0.0167651	0.0268519	-0.0745779
-0.38161	9.5966	-1.233	0.000409088	0.0217677	-0.061083
-0.39353	9.6239	-1.222	0.0296741	0.0140515	-0.0333969
-0.67542	9.7154	-1.1021	0.0445391	0.00953351	-0.00589223
-0.28367	9.6359	-1.3386	0.0417116	-0.00941972	0.025131
-0.22622	9.6874	-1.369	0.0400745	-0.0111685	0.0493056
-0.59483	9.7925	-1.2208	0.0346448	0.0152723	0.064373
-0.41647	9.6809	-1.2598	0.0365245	0.0318208	0.0964207
-0.19496	9.5548	-1.4981	0.0406766	0.0176121	0.130202
-0.13929	9.675	-1.2916	0.0415161	0.0188269	0.144436
-0.32961	9.7755	-1.2491	0.0364599	0.0624688	0.14595
-0.38025	9.7067	-1.2881	0.0351631	0.0727907	0.147152
-0.056094	9.7053	-1.5027	0.0215147	0.0241082	0.155621
0.19563	9.615	-1.4731	0.00798523	-0.0190363	0.14758
0.23937	9.6472	-1.379	0.0195442	-0.00934624	0.124536
0.090378	9.6965	-1.2806	0.0330216	0.0127954	0.0990178
0.30279	9.5561	-1.411	0.0293233	-0.00617707	0.0827967
0.33397	9.6692	-1.5508	0.0236544	-0.00653347	0.0571176
0.33254	9.6022	-1.5982	0.0133992	0.0112218	0.0208078
0.26584	9.5784	-1.7464	-0.00128676	0.0146943	-0.00495499
-0.11811	9.7868	-1.3685	-0.0227608	0.0116572	-0.0144505
[truncated: 124 more rows]

## Sheet: PwP4_shank
accX(m/s^2)	accY(m/s^2)	accZ(m/s^2)	gyrX(rad/s)	gyrY(rad/s)	gyrZ(rad/s)
0.9519	9.4174	-3.0513	-0.0730036	0.0798174	-0.0207205
1.3129	9.592	-2.838	-0.0583656	0.0363674	-0.0179647
1.4312	9.6331	-2.6589	-0.0501224	0.0332468	-0.0161792
1.3963	9.4985	-2.4968	-0.047007	0.0674779	-0.0177867
1.4019	9.4593	-2.1644	-0.0634497	0.0860168	-0.0162485
1.4434	9.4268	-2.4884	-0.0742638	0.124761	-0.00714555
1.2624	9.5165	-2.7437	-0.0642019	0.199927	-0.00840167
1.3093	9.5024	-2.4532	-0.0590235	0.209701	-0.0142051
1.5852	9.5538	-1.9989	-0.068307	0.160645	-0.0161218
1.7028	9.7228	-1.9628	-0.0698271	0.117286	-0.0162391
1.7575	9.6353	-1.9028	-0.0656069	0.087633	-0.0176558
1.6192	9.6127	-1.9621	-0.0679143	0.0583725	-0.0251938
1.4313	9.4847	-1.9794	-0.0644899	0.0402246	-0.0270962
1.4953	9.4314	-1.9283	-0.0617585	0.0223559	-0.0260141
1.6696	9.5824	-2.0233	-0.0533285	0.0177168	-0.0269741
1.7746	9.6457	-1.9706	-0.0484381	0.0138698	-0.0306445
1.705	9.7	-1.8798	-0.052051	0.0173083	-0.0320565
1.7478	9.6254	-1.926	-0.0608177	0.0106263	-0.0262375
1.5933	9.6433	-2.0518	-0.0650222	0.0331211	-0.0237819
1.5973	9.6196	-2.1223	-0.0705061	0.0457957	-0.0150339
1.5212	9.5742	-2.0363	-0.0759951	0.0738135	-0.0131648
1.8978	9.8826	-2.4945	-0.0812433	0.0990928	0.00558401
1.7657	9.8052	-2.863	-0.0720856	0.131324	-0.00146103
1.473	9.594	-2.4671	-0.0658932	0.0972079	-0.00895808
1.5586	9.5727	-2.1904	-0.0672755	0.0448777	-0.00441708
1.5114	9.4804	-2.0787	-0.0532465	0.0698271	0.00157743
1.7101	9.4962	-2.1073	-0.0386939	0.120096	0.00736093
1.7737	9.5283	-2.18	-0.0322746	0.187152	0.00826309
1.5721	9.6976	-2.3709	-0.0249565	0.212511	-0.00654498
1.5694	9.6077	-2.3419	-0.0207624	0.170253	-0.0206682
1.3221	9.5094	-2.3154	-0.0202737	0.0936875	-0.0301733
1.2402	9.4527	-2.5344	-0.0148526	0.0207363	-0.0324684
1.2722	9.3215	-2.6742	-0.00816779	-0.0348158	-0.0367689
1.2966	9.3396	-2.7108	0.0019148	-0.0739444	-0.0329605
1.3985	9.4159	-2.5893	0.0172742	-0.11016	-0.031374
1.6966	9.5234	-2.2172	0.0274104	-0.170561	-0.030538
2.1099	9.7055	-1.6649	0.0245847	-0.236108	-0.0207345
2.2885	9.9935	-1.554	0.00739025	-0.26234	-0.0131429
2.2801	9.981	-1.7091	-0.00622611	-0.219562	-0.0103369
2.1621	9.8071	-1.8777	-0.00996339	-0.152741	-0.010895
1.8715	9.6418	-2.0848	-0.00271137	-0.107661	-0.021012
1.6934	9.6137	-2.115	-0.000914116	-0.114539	-0.0312135
1.7386	9.6006	-2.0459	0.00140218	-0.127313	-0.0334073
1.7797	9.5291	-2.1477	0.00243997	-0.113073	-0.0310442
1.7188	9.639	-2.0316	-0.00215601	-0.0691168	-0.0308033
1.7023	9.6624	-2.1335	-0.00926805	-0.0271713	-0.0313705
1.7299	9.6257	-2.2553	-0.0214326	0.0130509	-0.0276966
1.6989	9.6861	-2.3384	-0.0315573	0.0435948	-0.0283145
1.4986	9.5987	-2.3633	-0.0365559	0.0426803	-0.0301855
1.4481	9.5339	-2.2379	-0.0418966	0.0278816	-0.0243822
1.5469	9.5473	-2.1844	-0.049515	0.0165904	-0.0141202
1.5766	9.5755	-2.1139	-0.0561612	0.0206856	-0.00542937
1.7132	9.6707	-2.2269	-0.0620063	0.0322624	0.000645946
1.6574	9.6737	-2.2672	-0.0652142	0.0516094	0.00269688
1.5682	9.6001	-2.3524	-0.0661776	0.0580706	0.00474887
1.5784	9.5475	-2.3267	-0.0664901	0.0521277	0.00657658
1.5503	9.5677	-2.2777	-0.0626154	0.0424324	0.00998171
1.5596	9.5464	-2.3015	-0.0599992	0.0257855	0.0105599
1.6425	9.5716	-2.211	-0.0512027	0.0186262	0.00870361
1.6422	9.6152	-2.2541	-0.0453803	0.0145115	0.00429054
1.7208	9.6301	-2.0993	-0.0437921	0.0120684	0.00571595
1.7614	9.5941	-2.1301	-0.0472722	0.0200573	0.00697748
1.7352	9.6277	-2.2024	-0.0488797	0.0427658	0.00387568
1.6462	9.5592	-2.1792	-0.05214	0.0448497	0.00377515
1.7819	9.6129	-2.2006	-0.0575819	0.0430032	0.000368963
1.7079	9.7159	-2.1965	-0.0595035	0.0526496	-0.00315905
1.8632	9.7358	-2.3225	-0.0627516	0.0482322	-0.00598247
1.8644	9.7927	-2.2416	-0.0591597	0.0607026	-0.0142415
1.9047	9.7148	-2.2562	-0.0542466	0.0660904	-0.0209056
1.822	9.7152	-2.2712	-0.0466457	0.0784979	-0.0206333
1.6537	9.6725	-2.2406	-0.0395282	0.0918672	-0.0196734
1.7289	9.6371	-2.1681	-0.0287037	0.0729303	-0.0170958
1.7421	9.683	-2.2171	-0.0191358	0.0672842	-0.0145241
1.733	9.6178	-2.2042	-0.00772064	0.0776445	-0.0143105
1.9121	9.646	-2.0897	0.00585209	0.0817687	-0.0121878
2.1519	9.8115	-2.0187	0.0134633	0.06046	-0.00864165
2.3531	9.9579	-1.9328	0.0307911	0.0515361	-0.0041935
2.4315	9.9579	-1.9502	0.0408163	0.0496546	-0.00440312
2.3495	9.863	-1.8812	0.0542047	0.0730717	-0.00487052
2.1747	9.7113	-1.9864	0.0607235	0.104369	-0.00870623
2.1677	9.587	-2.0995	0.0566098	0.110622	-0.00337075
2.0058	9.4343	-2.1675	0.0661724	0.0649489	-0.0018024
2.1333	9.2073	-2.2377	0.0679177	0.00239738	0.0142323
2.3511	9.1122	-2.2442	0.0691569	-0.0733998	0.055491
2.2798	9.2237	-2.2395	0.0686351	-0.223996	0.100353
2.4403	9.3242	-1.927	0.0393781	-0.334981	0.177378
2.4386	9.4284	-1.6724	0.00244416	-0.377759	0.235759
2.4564	9.5575	-1.7428	-0.0326673	-0.32224	0.285396
2.2846	9.5623	-2.0214	-0.0641618	-0.133533	0.324701
2.0404	9.7614	-2.3622	-0.0825087	0.0554666	0.336307
1.9065	9.8147	-2.36	-0.088263	0.103002	0.315049
1.9781	9.8398	-2.3847	-0.0798471	-0.0163213	0.252078
1.9482	9.7235	-2.2904	-0.0712792	-0.150189	0.165054
2.0182	9.5958	-2.0286	-0.0735552	-0.198234	0.0813987
2.27	9.6505	-2.2939	-0.0699092	-0.180903	0.0566604
1.6128	9.5779	-2.6394	-0.0718517	-0.0262218	-0.00851668
0.63702	9.1555	-2.6249	-0.133265	0.151496	-0.162743
0.36584	8.7875	-2.6826	-0.128688	0.15338	-0.191358
0.51285	8.9107	-2.3251	-0.0898181	0.043354	-0.105556
0.9333	9.0514	-2.1666	-0.0733283	-0.0153725	-0.0233071
1.2938	9.0471	-2.2831	-0.0558523	-0.0130107	0.0600515
1.6109	9.1855	-2.4199	-0.028578	-0.0224938	0.0989165
1.8834	9.167	-2.7933	-0.0196175	0.00218428	0.105608
1.9369	9.1771	-3.3553	-0.00618492	0.0520946	0.0963526
1.773	9.1382	-3.5437	0.00990387	0.0857794	0.0858527
1.8745	9.3379	-3.7216	0.0468342	0.0225758	0.0911847
2.0256	9.4146	-3.7049	0.0815819	-0.140609	0.0962113
2.107	9.3211	-3.2642	0.124194	-0.310075	0.100257
2.5604	9.2142	-3.4652	0.208689	-0.441115	0.129505
3.5238	9.3381	-3.7699	0.294175	-0.467033	0.196105
4.3377	9.3187	-3.5926	0.351823	-0.492951	0.288677
4.7787	8.9339	-3.3761	0.406697	-0.546655	0.352242
5.1308	8.9269	-3.3706	0.489006	-0.51585	0.425145
5.1584	8.6679	-3.0104	0.515396	-0.383117	0.495778
5.1716	8.718	-2.6144	0.515867	-0.166911	0.591702
4.6	8.9179	-2.5357	0.521155	0.130755	0.656191
3.6961	9.2301	-2.7593	0.519009	0.422841	0.66593
2.8928	9.5626	-3.0914	0.486825	0.626399	0.634078
1.5787	9.8944	-3.2132	0.436123	0.702495	0.550808
0.51374	10.079	-3.0396	0.354267	0.483788	0.447886
-0.090429	10.264	-3.1561	0.309482	0.0793811	0.288346
-0.24828	10.587	-3.0945	0.246859	-0.204954	0.130699
-0.040005	10.325	-2.5178	0.136483	-0.355349	-0.050152
0.044318	10.462	-2.4613	0.0663033	-0.416069	-0.305031
0.1614	10.224	-2.484	-0.0282185	-0.407744	-0.56608
-0.23852	10.085	-2.6103	-0.121464	-0.339414	-0.782518
-0.057026	10.021	-3.0109	-0.216246	-0.187745	-0.922267
0.63321	9.4269	-3.0963	-0.334021	-0.0731782	-0.978781
0.95109	9.1424	-3.0641	-0.422108	-0.230698	-1.02271
2.3369	8.8268	-3.1851	-0.514087	-0.451325	-0.976512
3.2117	8.298	-2.625	-0.601091	-0.495953	-0.911743
3.5357	7.9352	-2.0994	-0.650659	-0.423783	-0.810793
3.9489	7.825	-2.2077	-0.700244	-0.168157	-0.668985
5.0279	8.0148	-2.0654	-0.750003	0.302588	-0.501398
3.9743	8.3034	-1.7951	-0.769917	0.685216	-0.466876
3.4164	9.216	-2.1196	-0.802851	0.801333	-0.36041
2.8808	9.5375	-1.8411	-0.894778	0.732305	-0.266861
4.7835	11.64	-3.6656	-0.93129	0.295327	-0.21567
9.2365	15.253	-10.998	-0.872176	0.238447	-0.209387
2.187	10.43	-6.5645	-0.504924	-0.0181252	-0.0179769
-1.1433	7.8904	-0.56654	-0.262114	-0.193732	0.0241484
2.2148	8.0583	-1.9534	-0.387149	0.134102	-0.056601
2.7926	8.3964	-3.3258	-0.501259	0.200469	-0.0415231
1.8799	10.696	-3.7922	-0.591475	-0.143038	-0.0207694
0.46861	11.38	-2.4636	-0.663627	-0.111888	-0.0559099
2.0425	10.254	-1.8328	-0.761766	0.0406976	-0.0976285
2.7645	9.4182	-1.8421	-0.837025	0.130017	-0.136073
2.1412	9.827	-1.2503	-0.890694	0.355314	-0.209562
1.6684	10.099	-1.3674	-0.956894	0.470192	-0.270962
1.7721	9.8525	-1.649	-0.982428	0.482584	-0.341753
1.9394	9.7514	-0.73958	-0.961345	0.403642	-0.403956
1.8806	9.5433	-0.94906	-0.925199	0.375089	-0.471885
0.97335	9.8554	0.11199	-0.8631	0.349956	-0.526479
0.74302	10.2	0.93776	-0.835978	0.264557	-0.550267
1.5324	10.132	-0.1604	-0.827862	0.216944	-0.572887
0.69741	10.056	0.31281	-0.765833	0.170313	-0.588944
0.65508	9.7682	1.0866	-0.690609	0.121229	-0.576046
0.55031	9.4266	1.6447	-0.604826	0.128058	-0.531732
-0.030014	9.1025	1.5705	-0.490856	0.176139	-0.450086
-0.87059	8.5377	1.1804	-0.339152	0.229912	-0.333288
-1.5249	8.0109	0.50911	-0.151908	0.201271	-0.193313
-1.3637	8.1809	0.40749	0.0528957	0.123299	-0.0214867
-0.59868	8.7852	0.80699	0.212197	0.0481013	0.163029
0.030312	9.2661	0.70297	0.309517	0.0425372	0.29147
0.47176	9.7762	0.21185	0.362732	0.0825558	0.356466
0.68576	9.9044	-0.17335	0.397237	0.092492	0.369067
0.89655	10.035	-0.24625	0.436716	0.0337582	0.342085
0.88323	10.039	-0.23882	0.475026	-0.0495953	0.295868
1.0942	9.8182	-0.50717	0.503859	-0.116757	0.244346
1.2824	9.8016	-0.66112	0.523337	-0.180711	0.18607
1.0104	9.8798	-0.54097	0.53887	-0.239738	0.133961
1.0671	9.9644	-0.69111	0.522953	-0.2522	0.0874113
1.1336	9.8363	-1.0075	0.4822	-0.248762	0.0373466
1.3908	9.7335	-1.343	0.448794	-0.236719	-0.00637167
1.1483	9.9155	-1.4094	0.419385	-0.234974	-0.053634
0.92878	10.126	-1.188	0.388458	-0.293233	-0.0982306
1.0848	10.128	-1.2899	0.347041	-0.325347	-0.134832
1.277	10.154	-1.2032	0.30367	-0.305677	-0.160898
1.2235	9.898	-1.2634	0.268467	-0.243683	-0.16782
0.73384	9.773	-1.193	0.233996	-0.197606	-0.154001
0.9424	9.3769	-1.3822	0.204849	-0.209422	-0.122054
1.3834	8.8209	-1.8014	0.203767	-0.240018	-0.0695095
1.945	8.6473	-1.8462	0.227224	-0.283546	0.00808384
2.1031	8.6443	-1.459	0.262375	-0.298975	0.0957505
1.9241	8.7873	-1.2468	0.294559	-0.227923	0.184202
1.4057	9.0564	-1.2658	0.31292	-0.0709633	0.266669
0.70614	9.2575	-1.2898	0.313932	0.0237487	0.314369
0.40994	9.5844	-1.1863	0.288869	-0.00290528	0.320181
0.14471	9.8292	-1.0285	0.238517	-0.0398581	0.289306
-0.22074	9.7291	-0.87664	0.180589	-0.0808367	0.219737
-0.42482	9.5764	-0.59296	0.113603	-0.177291	0.123365
0.042305	9.4369	-0.21922	0.027447	-0.264766	0.0394148
0.56888	9.4298	0.11955	-0.0676175	-0.27941	-0.0390727
0.36797	9.5246	0.83857	-0.179053	-0.20649	-0.0613082
0.96927	9.8088	0.27835	-0.319622	-0.0727087	-0.0771523
1.3815	10.05	-0.69315	-0.416244	0.188234	-0.0115623
1.1862	10.068	-1.6969	-0.431742	0.394846	-0.0411252
0.85145	9.9455	-2.1988	-0.381407	0.349136	-0.0603709
0.053247	9.7997	-1.8605	-0.30751	0.376677	-0.0676088
-0.88819	10.406	-1.9343	-0.231762	0.346116	-0.201132
0.74037	10.824	-1.6523	-0.218288	0.264173	-0.287526
1.8655	10.281	-1.8497	-0.224292	0.234852	-0.35788
2.1202	9.2104	-2.1684	-0.236126	0.206542	-0.382663
5.1315	8.4015	-3.8521	-0.242095	0.290039	-0.351544
2.5952	8.8086	-2.6557	-0.251275	0.0587199	-0.236527
-0.02401	9.7197	-1.78	-0.268624	0.0240838	-0.178355
1.5026	9.914	-2.495	-0.391058	0.0896122	-0.19429
1.5607	9.9566	-1.5222	-0.459685	-0.0852122	-0.164881
0.074912	10.605	-0.0066892	-0.466143	-0.204116	-0.161448
0.83496	10.403	0.59147	-0.520195	-0.169313	-0.248413
1.3759	9.8293	-0.03246	-0.510212	-0.0364582	-0.336255
0.5775	10.214	0.58946	-0.501939	-0.00859644	-0.386503
1.1977	10.059	0.149	-0.52044	0.00689388	-0.41668
0.29151	10.15	-0.99269	-0.496703	0.0567913	-0.422998
0.14192	10.667	-0.96234	-0.461936	0.00587967	-0.456543
0.96988	10.401	-0.28958	-0.415668	-0.0586169	-0.524751
0.59447	10.175	0.4063	-0.370062	-0.0507262	-0.590183
0.099001	9.8483	0.26896	-0.349258	-0.0209422	-0.614932
-0.24708	9.6284	0.018961	-0.323218	0.0184953	-0.60165
-0.58995	9.261	0.0797	-0.270456	0.0329187	-0.574719
-1.1047	8.4369	0.5734	-0.183504	0.0640641	-0.49042
-1.5558	7.8902	0.70211	-0.0915635	0.0737297	-0.357862
-1.8701	7.8382	0.37807	-0.00548156	0.0619295	-0.218271
-1.6529	8.1382	0.050075	0.0926281	0.0761452	-0.0584092
-1.4049	8.5196	0.32052	0.187588	0.115839	0.0904761
-0.86179	9.1267	0.29883	0.247819	0.141377	0.23246
-0.64912	9.6984	-0.23145	0.269653	0.176226	0.338227
-0.48198	10.116	-0.67761	0.273685	0.180816	0.383431
-0.24389	10.256	-0.90462	0.262986	0.16881	0.388982
-0.053203	10.175	-0.64007	0.245707	0.149292	0.368247
0.29798	10.055	-0.4498	0.214658	0.100102	0.334196
0.29637	9.8448	-0.6407	0.18031	0.075845	0.304246
0.411	9.5597	-0.80167	0.148432	0.0528241	0.273493
0.74949	9.3043	-0.82861	0.120157	0.0157238	0.234537
1.1221	9.6667	-0.8744	0.0759777	-0.0329204	0.18963
0.48688	10.04	-0.71665	0.0310581	-0.0364372	0.13132
0.33591	10.072	-0.81539	-0.0201428	-0.0828106	0.0966546
0.76333	10.235	-0.57079	-0.0713875	-0.139099	0.0679195
1.0174	10.276	-0.50416	-0.104358	-0.0955306	0.0352085
0.92704	10.05	-0.36945	-0.126159	0.0154285	0.0157099
0.81757	9.6899	-0.31384	-0.147342	0.134629	0.00287211
0.64385	9.7317	-0.26612	-0.166108	0.252043	0.00685792
0.28108	9.6387	-0.16364	-0.168805	0.317528	0.0102144
-0.029921	9.8161	-0.40904	-0.154198	0.331438	0.00454815
-0.15137	9.967	-0.65409	-0.131792	0.263248	0.00318662
-0.039156	10.074	-0.95499	-0.0961362	0.224153	0.0016057
0.018886	10.169	-0.78664	-0.0563113	0.238883	0.0100407
-0.13066	10.178	-0.61744	-0.0166429	0.217014	0.028688
-0.41922	10.098	-0.36647	0.00466247	0.169011	0.0512097
-0.59691	9.6236	-0.49458	0.0179909	0.062111	0.0752952
-0.7862	9.1128	-0.75678	0.036891	-0.0141457	0.0735168
-0.47182	9.0003	-0.82536	0.0707766	-0.186384	0.0451447
0.13217	9.3519	0.81063	0.0831667	-0.640867	0.0451796
1.8228	9.8635	2.232	0.0198043	-1.02503	0.0581509
1.9124	10.021	2.0164	-0.0344214	-0.702303	0.00240698
-0.078089	9.704	0.7956	-0.0559675	-0.0151842	-0.107387
-1.3771	9.6211	-0.72174	-0.0670172	0.194412	-0.222041
-1.3851	9.5158	-0.66308	-0.0889106	-0.140513	-0.310215
0.073141	9.1344	-0.40196	-0.113827	-0.508851	-0.354686
0.4865	8.8999	-0.49369	-0.103594	-0.459999	-0.405981
-0.1415	8.6313	-1.0544	-0.0705113	-0.166822	-0.467364
-0.96593	8.5357	-1.2114	-0.0420031	-0.0151758	-0.506495
-0.67926	8.5182	-1.2333	-0.0216316	-0.0772884	-0.499932
-0.24686	8.3453	-1.1536	-0.00428967	-0.0911114	-0.476091
-0.11026	8.3218	-1.2009	0.0165642	0.0674116	-0.458062
-0.62168	8.3484	-1.0501	0.0338123	0.208113	-0.442982
-0.68784	8.7173	-0.95187	0.0314037	0.259897	-0.451552
-2.6503	8.6413	1.251	-0.0124891	0.242042	-0.504784
0.50468	10.144	0.0039076	-0.149337	0.173013	-0.455775
5.5761	11.406	-0.75722	-0.335679	-0.233595	-0.297474
4.0972	11.576	0.7931	-0.361475	-0.120887	-0.0746914
0.0065085	11.286	0.97918	-0.363901	0.362505	0.00690592
-1.4136	10.35	-0.35324	-0.422963	0.509846	-0.0794247
-1.0415	9.4866	-2.3946	-0.41298	0.401949	-0.162387
-1.052	9.0508	-2.3144	-0.329099	0.117089	-0.267943
-0.92001	8.5849	-2.0145	-0.242828	-0.110408	-0.320006
-1.5337	8.5842	-1.2532	-0.207659	-0.371493	-0.31313
-0.89311	9.3456	0.20885	-0.264208	-0.492811	-0.229685
-0.77554	10.828	1.5749	-0.388022	-0.286391	-0.110064
-0.87998	11.061	0.7591	-0.477784	0.00264313	0.0138157
-1.4656	10.265	-0.17898	-0.458899	0.143319	0.0579188
-1.8933	9.2375	0.12826	-0.372383	0.10565	0.0428374
-0.75515	9.036	1.6126	-0.288363	0.0140611	0.0434552
-0.25062	9.4912	1.7335	-0.254783	0.0189717	0.0739304
-0.74615	9.652	0.65839	-0.238691	0.0767631	0.103425
-0.62764	9.6964	0.75606	-0.208235	0.0605385	0.11309
-0.48335	9.2435	1.0819	-0.175615	0.0655912	0.122665
-0.92785	9.1425	0.62919	-0.137549	0.117637	0.146852
-1.2695	9.0651	0.23486	-0.0997316	0.155498	0.183434
-1.1042	9.1241	0.27793	-0.0649088	0.144136	0.224606
-0.86873	9.2281	0.5021	-0.0260979	0.139818	0.256982
-0.59259	9.242	0.55942	0.0216508	0.162768	0.284262
-0.82139	9.2646	0.40262	0.0968186	0.193348	0.302518
-0.63907	9.4053	0.60189	0.176418	0.129256	0.333428
-0.24193	9.6007	0.5936	0.24178	0.0765571	0.356047
-0.15536	9.2694	0.15982	0.304595	0.108059	0.359067
-0.49927	9.1544	-0.22925	0.374897	0.175632	0.348246
-0.16159	9.4343	0.10982	0.435372	0.209544	0.339292
0.27416	9.7281	0.27661	0.457329	0.221552	0.342538
0.04415	9.7365	0.09574	0.454903	0.25515	0.340793
0.10896	9.7996	-0.01027	0.440556	0.246214	0.35233
0.23935	9.8226	-0.18913	0.424307	0.215897	0.357077
0.36581	9.6603	-0.18153	0.41216	0.191847	0.347146
0.42663	9.8135	-0.32275	0.395474	0.17148	0.339135
0.41257	9.8971	-0.55514	0.372122	0.172154	0.334789
0.55861	9.7286	-0.79493	0.348542	0.175615	0.319675
0.4536	9.7378	-0.95789	0.337425	0.203017	0.296287
0.52228	9.6579	-0.93313	0.324945	0.192073	0.281225
0.67461	9.757	-1.0599	0.322083	0.188967	0.269706
0.66526	9.6729	-1.073	0.321734	0.207642	0.253195
0.74727	9.7601	-0.80764	0.328314	0.199421	0.243281
0.66683	9.7551	-0.96668	0.342695	0.208567	0.239215
0.78939	9.7267	-0.97678	0.356361	0.201202	0.227067
0.77973	9.824	-0.95588	0.367741	0.198322	0.224624
0.96164	9.6465	-1.1604	0.374967	0.195233	0.231902
0.85772	9.8522	-1.5991	0.389767	0.182736	0.242461
0.51963	9.8624	-1.156	0.385386	0.144124	0.265499
1.1035	9.6393	-1.2728	0.365926	0.112375	0.31025
1.3003	9.6549	-1.4917	0.350724	0.121482	0.304857
1.2566	9.8287	-1.5039	0.329152	0.130638	0.291976
1.1843	9.8186	-1.7224	0.294367	0.134263	0.264766
1.5891	9.6591	-1.8333	0.249949	0.106235	0.225514
1.6293	9.7208	-1.8434	0.207589	0.0946405	0.189386
1.6441	9.7096	-1.9667	0.170107	0.0821108	0.150196
1.5665	9.5991	-2.041	0.136439	0.0713299	0.110844
1.5061	9.5613	-1.9631	0.0990911	0.0778522	0.0691953
1.6214	9.7683	-1.8892	0.0609556	0.0672528	0.0326307
1.3818	9.6449	-1.8064	0.0326446	0.0442162	0.000314945
1.4915	9.5179	-2.0695	0.0240646	0.0193732	-0.00751591
1.3806	9.5431	-2.2069	0.0233176	0.0388144	-0.00183294
1.3985	9.5863	-1.9769	0.0148264	0.06464	0.0214763
1.3739	9.737	-1.7108	0.012906	0.07407	0.0344772
1.4025	9.6755	-1.8189	0.0195861	0.0532413	0.0350986
1.4265	9.6101	-1.7623	0.0284873	0.020183	0.0370481
1.5714	9.6053	-1.8993	0.0351963	-0.00595681	0.0347792
1.5592	9.6735	-2.2148	0.0362278	-0.0150556	0.0261084
1.5341	9.7831	-2.0781	0.0229144	-0.0130317	0.0181392
1.2515	9.7352	-1.9979	0.00744191	-0.0126782	0.01626
1.4672	9.3932	-2.2034	-0.00319814	-0.0358875	0.0174585
1.5908	9.4588	-2.1141	-0.00452005	-0.0342207	0.0168283
1.3696	9.7642	-1.8823	0.00133458	-0.0325661	0.0201795
1.2946	9.6657	-2.0737	0.00263475	-0.040448	0.0265185
1.7747	9.2867	-2.3352	0.00889018	-0.0493125	0.0293844
1.6758	9.7358	-2.1015	0.0236038	-0.0446455	0.0357443
1.211	9.809	-1.8695	0.0363552	-0.0455566	0.0518293
1.533	9.3783	-2.0621	0.050735	-0.054758	0.0690208
1.8562	9.5608	-2.0548	0.0669596	-0.068279	0.0720943
1.4209	9.8395	-2.055	0.0737768	-0.072679	0.0665232
1.6579	9.5662	-2.246	0.0597845	-0.0758887	0.0580217
2.0017	9.5001	-2.5267	0.0377462	-0.0764297	0.0407657
1.7555	9.6741	-2.4073	0.0115654	-0.0437729	0.0191061
1.5388	9.6532	-2.2956	-0.0115906	-0.0174638	0.00235497
1.6426	9.616	-2.2188	-0.0243177	-0.0110839	-0.0120227
1.8022	9.4761	-2.2565	-0.0310424	-0.00159657	-0.0229895
1.6924	9.6855	-2.1524	-0.0309325	-0.0010868	-0.0315713
1.5085	9.6247	-2.072	-0.0284192	-0.0131692	-0.0307056
1.5214	9.3838	-2.1359	-0.0169241	-0.0285326	-0.0292395
1.7149	9.4671	-2.0596	0.00413626	-0.0585209	-0.0332223
1.6614	9.5978	-2.1042	0.024398	-0.101775	-0.0409873
1.4886	9.5937	-2.1698	0.0363814	-0.122951	-0.0458219
1.7081	9.6052	-2.3195	0.0364791	-0.139427	-0.0479634
1.6652	9.5099	-2.5092	0.0358735	-0.118108	-0.0484713
1.6241	9.4864	-2.5814	0.0278363	-0.074632	-0.041284
1.6222	9.6495	-2.4234	0.0206856	-0.0316446	-0.0341002
1.5173	9.5703	-2.3143	0.0201952	-0.0272428	-0.0296828
1.7532	9.4596	-2.2552	0.0244154	-0.0643485	-0.0369573
1.6563	9.5469	-2.3117	0.0322502	-0.0894342	-0.0577617
1.7276	9.5338	-2.533	0.0344231	-0.0909247	-0.0712548
1.6362	9.6008	-2.4982	0.0340008	-0.0683471	-0.075098
1.5608	9.6272	-2.4827	0.0292727	-0.0460226	-0.0711641
1.5582	9.6719	-2.4655	0.0294664	-0.0220173	-0.0653957
1.4863	9.6917	-2.517	0.030922	-0.0119623	-0.0619033
1.664	9.6528	-2.5356	0.0237923	-0.0243718	-0.064455
1.5601	9.5725	-2.5209	0.0182177	-0.0183068	-0.074002
1.5972	9.5294	-2.5992	0.0111813	-0.00512743	-0.085659
1.5322	9.5852	-2.5864	0.00627952	-0.00990858	-0.0930365
1.5157	9.5905	-2.5807	0.00430136	-0.0168316	-0.0951868
1.5435	9.6256	-2.5358	-0.00295362	-0.0147767	-0.103531
1.4253	9.5978	-2.5129	-0.0129877	-0.0166106	-0.113242
1.481	9.5563	-2.6072	-0.0246074	-0.0337337	-0.120875
1.3394	9.6368	-2.4772	-0.0279864	-0.0455513	-0.125606
1.3385	9.5737	-2.5203	-0.02559	-0.0349851	-0.120768
1.3485	9.5901	-2.635	-0.0217904	-0.0240716	-0.113748
1.2133	9.594	-2.5526	-0.0172932	-0.0284733	-0.101042
1.2782	9.6003	-2.5111	-0.0135312	-0.043443	-0.0926752
1.2899	9.5987	-2.5671	-0.00250769	-0.0499775	-0.0905843
1.4369	9.5962	-2.8176	0.00306724	-0.0505325	-0.0874602
1.3176	9.6159	-2.5757	0.0144477	-0.0703054	-0.0909456
1.5099	9.5261	-2.4467	0.00666122	-0.0738449	-0.086961
1.4363	9.6014	-2.5631	0.000154697	-0.0321978	-0.0825576
1.1812	9.6686	-2.5901	0.00196367	-0.0122039	-0.095473
1.2478	9.5232	-2.6479	-0.0138858	-0.00756321	-0.101208
1.2615	9.6146	-2.6686	-0.0252916	0.0161352	-0.103781
1.1329	9.592	-2.6912	-0.0311314	0.0357566	-0.111558
1.1223	9.5783	-2.6896	-0.0308993	0.0349432	-0.114225
1.1509	9.6649	-2.5896	-0.0340653	0.0322205	-0.11829
1.0965	9.5937	-2.618	-0.0365001	0.0172487	-0.119471
1.0662	9.626	-2.7192	-0.0395335	0.00144717	-0.119314
1.0983	9.5397	-2.402	-0.045513	0.000312554	-0.115485
1.1311	9.6183	-2.4017	-0.0387289	0.0231483	-0.108565
1.0833	9.74	-2.0968	-0.0324439	0.0172212	-0.109649
0.99744	9.6453	-2.4115	-0.0265587	-0.0183975	-0.111921
0.9202	9.5785	-3.1657	-0.0309848	-0.0215129	-0.111911
0.96723	9.5562	-3.0932	-0.0475916	-0.0147924	-0.102069
0.94264	9.5734	-2.9073	-0.0653643	-0.0159043	-0.0865736
0.97344	9.6701	-2.5962	-0.0700453	-0.00638127	-0.0759393
1.0913	9.618	-2.4372	-0.0690225	0.018045	-0.0709791
1.0439	9.626	-2.6035	-0.0689248	0.0466858	-0.078196
1.0293	9.5596	-2.656	-0.0757508	0.050899	-0.0886243
0.94258	9.6501	-2.548	-0.0886907	0.0391093	-0.0946038
0.87801	9.7366	-2.3431	-0.0918584	0.0156959	-0.0922982
1.0842	9.6146	-2.3609	-0.094897	-0.0253876	-0.0874078
0.80833	9.5541	-2.6873	-0.0892404	-0.0197955	-0.0867498
0.76684	9.5499	-2.9	-0.0921028	-0.0120419	-0.0860831
0.96158	9.5358	-3.0415	-0.104838	-0.00730857	-0.0810007
0.74987	9.6007	-2.7454	-0.110881	-0.00150231	-0.0733195
0.85501	9.6859	-2.3895	-0.113298	-0.0137514	-0.0611947
0.89379	9.6662	-2.4446	-0.101601	-0.0102755	-0.0518817
0.82096	9.6158	-2.7003	-0.0863519	-0.00876679	-0.0515937
0.86074	9.5936	-2.6081	-0.0659682	-0.0335086	-0.0531418
0.93184	9.6415	-2.3557	-0.0628336	-0.0450609	-0.0541611
0.70777	9.6645	-2.2991	-0.0754785	-0.0112937	-0.052791
0.74079	9.644	-2.4557	-0.0900747	0.00291103	-0.0538661
0.89339	9.5753	-2.4841	-0.105872	0.00428618	-0.0555015
0.84683	9.594	-2.4606	-0.113801	0.00375333	-0.0552152
0.82312	9.6383	-2.4016	-0.118157	-0.0060645	-0.0553444
0.73568	9.5969	-2.414	-0.124576	0.00828019	-0.0536724
0.79881	9.5973	-2.4632	-0.125711	0.0084371	-0.0533774
0.80329	9.5645	-2.553	-0.122138	-0.00479459	-0.054449
0.70525	9.5644	-2.4871	-0.120222	-0.010723	-0.054847
0.80012	9.656	-2.4424	-0.115654	-0.0333899	-0.0500613
0.77753	9.6585	-2.3997	-0.107317	-0.0434465	-0.0452895
0.77818	9.5755	-2.3394	-0.0952845	-0.0426401	-0.0477836
0.76143	9.615	-2.4205	-0.0829485	-0.0457049	-0.0479704
0.78153	9.6589	-2.5117	-0.066415	-0.0606676	-0.05118
0.69371	9.6231	-2.3749	-0.0493108	-0.0976163	-0.0611005
0.88465	9.6834	-2.3532	-0.0391233	-0.118525	-0.0627219
0.79168	9.6521	-2.2831	-0.0298608	-0.118099	-0.0712356
0.60725	9.6966	-2.116	-0.0234241	-0.110359	-0.0674203
0.91567	9.5687	-2.066	-0.0192929	-0.0996862	-0.0562712
0.80946	9.5133	-2.0914	-0.00783007	-0.0574842	-0.0601894
0.71016	9.4997	-2.227	-0.00223193	-0.0115717	-0.0507873
0.63886	9.5335	-2.3733	-0.00463856	0.0140789	-0.0434587
0.7562	9.6125	-2.5165	-0.0143157	0.0221971	-0.0519829
0.6999	9.6428	-2.3482	-0.023911	0.0177936	-0.0610185
0.61948	9.6738	-2.378	-0.0259722	0.0218253	-0.0636155
0.79766	9.5937	-2.1761	-0.0288049	0.0242775	-0.0535048
0.6872	9.593	-2.2871	-0.027667	0.0787615	-0.0506076
0.76285	9.5185	-2.2051	-0.0296479	0.133537	-0.064256
0.48943	9.6108	-2.2957	-0.0344912	0.170608	-0.0772797
0.59289	9.7099	-1.8749	-0.0382018	0.111289	-0.0779551
0.55474	9.7873	-2.5103	-0.0285222	0.0578716	-0.0723945
0.29056	9.6858	-3.0539	-0.033903	0.0702233	-0.0763407
0.54868	9.6118	-2.4896	-0.0522517	0.0357374	-0.0668583
0.68329	9.7163	-2.2866	-0.0462914	0.0105416	-0.0563986
0.68	9.7061	-2.2351	-0.0303565	0.0112617	-0.059144
0.57256	9.6217	-2.44	-0.0183644	0.00705759	-0.0619784
0.61818	9.5816	-2.2798	-0.0115141	0.00676402	-0.0642909
0.58867	9.6035	-2.3097	-0.0131284	0.0435495	-0.0606432
0.499	9.642	-2.3902	-0.016393	0.0541576	-0.0583149
0.51262	9.701	-2.129	-0.0158012	0.0241484	-0.058945
0.53915	9.7345	-2.0971	-0.00897274	-0.011878	-0.0566569
0.62302	9.6895	-2.1218	0.00226317	-0.0381686	-0.0487121
0.56723	9.6299	-2.3148	-0.00311	-0.0213733	-0.0387673
0.51349	9.6682	-2.5591	-0.00786917	-0.0106551	-0.0395893
0.42339	9.6198	-2.5011	-0.0140132	-0.0236911	-0.0377061
0.56414	9.5583	-2.522	-0.0279706	-0.019635	-0.0277455
0.41305	9.5829	-2.9124	-0.0313426	0.0121201	-0.0301593
0.30616	9.6155	-2.8714	-0.0425686	0.0379312	-0.0399104
0.52182	9.685	-2.5564	-0.0433487	0.0285117	-0.0380831
0.57814	9.7221	-2.2069	-0.0272795	0.0249163	-0.0366798
0.40084	9.6286	-2.3718	-0.00855176	0.0429543	-0.0358438
0.42807	9.6042	-2.6491	0.00427396	0.0305607	-0.0373274
0.43907	9.621	-2.4963	0.019607	-0.00418513	-0.0368299
0.3913	9.6771	-2.4462	0.0246772	-0.0203662	-0.0301558
0.47515	9.6095	-2.3229	0.017558	-0.0339467	-0.0243665
0.63948	9.6348	-2.5307	0.0189543	-0.0388563	-0.0171318
0.54294	9.6597	-2.5024	0.0158813	-0.0220557	-0.0225898
0.48585	9.6288	-2.4841	0.00968675	-0.0177552	-0.0213681
0.44997	9.6183	-2.3605	0.00492357	-0.0143785	-0.0154182
0.58004	9.6098	-2.3604	0.00518276	-0.0113137	-0.00772308
0.52276	9.6154	-2.7007	0.00448009	-0.00469528	-0.0102037
0.3887	9.6269	-2.6851	-0.00655895	-0.00124274	-0.0177884
0.53092	9.6521	-2.5598	-0.0162448	-0.00978606	-0.0179176
0.68851	9.7003	-2.6161	-0.0150009	-0.00815872	-0.0166251
0.50298	9.711	-2.6211	-0.0167134	0.000536497	-0.0203034
0.38804	9.7205	-2.4778	-0.0161581	-0.000800513	-0.0212564
0.53182	9.7371	-2.5864	-0.0132052	-0.0149859	-0.0142204
0.56158	9.6304	-2.5499	-0.0154751	-0.0240698	-0.0150866
0.48579	9.5838	-2.5452	-0.0219772	-0.0247313	-0.0148156
0.49326	9.5985	-2.6977	-0.0369818	-0.0377393	-0.0172742
0.47562	9.646	-2.6095	-0.0457695	-0.0390325	-0.0224938
0.43891	9.6274	-2.6679	-0.0558244	-0.0344598	-0.0243648
0.47771	9.5962	-2.5956	-0.0637569	-0.0265901	-0.0257035
0.47644	9.5893	-2.5807	-0.0673121	-0.0159499	-0.0242444
0.54089	9.5881	-2.5976	-0.0713194	-0.0134499	-0.0215147
0.48719	9.5465	-2.5528	-0.0746111	-0.00131957	-0.0240053
0.4504	9.6135	-2.6209	-0.0774804	0.00188356	-0.0262724
0.44828	9.654	-2.5342	-0.0780878	0.00553042	-0.0234572
0.45559	9.5538	-2.4596	-0.0783304	0.00973527	-0.020087
0.48912	9.5761	-2.3765	-0.0787301	0.00484468	-0.0195634
0.48597	9.5974	-2.5404	-0.0804283	0.00941937	-0.0160586
0.54508	9.5262	-2.5662	-0.0849661	0.0248657	-0.0161712
0.51383	9.6173	-2.4727	-0.0949965	0.0323916	-0.0228848
0.53268	9.6953	-2.5266	-0.0988799	0.0375141	-0.0288363
0.56394	9.7054	-2.4395	-0.0998276	0.0383152	-0.0323881
0.52924	9.6904	-2.4211	-0.0907432	0.0394479	-0.0358072
0.53814	9.6416	-2.5147	-0.0844809	0.04212	-0.0331682
0.43753	9.6783	-2.4263	-0.0785538	0.0402386	-0.0322223
0.57655	9.6405	-2.4171	-0.0757159	0.0446839	-0.00928271
0.57373	9.5997	-2.4429	-0.0789866	0.0982935	0.0116534
0.54944	9.6935	-2.3417	-0.0754227	0.125454	0.00488465
0.51797	9.7236	-2.0545	-0.0740194	0.112684	0.0044012
0.58598	9.6662	-1.8876	-0.0678235	0.0561944	0.00967017
0.56892	9.7042	-2.2889	-0.050529	0.0159795	0.0138722
0.5922	9.6025	-2.4953	-0.0402717	-0.00285902	0.013922
0.4614	9.6394	-2.7249	-0.0296584	-0.00107504	0.00988031
0.45086	9.5924	-2.7017	-0.0318523	0.0192196	0.00278188
0.6724	9.6319	-2.4044	-0.0308522	0.00920958	0.000238761
0.56725	9.6816	-2.4365	-0.0220784	0.0140131	-0.00260525
0.60749	9.6652	-2.4893	-0.0206315	0.011889	-0.00442162
0.50106	9.6495	-2.6968	-0.0185563	0.0301104	-0.0116759
0.47801	9.6754	-2.5711	-0.032121	0.0463804	-0.0223001
0.54955	9.6604	-2.3126	-0.031751	0.0304385	-0.0185773
0.66358	9.6476	-2.3686	-0.0143819	0.017373	-0.0140696
0.58686	9.6502	-2.394	-0.00934013	0.0204134	-0.0209248
0.67769	9.6241	-2.4921	-0.0102346	0.012229	-0.0245236
0.61965	9.6194	-2.5233	-0.0132006	0.0207415	-0.0253561
0.56251	9.6281	-2.3849	-0.0149905	0.0233176	-0.0186331
0.58547	9.6448	-2.4673	-0.0187972	0.0441533	0.00568436
0.53928	9.5915	-2.5477	-0.0300022	0.0520824	0.0101147
0.6124	9.6766	-2.3787	-0.032238	0.0363779	0.00834669
0.47681	9.6923	-2.4501	-0.0376694	0.0380778	0.0203121
0.42338	9.6306	-2.4716	-0.0354599	0.0183382	0.0294385
0.45695	9.6588	-2.4412	-0.0266634	-0.0176069	0.0388964
0.6281	9.5727	-2.5086	-0.0179699	-0.0576046	0.0483578
0.64245	9.5954	-2.5535	-0.0126912	-0.0531819	0.0523512
0.62291	9.6024	-2.523	-0.00513895	-0.0523965	0.0580915
0.83649	9.57	-2.534	-0.000292692	-0.0424045	0.0649158
0.78178	9.6164	-2.5035	0.00173755	0.00892003	0.0590201
0.65853	9.6174	-2.6889	0.00670992	0.0440591	0.050337
0.70913	9.5751	-2.5737	0.00316131	0.0420834	0.0444326
0.76441	9.6208	-2.555	0.00585523	0.0283372	0.0379522
0.81012	9.5954	-2.5789	0.00107607	0.0242845	0.0347513
0.79745	9.6635	-2.5439	-0.00110422	0.037652	0.0308347
0.81761	9.6046	-2.6619	0.00251432	0.0641705	0.021375
0.79003	9.6175	-2.7174	-0.00315538	0.0804946	0.00957523
0.87866	9.5783	-2.5108	-0.00858335	0.0824267	0.0076037
0.93529	9.605	-2.3701	0.00348891	0.114645	0.00346867
0.74403	9.6392	-2.6674	0.0221238	0.146147	-0.00708394
0.83882	9.5746	-2.6214	0.01775	0.152685	-0.00461535
1.0204	9.581	-2.7559	0.00986774	0.175388	-0.0082287
0.93182	9.6286	-2.8181	0.00519689	0.219964	-0.0281295
0.72158	9.7545	-2.7616	-0.00901724	0.250071	-0.0459179
0.86515	9.628	-2.6295	-0.0289585	0.226666	-0.0512795
1.0116	9.5752	-2.5764	-0.0349083	0.228568	-0.0566534
0.91859	9.5618	-2.5877	-0.0313234	0.253073	-0.0696247
0.90424	9.6061	-2.6594	-0.0394863	0.278066	-0.0727907
0.6428	9.6157	-2.3426	-0.0513232	0.30634	-0.0806272
0.70864	9.5908	-2.3795	-0.0421654	0.259635	-0.0757054
0.77959	9.7122	-2.7937	-0.0403223	0.233159	-0.0588001
0.77411	9.6065	-2.9726	-0.0639908	0.242095	-0.0607008
0.70807	9.7982	-2.8521	-0.0973161	0.242304	-0.0755623
0.75872	9.6751	-2.5807	-0.136164	0.215182	-0.0834355
0.90113	9.5544	-2.5877	-0.161146	0.209562	-0.0974522
0.802	9.6978	-2.4683	-0.177291	0.234834	-0.109739
0.68792	9.7177	-2.4341	-0.18764	0.245498	-0.109661
0.85199	9.7232	-2.5587	-0.204622	0.252724	-0.124222
0.68681	9.4705	-2.4065	-0.22623	0.256284	-0.133591
0.54625	9.5289	-2.0954	-0.228184	0.270543	-0.122672
0.64484	9.5658	-2.1743	-0.206001	0.299429	-0.101074
0.46136	9.6419	-2.2454	-0.178216	0.286443	-0.0831108
0.39917	9.6615	-2.1539	-0.149138	0.221587	-0.0616642
0.47894	9.6774	-2.0865	-0.121545	0.1728	-0.0310232
0.60472	9.6125	-2.2119	-0.102666	0.168279	-0.00787685
0.84686	9.5987	-2.3319	-0.0831737	0.166454	0.00401251
0.64082	9.5382	-2.302	-0.0756234	0.191323	0.0187728
0.4386	9.603	-2.1756	-0.0695723	0.21382	0.0391216
0.457	9.6818	-2.1289	-0.0528014	0.187187	0.0614408
0.7858	9.7823	-2.1966	-0.0389208	0.138145	0.0808576
0.91687	9.8584	-2.3016	-0.0453855	0.115742	0.071
0.83261	9.7256	-2.6132	-0.0798279	0.112343	0.042956
0.78608	9.7028	-2.4723	-0.133015	0.116886	0.0236771
0.77603	9.6001	-2.4834	-0.188391	0.163714	0.0103453
0.83197	9.4114	-2.3068	-0.219964	0.192859	0.00684047
0.60909	9.6297	-1.7523	-0.220837	0.172482	0.0230209
0.62166	9.768	-1.8521	-0.199317	0.102896	0.05092
0.71929	9.7006	-1.762	-0.174165	0.0389366	0.0731153
0.88163	9.8662	-1.7131	-0.153202	0.0139422	0.0864322
0.86035	9.7446	-2.0483	-0.138804	0.0351248	0.0769795
0.8341	9.5307	-2.1267	-0.136104	0.0672056	0.0699441
0.84673	9.6361	-1.9411	-0.122189	0.068553	0.0855525
1.1033	9.6853	-1.9578	-0.108549	0.0779324	0.0936055
1.1369	9.7213	-1.928	-0.101498	0.103343	0.0777684
0.96305	9.6915	-2.1358	-0.10487	0.129683	0.0626207
1.0957	9.5413	-2.0653	-0.118935	0.156689	0.0502498
1.1357	9.6929	-1.8625	-0.123573	0.161398	0.0356571
1.229	9.7136	-1.9963	-0.131437	0.147315	0.0177657
1.2488	9.6302	-2.0804	-0.145115	0.137139	-0.00986931
1.1869	9.6891	-2.1445	-0.151975	0.0903103	-0.0456683
1.1561	9.5845	-1.9543	-0.160708	0.0292866	-0.079772
0.90435	9.6659	-1.3349	-0.187047	-0.0155781	-0.0915425
1.006	9.552	-1.3891	-0.203139	0.00570705	-0.0841772
1.1281	9.4459	-1.526	-0.197903	0.0512272	-0.0775363
0.83993	9.6463	-1.4849	-0.185249	0.0581631	-0.0726476
0.89347	9.5968	-1.5348	-0.174252	0.0553549	-0.0691307
1.0407	9.4751	-1.4319	-0.158265	0.0425215	-0.0689841
0.99082	9.6418	-1.4449	-0.132764	0.0280335	-0.0603168
0.77075	9.7934	-1.5503	-0.105194	0.0140518	-0.0412142
0.84667	9.691	-1.5686	-0.0919754	0.0256546	-0.0161792
0.9031	9.4894	-1.5893	-0.0762133	0.0417937	0.00162307
0.84355	9.6367	-1.4401	-0.0497349	0.0422631	0.0215304
0.8955	9.8673	-1.4332	-0.0236003	0.0327232	0.0412177
1.0634	9.6591	-1.544	-0.00575103	0.0203767	0.0473682
1.0812	9.5793	-1.5137	0.00875073	0.0119998	0.0486964
0.92468	9.7011	-1.5731	0.0201359	0.00987141	0.0585087
0.94683	9.6453	-1.5068	0.0274645	0.0146026	0.0799867
0.95951	9.5396	-1.5871	0.0401304	0.0126585	0.0991015
0.8491	9.654	-1.4464	0.0674256	-0.0129367	0.119922
0.92065	9.7153	-1.5319	0.106228	-0.0478622	0.15506
0.8718	9.5451	-1.5041	0.153517	-0.0748921	0.187745
0.9877	9.568	-1.4594	0.187274	-0.109567	0.219388
1.1808	9.6687	-1.6972	0.209597	-0.174177	0.242356
1.2178	9.7152	-1.6659	0.231378	-0.219458	0.254748
1.4952	9.7343	-1.918	0.239529	-0.235427	0.257227
1.6471	9.6804	-2.0055	0.232687	-0.234345	0.229755
1.6757	9.6887	-2.3394	0.193993	-0.226125	0.182649
1.9407	9.7411	-2.5742	0.126543	-0.230034	0.120241
1.8057	9.6985	-2.8176	0.0354459	-0.19991	0.0395492
1.9533	9.5991	-2.4676	-0.0605542	-0.170362	-0.0535258
2.0544	9.3859	-2.7286	-0.149179	-0.147159	-0.123751
1.521	9.5723	-2.5174	-0.22684	-0.0717592	-0.183853
1.5248	9.5624	-1.7608	-0.278729	-0.0156184	-0.21766
1.5091	9.4333	-1.9532	-0.28866	0.00123526	-0.216072
1.0632	9.8074	-1.4815	-0.272638	-0.0170302	-0.207589
1.0771	9.7865	-1.3442	-0.244241	-0.0716877	-0.180415
1.0458	9.9624	-1.4944	-0.223612	-0.130685	-0.162382
1.1639	9.7436	-1.7882	-0.215635	-0.166672	-0.153376
1.2508	9.74	-1.6872	-0.217259	-0.160986	-0.159385
1.7008	9.5445	-2.4778	-0.255028	-0.144333	-0.166979
1.5933	9.5091	-2.3452	-0.3243	-0.0906803	-0.215339
0.91242	9.8888	-2.2493	-0.388423	-0.0200538	-0.261031
0.90135	9.9521	-1.9081	-0.445181	-0.0299865	-0.293425
1.1909	9.9659	-1.8988	-0.489355	-0.0621861	-0.328837
0.91305	9.7542	-1.6989	-0.521853	-0.0416261	-0.362173
1.3001	9.3894	-1.6977	-0.552536	0.00192684	-0.393607
1.2138	9.6658	-1.3166	-0.564457	0.0585296	-0.421968
0.53474	9.9237	-0.62532	-0.561071	0.120339	-0.440556
0.71861	9.754	-0.90822	-0.556254	0.146054	-0.433819
0.36369	9.7979	-0.62158	-0.536392	0.136549	-0.411688
0.10083	9.8176	-0.54189	-0.513633	0.101306	-0.375508
0.024209	9.4124	-0.79412	-0.485149	0.0458009	-0.32608
0.36422	9.0943	-0.08229	-0.433994	0.0182701	-0.290946
0.36391	9.2664	0.44532	-0.377846	0.0243526	-0.261607
-0.15362	9.4389	-0.43239	-0.317475	0.0399017	-0.217957
-0.041943	9.7695	-0.34761	-0.256127	0.000910032	-0.182247
0.086858	9.7102	-0.24347	-0.202092	-0.0430869	-0.159146
0.066791	9.4356	-0.30715	-0.161062	-0.0388004	-0.147365
-0.033306	9.2722	-0.17059	-0.127348	-0.024377	-0.130196
0.27626	9.3174	0.049856	-0.0976966	-0.0131762	-0.109919
0.13756	9.5268	-0.17258	-0.0686997	0.0268432	-0.0886819
0.048033	9.5936	-0.13499	-0.0415685	0.0574911	-0.0656226
0.049005	9.4843	-0.24085	-0.0131718	0.0857934	-0.0388144
0.013442	9.5081	-0.40094	0.0190223	0.113066	-0.0118525
-0.1342	9.6024	-0.36155	0.0556254	0.104905	0.0130678
-0.018252	9.6431	-0.51881	0.0842872	0.0740543	0.0634706
0.063273	9.4713	-0.51544	0.101573	0.0940191	0.11616
-0.10948	9.5464	-0.50401	0.120731	0.117265	0.170096
-0.030196	9.7674	-0.52505	0.140941	0.11271	0.229842
-0.027122	9.5504	-0.57599	0.164461	0.0956353	0.28674
0.08249	9.5612	-0.4455	0.192684	0.0629715	0.336639
0.16636	9.787	-0.57182	0.222547	0.0330024	0.377707
0.65148	9.6938	-0.59391	0.245533	-0.0149034	0.406505
0.83751	9.594	-0.76062	0.260962	-0.0183452	0.40654
0.85278	9.7299	-0.75504	0.272795	0.00371389	0.394305
0.9424	9.8377	-0.62797	0.286513	0.0176139	0.371616
0.97353	9.7391	-1.007	0.295816	0.0312955	0.350846
0.94916	9.7195	-1.0558	0.295711	0.029805	0.331211
1.0752	9.7331	-1.2924	0.289899	0.0224118	0.322868
1.1417	9.7212	-1.2422	0.28571	0.00859243	0.310948
1.3666	9.7199	-1.5333	0.285152	0.0190276	0.30079
1.0294	9.7124	-1.2614	0.298573	0.0187466	0.280265
1.1051	9.7236	-1.2019	0.300947	0.00280213	0.281469
1.5034	9.6839	-1.6389	0.30161	-0.00223873	0.287438
1.4474	9.7006	-1.78	0.313932	-0.0263649	0.279183
1.3247	9.7848	-1.3424	0.310791	-0.0372855	0.280038
1.5327	9.6821	-1.358	0.275012	0.00513755	0.289079
1.5836	9.7038	-1.8049	0.244573	0.044855	0.296846
1.6382	9.7231	-1.7848	0.22883	0.0029894	0.27852
1.9379	10.005	-1.5754	0.208392	-0.0546969	0.244311
1.8065	9.8706	-1.5647	0.17832	-0.114368	0.194622
2.0316	9.7241	-1.9177	0.146931	-0.160333	0.149617
1.8077	9.7069	-1.9922	0.129247	-0.145098	0.0956877
1.7473	9.6709	-2.0348	0.111366	-0.126903	0.0477225
1.8516	9.7646	-2.1329	0.0986879	-0.150535	0.0227696
1.6127	9.7955	-1.9659	0.0940226	-0.181636	0.0127325
1.9994	9.9766	-1.9165	0.0738047	-0.242444	0.00931535
2.1095	10.024	-2.0412	0.0598421	-0.26728	0.000391408
2.1799	10.074	-1.9922	0.0567145	-0.262847	-0.0113926
2.5331	10.225	-2.1621	0.0447782	-0.271364	-0.0311489
2.6266	10.403	-2.0828	0.0401967	-0.285588	-0.0586029
2.7636	10.399	-2.2281	0.0238639	-0.245428	-0.0763686
2.5033	10.063	-2.2834	0.0121876	-0.193208	-0.0929702
2.3416	9.8943	-2.2185	0.00261642	-0.12422	-0.0650502
2.2983	9.71	-2.3764	-0.00962916	-0.0394008	-0.0620046
1.7799	9.613	-2.0843	-0.0045204	0.0590742	-0.0844722
1.5792	9.5073	-2.2244	-0.0167361	0.0745378	-0.0976774
1.3973	9.4038	-2.1535	-0.0411304	0.00307422	-0.0960699
1.3561	9.4337	-2.1487	-0.0624409	-0.000934851	-0.096768
1.3674	9.2657	-2.3568	-0.088949	0.0283389	-0.123119
1.262	9.411	-2.2842	-0.103362	0.0813446	-0.145355
1.0816	9.2197	-2.4388	-0.11612	0.0753336	-0.164813
0.83178	9.0998	-2.4316	-0.114448	0.0564213	-0.123424
0.71185	9.0861	-2.4153	-0.0953421	0.0197152	-0.0820287
0.76466	9.1402	-2.3515	-0.0802136	-0.0314072	-0.0573969
1.1063	9.2948	-2.1093	-0.0691779	-0.0480646	-0.0410571
1.5057	9.299	-2.0922	-0.0621599	-0.0492288	-0.054641
1.8021	9.2347	-1.989	-0.0611441	0.00875143	-0.050632
2.1962	9.2314	-2.0849	-0.0580706	0.10551	-0.0407604
1.9927	9.2373	-2.3906	-0.0376869	0.28044	-0.0379208
1.5764	9.2932	-2.5908	-0.00475777	0.452564	-0.0526182
1.3139	9.3246	-2.6405	0.0280282	0.495342	-0.0629052
1.1569	9.4132	-2.5546	0.0618632	0.389191	-0.055381
1.2918	9.3889	-2.4024	0.0723963	0.211534	-0.054751
1.5633	9.2517	-2.3583	0.0615351	0.156575	-0.0341561
1.4514	9.297	-2.5254	0.0693332	0.197275	-0.0416313
1.1639	9.2843	-2.3422	0.0806988	0.208008	-0.0517857
1.2945	9.2041	-2.1869	0.0754715	0.160279	-0.0167662
1.5562	9.1145	-2.0014	0.0734888	0.155556	0.0349816
1.518	9.1204	-2.3143	0.0872944	0.263719	0.0623013
1.3045	9.255	-2.434	0.0962951	0.411741	0.060638
0.91123	9.3932	-2.2206	0.105083	0.441202	0.04885
0.58632	9.3735	-2.095	0.12598	0.241082	0.0406784
0.76513	9.498	-2.0115	0.158514	-0.0248884	0.0417046
1.0263	9.6047	-1.8145	0.169932	-0.202214	0.0542169
1.2071	9.5247	-1.6672	0.143789	-0.273703	0.0545049
1.2359	9.5162	-1.8169	0.137502	-0.253596	0.0386939
1.3609	9.4506	-2.0848	0.156401	-0.202284	0.0112764
1.2994	9.4367	-2.474	0.168801	-0.139413	-0.0220016
1.0525	9.5235	-2.6018	0.164124	-0.100955	-0.049604
1.1622	9.4612	-2.654	0.139858	-0.09256	-0.0753075
1.0741	9.4042	-2.6742	0.122039	-0.0617288	-0.0866294
1.1078	9.5195	-2.6912	0.121381	-0.0766967	-0.0797947
1.4726	9.7219	-2.6775	0.103495	-0.163291	-0.0512306
1.7021	9.7425	-2.8858	0.0849155	-0.238848	-0.0418862
1.8698	9.8865	-2.9236	0.0776881	-0.265639	-0.081287
1.6811	10.011	-2.8478	0.0624339	-0.238377	-0.152189
1.8556	10.013	-2.4452	0.0225025	-0.160057	-0.15066
2.0175	9.8919	-2.4169	0.00511294	-0.0771785	-0.135169
2.2871	9.9406	-2.4206	0.0139071	0.0163902	-0.147201
2.1891	9.9257	-2.2948	-0.00825995	0.0644096	-0.162586
1.8894	9.7317	-2.2388	-0.0434692	0.187413	-0.148564
2.015	9.6176	-2.4811	-0.0613221	0.332276	-0.113015
1.7488	9.5811	-2.3385	-0.0823691	0.407657	-0.0791385
1.6496	9.4018	-2.4382	-0.120103	0.451272	-0.0654533
1.039	9.3957	-3.0376	-0.0984121	0.607724	-0.0497628
1.477	9.4072	-3.2936	-0.124651	0.688794	0.0551018
1.4487	9.0653	-3.7641	-0.110769	0.515082	0.0788767
1.3504	9.1869	-3.7398	-0.0493178	0.316097	0.0656122
1.5517	9.3427	-3.5613	-0.042394	0.0832121	0.0877744
1.8727	9.1664	-3.2434	-0.0304054	-0.0870431	0.113663
2.4923	9.1398	-3.0667	-0.00995379	-0.193924	0.119457
2.4716	9.0576	-2.8653	0.0262707	-0.27105	0.0784805
2.8794	9.0223	-2.5246	0.0302518	-0.272708	0.0566656
2.7168	8.9483	-1.9505	-0.00433453	-0.227923	0.0469389
2.8757	9.1731	-1.8655	-0.043991	-0.193679	0.0683209
1.8869	9.836	-2.8844	-0.0449352	-0.119658	0.0883172
-0.5804	11.166	-4.3033	0.0722496	-0.0830777	-0.0151514
-0.68759	11.632	-3.8123	0.111614	-0.0253335	-0.124781
1.2409	10.309	-1.9765	-0.0661619	-0.122384	-0.11497
2.6035	9.555	-1.7399	-0.113183	-0.38872	-0.0741259
2.6251	9.439	-2.2516	-0.0186139	-0.383257	-0.0525536
1.1788	8.9249	-2.1773	0.0269479	-0.205931	-0.0677188
-0.29402	8.6732	-2.1773	0.0317563	-0.104381	-0.064846
0.018709	8.8533	-2.7458	-0.0219702	-0.0758939	-0.0386678
1.556	9.3165	-3.5049	-0.0549203	-0.00332031	0.0185197
2.7181	10.161	-3.6274	0.00114769	-0.0102753	0.0484922
2.2399	10.432	-2.8423	0.0431672	-0.135942	-0.0215845
1.5642	9.9242	-2.4198	0.0345872	-0.173095	-0.0833604
1.3554	9.5219	-2.6385	0.0100578	-0.130441	-0.080355
1.3933	9.4051	-3.1025	-0.00424865	-0.0995291	-0.056224
1.8162	9.3609	-3.3768	-0.0139872	-0.101784	-0.0509357
1.5464	9.4445	-3.4257	-0.00695601	-0.0639105	-0.0847043
1.4092	9.5461	-2.9771	0.000828543	-0.0179891	-0.109507
1.3719	9.6833	-2.7259	-0.00534245	-0.0295938	-0.103767
1.3641	9.701	-2.8026	-0.0121203	-0.0413329	-0.0880554
1.4607	9.5717	-2.8898	-0.0261276	-0.0276582	-0.073049
1.4182	9.5309	-2.9642	-0.0344161	-0.00578978	-0.0621093
1.3664	9.4843	-2.9857	-0.0373553	0.0167831	-0.05251
1.3487	9.4643	-3.0175	-0.0387673	0.0284332	-0.0416645
1.4094	9.4839	-2.9265	-0.0406871	0.0249722	-0.0292063
1.4892	9.5616	-2.7976	-0.0360533	0.0199875	-0.022054
1.4803	9.5923	-2.7817	-0.0307736	0.0170671	-0.0203575
1.514	9.5489	-2.8607	-0.0249233	0.0195896	-0.0233909
1.4502	9.5273	-2.9635	-0.0171992	0.0205163	-0.0282063
1.3717	9.4366	-3.075	-0.0140494	0.0195721	-0.0375682
1.3521	9.4438	-3.1407	-0.0112378	0.0197135	-0.0455321
1.2786	9.4776	-3.0922	-0.00741346	0.0194988	-0.0522203
1.3982	9.4967	-3.0819	-0.00432144	0.0133495	-0.0544752
1.3668	9.5101	-3.1714	0.0017121	0.00587408	-0.0573288
1.3609	9.4939	-3.1204	0.00698184	-0.00676734	-0.0606903
1.3666	9.5358	-3.0507	0.0105914	-0.0165455	-0.0648756
1.2604	9.5046	-2.9717	0.00940139	-0.0231972	-0.0663557
1.2562	9.511	-2.9924	0.00524262	-0.0228464	-0.0619854
1.2525	9.5052	-3.0686	0.00259478	-0.0187832	-0.0582591
1.2176	9.5112	-3.0634	0.000405143	-0.0182422	-0.0548976
1.2465	9.4931	-3.1399	-0.00113811	-0.0181357	-0.0541558
1.2516	9.4727	-3.086	-0.00226439	-0.0214292	-0.0529236
1.238	9.5571	-3.1229	-0.00430643	-0.0207432	-0.051646
1.2591	9.5317	-3.1408	-0.00656837	-0.0150432	-0.0499443
1.2568	9.4909	-3.1139	-0.0095384	-0.012813	-0.0467085
1.2334	9.4935	-3.1311	-0.012232	-0.00546934	-0.0436804
1.3217	9.4757	-3.1339	-0.0160926	-0.00797895	-0.0420659
1.1691	9.52	-3.2523	-0.0142604	0.00281242	-0.0415842
1.2134	9.4403	-3.1733	-0.0228708	0.000681219	-0.0393031
1.1739	9.4531	-3.6128	-0.0307318	0.0306131	-0.043251
1.0091	9.3275	-3.6602	-0.0445408	0.0394462	-0.0504767
1.1728	9.3351	-3.5656	-0.0552449	0.0307614	-0.0494399
1.1405	9.4605	-3.6923	-0.0548487	0.0506163	-0.0503458
1.1603	9.4813	-3.4139	-0.0493021	0.0248587	-0.0442354
1.3167	9.6608	-3.1029	-0.0395701	-0.0201289	-0.038406
1.3725	9.8364	-3.0216	-0.0302466	-0.0730246	-0.0435355
1.5361	9.8749	-3.1974	-0.0333026	-0.110998	-0.0554543
1.6165	9.7763	-3.3248	-0.0184603	-0.155593	-0.0631251
1.3785	9.7587	-3.2693	0.015946	-0.183539	-0.0618248
1.2145	9.6707	-2.9722	0.0324771	-0.186401	-0.0563724
1.0386	9.5212	-2.5772	0.035774	-0.177552	-0.0468586
1.2126	9.4457	-2.3454	0.0153732	-0.128662	-0.0408267
1.1991	9.3679	-2.5512	-0.0118052	-0.0355	-0.0379016
1.3638	9.4914	-2.6453	-0.0365734	0.0447851	-0.0394846
1.4548	9.612	-2.7188	-0.0658548	0.0961642	-0.0383519
1.2869	9.7183	-2.7458	-0.0768922	0.122976	-0.0316481
1.3606	9.7259	-2.8353	-0.0834756	0.126339	-0.0306358
1.657	9.7964	-3.0287	-0.1021	0.116815	-0.0309621
1.7138	9.8905	-3.1038	-0.10827	0.116415	-0.0391565
1.2676	9.7279	-3.2124	-0.104037	0.126124	-0.0512743
1.4122	9.6753	-3.1965	-0.109427	0.120108	-0.051379
1.5685	9.7587	-2.8798	-0.122779	0.0869366	-0.0565539
1.7172	9.8859	-2.6757	-0.131282	0.0501485	-0.048871
1.4535	9.7172	-2.8517	-0.135251	0.0438723	-0.0569309
0.94536	9.3968	-2.8443	-0.142972	0.106722	-0.0568942
0.93516	9.1555	-3.0863	-0.156856	0.171822	-0.0344074
0.9355	9.1421	-3.3171	-0.156059	0.195826	-0.0308155
0.85689	9.298	-3.259	-0.14562	0.178076	-0.0258012
0.73245	9.3121	-3.2837	-0.133361	0.134307	-0.0269845
0.77685	9.3396	-3.2245	-0.12019	0.0916874	-0.0346116
0.64748	9.3566	-3.1055	-0.112253	0.0733928	-0.0351527
0.77984	9.3368	-3.0253	-0.107025	0.0581701	-0.0167719
0.77651	9.3497	-2.777	-0.103779	0.0576901	-0.0149671
0.76356	9.2799	-2.5357	-0.106135	0.0620971	-0.0107926
0.80895	9.2303	-3.05	-0.110724	0.0890502	0.00188827
0.64603	9.3083	-3.6082	-0.0973754	0.149383	0.0144518
0.43525	9.3315	-3.9216	-0.0799151	0.172779	0.011531
0.48199	9.526	-4.058	-0.0117522	0.131011	-0.0149664
0.80374	9.5803	-3.5422	-0.0136431	0.0496511	-0.0179507
0.7994	9.355	-3.472	-0.0262934	0.0301506	-0.0191009
0.58255	9.2031	-3.5809	0.0233857	0.0531557	-0.0243177
0.58319	9.1081	-3.3948	0.0341718	0.0240349	-0.0171601
0.86527	9.1984	-3.1295	0.0385788	-0.0522918	0.00214588
1.2196	9.4412	-2.8463	0.0305328	-0.125351	0.0178931
1.6548	9.8249	-2.5552	0.0266948	-0.177151	0.0291191
1.9395	10.125	-2.3017	0.0162464	-0.177099	0.0236527
2.1731	10.293	-2.3174	0.00401618	-0.137295	0.00985011
2.0776	10.18	-2.2491	-0.00873642	-0.0778748	-0.00614094
1.7308	9.8209	-2.2853	-0.0302675	-0.00624217	-0.0173163
1.1857	9.3394	-2.6124	-0.0470506	0.0753319	-0.0170074
0.79262	9.1058	-3.0258	-0.0464519	0.114602	-0.0190119
0.69673	9.116	-3.1156	-0.0390308	0.090059	-0.0171454
0.93293	9.3282	-3.0326	-0.0295083	0.0594703	-0.0101861
1.0019	9.436	-3.0179	-0.0214606	0.0546637	-0.00318557
1.0028	9.3546	-2.9708	-0.0202615	0.0649524	0.00406784
0.99806	9.2983	-2.8885	-0.0290999	0.114679	0.0104535
1.0123	9.2962	-2.9208	-0.0420345	0.177587	0.0227085
1.2668	9.5017	-2.8634	-0.0556271	0.212197	0.0347722
1.4549	9.8567	-2.7613	-0.0581003	0.236981	0.0354564
1.8235	10.277	-2.7547	-0.0592103	0.238552	0.0453943
2.0338	10.355	-2.8565	-0.0629767	0.254626	0.0513685
2.112	10.347	-3.0899	-0.0613029	0.295659	0.0368439
2.0249	10.213	-3.0641	-0.048213	0.297282	0.0162199
1.9628	10.206	-3.0286	-0.0308278	0.279549	0.00103032
2.0201	10.171	-2.958	-0.0212319	0.266425	0.00528172
1.9773	10.07	-2.7527	-0.0210906	0.287316	0.0198322
2.0539	10.171	-2.6602	-0.0325172	0.309656	0.0381634
2.0646	10.153	-2.5634	-0.0671917	0.29161	0.046061
2.136	10.256	-2.4968	-0.104062	0.259914	0.0566918
2.008	10.067	-2.7209	-0.129601	0.259949	0.0463664
1.56	10.092	-2.76	-0.142037	0.234345	0.0321106
0.99091	9.9479	-2.6432	-0.150594	0.0750579	0.00867376
0.67289	9.6997	-2.2516	-0.160073	-0.16618	0.040825
1.0585	9.4434	-1.9391	-0.196227	-0.365105	0.14421
1.7924	9.2994	-2.1384	-0.234433	-0.332677	0.278083
1.8254	9.2398	-2.164	-0.24864	-0.045773	0.331839
1.3999	9.023	-2.3199	-0.256947	0.204657	0.28756
1.3844	9.0527	-2.4714	-0.23822	0.2019	0.238674
1.0726	8.8826	-2.3983	-0.220889	0.0410955	0.162939
0.89069	8.814	-2.1902	-0.219475	-0.100788	0.131123
0.97595	8.7826	-2.1052	-0.222355	-0.166668	0.108367
1.1933	8.8269	-2.1641	-0.217608	-0.209125	0.0984854
1.1797	8.8779	-2.3691	-0.206944	-0.203959	0.058205
1.0319	8.9463	-2.4438	-0.201254	-0.178704	-0.00742969
1.2343	9.0835	-2.4817	-0.189054	-0.164162	-0.0406906
1.3175	9.1639	-2.7162	-0.173741	-0.139274	-0.0664028
1.2045	9.1543	-2.7022	-0.164139	-0.128395	-0.0864392
0.96142	9.2195	-2.7458	-0.161623	-0.143936	-0.0879279
1.0366	9.2959	-2.7653	-0.167358	-0.196175	-0.0561734
1.1113	9.2844	-2.8266	-0.173023	-0.226544	-0.0318313
0.99113	9.3974	-3.0123	-0.156676	-0.177413	-0.0284209
0.83112	9.4224	-3.0558	-0.132434	-0.0915111	-0.029421
0.95057	9.3528	-2.8932	-0.117145	-0.0828455	-0.0331194
1.6791	9.3814	-3.0902	-0.0833744	-0.138953	-0.0428601
2.1954	9.5491	-3.1727	-0.0639349	-0.151776	-0.0792659
2.5099	9.4124	-2.945	-0.0735272	-0.113858	-0.144813
2.0938	9.2885	-2.6096	-0.0672702	-0.0913278	-0.216526
1.6135	9.44	-2.5156	-0.039626	-0.118625	-0.239669
1.4831	9.511	-2.6612	-0.0106071	-0.100006	-0.244364
1.1993	9.5305	-2.3033	5.96204e-05	-0.0429316	-0.237679
1.3204	9.5324	-1.9779	-0.026721	-0.0261031	-0.214431
1.6738	9.5683	-2.011	-0.0530022	-0.097913	-0.176575
1.9069	9.5792	-1.9392	-0.075372	-0.187134	-0.155504
1.8342	9.5942	-1.5806	-0.105036	-0.198793	-0.172692
1.8052	9.5072	-1.4659	-0.136785	-0.164656	-0.169939
1.7192	9.4988	-1.4947	-0.167632	-0.148856	-0.164318
2.0245	9.6467	-1.2998	-0.204326	-0.0941937	-0.133266
2.0559	9.5672	-1.5503	-0.227207	0.0239634	-0.152475
1.056	9.38	-1.4279	-0.238011	0.0644166	-0.207171
1.2609	9.3272	-1.8489	-0.249128	0.00467417	-0.200329
0.56173	9.0604	-1.6182	-0.255342	-0.0757892	-0.184132
1.5239	9.2636	-2.3781	-0.24836	-0.149049	-0.156774
-0.069899	9.0191	-0.76614	-0.257803	-0.183521	-0.23829
2.2867	9.7708	-2.4745	-0.250909	-0.192911	-0.156601
3.0564	8.8232	-2.8113	-0.247191	0.0652003	0.0606118
1.6606	8.5758	-1.6577	-0.225252	0.403031	0.099023
2.3672	8.8637	-2.1366	-0.210487	0.392559	0.0691517
2.2024	13.449	-4.8955	-0.284681	0.532064	0.126315
0.59243	14.051	-5.2281	-0.268571	0.401862	0.0365646
-0.62282	9.3903	-0.84015	-0.321053	-0.0612331	-0.034383
2.6286	9.4068	-1.295	-0.471099	-0.11678	-0.00227067
1.5895	8.8272	-1.5517	-0.494958	-0.0963701	-0.0696142
0.98881	9.2252	-1.9067	-0.499426	-0.113429	-0.0906332
1.392	10.063	-1.382	-0.552432	-0.230139	-0.117777
1.6817	10.533	-1.6909	-0.605996	-0.278624	-0.141162
1.3762	9.979	-2.1084	-0.655895	-0.155064	-0.178879
1.5409	9.9333	-1.5774	-0.720612	-0.0634078	-0.236161
1.7357	9.8277	0.038564	-0.805487	-0.00276076	-0.28571
1.6586	9.8789	0.55283	-0.859278	0.0181322	-0.3121
1.842	9.9007	0.39122	-0.859557	-0.0156394	-0.358229
1.8213	10.011	0.10054	-0.818385	-0.0487767	-0.438479
1.616	10.015	0.021038	-0.744767	-0.0400675	-0.534647
0.90919	10.086	0.32625	-0.664272	-0.0395457	-0.617306
0.7935	10.371	0.3047	-0.609958	-0.0390936	-0.673523
0.68496	10.22	0.32856	-0.546515	-0.026618	-0.676751
-0.075047	9.9898	0.055499	-0.482269	0.0172866	-0.650222
-0.82815	9.2236	-0.22638	-0.420973	0.0223297	-0.583882
-1.5497	8.1497	0.24829	-0.338262	0.00322205	-0.455775
-1.7133	7.5189	0.68778	-0.249949	0.00695165	-0.285763
-1.6825	7.6444	0.6102	-0.128748	0.0226282	-0.11422
-0.92061	8.622	0.80781	0.00808803	0.0247697	0.0567092
-0.24918	9.3084	0.88955	0.141101	0.0655563	0.203017
-0.14407	9.4391	0.63969	0.277455	0.127519	0.296531
-0.093565	9.4846	0.19053	0.375176	0.180502	0.351893
-0.00040561	9.6494	-0.23836	0.42223	0.194796	0.376276
0.07191	9.8864	-0.67892	0.460191	0.19539	0.372436
0.24172	9.9736	-0.80485	0.494766	0.187117	0.352591
0.59692	10.132	-0.89665	0.512882	0.135354	0.324631
0.86068	10.593	-1.2941	0.522831	0.0395893	0.290161
1.1882	10.925	-1.2574	0.524035	-0.058301	0.23932
1.3755	10.845	-1.1577	0.500316	-0.118049	0.184691
1.3201	10.635	-1.3592	0.480594	-0.175685	0.12369
1.2369	10.429	-1.3177	0.46623	-0.249477	0.0641496
1.3605	9.953	-1.4935	0.454676	-0.309482	0.0146934
1.3496	9.6168	-1.4897	0.451325	-0.300877	-0.00539656
1.7711	9.2661	-1.5502	0.440521	-0.312449	0.0235166
2.0899	9.1219	-1.1404	0.407499	-0.409123	0.0880711
2.3353	9.4281	-0.21575	0.355262	-0.592714	0.164126
2.8839	9.6445	0.019694	0.297771	-0.558977	0.247558
2.8204	9.6673	-0.11887	0.235759	-0.119759	0.319029
2.3194	9.5884	-0.75664	0.193609	0.449318	0.330304
1.2779	9.5295	-1.4496	0.190573	0.76037	0.280701
0.26651	9.4718	-1.7862	0.234136	0.721292	0.200137
-0.075573	9.2105	-1.6515	0.255464	0.458795	0.125741
0.12628	8.9172	-1.517	0.230994	0.242269	0.0776951
-0.34199	8.7443	-1.5294	0.223263	0.213977	0.0607113
-1.1953	8.7626	-1.7152	0.227643	0.16105	0.036261
-1.1859	8.8963	-1.6659	0.210469	0.0839748	0.0262079
-1.4484	8.9986	-1.3968	0.220592	0.0793654	-0.00818001
-1.4514	9.1204	-1.2226	0.200277	0.0617707	-0.0415301
-1.4963	9.4963	-1.2112	0.146147	0.0692145	-0.0679422
-0.49757	9.8721	-1.1565	0.037748	0.0135858	-0.0710052
0.77261	9.8139	-1.4421	-0.0479616	-0.204902	-0.0662038
1.017	9.8202	-1.6721	-0.0500526	-0.376607	-0.145299
1.3159	9.678	-1.0506	-0.059884	-0.391739	-0.211028
1.3748	9.5588	-0.77606	-0.0674674	-0.221412	-0.196664
1.939	9.4723	-1.0323	-0.0895878	0.0142297	-0.133338
2.5594	9.5525	-1.5634	-0.0835245	0.253579	-0.0967837
1.6847	9.3651	-1.4737	-0.0795556	0.406522	-0.143634
0.69055	9.2814	-1.2816	-0.0758939	0.34465	-0.179123
1.146	9.557	-1.4273	-0.10143	0.262794	-0.127444
0.19349	10.012	-1.1788	-0.14933	0.308033	-0.212581
-0.42992	9.9483	-1.2344	-0.232076	0.340461	-0.295467
-1.4757	10.25	-1.2889	-0.30627	0.27379	-0.436646
-1.2931	9.7388	-0.63601	-0.407744	0.0690609	-0.480908
-1.9874	10.593	-1.1988	-0.462442	-0.00288904	-0.760143
1.6242	10.71	-2.7558	-0.629104	0.099756	-0.502969
8.7658	9.4251	-4.0486	-0.628912	0.338768	-0.281783
3.4449	10.406	-3.8687	-0.403189	0.446665	-0.300912
-2.168	9.7493	-2.6021	-0.332241	0.275361	-0.0754995
-0.63182	8.7017	-2.5163	-0.350514	0.114663	-0.223297
1.9207	8.704	-2.8594	-0.401862	-0.0382471	-0.202022
-0.10241	10.606	-1.3656	-0.378841	-0.193976	-0.209562
-0.59455	11.583	0.1098	-0.452721	-0.296113	-0.186855
1.7218	9.8927	-0.99944	-0.545712	-0.25049	-0.202266
-0.064498	8.7738	-1.3496	-0.52325	-0.200556	-0.162511
-0.61572	9.3071	-0.35914	-0.526444	-0.173266	-0.112602
-0.13501	10.102	0.26059	-0.571892	-0.0666367	-0.0622245
-0.25743	10.094	0.027576	-0.561821	0.0370708	-0.0199072
-0.074548	9.7366	-0.12135	-0.513249	0.096405	0.0134609
-0.24697	9.3115	0.57758	-0.430101	0.190154	0.0261852
-0.068025	9.3991	0.7674	-0.349659	0.178303	0.0539377
0.22238	9.5573	0.34511	-0.281207	0.104517	0.0695706
0.1422	9.4654	0.23338	-0.221028	0.0907257	0.0586972
0.35067	9.4387	0.36735	-0.164396	0.101519	0.0493946
0.088715	9.4651	0.063808	-0.107723	0.148011	0.0468691
-0.22275	9.4185	0.062669	-0.0503056	0.175824	0.0561944
-0.039652	9.4215	0.31011	0.00433383	0.13478	0.083884
0.20748	9.3587	0.17248	0.0495482	0.108308	0.125166
0.19185	9.5213	0.12848	0.0872176	0.133514	0.157331
0.084634	9.5048	-0.14182	0.12514	0.164544	0.192876
0.086614	9.4219	-0.22422	0.161419	0.171789	0.227015
0.32558	9.6347	0.0061547	0.203854	0.165014	0.260927
0.30904	9.6076	-0.044788	0.244137	0.167176	0.288189
0.58965	9.7127	-0.10834	0.277699	0.166004	0.310599
0.54033	9.7827	-0.091205	0.296322	0.170311	0.330112
0.36382	9.5773	-0.41689	0.309028	0.179682	0.333777
0.66691	9.6228	-0.52736	0.31751	0.173104	0.332991
1.1721	9.7282	-0.42761	0.324788	0.14947	0.322066
0.89351	9.7746	-0.69062	0.345226	0.174053	0.29257
1.0616	9.6604	-0.92259	0.353516	0.18511	0.259059
1.3544	9.584	-0.95521	0.351178	0.212389	0.229982
1.1927	9.7954	-1.0598	0.342852	0.253038	0.206577
0.98087	9.7531	-1.1929	0.328104	0.289917	0.186174
0.76669	9.6525	-1.1774	0.320914	0.29627	0.172758
0.9336	9.6076	-0.96038	0.321961	0.243194	0.18319
1.1523	9.6232	-1.2302	0.339065	0.190747	0.19977
1.05	9.8538	-1.0139	0.381634	0.128805	0.199893
1.0582	9.5609	-1.0755	0.40249	0.0949005	0.217747
1.5851	9.432	-1.8583	0.410641	0.109024	0.256022
0.87587	9.9214	-1.2242	0.440486	0.0830759	0.267053
1.0152	9.6999	-1.1232	0.44944	0.0554561	0.298661
1.6415	9.57	-1.5766	0.454501	0.070548	0.33156
1.5294	9.7304	-1.77	0.467626	0.0276513	0.335051
1.8382	9.6382	-1.921	0.475393	0.00173091	0.334126
1.8069	9.8204	-1.9436	0.475777	-0.0271416	0.297718
1.4868	9.9138	-2.0681	0.443733	-0.0908531	0.255726
2.2203	9.177	-2.5711	0.378806	-0.130512	0.205443
2.2753	9.3246	-2.8689	0.32245	-0.0962776	0.140913
1.8165	9.6873	-2.4759	0.257384	-0.0546114	0.117326
2.103	9.7778	-2.4674	0.207694	-0.0341299	0.101142
1.7996	9.7219	-2.4015	0.187134	0.00253282	0.0905128
1.5311	10.013	-2.3261	0.178792	-6.10411e-05	0.0907449
1.6115	9.7837	-2.2854	0.162949	-0.0287421	0.0967069
1.9957	9.2089	-2.5157	0.15745	-0.0486371	0.0914413
1.6798	9.5929	-2.5137	0.173426	-0.040729	0.0895336
1.8343	9.8072	-2.3712	0.165684	-0.098824	0.100178
2.0621	9.3861	-2.6422	0.16079	-0.116989	0.0938603
1.9475	9.2699	-2.8102	0.157633	-0.0927276	0.0749462
2.4644	9.3157	-2.9348	0.119478	-0.089853	0.0608003
2.2231	9.3383	-2.8988	0.0980718	-0.0503144	0.0387568
1.832	9.8152	-2.6443	0.0917834	-0.0434447	0.0320233
1.9353	9.6954	-2.6025	0.0808943	-0.0723718	0.0418844
1.9509	9.5482	-2.6378	0.0863903	-0.107575	0.0310005
2.2137	9.199	-2.875	0.0797563	-0.128172	0.0282866
2.121	9.4244	-2.822	0.0811369	-0.141955	0.0127894
1.9863	9.4296	-2.8231	0.0726022	-0.143297	0.017236
2.3508	9.3265	-2.983	0.0587181	-0.152659	0.0128734
1.9423	9.6723	-2.8575	0.0455967	-0.160329	-0.00399296
2.2478	9.3355	-3.2085	0.0187134	-0.152699	-0.00964015
2.1434	9.4764	-3.2889	0.00252689	-0.120136	-0.0233996
1.9845	9.4926	-3.1424	-0.0183033	-0.0810531	-0.02178
1.9486	9.4549	-2.9517	-0.0267629	-0.0453471	-0.0139885
1.8395	9.6028	-2.8066	-0.0275046	-0.040441	-0.00887029
2.0785	9.3624	-3.0189	-0.0334073	-0.0710332	-0.0138036
2.0114	9.4083	-3.0772	-0.0415982	-0.0893591	-0.0310616
2.1844	9.3857	-3.1825	-0.0624584	-0.0931325	-0.0460156
2.0492	9.5232	-3.141	-0.0873747	-0.0784613	-0.0636574
1.9981	9.4503	-3.1263	-0.110509	-0.0510142	-0.0747594
1.8851	9.4024	-3.039	-0.115937	-0.0288049	-0.0763878
2.1382	9.4323	-2.944	-0.11851	-0.0154879	-0.0753249
1.8515	9.4957	-2.8784	-0.113804	-0.00964539	-0.0802014
1.9172	9.478	-2.864	-0.110643	-0.016178	-0.0716126
1.9787	9.455	-2.913	-0.100819	-0.0234485	-0.072878
2.0556	9.4447	-2.94	-0.0981154	-0.053332	-0.0833238
2.0019	9.4495	-3.0146	-0.105339	-0.0676577	-0.10373
1.994	9.4772	-3.1237	-0.122206	-0.0741154	-0.124618
1.9025	9.5446	-2.9318	-0.136296	-0.0505988	-0.138289
1.7815	9.4935	-2.9468	-0.141604	-0.00682162	-0.145801
1.8667	9.4175	-2.8684	-0.145545	0.00425599	-0.144978
1.8646	9.3779	-2.7132	-0.143171	0.0018045	-0.145929
1.8128	9.4557	-2.6321	-0.121882	-0.0107805	-0.145494
1.7592	9.5119	-2.6328	-0.0946108	-0.00801001	-0.140272
1.7653	9.4581	-2.868	-0.0741433	-0.00331176	-0.127095
1.6793	9.4861	-2.8122	-0.0607584	-0.0174934	-0.117108
1.6302	9.4789	-2.7815	-0.0483962	-0.0196995	-0.109692
1.7234	9.5324	-2.7588	-0.0357967	-0.0257331	-0.100386
1.7476	9.6011	-2.7935	-0.0263562	-0.0296182	-0.0921691
1.5425	9.4726	-2.5883	-0.0187152	-0.0290353	-0.0936928
1.6672	9.4352	-2.6983	-0.0100774	-0.0452564	-0.0897431
1.7434	9.5078	-2.9053	-0.0044649	-0.0519061	-0.0894219
1.7024	9.5753	-2.9019	-0.0119164	-0.0262044	-0.0969879
1.5571	9.5448	-2.8047	-0.0163562	-0.00938394	-0.101772
1.6591	9.4582	-2.7808	-0.0229493	-0.000830794	-0.107559
1.6884	9.4801	-2.8129	-0.0292482	0.0166274	-0.11468
1.5095	9.5422	-2.7181	-0.0311698	0.0315957	-0.126435
1.4288	9.5767	-2.6917	-0.0317598	0.0291453	-0.132858
1.5327	9.5535	-2.6201	-0.0280789	-0.00037912	-0.132368
1.5487	9.5649	-3.0163	-0.0218411	-0.00232286	-0.130484
1.2852	9.5428	-3.0738	-0.0264225	0.0217992	-0.130507
1.3707	9.5636	-2.8612	-0.0363622	0.0284855	-0.118614
1.3983	9.5639	-2.7959	-0.0391041	0.0263161	-0.108802
1.416	9.5358	-2.7669	-0.0297806	0.0113782	-0.100707
1.4618	9.5509	-2.5377	-0.0200608	-0.0218672	-0.0944328
1.4865	9.5481	-2.7968	-0.0120429	-0.0191044	-0.095836
1.3204	9.597	-3.211	-0.0124061	0.029442	-0.106378
1.3628	9.5205	-3.2567	-0.035123	0.0486563	-0.110635
1.2752	9.5623	-3.1144	-0.0579205	0.0482566	-0.108182
1.2368	9.5759	-2.8931	-0.0767666	0.0503388	-0.107954
1.3744	9.6017	-2.8292	-0.0887395	0.0515239	-0.106521
1.282	9.5732	-2.8261	-0.0937451	0.0449544	-0.109397
1.2283	9.5357	-2.8912	-0.0976721	0.0460174	-0.110458
1.1067	9.5619	-2.7613	-0.104893	0.0487383	-0.105917
1.2361	9.5903	-2.8576	-0.104692	0.0392036	-0.0964958
1.1787	9.6133	-2.76	-0.102618	0.020101	-0.0895057
1.1089	9.5527	-2.7838	-0.105013	0.00261206	-0.0806499
1.1934	9.5858	-2.6437	-0.104774	-0.0126763	-0.069801
1.1198	9.5378	-2.6916	-0.0991923	-0.0222861	-0.0671864
1.1872	9.5514	-2.9214	-0.0980177	-0.0324108	-0.0663138
1.2334	9.5423	-2.6674	-0.1078	-0.0326359	-0.0628441
1.2264	9.5366	-2.7106	-0.114134	-0.016479	-0.0662126
1.1699	9.6091	-2.5228	-0.110301	-0.0196123	-0.0737576
1.1548	9.5576	-2.6354	-0.0990614	-0.0349537	-0.0763215
1.1508	9.581	-2.8441	-0.0952217	-0.0420799	-0.0779621
1.1371	9.6706	-2.7285	-0.10148	-0.0390256	-0.0789884
1.1147	9.6068	-2.6468	-0.10917	-0.022904	-0.0787109
1.1309	9.6375	-2.6723	-0.110024	-0.0198828	-0.0822521
1.09	9.5811	-2.7537	-0.108804	-0.0280143	-0.0914937
1.006	9.5842	-2.6683	-0.112703	-0.0274523	-0.100262
1.0354	9.6201	-2.7009	-0.116038	-0.0146609	-0.105065
1.0262	9.5457	-2.734	-0.121943	0.00100801	-0.114874
0.98111	9.5967	-2.7281	-0.129065	0.00510596	-0.123753
1.0309	9.5753	-2.7145	-0.12581	0.00227992	-0.133434
0.94691	9.6157	-2.6532	-0.10805	-0.000828298	-0.152247
0.86645	9.6795	-2.587	-0.0938359	-0.0119297	-0.162139
0.86885	9.6604	-2.5801	-0.0954049	-0.0199543	-0.159518
0.82065	9.6593	-2.2903	-0.0999079	-0.0252689	-0.153959
0.83894	9.6979	-2.3469	-0.0997717	-0.0218009	-0.149278
0.77894	9.6214	-2.5027	-0.0999184	-0.00610307	-0.140539
0.75124	9.6158	-2.3746	-0.10244	-0.00250018	-0.130795
0.80227	9.5855	-2.211	-0.101271	-0.00537544	-0.113862
0.88898	9.524	-2.2108	-0.0975098	0.042696	-0.0874724
0.87493	9.5778	-2.3537	-0.103077	0.125828	-0.0880903
0.68817	9.6441	-2.4115	-0.107202	0.150341	-0.0999201
0.57498	9.6585	-2.4609	-0.104552	0.122058	-0.102824
0.58641	9.6932	-2.4755	-0.100451	0.0844216	-0.0943473
0.55251	9.6574	-2.495	-0.0915949	0.0488151	-0.0820305
0.68684	9.6309	-2.4735	-0.0885737	0.0174742	-0.0716894
0.66015	9.6976	-2.4165	-0.0929685	0.010612	-0.0706597
0.64113	9.606	-2.335	-0.0898461	0.00921918	-0.0766374
0.70042	9.6166	-2.4461	-0.07858	0.00418513	-0.075941
0.68311	9.6195	-2.4979	-0.0688689	0.00111211	-0.0776689
0.5604	9.6105	-2.3347	-0.0669037	-0.00108532	-0.0778556
0.68207	9.6458	-2.3298	-0.0632839	-0.00306585	-0.0635928
0.69776	9.6819	-2.3543	-0.0537858	0.0275587	-0.0614146
0.51019	9.6261	-2.1352	-0.0463559	0.0330146	-0.0611598
0.63607	9.6265	-2.044	-0.0270997	0.0192283	-0.043991
0.52368	9.6506	-2.3073	-0.00798209	0.0312868	-0.0323881
0.55074	9.603	-2.5173	-0.00971031	0.0300406	-0.0247715
0.5338	9.6429	-2.5271	-0.0212145	0.0231204	-0.0242828
0.6333	9.656	-2.2613	-0.0336395	0.0211866	-0.0181095
0.76617	9.695	-2.312	-0.0380709	0.02803	-0.0160921
0.72609	9.6542	-2.521	-0.0465828	0.0335557	-0.0317615
0.62133	9.7187	-2.4133	-0.0551105	0.0339781	-0.0447345
0.59135	9.6552	-2.346	-0.0518625	0.019326	-0.04615
0.55963	9.6345	-2.324	-0.0442144	0.0109249	-0.0393694
0.55144	9.682	-2.2556	-0.0373658	0.00146871	-0.0393694
0.59616	9.6514	-2.2586	-0.0333672	-0.00930627	-0.0379906
0.66828	9.6047	-2.2787	-0.029161	-0.0195634	-0.0414481
0.68133	9.5778	-2.307	-0.028585	-0.0221517	-0.0486807
0.48624	9.6318	-2.3493	-0.0324108	-0.0167332	-0.0585837
0.57449	9.6482	-2.3676	-0.0370586	-0.0137275	-0.0542693
0.52589	9.6803	-2.3713	-0.0417779	-0.00456229	-0.0509322
0.54329	9.694	-2.2363	-0.0475323	-0.0206769	-0.053901
0.49024	9.6522	-1.9471	-0.0480245	-0.0381791	-0.0533547
0.65367	9.6246	-1.7018	-0.0445687	-0.0875544	-0.0541279
0.77749	9.6013	-2.0659	-0.0277001	-0.114478	-0.0533477
0.62339	9.5713	-2.942	-0.0176837	-0.0913837	-0.0687031
0.38194	9.5924	-3.0387	-0.0501503	-0.053353	-0.0846677
0.27324	9.6269	-2.5412	-0.081184	-0.0328977	-0.0716842
0.56344	9.617	-2.2352	-0.0966965	-0.0155978	-0.0431253
0.55913	9.7166	-1.9867	-0.0938725	0.015608	-0.0418059
0.56288	9.6601	-1.9591	-0.0680225	-0.012281	-0.0580287
0.53305	9.6222	-2.0505	-0.0394898	-0.0513703	-0.0597339
0.44707	9.6137	-2.3657	-0.0129434	-0.0724259	-0.0543635
0.50658	9.5948	-2.6174	-0.0103282	-0.0704677	-0.0491799
0.35964	9.7135	-2.6718	-0.0202947	-0.0455339	-0.0470419
0.28597	9.7362	-2.4859	-0.0345069	-0.0327406	-0.0398947
0.48577	9.6608	-2.3068	-0.0424063	-0.037001	-0.029887
0.54764	9.6947	-2.3894	-0.0375874	-0.0274383	-0.0313845
0.59079	9.5602	-2.4683	-0.0386486	-0.00832923	-0.0382594
0.50039	9.5995	-2.3818	-0.0394078	0.0154842	-0.0459702
0.45365	9.6944	-2.2069	-0.0327406	0.0326795	-0.045012
0.47204	9.6356	-2.2087	-0.017392	0.037823	-0.0335871
0.42732	9.6437	-2.2832	-0.00510247	0.0345139	-0.0249931
0.45199	9.6314	-2.2762	-0.00223629	0.0284471	-0.0213349
0.48948	9.6224	-2.3431	0.000526723	0.0249442	-0.0203436
0.54454	9.6494	-2.4671	-0.00170128	0.0277455	-0.021005
0.41004	9.6977	-2.4708	-0.00588787	0.0386329	-0.0220208
0.34908	9.5751	-2.3399	-0.00810758	0.0349066	-0.0130512
0.48138	9.6331	-2.2882	-0.0074063	0.0269566	-0.00518764
0.45653	9.6578	-2.3267	-0.00835384	0.0207415	-0.00559012
0.5097	9.6186	-2.3277	-0.0100437	0.0144393	-0.0108884
0.45287	9.7103	-2.6141	-0.01562	0.0233944	-0.0178704
0.4013	9.7121	-2.4564	-0.0289114	0.0241746	-0.0226474
0.4127	9.7026	-2.2634	-0.0285728	0.0128196	-0.0136806
0.51349	9.6899	-2.4603	-0.0231308	0.00595122	-0.00271154
0.56673	9.6038	-2.4342	-0.025028	0.00519881	-0.00216089
0.39321	9.7252	-2.2964	-0.0242234	0.0124917	-0.00305084
0.37105	9.6532	-2.3949	-0.0237435	0.0121014	-0.0044464
0.45543	9.5575	-2.4679	-0.0257837	-0.00149594	0.00302308
0.36154	9.7017	-2.3001	-0.0233333	-0.00330373	0.00277769
0.42086	9.6882	-2.5404	-0.0224816	-0.00278799	0.0024096
0.51833	9.6793	-2.4581	-0.0265953	-0.0144349	0.00238813
0.46304	9.6014	-2.2641	-0.0236527	-0.0220749	0.00450801
0.50422	9.5693	-2.3583	-0.0151999	-0.0314456	0.0117372
0.48682	9.55	-2.3939	-0.00646295	-0.0361702	0.01704
0.51209	9.5678	-2.4153	-0.00168492	-0.0187379	0.0219021
0.45232	9.5376	-2.453	-0.00012609	0.00599084	0.0297247
0.45706	9.5316	-2.5745	-0.00457625	0.0238115	0.038865
0.50427	9.5583	-2.4584	-0.0132373	0.0315364	0.0379871
0.52906	9.5777	-2.3983	-0.0204797	0.0296514	0.0336377
0.56471	9.6279	-2.5212	-0.0247016	0.0324492	0.0261066
0.6649	9.6551	-2.7207	-0.0397394	0.0444064	0.0171063
0.73243	9.7049	-2.5262	-0.0571909	0.0570391	0.0047377
0.59271	9.726	-2.4256	-0.0553182	0.0842086	0.00611755
0.59403	9.6425	-2.5204	-0.0460435	0.0963317	0.0151694
0.4924	9.5875	-2.4399	-0.048562	0.104645	0.0151826
0.68566	9.6301	-2.3572	-0.0425773	0.0960874	0.0356955
0.68574	9.5583	-2.4333	-0.0532238	0.173634	0.0522901
0.4663	9.6609	-2.3756	-0.0656174	0.222948	0.0439631
0.68084	9.7821	-2.321	-0.0457782	0.144384	0.049501
0.67848	9.6817	-2.3471	-0.0315206	0.103083	0.0497384
0.67487	9.6036	-2.1996	-0.0241414	0.0997211	0.0521923
0.7996	9.6656	-2.2819	-0.0224659	0.108919	0.0546201
0.77108	9.6656	-2.4045	-0.00870483	0.0769428	0.048391
0.66429	9.6408	-2.4745	0.00332974	0.0410554	0.0498902
0.71701	9.6481	-2.5808	0.00361004	0.0118408	0.055971
0.76935	9.6644	-2.6576	-0.00434378	-0.0102001	0.0611563
0.812	9.5946	-2.6624	-0.0089483	-0.0285588	0.0542832
0.67997	9.5946	-2.4904	-0.0114954	-0.0473543	0.0546253
0.85672	9.5903	-2.397	-0.0240053	-0.0456456	0.0672964
0.97062	9.6403	-2.451	-0.035891	-0.022883	0.0687031
0.92152	9.644	-2.4923	-0.0395404	-0.0127659	0.0585087
0.87462	9.566	-2.6121	-0.0426087	-0.0191271	0.0500543
0.82161	9.6214	-2.6708	-0.0389121	-0.0359468	0.0515099
0.86259	9.6392	-2.6352	-0.0354092	-0.0498728	0.0502585
0.89286	9.6367	-2.4176	-0.0434238	-0.0511521	0.0522936
1.0498	9.6071	-2.504	-0.0493457	-0.0371214	0.0506076
0.95635	9.6574	-2.4683	-0.0437205	-0.0246406	0.037851
0.90956	9.6479	-2.4648	-0.0475881	-0.0180572	0.035315
0.92782	9.6725	-2.543	-0.0546951	-0.00157413	0.0311803
0.97544	9.679	-2.423	-0.0609504	0.0122021	0.0252724
1.0376	9.6589	-2.6063	-0.0603692	0.00704799	0.021567
1.0448	9.6169	-2.6846	-0.0545625	0.00329867	0.0156769
1.0173	9.5908	-2.7536	-0.0503266	0.00181741	0.00211726
0.9588	9.5741	-2.6979	-0.0462809	-0.00260787	-0.00932861
0.99625	9.612	-2.5781	-0.0515256	-0.00259129	-0.0153463
1.0622	9.629	-2.5694	-0.0502707	0.00273214	-0.023651
1.1062	9.6132	-2.5337	-0.038577	0.00215513	-0.0328593
0.87897	9.5339	-2.8217	-0.00878442	-0.0151671	-0.0449667
0.94924	9.6469	-2.502	0.00354215	-0.0397691	-0.0459685
1.1559	9.6575	-2.1492	-0.0288957	-0.00523005	-0.0198758
1.0075	9.5806	-2.5146	-0.042326	0.0358875	-0.00944153
0.92831	9.6506	-2.4337	-0.0417692	0.0352923	-0.0152973
0.94968	9.5788	-2.5404	-0.0466317	0.0327145	-0.00981032
1.0655	9.6006	-2.5658	-0.0517193	0.0316079	-0.00558924
1.0766	9.6017	-2.49	-0.0584965	0.0465654	-0.00512848
1.0396	9.5859	-2.4639	-0.0613885	0.0576988	-0.00941274
0.93614	9.6135	-2.459	-0.056231	0.0721292	-0.0179577
1.0102	9.621	-2.5547	-0.0463926	0.0615682	-0.0170831
1.0128	9.6143	-2.6041	-0.0348787	0.0560303	-0.0148976
0.9861	9.5736	-2.6125	-0.0315102	0.0650641	-0.0184708
1.088	9.574	-2.7176	-0.038008	0.0847654	-0.0192405
1.0032	9.5456	-2.6282	-0.04186	0.100964	-0.0273441
1.0223	9.56	-2.715	-0.0275361	0.096426	-0.0244992
0.86983	9.5872	-2.4993	0.00479721	0.0646051	-0.0224013
1.0455	9.622	-2.3946	0.0123166	0.0622995	-0.0124758
1.2991	9.5606	-2.6594	-0.00671341	0.143981	-0.00126653
1.0491	9.6375	-2.5089	-0.0191951	0.200085	-0.00686787
0.96514	9.6986	-2.485	-0.0243526	0.201149	0.00196978
1.0436	9.5972	-2.4989	-0.0179263	0.202842	0.014844
0.97003	9.5758	-2.3779	-0.00639279	0.219842	0.0217189
1.0065	9.6178	-2.4361	0.00893888	0.217817	0.0305049
1.1496	9.6274	-2.5782	0.0165082	0.215391	0.0389051
1.0864	9.6612	-2.6087	0.00702373	0.230157	0.0376921
1.1433	9.6627	-2.7263	-0.00823673	0.236998	0.0294297
1.1819	9.6196	-2.7588	-0.0332782	0.238918	0.0260386
0.9526	9.6125	-2.4424	-0.0494382	0.236736	0.0227329
1.0512	9.6544	-2.405	-0.0532797	0.215461	0.0263423
1.2882	9.6707	-2.5937	-0.0555957	0.198636	0.0335627
1.2321	9.6117	-2.5644	-0.0568908	0.216386	0.0320931
1.3308	9.7782	-2.7976	-0.0686176	0.246632	0.0315922
1.2149	9.6545	-2.7212	-0.0927538	0.296165	0.0114398
1.1959	9.5353	-2.4767	-0.117263	0.303705	-0.00591928
1.3135	9.6868	-2.337	-0.124147	0.260473	-0.00261031
1.2924	9.6459	-2.4495	-0.120218	0.256075	-0.00414812
1.1789	9.7021	-2.5381	-0.117646	0.261904	-0.0069513
1.2416	9.6209	-2.3156	-0.119518	0.270439	0.00235829
1.2598	9.537	-2.3722	-0.119634	0.29531	0.0124245
1.1104	9.5244	-2.2473	-0.111382	0.291645	0.0228917
1.174	9.6359	-2.0977	-0.0884254	0.238552	0.0491607
1.3218	9.6233	-2.0544	-0.0551123	0.193557	0.0722723
1.339	9.6877	-2.1662	-0.0279445	0.170836	0.0844128
1.3189	9.7768	-2.4116	-0.0164218	0.170637	0.0903068
1.4493	9.4536	-2.5032	-0.0212599	0.199613	0.0909456
1.4654	9.4817	-2.3716	-0.0324422	0.207956	0.093122
1.4367	9.5108	-2.1245	-0.032807	0.189421	0.0984593
1.3811	9.6122	-2.2957	-0.0194726	0.152156	0.110659
1.4981	9.5504	-2.2618	-0.00525972	0.129334	0.124878
1.4839	9.6289	-2.2597	0.00795224	0.115825	0.130729
1.5172	9.6747	-2.3499	0.0180816	0.10602	0.135801
1.7268	9.5655	-2.4282	0.0235724	0.125384	0.134127
1.5796	9.5641	-2.3787	0.0218515	0.135143	0.126976
1.7017	9.4963	-2.2215	0.0154811	0.109132	0.125062
1.6101	9.5623	-2.2349	0.027735	0.0705829	0.125315
1.7011	9.5193	-2.3071	0.0464135	0.0526025	0.139666
1.6574	9.5698	-2.3532	0.0667152	0.0404498	0.158061
1.6971	9.4809	-2.1567	0.0899194	-0.00957959	0.184761
1.8209	9.6118	-2.1946	0.126062	-0.0799448	0.208689
1.7684	9.6595	-2.2348	0.156643	-0.130181	0.214449
1.9979	9.5293	-2.5081	0.179158	-0.147219	0.20347
2.1982	9.4236	-2.8033	0.184656	-0.141876	0.175336
2.3148	9.4808	-2.9679	0.158144	-0.131696	0.141176
2.2638	9.5863	-3.2149	0.0956545	-0.0860011	0.0957453
2.332	9.5179	-3.2	0.00663208	-0.0179629	0.0410205
2.1953	9.4705	-3.1274	-0.0797598	0.0395684	-0.0226352
2.0478	9.7026	-2.8945	-0.165567	0.0719756	-0.0868895
2.1697	9.6795	-2.9475	-0.260979	0.0584284	-0.160813
2.2379	9.338	-2.9727	-0.360323	-0.00169054	-0.244765
1.8923	9.3699	-2.7709	-0.413765	0.0310197	-0.308679
1.5541	9.7029	-2.5207	-0.462442	0.124428	-0.321559
1.7284	9.4912	-2.4559	-0.519009	0.0879786	-0.312588
1.9102	9.6513	-2.4996	-0.559605	0.0124039	-0.326638
1.9602	9.734	-1.9751	-0.588124	-0.0360655	-0.349118
1.5782	9.6335	-2.1309	-0.571822	-0.00237627	-0.377358
1.483	9.5347	-1.8549	-0.553566	0.0241711	-0.390901
1.5463	9.3729	-1.5341	-0.510718	-0.0100616	-0.398494
1.57	9.4351	-1.0327	-0.453629	-0.0326045	-0.402595
1.3663	9.3797	-1.5716	-0.385997	-0.0477697	-0.381861
1.0749	9.5756	-1.7198	-0.330722	-0.0564789	-0.349921
0.97612	9.8969	-1.2682	-0.303024	-0.0326848	-0.321699
1.1306	9.4604	-1.8492	-0.28667	0.00990422	-0.290004
0.84836	9.6808	-1.4515	-0.270177	0.0371424	-0.257646
0.65415	9.788	-1.4083	-0.254102	0.0809554	-0.208497
0.54995	9.6971	-1.0189	-0.228848	0.0582469	-0.163162
0.78927	9.6288	-1.1469	-0.184045	0.0133779	-0.113968
1.0487	9.4536	-1.059	-0.137295	-0.0161289	-0.0926927
0.83618	9.6743	-1.0798	-0.0871583	-0.0503615	-0.0720786
0.83439	9.7463	-1.2991	-0.0471937	-0.0589694	-0.0517508
0.73202	9.8113	-1.3397	-0.0154306	-0.0553723	-0.0311978
0.68665	9.6079	-1.3076	0.00374268	-0.0591702	-0.00733021
0.83446	9.5039	-1.2808	0.0193435	-0.091361	0.0177186
1.1232	9.7737	-1.4225	0.0342469	-0.112263	0.0421113
1.1171	9.7502	-1.3893	0.0477156	-0.0990247	0.029147
1.0227	9.7258	-1.3706	0.0615176	-0.0928637	0.0111146
1.1197	9.6451	-1.418	0.0689213	-0.0945532	0.0125304
1.016	9.6861	-1.5598	0.0655633	-0.072316	0.030278
1.0014	9.6933	-1.6547	0.0526583	-0.0342032	0.0616538
0.83513	9.7167	-1.5118	0.0452389	-0.00666611	0.100445
0.99415	9.7411	-1.315	0.052578	-0.00094993	0.137642
1.0998	9.741	-1.5334	0.0674291	0.0137268	0.158739
1.1671	9.6639	-1.5595	0.0860709	0.0191393	0.167208
1.1556	9.6856	-1.4852	0.109762	0.0253352	0.171184
1.1712	9.7098	-1.6196	0.138076	0.0253212	0.180135
1.3288	9.7176	-1.6351	0.162268	0.00937329	0.177081
1.3204	9.7131	-1.6467	0.186174	-0.00763494	0.171084
1.4928	9.6037	-1.8775	0.219091	-0.0191114	0.167593
1.5055	9.6151	-2.0491	0.25302	-0.0348455	0.16518
1.5158	9.6564	-2.1827	0.29037	-0.0749951	0.167072
1.5526	9.8475	-2.2512	0.321525	-0.12532	0.165283
1.6308	9.922	-2.0654	0.304612	-0.146548	0.170737
1.5696	9.9916	-2.1288	0.247383	-0.133251	0.174585
1.8345	9.9408	-2.1739	0.19134	-0.0995588	0.175737
1.8732	9.9303	-2.0843	0.148035	-0.0667152	0.160979
1.8467	9.9752	-2.0428	0.119707	-0.0731502	0.133614
1.8991	9.9513	-2.0923	0.108289	-0.0967279	0.107427
2.1172	9.9862	-2.3274	0.0978676	-0.132947	0.0783548
2.5224	10.035	-2.2997	0.0956353	-0.171269	0.0621739
2.4732	10.178	-2.1327	0.0957645	-0.189735	0.0363325
2.8544	10.588	-2.0906	0.0769481	-0.226404	0.0215827
2.5975	10.945	-2.2253	0.0465409	-0.192091	-0.00865613
2.7108	10.805	-2.7836	0.0230209	-0.126149	-0.0174065
2.9013	10.349	-2.856	0.0115928	-0.03539	-0.000858301
2.5871	10.256	-2.5556	0.0149168	-0.00120257	-0.0136619
2.3692	9.9991	-2.5777	0.0231623	-0.108614	-0.0507716
2.0499	9.6917	-2.4667	0.0132003	-0.0841092	-0.0979845
1.4274	9.473	-2.2216	-0.0265726	0.063907	-0.217293
0.81969	9.086	-1.8985	-0.0384339	0.12976	-0.247435
0.62791	8.8529	-1.959	-0.102838	0.140592	-0.128247
0.44318	8.3851	-2.3728	-0.216473	0.233141	-0.149503
0.62421	8.1438	-2.4914	-0.247139	0.296846	-0.130453
0.70772	8.1158	-2.8329	-0.219126	0.368299	-0.077435
0.88823	8.4452	-2.8349	-0.172468	0.420939	-0.0518066
0.89217	8.6397	-2.7671	-0.124541	0.395055	-0.0523005
0.91763	8.7881	-2.9691	-0.0805888	0.333114	-0.0683087
0.97338	8.8991	-2.6273	-0.0513406	0.25864	-0.0712583
1.23	9.1708	-2.2805	-0.0198112	0.161549	-0.0640187
1.6585	9.4231	-2.2369	-0.00435442	0.104107	-0.022246
1.9087	9.7949	-2.094	-0.0142639	0.163277	0.0206019
1.849	9.8731	-2.2224	-0.0383501	0.26536	0.0440242
1.6926	9.9576	-2.2622	-0.0522098	0.323776	0.0470192
1.4049	9.9681	-2.3696	-0.0585628	0.332503	0.0353412
1.3628	9.8006	-2.3337	-0.0557476	0.322415	0.0189368
1.2376	9.5122	-2.406	-0.0392263	0.312536	0.026145
1.0882	9.473	-2.4537	-0.00334004	0.288154	0.00825611
1.2119	9.4516	-2.4019	0.0143545	0.230715	-0.0137956
1.0315	9.2853	-2.4565	0.0316742	0.212162	-0.0583324
0.90553	9.2394	-2.13	0.0556289	0.159396	-0.0856573
0.90985	9.1509	-2.3247	0.0789971	0.0805469	-0.0739828
0.99281	9.2948	-2.3694	0.107284	-0.0112731	-0.0673523
1.2335	9.143	-1.9648	0.106633	-0.151708	-0.0597496
1.5552	9.1417	-2.0121	0.103355	-0.247139	-0.0452651
1.5367	9.0031	-2.1156	0.0978379	-0.25241	-0.028866
1.4373	9.123	-2.2232	0.100356	-0.231047	0.00843919
1.3576	9.3545	-2.2478	0.123295	-0.225601	0.0615246
1.4327	9.5555	-2.2624	0.140935	-0.278432	0.0797074
1.7269	9.6935	-2.1671	0.133645	-0.34664	0.0676193
1.9308	9.742	-2.1326	0.108394	-0.318139	0.0588054
1.8855	9.6889	-2.3309	0.057355	-0.209789	0.0334545
1.5129	9.6675	-2.483	0.0340409	-0.0898914	0.00566394
0.9513	9.546	-2.4821	0.0323776	-0.0806831	0.00272394
0.79833	9.3886	-2.4277	0.0435861	-0.208637	0.0271416
1.2553	9.6149	-2.2573	0.0452354	-0.35219	0.0903889
2.1081	9.6779	-2.203	9.94035e-05	-0.464188	0.193941
2.838	9.7211	-2.4102	-0.0436786	-0.495604	0.233577
3.0298	9.6463	-2.2296	-0.107465	-0.469127	0.182876
3.2887	9.5318	-2.1508	-0.166946	-0.422492	0.143463
3.264	9.2683	-2.3182	-0.195774	-0.263353	0.0630919
2.7993	9.3175	-2.3907	-0.186366	0.0573393	-0.0158513
2.5166	9.281	-2.426	-0.198531	0.352015	-0.0465392
1.991	9.5899	-3.0132	-0.147271	0.519166	-0.122714
1.5175	9.6589	-3.0057	-0.114722	0.613745	-0.138103
1.0358	10.159	-3.1771	-0.0960594	0.522726	-0.156144
1.231	10.188	-2.915	-0.137998	0.329239	-0.00342783
2.0493	10.318	-2.6935	-0.131559	0.0780599	0.0497663
1.6252	10.814	-2.8907	-0.0873031	0.0342608	-0.0508257
1.6533	9.9541	-2.6244	-0.166731	0.111961	0.00265866
2.2142	9.9229	-3.0717	-0.118124	0.0237504	-0.0358997
2.0479	9.4338	-2.7239	-0.121457	0.0451133	-0.00656401
1.6934	9.3012	-2.6055	-0.0996792	0.0605158	-0.0165513
1.5806	9.1002	-2.3799	-0.0843256	0.0439456	-0.00512673
1.1912	9.0719	-2.2964	-0.0754715	0.0435215	-0.0111734
0.91908	9.0623	-2.2366	-0.070171	0.0442755	-0.00870762
0.9425	9.1245	-2.4944	-0.0568803	0.057629	-0.018209
1.0985	9.1471	-2.7168	-0.0480175	0.0901061	-0.0190677
1.3291	9.3136	-2.917	-0.0305258	0.0641426	-0.0214484
1.4702	9.4969	-2.8764	-0.0098201	0.0110546	-0.0259949
1.6429	9.5787	-2.8079	0.00425023	-0.0192859	-0.0436629
1.6465	9.6708	-2.7287	0.0138359	-0.0474066	-0.0578158
1.7515	9.679	-2.6915	0.0120176	-0.110345	-0.055491
1.8884	9.7204	-2.5814	0.00326446	-0.180537	-0.0499409
1.8998	9.6988	-2.3615	-0.00497419	-0.209771	-0.0413277
1.9994	9.7237	-2.2224	-0.0138443	-0.211063	-0.0394322
1.9779	9.6716	-2.1453	-0.0231239	-0.183888	-0.0402909
1.9957	9.5886	-2	-0.0364198	-0.140845	-0.0388842
1.9659	9.5239	-2.0396	-0.047733	-0.0834529	-0.0346779
1.7655	9.4748	-1.9865	-0.0461099	-0.0255778	-0.0322432
1.6997	9.4135	-2.1188	-0.0521086	0.0183556	-0.0284838
1.7603	9.4549	-2.1237	-0.0526775	0.0383013	-0.021663
1.9159	9.559	-2.0674	-0.0565504	0.0340723	-0.0157652
1.9876	9.5999	-2.0287	-0.0633136	0.030271	-0.013419
2.1078	9.7952	-1.8924	-0.0742062	0.0409245	-0.00404271
2.2336	9.8198	-1.8941	-0.0929405	0.0687712	0.00920906
2.1982	9.7491	-1.8371	-0.106264	0.104824	0.0147573
2.059	9.6573	-1.8082	-0.118571	0.162743	0.0166072
1.9335	9.3925	-1.8004	-0.134108	0.224188	0.0197257
1.8934	9.3856	-1.9596	-0.140688	0.240175	0.0221796
1.7891	9.4614	-2.135	-0.136205	0.242793	0.02119
1.7597	9.4463	-2.397	-0.139417	0.273249	0.0230488
1.6601	9.5725	-2.7014	-0.125746	0.285606	0.018785
1.5511	9.607	-2.8948	-0.120262	0.267	0.0131603
1.4654	9.7085	-3.0635	-0.10207	0.218794	0.0050831
1.4681	9.6868	-3.179	-0.0806237	0.143932	-0.00507769
1.5961	9.6365	-3.218	-0.0592592	0.0811596	-0.0180135
1.5973	9.6213	-3.2191	-0.022157	0.046904	-0.0346535
1.5291	9.6367	-2.9722	-0.0165361	0.00114371	-0.0392856
1.6212	9.4782	-2.6661	-0.0277298	-0.0494225	-0.0410781
1.6545	9.4366	-2.6192	-0.0169548	-0.0700086	-0.0376014
1.6113	9.4572	-2.629	0.00364163	-0.075126	-0.0350986
1.5671	9.5361	-2.7714	0.0325294	-0.0713386	-0.0371912
1.4629	9.4747	-2.8057	0.0498466	-0.0611249	-0.0433365
1.5987	9.2048	-2.6684	0.058493	-0.106943	-0.0317109
2.3032	9.1946	-2.772	0.0991417	-0.203837	-0.0036048
2.9135	9.2481	-2.8458	0.146175	-0.294297	0.0407604
3.4193	9.3054	-2.7988	0.174528	-0.369608	0.110418
3.6513	9.521	-2.7654	0.199805	-0.406505	0.16477
3.7135	9.7425	-2.6704	0.210312	-0.395561	0.220295
3.571	9.8715	-2.4338	0.204256	-0.336133	0.280963
3.3555	10.046	-2.4168	0.198147	-0.214134	0.34301
3.1048	10.039	-2.4251	0.185808	-0.00584266	0.411182
2.4561	9.9775	-2.3708	0.178425	0.183434	0.458097
2.2904	9.9501	-2.5021	0.154699	0.30929	0.508519
2.2591	9.9563	-2.7764	0.122828	0.358595	0.57184
1.869	9.9457	-2.6776	0.121555	0.26351	0.577337
1.7511	9.7057	-2.6354	0.109231	0.0362016	0.56971
2.1626	9.6577	-2.5432	0.110034	-0.167965	0.579135
2.6359	9.4902	-2.4203	0.0956248	-0.284873	0.549761
2.7939	9.3679	-2.0173	0.072761	-0.328227	0.499409
3.4999	9.4066	-1.7549	0.0377497	-0.252462	0.424883
3.9479	9.204	-1.8756	-0.0149957	0.0379539	0.322886
3.3619	9.0762	-2.1727	-0.0218236	0.565783	0.156617
2.0213	9.0179	-2.6727	-0.0182439	1.01987	-0.0229284
0.62447	9.059	-2.9965	-0.0184028	1.1267	-0.118791
0.27623	9.1838	-2.9042	-0.0380482	0.819135	-0.164804
0.99966	9.3559	-2.5651	-0.0942443	0.309168	-0.227242
1.792	9.5858	-2.1609	-0.148526	-0.0643293	-0.343498
2.1657	9.4731	-2.0207	-0.207781	-0.216386	-0.495255
2.1897	9.5962	-2.202	-0.248605	-0.17839	-0.636452
2.0228	9.4694	-2.3288	-0.282202	-0.055135	-0.692494
1.673	9.4031	-2.4018	-0.293076	0.0538417	-0.686229
1.2386	9.2998	-2.515	-0.287735	0.0922721	-0.707487
1.0528	9.0464	-2.3594	-0.239512	-0.00574964	-0.65867
1.4791	9.1094	-2.2837	-0.189019	-0.227329	-0.53887
2.009	9.0448	-2.3001	-0.176104	-0.452023	-0.432632
2.4503	8.9574	-2.324	-0.183644	-0.557441	-0.3269
2.761	8.9124	-2.5189	-0.198531	-0.586919	-0.281277
2.915	9.0221	-2.5842	-0.213279	-0.532517	-0.255761
2.9407	8.975	-2.7094	-0.228184	-0.424516	-0.249547
2.7917	9.0295	-2.6819	-0.2178	-0.272341	-0.239546
2.5311	9.1556	-2.7211	-0.187152	-0.124187	-0.245568
2.3338	9.3125	-2.6687	-0.177343	0.0293547	-0.212913
2.0327	9.4187	-2.8189	-0.157607	0.116333	-0.194063
2.5104	8.9808	-3.0068	-0.163234	0.258326	-0.0257698
2.9572	8.5983	-3.1857	-0.126966	0.319099	0.0787859
2.1753	8.6723	-3.8571	0.00306602	0.0986146	-0.0333079
2.5804	8.738	-3.2895	-0.00880449	0.00789412	-0.0160717
2.4783	8.5062	-2.3974	-0.0761417	0.0623222	0.0545154
0.55306	9.0145	-1.725	-0.0394008	0.0929877	0.0734592
-1.1377	10.43	-1.5756	-0.00910015	0.00888268	-0.0466108
0.81529	10.092	-1.5402	-0.212651	0.0463909	0.0336255
3.7586	9.8978	-1.7511	-0.406156	0.304141	0.200434
4.9723	11.248	-3.1554	-0.349747	0.407796	0.207205
4.6592	12.807	-3.9201	-0.199212	0.387358	0.0725184
1.9076	11.713	-2.5879	-0.151135	0.310337	-0.0863921
1.0668	9.1518	-1.4452	-0.159169	0.116827	-0.1585
1.5208	8.753	-1.9957	-0.153058	0.016527	-0.113441
1.9718	9.4275	-2.3958	-0.105355	0.0141501	-0.0633467
2.6502	9.8222	-2.2271	-0.0772395	0.111277	-0.0624793
2.0845	10.066	-1.7985	-0.0252183	0.122086	-0.0680835
2.1346	10.591	-1.9944	0.0431952	0.0905826	-0.0390483
2.1433	10.339	-2.1911	0.0988869	0.0444099	0.0100641
1.8617	10.026	-2.7551	0.134544	0.0319832	0.024103
1.1585	9.161	-2.7366	0.180729	0.111865	0.022965
0.71012	8.8546	-2.6067	0.229581	0.000602837	0.0129873
0.95207	8.8024	-2.3394	0.252706	-0.213122	0.00187989
1.9027	8.8855	-2.2611	0.239773	-0.438182	0.000804963
2.9108	9.4019	-1.9008	0.202703	-0.596117	0.0350741
3.5673	9.6906	-1.4674	0.140143	-0.724608	0.101006
4.2048	9.7009	-1.534	0.0730124	-0.655633	0.158909
3.9694	9.5236	-1.6455	0.0089134	-0.329134	0.219266
3.0036	9.4163	-1.983	-0.0329431	0.0566988	0.252532
2.2429	9.4265	-2.3018	-0.0551699	0.345645	0.280858
1.4864	9.5001	-2.5103	-0.0531715	0.458289	0.272516
1.1832	9.4543	-2.3984	-0.0340147	0.395317	0.216351
0.69799	9.5483	-1.8419	-0.0225706	0.219178	0.161762
0.64395	9.9831	-1.463	-0.0374164	0.0505447	0.105798
0.19038	10.054	-0.67755	-0.0940157	0.0489338	0.0635108
-0.37948	9.8736	-0.45379	-0.184097	0.231431	-0.0239878
-0.53089	9.6768	-0.80946	-0.274942	0.393973	-0.14477
-1.6102	8.3395	-1.4536	-0.377567	0.287979	-0.285187
-1.5644	7.201	-1.3873	-0.473717	-0.109198	-0.435006
0.80563	6.52	-1.6625	-0.575034	-0.401618	-0.598421
3.2867	6.5712	-1.6176	-0.596274	-0.266198	-0.79395
14.179	13.02	-9.3376	-0.505692	0.392001	-0.775729
9.3376	12.87	-9.4298	-0.336081	0.598997	-0.397708
-5.1446	8.583	1.3056	-0.241658	-0.32985	0.0090073
2.0768	10.048	-2.4452	-0.572311	-0.566045	0.0274104
3.5202	8.6341	-3.6513	-0.820375	-0.22054	-0.0610167
1.7222	10.449	-1.8061	-0.818036	-0.328628	-0.0560478
0.8589	10.922	-0.38965	-0.915512	-0.253649	-0.0649716
2.492	9.6589	-1.4937	-0.951937	-0.240262	-0.109759
2.7522	9.423	-0.38026	-0.93883	-0.232687	-0.18696
2.3777	9.8403	0.24314	-0.94445	-0.0410693	-0.303792
2.7267	9.5758	-1.0781	-0.950733	0.116141	-0.373378
2.0163	9.8255	-1.4015	-0.937277	0.142284	-0.462582
1.7269	9.925	-0.12948	-0.913069	0.0982132	-0.560198
1.796	10.066	0.70842	-0.902719	0.109485	-0.620779
1.7432	10.31	0.54517	-0.882072	0.129701	-0.670538
0.95378	10.459	0.36257	-0.81184	0.159212	-0.718011
0.55727	10.484	0.34489	-0.762587	0.0930714	-0.762273
0.28343	10.232	0.48489	-0.698271	0.0270823	-0.769987
0.23436	9.9424	0.77131	-0.606851	-0.0135205	-0.731171
-0.067927	8.9153	1.2362	-0.497942	0.000321804	-0.642944
-1.1201	7.7129	1.3958	-0.372907	0.0331997	-0.477958
-1.7303	6.8222	1.585	-0.251799	0.0394183	-0.254364
-1.6212	6.7032	1.7341	-0.125276	0.050056	-0.0164698
-0.94152	7.8592	1.4016	-0.00413259	0.088387	0.205757
-0.21645	9.0018	1.0419	0.116928	0.121904	0.378056
0.28843	9.9435	0.5003	0.238482	0.1667	0.470244
0.58844	10.322	0.44555	0.33519	0.204326	0.494679
0.67868	9.9665	0.48905	0.387533	0.212267	0.481659
0.84155	10.006	0.36998	0.408669	0.163803	0.445076
1.0029	9.9342	0.44182	0.432091	0.0963771	0.405073
1.0704	10.106	0.12447	0.445478	0.0487645	0.34767
1.2512	10.379	-0.38526	0.464956	-0.0194395	0.273057
1.0133	10.538	-0.53603	0.501625	-0.100098	0.196995
0.96893	10.544	-0.76112	0.519148	-0.141583	0.124981
1.3642	10.39	-0.91997	0.520073	-0.212825	0.0403625
1.513	10.257	-0.74947	0.523878	-0.324387	-0.0484067
1.499	10.05	-0.35359	0.507053	-0.407604	-0.135223
1.8081	9.6152	-0.16109	0.466125	-0.419699	-0.203156
2.5167	9.3045	-0.5801	0.425424	-0.301401	-0.21684
2.7179	9.2702	-1.2018	0.42326	-0.00214641	-0.188094
1.6707	9.3417	-1.5842	0.460488	0.300406	-0.154378
0.6962	9.4814	-1.4729	0.490246	0.328768	-0.122449
0.4883	9.4888	-0.76141	0.482793	0.178373	-0.0673819
0.62865	9.5232	-0.18188	0.442877	0.0565225	-0.0214885
0.7175	9.5138	-0.033022	0.391024	0.0477732	-0.00597636
0.2862	9.2398	0.22727	0.326603	0.100182	0.000697276
-0.0016206	9.0111	0.2249	0.263161	0.135322	0.0069684
-0.14559	8.8544	0.14192	0.200189	0.138612	-0.0129973
-0.52694	8.6721	0.19822	0.134938	0.0730158	-0.0616991
-0.5221	8.6534	0.17296	0.0658513	-0.0481728	-0.10155
-0.052667	8.6746	0.016572	-0.00249355	-0.143253	-0.117
0.16034	8.7682	0.053253	-0.0618196	-0.143243	-0.129158
0.81805	8.8015	-0.47429	-0.107907	-0.0559553	-0.137282
0.65226	8.9207	-0.96932	-0.123192	0.136549	-0.155547
0.60628	9.2421	-1.5156	-0.128762	0.250333	-0.183294
0.35063	9.6061	-1.8665	-0.133813	0.256249	-0.224589
-0.37216	9.8233	-1.4041	-0.145527	0.168522	-0.291435
0.045901	10.038	-1.3498	-0.180816	-0.0491572	-0.314805
0.34376	10.246	-0.68783	-0.215059	-0.209649	-0.355035
0.45494	10.409	0.061156	-0.280614	-0.196838	-0.380237
0.48281	10.404	-0.15417	-0.382594	0.0766252	-0.401042
-1.2268	9.8967	0.08414	-0.439212	0.335732	-0.459737
-0.65279	9.8967	-1.1025	-0.509898	0.387917	-0.550966
0.59598	9.9813	-2.6772	-0.548749	0.180519	-0.539743
2.9253	8.5728	-2.4206	-0.510526	-0.0612715	-0.358543
4.7878	9.1394	-2.4965	-0.401007	0.0227643	-0.229354
0.034361	9.968	-0.15762	-0.249024	0.0817198	-0.137055
-0.75736	9.8132	-0.15869	-0.306934	0.109996	-0.158966
0.57478	9.9991	-1.9758	-0.380901	0.112605	-0.200503
-0.14783	10.211	-2.7753	-0.369905	-0.00874759	-0.228149
-1.4983	10.848	-1.9108	-0.350026	-0.230471	-0.267925
0.31658	10.059	-0.83439	-0.385089	-0.421514	-0.270509
0.69921	8.5823	0.1412	-0.383379	-0.450923	-0.221482
-0.37587	8.4994	1.2548	-0.418809	-0.353342	-0.108025
-0.93647	10.005	1.0359	-0.516076	-0.147781	0.0209562
-0.42046	10.688	-0.14659	-0.553147	0.0432458	0.0993738
-0.53241	10.044	0.23254	-0.502585	0.14019	0.124199
-0.40702	9.0072	0.92697	-0.417413	0.187379	0.145243
-0.36886	9.1047	0.98345	-0.330269	0.215827	0.176732
-0.073327	9.303	0.79468	-0.219964	0.212843	0.192667
-0.084687	9.6548	0.66807	-0.110122	0.188321	0.180083
0.066177	9.4528	0.44466	-0.0188618	0.183521	0.160314
-0.039044	9.309	0.68908	0.057458	0.191201	0.154137
-0.11692	9.4387	0.52154	0.116611	0.196786	0.182474
-0.15072	9.4227	0.27484	0.164829	0.211796	0.219039
-0.076117	9.2625	0.26969	0.205949	0.217835	0.263143
0.077929	9.3659	0.034252	0.24836	0.233124	0.320093
0.083437	9.4778	0.38233	0.302483	0.249914	0.368003
0.26109	9.3747	0.26311	0.364599	0.256284	0.422038
0.38683	9.5669	0.21429	0.426873	0.271591	0.458934
0.41062	9.7687	0.19851	0.486284	0.286025	0.489635
0.54109	9.6725	-0.15901	0.540197	0.298748	0.511486
0.86418	9.6644	0.031846	0.587775	0.300999	0.507838
1.076	9.5514	-0.46782	0.63153	0.310023	0.499007
1.0378	9.6222	-0.87839	0.681045	0.320128	0.474817
1.066	9.9832	-0.89636	0.7185	0.289236	0.451133
1.253	9.44	-1.2047	0.720716	0.271032	0.434011
1.5741	9.5249	-1.3863	0.693437	0.250385	0.413346
1.4845	9.875	-1.5199	0.660241	0.260839	0.401199
1.035	10.04	-1.1833	0.602505	0.248657	0.378998
1.6602	9.8136	-1.5072	0.557231	0.194674	0.360236
1.458	9.7954	-1.6719	0.53325	0.160918	0.318121
1.3353	9.857	-1.6578	0.500002	0.0805243	0.288643
1.7539	9.6355	-1.8182	0.466003	0.0103001	0.273127
2.0691	9.913	-2.0851	0.424359	-0.0809815	0.229005
1.8246	9.75	-2.3487	0.383327	-0.0854792	0.193574
1.8883	9.7685	-2.2863	0.336534	-0.0768818	0.161352
2.2163	9.5392	-2.7808	0.288503	-0.0780284	0.149746
1.3737	10.093	-1.8408	0.251083	-0.0462931	0.13748
1.909	9.2061	-2.2528	0.224484	-0.0241396	0.151786
1.7273	9.3739	-1.8777	0.255429	-0.02596	0.14696
1.4073	9.8661	-1.6937	0.283651	-0.115302	0.178181
1.7658	9.5447	-2.3266	0.323357	-0.192108	0.214484
2.0198	9.5189	-2.5609	0.349066	-0.240576	0.220959
1.9514	9.6545	-2.8486	0.335417	-0.284017	0.221849
2.0378	9.4973	-2.8461	0.307195	-0.274366	0.211866
2.4962	9.1408	-3.0157	0.263457	-0.243543	0.182666
2.5608	9.653	-2.9799	0.224362	-0.2363	0.14567
2.0927	9.6611	-3.0716	0.177901	-0.223105	0.119023
1.7043	9.4929	-2.9411	0.136008	-0.19141	0.0893643
2.9002	9.2611	-3.3468	0.0915425	-0.168025	0.0761749
2.0005	9.6272	-3.0218	0.0724591	-0.10063	0.0604791
2.4707	9.3782	-3.0897	0.0415598	-0.0862454	0.0620814
1.8366	9.6209	-2.718	0.0479128	-0.0705288	0.0483247
2.1481	9.4487	-2.7958	0.0391792	-0.124547	0.0547161
2.291	9.3066	-3.1133	0.043244	-0.140581	0.0371965
2.1445	9.4585	-2.9195	0.0387323	-0.161652	0.0264574
2.1687	9.4289	-2.9989	0.0296933	-0.166578	0.0229284
2.238	9.4413	-3.1252	0.0235969	-0.183225	0.0108673
2.0538	9.5043	-3.0792	0.0212773	-0.17432	-0.00661497
2.2401	9.3151	-3.1709	0.00370027	-0.172779	-0.0169292
2.3714	9.3536	-3.1809	-0.0141888	-0.156664	-0.030463
2.1264	9.4411	-3.0916	-0.0321141	-0.134137	-0.0375385
2.2217	9.3706	-3.1759	-0.0454519	-0.129109	-0.0470244
2.1997	9.3797	-3.1371	-0.0597269	-0.121461	-0.0577756
2.2774	9.3864	-3.2714	-0.0742254	-0.10292	-0.0713124
2.1788	9.3516	-3.2872	-0.0879087	-0.0785433	-0.0853815
1.9953	9.4415	-3.1427	-0.0970071	-0.0568297	-0.0887744
2.1247	9.3894	-3.0367	-0.0941047	-0.0457782	-0.0866888
2.0292	9.4742	-3.1467	-0.0925374	-0.0496825	-0.0941256
2.2442	9.3571	-3.2124	-0.104245	-0.056622	-0.108259
2.0333	9.3374	-3.0597	-0.111516	-0.0454868	-0.128983
2.0238	9.4566	-3.0256	-0.114384	-0.0312815	-0.140967
2.1387	9.437	-2.9751	-0.111886	-0.00725673	-0.14681
2.126	9.4832	-2.8696	-0.112991	0.00897728	-0.147327
2.0002	9.4171	-3.2303	-0.116672	0.0104662	-0.150107
1.8983	9.503	-2.9512	-0.123852	0.0150643	-0.163246
1.9912	9.4464	-2.9656	-0.136328	0.0161064	-0.174442
1.9267	9.5259	-2.9884	-0.140738	0.0301349	-0.184411
1.8019	9.5127	-2.9563	-0.143597	0.0575749	-0.191951
1.8665	9.4729	-2.9003	-0.147224	0.0696962	-0.193068
1.8934	9.5584	-2.9323	-0.142836	0.0855717	-0.198095
1.7971	9.4972	-2.874	-0.132638	0.104147	-0.19806
1.6359	9.58	-2.9139	-0.128292	0.107579	-0.194377
1.5418	9.498	-2.7982	-0.126194	0.0964958	-0.184726
1.6554	9.5312	-2.6843	-0.1201	0.0744313	-0.174603
1.6331	9.5227	-2.6808	-0.109073	0.0688428	-0.168683
1.5731	9.5476	-2.6205	-0.0938446	0.0587303	-0.163035
1.5862	9.6042	-2.4777	-0.07492	0.0224118	-0.153338
1.5502	9.5339	-2.4903	-0.0513441	-0.00409175	-0.144128
1.442	9.5753	-2.7446	-0.0323706	-0.0191655	-0.1369
1.3654	9.5615	-2.7937	-0.024213	-0.0273336	-0.121552
1.3477	9.5247	-2.8907	-0.026241	-0.045492	-0.105126
1.4669	9.4645	-2.7321	-0.0326743	-0.0527875	-0.09378
1.4896	9.5449	-2.7104	-0.0362435	-0.0477993	-0.0872193
1.4216	9.5386	-2.7239	-0.0344196	-0.0361213	-0.0875091
1.396	9.5582	-2.8151	-0.0427937	-0.0269671	-0.085659
1.5033	9.4924	-2.9836	-0.0540249	-0.014658	-0.0850412
1.3501	9.5072	-2.972	-0.0613187	0.0145843	-0.0952566
1.3215	9.5533	-3.038	-0.0767264	0.0203837	-0.0993092
1.3942	9.4517	-3.0043	-0.0923646	0.0209405	-0.104166
1.3896	9.5417	-3.0097	-0.108069	0.0322816	-0.108539
1.353	9.5783	-2.8564	-0.121772	0.0422928	-0.109909
1.3427	9.5663	-2.9	-0.124112	0.0498187	-0.110991
1.228	9.5175	-2.8495	-0.131298	0.0513424	-0.118344
1.3134	9.5127	-2.6741	-0.146599	0.047754	-0.119255
1.2807	9.6187	-2.7441	-0.159668	0.064558	-0.120997
1.1797	9.5551	-2.8353	-0.173021	0.0736756	-0.127929
1.1385	9.5112	-2.8725	-0.186192	0.0756216	-0.130568
1.2199	9.6505	-2.6834	-0.188478	0.068553	-0.13774
1.3422	9.5701	-2.6952	-0.190747	0.0728029	-0.145309
1.1797	9.5397	-2.8958	-0.1849	0.0747682	-0.162574
1.0462	9.6248	-2.6844	-0.161213	0.0310512	-0.180642
1.0162	9.6199	-2.3416	-0.14079	-0.0147941	-0.191759
1.1414	9.6774	-2.2837	-0.141609	-0.0256755	-0.188757
1.0105	9.6277	-2.0826	-0.145662	-0.024391	-0.19511
0.94036	9.6182	-2.234	-0.142679	-0.0292866	-0.191253
0.85032	9.6351	-2.28	-0.143429	-0.0251624	-0.178861
0.83707	9.6207	-2.2252	-0.148062	-0.0246109	-0.162958
0.76017	9.7042	-2.1728	-0.138878	-0.012299	-0.142342
0.974	9.673	-2.2964	-0.1392	0.00796621	-0.132167
0.99615	9.7003	-2.1897	-0.142562	0.0396574	-0.130329
0.8596	9.7434	-2.1788	-0.135399	0.0365542	-0.135474
0.85147	9.6977	-2.2134	-0.122974	0.0208165	-0.12942
0.76859	9.6116	-2.2168	-0.114515	0.0319046	-0.120878
0.72145	9.5516	-2.2933	-0.109238	0.0358962	-0.111001
0.7135	9.6996	-2.3257	-0.0974208	0.0062701	-0.11038
0.67587	9.7005	-2.2691	-0.0880606	-0.0209457	-0.107118
0.69218	9.6736	-2.2738	-0.0777387	-0.0462338	-0.103974
0.71123	9.6598	-2.2434	-0.0713037	-0.0559186	-0.099955
0.69495	9.6949	-2.1483	-0.065497	-0.0624967	-0.101283
0.67755	9.7173	-2.1902	-0.0583516	-0.0629383	-0.104894
0.57289	9.6387	-2.306	-0.0508222	-0.0705637	-0.108689
0.6529	9.6333	-2.3212	-0.0469424	-0.0741608	-0.107617
0.67839	9.669	-2.3161	-0.0484329	-0.0633572	-0.105893
0.74195	9.7105	-2.3171	-0.0463385	-0.0289829	-0.107256
0.60881	9.6955	-2.1871	-0.0347582	-0.00255656	-0.110149
0.51823	9.5991	-2.2172	-0.022328	-0.000135916	-0.100742
0.54245	9.6366	-2.068	-0.014341	0.00910381	-0.0871443
0.45655	9.5454	-2.1378	-0.00614304	0.0154879	-0.0805539
0.46178	9.5567	-2.2931	-0.00171149	0.0195145	-0.0734592
0.42312	9.7064	-2.2446	-0.00431253	0.0153004	-0.0699039
0.4874	9.6674	-2.2324	-0.0075023	0.0147007	-0.0611197
0.56081	9.6871	-2.238	-0.00678706	0.0258274	-0.056416
0.52472	9.6719	-2.3024	-0.0138199	0.0298626	-0.0553374
0.5198	9.6025	-2.2585	-0.0207467	0.0575295	-0.0399139
0.41442	9.6599	-2.236	-0.0295205	0.0824127	-0.0476265
0.41877	9.6467	-2.2982	-0.0330496	0.0748153	-0.0564858
0.42528	9.6781	-2.4188	-0.0344825	0.058486	-0.0621721
0.48546	9.6786	-2.3925	-0.0444116	0.0467015	-0.0645458
0.49931	9.6476	-2.3297	-0.0508973	0.0370149	-0.0675739
0.45528	9.668	-2.2375	-0.0535345	0.0416645	-0.0699249
0.44663	9.5982	-2.2563	-0.0562537	0.0489827	-0.072946
0.44872	9.6606	-2.312	-0.0566324	0.0501346	-0.0749636
0.40414	9.7018	-2.2753	-0.0541942	0.049871	-0.075777
0.37871	9.7707	-2.2981	-0.0539464	0.047253	-0.0720489
0.41354	9.6765	-2.2458	-0.0533373	0.0421183	-0.0652806
0.4029	9.6459	-2.2603	-0.0507402	0.0428758	-0.0585994
0.42907	9.6684	-2.1927	-0.0474014	0.0490088	-0.0502533
0.37025	9.5972	-2.1691	-0.044183	0.0483893	-0.0509933
0.36318	9.6603	-2.2081	-0.0383431	0.0411077	-0.0521871
0.31832	9.6448	-2.369	-0.0361388	0.0353778	-0.053442
0.3306	9.6123	-2.2755	-0.0407046	0.0286077	-0.0538521
0.37672	9.6981	-2.2136	-0.041305	0.020745	-0.0518223
0.35186	9.6599	-2.2923	-0.0400064	0.0216124	-0.0512149
0.3976	9.6135	-2.2359	-0.0381337	0.0243596	-0.048768
0.38602	9.6171	-2.1883	-0.0329291	0.0282272	-0.0467783
0.32081	9.6871	-2.1775	-0.0256755	0.0249634	-0.0464816
0.35011	9.6753	-2.1926	-0.0208218	0.0153959	-0.0447747
0.37001	9.7109	-2.2429	-0.0167792	0.00484154	-0.0426332
0.33785	9.7455	-2.1486	-0.0208131	0.0124674	-0.0345977
0.32632	9.6731	-2.0634	-0.0265622	0.00793688	-0.0302884
0.37156	9.6394	-2.1085	-0.0241868	-0.0216578	-0.0390448
0.27261	9.6539	-2.3524	-0.0220138	-0.0300546	-0.0464816
0.15956	9.5827	-2.6449	-0.032964	-0.0216089	-0.0608736
0.094601	9.6253	-2.5227	-0.0557877	-0.0152519	-0.0624776
0.39212	9.7217	-2.3491	-0.0712705	-0.0303722	-0.0589171
0.35838	9.6597	-2.2894	-0.071473	-0.0204692	-0.0636434
0.31453	9.655	-2.3021	-0.0701814	-0.00784281	-0.0767683
0.28102	9.635	-2.2502	-0.0730508	-0.00325521	-0.0788313
0.18533	9.6777	-2.1443	-0.068389	-0.000281993	-0.0720838
0.28152	9.6239	-2.1681	-0.0581404	-0.000317615	-0.0695025
0.21046	9.6611	-2.2322	-0.0497	-0.00194499	-0.0675896
0.22188	9.6407	-2.1757	-0.0373692	-0.00707522	-0.0579763
0.18599	9.6965	-2.2046	-0.0209963	-0.00133111	-0.0466736
0.18154	9.636	-2.2278	-0.0139089	0.00053531	-0.0401234
0.18991	9.6825	-2.1696	-0.0116878	-0.00192754	-0.0358578
0.19194	9.6642	-2.1941	-0.00411392	0.000899281	-0.043923
0.40984	9.6779	-2.1798	0.00384705	0.00790983	-0.049871
0.38139	9.7273	-2.0838	0.0133153	0.0156973	-0.0572067
0.060173	9.6238	-2.2153	0.0290178	0.013424	-0.058191
0.031816	9.6074	-2.3672	0.0407866	0.00541523	-0.0307143
0.026028	9.5776	-2.4335	0.0497052	0.00243735	-0.00485603
0.080116	9.5947	-2.3679	0.054463	-0.00435268	0.0118147
0.20293	9.626	-2.3394	0.0564928	-0.00933838	0.0227381
0.23699	9.6366	-2.3242	0.0574475	-0.00626591	0.0265412
0.21707	9.6319	-2.4233	0.0511347	-0.012798	0.0222495
0.22628	9.6476	-2.4802	0.0420048	-0.0194011	0.0224205
0.21206	9.6216	-2.4559	0.0323043	-0.0159781	0.023527
0.22549	9.7144	-2.4721	0.0248936	-0.0091553	0.0228952
0.30067	9.6618	-2.4565	0.0128776	-0.00921098	0.0255795
0.33636	9.7223	-2.5297	0.00284506	-0.00948534	0.0231745
0.27738	9.696	-2.5344	-0.00716353	-0.00557563	0.0179874
0.3057	9.6549	-2.5567	-0.0154718	-0.00468464	0.0182212
0.41379	9.6864	-2.6066	-0.027735	0.00379522	0.00883049
0.43442	9.7838	-2.4882	-0.0410816	0.0145943	-0.00415127
0.2804	9.6096	-2.5003	-0.0500613	0.0233769	-0.0104339
0.21362	9.6529	-2.443	-0.051365	0.0184446	-0.00526409
0.30295	9.6428	-2.5436	-0.0533774	0.0201952	0.007185
0.36796	9.5554	-2.4146	-0.0605507	0.0364983	0.0170243
0.38847	9.6314	-2.4478	-0.0545799	0.053887	0.0174163
0.29242	9.5896	-2.5145	-0.0522045	0.0680417	0.0172355
0.17423	9.619	-2.4319	-0.0568733	0.0742568	0.0235864
0.27645	9.5747	-2.4645	-0.04996	0.057067	0.0319256
0.32774	9.5468	-2.4563	-0.0441952	0.0400605	0.0388999
0.33519	9.5592	-2.4649	-0.0433802	0.0264016	0.0416628
0.41527	9.6245	-2.5124	-0.0513092	0.0320006	0.0409018
0.5129	9.7133	-2.5076	-0.0732532	0.0573864	0.0268554
0.45183	9.7091	-2.4118	-0.0952688	0.07455	0.0120906
0.55194	9.7516	-2.4441	-0.10124	0.0927154	0.0166663
0.53139	9.6294	-2.4924	-0.106664	0.15188	0.0295729
0.37832	9.5959	-2.3899	-0.115649	0.189124	0.025309
0.49179	9.608	-2.2283	-0.108635	0.166513	0.0315119
0.47305	9.5973	-2.2379	-0.0933123	0.202231	0.0586762
0.49562	9.5953	-2.2299	-0.0760527	0.245481	0.054552
0.38848	9.5859	-2.2243	-0.0594512	0.223263	0.0411252
0.42027	9.6362	-2.3637	-0.046164	0.182614	0.0434954
0.52953	9.6474	-2.3858	-0.0351684	0.143354	0.0521347
0.60026	9.7064	-2.5459	-0.0304979	0.141756	0.0590899
0.50744	9.6413	-2.5463	-0.0293931	0.161729	0.0614792
0.53316	9.6493	-2.3388	-0.0299027	0.151489	0.0773774
0.70349	9.6257	-2.2738	-0.015853	0.124948	0.10834
0.7071	9.6253	-2.3663	0.0124709	0.137876	0.115789
0.54713	9.669	-2.2176	0.0370917	0.144199	0.122355
0.7537	9.6009	-2.336	0.0567424	0.134893	0.145449
0.7405	9.5893	-2.4264	0.0737594	0.145904	0.15379
0.74192	9.5984	-2.4191	0.0899386	0.133286	0.158926
0.70733	9.6587	-2.5139	0.102683	0.1027	0.167225
0.80153	9.6569	-2.5009	0.116326	0.0569571	0.183836
0.88797	9.6471	-2.4881	0.125398	0.0425162	0.203942
1.1154	9.6041	-2.508	0.120601	0.0941291	0.216229
1.1016	9.6064	-2.7232	0.104812	0.167477	0.192649
0.90043	9.6734	-2.4428	0.0810548	0.163389	0.165707
1.3742	9.6308	-2.5809	0.0654306	0.135898	0.167525
1.1292	9.6671	-2.699	0.0584581	0.160795	0.141777
1.1686	9.6109	-2.9037	0.0381128	0.153149	0.134912
1.3408	9.5601	-2.8721	0.0126636	0.151821	0.127407
1.3235	9.5456	-2.6949	0.000861861	0.172231	0.111242
1.3506	9.5852	-2.5599	-0.0022054	0.190503	0.101168
1.3143	9.4625	-2.6459	0.0030257	0.198304	0.0928166
1.3427	9.4856	-2.5474	0.0128945	0.176924	0.0984278
1.2323	9.5929	-2.7413	0.0315364	0.177378	0.112945
1.4795	9.5432	-2.7459	0.039591	0.170416	0.121555
1.4152	9.6312	-2.8376	0.036261	0.172781	0.115223
1.4284	9.5261	-2.7245	0.0199788	0.167297	0.100447
1.585	9.5373	-2.7667	0.0106476	0.159523	0.0918113
1.3936	9.5841	-2.7568	0.00369067	0.16862	0.0814493
1.4783	9.4475	-2.741	-0.00280911	0.159631	0.0827251
1.4733	9.6312	-2.7739	0.00204587	0.135113	0.0882089
1.4542	9.5609	-2.6636	0.00710262	0.132888	0.0960106
1.7233	9.5449	-2.7425	0.00939807	0.117735	0.0974522
1.7439	9.5648	-2.8913	0.00437886	0.129397	0.0802555
1.5842	9.5161	-2.9631	-0.0122847	0.159068	0.0652788
1.641	9.4931	-2.7328	-0.0307248	0.170814	0.0583656
1.7334	9.5045	-2.6023	-0.0314543	0.148828	0.0487697
1.7356	9.5967	-2.8441	-0.030915	0.111069	0.0421322
1.7861	9.6102	-2.943	-0.0500316	0.107631	0.0229336
1.7687	9.5897	-2.9898	-0.0877168	0.147863	-0.00355506
1.8172	9.574	-3.0151	-0.14304	0.182963	-0.0395736
1.9259	9.5122	-3.0072	-0.205896	0.218829	-0.088832
1.8078	9.345	-2.9213	-0.267978	0.220976	-0.139649
1.6689	9.2684	-2.6767	-0.309447	0.218498	-0.163483
1.6129	9.3821	-2.4417	-0.319709	0.226404	-0.175231
1.5284	9.681	-2.3648	-0.322292	0.194116	-0.169651
1.4278	9.4865	-2.3764	-0.331839	0.140433	-0.158879
1.5002	9.7073	-2.149	-0.322519	0.0890066	-0.140644
1.2466	9.6946	-1.9733	-0.297212	0.0633101	-0.124775
1.6294	9.3672	-2.1259	-0.272533	0.0268152	-0.120463
1.514	9.4221	-2.013	-0.238464	0.00555416	-0.112113
1.3866	9.6738	-2.0492	-0.198426	0.00907275	-0.0971555
1.2128	9.8433	-2.1008	-0.164166	-0.00668828	-0.0668217
1.5109	9.6556	-1.9635	-0.139562	-0.0267768	-0.0428182
1.6675	9.3361	-2.1446	-0.11267	0.00217206	-0.0518468
1.1911	9.6339	-2.0009	-0.0690487	0.0224851	-0.0490088
1.2143	9.844	-1.9772	-0.0357147	0.0117937	-0.011041
1.3413	9.5773	-1.764	-7.08831e-05	-0.0230104	0.00415458
1.577	9.4657	-2.0791	0.0452913	-0.0582539	0.0159883
1.491	9.7227	-1.9698	0.0864793	-0.112483	0.0204989
1.5656	9.6808	-2.2088	0.103721	-0.135795	0.0202703
1.5134	9.7676	-2.3381	0.0854775	-0.140009	0.0051845
1.5695	9.6725	-2.5166	0.0408704	-0.109956	-0.00856817
1.541	9.4113	-2.9645	-0.0183207	-0.0121541	-0.0203244
1.8593	9.3793	-2.6991	-0.0861093	0.0549761	-0.0360428
1.6668	9.6005	-2.3902	-0.123061	0.0889123	-0.0491205
1.0577	9.8932	-1.8032	-0.129524	0.0994244	-0.0404079
1.3602	9.785	-1.9445	-0.118918	0.0735656	-0.0184464
1.3758	9.6509	-1.9411	-0.10102	0.0335278	-0.026248
1.6152	9.464	-2.3067	-0.0928515	-0.0377567	-0.040359
1.5071	9.5666	-2.4618	-0.103941	-0.0670713	-0.0442371
1.7044	9.4533	-2.7742	-0.132966	-0.0506704	-0.0287508
1.6361	9.5912	-2.3541	-0.159347	-0.0313932	-0.0204326
1.4955	9.6682	-1.9367	-0.160288	-0.0200277	-0.0103653
1.4091	9.6931	-1.6539	-0.130657	-0.0235969	-0.00385857
1.4832	9.5625	-1.9341	-0.0990893	-0.0415947	0.00537928
1.4745	9.4746	-2.2436	-0.0799849	-0.0378649	0.0142389
1.4253	9.6555	-2.0279	-0.0745622	-0.0546567	0.0268676
1.5179	9.4847	-2.0909	-0.0565679	-0.0821352	0.0456107
1.4096	9.7068	-1.9109	-0.0343132	-0.0887605	0.0610621
1.494	9.6443	-2.066	-0.0134992	-0.091834	0.0840935
1.3747	9.6263	-1.9201	0.0041743	-0.0580968	0.110582
1.5088	9.6016	-1.8986	0.0213262	-0.074749	0.137789
1.7446	9.6138	-2.1461	0.0450522	-0.100369	0.14103
1.6828	9.7337	-2.3241	0.0622262	-0.0991766	0.128479
1.722	9.5796	-2.3469	0.0664883	-0.0913645	0.122143
1.8125	9.5371	-2.2179	0.0687869	-0.0713962	0.127355
1.8008	9.5243	-2.3396	0.0744715	-0.032992	0.137146
1.666	9.6939	-2.1503	0.0832592	-0.00365228	0.155889
1.8498	9.6119	-2.3392	0.0983423	-0.0052044	0.171543
1.9698	9.4808	-2.5399	0.125847	-0.0144534	0.170287
2.1626	9.5529	-2.4333	0.162347	-0.0638319	0.162625
1.8541	9.8746	-2.3353	0.196542	-0.122721	0.144032
1.9741	9.9336	-2.5507	0.17839	-0.135664	0.137104
2.0906	9.9151	-2.5494	0.113071	-0.114579	0.12991
2.0859	9.9028	-2.5726	0.0331892	-0.115417	0.0946213
2.407	9.8244	-2.3362	-0.022417	-0.136178	0.0613553
2.426	9.7281	-2.4306	-0.0369015	-0.133322	0.0220924
2.4728	9.7248	-2.5085	-0.0129139	-0.144995	-0.024562
2.9499	10.214	-2.1363	0.00191794	-0.233071	-0.0599398
4.0376	10.287	-2.4257	0.000403154	-0.240786	-0.0522778
5.2374	10.394	-2.5278	-0.00907624	-0.166178	0.0168245
6.464	10.691	-1.9795	-0.0528172	0.0638703	0.138621
6.412	10.701	-2.9051	-0.0928323	0.499688	0.268432
4.6686	10.274	-4.3756	-0.0371022	0.726755	0.395614
3.999	10.645	-5.1226	0.0870797	0.538975	0.297474
2.8713	11.261	-3.9178	0.210679	0.080142	0.0846083
0.73464	10.436	-2.6404	0.167279	-0.0310546	0.0752027
-0.445	9.5195	-3.2177	0.0605542	0.436629	0.176872
-0.20362	9.2251	-2.8415	0.121018	0.637726	0.401757
0.09164	8.7184	-2.9304	0.128102	0.5606	0.377131
0.76239	7.7641	-2.4986	0.066593	0.379138	0.235183
0.8125	6.9701	-2.461	-0.00384932	0.42504	0.133231
0.67829	6.6963	-2.7904	-0.00279916	0.60247	0.0387289
0.15562	6.9088	-2.8565	0.0524279	0.513441	0.0224292
0.53803	7.1689	-2.7614	0.0905599	0.236806	0.036898
1.3297	7.5511	-2.5847	0.085118	0.0522447	0.0602069
1.3941	8.2	-2.632	0.0661776	0.101503	0.0512708
1.2765	8.5509	-2.6013	0.043984	0.156551	0.0482234
1.2929	8.9551	-2.9003	0.0469354	0.109341	0.0312292
1.129	9.6128	-3.1709	0.0867621	0.0273982	0.00165202
[truncated: 75 more rows]

## Sheet: PwP5_shank
accX(m/s^2)	accY(m/s^2)	accZ(m/s^2)	gyrX(rad/s)	gyrY(rad/s)	gyrZ(rad/s)
1.0772	9.3367	-3.8844	-0.0474223	0.0481711	-0.0191061
1.1068	9.3474	-3.9199	-0.0457049	0.0294751	-0.0193452
1.0655	9.3344	-3.849	-0.0460959	0.0331892	-0.0210783
1.1025	9.411	-3.8549	-0.0440905	0.0416767	-0.0207659
1.116	9.3465	-3.9036	-0.0441184	0.0331525	-0.0229668
1.1078	9.3278	-3.9048	-0.0463821	0.0143051	-0.0275518
1.1003	9.3972	-3.9335	-0.0516844	0.0158411	-0.0276163
0.96583	9.4226	-3.8453	-0.0605402	0.0351073	-0.0192213
0.99641	9.4705	-3.8021	-0.0690784	0.0340077	-0.00617934
1.1136	9.4628	-3.8613	-0.079587	0.0261171	0.00376712
1.2143	9.4453	-3.9003	-0.0819048	0.0370708	0.0071014
1.1373	9.4424	-3.8795	-0.0895336	0.039427	0.00750753
1.1758	9.3798	-3.9217	-0.0991783	0.0144826	-3.69626e-05
1.1193	9.3645	-3.969	-0.0982114	-0.0059884	-0.0105936
1.1076	9.4686	-3.8898	-0.066436	-0.0523075	-0.0154144
1.0501	9.5708	-3.7087	-0.0679369	-0.048466	-0.0242967
1.0417	9.5449	-3.597	-0.101843	-0.0360533	-0.027646
1.1924	9.4784	-3.6812	-0.0875056	-0.0285257	-0.0252532
1.2435	9.4356	-3.8311	-0.0550721	0.0163979	-0.029243
1.1247	9.1362	-3.9237	-0.0492445	0.0744645	-0.0292447
1.068	9.0331	-3.9311	-0.0595314	0.0920068	-0.0315364
1.2052	9.1162	-3.7809	-0.0644009	0.0829695	-0.0374251
1.2598	9.2679	-3.6755	-0.069677	0.0816884	-0.0492008
1.1757	9.5898	-3.4763	-0.0536724	0.0979618	-0.0540354
1.1299	9.5412	-3.6747	-0.0479582	0.0849085	-0.0542483
1.0312	9.4933	-3.854	-0.049796	0.0983668	-0.0575208
0.9723	9.4626	-3.9539	-0.0497995	0.108861	-0.0570461
0.86744	9.5126	-3.9504	-0.0534978	0.0732585	-0.0523389
0.68799	9.5702	-3.8354	-0.0553304	0.0380918	-0.0528486
0.42988	9.4895	-3.9604	-0.0461779	0.0540144	-0.0642229
0.19933	9.355	-3.9764	-0.0204727	0.0858685	-0.100735
0.25373	9.1966	-3.8761	0.0213576	0.142874	-0.159396
0.23877	9.1842	-3.6741	0.0356292	0.198112	-0.21677
0.45082	9.2988	-3.5288	0.0198618	0.228499	-0.258344
0.65824	9.334	-3.449	-0.0151454	0.242758	-0.275012
0.79336	9.2217	-3.402	-0.0547876	0.270788	-0.28229
0.95266	9.0954	-3.3861	-0.0706701	0.295554	-0.27461
1.2372	9.0119	-3.4479	-0.0791542	0.277472	-0.267821
1.8821	9.2166	-3.3867	-0.0850063	0.264784	-0.245725
2.446	9.4112	-3.1382	-0.0937835	0.267734	-0.214518
2.4385	9.6865	-3.0753	-0.0819642	0.353499	-0.15886
1.2838	10.165	-3.5708	-0.0674884	0.369329	-0.105208
0.49266	10.143	-3.7628	-0.0847951	0.321123	-0.108626
0.56143	9.3684	-3.7601	-0.121372	0.259042	-0.120852
0.45988	8.6578	-3.7589	-0.127481	0.218376	-0.145993
0.31439	8.5226	-3.7392	-0.151406	0.369312	-0.1775
0.32328	8.7449	-3.8597	-0.177744	0.598264	-0.215339
1.5047	9.245	-4.5303	-0.172376	0.618073	-0.242513
1.9178	9.5251	-4.639	-0.160509	0.474852	-0.230314
0.79049	9.5099	-3.9107	-0.141447	0.386049	-0.216246
0.15768	9.3336	-3.0318	-0.143295	0.395195	-0.215129
0.35047	8.9433	-2.8798	-0.0995257	0.46506	-0.224798
0.25474	9.16	-3.0793	-0.0299638	0.524087	-0.230471
0.09186	9.779	-2.9553	0.0178076	0.432301	-0.223332
-0.2943	9.7475	-3.1276	0.0459231	0.237155	-0.200503
-0.29198	9.0612	-3.8389	0.10066	0.0519759	-0.171915
1.393	8.7194	-4.5379	0.168204	-0.207904	-0.174297
1.7651	9.2282	-4.6344	0.201481	-0.342643	-0.170566
1.3441	9.1194	-4.1834	0.210469	-0.339117	-0.192527
0.49235	9.5022	-3.7302	0.139755	-0.345278	-0.229441
0.4597	10.103	-3.7373	0.000991871	-0.393467	-0.275204
0.69011	10.098	-4.2822	-0.182928	-0.354092	-0.355419
0.25809	9.6102	-4.8083	-0.365577	-0.168573	-0.453349
-0.081723	9.8916	-3.6688	-0.489984	-0.0419088	-0.523965
-0.047839	9.6597	-3.084	-0.510928	0.00067073	-0.541785
-0.042185	9.3259	-3.2302	-0.455915	0.0429648	-0.538033
-0.34756	9.6318	-2.8047	-0.378614	0.082198	-0.529341
-0.22787	9.6171	-2.8949	-0.309691	0.080142	-0.512202
-0.62368	9.8217	-3.1327	-0.255551	0.0506564	-0.492829
-0.69288	9.7931	-2.8821	-0.272114	-0.0433662	-0.447293
-1.36	9.6777	-3.4544	-0.269566	-0.14164	-0.387952
-1.7365	9.342	-3.0215	-0.26241	-0.100075	-0.289271
-1.0733	9.5824	-2.6404	-0.264871	-0.0951135	-0.190834
-0.98699	9.7094	-2.7359	-0.208322	-0.0793706	-0.114811
-1.0767	9.343	-2.8916	-0.104182	-0.168608	-0.0585366
-1.451	9.3519	-3.0558	-0.0595733	-0.270474	0.020087
-0.10285	9.4918	-3.1611	-0.0602418	-0.354721	0.0729652
0.043596	9.5578	-3.3212	0.0167943	-0.22218	0.0539446
-0.29973	9.6072	-4.1582	0.0439614	-0.147463	-0.00486179
-0.70228	8.878	-3.9729	-0.125453	0.144166	0.062502
-1.2701	9.6839	-2.5296	-0.23246	0.385002	0.127535
-0.91489	9.8684	-2.3154	-0.272673	0.24459	0.117335
-0.67426	9.5604	-2.5103	-0.291941	0.121295	0.0962846
-0.55458	9.6101	-2.6584	-0.286496	0.0126985	0.0352679
-0.33107	9.5205	-2.984	-0.306899	-0.0466718	-0.0161108
-0.7253	9.3006	-2.7459	-0.351754	-0.0510596	-0.0310285
-0.72043	9.3813	-2.9081	-0.374129	-0.0743406	-0.00925129
-0.82295	9.6082	-2.7635	-0.379225	-0.0730944	0.0246947
-0.30988	9.8565	-2.732	-0.355768	-0.00447677	0.0511155
-0.007098	10.039	-2.795	-0.332572	0.101816	0.0720001
-0.48533	9.9522	-2.3686	-0.343219	0.175301	0.0974976
-0.54517	10.048	-1.912	-0.370481	0.173629	0.137705
-0.96694	9.7418	-2.1417	-0.389697	0.151636	0.186471
-1.0578	9.3704	-2.1415	-0.393659	0.0932355	0.24583
-0.2913	9.7862	-2.3805	-0.390325	0.0851476	0.307265
0.23039	10.07	-2.522	-0.418704	0.185633	0.347809
-0.34715	9.8122	-2.1799	-0.473717	0.234223	0.383152
-0.34643	9.4912	-1.9205	-0.486895	0.185145	0.394287
0.035315	9.2601	-1.9305	-0.44169	0.156697	0.379644
-0.5335	9.3771	-1.4476	-0.397411	0.19511	0.361562
-0.77797	8.669	-0.91925	-0.369347	0.115038	0.349188
-0.42196	8.6546	-1.114	-0.327476	0.0619452	0.320582
0.50967	9.1739	-1.6476	-0.309866	0.0717243	0.300668
0.37857	9.9036	-1.5052	-0.289917	0.284384	0.297858
0.37766	10.173	-1.3027	-0.291522	0.242391	0.253509
1.0059	10.001	-1.598	-0.303722	0.00608177	0.187256
0.48027	9.7739	-1.29	-0.275989	-0.0644847	0.130123
0.1345	9.5456	-0.6588	-0.226142	-0.164241	0.0917118
0.74518	9.9825	-0.73499	-0.177832	-0.323235	0.0521661
0.52004	9.8043	-1.564	-0.170391	-0.38132	0.0173161
0.1745	9.6488	-1.4697	-0.192091	-0.454204	0.0350288
0.67591	9.8938	-1.2442	-0.2204	-0.600428	0.0670049
1.0826	9.7678	-1.1776	-0.229249	-0.617847	0.0713979
0.73456	9.5823	-0.9878	-0.18853	-0.447869	0.0571438
0.52401	9.4044	-0.90896	-0.132387	-0.316236	0.0361562
0.72769	9.4237	-0.98312	-0.101231	-0.291837	0.00277891
0.98873	9.6315	-1.0492	-0.0754453	-0.19635	-0.0487017
0.9188	9.5587	-0.96762	-0.0715026	-0.0954329	-0.112754
1.0342	9.7258	-1.2484	-0.0766095	-0.0126852	-0.181951
0.97331	9.8313	-1.3225	-0.089483	0.0659071	-0.228237
0.45976	9.7755	-1.5467	-0.0740177	0.19347	-0.221971
-0.12291	9.7645	-1.167	-0.057458	0.22527	-0.175283
-0.078217	9.7669	-1.1836	-0.045677	0.128413	-0.115747
-0.015249	9.7245	-0.64194	-0.0311279	0.0696212	-0.0560024
0.3114	9.6599	-0.63432	-0.0195651	0.00878651	-0.0245568
0.50166	9.5688	-0.98269	-0.0125226	0.00704729	-0.0309831
0.24701	9.4506	-1.109	-0.021012	0.0189072	-0.0480821
0.12481	9.2767	-0.99553	-0.0276268	0.000589659	-0.0570164
0.81237	9.5996	-1.209	-0.0260124	-0.04027	-0.0725516
0.67374	10.091	-1.1226	-0.0301698	-0.00503667	-0.0953212
0.37448	10.021	-1.1413	-0.0382297	0.0106945	-0.0998922
0.40786	9.9659	-1.0776	-0.0416017	-0.0627498	-0.0991958
0.29692	9.9037	-0.84564	-0.0361301	-0.131877	-0.104987
0.27179	9.6153	-1.1491	-0.0116152	-0.102983	-0.109539
0.13478	9.4352	-1.3092	0.0278781	0.0131406	-0.100433
0.0096107	9.3789	-1.3641	0.0137785	0.0687468	-0.0762046
-0.084582	9.4157	-1.2046	-0.0206036	0.0598212	-0.0472618
0.058965	9.4691	-0.99151	-0.0315695	0.0426733	-0.0233822
0.0019313	9.5695	-0.92183	-0.0281434	0.0276163	-0.0218445
0.67116	9.5285	-1.0954	-0.00551576	-0.00451377	-0.0523424
0.72616	10.042	-1.1592	-0.000962863	0.0324841	-0.0973073
0.0046877	10.243	-1.2269	-0.00354424	0.0738937	-0.111219
0.026912	9.8743	-1.1734	-0.0186314	-0.00467033	-0.0839521
0.055232	9.7306	-1.1836	-0.0307946	-0.0621599	-0.0486563
0.066558	9.6021	-1.1417	-0.0417081	-0.0484556	-0.0170805
0.31999	9.5915	-1.2063	-0.0138029	-0.0248029	-0.00435058
0.32922	9.5779	-1.152	-0.000126852	-0.00676472	-0.0153734
0.41351	9.6348	-1.149	-0.0127903	0.00261852	-0.0403398
0.32168	9.6384	-1.3606	-0.0118061	0.0562764	-0.0632926
0.0041462	9.7038	-1.2697	-0.0167407	0.091827	-0.0688742
0.12013	9.7302	-1.3211	-0.0250839	0.0771156	-0.0602383
0.16824	9.7663	-1.2743	-0.0317353	0.0564946	-0.0493439
0.11275	9.8348	-1.1916	-0.0387917	0.04996	-0.0391198
0.12491	9.7462	-1.0559	-0.0456037	0.0351736	-0.0283756
0.35168	9.736	-1.1666	-0.0463996	0.0168538	-0.0338123
0.28815	9.655	-1.2472	-0.0472932	0.0390832	-0.0517508
0.010224	9.6714	-1.1522	-0.0522656	0.0593569	-0.0582713
-0.04812	9.6803	-1.2157	-0.0578699	0.0342765	-0.0458568
0.1073	9.6818	-1.2333	-0.0580287	0.00709197	-0.0286635
0.18631	9.743	-1.2164	-0.0540162	0.00354023	-0.0190398
0.17683	9.7387	-1.2262	-0.0483543	0.00350183	-0.0180746
0.083928	9.6449	-1.1173	-0.0448043	-0.000466928	-0.0168398
0.16923	9.6395	-1.1593	-0.039516	-0.0115614	-0.0144648
0.18318	9.5991	-1.2101	-0.0315992	-0.0011293	-0.012155
0.12053	9.6409	-1.3259	-0.0313496	0.0105439	-0.00838823
0.098596	9.6753	-1.1226	-0.035603	0.00627202	-0.00135246
0.17819	9.6689	-1.1516	-0.0303932	-0.00141316	0.000917886
0.28222	9.7178	-1.1878	-0.0205006	0.00214553	-0.00960926
0.15154	9.6058	-1.1592	-0.0125859	0.0119342	-0.0277298
0.095337	9.6105	-1.2132	-0.00995414	0.0124782	-0.0353132
0.17317	9.7063	-1.2223	-0.00878337	0.00788435	-0.03465
0.18276	9.7032	-1.249	-0.0114565	0.016134	-0.033547
0.20936	9.6755	-1.1808	-0.0139262	0.0256528	-0.0268589
0.15699	9.6982	-1.1682	-0.0132498	0.0390116	-0.0177221
0.041136	9.7336	-1.2044	-0.0115085	0.0388022	-0.00628388
0.15384	9.686	-1.2094	-0.0114333	0.0235253	0.00425651
0.20153	9.6964	-1.3261	-0.0126481	0.0220662	0.0035123
0.23213	9.6067	-1.2746	-0.0179315	0.0336081	-0.00246824
0.12713	9.6784	-1.2896	-0.0205774	0.0480943	-0.00680574
0.2123	9.7674	-1.2508	-0.0169283	0.0427187	-0.00438392
0.17606	9.7461	-1.153	-0.0124582	0.0344057	-0.00125765
0.2387	9.7594	-1.2713	-0.00942338	0.0270596	-0.00527683
0.22362	9.7099	-1.3092	-0.0100891	0.0353307	-0.00688864
0.13099	9.6663	-1.2925	-0.0163597	0.0484364	-0.00392385
0.17848	9.6299	-1.1683	-0.018682	0.049967	0.00471431
0.23456	9.6858	-1.2286	-0.0138988	0.0496494	0.00877307
0.36006	9.7044	-1.3095	-0.00718761	0.0567825	-0.000855822
0.22426	9.7313	-1.3087	-0.00313304	0.0767718	-0.0130744
0.095991	9.6596	-1.2089	-0.0018017	0.0742725	-0.0143702
0.1665	9.7076	-1.2512	0.00119133	0.0665285	-0.00684134
0.15979	9.6162	-1.3918	0.00644515	0.0796568	0.00407465
0.095922	9.6845	-1.2995	0.0117208	0.0844774	0.0241257
0.17761	9.751	-1.3838	0.0111542	0.0663731	0.048672
0.31023	9.7033	-1.3956	0.00792763	0.0700785	0.0645109
0.31217	9.7838	-1.2996	0.00575697	0.081376	0.0705881
0.19908	9.6941	-1.2325	0.0112534	0.0810723	0.0807669
0.13572	9.6866	-1.339	0.0217887	0.069115	0.100252
0.13932	9.6752	-1.4447	0.025131	0.0649088	0.127561
0.40794	9.656	-1.4542	0.0223577	0.0480419	0.153085
0.37965	9.6812	-1.3377	0.023274	0.0599049	0.168047
0.30355	9.5995	-1.2526	0.0331717	0.0727907	0.177081
0.36434	9.7097	-1.315	0.0451569	0.0799134	0.195931
0.57669	9.6742	-1.4032	0.0441603	0.0883887	0.220051
0.78966	9.781	-1.6269	0.0373867	0.0980177	0.227957
0.89309	9.7326	-1.4943	0.03402	0.11978	0.221849
0.63835	9.572	-1.3127	0.0501241	0.166325	0.213977
0.78402	9.6855	-1.4919	0.0674744	0.150395	0.217084
0.77011	9.5611	-1.5017	0.0845455	0.146283	0.215583
0.94772	9.7928	-1.5332	0.0922808	0.142901	0.211324
1.3754	9.9826	-1.9121	0.0802467	0.166724	0.188024
0.93266	9.7346	-1.6422	0.0685688	0.254137	0.175877
0.94538	9.5515	-1.5402	0.0433313	0.3158	0.163054
1.1578	9.5786	-1.4161	0.0580776	0.27831	0.123623
0.73484	9.4523	-1.3707	0.117799	0.247697	0.0884533
0.83994	9.7766	-1.4442	0.171699	0.143557	0.074831
1.2889	9.6436	-1.6894	0.17572	0.0473787	0.0681691
1.5292	9.5633	-1.997	0.17077	0.0482322	0.0278363
1.5847	9.4772	-2.0428	0.176924	0.087256	-0.0384636
1.1872	9.2555	-1.7506	0.188164	0.157818	-0.106894
1.0762	9.6189	-1.8683	0.234694	0.174707	-0.165846
0.44432	10.006	-2.0098	0.276949	0.163576	-0.196
0.6833	9.7055	-2.0424	0.268519	0.0389819	-0.181235
0.82234	10.054	-2.214	0.216979	-0.0339903	-0.17099
1.7864	8.9327	-1.9411	0.189682	-0.0202301	-0.21937
1.5959	9.2016	-2.528	0.258867	0.12733	-0.28667
-0.021334	10.369	-2.0949	0.291714	0.237714	-0.335033
0.72499	9.4225	-2.5349	0.302448	0.0157663	-0.368806
1.1497	9.7963	-3.0362	0.29037	-0.0765798	-0.395945
0.95032	9.8721	-2.9715	0.196175	0.0524297	-0.415057
1.3062	9.3887	-3.2062	0.124034	0.178704	-0.448899
-0.13954	9.1586	-2.9488	0.0809937	0.310215	-0.485271
-0.37118	9.3336	-1.8451	0.0510038	0.20354	-0.480297
-0.42718	10.176	-1.7193	0.105968	0.0434709	-0.451744
0.15324	9.7383	-2.3336	0.158759	0.0691726	-0.397307
0.38099	9.5701	-2.8243	0.183015	0.15861	-0.371022
-0.093415	9.7797	-2.863	0.181514	0.155559	-0.370237
-0.081559	9.8336	-2.8926	0.148102	0.0294838	-0.37104
-0.30623	9.5651	-3.2245	0.12744	-0.0701745	-0.370341
-0.11051	9.2492	-3.2522	0.0780267	-0.0866224	-0.372872
-0.1028	9.2991	-2.8247	0.0576762	-0.0932442	-0.375089
-0.33435	9.4887	-2.2543	0.0807128	-0.0922354	-0.356309
-0.54478	9.8579	-2.1381	0.153236	-0.111265	-0.328157
-0.83403	9.807	-2.2713	0.233961	-0.150493	-0.30079
-0.9373	9.9627	-2.6232	0.262829	-0.208131	-0.266128
-1.0212	9.7351	-3.3151	0.241815	-0.178792	-0.207659
-0.70418	9.5213	-3.5277	0.163213	-0.142641	-0.167178
0.14931	9.0281	-4.2515	0.0778679	-0.125449	-0.17244
-0.44554	9.3232	-3.7657	-0.0169362	-0.058589	-0.195355
-0.57431	9.488	-3.3393	-0.0943158	-0.0476178	-0.196978
-0.88557	9.4524	-3.2236	-0.134095	0.0131854	-0.181287
-1.1253	9.617	-2.6073	-0.140864	0.0786952	-0.15613
-0.80528	9.4829	-2.5925	-0.110078	0.0899839	-0.134588
-0.84379	9.5273	-2.6253	-0.0677083	0.0979636	-0.110394
-1.1157	9.4311	-2.6506	-0.013441	0.0922738	-0.088373
-0.74262	9.2982	-3.1239	0.0342765	0.0690662	-0.0669875
-0.69704	9.5217	-3.3733	0.039146	0.0707417	-0.0705305
-0.26558	9.1972	-3.3512	0.0149569	0.0889123	-0.0963474
-0.46337	9.6296	-3.4297	-0.0113057	0.0913209	-0.132799
-0.92559	9.5403	-3.1814	-0.0539761	0.0846799	-0.157588
-0.80749	9.359	-3.1478	-0.0772395	0.0649769	-0.161998
-0.92969	9.3155	-3.2881	-0.0801734	0.0799291	-0.154561
-1.1692	9.601	-2.6133	-0.0716772	0.0915704	-0.141415
-1.1584	9.5069	-2.7043	-0.0441603	0.0644114	-0.113998
-1.0497	9.4446	-2.9189	0.00992935	0.00317126	-0.0704223
-1.3681	9.626	-2.6791	0.0572869	-0.0135703	-0.0260124
-0.9377	9.4566	-3.015	0.0636033	0.0247313	0.0137558
-0.7721	9.4061	-3.1704	0.0594791	0.0697626	0.0251991
-0.8737	9.4337	-3.1695	0.0495464	0.0792083	0.0208514
-0.81358	9.3961	-3.2286	0.0435931	0.0638546	0.017579
-0.74487	9.2388	-3.288	0.0530859	0.0520579	0.0149709
-0.84034	9.4052	-3.3209	0.0590515	0.064092	0.0180031
-0.91697	9.4883	-3.3692	0.0511521	0.0923593	0.0348664
-0.97355	9.4924	-3.2402	0.0289376	0.109027	0.0505028
-1.0547	9.5495	-2.9918	0.0102411	0.103453	0.0571438
-0.76179	9.3519	-3.0842	0.0119929	0.0986722	0.0642578
-0.67242	9.482	-3.0146	0.027084	0.0962287	0.0776026
-1.0477	9.5507	-2.9698	0.0516932	0.106315	0.101041
-0.87981	9.3326	-3.1819	0.0976756	0.0676437	0.145827
-0.48462	9.3949	-3.4498	0.130044	-0.00222233	0.171089
-0.83181	9.4064	-3.4193	0.142086	-0.0170782	0.178757
-0.68173	9.4093	-3.3768	0.123444	0.0173753	0.180013
-0.40349	9.6637	-3.4463	0.101938	0.0554212	0.16329
-0.2824	9.3993	-3.5638	0.0830497	0.0881234	0.13804
-0.46037	9.3535	-3.5391	0.0848928	0.0473787	0.119681
-0.75802	9.3871	-3.3344	0.0771453	0.0591283	0.117356
-0.56866	9.3654	-3.5087	0.0618981	0.0943246	0.12644
-0.34936	9.3822	-3.7555	0.0573707	0.0927189	0.128276
-0.094624	9.2954	-3.8281	0.037645	0.0774804	0.119386
-0.37429	9.4964	-3.612	0.0327459	0.00807477	0.110242
-0.72947	9.4554	-3.4038	0.0100086	0.0389976	0.107725
-0.32698	9.3603	-3.6688	-0.0217887	0.0927433	0.113303
-0.22503	9.3816	-3.7378	-0.0342172	0.103823	0.110048
-0.38477	9.4327	-3.427	-0.0336814	0.0934938	0.110001
-0.26996	9.4481	-3.3741	-0.0171419	0.0891444	0.120115
-0.21002	9.4381	-3.5289	0.00340793	0.104119	0.132767
-0.095612	9.5157	-3.5229	0.0158877	0.112202	0.141913
-0.14688	9.4432	-3.525	0.0204832	0.101233	0.152095
0.0077856	9.4306	-3.7726	0.0260351	0.049796	0.156752
-0.28558	9.3089	-3.7178	0.0366851	0.00251048	0.168751
-0.30689	9.383	-3.5177	0.0399576	-0.0195494	0.182404
0.062533	9.482	-3.6172	0.0470419	-0.0186977	0.188583
0.031745	9.4629	-3.6991	0.0626119	0.0114124	0.190799
0.12756	9.3081	-3.6512	0.0793444	0.0197746	0.189473
0.11173	9.388	-3.6631	0.0976267	0.0116148	0.189892
0.23332	9.4782	-3.6218	0.113185	0.00342486	0.189281
0.30526	9.5313	-3.7302	0.129243	-0.00856852	0.19148
0.51242	9.3334	-4.0009	0.156926	-0.101938	0.191201
[truncated: 737 more rows]

## Sheet: PwP6_shank
accX(m/s^2)	accY(m/s^2)	accZ(m/s^2)	gyrX(rad/s)	gyrY(rad/s)	gyrZ(rad/s)
[truncated: 1,003 more rows]

[truncated: 6 more sheets: PwP7_shank, PwP8_shank, PwP9_shank, PwP10_shank, PwP11_shank, PwP12_shank]
