# Supplementary material for: A novel approach for modelling and classifying sit-to-stand kinematics using inertial sensors
Source: PLoS One. 2022 Oct 18;17(10):e0264126. doi: 10.1371/journal.pone.0264126 (PMC9578638; doi:10.1371/journal.pone.0264126)
Supplement: S6 File — (XLSX) [file pone.0264126.s006.xlsx]

## Sheet: PwP1_back
accX(m/s^2)	accY(m/s^2)	accZ(m/s^2)	gyrX(rad/s)	gyrY(rad/s)	gyrZ(rad/s)
2.989	9.3252	0.29339	0.00905494	0.0319587	-0.0665808
3.0788	9.2868	0.30537	0.00958744	0.0276966	-0.0660467
3.1052	9.3204	0.28741	0.00852227	0.0346221	-0.059123
3.0609	9.3635	0.31375	0.00639174	0.0383501	-0.0564597
2.9735	9.3347	0.28741	0.00745692	0.0367514	-0.0559273
3.0142	9.3994	0.35806	0.00745692	0.0372855	-0.053264
2.9184	9.3168	0.26944	0.00905494	0.0356867	-0.0463402
2.9088	9.3299	0.25867	0.00692442	0.0351544	-0.0537963
2.9315	9.3084	0.37602	0.00585907	0.0367514	-0.0676455
2.9902	9.3467	0.30297	0.00639174	0.0292954	-0.0756356
3.0285	9.3575	0.27304	0.00585907	0.0260997	-0.0761679
3.0262	9.3575	0.28381	0.00798959	0.032491	-0.0660467
3.0477	9.2976	0.28501	0.00692442	0.032491	-0.0559273
3.0513	9.3407	0.32812	0.00905494	0.03036	-0.0575243
2.9399	9.3311	0.26346	0.00639174	0.0319587	-0.055395
2.9447	9.3335	0.29459	0.00745692	0.0292954	-0.0537963
2.9244	9.3515	0.31375	0.00639174	0.0298277	-0.059123
2.9399	9.3695	0.32693	0.00692442	0.026632	-0.0601877
2.9244	9.3323	0.32453	0.00639174	0.0218376	-0.0644498
2.91	9.294	0.29699	0.00585907	0.0245009	-0.0607218
2.9687	9.2832	0.28262	0.00479372	0.0255673	-0.0612541
2.9902	9.3192	0.34489	0.00372855	0.026632	-0.0703088
2.9759	9.3395	0.32573	0.0026632	0.0234363	-0.0798959
2.8789	9.2988	0.27783	0.00426105	0.0207729	-0.0745692
2.916	9.3551	0.30058	0.00319587	0.0207729	-0.0777649
2.9339	9.3347	0.32932	0.00319587	0.0191742	-0.0921464
2.8825	9.3228	0.29818	0.0026632	0.0175772	-0.1028
2.8345	9.3323	0.2886	0.00372855	0.0202406	-0.0996042
2.8777	9.3599	0.30178	0.00426105	0.0213052	-0.0905494
2.9304	9.3108	0.31734	0.00426105	0.0245009	-0.083624
3.0046	9.3359	0.32333	0.00692442	0.0271643	-0.0788313
2.9783	9.3108	0.26825	0.00958744	0.028763	-0.0687101
2.9663	9.3371	0.28381	0.00852227	0.0292954	-0.055395
2.9124	9.3683	0.31615	0.00692442	0.0367514	-0.0452738
2.916	9.3263	0.33531	0.00958744	0.0367514	-0.0367514
2.8896	9.3826	0.29938	0.0106528	0.0351544	-0.0314264
2.9351	9.4329	0.17244	0.00958744	0.0362191	-0.0319587
2.7974	9.409	0.3892	0.00958744	0.0362191	-0.0282307
2.9124	9.3946	0.36046	0.00585907	0.0420781	-0.0506006
2.892	9.3347	0.39399	0.0053264	0.053264	-0.0447415
2.9136	9.3802	0.27663	0.00426105	0.0506006	-0.0628511
2.9543	9.4126	0.32094	0.00213052	0.0516652	-0.0617864
2.8813	9.3778	0.26705	0.00053264	0.055395	-0.0649821
2.8369	9.4042	0.28501	0.00106528	0.0660467	-0.0585907
2.8334	9.3443	0.3377	-0.00319587	0.0735045	-0.0585907
2.8992	9.3575	0.31136	-0.00053264	0.0660467	-0.0575243
2.9483	9.3383	0.34609	0.00213052	0.0596554	-0.0596554
2.6561	9.5012	0.7281	0.00319587	0.0506006	-0.0511329
2.8166	9.3551	0.48141	0.00159792	0.0543286	-0.0596554
2.8693	9.4114	0.39758	0.00585907	0.0474049	-0.0516652
2.8729	9.4054	0.30297	0.00692442	0.0463402	-0.0479372
2.813	9.3527	0.32812	0.00745692	0.0559273	-0.0431445
2.9304	9.3395	0.3868	0.00745692	0.0484695	-0.0362191
2.7855	9.3994	0.38201	0.00852227	0.0463402	-0.0404812
2.9866	9.3802	0.37483	0.00745692	0.0452738	-0.0431445
2.9256	9.3383	0.36644	0.00958744	0.0458079	-0.0367514
2.8214	9.3838	0.32214	0.00958744	0.0452738	-0.0330234
2.922	9.3886	0.36165	0.0101201	0.0431445	-0.0330234
2.7795	9.3982	0.33052	0.00905494	0.0404812	-0.0362191
2.8405	9.3659	0.32693	0.00745692	0.0378178	-0.0452738
2.8609	9.3299	0.36046	0.00692442	0.0420781	-0.0474049
2.8836	9.3515	0.3377	0.00798959	0.0458079	-0.0506006
2.8477	9.4162	0.32214	0.00852227	0.0399488	-0.0506006
2.8489	9.3659	0.3401	0.00905494	0.0356867	-0.0458079
2.8417	9.3671	0.35567	0.00692442	0.0420781	-0.0447415
2.8202	9.3719	0.36764	0.00639174	0.0436769	-0.0447415
2.8501	9.4174	0.36165	0.00905494	0.0394148	-0.0410135
2.9208	9.3874	0.32094	0.00745692	0.0420781	-0.0463402
2.9016	9.4042	0.33531	0.00585907	0.0559273	-0.0458079
2.8214	9.3719	0.34848	0.00053264	0.0692424	-0.0703088
2.7555	9.3419	0.26705	-0.00053264	0.0601877	-0.0878861
2.9579	9.3419	0.42991	0.0101201	0.0340898	-0.0617864
2.7675	9.3192	0.33531	0.00798959	0.0378178	-0.0692424
2.7579	9.2617	0.27543	0.0101201	0.0335557	-0.0601877
2.8848	9.3982	0.24909	0.0186419	-0.00106528	-0.0804283
2.7759	9.3695	0.22873	0.0165119	-0.00745692	-0.11505
2.8585	9.3192	0.28022	0.0101201	0.0276966	-0.143813
2.6717	9.2868	0.45147	0.0234363	0.0394148	-0.135823
2.6166	9.2222	0.55685	0.0516652	-0.0122506	-0.189089
2.7411	8.7994	0.17364	0.101201	-0.00798959	-0.353132
2.7387	9.6844	0.54966	0.180572	0.0633834	-0.645562
2.5136	8.615	0.60834	-0.0495359	0.134225	-0.869261
2.1196	11.003	0.42512	-0.251415	0.181095	-0.575243
2.7519	10.353	0.35567	-0.117181	0.226369	-0.54915
2.2825	9.5563	0.46344	0.00159792	0.0681778	-0.833046
2.3723	9.7898	0.39399	0.0117181	0.0372855	-0.755291
2.1879	11.274	0.1473	0.0181095	0.053264	-0.506547
1.9496	11.66	0.49937	0.032491	-0.0165119	-0.782449
2.0981	11.948	0.17604	0.0170445	-0.0521993	-0.83891
1.9843	10.775	0.10179	0.132628	0.149672	-1.01042
1.843	10.459	0.44548	0.193889	-0.0202406	-0.712147
2.0334	10.607	0.54488	0.177378	-0.0767002	-0.57739
1.9292	10.535	0.55565	0.143281	-0.0165119	-0.538504
1.6179	9.9598	0.62631	0.119845	0.00798959	-0.560879
1.4059	10.104	0.50895	0.101201	0.0213052	-0.605071
0.83588	10.082	0.31734	0.105996	0.0681778	-0.797895
1.0035	9.8928	0.67541	0.181095	0.147009	-1.27088
1.2909	7.8127	0.31615	0.0862873	-0.00639174	-1.79018
1.449	9.0389	0.40357	-0.160857	0.442615	-1.53561
-0.75684	9.227	0.55685	-0.329169	-0.0719058	-0.161923
0.62272	10.401	-0.33171	-0.444762	-0.487907	-1.23679
1.8358	11.839	0.63709	-0.49056	1.01414	-2.45062
0.083827	13.206	0.21795	-0.523581	0.944363	0.0495359
-0.4838	14.322	0.36525	-0.321717	0.317458	0.117714
-0.27423	11.982	1.7975	-0.084158	0.18483	-1.7428
-2.4022	11.664	1.0802	0.101733	0.174173	-2.07677
-4.068	11.406	-0.22035	0.206664	0.00106528	-2.4096
-3.7099	10.132	-0.76522	0.156064	-0.00639174	-2.01865
-3.2573	10.335	-0.11975	0.0506006	-0.219981	-0.574719
-3.601	9.6784	1.0622	-0.0580584	-0.251415	-0.392559
-3.8944	9.1467	1.0957	-0.0159792	-0.111322	-0.863414
-3.6513	9.1994	0.61912	-0.0330234	-0.0181095	-0.812276
-3.1303	9.791	-0.022753	-0.0250333	0.149672	-0.540092
-3.4537	9.3156	-0.044309	-0.0442092	0.148606	-0.624793
-3.6201	8.536	0.20597	-0.0362191	0.0463402	-0.736634
-3.5315	8.7599	0.3377	-0.0420781	-0.0521993	-0.445286
-3.3088	8.5036	0.31854	-0.0543286	-0.0767002	-0.466596
-3.5291	8.5695	0.11496	-0.0687101	-0.0319587	-0.475655
-3.7411	8.0977	-0.19041	-0.0447415	-0.083624	-0.553409
-3.8944	7.7265	0.013173	-0.0117181	-0.11505	-0.643433
-3.601	8.7288	-0.051494	0.0697765	-0.160324	-0.317982
-3.4213	8.1659	0.069457	0.0351544	-0.162988	-0.323305
-3.5327	7.924	0.19639	0.0607218	-0.130497	-0.426646
-3.6549	7.9684	-0.011975	0.0537963	-0.013316	-0.347809
-3.6153	8.1911	-0.023951	0.0708412	0.00372855	-0.319046
-3.4752	8.3875	-0.14251	0.0537963	-0.0793636	-0.164586
-3.4716	7.8342	0.18442	0.0111855	-0.119845	-0.129432
-3.6668	7.8043	0.11855	-0.0383501	0.0255673	-0.160324
-3.4261	8.1612	0.3377	-0.105463	0.0197083	0.117181
-3.2716	8.3839	0.60116	-0.207205	-0.00798959	0.24288
-3.1615	8.2007	0.92449	-0.302012	0.013316	0.256197
-3.0357	8.5156	1.2478	-0.315329	-0.0442092	0.447415
-3.0549	8.3156	1.1844	-0.295624	-0.0612541	0.408529
-2.7244	8.1085	0.81312	-0.241815	-0.150737	0.463402
-2.4645	7.6163	0.42632	-0.158727	-0.211988	0.562467
-2.4094	6.4906	0.47063	-0.0356867	-0.291889	0.479913
-2.6465	6.4259	0.63828	0.0245009	-0.388824	0.599224
-2.3675	7.0475	0.93766	0.0767002	-0.430381	0.512935
-2.1029	8.0342	1.0203	0.164054	-0.428251	0.55128
-1.9448	8.5048	1.655	0.180572	-0.457538	0.546497
-2.2933	8.5887	1.5927	0.14914	-0.459667	0.487366
-2.2849	8.5276	2.401	0.113452	-0.441027	0.433575
-2.2801	9.1683	2.7148	0.0452738	-0.392559	0.525187
-2.2442	8.9096	2.316	-0.0665808	-0.253003	0.338227
-2.2238	9.385	2.2178	-0.131563	-0.192824	0.346745
-2.2094	8.9168	1.7951	-0.137954	-0.0926787	0.295083
-2.1172	8.8102	1.8586	-0.111322	-0.0788313	0.377637
-2.2669	8.4174	1.473	-0.0814947	0.0149138	0.331298
-1.6753	8.6246	1.7232	-0.0809606	0.056992	0.226369
-1.8406	8.6138	1.6813	-0.0809606	0.0905494	0.251938
-1.6238	8.6462	1.4298	-0.0719058	0.0980055	0.243421
-1.4897	8.4737	1.6945	-0.0260997	0.104931	0.141682
-1.6155	8.1959	1.8669	-0.0165119	0.13316	0.178966
-1.6119	8.7803	1.7364	0.00745692	0.129432	0.164054
-1.9376	7.7241	1.9639	0.028763	0.155532	0.085755
-1.7747	8.7779	1.8466	0.0596554	0.218376	-0.0159792
-1.3245	8.2402	1.8167	0.0564597	0.227434	0.108659
-1.1293	9.0665	2.1544	0.0798959	0.236492	0.265255
-1.17	8.8282	2.2945	0.105463	0.287089	0.239686
-1.3281	8.6294	2.1819	0.0969408	0.289219	0.287089
-1.8957	9.1048	1.6262	0.0740369	0.322781	0.317982
-1.8634	9.3132	1.1652	0.0298277	0.351003	0.357932
-2.0214	9.391	0.99155	0.0181095	0.355279	0.351003
-1.8059	9.6605	1.0742	0.0676455	0.298818	0.306794
-2.34	9.6593	1.2574	0.134225	0.249268	0.191218
-2.6789	9.6006	1.1221	0.210399	0.297753	0.084158
-2.5184	9.4497	1.1508	0.273772	0.357932	0.0319587
-2.3412	9.282	0.52092	0.262585	0.39043	0.0745692
-1.8454	9.294	0.01916	0.180572	0.367514	0.202406
-1.6957	9.3144	-0.39039	0.109724	0.393083	0.2008
-1.831	9.3742	-0.063469	0.0708412	0.376572	0.222111
-1.9029	9.1671	0.061074	0.0937451	0.379243	0.142747
-1.6694	8.9815	-0.047901	0.158727	0.312658	0.158195
-1.4502	8.6162	-0.2407	0.2056	0.265255	0.233822
-1.1748	8.9336	-0.32693	0.227975	0.202929	0.31107
-0.95563	9.0701	-0.39399	0.2056	0.191742	0.255673
-1.3939	9.1144	-0.38441	0.116649	0.203994	0.143813
-1.1556	9.3108	-0.16406	0.0681778	0.137954	0.100669
-1.0263	9.2689	-0.069457	0.022904	0.0921464	0.206664
-0.93766	9.2856	-0.24669	0.00053264	0.0846904	0.240227
-1.4801	9.4844	-0.27423	-0.00798959	0.0777649	0.216787
-1.0442	9.7084	0.31974	0.00958744	0.0431445	0.165119
-0.8215	9.1036	0.10538	0.0506006	-0.0692424	0.246074
-0.86581	9.4054	-0.17244	0.0585907	-0.0745692	0.300947
-1.0766	9.3946	-0.2886	-0.00319587	-0.055395	0.480978
-1.1293	9.6114	-0.065864	-0.0394148	0.00585907	0.237557
-1.1281	9.8149	0.31375	-0.0463402	0.0223716	0.0804283
-0.89815	9.4186	0.42033	-0.00798959	0.0458079	0.198671
-0.76522	9.3443	0.51494	0.0127833	0.0474049	0.274837
-0.71013	9.2832	0.79276	0.0399488	0.0676455	0.126236
-0.22514	8.9755	0.62391	0.00319587	0.111855	0.0250333
-0.37243	9.7443	0.81073	-0.0165119	0.12517	0.0527316
-0.36764	9.9024	0.91012	-0.0367514	0.0964085	0.135823
-0.37602	10.506	0.88018	-0.0442092	0.157129	-0.0388824
-0.6323	10.741	1.0263	-0.053264	0.18483	-0.0703088
-0.89216	10.567	0.84186	-0.0527316	0.223716	-0.028763
-0.79875	10.21	0.81911	-0.0580584	0.257803	0.0431445
-0.61673	9.5443	0.57721	-0.0314264	0.182701	0.0980055
-0.66583	9.3108	0.47063	-0.00905494	0.155532	0.169913
-0.44548	9.4425	0.67301	-0.0410135	0.144346	0.102268
-0.50895	9.5994	0.80474	-0.0862873	0.0399488	0.230104
0.051494	9.4916	0.74845	-0.0260997	0.0740369	-0.0117181
0.10538	9.8209	0.80713	-0.0814947	0.0724399	-0.216787
-0.18322	9.7994	0.85623	-0.0335557	0.0660467	-0.214117
-0.12215	9.4233	0.87659	-0.00905494	0.0154465	0.0708412
-0.14849	9.6293	0.99395	-0.0117181	0.0239686	0.157129
-0.12215	9.9886	0.99036	0	0.0117181	-0.0101201
-0.38081	10.153	0.81791	-0.0346221	0.013316	-0.210923
-0.43829	10.141	0.71971	-0.0468726	0.0474049	-0.357932
-0.64307	9.609	0.71732	-0.059123	0.0436769	-0.267925
-0.64068	9.379	0.83108	-0.0436769	0.0106528	-0.16725
-0.54248	9.2365	0.77959	-0.0223716	-0.03036	-0.111322
-0.51733	9.2258	0.74845	0.0026632	-0.0612541	-0.0974731
-0.31495	9.3299	0.80953	0.0282307	-0.0868197	-0.0889507
-0.1928	9.4689	0.88857	0.0500683	-0.100669	-0.0980055
-0.15328	9.7479	0.97718	0.0527316	-0.0830916	-0.178966
-0.16167	9.6425	1.0371	0.0426105	-0.0761679	-0.165651
-0.16765	9.6605	1.1532	0.028763	-0.0463402	-0.084158
-0.20358	9.5359	1.0478	0.0207729	-0.0245009	-0.0537963
-0.31974	9.609	0.95922	0.0053264	-0.00798959	-0.0165119
-0.32333	9.5479	0.79995	0.00106528	0.00745692	0.00745692
-0.31256	9.6688	0.83228	-0.0026632	0.0143813	-0.00319587
-0.3856	9.5395	0.78917	-0.00426105	0.0234363	-0.0580584
-0.32333	9.3024	0.79875	0.0111855	0.0191742	-0.0830916
-0.23591	9.4712	0.8251	0.0314264	0.00958744	-0.028763
-0.16526	9.5766	0.73648	0.0420781	0.0138487	0.0143813
-0.15807	9.6988	0.90054	0.0335557	0.0383501	0.00639174
-0.21795	9.6437	0.98437	0.022904	0.0719058	-0.00106528
-0.27423	9.7646	0.98077	0.0122506	0.0980055	-0.0202406
-0.36644	9.8185	0.88378	0.00213052	0.110256	-0.0223716
-0.35088	9.7575	0.73648	-0.00426105	0.131563	-0.0250333
-0.46943	9.7431	0.68738	-0.0181095	0.151269	-0.0495359
-0.49218	9.7491	0.61553	-0.0191742	0.142215	-0.0719058
-0.45865	9.5491	0.52452	-0.013316	0.127833	-0.0830916
-0.29938	9.421	0.54128	-0.00372855	0.111855	-0.0394148
-0.26585	9.421	0.45267	0.00692442	0.0916141	-0.0143813
-0.11017	9.5431	0.46464	0.0213052	0.0633834	-0.0175772
-0.2431	9.5706	0.61313	0.0159792	0.0612541	-0.0260997
-0.070654	9.6209	0.69457	-0.00053264	0.0308923	-0.022904
0.029938	9.6461	0.76642	-0.0138487	0.00053264	-0.0191742
0.055086	9.7491	0.74367	-0.0245009	0.0255673	0.055395
-0.10538	9.7191	0.62272	-0.03036	0.0260997	0.0404812
-0.17364	9.6497	0.57721	-0.0245009	0.0122506	-0.0330234
-0.2886	9.9203	0.44189	-0.0143813	0.00159792	-0.0463402
-0.27663	9.9323	0.52452	-0.0149138	0.00426105	-0.0676455
-0.48979	9.6988	0.57002	-0.0165119	-0.00426105	-0.140084
-0.57122	9.5431	0.56284	-0.0143813	-0.0276966	-0.152868
-0.57362	9.4353	0.61792	0.00213052	-0.0745692	-0.0905494
-0.34369	9.3527	0.60116	0.0127833	-0.105463	-0.0447415
-0.23951	9.3144	0.59038	0.0223716	-0.129432	-0.028763
-0.085024	9.4222	0.58799	0.0239686	-0.121442	-0.0463402
-0.13173	9.5994	0.73648	0.0223716	-0.115583	-0.0751015
0.046704	9.5191	0.84186	0.0292954	-0.14541	-0.0932128
-0.047901	9.609	0.90174	0.0282307	-0.166183	-0.0484695
-0.15568	9.7407	0.81552	0.0260997	-0.153933	-0.0314264
-0.22154	9.8461	0.76881	0.0207729	-0.134225	-0.0197083
-0.28741	9.8269	0.74247	0.0101201	-0.18216	0.0207729
-0.3389	9.7706	0.68978	0.0143813	-0.178966	-0.0356867
-0.29938	9.6245	0.7269	0.0149138	-0.188024	-0.0452738
-0.31136	9.5287	0.73887	0.0127833	-0.193348	-0.0463402
-0.26465	9.5623	0.7772	0.0207729	-0.189613	-0.0282307
-0.17005	9.4689	0.77959	0.0245009	-0.181095	-0.055395
-0.10658	9.5263	0.86342	0.0308923	-0.14914	-0.0910818
-0.16167	9.7287	1.0119	0.026632	-0.104397	-0.101201
-0.063469	9.6856	1.0107	0.0218376	-0.118778	-0.0676455
-0.30297	9.7551	1.0119	0.00585907	-0.0623187	-0.0921464
-0.41674	9.7431	1.0167	-0.00213052	-0.0442092	-0.119311
-0.49458	9.9	0.83707	-0.0117181	-0.0346221	-0.108659
-0.60954	9.8233	0.59637	-0.0207729	-0.0463402	-0.154465
-0.75804	9.6784	0.59278	-0.0250333	-0.0415458	-0.161391
-0.80354	9.5982	0.63469	-0.0223716	-0.0506006	-0.142215
-0.9209	9.7371	0.74845	-0.0170445	-0.0703088	-0.162988
-1.0622	9.7622	0.73408	-0.022904	-0.0729722	-0.232234
-1.3939	9.7658	0.73528	-0.0260997	-0.0703088	-0.284436
-1.4179	9.8066	0.70534	-0.0292954	-0.0633834	-0.307335
-1.5819	9.7096	0.80234	-0.0394148	-0.0356867	-0.358997
-1.6634	9.421	0.75325	-0.0442092	-0.0330234	-0.379243
-1.7723	9.3263	0.62272	-0.0474049	-0.0415458	-0.338751
-1.8502	9.3383	0.50176	-0.0458079	-0.0692424	-0.374443
-1.9184	9.4808	0.59038	-0.0506006	-0.0719058	-0.417064
-1.9352	9.5611	0.58559	-0.0580584	-0.0873537	-0.519323
-2.0286	9.9287	0.60116	-0.0575243	-0.127833	-0.559273
-2.0681	9.7203	0.88617	-0.0639174	-0.147009	-0.667938
-2.304	9.5203	0.96162	-0.0548627	-0.154465	-0.745168
-2.5424	9.385	1.0478	-0.0340898	-0.148074	-0.789901
-2.6549	9.4233	0.95802	-0.00798959	-0.160857	-0.77819
-2.9351	9.7934	1.1915	0.0026632	-0.199212	-0.796289
-3.1723	9.8365	1.5065	0.0149138	-0.251415	-0.929999
-2.7615	9.2617	1.6442	0.0388824	-0.321717	-1.03865
-2.6861	8.33	1.4574	0.0846904	-0.24768	-1.10949
-2.3076	7.7312	1.3939	0.137422	-0.196018	-1.18407
-1.9723	7.7887	1.7915	0.18216	-0.159792	-1.09298
-1.7783	7.7516	1.8969	0.191218	-0.108659	-1.01521
-1.7436	7.6127	2.0765	0.164586	-0.0362191	-0.999236
-2.1855	7.857	2.2681	0.135291	0.0506006	-0.898565
-2.9794	7.8139	2.1687	0.118246	0.135823	-0.853291
-3.1315	7.9636	2.3148	0.110256	0.22424	-0.821334
-3.3243	8.7252	2.7507	0.0612541	0.338227	-0.790966
-3.2573	8.5551	2.1352	-0.0623187	0.386695	-0.689772
-3.6165	8.1659	1.8131	-0.18216	0.412264	-0.629052
-5.0021	7.954	1.376	-0.251415	0.397342	-0.634916
-3.9459	8.0366	0.56643	-0.333428	0.31107	-0.61467
-3.0154	7.0558	-0.80474	-0.463402	0.170445	-0.564597
-2.8968	6.6271	-0.86222	-0.522517	0.137954	-0.561403
-3.2369	7.0187	-0.41674	-0.396818	0.0687101	-0.565138
-3.9866	7.4642	0.1473	-0.202929	-0.0245009	-0.509741
-4.062	8.9611	0.8227	-0.118246	-0.0548627	-0.474049
-4.2871	8.6869	1.1269	-0.0916141	-0.032491	-0.506547
-4.1446	8.5599	0.97479	-0.0889507	-0.0207729	-0.439422
-3.9482	7.7624	0.485	-0.0719058	0.0154465	-0.327581
-3.8105	7.6845	0.30657	-0.0415458	0.0564597	-0.193348
-4.4141	7.6402	0.50176	-0.078299	0.0527316	-0.129432
-4.7542	8.0821	0.90054	-0.124637	0.0458079	-0.204535
-5.2739	8.2845	0.88737	-0.162988	-0.0122506	-0.378702
-3.9542	6.1661	1.6658	-0.134759	-0.00585907	-0.625858
-4.1518	5.2751	1.7975	-0.109191	0.0767002	-0.492689
-3.9243	6.4655	0.52452	-0.201865	0.0761679	-0.139019
-4.5171	7.0894	0.10419	-0.282831	0.0548627	-0.12517
-4.1734	7.1888	0.34968	-0.216246	0.0271643	-0.277507
-4.6392	6.7385	1.7232	-0.0484695	0.0383501	-0.34568
-5.0069	6.0451	1.3736	0.0644498	0.0798959	-0.236492
-4.9757	6.766	1.2191	-0.00479372	0.198147	-0.0788313
-4.9087	6.6475	1.0478	-0.104397	0.196018	-0.0506006
-5.3709	6.705	0.67301	-0.0953421	0.0990719	-0.124105
-4.8308	6.0116	0.69696	-0.0617864	0.0948098	-0.275378
-5.1781	6.6379	1.5915	-0.0537963	0.0601877	-0.209858
-4.3698	7.1864	1.7999	-0.056992	0.13316	-0.078299
-4.4608	7.4031	1.6274	-0.0543286	-0.0809606	0.18483
-5.426	6.8762	0.62032	-0.0356867	-0.30627	0.696701
-5.1122	7.0475	1.5257	0.153933	-0.00745692	0.0719058
-5.1913	7.3265	1.8921	0.2056	-0.109191	0.157129
-4.9398	7.6474	1.9448	0.201341	0.0479372	0.237557
-4.4309	7.1888	1.5484	0.155532	0	0.46979
-4.0512	7.6462	1.3927	0.301471	-0.00852227	0.94171
-4.7757	8.6006	1.4382	0.314788	-0.124637	1.57289
-3.6405	8.5276	1.7005	0.291348	-0.0964085	1.70285
-3.7315	8.7719	1.6801	0.359538	-0.03036	1.55477
-2.3364	8.5599	1.5221	0.324369	-0.0601877	1.44292
-3.4345	9.6868	1.9831	0.104397	0.238098	1.63468
-3.316	9.9874	2.1891	-0.0410135	0.35048	1.44346
-3.9494	9.6988	1.14	-0.210923	0.864479	1.78495
-1.3077	9.3898	1.6861	-0.0319587	0.85755	1.80293
-1.1197	9.5395	1.0814	-0.291889	0.215723	2.2787
-1.376	8.0989	1.4227	-0.560879	0.0511329	2.38988
0.56643	8.3025	1.6789	-0.760073	-0.302535	1.6416
1.5544	8.4593	1.8011	-0.546497	-0.00639174	1.63841
2.3388	8.2031	0.92569	-0.317458	0.169379	1.87536
2.2585	10.017	1.1365	0.101733	-0.125704	2.5871
3.6082	13.095	1.4215	0.0729722	-0.646086	2.52951
5.6643	21.336	2.9208	0.478849	-0.460732	1.09085
-3.5902	29.541	7.6342	0.24555	0.0175772	-2.77664
-0.90773	13.637	-0.48979	-1.07647	-1.31935	-4.64729
-0.98077	4.2584	0.09221	1.10149	-1.14837	2.36754
-1.2239	7.6295	0.98437	0.197083	-0.115583	4.77295
1.4993	11.094	1.0059	-0.17151	-0.374443	3.77323
2.1112	9.2808	0.99754	-0.0506006	-0.353132	3.2128
5.7218	11.04	2.5148	0.0308923	-0.442615	2.44695
2.9555	9.4102	1.8382	-0.288154	0.131563	0.826658
3.3423	9.3742	1.4658	-0.250333	0.32704	0.710017
2.813	8.5384	0.69936	-0.200277	-0.316393	-0.148606
2.7938	6.1828	1.0957	0.0308923	-0.175772	-0.36432
2.4489	6.7816	0.60834	-0.056992	-0.194412	-0.0692424
3.201	9.6509	2.5627	-0.00159792	-0.0601877	-0.164586
2.8178	9.0677	1.8155	-0.0479372	0.0362191	-0.0729722
2.8513	8.9958	1.9208	0.0442092	0.0937451	-0.0830916
2.9088	9.0294	1.4382	0.00958744	-0.00426105	0.0159792
3.2178	9.2377	1.758	0.0846904	-0.0314264	0.0825593
3.0573	9.8569	1.8059	0.0910818	0.00159792	0.0106528
3.1986	9.3862	1.5005	0.0378178	0.0340898	-0.0319587
3.1267	9.2186	1.5903	0.0138487	0.0388824	-0.0292954
3.1255	9.2413	1.4837	0.0122506	0.0447415	-0.0378178
3.1423	9.2258	1.5101	0.0117181	0.0452738	-0.0356867
3.1255	9.1312	1.661	0.0127833	0.0447415	-0.0292954
3.2261	9.1683	1.9029	0.0122506	0.0500683	-0.0234363
3.0022	9.3371	1.1412	0.0143813	0.0580584	-0.0181095
3.0896	9.1611	1.5795	0.00958744	0.0420781	-0.0122506
3.0908	9.1862	1.4801	0.0101201	0.0314264	-0.00745692
2.9615	9.1731	1.843	0.084158	-0.0777649	0.151269
3.2968	9.3012	1.8693	0.0271643	-0.0639174	0.150205
3.3507	9.1731	1.5532	0.0138487	-0.0298277	0.108659
3.4285	9.1946	1.4789	0.00798959	0.0154465	-0.00639174
3.3627	9.1192	1.6334	0.00905494	0.00958744	-0.0154465
3.2489	9.1647	1.5041	0.0106528	0.0138487	-0.0394148
3.389	9.6844	2.5244	0.0735045	-0.0926787	0.113452
3.2142	9.3886	1.7819	0.0340898	-0.00319587	0.00852227
3.2657	9.1599	1.4921	0.0154465	0.0260997	-0.0335557
3.3531	9.1994	1.4586	0.0117181	0.0260997	-0.0330234
3.3938	9.1192	1.4682	0.0101201	0.0330234	-0.0346221
3.2884	9.2126	1.4813	0.0127833	0.0436769	-0.0410135
3.2142	9.1731	1.528	0.013316	0.0442092	-0.0372855
3.3459	9.1719	1.4598	0.0143813	0.0394148	-0.0245009
3.4633	9.1647	1.5017	0.0122506	0.0415458	-0.028763
3.4764	9.0868	1.5209	0.0122506	0.0351544	-0.0399488
3.2812	10.784	2.3627	0.136356	-0.0511329	0.0932128
3.4034	8.251	1.3676	0.126768	0.0138487	-0.0106528
3.2046	9.027	1.1927	0.120377	0.0111855	-0.0388824
3.195	8.0486	1.1796	0.0745692	0.144346	-0.335033
3.1555	8.9515	1.3101	0.109724	0.217311	-0.447415
3.7471	9.4102	1.6071	0.180031	0.184289	-0.0410135
3.3411	9.8856	1.2131	0.218376	-0.0170445	0.255673
2.8022	8.6617	1.6215	0.150205	0.0974731	-0.387236
2.4705	10.114	1.3448	0.175231	0.0388824	-0.259932
3.195	10.542	1.4706	0.113986	0.00053264	0.0452738
3.1962	9.2569	1.2658	0.0319587	0.0117181	0.0564597
3.2992	9.221	1.2406	0.0138487	-0.00639174	0.144878
3.3459	9.1659	1.2478	0.0127833	0.00692442	0.0878861
3.377	9.1611	1.2023	0.00905494	0.0234363	0.00372855
3.2836	9.1551	1.2275	0.00692442	0.0351544	-0.0623187
3.3507	8.8617	1.1101	0.0159792	0.0186419	-0.0340898
3.2106	8.3049	1.0107	0.0383501	0.0250333	-0.0985378
3.2405	9.7395	1.334	0.0255673	0.0410135	-0.168847
3.2872	9.2353	1.1772	0.00639174	0.0527316	-0.176837
3.2908	9.2749	1.2155	0.0154465	0.032491	-0.0474049
3.3004	9.0761	1.0299	0.0255673	0.0197083	-0.0218376
3.2405	9.2317	1.2287	0.022904	0.0319587	-0.0394148
3.3998	9.2054	1.164	0.0165119	0.0399488	-0.0426105
3.2393	9.5287	1.3221	0.0282307	0.028763	-0.0170445
3.2752	9.3168	1.2323	0.0308923	0.0378178	-0.0655144
3.3315	9.2928	1.2179	0.0154465	0.0378178	-0.0372855
3.2321	9.0401	1.0526	0.0170445	0.0351544	-0.0410135
3.1902	9.3431	1.3125	0.026632	0.0367514	-0.0383501
3.2477	9.0186	1.1137	0.0250333	0.0399488	-0.0458079
3.2956	9.1898	1.1772	0.0394148	0.0356867	-0.0442092
3.3315	9.1491	1.1113	0.0362191	0.0415458	-0.0527316
3.3639	9.9287	1.4634	0.0447415	0.0410135	-0.0681778
3.0465	9.3144	1.1137	-0.00745692	0.0500683	-0.0671131
2.9759	8.5743	1.243	-0.00372855	0.0431445	-0.0889507
3.286	9.027	1.0969	-0.0218376	0.0495359	-0.0719058
3.0178	9.1683	1.1065	-0.0431445	0.0431445	-0.0703088
3.2657	9.3443	1.1999	-0.0431445	0.0234363	-0.162455
3.0597	9.3467	1.2706	-0.0340898	0.0213052	-0.135823
3.1687	9.2497	1.2418	-0.0111855	0.0234363	-0.0996042
3.1339	9.221	1.2227	0.00905494	0.0410135	0.0154465
3.1651	9.227	1.2335	0.0101201	0.0410135	0.0197083
3.3279	9.1958	1.2251	0.00852227	0.0351544	0.00958744
3.2393	9.191	1.2897	0.00852227	0.0292954	-0.0143813
3.2489	9.1982	1.2694	0.00852227	0.0282307	-0.0335557
3.2609	9.1982	1.2227	0.00692442	0.0234363	-0.0687101
3.1734	9.209	1.2239	0.00372855	0.0181095	-0.104397
3.3639	8.354	1.1736	-0.0111855	0.0186419	-0.109724
3.1998	9.2832	1.2574	-0.0250333	0.0340898	-0.0415458
3.1579	9.2677	1.2382	-0.0175772	0.0245009	-0.0868197
3.1902	9.2569	1.2382	-0.00692442	0.0276966	-0.0671131
3.1842	9.2389	1.2347	0.00106528	0.0292954	-0.0564597
3.201	9.294	1.2406	0.0053264	0.028763	-0.0527316
3.1363	9.227	1.2909	0.00798959	0.0319587	-0.0404812
3.1255	9.2629	1.2861	0.00745692	0.0314264	-0.0372855
3.1974	9.227	1.1999	0.00745692	0.03036	-0.0452738
3.1255	9.2401	1.2622	0.00692442	0.0314264	-0.0506006
3.1758	9.1994	1.2598	0.00745692	0.0367514	-0.0431445
3.1327	9.1144	1.2059	-0.00479372	0.0362191	-0.0415458
3.2094	9.2892	1.2993	-0.0127833	0.0415458	-0.0207729
3.2573	9.2892	1.3328	-0.00106528	0.0388824	-0.0335557
3.1854	9.2317	1.3089	0.00319587	0.0383501	-0.0292954
3.1411	9.2605	1.2634	0.00639174	0.0367514	-0.0165119
3.1387	9.2509	1.2514	0.00852227	0.0415458	0.0111855
3.2465	9.2557	1.2239	0.0101201	0.0463402	0.03036
3.2465	9.2042	1.2586	0.0106528	0.0490036	0.0431445
3.3016	9.1886	1.2586	0.0111855	0.0511329	0.0415458
3.2992	9.1898	1.2574	0.0101201	0.0521993	0.0362191
3.2956	9.2617	1.2335	0.00852227	0.0426105	-0.00053264
3.2273	9.106	1.3245	0.0117181	0.0404812	-0.00479372
3.4058	9.0892	1.1125	-0.0117181	0.0490036	-0.0138487
3.2704	9.2377	1.2191	-0.0404812	0.0330234	-0.140084
3.3172	9.3431	1.5472	-0.0340898	0.0245009	-0.210399
3.2166	9.1276	1.2849	-0.00745692	0.0314264	-0.189089
3.0178	8.7743	1.2598	0.0207729	0.0207729	-0.256197
3.2357	8.4785	1.1532	0.0788313	0.0165119	-0.297212
4.9159	9.1743	1.7747	0.291889	0.0367514	-0.022904
2.825	10.089	1.667	0.543827	0.129964	0.117181
3.1854	10.087	1.4334	0.35048	0.127301	-0.0596554
3.1818	9.4509	1.2167	0.154465	0.121442	-0.150737
3.1459	9.4557	1.0155	0.0633834	0.209858	-0.288154
2.9675	9.5575	1.1269	0.0420781	0.320652	-0.105463
3.1986	9.6676	1.2682	-0.0207729	0.438357	-0.307859
3.4944	10.38	1.5724	-0.127301	0.49323	-0.475114
3.5686	12.433	1.2897	-0.0420781	0.401077	-0.732916
3.1651	13.1	0.78438	0.330234	0.30627	-1.40937
2.7914	9.7922	1.043	0.402141	0.763267	-2.32757
2.3783	10.29	0.76642	0.191218	0.586431	-2.01289
2.2142	10.707	1.0862	0.250874	0.43251	-1.47915
2.1172	10.539	0.93647	0.154465	0.207205	-1.6874
1.6658	9.6796	1.4682	0.157661	0.194953	-1.99107
1.2634	8.3983	1.1688	-0.0111855	-0.0191742	-1.77046
1.6418	8.7108	1.34	-0.156596	0.111322	-2.09806
1.4754	9.1731	1.4346	-0.305206	-0.150205	-0.809082
0.040716	10.533	0.75564	-0.388301	-0.203994	0.03036
1.14	11.414	1.1664	-0.541157	0.294018	-0.767002
1.5532	10.983	1.8502	-0.69883	0.715864	-1.12013
-0.51494	12.493	1.5747	-0.38776	0.987507	-0.506547
-1.3364	13.03	1.9532	-0.0436769	0.250874	-1.35237
-2.5016	11.469	2.401	0.0452738	-0.0314264	-2.58169
-2.9495	10.495	1.5185	0.152868	0.0218376	-2.31797
-3.3818	11.01	1.3317	0.11079	0.03036	-1.35184
-3.1088	10.571	1.3807	0.133692	-0.00852227	-0.862873
-3.1926	10.289	1.2849	0.144346	0.0122506	-0.716929
-3.7016	9.8437	1.6454	0.0383501	-0.0346221	-0.720123
-3.6537	8.93	2.0729	-0.00213052	-0.0804283	-0.917205
-3.4034	9.3874	1.5448	0.00958744	-0.00106528	-0.640763
-3.2297	9.2186	1.7975	-0.0777649	0.0809606	-0.422911
-3.7063	8.9288	1.4526	-0.0884184	0.2008	-0.735569
-3.1866	8.8893	0.94725	-0.0724399	0.140618	-0.504941
-2.9519	8.5228	0.81073	-0.0719058	0.202929	-0.478849
-3.189	8.3348	1.1161	-0.089483	0.232234	-0.478307
-3.4656	7.7205	1.085	-0.0868197	0.177901	-0.571526
-3.2357	8.0462	0.81671	-0.0942775	0.12304	-0.419717
-3.4034	8.2162	1.0215	-0.0969408	0.0681778	-0.325975
-3.4046	8.0606	0.46704	-0.0751015	0.0426105	-0.392018
-3.3686	8.0642	0.75085	-0.0213052	-0.0798959	-0.420258
-3.4201	7.6833	0.78558	0.00319587	-0.16725	-0.453279
-3.6189	7.1181	0.81791	0.0511329	-0.187483	-0.328645
-3.6177	7.8414	1.2885	0.0239686	-0.147009	-0.234886
-3.7399	8.0091	1.1784	0.0415458	-0.188024	-0.0958744
-3.7052	8.2186	1.146	0.0596554	-0.174173	-0.119311
-3.6273	8.148	1.0059	0.084158	-0.0884184	-0.186419
-3.4896	7.8678	1.067	0.0788313	-0.0761679	-0.126236
-3.6728	7.8151	1.2406	0.0788313	-0.0719058	-0.0447415
-3.5854	8.3061	1.3281	0.0516652	-0.0767002	0.0713735
-3.2968	8.433	1.2933	0.0234363	-0.0745692	0.0213052
-3.2752	8.0019	1.2179	0.00159792	-0.083624	0.0463402
-3.3507	7.6127	1.1664	0.053264	-0.0724399	0.0138487
-3.0573	7.5205	1.0538	0.0724399	-0.1028	0.152868
-3.0262	8.1408	1.2574	0.0191742	-0.0793636	0.204535
-2.9136	8.3552	1.2634	-0.0442092	-0.0665808	0.188548
-2.9818	8.1659	1.1568	-0.112919	-0.0383501	0.126236
-2.8585	7.9827	1.4035	-0.133692	-0.0719058	0.196018
-2.9363	8.2043	1.4777	-0.127833	-0.0543286	0.192824
-3.1363	8.718	1.6634	-0.0649821	-0.151802	0.282307
-2.7567	9.003	1.7017	-0.104397	-0.213052	0.370184
-2.8106	8.7767	1.6981	-0.139551	-0.129964	0.248203
-3.1603	8.6964	1.9125	-0.126236	-0.169913	0.246074
-3.0357	8.5707	1.8214	-0.0804283	-0.232757	0.291348
-2.5519	8.6162	1.3412	-0.122506	-0.272708	0.446351
-2.51	9.021	1.3412	-0.0751015	-0.356344	0.544351
-2.4825	8.0534	1.4071	0.0218376	-0.382437	0.47459
-2.5184	8.4893	1.9113	0.0719058	-0.321175	0.44848
-2.2238	8.433	2.2837	0.131029	-0.259932	0.344615
-2.5004	9.015	2.7328	0.134759	-0.233298	0.26419
-2.1807	9.0497	2.8214	0.0932128	-0.181095	0.330775
-2.1819	8.6869	2.7004	0.0388824	-0.211988	0.249809
-2.146	8.7192	2.5112	0.0612541	-0.180031	0.233822
-1.8646	8.4869	2.3304	0.0223716	-0.102268	0.164586
-1.8047	8.6485	2.4956	0.0399488	-0.0197083	0.168847
-1.758	9.1946	2.7423	0.0889507	0.0170445	0.339292
-1.6131	9.0425	2.7172	0.109191	0.0420781	0.325975
-1.6238	8.912	2.4885	0.0601877	0.0735045	0.338227
-1.8023	8.6581	2.1484	0.00213052	0.12517	0.335033
-1.7328	8.7779	1.5867	-0.0122506	0.117181	0.357409
-1.6059	9.0365	1.7616	0.03036	0.0117181	0.343027
-1.5544	8.8138	2.0825	0.103332	-0.0159792	0.302535
-1.3245	8.991	2.5783	0.173109	-0.0394148	0.297753
-1.0371	9.2389	2.7268	0.222111	-0.100137	0.298277
-1.4897	8.9898	2.3675	0.161391	-0.0612541	0.31107
-1.0466	9.0605	2.0669	0.118778	-0.0420781	0.392018
-1.4167	8.9264	1.6059	0.121974	-0.0777649	0.408006
-1.4059	8.8976	2.14	0.162988	-0.0996042	0.402141
-1.3317	8.8366	2.4226	0.183766	-0.141682	0.458603
-1.4945	9.1144	1.9723	0.167782	-0.00852227	0.397342
-1.7268	9.1767	1.431	0.114518	0.0639174	0.355279
-1.6358	9.3395	1.1891	0.0804283	0.134225	0.259932
-2.0214	9.6928	1.249	0.12304	0.185895	0
-1.5664	10.032	1.9472	0.138487	0.21944	-0.0255673
-1.3796	9.9371	1.1927	0.122506	0.296689	0.0575243
-1.4095	9.6066	0.78199	0.0884184	0.328104	0.192824
-1.4382	9.3491	0.99275	0.0830916	0.36432	0.193889
-1.5065	9.1108	0.69696	0.104397	0.371249	0.0932128
-1.1149	8.9024	0.74127	0.180572	0.298277	0.155532
-1.2131	9.2305	0.61912	0.201341	0.333428	0.165119
-0.7245	8.8988	0.21316	0.20827	0.371249	0.118246
-0.65505	8.8473	0.37004	0.206664	0.388824	0.248203
-0.60715	8.33	0.39039	0.153933	0.400553	0.221587
-0.40476	8.621	0.51494	0.165119	0.594424	-0.0452738
-0.99754	10.711	0.85025	0.0234363	0.708953	-0.206123
-0.8227	9.5048	0.80713	-0.0282307	0.304141	0.40907
-0.97239	9.5778	0.62272	-0.0223716	0.442615	0.352609
-1.2311	9.415	0.50416	-0.055395	0.447956	0.222652
-1.2945	9.5898	0.39279	-0.0564597	0.405335	0.227434
-1.2861	9.9766	0.20717	-0.0687101	0.368579	0.246615
-1.2107	9.7419	-0.098197	-0.082027	0.360061	0.121974
-1.1472	9.3515	-0.32094	-0.059123	0.279637	0.113452
-0.80953	9.3192	-0.3377	-0.0639174	0.218917	0.17151
-0.78558	9.7491	-0.094605	-0.053264	0.159792	0.26632
-0.85503	10.452	0.52212	-0.0687101	0.0980055	0.237557
-0.97239	9.9934	1.2682	-0.0655144	0.00852227	0.185354
-1.2802	9.9107	1.8789	-0.059123	-0.0708412	-0.0921464
-1.4622	9.7982	2.1771	-0.0351544	-0.10706	-0.199735
-1.0095	9.1635	1.9759	-0.0516652	-0.022904	-0.232234
-0.49817	9.0617	1.7388	-0.0580584	-0.028763	-0.126768
-0.31256	9.3204	1.8622	-0.0942775	-0.0319587	-0.0809606
-0.17963	9.4006	2.0154	-0.12517	-0.0495359	-0.0175772
-0.020358	9.6114	2.0693	-0.129432	-0.0703088	0.112919
-0.31734	9.8509	1.7963	-0.123573	-0.0101201	0.217311
-0.34968	9.9551	1.9208	-0.138487	0.0026632	-0.0809606
-0.31136	9.5383	1.958	-0.109191	-0.00852227	-0.319046
-0.25507	9.1443	1.946	-0.0708412	-0.0335557	-0.275378
-0.27783	9.1647	1.928	-0.032491	-0.089483	-0.164586
-0.2431	8.7	2.0574	0.0122506	-0.0681778	-0.114518
-0.12814	8.7934	1.9053	0.0601877	-0.0980055	0.0175772
-0.011975	9.3036	1.6861	0.0756356	-0.108127	0.0809606
0.016765	9.7491	1.5245	0.0660467	-0.0687101	-0.00319587
-0.194	9.6629	1.6741	0.0777649	0.0367514	-0.138487
-0.42153	9.5036	1.6933	0.083624	0.0660467	-0.324369
-0.31854	9.1791	1.9208	0.118778	0.00745692	-0.0793636
0.079037	8.9958	1.8681	0.1289	-0.0420781	0.222111
0.13652	8.9372	1.7843	0.131029	-0.0804283	0.393624
0.31615	9.0737	1.4993	0.130497	-0.0788313	0.541157
0.27064	9.4329	1.4382	0.111322	0.00372855	0.501747
0.44668	9.7862	1.7161	0.0521993	0.0751015	0.191742
0.27902	9.7539	1.8921	0.0426105	0.0985378	0.00479372
-0.061074	9.3719	1.752	0.0314264	0.175772	-0.117181
0.11137	9.7994	1.7196	-0.0181095	0.22424	-0.270055
-0.2886	9.4437	1.3999	-0.013316	0.111322	0.111855
-0.015568	9.5599	1.1568	-0.013316	0.11505	0.358997
0.11257	9.8006	0.95084	-0.0308923	0.112387	0.410659
-0.00958	9.4485	0.75444	-0.0346221	0.118246	0.259391
0.2431	9.5323	0.71612	-0.0383501	0.105996	-0.0404812
0.007185	9.6329	1.067	-0.0564597	0.00319587	-0.340357
-0.24909	10.179	1.1879	0.00639174	-0.0319587	-0.525711
-0.31854	9.8413	1.1377	0.0676455	-0.0884184	-0.0378178
-0.022753	9.6724	1.1448	0.0772326	-0.0772326	0.305729
-0.26944	9.8078	1.3652	0.0809606	-0.135823	0.21944
-0.001198	9.8509	1.1676	0.0761679	-0.0905494	-0.211464
-0.27064	10.233	1.0862	-0.0149138	-0.0106528	-0.464991
-0.51973	9.512	1.0526	-0.0117181	-0.0282307	-0.158195
-0.043111	9.4305	1.0981	0.0143813	-0.0649821	0.0388824
0.074247	9.7108	1.0143	0.0346221	-0.0777649	0.0942775
0.069457	9.6557	1.2239	0.0213052	-0.0809606	0.0910818
0.039518	9.676	1.4909	0.0330234	-0.104397	-0.013316
0.037123	9.7	1.2837	0.0484695	-0.0868197	-0.154465
0.071852	9.5108	1.2335	0.0250333	-0.0143813	-0.168314
0.044309	9.5599	1.2119	0.0122506	0.0298277	-0.11505
0.13652	9.6593	1.261	0.013316	0.0394148	-0.0862873
0.11377	9.6904	1.1388	0.0159792	0.0516652	-0.0878861
0.039518	9.6497	1.152	0.00745692	0.0708412	-0.11505
-0.089815	9.5359	1.2323	0.00852227	0.0735045	-0.116649
-0.002395	9.5	1.2897	0.0197083	0.0585907	-0.124105
0.058679	9.4665	1.2059	0.0218376	0.0628511	-0.111855
0.13532	9.4341	1.2454	0.0138487	0.082027	-0.0916141
-0.001198	9.5754	1.237	0.00745692	0.0873537	-0.0559273
-0.18681	9.7539	1.4095	0.0026632	0.085755	-0.0777649
-0.42512	9.8664	1.3556	-0.00372855	0.101201	-0.172042
-0.47183	9.7227	1.1388	-0.0197083	0.128365	-0.265796
-0.52811	9.6449	1.0886	-0.0394148	0.154465	-0.270055
-0.7772	9.7658	1.0993	-0.0410135	0.142747	-0.249268
-0.79157	9.7323	1.1628	-0.0314264	0.13316	-0.277507
-1.1017	9.7	1.1484	-0.0276966	0.122506	-0.299882
-1.2897	9.7203	1.2538	-0.0282307	0.113452	-0.390954
-1.4478	9.7802	1.2299	-0.0207729	0.145943	-0.470314
-1.3257	9.6305	1.1472	-0.0159792	0.176296	-0.505482
-1.4107	9.403	1.1879	-0.0127833	0.180572	-0.592295
-1.4155	9.5108	1.2969	-0.0245009	0.174173	-0.55395
-1.4706	9.5443	1.2718	-0.0197083	0.160857	-0.537439
-1.4706	9.4018	1.3664	0.00053264	0.161391	-0.616258
-1.6837	9.3778	1.273	0.00426105	0.18216	-0.678584
-1.9352	9.1216	1.2909	0.00852227	0.238621	-0.769132
-1.9412	9.3563	1.3628	0.022904	0.282831	-0.736634
-1.8849	9.5096	1.4418	0.0175772	0.24768	-0.704153
-2.1639	9.1779	1.3448	0.022904	0.235951	-0.834651
-2.522	9.0617	1.1963	0.0170445	0.292954	-0.887378
-2.4406	9.4389	1.1963	-0.0607218	0.3084	-0.84158
-2.7699	9.2078	1.0299	-0.120377	0.299882	-0.864479
-3.0417	8.9192	0.55446	-0.126768	0.233822	-0.906559
-2.9998	9.0928	0.28501	-0.0884184	0.148074	-0.94171
-3.1603	8.5228	0.17843	-0.0239686	0.0745692	-0.976337
-2.5579	7.9061	0.39518	0.193348	0.0026632	-1.06528
-2.5795	7.4546	0.94365	0.415999	-0.130497	-0.969408
-3.0058	8.5228	1.6059	0.417587	-0.100669	-0.855421
-3.292	8.7635	1.6226	0.284436	-0.0735045	-0.987507
-2.7687	7.554	1.1856	0.162455	-0.0788313	-1.09191
-2.2178	7.1013	1.1089	0.135291	-0.143281	-0.872473
-2.31	8.142	1.9328	0.140084	-0.134759	-0.665267
-2.6609	8.1659	2.4454	0.127833	-0.056992	-0.686037
-3.795	7.8678	2.0478	0.0362191	-0.0234363	-0.75208
-3.4429	8.0761	1.4203	-0.00213052	-0.0117181	-0.779778
-2.7771	6.5792	0.69696	-0.0910818	0.0314264	-0.736634
-3.7686	7.148	1.4622	-0.0916141	-0.00745692	-0.51187
-4.4177	8.3947	1.0478	-0.183225	0.0111855	-0.501747
-4.5147	8.1863	0.70894	-0.248203	-0.084158	-0.566202
-4.6955	8.3791	1.5089	-0.151269	-0.150737	-0.675914
-4.1303	8.1025	2.2537	-0.013316	-0.113986	-0.747821
-4.9302	5.9876	1.1209	-0.026632	-0.0932128	-0.420258
-4.4871	7.3385	0.66463	-0.130497	0.013316	-0.598159
-4.5638	7.8893	1.0706	-0.168847	0.00852227	-0.485236
-4.5997	7.8857	1.3245	-0.160324	-0.0165119	-0.573655
-4.1135	6.6618	0.81671	-0.193348	-0.0511329	-0.641304
-4.6716	5.6272	0.37004	-0.2008	-0.0916141	-0.586972
-4.6189	6.0164	0.29818	-0.168314	-0.0804283	-0.453279
-4.9997	7.0103	1.0874	-0.100137	-0.101201	-0.391495
-5.1506	7.3947	1.3041	-0.0239686	-0.169379	-0.418129
-5.0823	7.1025	1.4945	0.0761679	-0.210923	-0.418129
-5.2224	6.1385	1.6298	0.12304	-0.170445	-0.433034
-5.3386	5.8487	1.6717	0.108659	-0.0713735	-0.398406
-5.2787	6.02	1.6167	0.0330234	-0.0426105	-0.265796
-5.317	6.675	1.9436	-0.0154465	0.0495359	-0.234363
-5.8248	6.7265	1.6035	-0.0948098	0.0825593	-0.258326
-5.7002	6.5277	1.4873	-0.292954	0.0500683	-0.164054
-6.4343	6.1625	1.3975	-0.158195	0.0202406	-0.0378178
-6.0439	6.7996	1.825	-0.0745692	0.0474049	-0.0681778
-5.8799	7.2989	2.2406	0.0143813	0.0607218	0.0756356
-5.8439	6.6403	1.8909	0.0468726	0.141682	0.148074
-6.3637	7.5492	1.8717	0.0202406	0.307335	0.199735
-6.0475	7.7995	2.0909	0.0719058	0.409594	0.260455
-5.4176	7.5085	1.6945	0.0628511	0.360602	0.489495
-5.4332	6.9181	0.98557	0.136356	0.279096	0.632246
-5.5302	7.8091	1.2047	0.213052	0.248203	1.14837
-5.1206	8.0654	1.5113	0.335033	-0.0548627	1.28365
-4.9925	7.6786	1.3496	0.337163	0.0442092	1.06582
-5.0057	8.1647	1.3796	0.173641	-0.0245009	1.11268
-4.6488	8.9946	1.3029	0.151269	-0.183225	0.993913
-4.0069	8.2019	1.6729	0.0399488	-0.349939	0.729181
-3.7339	8.7563	1.3364	-0.0719058	-0.103865	0.945445
-2.7795	9.8868	1.17	-0.127301	0.0862873	1.24053
-3.2764	9.4329	1.2191	0.03036	0.568855	1.50418
-1.9855	9.4054	1.1257	-0.142747	0.267384	1.26236
-1.2706	9.791	0.42991	-0.16725	0.155532	1.61071
-0.44907	9.8521	1.2742	-0.175231	-0.132095	1.97763
-0.063469	8.8366	1.3772	-0.209858	0.013316	1.59047
-0.485	8.3348	1.7005	-0.10706	0.0729722	1.47594
-0.39758	9.2725	1.5951	-0.15926	0.186419	1.6725
0.4347	11.348	2.2418	-0.159792	0.113986	1.83609
-1.4789	14.745	2.4777	-0.151269	0.152868	1.94849
-1.1388	17.885	1.5807	-0.232234	0.105463	0.970996
-0.48979	18.628	1.5233	-0.223716	-1.06102	0.161923
-0.71612	12.89	1.2766	0.0122506	-0.621058	-0.223175
0.029938	7.3911	0.98197	0.152868	-0.483631	0.871408
0.73408	9.4724	0.70055	-0.12517	-0.129432	1.52175
-0.25148	9.0964	2.243	-0.083624	-0.138487	1.95372
0.47781	9.3467	2.2011	-0.0527316	-0.411723	0.969932
0.26585	10.428	2.3328	-0.126768	-0.340898	0.179507
3.6465	10.03	4.3063	-0.193348	-1.13612	0.786707
3.3088	11.699	3.5207	-0.0181095	-0.470314	2.97963
1.4538	6.4367	1.6777	0.0308923	-0.164586	3.2128
1.6538	8.1276	2.1076	-0.0639174	-0.132628	3.36098
3.2561	9.0557	1.3724	0.161923	-0.139551	1.90101
4.165	10.341	1.928	-0.026632	-0.0521993	0.93691
3.2058	8.7911	1.6717	-0.056992	-0.0420781	0.341421
3.2537	8.6881	1.6945	-0.0415458	-0.0250333	0.392018
3.371	9.5934	1.8705	-0.00798959	-0.0404812	0.415999
3.2513	9.009	1.9316	0.0117181	0.0197083	0.14914
3.3387	9.3922	1.8454	0	0.0431445	0.0143813
3.3974	9.2246	1.819	0.00958744	0.0319587	-0.03036
3.5483	9.0916	1.7328	0.0111855	0.032491	-0.0308923
3.5124	9.0916	1.7855	0.0106528	0.0399488	-0.0314264
3.2214	9.0797	1.8969	0.00958744	0.0564597	-0.0314264
3.3651	9.0509	1.7735	0.0111855	0.059123	-0.0378178
3.3866	9.0928	1.8131	0.0106528	0.0452738	-0.0191742
3.5435	9.0521	1.7592	0.0117181	0.0452738	-0.0117181
3.3567	9.0222	1.7879	0.0149138	0.0447415	-0.0143813
3.1806	10.245	1.9005	0.0724399	0.00479372	0.0852227
3.4273	9.9407	1.8657	0.0138487	0.0175772	0.0788313
3.5698	9.3383	1.8478	0.0181095	0.0026632	0.0628511
3.7339	8.8689	1.7316	0.00213052	0.00958744	0.0420781
3.5734	8.9898	1.7568	-0.0511329	-0.00798959	0.0575243
3.7004	8.6078	1.5963	-0.0159792	0.0213052	0.0138487
3.4764	8.2965	1.6334	-0.0458079	0.183766	-0.200277
3.4046	8.021	1.8514	-0.0756356	0.213052	-0.205059
3.3004	9.7814	1.8394	0.0415458	0.112387	-0.160324
3.5291	9.5611	1.7053	0.0298277	0.0884184	-0.135823
3.2477	9.7587	2.0035	0.0202406	0.0490036	-0.0607218
3.4381	9.1144	1.849	0.0234363	0.022904	0.00106528
3.4501	9.112	1.7831	0.00852227	-0.0127833	0.0639174
3.5112	9.0749	1.7652	0.00905494	-0.0165119	0.0761679
3.5662	9.0952	1.7795	0.00798959	0.00372855	0.0367514
3.6189	9.0629	1.7771	0.00905494	0.0276966	-0.0117181
3.2537	9.4329	2.2873	0.053264	0.0106528	0.0143813
3.4716	8.0246	1.267	0.0830916	0.0298277	-0.0026632
3.2094	7.9193	1.9268	0.102268	0.0846904	-0.150205
3.7674	8.1971	1.8789	0.120377	0.14115	-0.263649
3.8189	9.0174	2.1723	0.118778	-0.0175772	0.172042
4.2488	10.159	2.425	0.0809606	-0.00053264	0.159792
3.1627	9.5563	1.6478	0.084158	0.165651	-0.1534
3.6225	8.9839	1.6191	0.089483	0.21944	-0.258867
3.5124	10.256	1.9891	0.100669	0.0692424	-0.0905494
3.4261	9.8784	1.9077	0.0713735	0.00053264	0.1534
3.5447	9.0389	1.6226	0.0276966	-0.0697765	0.141682
3.5555	9.0174	1.6849	0.00479372	-0.082027	0.152336
3.7004	9.0102	1.6873	0.00426105	-0.0564597	0.107593
3.7231	9.0162	1.6598	0.00692442	0.0260997	-0.0298277
3.6752	9.0066	1.6346	0.00798959	0.03036	-0.0404812
3.6776	9.0114	1.5999	0.00798959	0.0388824	-0.0543286
3.2956	9.7012	2.5663	0.026632	0.0639174	-0.0942775
3.5351	8.9108	1.5712	0.0495359	0.100137	-0.109724
3.6776	8.9156	1.5221	0.084158	0.173641	-0.199212
3.6046	8.7432	1.74	0.101733	0.137422	-0.183766
3.4692	9.3024	1.6993	0.0713735	0.0154465	-0.207205
3.5459	9.2856	1.6203	0.0490036	0.0122506	-0.0511329
3.5447	9.1982	1.5951	0.0585907	0.0197083	0.0276966
3.5722	9.5862	1.6969	0.0442092	0.0367514	0.136356
3.5686	9.0353	1.667	0.0127833	0.0442092	0.104931
3.5986	9.0389	1.5604	0.00958744	0.0026632	0.0474049
3.6656	8.9204	1.5592	0.0175772	0.0234363	-0.00745692
3.6022	8.9779	1.552	0.022904	0.0314264	-0.028763
3.6189	9.106	1.6658	0.0186419	0.0537963	-0.0804283
3.5459	9.0389	1.4789	0.0276966	0.0660467	-0.108659
3.5303	9.0593	1.6059	0.0191742	0.0607218	-0.143813
3.5674	9.0856	1.6706	0.0250333	0.0181095	-0.119311
3.5243	9.3479	1.5879	0.0420781	0.0159792	-0.0463402
3.5195	9.1994	1.5424	0.0356867	0.0495359	0.0394148
3.6321	9.003	1.552	0.0223716	0.0543286	0.0442092
3.7028	9.1862	1.5688	0.0181095	0.0175772	0.0111855
3.6261	9.0509	1.5376	0.00798959	0.0181095	-0.00159792
3.6728	9.0605	1.5795	0.00745692	0.0282307	-0.0292954
3.5722	9.0581	1.6215	0.00692442	0.0420781	-0.0697765
3.4932	9.9527	1.6897	0.0149138	0.03036	-0.0484695
3.6369	8.8378	1.4538	0.0213052	0.0394148	-0.0612541
3.5507	9.2162	1.4442	0.0239686	0.0186419	-0.103865
3.595	9.1395	1.5448	0.0197083	-0.0245009	-0.14541
3.5603	8.7084	1.5903	0.00905494	-0.00852227	-0.150205
3.4692	9.3084	1.5891	0.00585907	-0.00106528	-0.0745692
3.5519	9.2413	1.6095	0.00426105	0.0181095	-0.084158
3.5555	9.0821	1.5915	0.0101201	0.0197083	-0.0719058
3.5507	9.0617	1.5029	0.00958744	0.0223716	-0.0436769
3.5854	8.93	1.4143	0.0197083	0.0234363	-0.0245009
3.4764	9.2784	1.5855	0.0122506	0.0207729	-0.0596554
3.5734	8.8318	1.3628	0.0154465	0.0218376	-0.085755
3.3902	8.9407	1.5867	0.0431445	-0.00106528	-0.0804283
3.4405	8.9431	1.3819	0.056992	0.00852227	-0.0953421
3.4549	9.5407	1.6478	0.059123	-0.0197083	-0.00372855
3.5411	9.4006	1.6023	0.0175772	0.0346221	-0.0681778
3.4668	9.1108	1.5017	0.0106528	0.0633834	0.00745692
3.5507	9.1288	1.5257	0.013316	0.0729722	0.0697765
3.5183	9.0449	1.5304	0.013316	0.0767002	0.104931
3.6489	9.0461	1.5233	0.0122506	0.0633834	0.0788313
3.6297	9.0545	1.5173	0.0122506	0.0495359	-0.0111855
3.6513	9.0042	1.4909	0.0106528	0.0415458	-0.109191
3.5495	9.0365	1.5005	0.013316	0.0388824	-0.181095
3.4992	9.1288	1.4849	0.00958744	0.0362191	-0.239686
3.4417	9.5156	1.5065	0.00745692	-0.0234363	-0.0996042
3.486	9.1419	1.4909	0.00745692	0.0202406	-0.11505
3.4106	9.1096	1.5484	0.00852227	0.0415458	-0.0564597
3.4585	9.118	1.4825	0.00905494	0.0410135	0.0394148
3.5447	9.1671	1.4718	0.0101201	0.0575243	0.129964
3.6309	9.0605	1.5376	0.0159792	0.0868197	0.16352
3.6285	9.0677	1.5197	0.0186419	0.0964085	0.135291
3.6824	9.0425	1.5065	0.0111855	0.0362191	0.0181095
3.6896	9.0701	1.5316	0.00798959	0.032491	-0.0612541
3.6441	9.0353	1.5041	0.0111855	0.0250333	-0.0964085
3.6297	9.033	1.5161	0.0117181	0.0223716	-0.117181
3.5052	9.112	1.4562	0.0111855	0.0255673	-0.166183
3.5614	9.0377	1.334	0.00479372	0.0340898	-0.262061
3.3579	9.7383	1.5843	-0.00639174	-0.0575243	-0.15926
3.4956	9.0461	1.5712	0.0127833	0.00372855	-0.161391
3.4261	9.1635	1.4801	0.0053264	0.0276966	-0.0905494
3.5255	9.0988	1.4646	0.00692442	0.0367514	-0.0495359
3.5375	9.1587	1.5041	0.00692442	0.0356867	-0.0490036
3.5555	9.1323	1.467	0.00585907	0.0372855	-0.0495359
3.5243	9.1228	1.4694	0.00372855	0.0495359	-0.0740369
3.5603	8.7372	1.5065	0.00106528	0.0346221	-0.147541
3.4788	9.1779	1.4813	0.0117181	0.0420781	-0.160857
3.4776	9.1347	1.5137	0.013316	0.0804283	-0.143813
3.2561	9.1252	1.4622	0.0159792	0.0767002	-0.185895
3.2249	9.1383	1.3688	0.026632	0.104397	-0.258326
3.2405	9.1563	1.3664	0.0159792	0.089483	-0.26419
3.2812	9.1874	1.558	0.00585907	0.0383501	-0.151269
3.2621	9.2509	1.5053	0.0197083	0.00053264	-0.126768
3.2992	9.3778	1.5089	0.0191742	-0.00585907	-0.210923
3.2154	9.3479	1.4706	-0.00585907	0.0330234	-0.512935
3.1627	9.1755	1.5544	-0.0191742	0.0559273	-0.67272
3.1339	9.1623	1.6394	-0.0703088	0.0697765	-0.603482
4.2045	9.4784	1.5915	-0.083624	0.167782	-0.817599
3.4764	10.326	1.661	0.00745692	0.118246	-0.577913
2.443	11.167	1.4215	0.364861	0.230628	-1.00456
2.4034	10.087	2.2058	0.691901	0.398406	-1.44878
2.2693	10.841	1.5963	0.647151	0.363255	-1.23625
2.1005	10.993	0.81911	0.644498	0.0740369	-1.18672
1.9376	10.791	1.1784	0.541157	0.00745692	-1.05357
2.1065	10.28	1.3029	0.443157	0.20347	-1.20536
1.2586	10.632	1.1221	0.397342	0.123573	-1.23786
1.352	11.26	1.0167	0.477784	0.216787	-1.6629
1.1269	10.385	0.65984	0.343551	0.372314	-2.0827
0.25148	8.0426	1.3101	-0.0255673	0.332363	-1.70711
1.4538	8.8066	0.6802	-0.313199	0.348874	-1.68368
0.47063	10.384	1.3436	-0.468185	-0.274837	-0.657274
1.7029	10.116	0.52212	-0.681778	-0.914011	-1.15743
1.9005	9.4425	-0.15209	-0.547021	-0.211464	-1.75615
-1.2454	11.436	1.2837	-0.508135	0.493754	-1.48767
-0.49817	11.59	1.334	-0.512935	0.752621	-1.55158
-1.7699	13.709	1.334	-0.0628511	0.36432	-0.823987
-1.2754	12.147	1.2538	0.11505	-0.0649821	-1.44932
-1.273	11.416	1.6358	0.202406	-0.466596	-2.59024
-5.1027	9.6365	1.6861	0.295083	0.306794	-3.11332
-4.7566	9.7	1.1796	0.0990719	0.400553	-1.49032
-5.2739	9.6736	1.1125	-0.0649821	0.225305	-0.673784
-5.0691	8.7934	1.5101	-0.170445	0.0900154	-0.787772
-5.1015	9.0473	1.9544	-0.158195	0.130497	-0.59123
-4.753	9.1515	1.7364	-0.147009	-0.00426105	-0.48843
-4.4309	8.5767	1.182	-0.17151	-0.0239686	-0.653556
-4.571	8.5408	0.70175	-0.156064	0.0159792	-0.613605
-4.2081	8.0809	0.66702	-0.142747	-0.0974731	-0.558209
-4.1135	7.9827	1.255	-0.112919	-0.210399	-0.56992
-3.8477	7.554	1.558	-0.0681778	-0.194953	-0.568332
-4.1518	7.6594	1.4909	-0.0548627	0.0564597	-0.463402
-3.8656	7.9803	1.5197	-0.0165119	0.0974731	-0.302012
-4.0584	7.2474	1.085	0.0154465	0.028763	-0.47192
-4.0943	7.5947	0.873	0.0548627	-0.0223716	-0.419717
-4.0429	7.7253	1.1137	0.0596554	-0.0543286	-0.213593
-4.3542	7.081	1.1939	0.0681778	-0.0117181	-0.272708
-4.3853	7.6953	1.2826	0.0367514	-0.0122506	-0.146477
-4.371	8.2091	0.88378	0.0671131	-0.0676455	-0.0292954
-4.0692	8.1659	1.1724	0.104397	-0.111322	-0.026632
-4.2812	8.3013	1.1388	0.144878	-0.0495359	-0.0308923
-4.2728	8.6222	1.3436	0.166183	-0.0655144	-0.0234363
-4.4668	9.2629	1.5783	0.168314	-0.0692424	0.0260997
-4.377	8.6509	1.4466	0.188548	0.0143813	-0.0474049
-4.3446	8.3611	1.2586	0.211464	0.0751015	0.0154465
-4.1602	7.9648	1.061	0.187483	0.089483	0.154465
-4.0261	7.8833	0.96042	0.0798959	0.0825593	0.306794
-3.9003	8.0833	1.2347	0.0138487	0.10706	0.260455
-3.7554	7.8881	1.3843	-0.0585907	0.122506	0.36699
-3.8632	7.9324	1.3317	-0.059123	0.0660467	0.506547
-3.8536	7.536	0.84186	-0.0506006	0.0735045	0.542762
-3.6153	7.2115	0.81791	-0.0442092	0.0985378	0.590166
-3.3243	7.6941	0.95922	0.0308923	0.0394148	0.659944
-3.3172	8.2941	1.4035	0.0319587	0.00479372	0.689772
-3.1687	8.3192	1.4358	0.022904	-0.0415458	0.71267
-2.9723	8.2019	1.4346	-0.0159792	-0.0708412	0.798436
-3.189	7.9013	1.364	-0.056992	-0.0804283	0.843169
-3.1567	8.148	1.158	-0.0868197	-0.0729722	0.845298
-2.8202	8.0115	1.5736	-0.0644498	-0.107593	0.869261
-2.4825	8.0701	1.6047	-0.0633834	-0.0948098	0.956615
-2.1304	8.0402	1.5568	-0.0415458	-0.0463402	0.921464
-2.0071	8.0857	1.461	-0.0223716	0.00159792	0.897501
-1.6023	7.6726	1.3951	-0.0218376	0.0463402	0.887378
-1.6813	7.8989	1.2885	-0.00798959	0.0713735	0.985919
-1.5328	7.76	1.3688	0.028763	0.0239686	0.972061
-1.6262	7.9061	1.4789	0.0447415	0.0527316	0.919876
-1.6203	8.1624	1.3855	0.0356867	0.119845	0.567791
-1.54	8.3372	1.3305	0.0159792	0.115583	0.685513
-1.2442	8.3264	1.1257	0.0186419	0.059123	0.61467
-1.067	8.7671	1.3532	0.0458079	0.0649821	0.585907
-0.69337	8.4845	1.3796	0.0367514	0.0149138	0.678584
-0.69097	8.9228	1.4466	0.0729722	0.0250333	0.719599
-0.91012	9.0809	1.2861	0.082027	0.0372855	0.672196
-1.2921	8.9395	1.2466	0.0798959	0.0740369	0.647151
-1.158	8.7444	1.334	0.0713735	0.0969408	0.593901
-0.55805	8.6485	1.3724	0.056992	0.0953421	0.597618
-0.61194	8.7719	1.4897	0.0378178	0.103332	0.648756
-0.091012	9.2725	1.5101	0.0239686	0.100137	0.645562
-0.073049	10.088	1.4897	0.0154465	0.0793636	0.658879
-0.091012	10.054	1.2263	-0.00159792	0.0234363	0.559273
-0.095802	9.9622	1.1353	-0.00106528	-0.0122506	0.608282
0.081432	9.7551	0.98916	0.0165119	-0.0292954	0.612541
0.097	9.8916	1.2897	0.0255673	0.00958744	0.575243
0.08742	9.8365	1.54	0.0559273	0.0154465	0.44848
0.46105	9.8868	1.346	0.0756356	0.0138487	0.408529
0.51134	9.9383	1.3616	0.0830916	0.0260997	0.414394
0.42512	10.027	1.4059	0.082027	0.0655144	0.281242
0.43111	9.7646	1.4071	0.082027	0.108659	0.251415
0.94246	9.6533	1.3891	0.0932128	0.084158	0.18483
0.72211	9.6557	1.2562	0.0953421	0.145943	0.195477
0.90294	9.7323	1.1568	0.113452	0.174707	0.124637
0.49937	9.8736	1.4227	0.116115	0.231692	0.0798959
0.57242	10.005	1.3628	0.10706	0.216787	-0.0197083
0.83108	9.8592	1.1712	0.107593	0.227434	0.0607218
0.75923	9.5946	1.1233	0.0985378	0.276966	-0.0106528
0.74606	9.5934	0.99994	0.0830916	0.262585	-0.0053264
0.7748	9.6485	0.88737	0.0713735	0.242356	0.0143813
0.72331	9.5503	0.84785	0.0681778	0.253544	0.00852227
0.81192	9.5934	0.79636	0.0639174	0.231169	-0.0250333
0.82989	9.6449	0.80354	0.059123	0.20827	-0.0436769
0.92329	9.5215	0.80833	0.0521993	0.199212	-0.0506006
1.1472	9.4952	0.80713	0.0495359	0.161391	-0.0191742
1.1185	9.6545	0.99754	0.0468726	0.144346	-0.0245009
1.073	9.7419	0.93766	0.0351544	0.140084	-0.0175772
1.0083	9.7455	0.83348	0.0239686	0.132628	-0.00585907
0.97239	9.6173	0.8215	0.0170445	0.115583	-0.00372855
0.94725	9.6161	0.76881	0.0127833	0.0868197	-0.00372855
1.1185	9.5671	0.71373	0.0101201	0.0713735	-0.00639174
1.0299	9.5623	0.83588	0.0101201	0.0607218	-0.0053264
0.99155	9.5838	0.8742	0.00319587	0.0197083	-0.00585907
1.0095	9.603	0.87899	-0.00159792	-0.00958744	0.0170445
1.0933	9.6688	0.88378	-0.00798959	-0.00479372	0.0202406
1.0275	9.6664	0.81552	-0.0111855	0.00319587	0.0127833
1.0071	9.7072	0.85264	-0.0127833	-0.0117181	0.00426105
1.1568	9.6485	0.97838	-0.0213052	-0.0234363	-0.00053264
1.2311	9.5467	0.96401	-0.0234363	-0.0202406	0.0175772
1.2849	9.5024	1.0155	-0.0191742	-0.0191742	0.0143813
1.2059	9.5982	1.17	-0.0191742	-0.0346221	-0.0101201
1.3616	9.5635	1.1664	-0.0181095	-0.0346221	0.00053264
1.4011	9.5491	1.1472	-0.022904	-0.0218376	-0.0101201
1.5065	9.5347	1.1496	-0.0271643	-0.00745692	0.0181095
1.4933	9.6724	1.2023	-0.0239686	0.0197083	0.00319587
1.2933	9.6916	1.2418	-0.0346221	0.0282307	0.00159792
1.3604	9.7503	1.1496	-0.0463402	0.0463402	-0.0431445
1.3772	9.6688	1.085	-0.0521993	0.0543286	-0.0585907
1.4981	9.5898	1.1137	-0.0484695	0.0490036	-0.0420781
1.4287	9.5539	1.1065	-0.0340898	0.0431445	-0.0276966
1.3364	9.5467	1.2011	-0.022904	0.0415458	-0.0410135
1.3185	9.6233	1.2706	-0.0218376	0.0463402	-0.055395
1.3101	9.6808	1.1891	-0.0127833	0.0713735	-0.0676455
1.3664	9.5623	1.2047	-0.00372855	0.0740369	-0.0889507
1.3807	9.4916	1.2311	-0.0053264	0.0681778	-0.0612541
1.3987	9.5311	1.2514	-0.00213052	0.0751015	-0.0639174
1.4143	9.5922	1.2299	-0.0053264	0.0921464	-0.0777649
1.352	9.6102	1.2215	-0.00213052	0.100669	-0.0772326
1.3843	9.6449	1.1868	0.00639174	0.0905494	-0.0910818
1.3472	9.6593	1.2167	0.00585907	0.0889507	-0.0751015
1.279	9.6748	1.3041	0.00479372	0.0937451	-0.089483
1.2335	9.6425	1.249	0.00585907	0.0772326	-0.108127
1.1173	9.4569	1.1329	0.00852227	0.0633834	-0.0974731
1.1772	9.5323	1.1185	0.0138487	0.0687101	-0.105996
1.2131	9.5934	1.1987	0.0165119	0.0703088	-0.106528
1.0862	9.3778	1.255	0.0191742	0.0639174	-0.116115
1.0586	9.4701	1.4179	0.022904	0.0633834	-0.135291
1.3293	9.7359	1.2969	0.0175772	0.0868197	-0.142747
1.0634	9.6329	1.1879	0.00905494	0.101733	-0.0543286
1.0598	9.6078	1.1137	0.00053264	0.0932128	-0.1028
1.1245	9.6209	1.0622	-0.00692442	0.0804283	-0.085755
1.2035	9.6293	1.0215	-0.00159792	0.0580584	-0.0431445
1.0886	9.6293	1.0574	0.0117181	0.0314264	-0.0410135
0.94485	9.6748	1.0694	0.0271643	0.0127833	-0.0490036
0.94006	9.7694	1.1508	0.0378178	0.00958744	-0.101733
0.90174	9.6988	1.2011	0.0372855	0.013316	-0.147009
0.89336	9.5898	1.2215	0.0245009	0.0111855	-0.148074
0.82869	9.6305	1.0898	0.0154465	0.013316	-0.117181
0.65864	9.7862	0.9712	0.0122506	0.0213052	-0.15926
0.62272	9.7886	0.99515	0.0106528	0.0260997	-0.170445
0.5808	9.6485	0.96401	0.00905494	0.0175772	-0.189089
0.41674	9.6796	0.97239	0.00426105	0.00585907	-0.233298
0.39758	9.6964	1.0095	0.0026632	-0.00319587	-0.26419
0.33291	9.6173	1.1927	0.00372855	-0.0245009	-0.294542
0.25028	9.6305	1.2047	0.00106528	-0.0346221	-0.34835
-0.044309	9.6892	1.2095	-0.00106528	-0.00319587	-0.446351
-0.1461	9.6185	1.1832	-0.00159792	0.00745692	-0.510264
-0.069457	9.476	1.0287	-0.00692442	0.0202406	-0.515588
-0.31016	9.6904	0.90054	-0.0202406	0.0308923	-0.518799
-0.44189	9.585	0.86102	-0.00798959	0.0239686	-0.544351
-0.42273	9.5407	0.88857	0.00585907	0.0202406	-0.536375
-0.41794	9.7419	0.91012	0.0175772	0.0122506	-0.586972
-0.6778	9.6317	0.92928	0.0404812	0.00852227	-0.600812
-0.87659	9.5647	1.1137	0.0447415	0.00639174	-0.614129
-0.89695	9.6509	1.0945	0.0490036	-0.00372855	-0.665808
-1.0251	10.04	1.358	0.0399488	-0.0143813	-0.634375
-1.2047	9.7419	1.3125	0.032491	0.00053264	-0.753686
-1.3448	9.5611	1.1939	0.0207729	-0.0122506	-0.831457
-1.6358	9.0689	0.90653	0.0186419	-0.00905494	-0.897501
-1.4634	8.8497	0.84545	0.00745692	-0.0218376	-0.925199
-1.534	9.0318	1.0802	0.00958744	-0.00159792	-1.02268
-1.5843	8.9719	1.3688	0.0143813	-0.00585907	-1.08924
-1.8226	8.7683	1.2514	-0.0218376	-0.0250333	-1.1276
-1.7496	8.5372	1.2466	-0.0809606	-0.0255673	-1.20642
-1.7041	8.4222	0.85384	-0.104397	-0.0319587	-1.13932
-1.8346	8.3264	0.54248	-0.0367514	-0.0830916	-1.07221
-2.037	8.1635	0.679	0.0527316	-0.104397	-1.06421
-2.231	8.0689	0.85623	0.0644498	-0.121974	-1.00349
-1.746	7.9396	0.97718	0.0735045	-0.181095	-0.951292
-2.1268	8.1013	1.358	0.106528	-0.201865	-0.941169
-2.2597	8.5312	1.625	0.0719058	-0.167782	-0.860744
-2.1927	8.6677	1.461	0.0143813	-0.178966	-0.781384
-2.4801	8.2653	1.2897	-0.0575243	-0.161391	-0.731851
-2.7208	8.4629	1.461	-0.0585907	-0.161391	-0.695636
-3.0142	8.4581	1.4442	0.00426105	-0.165651	-0.681254
-3.0561	7.8845	1.2095	0.0026632	-0.142215	-0.63331
-3.2273	7.3049	0.86102	0.0122506	-0.12304	-0.575784
-3.1208	8.3408	1.3604	0.0495359	-0.129964	-0.420781
-3.7123	8.3947	1.4107	0.032491	-0.0937451	-0.478849
-3.6692	8.336	1.5125	-0.00213052	-0.0777649	-0.566726
-3.759	7.7001	1.1412	-0.0149138	-0.108659	-0.59123
-3.6848	7.9959	0.92928	-0.0644498	-0.085755	-0.573655
-3.7471	7.8402	1.2514	-0.0521993	-0.0713735	-0.495359
-4.062	7.6905	1.2993	-0.0197083	-0.0788313	-0.403747
-4.2165	7.9827	1.3712	0.0223716	-0.0692424	-0.36699
-4.6452	7.5768	1.3975	0.0506006	-0.059123	-0.414394
-4.856	8.2354	1.4239	0.0292954	-0.0346221	-0.452215
-4.6261	8.124	1.2263	-0.0186419	-0.0245009	-0.473525
-5.0548	7.4175	1.0466	0.00426105	-0.0511329	-0.574719
-5.032	7.3444	1.3424	0.116115	-0.0767002	-0.582713
-4.9805	7.5887	1.7376	0.191742	-0.0282307	-0.539027
-4.9769	7.4881	1.6562	0.105463	0.115583	-0.512935
-4.9709	7.1468	1.0933	0.00745692	0.185354	-0.496424
-4.9278	6.6858	0.94246	-0.0463402	0.200277	-0.422911
-4.8656	6.8511	1.1053	-0.0165119	0.195477	-0.367514
-4.5758	6.6319	1.267	-0.0122506	0.211464	-0.292412
-4.8452	6.4391	1.2682	0.0053264	0.211988	-0.246615
-5.0859	6.9085	1.176	0.0271643	0.226369	-0.160857
-5.0284	6.8451	1.346	0.0527316	0.222652	-0.131029
-4.5231	6.4355	1.3987	0.013316	0.213593	-0.0703088
-4.8691	6.9181	1.3604	-0.0117181	0.222652	0.239162
-5.1937	7.3576	1.3736	-0.0260997	0.221587	0.513458
-5.0188	7.6295	1.1832	0.0468726	0.127833	0.728658
-4.2728	8.0007	1.0395	0.168847	0.00106528	0.742498
-4.3231	7.9863	0.77121	0.188024	-0.059123	0.882054
-3.8524	8.6354	1.3867	-0.0500683	-0.307335	0.73344
-3.5962	7.8067	1.9699	-0.153933	-0.333428	0.575243
-4.1015	7.7312	1.7232	-0.0974731	-0.132095	0.97899
-3.8081	8.0318	1.5316	-0.161391	0.152336	1.0461
-4.08	9.1611	1.5005	-0.230628	0.454344	1.31509
-4.7925	10.351	1.5089	-0.238098	0.496948	1.39764
-4.0225	10.235	1.8334	-0.136888	0.363796	1.43759
-3.7123	10.645	1.3233	-0.0388824	0.42504	0.914535
-2.1244	10.145	0.94485	-0.113452	0.128365	1.27036
-1.4706	9.7862	0.91611	-0.156596	-0.0916141	1.5388
0.3389	9.1036	1.728	-0.238098	-0.374984	1.70126
0.27304	9.0713	1.5879	-0.2008	0.191218	2.01079
0.33411	8.9743	1.0203	-0.0724399	0.313199	1.67408
0.54727	9.6413	1.855	-0.132628	0.141682	1.50098
1.237	11.194	2.8453	-0.0809606	0.0276966	1.67408
-0.3377	13.503	2.7866	0.0202406	0.506006	1.21016
-0.98437	23.874	4.6823	-0.721729	-0.408529	-0.506547
-3.201	18.689	-2.2873	-1.91864	-2.04849	-2.07781
2.425	10.957	2.0681	-0.053264	-0.427169	-0.508135
-3.316	6.184	1.255	0.599747	-0.514523	3.64652
1.3089	9.3874	1.8921	-0.0149138	0.0910818	0.710017
0.89455	11.014	7.3971	-0.295083	-0.526775	1.21496
0.81432	9.8317	1.946	-0.0884184	0.256738	0.605612
3.0202	8.5048	2.443	0.100137	-0.524646	1.27142
3.1076	10.347	3.5219	0.220505	-0.883119	2.51938
-0.055086	8.7432	0.61074	0.0175772	-0.282831	2.22111
1.7496	8.445	2.4274	0.136888	-0.225305	1.58567
1.6155	9.4557	2.5268	0.154999	-0.297212	1.5942
2.1508	8.8066	2.0478	0.0788313	-0.193348	1.15956
2.8681	8.9144	2.1508	0.134759	-0.185895	1.36249
3.1687	9.1635	2.2082	0.0511329	-0.0314264	1.21709
2.7256	9.4198	1.7256	-0.0330234	-0.0213052	0.744627
3.3651	9.4748	2.1124	-0.0463402	-0.028763	0.346221
3.1675	9.6209	1.9388	-0.0245009	0.028763	0.146477
3.0262	9.3563	1.8406	-0.0245009	0.0537963	0.118778
3.0848	9.0952	2.0047	0.0617864	0.056992	0.140084
3.1088	9.3994	1.8981	0.0399488	0.032491	0.0644498
3.2333	8.0869	1.8394	0.0202406	0.0383501	-0.00106528
3.2561	9.1288	2.0358	0.0250333	0.0223716	0.111322
3.3243	8.8246	1.946	0.0346221	0	0.2008
3.4297	9.4174	1.9364	0.0671131	0.00426105	0.212529
3.2429	9.5335	1.7664	0.0276966	0.0628511	0.0101201
3.4046	9.1898	1.9065	0.0181095	0.056992	-0.0186419
3.4333	8.7503	1.9304	-0.00585907	0.0575243	0.0117181
3.4393	9.1767	1.9532	0.0351544	0.056992	0.0170445
3.3327	9.197	1.9532	0.0276966	0.0527316	-0.0143813
3.395	8.8342	1.9544	0.0250333	0.0463402	-0.0213052
3.2776	9.4042	1.6897	0.0197083	0.0516652	-0.00852227
3.2369	9.1323	1.825	0.0234363	0.0436769	-0.00798959
3.2393	9.0821	1.8382	0.0154465	0.0335557	-0.00692442
3.3627	9.0174	1.8909	0.0383501	0.00852227	-0.00106528
3.3806	9.5539	1.7316	0.0623187	0.00426105	0.0607218
3.4776	9.421	1.7304	0.0601877	-0.0026632	-0.0149138
3.759	9.9095	1.9484	0.059123	0.0127833	-0.0585907
3.4213	9.3886	1.8729	0.0399488	0.0292954	-0.0527316
3.3172	8.5348	1.4047	0.0724399	0.0383501	-0.0426105
3.2333	9.494	2.1484	0.160324	0.0436769	-0.022904
3.2896	8.8294	1.7268	0.126236	0.0335557	-0.0537963
3.4908	9.5203	1.9424	0.172575	0.0388824	-0.0452738
3.765	9.1563	1.5807	0.103865	0.0202406	0.0165119
3.4022	8.1324	1.4921	0.0388824	0.0292954	0.0314264
3.5255	7.9624	1.5077	0.0111855	0.0239686	-0.0101201
3.6429	8.7264	1.752	-0.0351544	0.0740369	-0.222652
3.5842	9.0641	2.2298	-0.0431445	-0.00852227	0.0932128
3.6285	10.518	1.752	0.00159792	0.00319587	0.0921464
3.5495	9.8916	1.8442	0.0378178	0.0271643	0.022904
3.5411	9.2784	1.8777	-0.00745692	0.0191742	-0.00585907

## Sheet: PwP2_back
accX(m/s^2)	accY(m/s^2)	accZ(m/s^2)	gyrX(rad/s)	gyrY(rad/s)	gyrZ(rad/s)
3.122	9.2102	0.8251	-0.00426105	0.105463	-0.0431445
3.1483	9.3012	0.84426	-0.00426105	0.11079	-0.0394148
3.2513	9.2497	0.81073	-0.0026632	0.112919	-0.0436769
3.1758	9.2557	0.79995	-0.0026632	0.111322	-0.0468726
3.1255	9.2557	0.76881	-0.00106528	0.105996	-0.0474049
3.1339	9.2186	0.79995	-0.0053264	0.103865	-0.055395
3.1028	9.3012	0.7736	-0.00426105	0.0884184	-0.0575243
3.183	9.2677	0.79516	0.0026632	0.0601877	-0.0735045
3.2405	9.2749	0.91012	0.0122506	0.0378178	-0.0814947
3.2249	9.2521	0.90174	0.0159792	0.0197083	-0.0697765
3.2405	9.2892	0.84905	0.0202406	0.00639174	-0.0612541
3.2166	9.227	0.8215	0.022904	-0.00426105	-0.0564597
3.2477	9.3072	0.76762	0.0234363	-0.0106528	-0.0617864
3.2034	9.3156	0.75684	0.0239686	-0.0138487	-0.0708412
3.1734	9.3192	0.74127	0.0234363	-0.0138487	-0.0814947
3.2202	9.2952	0.78079	0.0223716	-0.0223716	-0.0873537
3.1914	9.2605	0.75205	0.0207729	-0.0356867	-0.084158
3.1866	9.2689	0.75564	0.0186419	-0.0410135	-0.0905494
3.1603	9.2365	0.79516	0.0143813	-0.0442092	-0.0862873
3.0932	9.2701	0.82749	0.0149138	-0.0447415	-0.0665808
2.9962	9.2569	0.76762	0.0170445	-0.0506006	-0.0564597
3.0333	9.2533	0.776	0.0202406	-0.0521993	-0.0559273
3.0166	9.2701	0.76043	0.0207729	-0.0516652	-0.0575243
3.019	9.2964	0.65265	0.0218376	-0.0431445	-0.0671131
3.092	9.3048	0.70295	0.0197083	-0.0234363	-0.078299
3.0812	9.2844	0.75923	0.0154465	0.00053264	-0.0814947
2.9651	9.203	0.73169	0.0106528	0.0239686	-0.0788313
2.8513	9.2174	0.8706	0.00585907	0.0410135	-0.0692424
3.2178	9.4581	0.93407	-0.00426105	0.0644498	-0.0655144
3.1567	9.2521	0.89575	0.00585907	0.0772326	-0.104397
3.0609	9.3168	0.79157	0.00692442	0.0804283	-0.0798959
3.2333	9.2677	0.78199	0.0026632	0.0846904	-0.0585907
3.0465	9.3455	0.6311	0.0026632	0.0809606	-0.0394148
3.0992	9.312	0.69696	0.00479372	0.0708412	-0.0410135
2.9735	9.2868	0.75325	0.0106528	0.0575243	-0.0415458
3.0812	9.3563	0.73648	0.0106528	0.0404812	-0.0527316
3.1208	9.318	0.79875	0.0106528	0.0271643	-0.0612541
3.1375	9.2904	0.77959	0.0117181	0.0181095	-0.0617864
3.0585	9.3491	0.72331	0.00905494	0.0122506	-0.0585907
3.1423	9.2761	0.80833	0.00692442	0.0138487	-0.0633834
3.0908	9.3072	0.74606	0.00852227	0.0138487	-0.056992
3.0573	9.3275	0.7281	0.00692442	0.0181095	-0.0575243
3.0393	9.2773	0.73528	0.00372855	0.0234363	-0.0479372
2.9759	9.3419	0.77241	0.00426105	0.028763	-0.0458079
3.0669	9.306	0.78917	0.00639174	0.0292954	-0.0479372
3.0561	9.3036	0.79875	0.00639174	0.0298277	-0.0500683
3.0465	9.3371	0.73528	0.00639174	0.0319587	-0.0442092
3.0238	9.2928	0.68858	0.00639174	0.0292954	-0.0436769
2.989	9.3503	0.7281	0.00852227	0.0282307	-0.0340898
3.0333	9.2593	0.77959	0.00905494	0.0308923	-0.0362191
2.9806	9.324	0.80234	0.0101201	0.0346221	-0.0410135
3.0094	9.3096	0.8215	0.0127833	0.0410135	-0.0431445
3.0908	9.3587	0.80953	0.00905494	0.0495359	-0.0330234
3.0537	9.3192	0.76402	0.00852227	0.0575243	-0.028763
3.0309	9.3156	0.72091	0.00798959	0.0644498	-0.0282307
3.0621	9.3	0.72211	0.00692442	0.0660467	-0.0234363
3.098	9.3072	0.70774	0.00745692	0.0601877	-0.0213052
3.092	9.2952	0.73887	0.00798959	0.0506006	-0.026632
3.0285	9.3012	0.78558	0.00852227	0.0399488	-0.0356867
3.0717	9.2832	0.80234	0.0053264	0.0356867	-0.0436769
3.1184	9.2773	0.84665	0.0053264	0.0356867	-0.0431445
3.0705	9.2904	0.74845	0.00479372	0.0420781	-0.0388824
3.1291	9.3108	0.74486	0.00426105	0.0474049	-0.0335557
3.0836	9.318	0.80833	0.0053264	0.0490036	-0.0298277
3.0908	9.3299	0.79755	0.00639174	0.0463402	-0.032491
3.0597	9.2665	0.77241	0.00692442	0.0394148	-0.0356867
3.0597	9.2796	0.76881	0.00905494	0.0319587	-0.0356867
3.0285	9.3467	0.76642	0.00905494	0.0276966	-0.0410135
3.1148	9.3096	0.80713	0.0101201	0.026632	-0.0410135
3.0836	9.3096	0.78079	0.00798959	0.0276966	-0.0420781
3.0513	9.3012	0.76402	0.00798959	0.0292954	-0.0388824
3.1016	9.2677	0.8215	0.00745692	0.0292954	-0.0372855
3.08	9.2988	0.78438	0.00905494	0.026632	-0.0356867
2.9543	9.2856	0.8251	0.00852227	0.0245009	-0.0356867
3.0321	9.2689	0.82031	0.00958744	0.0234363	-0.0346221
3.0333	9.312	0.81911	0.00958744	0.0260997	-0.0362191
3.1016	9.3431	0.79157	0.0106528	0.03036	-0.0367514
3.1267	9.3132	0.78678	0.0106528	0.0340898	-0.0356867
3.1088	9.3	0.77121	0.0106528	0.0351544	-0.0367514
2.9794	9.324	0.80474	0.0106528	0.0356867	-0.0383501
3.0764	9.2832	0.79396	0.0101201	0.0346221	-0.0394148
3.0753	9.2988	0.75205	0.00905494	0.032491	-0.0340898
3.0764	9.312	0.80115	0.00958744	0.03036	-0.0351544
3.1351	9.306	0.76043	0.00852227	0.0298277	-0.0356867
3.0717	9.2677	0.80713	0.0101201	0.032491	-0.0388824
3.0992	9.288	0.78558	0.00745692	0.0351544	-0.0383501
3.1363	9.3072	0.77839	0.00798959	0.0372855	-0.0399488
3.1016	9.3	0.78318	0.00958744	0.0372855	-0.0431445
3.1734	9.3132	0.74965	0.00905494	0.0415458	-0.0431445
3.1363	9.2976	0.73768	0.00745692	0.0383501	-0.0388824
3.0729	9.2509	0.776	0.00958744	0.0330234	-0.0383501
3.0944	9.3204	0.80234	0.00905494	0.0298277	-0.0340898
3.1315	9.2677	0.75325	0.00852227	0.0298277	-0.0351544
3.098	9.3072	0.73887	0.00798959	0.0319587	-0.0388824
3.1627	9.2749	0.83947	0.00585907	0.0319587	-0.0410135
3.0669	9.3072	0.78079	0.00639174	0.0356867	-0.0431445
3.1088	9.3263	0.78079	0.00745692	0.0410135	-0.0468726
3.086	9.3287	0.76402	0.0101201	0.0420781	-0.0495359
3.098	9.2653	0.79037	0.00852227	0.0415458	-0.0495359
3.0788	9.2856	0.8215	0.00745692	0.0394148	-0.0468726
3.0788	9.2868	0.83228	0.00798959	0.0367514	-0.0484695
3.0537	9.2916	0.79875	0.00745692	0.0362191	-0.0506006
3.0477	9.318	0.77839	0.00798959	0.0383501	-0.0511329
3.0621	9.3108	0.83108	0.00639174	0.0410135	-0.0506006
3.0369	9.2808	0.80833	0.00745692	0.0426105	-0.0521993
3.0848	9.2832	0.80474	0.00852227	0.0410135	-0.0537963
3.0872	9.3012	0.81911	0.0106528	0.0372855	-0.0516652
3.0753	9.2952	0.82749	0.0101201	0.0356867	-0.0495359
3.1291	9.2725	0.77839	0.00905494	0.0367514	-0.0474049
3.1471	9.3084	0.74965	0.00958744	0.0356867	-0.0452738
3.1519	9.3108	0.77121	0.0106528	0.0378178	-0.0463402
3.0501	9.2892	0.76163	0.00905494	0.0378178	-0.0463402
3.0309	9.2509	0.74726	0.00798959	0.0378178	-0.0495359
3.1555	9.3419	0.81671	0.00905494	0.0383501	-0.0564597
3.1627	9.306	0.76762	0.00852227	0.0362191	-0.0580584
3.1172	9.2749	0.80594	0.00798959	0.0346221	-0.0575243
3.1363	9.2509	0.81671	0.00905494	0.0298277	-0.0527316
3.0657	9.3252	0.77959	0.00852227	0.0282307	-0.0479372
3.0118	9.2749	0.70654	0.00798959	0.032491	-0.0511329
3.0741	9.3192	0.81791	0.00639174	0.0340898	-0.053264
3.013	9.2832	0.80713	0.00692442	0.0367514	-0.053264
3.0944	9.3623	0.81432	0.00745692	0.0388824	-0.0484695
3.0944	9.2868	0.76402	0.0101201	0.0426105	-0.0527316
3.1687	9.2832	0.77959	0.00852227	0.0436769	-0.0516652
3.0561	9.3024	0.78917	0.00905494	0.0388824	-0.0479372
3.0597	9.3048	0.80115	0.00958744	0.0346221	-0.0442092
3.1339	9.2677	0.76642	0.00905494	0.0308923	-0.0383501
3.1291	9.2569	0.80833	0.00905494	0.03036	-0.0372855
3.1471	9.3287	0.75205	0.00852227	0.0298277	-0.0399488
3.0705	9.2904	0.78678	0.00905494	0.0250333	-0.0431445
3.1315	9.3431	0.79636	0.0111855	0.0218376	-0.0442092
3.0944	9.2964	0.78558	0.0111855	0.0170445	-0.0447415
3.0693	9.2964	0.73768	0.0117181	0.0186419	-0.0484695
3.0285	9.2617	0.74247	0.00905494	0.0213052	-0.0479372
3.0321	9.2641	0.76881	0.00958744	0.0260997	-0.0452738
3.0621	9.3168	0.80713	0.0106528	0.0276966	-0.0447415
3.086	9.2749	0.78199	0.0106528	0.0282307	-0.0506006
3.0836	9.3347	0.79636	0.0101201	0.0292954	-0.0495359
3.0238	9.3216	0.79755	0.0122506	0.0276966	-0.0474049
3.0094	9.2701	0.78558	0.0122506	0.0276966	-0.0447415
3.0106	9.2832	0.78797	0.0122506	0.0255673	-0.0452738
3.0585	9.2796	0.76163	0.0122506	0.0260997	-0.0426105
3.0285	9.306	0.79755	0.0122506	0.0282307	-0.0426105
3.1004	9.3527	0.7748	0.0111855	0.0330234	-0.0447415
3.1279	9.2892	0.78079	0.00958744	0.0378178	-0.0468726
3.1124	9.3419	0.7293	0.0106528	0.0404812	-0.0468726
3.0812	9.3287	0.78318	0.00905494	0.0431445	-0.0468726
3.1651	9.3048	0.75923	0.00852227	0.0442092	-0.0468726
3.0741	9.3611	0.76282	0.00905494	0.0415458	-0.0500683
3.0525	9.3012	0.74965	0.00958744	0.0351544	-0.0468726
3.1052	9.3048	0.80833	0.0101201	0.028763	-0.0420781
3.0525	9.2497	0.7736	0.0111855	0.0276966	-0.0426105
3.0824	9.3108	0.74247	0.00958744	0.032491	-0.0479372
2.9962	9.2916	0.79396	0.0053264	0.0356867	-0.0500683
2.989	9.312	0.77121	0.00692442	0.0372855	-0.0474049
3.1184	9.2952	0.80234	0.00798959	0.0356867	-0.0548627
3.0968	9.3287	0.76642	0.00852227	0.0378178	-0.059123
3.0525	9.312	0.74965	0.00852227	0.0378178	-0.0596554
2.9747	9.2868	0.77839	0.0101201	0.0330234	-0.0548627
3.0489	9.3144	0.77839	0.0101201	0.0260997	-0.0506006
2.9639	9.2677	0.80833	0.0106528	0.0207729	-0.0458079
3.007	9.2569	0.76163	0.0106528	0.0191742	-0.0537963
3.1004	9.3407	0.75684	0.0111855	0.0223716	-0.059123
3.0657	9.324	0.79396	0.0122506	0.0250333	-0.0596554
3.0238	9.3192	0.79037	0.0117181	0.028763	-0.0564597
3.1255	9.3252	0.78199	0.0106528	0.0308923	-0.0511329
3.0441	9.3132	0.79276	0.0106528	0.0298277	-0.0521993
3.001	9.3144	0.76282	0.0138487	0.0271643	-0.0559273
3.1112	9.3539	0.74606	0.0149138	0.0239686	-0.055395
2.9938	9.3455	0.75804	0.0175772	0.022904	-0.053264
3.0968	9.3156	0.73648	0.0149138	0.0218376	-0.0527316
3.0405	9.306	0.73169	0.0138487	0.0239686	-0.0607218
3.0489	9.306	0.78318	0.0159792	0.0197083	-0.0692424
2.9794	9.312	0.76043	0.0170445	0.0106528	-0.0665808
3.0321	9.3419	0.73049	0.0175772	0.00213052	-0.0537963
2.9735	9.3886	0.73768	0.0170445	-0.00585907	-0.0452738
3.0501	9.3024	0.70774	0.0181095	-0.00958744	-0.0420781
3.092	9.3371	0.73648	0.0175772	-0.0106528	-0.0426105
3.0489	9.3515	0.75564	0.0197083	-0.0053264	-0.0452738
3.0453	9.294	0.75325	0.0213052	0	-0.0527316
2.9292	9.3371	0.69097	0.0202406	0.00958744	-0.0495359
3.0178	9.2641	0.7281	0.0170445	0.0122506	-0.0452738
3.0058	9.3216	0.7736	0.0165119	0.00479372	-0.0319587
3.0633	9.3431	0.73648	0.0181095	0	-0.0383501
2.9806	9.3587	0.71373	0.0207729	0.00053264	-0.0420781
3.0537	9.2868	0.73768	0.022904	0.00053264	-0.0426105
3.0274	9.3132	0.73648	0.0245009	0.00053264	-0.0442092
3.0154	9.3407	0.65864	0.0255673	-0.00372855	-0.0463402
3.0717	9.3515	0.70175	0.0250333	-0.00745692	-0.0431445
3.0992	9.3539	0.68738	0.0292954	-0.0111855	-0.0420781
3.0597	9.3192	0.679	0.0314264	-0.0122506	-0.0346221
2.9902	9.2976	0.73289	0.0330234	-0.0191742	-0.0255673
3.0513	9.2701	0.68738	0.032491	-0.0186419	-0.0202406
3.0824	9.3048	0.60595	0.03036	-0.0191742	-0.0356867
3.2034	9.4126	0.51614	0.0356867	-0.0298277	-0.0245009
3.201	9.3623	0.49099	0.0420781	-0.0458079	-0.0319587
3.1327	9.3012	0.52092	0.0511329	-0.0575243	-0.0410135
3.2417	9.2581	0.71971	0.0490036	-0.0772326	-0.0276966
3.1447	9.2425	0.65864	0.0431445	-0.0878861	0.0026632
3.2046	9.2892	0.6311	0.0442092	-0.127301	0.0426105
3.1663	9.2832	0.5808	0.0420781	-0.135291	0.0580584
3.2561	9.3299	0.52092	0.0474049	-0.147009	0.0830916
3.3866	9.2904	0.34728	0.0511329	-0.173109	0.0974731
3.2752	9.1779	0.4371	0.0596554	-0.178966	0.0777649
3.1172	9.215	0.56404	0.0681778	-0.182701	0.0442092
3.1076	9.2006	0.56044	0.0681778	-0.159792	0.0580584
3.2285	9.1982	0.36644	0.0612541	-0.14115	0.0644498
3.3375	9.2605	0.4335	0.0633834	-0.14115	0.123573
3.3519	9.2353	0.37842	0.0426105	-0.131029	0.173109
3.3375	9.2773	0.5341	0.0319587	-0.100137	0.233298
3.498	9.2581	0.53051	0.0362191	-0.0916141	0.24768
3.3746	9.2102	0.56883	0.0213052	-0.0537963	0.26899
3.5231	9.2353	0.56883	0.0106528	-0.0191742	0.281766
3.5591	9.4533	0.5796	0.0106528	0.0165119	0.30627
3.6441	9.4485	0.57601	0.0197083	0.0335557	0.28763
3.6812	9.1431	0.60116	0.0122506	0.084158	0.255673
3.6034	9.6365	0.32214	0.0117181	0.144346	0.325452
3.9806	8.991	0.60595	0.0234363	0.195477	-0.028763
3.6644	9.2653	0.57002	0.0181095	0.196542	0.144346
3.9027	9.1946	0.52691	-0.0207729	0.252479	0.124637
4.0704	9.1611	0.44309	-0.0175772	0.226369	0.0585907
4.1446	9.0497	0.54966	-0.0165119	0.259932	-0.00798959
4.1099	9.1491	0.6311	0.0026632	0.221587	-0.0362191
4.0536	9.1683	0.57122	0.0111855	0.223175	-0.101733
3.9758	9.2258	0.52572	0.0426105	0.150205	-0.120909
4.1458	9.2246	0.3401	0.0516652	0.12304	-0.174707
3.9722	9.2449	0.34728	0.0223716	0.13316	-0.181095
3.8692	9.1084	0.44069	0.0106528	0.190154	-0.3084
3.9962	9.191	0.55925	0.0191742	0.180572	-0.370184
3.9423	9.2293	0.41075	0.026632	0.175772	-0.275378
3.8429	9.3036	0.26106	0.0245009	0.178966	-0.294542
3.6117	9.4904	0.25986	0.026632	0.0937451	-0.320111
3.2848	9.2533	0.41195	0.00159792	0.0687101	-0.483631
3.1902	9.2461	0.51853	-0.0335557	0.0516652	-0.584301
3.1375	9.3563	0.49099	-0.0633834	0.0463402	-0.534769
3.4022	9.4114	0.679	-0.0964085	0.0878861	-0.573114
3.2249	9.5	0.582	-0.127301	0.136888	-0.558209
2.886	9.3407	0.53889	-0.130497	0.0980055	-0.59123
2.8825	9.203	0.67301	-0.11079	0.101733	-0.695095
2.8944	9.3599	0.51015	-0.11505	0.053264	-0.658338
2.8453	9.6664	0.60954	-0.0990719	0.0260997	-0.636504
2.7244	9.585	0.52931	-0.11505	0.00213052	-0.696701
2.4178	9.6078	0.63469	-0.0942775	-0.0756356	-0.754227
2.3316	9.5838	0.69337	-0.0415458	-0.132628	-0.910818
2.2166	9.4677	0.6802	-0.00798959	-0.174707	-0.962479
1.8155	9.5706	0.74007	-0.00372855	-0.197606	-0.914011
1.6286	9.7718	0.70175	0.0346221	-0.237557	-1.00404
1.7388	10.063	0.6299	0.0276966	-0.283372	-0.943839
1.4837	9.7658	0.6802	0.00426105	-0.214658	-0.985378
1.2598	9.3778	0.29339	-0.0149138	-0.16725	-1.08073
1.0969	9.5144	0.48739	-0.0521993	-0.156064	-1.00082
1.1424	9.8545	0.8718	-0.0628511	-0.0900154	-0.890048
1.5879	10.178	1.0442	-0.0330234	-0.0495359	-0.780843
0.61313	9.5718	0.8694	0.00426105	-0.0207729	-0.871408
0.70055	9.4114	1.1137	0.0495359	-0.0921464	-1.10629
0.6287	10.027	1.1868	0.0388824	-0.0521993	-0.885248
0.66463	10.712	1.0898	0.0458079	-0.0276966	-0.869802
0.69337	10.234	0.87539	0.00692442	0.0292954	-0.962479
0.13053	9.5335	0.85025	0.0170445	0.0772326	-1.05622
0	9.67	0.84426	0.00426105	0.101733	-1.07273
-0.59637	9.961	0.81312	0.0186419	0.151802	-0.917205
-0.42512	10.192	0.8227	0.00852227	0.117714	-0.99763
-0.59278	10.373	0.85982	0.0564597	0.151269	-1.07327
-0.90892	10.463	0.8706	0.0708412	0.193348	-1.19417
-1.5736	10.301	0.79396	0.0814947	0.134759	-1.30603
-1.7424	10.498	0.7281	0.0708412	0.206664	-1.25704
-1.7484	10.58	0.39878	0.056992	0.263649	-1.16276
-2.213	10.056	0.20238	0.0804283	0.193889	-1.19632
-2.7196	9.7994	0.1916	0.107593	0.116115	-1.21176
-2.825	9.4557	0.29938	0.14115	0.0809606	-1.23786
-3.5267	9.0856	-0.39518	0.119311	0.160857	-1.18459
-3.8081	8.7707	-0.13652	0.0580584	0.154465	-1.07807
-4.086	8.5072	-0.083827	0.0234363	0.189613	-1.05783
-4.3626	9.9491	0.4359	0.0633834	0.0884184	-0.828263
-4.4644	9.9383	0.33171	0.154999	-0.0745692	-0.982725
-4.4871	8.8138	0.55685	0.156596	-0.0468726	-1.38754
-4.7913	8.7156	0.68379	0.175772	-0.0431445	-0.864479
-4.8153	8.3623	0.79157	0.168314	-0.0159792	-0.469249
-4.7985	8.2594	0.84306	0.14115	-0.00213052	-0.526775
-4.771	8.0929	0.51853	0.142747	-0.00639174	-0.572049
-4.5075	7.7061	0.50416	0.111322	-0.0117181	-0.602941
-4.9745	7.7193	0.42632	0.082027	-0.00692442	-0.529969
-4.9338	7.2558	0.4347	0.0490036	0.0159792	-0.647151
-4.9829	7.3289	0.28621	0.0292954	0.0362191	-0.521452
-4.8476	7.4343	0.29818	0.0138487	0.0388824	-0.36912
-4.9721	7.2462	0.24909	0.00319587	0.0383501	-0.384566
-4.9973	7.263	0.37123	-0.0660467	0.0260997	-0.255132
-4.9242	7.2894	0.485	-0.139019	0.0207729	-0.0138487
-4.7207	7.5983	0.66343	-0.191218	0.0404812	0.242356
-4.6356	7.5923	0.6802	-0.20827	0.084158	0.254609
-4.6368	7.5229	0.59517	-0.202406	0.0884184	0.237557
-4.5686	7.7312	0.56883	-0.192824	0.0964085	0.355279
-4.5422	7.9121	0.55326	-0.18696	0.104931	0.370184
-4.4572	7.7229	0.55326	-0.173641	0.109724	0.294018
-4.3518	7.7576	0.65385	-0.149672	0.0825593	0.326516
-4.2476	7.7576	0.79995	-0.134759	0.056992	0.410659
-4.1434	7.7684	0.83348	-0.16352	0.084158	0.472984
-3.9698	8.033	0.73768	-0.2008	0.126768	0.532116
-3.8728	7.924	0.60595	-0.226369	0.151269	0.495359
-3.7028	7.8258	0.56643	-0.232757	0.151802	0.46712
-3.6129	7.8785	0.59757	-0.238621	0.143281	0.506547
-3.5854	7.7492	0.64187	-0.212529	0.125704	0.493754
-3.5064	7.7612	0.82749	-0.182701	0.0958744	0.516129
-3.407	7.845	1.0646	-0.147009	0.0697765	0.560338
-3.2728	8.148	0.99036	-0.0980055	0.0703088	0.565661
-3.1962	8.2881	0.97838	-0.0793636	0.0852227	0.527316
-3.098	8.33	0.9197	-0.0804283	0.112919	0.495883
-3.2309	8.354	0.90773	-0.089483	0.144346	0.488971
-3.195	8.3096	0.93886	-0.0910818	0.164054	0.46712
-3.0884	8.5635	0.90413	-0.0905494	0.169913	0.469249
-2.9208	8.7863	0.92689	-0.0809606	0.157129	0.469249
-2.9172	9.027	1.0035	-0.0623187	0.144878	0.433575
-2.8645	8.9443	1.0359	-0.0415458	0.135823	0.368579
-2.8082	8.9072	1.0023	-0.0143813	0.135291	0.342486
-2.6837	8.9407	0.8694	0.00692442	0.128365	0.366449
-2.6286	8.9204	0.92449	0.0138487	0.142747	0.360061
-2.5471	8.9647	0.96521	0.013316	0.173109	0.321717
-2.5256	9.1	0.94605	0.0213052	0.202406	0.274313
-2.5436	9.1144	0.94006	0.0420781	0.202929	0.20827
-2.4465	9.2401	0.92449	0.0559273	0.182701	0.156596
-2.4597	9.2473	0.97359	0.0607218	0.168314	0.130497
-2.4693	9.1862	0.99515	0.0580584	0.165651	0.0884184
-2.4681	9.0162	0.93647	0.0564597	0.160857	0.0511329
-2.5016	9.0509	0.86222	0.0596554	0.143813	0.0559273
-2.54	9.0617	0.79276	0.0633834	0.117181	0.0511329
-2.5471	9.1587	0.91012	0.0575243	0.0937451	0.0596554
-2.5184	9.2018	0.91731	0.0564597	0.0745692	0.055395
-2.5172	9.2102	0.90773	0.0676455	0.0356867	0.0623187
-2.5052	9.1874	0.95563	0.0793636	-0.00745692	0.0713735
-2.4501	9.2617	0.88018	0.0777649	-0.0330234	0.0649821
-2.4968	9.2725	0.91132	0.0719058	-0.0420781	0.0197083
-2.4741	9.1491	1.0179	0.0665808	-0.0580584	-0.0175772
-2.4669	9.088	1.1341	0.0644498	-0.0852227	-0.0260997
-2.437	9.2713	1.3532	0.0623187	-0.105996	-0.0282307
-2.407	9.3731	1.3029	0.0431445	-0.111322	-0.0585907
-2.437	9.4162	1.1999	0.0213052	-0.108659	-0.085755
-2.3316	9.3982	1.2466	-0.0026632	-0.0937451	-0.089483
-2.2945	9.2773	1.0383	-0.0250333	-0.0729722	-0.0990719
-2.2933	9.2593	0.77839	-0.0399488	-0.0649821	-0.0719058
-2.3244	9.2066	0.46823	-0.0372855	-0.0484695	-0.0729722
-2.3088	9.3108	0.14969	-0.0271643	-0.00106528	-0.101733
-2.2777	9.1084	-0.11855	-0.0479372	0.0777649	-0.176837
-2.2921	9.2988	-0.38201	-0.0639174	0.145943	-0.230104
-2.0406	9.5299	-0.4335	-0.0761679	0.18483	-0.275378
-1.9496	9.7275	-0.42273	-0.0830916	0.181636	-0.32224
-1.9819	9.6892	-0.48141	-0.0617864	0.146477	-0.325975
-1.861	9.5431	-0.45865	-0.0154465	0.0852227	-0.225305
-1.6957	9.0976	-0.72211	0.00319587	0.0292954	-0.0660467
-1.57	8.797	-0.89455	0.00958744	-0.00426105	0.101201
-1.631	8.8725	-0.86102	-0.0117181	-0.0106528	0.198671
-1.9604	9.1371	-0.52452	-0.0814947	-0.0181095	0.0937451
-1.9915	9.0665	-0.38081	-0.183225	-0.0255673	-0.174173
-2.504	9.5647	-0.7257	-0.185354	-0.120909	-0.344092
-2.6441	10.33	-0.35207	-0.103865	-0.178442	-0.498012
-2.6106	10.003	0.64667	-0.0026632	-0.209858	-0.451674
-2.7831	8.9264	1.2826	0.0575243	-0.209858	-0.26899
-3.0106	8.3324	1.7149	0.0506006	-0.141682	-0.0207729
-3.1902	8.4977	1.7328	0.0431445	-0.0607218	0.115583
-3.201	8.8282	1.7352	0.03036	-0.0394148	0.0308923
-3.0908	8.9479	1.5795	-0.0223716	-0.0452738	-0.0889507
-3.1028	9.0737	1.3688	-0.0601877	-0.100137	-0.131029
-2.8166	8.7168	1.0454	-0.0681778	-0.156596	-0.0942775
-2.6178	8.5623	0.95323	-0.0527316	-0.188024	0.130497
-2.4094	8.6533	1.1065	-0.0170445	-0.199735	0.262585
-2.1735	9.1204	1.461	0.0165119	-0.177901	0.370184
-2.0478	9.5084	1.7544	0.0340898	-0.113452	0.291348
-1.8693	9.2533	1.9412	0.0484695	-0.0676455	0.172575
-1.8825	8.9827	2.0633	0.0649821	-0.0335557	0.207205
-2.1364	8.8701	1.9771	0.0985378	-0.0276966	0.207729
-2.0035	8.7563	1.6167	0.152336	-0.053264	0.161391
-2.122	9.0437	1.2909	0.215723	-0.0346221	0.144346
-2.3831	9.5491	1.2179	0.205059	0.0468726	0.0548627
-2.498	9.7886	1.3784	0.124105	0.134225	-0.104931
-2.6346	9.5048	1.6143	0.00745692	0.2056	-0.278572
-2.6885	9.2545	1.6586	-0.0708412	0.174173	-0.319587
-2.6429	9.1204	1.4418	-0.0703088	0.0527316	-0.124105
-2.4992	9.1886	0.97598	-0.0127833	-0.0623187	0.0596554
-2.3376	9.2293	0.52332	0.0372855	-0.103865	0.130497
-2.1292	9.0581	0.17843	0.0356867	-0.0703088	0.140084
-1.9963	9.0509	0.25028	0.00372855	-0.0165119	0.0884184
-2.0789	9.0545	0.50176	-0.0282307	0.00905494	0.056992
-2.0154	9.0821	0.85025	-0.0330234	-0.0207729	0.0623187
-2.0454	9.0198	1.1388	-0.00585907	-0.0729722	0.0862873
-2.1364	8.9156	1.1017	0.0463402	-0.120909	0.14115
-2.031	9.0413	0.9688	0.0948098	-0.154465	0.210923
-1.9148	9.1934	0.87539	0.119311	-0.153933	0.258326
-1.849	9.2497	0.86821	0.109724	-0.140618	0.291889
-1.7185	9.2641	0.90773	0.0878861	-0.125704	0.307859
-1.7125	9.2365	1.1233	0.0719058	-0.113452	0.300406
-1.5927	9.2605	1.3328	0.078299	-0.117181	0.314788
-1.5484	9.1683	1.4514	0.089483	-0.0942775	0.349939
-1.3592	9.7814	1.6203	0.173641	-0.0676455	0.38563
-1.2921	9.4174	1.4095	0.101733	-0.0282307	0.384566
-1.3556	9.5814	1.0347	0.0729722	0.0165119	0.39043
-1.0311	9.6197	1.1365	0.00798959	0.084158	0.403206
-1.1353	9.4533	1.0981	-0.0143813	0.142215	0.399488
-1.0957	9.6341	0.9688	0.00053264	0.138487	0.384042
-1.1137	9.7886	0.6287	-0.0111855	0.113452	0.319587
-0.91731	9.87	0.44189	-0.0559273	0.1028	0.283895
-0.93527	9.7419	0.70055	-0.0735045	0.1028	0.283895
-0.80354	9.6245	0.75804	-0.0649821	0.0958744	0.221587
-0.80115	9.6712	0.78558	-0.0521993	0.0846904	0.187483
-0.83947	9.7191	0.93048	-0.0335557	0.0713735	0.165119
-0.66702	9.888	1.0945	-0.0207729	0.0687101	0.148606
-0.63469	9.9586	1.1556	-0.00905494	0.0873537	0.0862873
-0.61313	9.8784	1.067	0.00745692	0.118246	0.0426105
-0.6778	9.9071	1.0299	0.0165119	0.140084	0.0170445
-0.66223	9.7982	0.9664	0.0117181	0.161923	-0.00372855
-0.61433	9.7527	0.9221	0.00905494	0.174173	-0.00639174
-0.60475	9.6868	0.85503	0.0117181	0.175231	0.00426105
-0.69337	9.1623	0.8251	0.0191742	0.165651	0.0213052
-0.47901	10.175	1.0227	0.0623187	0.12517	0.0905494
-0.23591	9.8317	0.73049	0.0708412	0.109724	0.122506
-0.43829	9.7491	0.73648	0.0596554	0.126236	-0.0681778
-0.51134	9.5742	0.71612	0.0197083	0.146477	-0.0937451
-0.56284	9.3946	0.76043	-0.0106528	0.189613	-0.147541
-0.57242	9.4856	0.80234	-0.0186419	0.209858	-0.141682
-0.51015	9.494	0.87659	-0.0207729	0.226369	-0.113452
-0.60355	9.5263	0.83228	-0.00745692	0.227434	-0.0958744
-0.54368	9.4581	0.78438	0.0122506	0.227975	-0.0889507
-0.54368	9.4233	0.75325	0.0143813	0.22691	-0.0575243
-0.57721	9.476	0.73049	0.013316	0.225305	-0.0447415
-0.54368	9.4126	0.71971	0.0143813	0.219981	-0.0490036
-0.54966	9.4593	0.81552	0.0053264	0.213593	-0.0420781
-0.60355	9.4485	0.85743	0.0026632	0.198671	-0.0410135
-0.59278	9.4772	0.85144	-0.00585907	0.192283	-0.0154465
-0.70175	9.512	0.80953	-0.00692442	0.188024	-0.00692442
-0.59158	9.5467	0.90892	-0.0138487	0.192283	0.0271643
-0.51134	9.5982	0.78438	-0.0191742	0.198147	0.059123
-0.5329	9.5144	0.83468	-0.0170445	0.195477	0.0825593
-0.58559	9.4689	0.7269	-0.013316	0.18216	0.11079
-0.54009	9.5455	0.74247	-0.00905494	0.169913	0.116649
-0.53649	9.6293	0.80115	-0.00905494	0.158195	0.107593
-0.52691	9.5455	0.84186	-0.00745692	0.143813	0.0724399
-0.52212	9.518	0.73289	-0.00852227	0.13316	0.0772326
-0.47183	9.597	0.78797	-0.0159792	0.119311	0.0846904
-0.37363	9.5934	0.8239	-0.0255673	0.110256	0.0953421
-0.36764	9.6557	0.77839	-0.0292954	0.0974731	0.0969408
-0.30777	9.6018	0.86222	-0.0340898	0.0868197	0.0862873
-0.29459	9.573	0.83588	-0.0292954	0.0735045	0.0506006
-0.26226	9.609	0.90653	-0.022904	0.0655144	0.0117181
-0.33531	9.6114	0.93766	-0.0138487	0.0633834	-0.00692442
-0.37004	9.5814	0.93527	-0.0053264	0.0633834	-0.0154465
-0.30896	9.5886	0.92449	0.00213052	0.0617864	-0.0165119
-0.34609	9.603	0.89815	0.00692442	0.0655144	-0.00798959
-0.30896	9.6006	0.97359	0.0111855	0.0703088	0.013316
-0.34968	9.5838	0.93168	0.0138487	0.0751015	0.0362191
-0.37123	9.5359	0.9185	0.0122506	0.0767002	0.0607218
-0.23951	9.5994	0.89695	0.0111855	0.0772326	0.0745692
-0.31974	9.6126	0.91252	0.00585907	0.082027	0.0958744
-0.28262	9.5898	0.9221	0	0.0878861	0.1028
-0.20119	9.6305	0.90892	-0.00852227	0.0958744	0.117181
-0.22154	9.6269	0.90533	-0.0165119	0.0958744	0.136356
-0.11137	9.6557	0.8706	-0.0127833	0.0862873	0.134759
-0.058679	9.7251	0.90294	-0.0170445	0.0761679	0.141682
0.040716	9.6617	0.92928	-0.0186419	0.078299	0.112919
0.040716	9.6245	0.88018	-0.0218376	0.0745692	0.089483
0.026346	9.6209	0.86102	-0.0202406	0.0729722	0.0490036
0.001198	9.5706	0.92808	-0.0239686	0.0628511	0.0367514
0.046704	9.6808	0.91731	-0.0202406	0.0639174	0.0292954
0.067062	9.7048	0.9209	-0.0181095	0.0623187	0.0218376
0.12215	9.6233	0.98077	-0.0143813	0.0580584	0.0223716
0.10658	9.6377	0.97598	-0.00958744	0.0527316	0.0117181
0.10299	9.6329	0.88378	-0.00372855	0.0458079	-0.00639174
0.11975	9.5778	0.90892	-0.00213052	0.0442092	-0.0122506
0.18083	9.6473	0.97239	-0.00798959	0.0463402	-0.0165119
0.14251	9.5958	0.95802	-0.00798959	0.0527316	-0.0106528
0.14251	9.6724	0.98197	-0.00745692	0.0548627	-0.00426105
0.15927	9.5455	0.99395	-0.00479372	0.0548627	0.00319587
0.1473	9.5659	0.98796	0	0.0500683	0.013316
0.16406	9.6341	0.9676	0.00585907	0.0426105	0.0149138
0.17604	9.6928	0.93647	0.00479372	0.0410135	0.0170445
0.19759	9.6293	0.95323	0.00639174	0.0399488	-0.00745692
0.22992	9.6605	0.98916	0.0053264	0.0458079	-0.0159792
0.19999	9.6353	0.9712	0.00639174	0.0511329	-0.0181095
0.17484	9.6509	0.91731	0.00745692	0.0516652	-0.0165119
0.18442	9.6197	0.94485	0.00745692	0.0500683	-0.0111855
0.28381	9.6521	0.95203	0.0053264	0.0463402	-0.0106528
0.28501	9.6437	0.99754	0.00852227	0.0452738	-0.0154465
0.31854	9.6437	0.94365	0.00798959	0.0436769	-0.0149138
0.23831	9.6269	1.0023	0.00958744	0.0442092	-0.0149138
0.2431	9.5958	0.98557	0.0101201	0.0436769	-0.0154465
0.26226	9.6712	1.0179	0.0101201	0.0458079	-0.0117181
0.2886	9.6305	1.0011	0.00852227	0.0447415	-0.00585907
0.3401	9.6916	0.98557	0.00639174	0.0447415	-0.00159792
0.3377	9.6748	1.0299	0.00372855	0.0452738	-0.00692442
0.29339	9.6293	1.0179	0.00319587	0.0452738	-0.0213052
0.34249	9.5563	0.97479	0.00213052	0.0479372	-0.0260997
0.31016	9.6772	0.96281	0.00053264	0.0458079	-0.026632
0.33052	9.6425	1.0107	0.00106528	0.0420781	-0.0308923
0.34609	9.6161	0.98676	-0.00053264	0.0426105	-0.0388824
0.38441	9.688	0.99754	-0.00372855	0.0452738	-0.0410135
0.34968	9.6964	1.0047	-0.00106528	0.0474049	-0.0308923
0.34848	9.6138	0.99155	0.00053264	0.0431445	-0.0276966
0.37004	9.6114	0.99874	0.00213052	0.0388824	-0.0372855
0.29459	9.6437	0.96521	0.0053264	0.0335557	-0.0484695
0.30896	9.5898	0.96401	0.00319587	0.032491	-0.0543286
0.3401	9.6485	1.0155	0	0.0346221	-0.0601877
0.33651	9.67	0.99515	-0.00159792	0.0399488	-0.0639174
0.31136	9.6209	0.99155	-0.00159792	0.0468726	-0.0687101
0.28262	9.5898	1.0239	-0.00213052	0.0527316	-0.056992
0.29938	9.6736	1.0466	-0.00159792	0.0585907	-0.055395
0.23112	9.6664	1.0335	-0.00106528	0.059123	-0.0740369
0.1461	9.7287	1.0011	-0.00958744	0.0660467	-0.1028
0.20597	9.6904	0.98197	-0.0207729	0.0724399	-0.111322
0.16047	9.8389	1.0383	-0.0319587	0.0639174	-0.112387
0.17604	9.8664	0.9712	-0.0356867	0.0351544	-0.151802
0.1473	9.8054	0.86102	-0.0436769	-0.00692442	-0.249809
0.09221	9.8784	0.90174	-0.0463402	-0.0564597	-0.330234
0.040716	9.882	0.88857	-0.0410135	-0.0793636	-0.396818
0.029938	9.9119	0.99155	-0.0351544	-0.0852227	-0.465532
-0.13772	9.8149	1.1281	-0.0234363	-0.0537963	-0.570984
-0.45506	9.7982	1.152	-0.0175772	-0.0175772	-0.640239
-0.59637	9.7778	1.1281	-0.00319587	-0.0122506	-0.608806
-0.55565	9.797	1.2442	0.00852227	-0.00106528	-0.544892
-0.6802	9.7503	1.1269	0.0117181	0.00905494	-0.550756
-0.72091	9.7072	1.1676	0.0106528	0.0218376	-0.586431
-0.95802	9.6545	1.1556	0.00585907	0.0426105	-0.622664
-1.0909	9.6605	1.1496	0.00319587	0.0756356	-0.641304
-1.1388	9.7611	1.1951	-0.00053264	0.105996	-0.64928
-1.2263	9.7994	1.3041	-0.00213052	0.133692	-0.704153
-1.2766	9.6904	1.3005	0	0.152868	-0.784578
-1.4789	9.5048	1.3293	0.00958744	0.174173	-0.825593
-1.6945	9.4557	1.2514	0.0138487	0.194412	-0.830393
-1.8334	9.4018	1.1712	0.0213052	0.227434	-0.858615
-1.9053	9.3299	1.1089	0.0202406	0.231692	-0.85488
-2.0286	9.3575	0.93647	0.0026632	0.227975	-0.808018
-2.152	9.3407	0.8215	-0.0127833	0.218376	-0.830393
-2.2705	9.2844	0.69936	-0.0101201	0.176296	-0.86022
-2.4442	9.1335	0.51494	0.0122506	0.129432	-0.893242
-2.734	9.0198	0.49338	0.055395	0.0564597	-0.954486
-2.8369	8.9024	0.50775	0.0953421	0.00692442	-1.00669
-3.0082	8.8797	0.46225	0.124637	-0.0255673	-1.03599
-3.1447	9.1515	0.49099	0.139551	-0.0506006	-0.96035
-3.1591	8.6845	0.59876	0.148606	-0.0580584	-0.940104
-3.2585	8.6976	0.66702	0.177378	-0.0990719	-0.942233
-3.4872	8.7024	0.62032	0.184289	-0.123573	-0.931587
-3.7016	8.5132	0.69816	0.170978	-0.104931	-1.00189
-3.8776	8.4605	0.73648	0.168847	-0.0735045	-1.08818
-3.989	8.3528	0.81791	0.166183	-0.0559273	-1.08446
-4.2309	8.1899	0.88138	0.166716	-0.0511329	-1.04503
-4.4512	8.0881	0.89096	0.184289	-0.0777649	-0.970996
-4.547	8.0462	0.81911	0.185895	-0.0985378	-0.906559
-4.5985	7.8749	0.74845	0.178442	-0.0846904	-0.868197
-4.8596	7.9767	0.65265	0.174173	-0.0681778	-0.816535
-5.0272	7.93	0.70175	0.164054	-0.0516652	-0.842645
-5.1314	7.7312	0.67062	0.158195	-0.0500683	-0.859679
-5.2548	7.772	0.73289	0.159792	-0.0607218	-0.853291
-5.432	7.3876	0.67062	0.18216	-0.0692424	-0.852227
-5.6104	7.3804	0.64786	0.201865	-0.0751015	-0.81547
-5.7493	7.4007	0.64427	0.209335	-0.0628511	-0.805888
-5.8391	7.275	0.64786	0.198671	-0.0191742	-0.822923
-6.0415	7.3049	0.67541	0.15926	0.0026632	-0.830393
-6.19	7.1049	0.77959	0.151802	0.00585907	-0.827199
-6.2822	6.8223	0.78917	0.158195	-0.0170445	-0.808018
-6.3625	6.8463	0.71373	0.168847	-0.0335557	-0.713211
-6.3493	6.8139	0.57362	0.157661	-0.0314264	-0.664203
-6.4846	6.7241	0.52212	0.136888	-0.0234363	-0.641304
-6.6762	6.6714	0.48859	0.122506	-0.0213052	-0.617323
-6.6918	6.5098	0.55685	0.119845	-0.0346221	-0.604547
-6.8355	6.3505	0.51134	0.12517	-0.0420781	-0.59603
-6.7026	6.275	0.54128	0.140618	-0.0479372	-0.572049
-6.8403	6.0475	0.64667	0.152336	-0.0511329	-0.555538
-6.8738	6.0236	0.64547	0.154999	-0.0298277	-0.547021
-6.8606	5.9158	0.58439	0.158727	-0.0159792	-0.541698
-7.1337	5.8918	0.56643	0.139551	-0.00372855	-0.551821
-7.081	5.8679	0.53769	0.126236	0.0143813	-0.568332
-7.2223	5.7062	0.72091	0.121974	0.0154465	-0.564597
-7.2846	5.5338	0.57122	0.120377	0.0111855	-0.498553
-7.4235	5.5014	0.57481	0.124637	0.00745692	-0.449544
-7.3229	5.5565	0.54727	0.118246	0.0149138	-0.41387
-7.3983	5.5901	0.4838	0.103332	0.0314264	-0.404812
-7.566	5.5386	0.45865	0.0873537	0.0410135	-0.404812
-7.5564	5.3601	0.45267	0.0878861	0.0372855	-0.387236
-7.56	5.2967	0.4826	0.0974731	0.0245009	-0.353132
-7.6486	5.2583	0.38201	0.101201	0.0282307	-0.322781
-7.6702	5.2871	0.34968	0.0932128	0.0372855	-0.288154
-7.639	5.1242	0.32812	0.084158	0.0394148	-0.258867
-7.6642	5.117	0.36764	0.085755	0.0260997	-0.230628
-7.7336	5.1051	0.34968	0.0921464	0.0170445	-0.211464
-7.7396	5.1099	0.40237	0.0964085	0.0143813	-0.194412
-7.8103	5.117	0.37842	0.100669	0.0159792	-0.179507
-7.7372	5.1206	0.43949	0.1028	0.0165119	-0.168314
-7.8115	5.0308	0.37483	0.104931	0.022904	-0.140618
-7.7624	5.0033	0.38081	0.108127	0.0335557	-0.121974
-7.7109	5.0596	0.39518	0.109191	0.0474049	-0.0990719
-7.7145	5.0727	0.32932	0.113452	0.0585907	-0.0964085
-7.7133	4.9853	0.3389	0.113986	0.0644498	-0.089483
-7.7708	4.9949	0.2922	0.109724	0.0719058	-0.0777649
-7.7564	5.0919	0.23711	0.0985378	0.089483	-0.0878861
-7.7971	5.044	0.22873	0.0804283	0.110256	-0.0953421
-7.7911	4.9901	0.16406	0.0660467	0.120909	-0.0953421
-7.7468	4.9997	0.18681	0.055395	0.118778	-0.082027
-7.7552	4.8428	0.070654	0.0484695	0.108659	-0.0655144
-7.6726	4.8715	0.079037	0.0479372	0.0948098	-0.0346221
-7.6642	4.9015	-0.00958	0.0458079	0.0884184	-0.00426105
-7.6019	4.9398	-0.10299	0.0431445	0.089483	0.0101201
-7.6558	4.9266	-0.20238	0.0404812	0.083624	0.0191742
-7.645	4.9925	-0.16646	0.0452738	0.0639174	0.0170445
-7.7276	4.9661	-0.14849	0.055395	0.0537963	-0.00905494
-7.7073	4.9817	-0.038321	0.0724399	0.0447415	-0.0191742
-7.6893	4.8584	-0.076642	0.085755	0.0415458	-0.0117181
-7.6139	4.929	-0.052691	0.0932128	0.0404812	0.0415458
-7.5612	4.9314	-0.063469	0.0862873	0.0479372	0.0809606
-7.736	4.9638	-0.00958	0.0767002	0.055395	0.0607218
-7.8246	5.0799	-0.013173	0.0617864	0.0633834	0.0362191
-7.857	5.0164	0.00958	0.0537963	0.0681778	0.0404812
-7.7288	4.9446	-0.10059	0.0548627	0.0660467	0.109191
-7.6965	4.9194	-0.11855	0.0564597	0.0548627	0.204535
-7.5516	4.9063	-0.069457	0.059123	0.0527316	0.281242
-7.3983	4.8488	-0.12933	0.0612541	0.0676455	0.30627
-7.3959	4.9099	-0.095802	0.0639174	0.0681778	0.300406
-7.3277	4.923	-0.13053	0.0639174	0.0708412	0.313199
-7.2271	4.9949	-0.1473	0.0516652	0.0756356	0.356867
-7.075	4.9733	-0.09221	0.0362191	0.0745692	0.390954
-7.1085	4.9614	-0.18921	0.0101201	0.0676455	0.453803
-7.0295	4.9278	-0.38081	-0.00852227	0.0511329	0.46979
-6.9636	4.9781	-0.42273	-0.026632	0.0383501	0.490036
-6.8858	4.9482	-0.25986	-0.026632	0.0223716	0.519323
-6.6283	5.0021	-0.18083	-0.0053264	0.0165119	0.618388
-6.3565	5.0787	-0.050296	0.0026632	0.0250333	0.773931
-6.1709	4.9961	-0.18202	-0.0127833	0.0511329	0.871408
-6.1828	4.9745	-0.2419	-0.03036	0.0458079	0.92094
-5.9685	5.2188	-0.10778	-0.0580584	0.0239686	1.00349
-5.9433	5.414	-0.13053	-0.0735045	0.0149138	1.00882
-5.7733	5.4703	-0.17484	-0.0916141	0.0159792	1.00616
-5.6416	5.6176	-0.034728	-0.101201	0.0500683	1.04877
-5.4511	5.6739	0.094605	-0.0974731	0.0713735	1.11375
-5.2272	5.7924	0.13772	-0.0932128	0.0974731	1.19045
-4.9985	5.9924	0.032333	-0.0990719	0.109724	1.28365
-4.7338	5.8379	0.11377	-0.112387	0.112387	1.4392
-4.377	6.305	-0.37004	-0.133692	0.14541	1.82649
-3.7986	6.3062	-0.27423	-0.160324	0.152336	1.91969
-3.1088	6.6642	0.20717	-0.173641	0.189089	2.03156
-3.3363	7.3744	0.30297	-0.169913	0.144878	2.22006
-1.0275	10.898	1.1915	-0.157661	-0.0223716	1.93836
-0.25627	14.176	0.98077	-0.130497	-0.322781	3.11594
-2.019	13.252	1.2358	-0.152336	-0.237557	1.51163
-3.4441	13.542	0.71971	-0.0980055	-0.256197	0.924134
-2.152	12.745	0.85144	-0.0788313	-0.117714	0.760614
-2.9232	12.331	1.1544	-0.118778	-0.0372855	1.10256
-1.8514	11.762	1.4358	-0.0852227	0.0335557	1.19524
-0.30777	11.113	0.679	-0.164586	0.24288	1.97397
1.3592	10.518	0.47662	-0.177378	0.4112	2.39477
1.3784	10.75	0.003593	-0.233822	0.389889	2.33769
0.95323	9.9431	0.24549	-0.274313	0.263126	1.96437
0.83348	8.9611	0.56523	-0.167782	0.222111	1.3918
1.4658	8.6414	0.52332	-0.129964	0.259391	1.14305
1.2718	9.3467	0.65744	-0.217852	0.415999	1.45943
1.5783	9.9515	0.61433	-0.165651	0.357932	1.33053
2.0466	10.747	0.37722	-0.0330234	0.248744	0.914535
2.0047	10.527	0.29579	0.0367514	0.199212	0.719599
1.7424	10.248	0.21675	0.084158	0.170978	0.430904
1.8406	9.8317	0.2407	0.0953421	0.0639174	0.460732
2.1136	9.9024	0.028741	0.0846904	-0.0282307	0.659403
2.3543	10.076	0.12814	0.0426105	-0.0969408	0.961956
2.5088	10.028	0.29579	0.0474049	-0.190154	1.08446
2.2921	10.096	0.60834	0.026632	-0.20347	1.00723
2.2322	11.141	0.84785	-0.00852227	-0.217852	0.68019
2.7495	11.19	1.37	-0.0197083	-0.233298	0.550756
2.498	11.448	1.1245	-0.149672	-0.174707	1.0003
3.4249	11.755	0.80713	-0.0463402	-0.318523	0.973667
3.5698	9.9443	0.52452	0.100669	-0.0916141	0.0298277
3.874	6.9481	0.19639	0.143813	-0.0852227	-0.757421
3.0561	7.6163	0.20597	0.00852227	0.109724	-0.648756
3.1651	10.416	0.46225	-0.00213052	0.0687101	0.306794
4.5111	10.512	0.29938	0.0271643	0.108127	0.249809
4.7099	9.4808	0.29699	0.00479372	0.0580584	-0.218376
3.7794	9.2713	0.35806	-0.00798959	0.0740369	-0.0500683
3.6094	9.3898	0.39997	0.00053264	0.0426105	0.0282307
3.5495	9.2018	0.3856	0.0250333	-0.0458079	-0.0197083
3.3962	9.3958	0.3377	0.0255673	-0.0958744	0.0426105
3.3423	9.409	0.2898	0.0101201	-0.122506	-0.0138487
3.2501	9.3455	0.21795	-0.0191742	-0.145943	-0.0617864
3.2764	9.3443	0.35447	-0.0367514	-0.166716	-0.0772326
3.0034	9.3563	0.53769	-0.0372855	-0.18483	-0.0990719
2.8441	9.3048	0.65146	-0.0245009	-0.160857	-0.108659
2.6813	9.2365	0.78318	-0.0111855	-0.119845	-0.0926787
2.4178	9.1455	0.776	0.00585907	-0.089483	-0.0681778
2.2346	9.1323	0.66583	0.0159792	-0.0612541	-0.0362191
2.2753	9.2054	0.61433	0.00852227	-0.0330234	-0.0149138
2.3124	9.5012	0.51015	0.00639174	0.0026632	-0.00053264
2.3615	9.6569	0.49697	0.0143813	0.00213052	-0.0378178
2.6417	9.5287	0.51134	0.00798959	-0.00585907	-0.14914
2.5651	9.3335	0.60475	0	-0.0165119	-0.213593
2.4477	9.3443	0.64427	-0.0053264	0.00106528	-0.185354
2.4693	9.3048	0.69097	-0.0101201	0.0308923	-0.164586
2.5184	9.4066	0.62391	-0.00905494	0.0521993	-0.120909
2.6382	9.4293	0.54847	0.00159792	0.0537963	-0.11505
2.6202	9.3838	0.55206	0.00745692	0.0660467	-0.153933
2.7399	9.4018	0.51015	0.00372855	0.0809606	-0.139019
2.8166	9.4042	0.59158	0.00745692	0.0921464	-0.123573
2.7292	9.3443	0.64068	0.00639174	0.113986	-0.120909
2.7878	9.3683	0.59757	0.00639174	0.135823	-0.0804283
2.7747	9.3623	0.55925	0.00852227	0.139019	-0.0426105
2.6621	9.3814	0.60355	0.0122506	0.134225	-0.0415458
2.6896	9.3754	0.60475	0.0138487	0.132628	-0.0298277
2.7328	9.4605	0.49218	0.0170445	0.123573	-0.0202406
2.8405	9.4353	0.43111	0.0159792	0.11079	-0.0490036
2.8118	9.4485	0.51733	0.0159792	0.101201	-0.0644498
2.7675	9.3371	0.60355	0.0117181	0.104931	-0.082027
2.8166	9.4653	0.50057	0.0117181	0.0969408	-0.0639174
2.7603	9.3802	0.55326	0.00905494	0.0873537	-0.0660467
2.7196	9.4281	0.4335	0.0101201	0.0814947	-0.0516652
2.7627	9.4545	0.35686	0.0165119	0.0617864	-0.0372855
2.6861	9.4281	0.37483	0.0218376	0.0282307	-0.0245009
2.6346	9.391	0.45985	0.0213052	-0.00372855	-0.0255673
2.6489	9.4653	0.45746	0.0181095	-0.0308923	-0.0239686
2.6741	9.3707	0.49099	0.0165119	-0.0521993	-0.0260997
2.6729	9.3898	0.54128	0.0159792	-0.0633834	-0.0255673
2.5675	9.3659	0.55086	0.0149138	-0.0676455	-0.0191742
2.625	9.3731	0.55805	0.0127833	-0.0676455	-0.0250333
2.6932	9.3707	0.58918	0.0106528	-0.0633834	-0.0218376
2.7076	9.3683	0.57122	0.0101201	-0.0436769	-0.0282307
2.6417	9.4329	0.55685	0.013316	-0.0255673	-0.032491
2.6825	9.4377	0.50296	0.0106528	-0.00958744	-0.0372855
2.6932	9.4509	0.45267	0.0111855	0.0101201	-0.0351544
2.8022	9.3922	0.43231	0.0143813	0.0276966	-0.0351544
2.6968	9.4162	0.45985	0.0186419	0.0399488	-0.0436769
2.637	9.403	0.44069	0.0202406	0.0458079	-0.0447415
2.7304	9.3695	0.46344	0.0181095	0.0484695	-0.0468726
2.6992	9.4138	0.45027	0.0143813	0.0468726	-0.0452738
2.7208	9.4353	0.48141	0.00905494	0.0458079	-0.0394148
2.789	9.4724	0.46105	0.00852227	0.0426105	-0.0362191
2.7735	9.4305	0.41075	0.00852227	0.0383501	-0.0383501
2.6621	9.3958	0.46105	0.00905494	0.03036	-0.0388824
2.6561	9.3623	0.47542	0.00905494	0.026632	-0.0410135
2.6597	9.3695	0.47422	0.00798959	0.0250333	-0.0404812
2.6573	9.3922	0.50895	0.00639174	0.0239686	-0.0474049
2.6932	9.4329	0.47302	0.0053264	0.0234363	-0.0521993
2.7831	9.3371	0.4826	0.00479372	0.0255673	-0.0521993
2.6681	9.4102	0.51015	0.00479372	0.0271643	-0.0431445
2.6669	9.3371	0.5341	0.00319587	0.0308923	-0.0351544
2.6274	9.3838	0.4826	0.0026632	0.0298277	-0.0330234
2.6513	9.4006	0.51973	0.00159792	0.0271643	-0.0378178
2.7232	9.3635	0.50176	0.00106528	0.0245009	-0.0404812
2.6465	9.3826	0.54607	0.00106528	0.022904	-0.0474049
2.6956	9.3862	0.54248	0.0026632	0.0292954	-0.0474049
2.6932	9.4353	0.47781	0.00426105	0.0335557	-0.0500683
2.7411	9.3731	0.51254	0.00639174	0.0383501	-0.0479372
2.7148	9.4293	0.52332	0.00639174	0.0415458	-0.0447415
2.6944	9.4317	0.53529	0.00639174	0.0447415	-0.0468726
2.6525	9.3455	0.52931	0.00745692	0.0399488	-0.0521993
2.6633	9.4581	0.52572	0.00745692	0.0356867	-0.0479372
2.716	9.4353	0.5832	0.00692442	0.0367514	-0.0474049
2.5771	9.4066	0.51973	0.00692442	0.0383501	-0.0447415
2.6777	9.4341	0.47422	0.00639174	0.0362191	-0.0442092
2.6777	9.4162	0.4862	0.00745692	0.0335557	-0.0431445
2.6681	9.409	0.48739	0.0111855	0.032491	-0.0474049
2.6322	9.391	0.47542	0.0138487	0.0319587	-0.0474049
2.6561	9.421	0.5832	0.0143813	0.0335557	-0.0426105
2.6705	9.4042	0.56763	0.0138487	0.0346221	-0.0415458
2.7759	9.4245	0.49697	0.0111855	0.0335557	-0.0420781
2.7052	9.4329	0.46823	0.0106528	0.032491	-0.0458079
2.7364	9.4245	0.48859	0.00905494	0.03036	-0.0463402
2.7052	9.3754	0.4826	0.00745692	0.026632	-0.0458079
2.6597	9.3898	0.45506	0.00852227	0.0250333	-0.0468726
2.7699	9.4126	0.49458	0.00905494	0.0245009	-0.0447415
2.6825	9.3826	0.50536	0.0106528	0.026632	-0.0415458
2.6885	9.403	0.52811	0.0117181	0.0314264	-0.0452738
2.6873	9.4186	0.45386	0.0111855	0.0330234	-0.0521993
2.7866	9.3731	0.52212	0.0106528	0.0335557	-0.059123
2.6429	9.4198	0.55565	0.0101201	0.0308923	-0.0564597
2.7232	9.4078	0.51254	0.0106528	0.0282307	-0.0506006
2.6873	9.3886	0.51254	0.00798959	0.0250333	-0.0490036
2.7028	9.3862	0.50536	0.00745692	0.0234363	-0.0452738
2.6765	9.4222	0.52931	0.00798959	0.0223716	-0.0458079
2.6705	9.403	0.50176	0.00852227	0.0234363	-0.0452738
2.6645	9.4114	0.51733	0.00905494	0.0250333	-0.0468726
2.6058	9.4102	0.50655	0.0101201	0.0282307	-0.0521993
2.6729	9.3563	0.51134	0.0117181	0.0308923	-0.0516652
2.7639	9.3695	0.50176	0.00958744	0.0319587	-0.0479372
2.6513	9.4257	0.51614	0.00958744	0.0319587	-0.0420781
2.7364	9.4233	0.49697	0.00905494	0.0335557	-0.0468726
2.6202	9.4198	0.55206	0.00958744	0.0308923	-0.0468726
2.6166	9.3563	0.49458	0.00852227	0.03036	-0.0442092
2.631	9.4353	0.55565	0.00745692	0.0335557	-0.0431445
2.6573	9.4665	0.50416	0.00852227	0.032491	-0.0484695
2.7447	9.4186	0.47063	0.00745692	0.0298277	-0.0516652
2.7172	9.391	0.46704	0.00905494	0.028763	-0.0495359
2.7459	9.3359	0.52332	0.0111855	0.0271643	-0.0490036
2.6058	9.4126	0.55446	0.0127833	0.0282307	-0.0479372
2.6789	9.409	0.49099	0.0111855	0.03036	-0.0474049
2.6178	9.4389	0.49338	0.00958744	0.0314264	-0.0490036
2.6741	9.3898	0.54607	0.00905494	0.0319587	-0.0484695
2.6621	9.4533	0.47302	0.00852227	0.0330234	-0.0468726
2.6861	9.4581	0.48859	0.00852227	0.0314264	-0.0458079
2.6549	9.4198	0.48859	0.00958744	0.032491	-0.0468726
2.6154	9.4102	0.52931	0.00958744	0.0335557	-0.0452738
2.6429	9.4126	0.4862	0.0106528	0.032491	-0.0399488
2.6489	9.3766	0.51254	0.0117181	0.0351544	-0.0410135
2.6118	9.4162	0.47183	0.0122506	0.0388824	-0.0378178
2.6322	9.3898	0.45865	0.0117181	0.0410135	-0.0378178
2.6453	9.4353	0.4371	0.0127833	0.0394148	-0.0340898
2.6322	9.4257	0.46584	0.0101201	0.0330234	-0.0537963
2.7064	9.4401	0.4862	0.00852227	0.0292954	-0.0719058
2.7411	9.391	0.49697	0.00692442	0.026632	-0.0804283
2.8717	9.4305	0.43949	0.00319587	0.0356867	-0.0873537
2.7399	9.4748	0.45506	-0.00159792	0.0612541	-0.117714
2.7292	9.5251	0.53529	-0.00852227	0.0809606	-0.175231
2.8705	9.5706	0.57481	-0.0138487	0.089483	-0.209858
2.8573	9.5144	0.53051	-0.0159792	0.0889507	-0.237033
2.8932	9.6054	0.51254	-0.0276966	0.082027	-0.263649
2.8178	9.6736	0.51614	-0.0383501	0.0687101	-0.279637
2.7938	9.5934	0.47063	-0.0282307	0.0351544	-0.298277
2.789	9.4521	0.40237	-0.00159792	-0.0026632	-0.272184
2.6896	9.5084	0.26465	0.0234363	-0.0617864	-0.207205
2.7064	9.5132	0.41913	0.0271643	-0.106528	-0.125704
2.8813	9.6533	0.49697	0.0436769	-0.139551	0.0276966
2.7208	9.7072	0.71013	0.0426105	-0.144878	0.197083
2.7699	9.694	0.64667	0.0649821	-0.167782	0.305729
2.6968	9.6569	0.58439	0.0500683	-0.186419	0.255673
2.5998	10.009	0.51494	-0.00319587	-0.170445	0.296147
2.3915	10.072	0.34848	-0.0772326	-0.110256	0.209858
2.4513	10.183	0.47542	-0.112387	-0.0399488	0.0298277
2.4118	9.967	0.6311	-0.108127	0.0234363	-0.0937451
2.2418	9.5587	0.83468	-0.0825593	0.055395	-0.348874
2.037	9.4988	0.85503	-0.0900154	0.0910818	-0.388824
2.0849	9.5203	0.73049	-0.0825593	0.0948098	-0.271119
2.2573	9.5299	0.58439	-0.0649821	0.083624	-0.302535
2.2897	9.4353	0.49578	-0.0543286	0.0681778	-0.402682
2.2525	9.312	0.57122	-0.0447415	0.0537963	-0.438898
2.2645	9.3479	0.62152	-0.0468726	0.0607218	-0.406941
2.304	9.4198	0.58679	-0.0404812	0.0559273	-0.386172
2.2765	9.415	0.60954	-0.0159792	0.0260997	-0.444221
2.146	9.5682	0.64307	0.0117181	-0.00852227	-0.460732
1.9663	9.6233	0.64786	0.0276966	-0.0255673	-0.503353
2.0418	9.6197	0.69457	0.0362191	-0.0362191	-0.460732
2.0514	9.7706	0.54128	0.0458079	-0.0404812	-0.401618
2.019	9.8437	0.46464	0.0740369	-0.0314264	-0.428775
1.8885	9.5994	0.51733	0.0830916	-0.00745692	-0.525187
1.6909	9.6533	0.59278	0.0953421	-0.0197083	-0.526775
1.643	9.6832	0.73768	0.111855	-0.0394148	-0.518258
1.5628	9.8221	0.68738	0.111855	-0.0607218	-0.614129
1.3855	9.7611	0.58439	0.0910818	-0.022904	-0.733981
1.2826	9.5335	0.65984	0.0628511	-0.00745692	-0.721188
1.1269	9.961	0.59158	0.0495359	-0.00639174	-0.641304
1.0945	10.019	0.59278	0.0612541	-0.0154465	-0.752621
0.87539	9.9527	0.38321	0.0751015	-0.0612541	-0.855421
0.69936	9.8592	0.30537	0.0756356	-0.0761679	-0.89963
0.36644	9.8652	0.26346	0.0814947	-0.1028	-0.954486
0.42872	9.7371	0.50296	0.0889507	-0.0884184	-1.03652
0.20597	9.9167	0.44668	0.0607218	-0.0351544	-1.03226
0.088617	9.9754	0.3856	0.0884184	-0.0410135	-1.03332
-0.11855	9.8221	0.51853	0.112919	-0.0159792	-1.03439
-0.54607	9.7563	0.47901	0.0958744	0.0367514	-0.999236
-0.56284	9.5251	0.52452	0.0921464	0.0996042	-1.04397
-0.35686	9.6461	0.42752	0.0985378	0.112387	-0.994436
-0.53769	9.9107	0.34369	0.100137	0.0948098	-0.943298
-0.90054	9.6784	0.39638	0.0953421	0.0889507	-1.01788
-1.2514	9.7419	0.26944	0.0740369	0.113452	-0.99976
-1.0718	10.173	0.25148	0.0889507	0.13316	-1.01308
-1.2574	10.401	0.47063	0.126236	0.152336	-1.03278
-1.7723	10.433	0.45147	0.139551	0.188024	-1.18832
-2.019	10.562	0.27902	0.164586	0.209858	-1.15317
-2.4406	10.254	0.14251	0.198147	0.1534	-1.13932
-3.0812	9.7587	0.027543	0.198147	0.118246	-1.20377
-3.4261	9.5431	-0.38081	0.191218	0.129964	-1.22187
-3.6429	9.4066	-0.45985	0.144878	0.152336	-1.13399
-4.1255	9.0246	-0.38321	0.0830916	0.164054	-1.28739
-4.4452	8.7084	-0.31136	0.0868197	0.100669	-1.38913
-4.7111	8.2665	-0.043111	0.128365	0.059123	-1.41736
-5.0117	7.7923	-0.039518	0.175231	-0.0053264	-1.38061
-5.2571	7.8833	-0.17244	0.198671	0.0138487	-1.21974
-5.4955	7.7013	-0.50895	0.217311	0.0314264	-1.1585
-5.9026	7.3983	-0.388	0.233298	0.00852227	-1.16328
-5.8368	7.3049	-0.11736	0.218376	0.0026632	-1.04397
-5.7098	7.3037	-0.40476	0.2056	0.0170445	-0.723334
-5.9098	7.1792	-0.61553	0.162988	0.0197083	-0.522517
-5.8296	6.9229	-0.85623	0.117714	0.00692442	-0.385107
-5.6511	7.0403	-0.47302	0.0846904	-0.0420781	-0.279637
-5.4344	7.2726	-0.10179	0.0399488	-0.0415458	-0.150737
-5.626	7.1756	-0.38321	0.00479372	-0.0474049	-0.246074
-5.7038	7.1277	-0.13532	-0.0117181	-0.0996042	-0.265255
-5.6499	6.9888	-0.11616	-0.0213052	-0.117714	-0.0830916
-5.6811	6.9816	0.013173	-0.0575243	-0.128365	0.188548
-5.4032	7.2307	0.065864	-0.0873537	-0.102268	0.422911
-5.1039	7.2594	0.11975	-0.117181	-0.053264	0.5092
-5.0763	7.2822	0.1461	-0.134225	-0.0207729	0.470314
-4.9027	7.2606	0.1952	-0.151269	0.00798959	0.396277
-4.8344	7.4654	0.17723	-0.176837	0.0346221	0.42504
-4.7422	7.4905	0.13532	-0.193348	0.0639174	0.492689
-4.7111	7.4151	0.11616	-0.209858	0.0660467	0.607741
-4.5722	7.4857	0.28381	-0.22691	0.0559273	0.674849
-4.3913	7.7217	0.29699	-0.242356	0.0708412	0.662073
-4.0692	7.8761	0.1928	-0.267384	0.107593	0.624793
-4.0704	8.0318	0.23112	-0.294542	0.136888	0.568855
-3.9985	7.9636	0.27902	-0.315329	0.16352	0.521993
-3.856	8.0282	0.29818	-0.325452	0.174707	0.514523
-3.7578	7.851	0.44428	-0.3036	0.153933	0.522517
-3.6525	7.9324	0.35806	-0.275378	0.13316	0.550756
-3.5088	8.0809	0.45267	-0.259391	0.118246	0.585366
-3.4261	8.2103	0.41075	-0.250874	0.134225	0.599747
-3.3818	8.2893	0.46823	-0.241815	0.14541	0.543286
-3.3902	8.3983	0.55086	-0.241815	0.141682	0.493754
-3.3315	8.6126	0.59876	-0.243945	0.132628	0.489495
-3.201	8.6845	0.51494	-0.234363	0.117714	0.523581
-3.0573	8.6833	0.55685	-0.232234	0.114518	0.563532
-2.9699	8.8569	0.52332	-0.221587	0.113986	0.570984
-2.8633	8.8725	0.58679	-0.208794	0.102268	0.534769
-2.795	8.8234	0.66104	-0.181095	0.0942775	0.494295
-2.7172	9.0294	0.679	-0.14914	0.0793636	0.474049
-2.5495	9.0785	0.62272	-0.119845	0.0655144	0.464991
-2.431	9.0797	0.51015	-0.0980055	0.0521993	0.428775
-2.3819	9.1467	0.54607	-0.0889507	0.0367514	0.417587
-2.2801	9.1862	0.59517	-0.084158	0.0362191	0.395212
-2.2957	9.2461	0.61673	-0.0681778	0.0234363	0.365385
-2.213	9.1946	0.71492	-0.0559273	-0.00372855	0.32491
-2.0753	9.2784	0.75444	-0.0367514	-0.0282307	0.290283
-2.0753	9.3204	0.85264	-0.0213052	-0.0372855	0.271643
-1.9316	9.3287	0.88976	-0.0181095	-0.0239686	0.255132
-1.8813	9.3922	0.8742	-0.0175772	-0.0127833	0.246615
-1.8406	9.3407	0.94605	-0.0149138	-0.0175772	0.247139
-1.7783	9.3	0.99036	-0.00639174	-0.0271643	0.22904
-1.7903	9.2725	0.95084	0.0122506	-0.0458079	0.217852
-1.6993	9.4042	0.90653	0.0255673	-0.0495359	0.237033
-1.5484	9.4497	0.85503	0.03036	-0.0458079	0.231169
-1.5819	9.4317	0.75684	0.03036	-0.0463402	0.196018
-1.5388	9.5156	0.81791	0.032491	-0.0474049	0.2008
-1.4825	9.4832	0.89216	0.0356867	-0.0442092	0.175231
-1.3963	9.2952	0.85144	0.0479372	-0.0372855	0.162988
-1.4969	9.3862	0.83827	0.0596554	-0.0458079	0.162455
-1.4837	9.4557	0.78438	0.0649821	-0.0474049	0.170445
-1.3328	9.4521	0.75444	0.0575243	-0.0431445	0.167782
-1.2742	9.5072	0.73169	0.0415458	-0.0367514	0.151802
-1.3017	9.385	0.8215	0.0404812	-0.0362191	0.0900154
-1.3412	9.2988	0.85982	0.0458079	-0.0415458	0.0516652
-1.3915	9.385	0.84785	0.0617864	-0.0399488	0.0628511
-1.2945	9.4964	0.84545	0.0729722	-0.0367514	0.0633834
-1.2646	9.6233	0.76762	0.0798959	-0.032491	0.0676455
-1.2802	9.6545	0.74486	0.0756356	-0.028763	0.0468726
-1.2299	9.512	0.74606	0.0639174	-0.0271643	0.00905494
-1.2335	9.5311	0.79875	0.0479372	-0.0271643	-0.00213052
-1.1963	9.6138	0.86342	0.0346221	-0.0181095	0.00692442
-1.182	9.5072	0.79995	0.0351544	-0.013316	-0.0239686
-1.3293	9.3539	0.7245	0.0500683	-0.028763	-0.0724399
-1.3496	9.3371	0.65624	0.0660467	-0.0506006	-0.111855
-1.2658	9.3731	0.66343	0.0665808	-0.0564597	-0.0964085
-1.1185	9.4593	0.71253	0.0495359	-0.0319587	-0.0788313
-1.1568	9.5419	0.80234	0.0308923	0.0149138	-0.1028
-1.3652	9.3395	0.79995	0.0271643	0.0442092	-0.166716
-1.3161	9.3347	0.81911	0.0388824	0.0490036	-0.176296
-1.4215	9.3443	0.80234	0.0468726	0.053264	-0.188024
-1.4921	9.4198	0.71253	0.0404812	0.0649821	-0.198671
-1.534	9.4245	0.66583	0.0117181	0.100137	-0.207205
-1.5364	9.3635	0.6287	-0.0260997	0.134759	-0.190154
-1.5783	9.306	0.64307	-0.0516652	0.151269	-0.160324
-1.5879	9.2449	0.63828	-0.0543286	0.142215	-0.127301
-1.6478	9.2617	0.61074	-0.0484695	0.124637	-0.0958744
-1.6083	9.2832	0.53769	-0.0351544	0.104397	-0.0468726
-1.5759	9.3311	0.51494	-0.022904	0.0980055	-0.0117181
-1.6083	9.4126	0.52212	-0.026632	0.100669	0.0117181
-1.5628	9.4126	0.53529	-0.0335557	0.111322	0.0159792
-1.4777	9.403	0.66702	-0.0362191	0.117714	0.0101201
-1.5292	9.3431	0.64906	-0.0362191	0.113986	0.0399488
-1.5125	9.3659	0.73648	-0.0239686	0.101201	0.0830916
-1.4993	9.3228	0.76642	-0.0165119	0.0953421	0.117714
-1.6035	9.2557	0.87779	-0.013316	0.0980055	0.152336
-1.3772	9.4066	0.68379	-0.0340898	0.124637	0.209858
-1.4646	9.4413	0.6275	-0.0495359	0.117181	0.207205
-1.3556	9.4641	0.69457	-0.059123	0.115583	0.154465
-1.3472	9.6377	0.81073	-0.0490036	0.0942775	0.136356
-1.4167	9.585	0.97479	-0.0356867	0.0751015	0.0846904
-1.37	9.4162	0.85144	-0.026632	0.0687101	0.0415458
-1.3736	9.3659	0.75444	-0.0170445	0.0537963	0.0207729
-1.3891	9.4138	0.78318	-0.0122506	0.0474049	0.0351544
-1.3101	9.6197	0.77241	-0.0138487	0.0596554	0.0575243
-1.2658	9.6652	0.83947	-0.0181095	0.0756356	0.0692424
-1.2107	9.6629	0.80833	-0.0213052	0.0777649	0.0852227
-1.1209	9.6138	0.78079	-0.0239686	0.0697765	0.0932128
-1.2071	9.5874	0.74486	-0.0298277	0.0607218	0.0761679
-1.1676	9.6521	0.8227	-0.0292954	0.0623187	0.0511329
-1.2179	9.6497	0.80713	-0.0314264	0.0713735	0.0351544
-1.1712	9.585	0.84186	-0.03036	0.0756356	0.0106528
-1.1736	9.609	0.90054	-0.0245009	0.0740369	-0.0127833
-1.1568	9.5515	0.8718	-0.0234363	0.0660467	-0.0346221
-1.255	9.5215	0.90892	-0.0138487	0.056992	-0.0916141
-1.2167	9.4293	0.89815	-0.00745692	0.0506006	-0.117181
-1.2945	9.3874	0.90773	-0.00745692	0.0500683	-0.12517
-1.2466	9.4533	0.89815	-0.00798959	0.055395	-0.107593
-1.2778	9.4437	0.95563	-0.0127833	0.0601877	-0.0905494
-1.2335	9.5263	0.98197	-0.0127833	0.0639174	-0.0772326
-1.1891	9.4748	0.96521	-0.013316	0.0628511	-0.082027
-1.2215	9.4976	0.88976	-0.0106528	0.0612541	-0.0905494
-1.243	9.5	0.86222	-0.0106528	0.0601877	-0.0932128
-1.2227	9.4784	0.91611	-0.00639174	0.0580584	-0.0958744
-1.1293	9.512	0.88258	-0.00479372	0.0585907	-0.0905494
-1.1724	9.5395	0.96042	-0.00372855	0.0580584	-0.0852227
-1.2466	9.4916	0.92928	-0.00585907	0.0575243	-0.089483
-1.1772	9.415	0.90174	-0.00426105	0.053264	-0.0958744
-1.1868	9.4365	0.89096	0.00213052	0.0495359	-0.0852227
-1.2143	9.4473	0.90892	0.00585907	0.0447415	-0.0751015
-1.2047	9.4293	0.89216	0.00798959	0.0431445	-0.0798959
-1.1975	9.4126	0.98676	0.00798959	0.0474049	-0.0740369
-1.1616	9.4245	1.0023	0.00692442	0.053264	-0.055395
-1.2179	9.4712	0.99515	0.00639174	0.0580584	-0.0362191
-1.085	9.4844	1.0442	0.00745692	0.0628511	-0.0255673
-1.1113	9.476	1.0275	0.00372855	0.0671131	-0.0234363
-1.0909	9.5251	1.0071	0	0.0745692	-0.0202406
-1.1233	9.4341	1.0143	-0.00213052	0.0830916	-0.0218376
-1.0478	9.4269	1.0095	-0.00585907	0.0889507	-0.022904
-1.1113	9.4569	1.049	-0.00852227	0.0953421	-0.0202406
-1.0766	9.4389	1.0658	-0.0106528	0.103332	-0.0218376
-1.1161	9.4904	1.0167	-0.0186419	0.113452	-0.0197083
-1.0454	9.3958	1.0191	-0.0207729	0.125704	-0.00905494
-1.1748	9.4018	1.0131	-0.0213052	0.135823	0.00479372
-1.0395	9.4617	1.0335	-0.0154465	0.142747	0.0335557
-1.0514	9.4425	1.0418	-0.00852227	0.145943	0.078299
-0.97359	9.6736	1.0526	-0.00372855	0.151269	0.0889507
-0.98197	9.4952	0.93886	-0.0191742	0.164054	0.089483
-0.95323	9.4784	1.0263	-0.0234363	0.178442	0.0127833
-0.93527	9.6341	1.0143	-0.0202406	0.176837	0.0639174
-0.99155	9.3778	0.97359	-0.0186419	0.184289	0.0442092
-0.90054	9.5826	1.0083	-0.013316	0.180031	0.0623187
-0.9197	9.5323	0.92928	-0.0175772	0.184289	0.0527316
-0.94006	9.5874	0.94725	-0.0138487	0.188024	0.0511329
-0.84186	9.4976	0.94964	-0.0181095	0.195477	0.0495359
-0.85982	9.6126	0.9664	-0.0106528	0.194953	0.0474049
-0.79755	9.5156	0.92808	-0.0170445	0.194953	0.0410135
-0.81791	9.6281	0.95203	-0.0186419	0.191218	0.0308923
-0.81791	9.5383	0.97958	-0.0276966	0.190677	0.0170445
-0.82629	9.5946	0.93168	-0.0308923	0.188024	0.0154465
-0.78199	9.6066	0.96162	-0.0340898	0.18216	0.0117181
-0.79396	9.5551	0.9676	-0.0351544	0.175231	0.0101201
-0.7293	9.5371	0.89336	-0.0314264	0.165119	0.00479372
-0.77121	9.603	0.92569	-0.0276966	0.157129	0.0106528
-0.81312	9.5503	0.93168	-0.022904	0.151269	0.00798959
-0.68858	9.579	0.9688	-0.0191742	0.14914	-0.00159792
-0.68379	9.5551	0.98796	-0.0111855	0.143813	-0.00479372
-0.7736	9.6305	0.9676	-0.00692442	0.138487	-0.00692442
-0.75684	9.5407	0.95323	-0.00585907	0.132095	-0.00798959
-0.71612	9.5419	0.95922	-0.00213052	0.125704	0.00372855
-0.76642	9.5946	0.93766	-0.00053264	0.119311	0.0143813
-0.76163	9.5694	0.87899	0.00372855	0.111322	0.00426105
-0.71971	9.591	0.92928	0.00798959	0.102268	-0.0186419
-0.71732	9.6461	0.89695	0.00479372	0.0958744	-0.0410135
-0.65265	9.5706	0.95084	0.00159792	0.0921464	-0.0442092
-0.7245	9.6593	0.87899	-0.00159792	0.0868197	-0.0415458
-0.62631	9.6341	0.97	0	0.0804283	-0.0340898
-0.73768	9.5886	0.97	0.00479372	0.0740369	-0.0292954
-0.73887	9.5754	0.90413	0.00905494	0.0671131	-0.022904
-0.73528	9.5491	0.8694	0.0117181	0.059123	-0.0314264
-0.61673	9.5718	0.90054	0.013316	0.0543286	-0.055395
-0.72211	9.5862	0.93527	0.0106528	0.0500683	-0.0724399
-0.77241	9.6269	0.91252	0.00692442	0.0479372	-0.078299
-0.73768	9.5862	0.96401	0.00639174	0.0490036	-0.082027
-0.69337	9.5898	0.9688	0.0101201	0.0479372	-0.0862873
-0.66702	9.6054	0.89216	0.0149138	0.0458079	-0.0905494
-0.79157	9.5635	0.92329	0.0138487	0.0399488	-0.0969408
-0.76881	9.6377	0.93168	0.0111855	0.0394148	-0.112387
-0.88737	9.6221	0.92329	0.00958744	0.0319587	-0.133692
-0.84186	9.6221	0.97479	0.0111855	0.0239686	-0.157661
-0.9185	9.5886	0.94605	0.0159792	0.013316	-0.178442
-0.98437	9.6449	0.97239	0.0250333	0	-0.2008
-1.0359	9.5874	0.873	0.0260997	-0.00798959	-0.21944
-1.0933	9.5587	0.92928	0.0282307	-0.0154465	-0.239162
-1.1436	9.6964	0.94605	0.0292954	-0.022904	-0.247139
-1.1915	9.6569	0.88018	0.0298277	-0.0271643	-0.264714
-1.255	9.6796	0.85982	0.0298277	-0.03036	-0.295083
-1.2538	9.5647	0.88857	0.0314264	-0.0319587	-0.321717
-1.4442	9.6521	0.90294	0.0404812	-0.0399488	-0.358473
-1.4586	9.6473	0.91012	0.0511329	-0.0527316	-0.393624
-1.5316	9.6652	0.89096	0.053264	-0.0617864	-0.462861
-1.5197	9.6161	0.88976	0.0511329	-0.0703088	-0.510264
-1.7532	9.5742	0.86222	0.0516652	-0.0724399	-0.548627
-1.916	9.5156	0.85503	0.0511329	-0.0644498	-0.592836
-2.0226	9.4641	0.86342	0.0543286	-0.0607218	-0.608806
-2.0921	9.4413	0.89336	0.0596554	-0.0617864	-0.638633
-2.0885	9.4712	0.86222	0.0623187	-0.0655144	-0.683907
-2.2993	9.5048	0.8239	0.0575243	-0.0665808	-0.735045
-2.3603	9.3503	0.83348	0.0537963	-0.0564597	-0.788313
-2.4765	9.3287	0.84306	0.0484695	-0.0474049	-0.784578
-2.5639	9.197	0.90773	0.0500683	-0.0378178	-0.770737
-2.6573	9.0737	0.93048	0.0633834	-0.0399488	-0.795224
-2.7615	8.9216	0.8251	0.0798959	-0.0495359	-0.7995
-2.8825	9.0198	0.82989	0.0830916	-0.0543286	-0.790966
-3.0202	8.809	0.8215	0.0804283	-0.0548627	-0.817599
-3.2728	8.6905	0.80234	0.083624	-0.0585907	-0.822923
-3.3926	8.5994	0.81432	0.082027	-0.0537963	-0.811735
-3.486	8.6246	0.90773	0.084158	-0.0527316	-0.779778
-3.6141	8.6174	0.84426	0.0814947	-0.0490036	-0.73878
-3.589	8.4725	0.73648	0.0889507	-0.0506006	-0.745692
-3.8261	8.4605	0.7257	0.0884184	-0.0585907	-0.719599
-3.9997	8.3935	0.71373	0.0910818	-0.0580584	-0.692424
-4.1339	8.3731	0.76881	0.101201	-0.0665808	-0.695095
-4.177	8.2869	0.79875	0.111855	-0.0708412	-0.676455
-4.3842	8.136	0.83468	0.124105	-0.059123	-0.663661
-4.3949	8.1983	0.81671	0.134759	-0.0671131	-0.614129
-4.5638	8.1133	0.75205	0.137422	-0.0601877	-0.592836
-4.6512	8.1995	0.76163	0.135823	-0.0633834	-0.590166
-4.753	8.0246	0.68618	0.126236	-0.0415458	-0.58856
-4.9458	7.8594	0.71013	0.1289	-0.0372855	-0.567267
-4.9961	7.924	0.70175	0.134759	-0.0506006	-0.524122
-5.0212	7.8654	0.60954	0.135291	-0.0623187	-0.486301
-5.0572	7.8294	0.57841	0.129964	-0.0607218	-0.478849
-5.0847	7.8187	0.55446	0.126768	-0.0447415	-0.482566
-5.238	7.7025	0.55925	0.120909	-0.0362191	-0.477784
-5.3637	7.6079	0.77959	0.114518	-0.0474049	-0.462338
-5.2955	7.6247	0.80833	0.119311	-0.055395	-0.427169
-5.3841	7.6402	0.69457	0.122506	-0.0639174	-0.39043
-5.4859	7.542	0.56883	0.118778	-0.0639174	-0.351544
-5.517	7.4402	0.58439	0.103865	-0.0623187	-0.34568
-5.5194	7.275	0.53769	0.0942775	-0.0607218	-0.337686
-5.6404	7.2223	0.56523	0.089483	-0.0745692	-0.297212
-5.6847	7.2343	0.69097	0.0926787	-0.0953421	-0.262585
-5.6356	7.2977	0.69816	0.103865	-0.113986	-0.243421
-5.6092	7.3157	0.73648	0.103865	-0.0953421	-0.223716
-5.6739	7.2319	0.62511	0.0985378	-0.0793636	-0.217852
-5.7697	7.1265	0.51134	0.0878861	-0.0511329	-0.219981
-5.8703	7.0522	0.51494	0.083624	-0.0372855	-0.201341
-5.826	7.0618	0.50176	0.0809606	-0.03036	-0.189613
-5.8236	7.1492	0.54847	0.0905494	-0.0346221	-0.165651
-5.7889	7.0271	0.56523	0.108127	-0.053264	-0.165651
-5.8655	7.0498	0.50296	0.120909	-0.0516652	-0.154999
-5.9481	6.8439	0.50057	0.122506	-0.026632	-0.162988
-5.8631	6.9121	0.55086	0.124637	-0.00639174	-0.150205
-5.9254	6.9241	0.61673	0.121974	0.00319587	-0.139551
-5.8978	6.9337	0.59038	0.119845	0.00958744	-0.134759
-5.8966	6.7265	0.59038	0.116649	0.0159792	-0.121442
-5.8415	6.6595	0.57362	0.107593	0.0207729	-0.0825593
-5.8954	6.5265	0.55206	0.101733	0.0197083	-0.0356867
-5.8775	6.5637	0.59038	0.0974731	0.0175772	0.022904
-5.8775	6.5756	0.53649	0.0926787	0.0186419	0.0601877
-5.7469	6.602	0.51254	0.0868197	0.0223716	0.0761679
-5.7877	6.6666	0.38081	0.0665808	0.0367514	0.113986
-5.8044	6.4942	0.35327	0.0474049	0.0431445	0.131563
-5.7924	6.4319	0.49937	0.026632	0.0394148	0.187483
-5.6655	6.3948	0.52931	0.0149138	0.028763	0.26419
-5.5098	6.5888	0.32812	0.00798959	0.0117181	0.410135
-5.5865	6.6906	0.35088	-0.00106528	-0.00745692	0.486301
-5.5146	6.6008	0.46225	0.00585907	-0.0149138	0.528381
-5.3074	6.7361	0.50655	0.0335557	-0.0282307	0.624252
-4.9853	6.8032	0.54009	0.0335557	-0.0250333	0.729181
-4.9374	6.7888	0.47662	0.0346221	-0.013316	0.827199
-4.729	6.9241	0.5317	0.0298277	-0.0165119	0.994977
-4.4045	7.093	0.63948	0.0191742	-0.0218376	1.11003
-4.1446	7.0762	0.65984	0.013316	0.0218376	1.12387
-3.8932	7.2367	0.49697	-0.00905494	0.0729722	1.09724
-3.6309	7.4702	0.39997	-0.0500683	0.140084	1.00669
-3.4058	7.378	0.36285	-0.0942775	0.198671	0.911882
-3.2273	7.0702	0.44428	-0.107593	0.221587	0.912406
-3.2261	6.8319	0.45147	-0.055395	0.202929	0.891113
-3.0561	6.6511	0.44788	-0.0101201	0.158195	0.925199
-2.8477	6.3337	0.61194	-0.00426105	0.150737	1.02107
-2.6046	7.7085	0.65864	0.0197083	0.136888	1.11268
-2.2226	7.3804	0.18083	0.111322	-0.0607218	1.2304
-2.3005	6.7409	-0.44548	0.11079	-0.286566	1.37741
-1.6502	8.9419	0.96042	0.0516652	-0.193348	1.56064
-0.82989	9.227	1.2251	0.0575243	-0.436228	1.886
1.0909	10.04	0.96401	0.133692	-0.178966	1.22561
-0.42752	11.48	0.56763	-0.0830916	-0.0740369	1.58247
-0.21675	13.993	0.65505	-0.254068	0.0798959	1.85563
-0.47302	14.199	1.9508	-0.112387	-0.216787	1.37155
-1.5759	12.354	0.2407	0.118246	-0.623728	0.299341
-0.42512	12.224	1.2263	0.0980055	-0.332904	1.11109
2.1148	13.757	1.928	-0.24288	-0.00852227	2.34572
3.6046	15.491	1.4933	-0.542762	0.380831	1.84446
3.2669	12.671	1.7196	-0.553409	0.374984	0.812276
2.2166	9.3072	0.81192	-0.182701	0.119311	0.910276
1.1544	7.7444	1.1125	-0.00106528	0.294542	1.19897
1.0347	7.2929	1.2191	-0.0197083	0.583237	0.996566
2.0011	8.3695	1.3891	-0.00106528	0.479913	1.10469
1.9651	9.961	0.80953	-0.0388824	0.238621	1.44878
1.8717	11.099	0.68499	0.0623187	0.0585907	1.15263
1.5197	11.587	0.59517	0.187483	0.0223716	0.892701
2.0514	13.569	0.18562	0.18216	0.0207729	0.835175
2.8094	14.163	1.073	0.0623187	-0.0383501	1.5372
3.971	14.645	1.2478	0.0218376	0.333428	1.82422
5.2248	9.0365	0.94605	0.188024	0.568855	0.422911
6.6008	1.6358	0.71133	0.113452	0.984854	-2.34468
2.795	7.0067	0.10778	-0.0415458	0.183225	-0.542221
1.8634	13.146	0.30777	-0.0921464	0.313199	2.43316
6.1349	10.931	0.59517	-0.16725	0.573114	-0.369661
6.9624	8.5731	1.0526	-0.0154465	0.240751	-1.15583
3.9566	9.385	1.1065	0.0202406	0.055395	0.137422
2.9399	9.1587	0.90533	0.0559273	-0.0367514	0.233298
3.0154	9.1407	0.84426	0.0692424	-0.132095	0.203994
3.3016	9.3395	0.81671	0.0703088	-0.22904	0.214117
3.1902	9.3335	0.64667	0.0868197	-0.354738	0.241815
3.1232	9.4629	0.73648	0.0463402	-0.418652	0.154999
3.0705	9.4305	0.93287	0.00159792	-0.279637	0.0282307
2.9268	9.1252	0.81911	-0.0218376	-0.161391	-0.0671131
2.9519	9.2222	1.2694	-0.0111855	-0.148074	-0.0463402
2.9902	9.2844	0.9712	-0.0292954	-0.0410135	-0.0612541
2.9723	9.1276	1.0311	-0.0149138	-0.0378178	-0.176837
3.0034	9.0725	1.2382	-0.0154465	-0.0170445	-0.21944
2.7567	8.8054	1.1137	-0.00585907	-0.0479372	-0.232234
2.5004	9.1886	1.2526	0.0122506	-0.0814947	-0.103332
2.4705	9.2389	1.0502	0.00798959	-0.0207729	-0.132095
2.4166	9.1755	1.0646	0.0234363	-0.0378178	-0.218376
2.5364	9.5335	0.88258	0.0159792	-0.032491	-0.173641
2.4681	9.2653	0.85503	0.0234363	-0.0372855	-0.154999
2.4046	9.391	0.84665	0.0250333	-0.0490036	-0.0884184
2.5459	9.4222	0.78558	0.0260997	-0.0383501	-0.0830916
2.625	9.3922	0.84665	0.0356867	-0.0394148	-0.137422
2.8621	9.4114	0.79276	0.0308923	-0.0165119	-0.156064
2.9196	9.2341	0.87539	0.0330234	0	-0.180572
2.789	9.3084	0.80474	0.0367514	0.0175772	-0.14541
2.8825	9.3335	0.86102	0.0378178	0.0234363	-0.135823
3.086	9.3826	0.83228	0.0346221	0.0378178	-0.113986
3.0992	9.3563	0.79995	0.0308923	0.0372855	-0.0884184
3.1543	9.4054	0.74845	0.0271643	0.0410135	-0.0607218
3.013	9.3719	0.75444	0.0245009	0.0506006	-0.0431445
3.0357	9.3623	0.75804	0.0197083	0.0601877	-0.0468726
2.9878	9.3275	0.69936	0.013316	0.0798959	-0.0335557
2.9914	9.3072	0.62152	0.0122506	0.0809606	-0.03036
2.9483	9.3683	0.78079	0.00692442	0.0751015	-0.032491
2.9555	9.3958	0.75923	0.00479372	0.0687101	-0.0495359
3.0166	9.3994	0.76522	0.00745692	0.059123	-0.0761679
2.9387	9.4174	0.80833	0.00639174	0.0420781	-0.0767002
2.8741	9.3838	0.75804	0.00372855	0.00905494	-0.0660467
2.8884	9.3922	0.75684	0.00426105	-0.0165119	-0.0548627
2.7795	9.4078	0.79636	0.0101201	-0.0378178	-0.0410135
2.7735	9.2928	0.8718	0.0181095	-0.053264	-0.0207729
2.6885	9.3623	0.78318	0.0181095	-0.0585907	-0.00585907
2.7423	9.324	0.81791	0.0165119	-0.0601877	-0.0106528
2.7483	9.3527	0.8239	0.0138487	-0.0521993	-0.0314264
2.6813	9.3347	0.83108	0.0149138	-0.0479372	-0.0458079
2.7651	9.3611	0.77001	0.0149138	-0.0484695	-0.0596554
2.7902	9.4126	0.78797	0.0149138	-0.0484695	-0.0596554
2.8729	9.3731	0.77959	0.0138487	-0.0335557	-0.0580584
2.8274	9.3587	0.81312	0.0149138	-0.0165119	-0.0468726
2.8669	9.3994	0.75804	0.0138487	0.00106528	-0.0426105
2.9327	9.3311	0.77959	0.0149138	0.0138487	-0.0378178
2.8274	9.3	0.74726	0.0122506	0.0234363	-0.0362191
2.8405	9.3383	0.73169	0.013316	0.0314264	-0.0335557
2.7639	9.3407	0.73289	0.013316	0.0394148	-0.0335557
2.8705	9.391	0.73528	0.0143813	0.0458079	-0.0388824
2.8262	9.3766	0.70055	0.0127833	0.0468726	-0.0415458
2.831	9.3659	0.76881	0.0117181	0.0521993	-0.0308923
2.8298	9.3683	0.71612	0.0101201	0.0543286	-0.0292954
2.7591	9.3455	0.679	0.00958744	0.0537963	-0.0383501
2.7926	9.3299	0.70055	0.00585907	0.053264	-0.0399488
2.8286	9.3862	0.7281	0.00479372	0.0495359	-0.0378178
2.8621	9.3994	0.7257	0.00639174	0.0388824	-0.0410135
2.8034	9.4198	0.76762	0.00692442	0.032491	-0.0431445
2.8417	9.3347	0.75085	0.00585907	0.0276966	-0.0479372
2.7687	9.3754	0.79875	0.00585907	0.0245009	-0.0474049
2.8322	9.3575	0.81552	0.00372855	0.0245009	-0.0431445
2.8381	9.3695	0.76642	0.00639174	0.0239686	-0.0410135
2.8058	9.3886	0.76402	0.00585907	0.0245009	-0.0431445
2.8585	9.3766	0.74606	0.0053264	0.0276966	-0.0447415
2.8142	9.3599	0.776	0.00798959	0.0298277	-0.0495359
2.8214	9.3826	0.77839	0.00798959	0.028763	-0.0516652
2.886	9.3515	0.77241	0.0106528	0.03036	-0.0537963
2.8417	9.3443	0.7748	0.00958744	0.0314264	-0.0490036
2.8717	9.3599	0.71492	0.00852227	0.0314264	-0.0436769
2.7471	9.3192	0.74606	0.00905494	0.032491	-0.0378178
2.7771	9.3695	0.77959	0.00745692	0.0335557	-0.0362191
2.8238	9.3611	0.75923	0.00852227	0.0319587	-0.0383501
2.7819	9.3084	0.79755	0.00905494	0.028763	-0.0404812
2.813	9.3419	0.79875	0.00852227	0.0292954	-0.0383501
2.819	9.3503	0.79516	0.00905494	0.0335557	-0.0383501
2.8226	9.3742	0.7748	0.0101201	0.0378178	-0.0388824
2.8022	9.3599	0.75205	0.00958744	0.0442092	-0.0458079
2.8501	9.3647	0.78558	0.0101201	0.0479372	-0.0479372
2.9088	9.3491	0.73169	0.0106528	0.0506006	-0.0479372
2.8046	9.3168	0.76881	0.00958744	0.0490036	-0.0452738
2.8585	9.379	0.75564	0.00905494	0.0495359	-0.0431445
2.8597	9.318	0.73049	0.00958744	0.0474049	-0.0506006
2.8693	9.385	0.76762	0.00905494	0.0404812	-0.0495359
2.7902	9.3695	0.776	0.00958744	0.0367514	-0.0463402
2.8932	9.3287	0.75923	0.00852227	0.0367514	-0.0490036
2.8789	9.397	0.72331	0.00745692	0.0346221	-0.0516652
2.8262	9.3635	0.69816	0.00798959	0.0314264	-0.0468726
2.916	9.3766	0.73049	0.00852227	0.026632	-0.0388824
2.8525	9.3455	0.74127	0.00852227	0.0260997	-0.0372855
2.8453	9.3275	0.75684	0.00852227	0.03036	-0.0394148
2.7807	9.3539	0.73408	0.00745692	0.0340898	-0.0474049
2.8705	9.3814	0.80115	0.00745692	0.0356867	-0.0537963
2.8585	9.385	0.79396	0.00639174	0.0394148	-0.0516652
2.8381	9.3922	0.73768	0.00745692	0.0410135	-0.0490036
2.8202	9.3503	0.77121	0.00745692	0.0394148	-0.0468726
2.8657	9.3539	0.7772	0.0101201	0.0346221	-0.0410135
2.8549	9.3443	0.78797	0.00852227	0.0335557	-0.0410135
2.819	9.3419	0.78797	0.0106528	0.032491	-0.0383501
2.7771	9.3862	0.7772	0.0111855	0.0356867	-0.0436769
2.8345	9.3144	0.71612	0.00958744	0.0372855	-0.0521993
2.8238	9.3479	0.79875	0.00958744	0.0394148	-0.0490036
2.8944	9.3635	0.80713	0.00798959	0.0431445	-0.0431445
2.7974	9.3778	0.81791	0.00852227	0.0426105	-0.0383501
2.7843	9.3563	0.7281	0.00639174	0.0426105	-0.0394148
2.8537	9.379	0.83588	0.00639174	0.0415458	-0.0495359
2.8286	9.3587	0.82749	0.00905494	0.0388824	-0.0484695
2.7855	9.3647	0.75684	0.00798959	0.0442092	-0.0436769
2.7938	9.3719	0.7748	0.00798959	0.0495359	-0.0410135
2.831	9.3754	0.75205	0.00852227	0.0521993	-0.0367514
2.8525	9.3395	0.77001	0.00692442	0.0479372	-0.0356867
2.8597	9.3431	0.76282	0.00798959	0.0378178	-0.0372855
2.8968	9.3539	0.76163	0.0111855	0.0271643	-0.0351544
2.8573	9.421	0.71492	0.0106528	0.0234363	-0.0346221
2.8226	9.3707	0.75804	0.00852227	0.0271643	-0.0383501
2.7531	9.3299	0.79037	0.00852227	0.0314264	-0.0420781
2.716	9.3204	0.84545	0.00798959	0.0378178	-0.0452738
2.8202	9.385	0.80115	0.00692442	0.0436769	-0.0548627
2.886	9.4066	0.77959	0.00745692	0.0426105	-0.0607218
2.8561	9.3048	0.74726	0.00958744	0.0399488	-0.0527316
2.8884	9.3252	0.84545	0.0101201	0.0319587	-0.0388824
2.8322	9.3515	0.81192	0.0117181	0.0260997	-0.0351544
2.7962	9.3575	0.79516	0.0101201	0.0260997	-0.0394148
2.8729	9.3611	0.80234	0.00958744	0.0260997	-0.0436769
2.8381	9.3299	0.8251	0.00905494	0.0276966	-0.0484695
2.8393	9.3838	0.84785	0.00905494	0.0308923	-0.0458079
2.8322	9.3635	0.75444	0.00905494	0.0314264	-0.0479372
2.8585	9.3275	0.79636	0.0101201	0.0319587	-0.0463402
2.886	9.3168	0.80115	0.0106528	0.0330234	-0.0468726
2.8286	9.3299	0.75923	0.0106528	0.0346221	-0.0447415
2.8214	9.3551	0.79636	0.0111855	0.0340898	-0.0410135
2.8226	9.3719	0.75325	0.0101201	0.0335557	-0.0426105
2.8968	9.3934	0.74845	0.00958744	0.0346221	-0.0442092
2.8944	9.3695	0.7245	0.00905494	0.0319587	-0.0394148
2.8417	9.3228	0.73648	0.00958744	0.0292954	-0.0367514
2.8082	9.3898	0.78797	0.00958744	0.0255673	-0.0367514
2.8334	9.4042	0.75684	0.00798959	0.026632	-0.0404812
2.8357	9.3551	0.7748	0.00905494	0.0276966	-0.0399488
2.8765	9.3731	0.7772	0.00745692	0.03036	-0.0420781
2.8501	9.3467	0.78318	0.00852227	0.03036	-0.0399488
2.8753	9.3371	0.76282	0.00958744	0.0276966	-0.0378178
2.9315	9.403	0.77959	0.00905494	0.0276966	-0.0388824
2.8405	9.3228	0.76762	0.00958744	0.0282307	-0.0388824
2.8405	9.3982	0.75564	0.00958744	0.026632	-0.0346221
2.8369	9.3754	0.78199	0.00852227	0.0282307	-0.0351544
2.831	9.385	0.81432	0.00798959	0.0298277	-0.0346221
2.8453	9.3347	0.77241	0.00585907	0.0335557	-0.0447415
2.8274	9.3766	0.776	0.00692442	0.0319587	-0.0506006
2.8465	9.3982	0.84785	0.00745692	0.0292954	-0.0468726
2.8334	9.3826	0.78917	0.00852227	0.028763	-0.0378178
2.8585	9.3611	0.776	0.00905494	0.0319587	-0.0452738
2.8693	9.3323	0.73049	0.00905494	0.0319587	-0.0452738
2.892	9.3192	0.80713	0.00905494	0.028763	-0.0404812
2.8537	9.3587	0.81791	0.00958744	0.028763	-0.0372855
2.8609	9.3587	0.78678	0.00958744	0.0282307	-0.0346221
2.8693	9.3778	0.7736	0.00852227	0.0292954	-0.0399488
2.8789	9.3323	0.80474	0.00798959	0.0314264	-0.0447415
2.9196	9.3359	0.78199	0.00798959	0.0314264	-0.0436769
2.8537	9.3539	0.73528	0.0101201	0.032491	-0.0415458
2.8681	9.3335	0.78797	0.00798959	0.0351544	-0.0388824
2.8549	9.3048	0.71133	0.00745692	0.0335557	-0.0394148
2.8693	9.3084	0.75085	0.00745692	0.0314264	-0.0404812
2.916	9.2784	0.74845	0.00798959	0.03036	-0.0378178
2.8777	9.3204	0.78079	0.00798959	0.028763	-0.0362191
2.8501	9.3383	0.78079	0.00852227	0.026632	-0.0351544
2.8381	9.3347	0.69576	0.00745692	0.028763	-0.0410135
2.8334	9.3599	0.80354	0.00852227	0.03036	-0.0404812
2.922	9.4114	0.74845	0.00692442	0.0298277	-0.0383501
2.8178	9.3503	0.79037	0.00905494	0.0282307	-0.0388824
2.8729	9.3874	0.84665	0.00905494	0.0260997	-0.0404812
2.9292	9.3922	0.74965	0.00745692	0.026632	-0.0431445
2.8094	9.3407	0.79276	0.00692442	0.0298277	-0.0442092
2.8513	9.3671	0.75684	0.00745692	0.032491	-0.0404812
2.8968	9.3587	0.776	0.00852227	0.0346221	-0.0383501
2.9088	9.3958	0.78079	0.0101201	0.0314264	-0.0415458
2.8813	9.3503	0.7269	0.00905494	0.0330234	-0.0447415
2.8525	9.3659	0.7748	0.00905494	0.0308923	-0.0410135
2.8489	9.3671	0.76881	0.00692442	0.0319587	-0.0431445
2.9256	9.3287	0.8239	0.00692442	0.032491	-0.0436769
2.8645	9.3467	0.78079	0.00692442	0.0351544	-0.0458079
2.8322	9.3132	0.78558	0.00745692	0.0314264	-0.0468726
2.8058	9.2964	0.80833	0.00745692	0.0308923	-0.0420781
2.8789	9.3527	0.81432	0.00798959	0.0335557	-0.0410135
2.9016	9.3515	0.7281	0.00852227	0.0372855	-0.0500683
2.8393	9.3814	0.76402	0.00958744	0.0378178	-0.0521993
2.7998	9.3527	0.7269	0.00905494	0.0362191	-0.0468726
2.9112	9.3144	0.8227	0.00905494	0.0335557	-0.0479372
2.813	9.3156	0.79755	0.0111855	0.0351544	-0.0436769
2.8836	9.3611	0.80953	0.00905494	0.0367514	-0.0479372
2.9483	9.3359	0.81552	0.00852227	0.0388824	-0.0537963
2.898	9.3754	0.76043	0.00958744	0.0410135	-0.0521993
2.8226	9.3874	0.78678	0.00745692	0.0426105	-0.0521993
2.8549	9.2916	0.77121	0.00958744	0.0399488	-0.0521993
2.8585	9.3683	0.79995	0.0101201	0.0378178	-0.0468726
2.8525	9.3838	0.74845	0.00958744	0.0340898	-0.0447415
2.7878	9.3647	0.79276	0.0101201	0.0319587	-0.0426105
2.9136	9.3228	0.80354	0.00905494	0.0340898	-0.0426105
2.9555	9.3347	0.78917	0.00852227	0.0367514	-0.0490036
2.9016	9.385	0.7736	0.00798959	0.0367514	-0.0527316
2.8693	9.3395	0.79157	0.00745692	0.0356867	-0.0506006
2.8705	9.3731	0.78079	0.00905494	0.0335557	-0.0484695
2.8717	9.2892	0.74726	0.00745692	0.0319587	-0.0468726
2.8106	9.3754	0.7772	0.00905494	0.0298277	-0.0463402
2.8034	9.3467	0.78079	0.0101201	0.0282307	-0.0474049
2.8286	9.3599	0.7736	0.00905494	0.028763	-0.0484695
2.831	9.2796	0.76522	0.00958744	0.032491	-0.0463402
2.789	9.3766	0.80713	0.00905494	0.0388824	-0.0468726
2.8357	9.3395	0.76881	0.00958744	0.0399488	-0.0468726
2.9088	9.391	0.79636	0.0101201	0.0399488	-0.0495359
2.8585	9.4126	0.77241	0.00958744	0.0383501	-0.0484695
2.8765	9.3551	0.76522	0.00905494	0.0351544	-0.0458079
2.8489	9.4222	0.81073	0.0101201	0.0346221	-0.0404812
2.8848	9.3563	0.74486	0.00958744	0.0330234	-0.0410135
2.8729	9.3515	0.74486	0.00958744	0.0367514	-0.0458079
2.8645	9.3132	0.76402	0.00958744	0.0362191	-0.0506006
2.8214	9.3575	0.81552	0.00852227	0.0372855	-0.0463402
2.8681	9.3635	0.78318	0.00905494	0.0388824	-0.0463402
2.8262	9.3671	0.72331	0.00958744	0.0394148	-0.0495359
2.8286	9.3731	0.78438	0.00905494	0.0356867	-0.0484695
2.8561	9.3515	0.74367	0.00852227	0.0319587	-0.0447415
2.819	9.3623	0.78558	0.0111855	0.0298277	-0.0420781
2.7543	9.3587	0.76762	0.00905494	0.0335557	-0.0431445
2.8681	9.3515	0.7736	0.00798959	0.0362191	-0.0463402
2.8825	9.3539	0.76402	0.00798959	0.0362191	-0.0484695
2.801	9.3611	0.79396	0.00905494	0.0367514	-0.0463402
2.9064	9.4233	0.7772	0.00852227	0.0356867	-0.0479372
2.8705	9.2952	0.75325	0.00905494	0.0351544	-0.0490036
2.8585	9.3754	0.78678	0.0117181	0.0319587	-0.0463402
2.7639	9.3611	0.75325	0.00905494	0.0282307	-0.0431445
2.6777	9.3252	0.77839	0.0111855	0.0245009	-0.0308923
2.7974	9.3192	0.80354	0.0122506	0.0260997	-0.0410135
2.7292	9.3659	0.79037	0.0106528	0.0340898	-0.0458079
2.734	9.2677	0.81073	0.00798959	0.0431445	-0.053264
2.8453	9.3838	0.78917	0.0053264	0.056992	-0.0564597
2.8741	9.3886	0.75923	0.00585907	0.0575243	-0.0745692
3.0393	9.4006	0.78318	0.0101201	0.053264	-0.0942775
3.195	9.3719	0.79755	0.0138487	0.0458079	-0.116649
3.1244	9.3934	0.7772	0.022904	0.0388824	-0.13316
3.0393	9.3922	0.61912	0.0260997	0.0426105	-0.156596
3.0501	9.4054	0.65864	0.022904	0.0431445	-0.180572
3.0621	9.3946	0.78199	0.0181095	0.028763	-0.217311
3.1028	9.3515	0.79636	0.0218376	0.00213052	-0.177378
3.0429	9.324	0.89336	0.0207729	-0.0500683	-0.126236
2.8609	9.215	0.75923	0.032491	-0.101201	-0.0868197
2.8334	9.2569	0.64307	0.056992	-0.140618	-0.0207729
2.9974	9.3072	0.71492	0.0639174	-0.16352	0.0260997
3.0681	9.3826	0.54368	0.056992	-0.157661	-0.00585907
2.8825	9.5491	0.66104	0.0644498	-0.161391	0.0314264
2.8357	9.4665	0.60595	0.0245009	-0.155532	0.0649821
2.6549	9.8245	0.62272	0.0255673	-0.105996	0.174173
2.5459	9.9347	0.55446	0.0335557	-0.082027	0.245009
2.5076	10.319	0.69337	0.0218376	-0.0729722	0.32491
3.1267	9.5946	0.28741	-0.0601877	0.0282307	0.279096
3.007	9.4365	0.55086	-0.0724399	0.0346221	-0.0862873
2.7699	9.5144	0.74247	-0.1028	0.00213052	0.177378
3.019	9.476	1.1089	-0.104397	0.107593	0.0165119
3.207	9.5383	1.1257	-0.118778	0.0996042	0.056992
3.0968	9.5227	0.98317	-0.109724	0.032491	0.055395
3.0345	9.6305	0.79516	-0.0910818	-0.0026632	-0.0623187
3.1387	9.5383	0.89216	-0.0633834	0.00372855	-0.191742
3.0381	9.3551	0.88976	-0.059123	0.0383501	-0.348874
2.9315	9.2641	0.79157	-0.0495359	0.032491	-0.380307
2.9711	9.2665	0.65984	-0.0394148	0.0143813	-0.386695
2.9495	9.4329	0.80115	-0.0165119	-0.00213052	-0.37179
2.8741	9.5359	0.84665	0.0207729	-0.0271643	-0.408006
2.716	9.5802	0.85982	0.0399488	-0.0942775	-0.36699
2.613	9.5551	0.86102	0.0506006	-0.158195	-0.407465
2.3891	9.5671	0.71253	0.0617864	-0.209335	-0.449021
2.5567	9.5419	0.6323	0.0564597	-0.230628	-0.533704
2.534	9.5335	0.81192	0.0404812	-0.240227	-0.543827
2.4573	9.6916	0.69936	0.0367514	-0.233298	-0.534245
2.3855	9.8257	0.8251	0.0516652	-0.233822	-0.516129
2.4717	9.6569	0.97479	0.0500683	-0.2056	-0.569396
2.1532	9.5922	0.99275	0.0564597	-0.165651	-0.649821
1.8538	9.7048	0.91371	0.0607218	-0.197083	-0.666332
1.7149	9.7455	0.77839	0.0735045	-0.161391	-0.727593
1.5197	9.9251	0.84426	0.0420781	-0.127301	-0.783513
1.4275	9.712	0.69936	0.0495359	-0.14541	-1.02055
1.4969	10.008	0.78199	0.0617864	-0.265796	-1.01414
1.4083	9.7503	0.35088	0.0596554	-0.168847	-0.881513
1.1029	9.7287	0.25148	0.0665808	-0.239162	-0.939039
1.0131	9.6221	0.20478	0.0282307	-0.108127	-0.924134
1.0454	9.6712	0.41913	0.00692442	-0.0633834	-0.864479
0.74965	10.159	0.49458	-0.0319587	0.0202406	-0.606676
1.2526	10.269	0.85982	-0.026632	0.156596	-0.867132
1.5292	10.203	0.47422	-0.0431445	0.226369	-1.00082
0.76642	9.2677	0.067062	-0.00372855	0.140084	-0.527316
-0.34609	9.6652	0.27304	0.0490036	0.148074	-0.459667
0.28142	10.167	0.45626	0.055395	-0.0330234	-0.764332
0.15209	10.5	0.69097	0.129432	0.0521993	-0.521452
0.51374	9.6952	1.0418	0.112919	0.160857	-0.743563
-0.30417	9.4078	0.40237	0.089483	0.289219	-0.803218
-0.78558	9.9826	0.41913	0.105996	0.250333	-1.05357
-0.59397	10.872	0.53889	0.135823	0.225305	-0.931063
-0.97	10.826	0.6299	0.145943	0.2056	-1.15263
-0.97718	10.756	0.77839	0.183225	0.177378	-1.27142
-1.3616	10.626	0.70654	0.227975	0.195477	-1.05622
-1.9376	10.239	-0.20238	0.224781	0.287089	-1.10896
-2.5328	9.6006	-0.47183	0.215723	0.26632	-1.20217
-2.898	9.6497	-0.72331	0.164054	0.194953	-1.06476
-2.5447	9.6581	-0.30297	0.138487	0.20827	-0.94171
-3.2393	9.221	-0.63709	0.158195	0.164054	-1.14783
-4.0309	8.2055	-0.29459	0.141682	0.00479372	-1.55264
-4.3638	8.7324	-0.6275	0.139551	-0.0559273	-1.26556
-4.2871	9.4174	-0.26465	0.148074	-0.120377	-0.73344
-3.9698	8.918	-0.15209	0.189089	-0.116649	-0.968344
-4.2189	8.3336	0.13173	0.212529	-0.120377	-1.0477
-4.4105	7.8378	0.13652	0.193889	-0.0878861	-0.797371
-4.4464	7.2798	-0.22992	0.231692	-0.144878	-0.594965
-4.0201	7.4151	0.034728	0.222652	-0.22424	-0.121974
-4.0704	8.1695	-0.085024	0.180572	-0.160857	0.0580584
-4.1662	8.1025	-0.12814	0.0900154	-0.083624	-0.222652
-4.2369	7.8905	-0.194	0.0910818	-0.113452	-0.372314
-4.2069	7.9672	0.063469	0.0612541	-0.181636	-0.0926787
-4.2069	7.7863	0.5341	0.0447415	-0.195477	0.0729722
-4.0848	7.7253	0.89336	0.0372855	-0.183766	0.118246
-4.0991	7.7456	0.9197	0.0484695	-0.136888	0.219981
-4.0764	8.0917	0.47542	0.0420781	-0.0708412	0.337686
-3.7483	8.3108	0.25148	-0.0122506	0.0186419	0.442092
-3.6189	8.324	0.16047	-0.0996042	0.109191	0.414935
-3.7147	8.2498	0.11736	-0.191742	0.14541	0.386172
-3.5974	8.233	0.16885	-0.255132	0.136888	0.439422
-3.486	8.3935	0.28381	-0.286025	0.123573	0.508135
-3.2992	8.4114	0.44668	-0.300406	0.1289	0.550215
-3.3591	8.4713	0.52092	-0.299882	0.144878	0.525187
-3.0381	8.4797	0.56164	-0.283895	0.154999	0.520928
-2.9639	8.6234	0.35806	-0.272184	0.183225	0.527316
-2.825	8.5743	0.25268	-0.26899	0.197083	0.487366
-2.734	8.5515	0.2407	-0.262585	0.181095	0.477243
-2.613	8.5683	0.25268	-0.253003	0.177378	0.500683
-2.3939	8.603	0.30297	-0.221046	0.164586	0.512394
-2.3675	8.6761	0.41674	-0.186419	0.140618	0.505482
-2.3076	8.6366	0.49817	-0.15926	0.12517	0.496424
-2.2825	8.7012	0.61792	-0.144346	0.118246	0.446351
-2.249	8.6941	0.81791	-0.142747	0.120909	0.347286
-2.1496	8.7695	0.81552	-0.1534	0.136888	0.304665
-2.1388	8.9491	0.79037	-0.152336	0.14914	0.34568
-1.9208	9.0545	0.62152	-0.138487	0.14914	0.370184
-1.837	9.1443	0.59038	-0.128365	0.146477	0.377113
-1.8909	9.1647	0.66104	-0.118778	0.145943	0.354197
-1.9053	9.0509	0.75325	-0.109191	0.135291	0.281766
-1.9256	9.1515	0.83228	-0.107593	0.118246	0.275902
-1.6741	9.324	0.85264	-0.116115	0.110256	0.299882
-1.5221	9.3874	0.93527	-0.10706	0.106528	0.312135
-1.6011	9.4042	0.89096	-0.0942775	0.122506	0.299882
-1.5915	9.3275	0.85264	-0.0809606	0.127301	0.267925
-1.4873	9.2749	0.84785	-0.0676455	0.131029	0.230628
-1.4454	9.3419	0.91491	-0.055395	0.131029	0.197606
-1.3664	9.3503	0.98796	-0.0463402	0.129964	0.201341
-1.3113	9.5203	1.0239	-0.0367514	0.132628	0.190154
-1.3412	9.5874	1.0514	-0.0319587	0.145943	0.166183
-1.2418	9.6161	0.9712	-0.0330234	0.17151	0.138487
-1.2239	9.5263	0.91731	-0.0452738	0.197083	0.111855
-1.1772	9.4389	0.83108	-0.0495359	0.209335	0.0601877
-1.2658	9.3132	0.85144	-0.0474049	0.20347	0.0186419
-1.2694	9.3731	0.88138	-0.0378178	0.196542	0.0197083
-1.1664	9.4677	0.88737	-0.026632	0.187483	-0.00692442
-1.2143	9.5191	0.90413	-0.0122506	0.192283	-0.0452738
-1.3209	9.4377	0.92449	-0.00852227	0.210399	-0.0921464
-1.2909	9.391	0.90413	-0.0143813	0.223175	-0.133692
-1.3951	9.1826	0.99874	-0.0186419	0.22691	-0.150737
-1.3975	9.1994	0.95563	-0.0138487	0.225846	-0.139551
-1.4538	9.2114	0.87659	0.00692442	0.225846	-0.105463
-1.4047	9.3108	0.74845	0.03036	0.218376	-0.0649821
-1.3987	9.3766	0.61792	0.0436769	0.213593	-0.0474049
-1.3796	9.4317	0.59876	0.0420781	0.215182	-0.0442092
-1.3975	9.3994	0.56763	0.028763	0.224781	-0.0612541
-1.3376	9.397	0.66822	0.0149138	0.222111	-0.0500683
-1.3053	9.3048	0.54128	0.0122506	0.210399	-0.0362191
-1.4179	9.2078	0.50655	0.0245009	0.176837	-0.0053264
-1.4945	9.1264	0.48141	0.0415458	0.137422	0.0026632
-1.4394	9.2629	0.41674	0.0543286	0.106528	0.0207729
-1.4478	9.3551	0.36165	0.0516652	0.0916141	0.0372855
-1.346	9.4245	0.35088	0.0330234	0.0926787	0.0346221
-1.3784	9.3958	0.46105	0.00958744	0.0996042	0.0447415
-1.4023	9.3647	0.60236	-0.00372855	0.0953421	0.0447415
-1.3041	9.4174	0.65984	0.0053264	0.0798959	0.0516652
-1.3748	9.5287	0.65385	0.0234363	0.0580584	0.0431445
-1.3173	9.5275	0.65984	0.0308923	0.0426105	0.0431445
-1.4358	9.5311	0.65026	0.0314264	0.0372855	0.0458079
-1.2873	9.488	0.70415	0.0255673	0.0468726	0.0745692
-1.261	9.494	0.76881	0.0234363	0.059123	0.0932128
-1.1784	9.5156	0.75923	0.0159792	0.0713735	0.112387
-1.1341	9.5587	0.65146	0.00639174	0.078299	0.1028
-1.0466	9.4904	0.679	-0.00319587	0.0788313	0.104931
-1.0526	9.4677	0.65026	-0.00692442	0.0751015	0.113452
-1.0418	9.5108	0.70654	-0.0165119	0.0761679	0.10706
-1.0083	9.6485	0.85264	-0.0223716	0.0873537	0.0777649
-1.085	9.5503	0.85144	-0.0245009	0.109191	0.0527316
-0.95203	9.4102	0.80354	-0.0143813	0.110256	0.0527316
-0.95683	9.4305	0.8718	0.00053264	0.108127	0.0719058
-0.95084	9.3431	0.78079	0.0143813	0.109724	0.0868197
-0.86701	9.4665	0.65864	0.0197083	0.101733	0.101201
-0.79037	9.7251	0.64068	0.00585907	0.112919	0.11505
-0.80713	9.7179	0.67541	0.00159792	0.130497	0.0740369
-0.79157	9.6209	0.68618	-0.00159792	0.134225	0.0564597
-0.72331	9.5922	0.79875	-0.0138487	0.130497	0.056992
-0.69696	9.6652	0.75923	-0.0165119	0.117714	0.0639174
-0.70654	9.6688	0.7281	-0.0223716	0.11079	0.0431445
-0.62391	9.5671	0.66822	-0.028763	0.113986	0.013316
-0.65385	9.6114	0.72211	-0.0383501	0.11505	-0.0175772
-0.74367	9.6054	0.70415	-0.0442092	0.122506	-0.0410135
-0.74606	9.597	0.63469	-0.0356867	0.123573	-0.0484695
-0.76762	9.603	0.70295	-0.0260997	0.117181	-0.0468726
-0.71492	9.6341	0.66343	-0.00905494	0.10706	-0.0420781
-0.80354	9.6365	0.69816	0.00106528	0.0958744	-0.0415458
-0.7748	9.6401	0.66343	0.00479372	0.0910818	-0.0500683
-0.80594	9.6449	0.69217	0.00053264	0.0916141	-0.0628511
-0.71373	9.6161	0.79157	-0.00213052	0.0937451	-0.0665808
-0.74726	9.6976	0.7736	-0.00372855	0.0932128	-0.0649821
-0.76642	9.6413	0.79875	-0.00319587	0.0884184	-0.0793636
-0.69936	9.6341	0.79995	-0.00372855	0.0905494	-0.0953421
-0.6778	9.5934	0.81432	-0.00585907	0.0958744	-0.105996
-0.77121	9.5754	0.85384	-0.00213052	0.105996	-0.101733
-0.8215	9.5922	0.79636	0	0.109724	-0.0884184
-0.75804	9.5539	0.71253	0	0.109724	-0.0926787
-0.69696	9.4892	0.73289	-0.0026632	0.113452	-0.100669
-0.83228	9.5407	0.71373	-0.0053264	0.118778	-0.0996042
-0.78318	9.4964	0.74606	-0.00426105	0.120377	-0.102268
-0.8251	9.5275	0.78558	-0.00159792	0.121974	-0.0985378
-0.82031	9.5287	0.80115	0	0.124637	-0.0948098
-0.86342	9.4736	0.79875	-0.00106528	0.130497	-0.0884184
-0.873	9.5395	0.81192	-0.00106528	0.136356	-0.0889507
-0.80474	9.5311	0.76522	-0.00319587	0.144878	-0.0937451
-0.85623	9.5778	0.77959	-0.0053264	0.150737	-0.102268
-0.90413	9.5287	0.81073	-0.00958744	0.1534	-0.112919
-0.88857	9.5227	0.77839	-0.0106528	0.156064	-0.117181
-0.83228	9.4712	0.7736	-0.0106528	0.156064	-0.111322
-0.85743	9.4976	0.79157	-0.0106528	0.154465	-0.0910818
-0.88018	9.5395	0.78079	-0.0101201	0.151269	-0.0724399
-0.85743	9.5191	0.75564	-0.0127833	0.151802	-0.0623187
-0.94964	9.5371	0.72331	-0.0159792	0.152336	-0.0564597
-0.9185	9.5144	0.69217	-0.0175772	0.150205	-0.0548627
-0.93048	9.5227	0.65984	-0.0165119	0.146477	-0.0452738
-0.93168	9.5215	0.67181	-0.0175772	0.136888	-0.0330234
-0.90533	9.5694	0.68618	-0.0159792	0.126236	-0.0202406
-0.90413	9.5407	0.70415	-0.0186419	0.118778	-0.00798959
-0.91731	9.5335	0.69457	-0.0186419	0.115583	0.00479372
-0.84426	9.5323	0.74486	-0.0197083	0.111322	0.0122506
-0.89336	9.5551	0.73049	-0.0165119	0.104397	0.0149138
-0.87779	9.5431	0.68379	-0.0111855	0.0942775	0.00585907
-0.84665	9.5539	0.69936	-0.0111855	0.089483	-0.00213052
-0.93766	9.482	0.73528	-0.00852227	0.0873537	-0.00479372
-0.8694	9.5072	0.75684	-0.00798959	0.0878861	-0.00639174
-0.83348	9.5958	0.81192	-0.0053264	0.0878861	-0.00692442
-0.78199	9.5659	0.82629	-0.00479372	0.0878861	-0.00319587
-0.89934	9.5898	0.75564	-0.00319587	0.0900154	0.00213052
-0.8227	9.5287	0.74247	-0.00106528	0.0862873	-0.00479372
-0.91252	9.5479	0.74367	0.0053264	0.0804283	-0.0175772
-0.90413	9.5874	0.74606	0.00958744	0.0751015	-0.022904
-0.86821	9.585	0.73887	0.0127833	0.0708412	-0.0245009
-0.77121	9.5659	0.75205	0.0117181	0.0724399	-0.032491
-0.87539	9.6197	0.76282	0.0138487	0.0772326	-0.0367514
-0.89216	9.5814	0.75325	0.0159792	0.0777649	-0.0351544
-0.78558	9.5659	0.74127	0.0213052	0.0719058	-0.0335557
-0.83707	9.5718	0.65026	0.022904	0.0639174	-0.0468726
-0.87539	9.6605	0.7293	0.0223716	0.0612541	-0.0671131
-0.78558	9.5862	0.72211	0.0197083	0.0644498	-0.0873537
-0.83947	9.5599	0.68259	0.0159792	0.0676455	-0.102268
-0.90174	9.5575	0.69576	0.0122506	0.0639174	-0.109191
-0.89575	9.6401	0.68738	0.0101201	0.0527316	-0.123573
-0.80474	9.6736	0.77241	0.00745692	0.0436769	-0.139019
-0.85623	9.5587	0.78199	0.00319587	0.0458079	-0.16352
-0.9185	9.6916	0.73648	0.00053264	0.055395	-0.177378
-0.95323	9.6221	0.71852	-0.00159792	0.055395	-0.209858
-1.0239	9.6652	0.71852	-0.00053264	0.0548627	-0.235951
-1.1652	9.6629	0.71133	0.00798959	0.0436769	-0.254068
-1.1963	9.6748	0.63948	0.0122506	0.0335557	-0.271643
-1.2203	9.6078	0.59637	0.0117181	0.0282307	-0.282831
-1.2323	9.5623	0.66702	0.00745692	0.0255673	-0.301471
-1.376	9.5934	0.59038	0.0111855	0.0197083	-0.333969
-1.5424	9.579	0.68978	0.0250333	0.0101201	-0.36912
-1.5891	9.5383	0.65864	0.0410135	-0.00639174	-0.400553
-1.6706	9.5946	0.57721	0.0479372	-0.0213052	-0.421846
-1.7256	9.6018	0.58559	0.0484695	-0.0250333	-0.445827
-1.8262	9.579	0.50775	0.0452738	-0.0223716	-0.464467
-1.8921	9.6054	0.60595	0.0516652	-0.026632	-0.470855
-1.9472	9.5395	0.60954	0.0628511	-0.0410135	-0.515588
-2.1292	9.4497	0.58679	0.0804283	-0.0623187	-0.560338
-2.1388	9.3778	0.56523	0.0900154	-0.0761679	-0.594965
-2.3124	9.3144	0.51973	0.0862873	-0.0751015	-0.61467
-2.4418	9.2162	0.4335	0.0852227	-0.0740369	-0.635981
-2.5112	9.2126	0.51853	0.082027	-0.0761679	-0.642368
-2.5424	9.1599	0.63589	0.0798959	-0.085755	-0.639698
-2.6094	9.13	0.63349	0.0798959	-0.0980055	-0.633834
-2.6405	9.1228	0.60355	0.084158	-0.117181	-0.639174
-2.7387	9.1276	0.62032	0.0873537	-0.129964	-0.645021
-2.9471	9.0162	0.55086	0.0900154	-0.139551	-0.681254
-3.0357	8.93	0.54607	0.0942775	-0.147009	-0.723334
-3.2693	8.8845	0.52092	0.103332	-0.166183	-0.743563
-3.3195	8.8617	0.46464	0.113986	-0.188548	-0.764332
-3.4154	8.6665	0.43949	0.125704	-0.206123	-0.761679
-3.5614	8.6689	0.44907	0.129964	-0.214658	-0.758485
-3.6525	8.5599	0.42273	0.135823	-0.216787	-0.780843
-3.8022	8.5695	0.4862	0.137954	-0.211988	-0.785643
-3.8572	8.4354	0.53529	0.140084	-0.206123	-0.787248
-3.9674	8.3456	0.46225	0.148074	-0.205059	-0.767543
-4.1255	8.2821	0.54607	0.16352	-0.214658	-0.734504
-4.2345	8.1408	0.51973	0.177901	-0.218917	-0.708953
-4.3566	8.0869	0.54368	0.187483	-0.211464	-0.692966
-4.48	8.0725	0.51134	0.191742	-0.197606	-0.683907
-4.5434	8.0498	0.60834	0.199212	-0.172042	-0.68019
-4.741	7.9264	0.57242	0.194953	-0.148074	-0.673261
-4.8045	7.8977	0.58679	0.192824	-0.136888	-0.652491
-4.8991	7.6953	0.54607	0.191218	-0.137954	-0.600812
-4.9482	7.7348	0.56763	0.198147	-0.141682	-0.523581
-5.0608	7.6582	0.61912	0.195477	-0.141682	-0.47192
-5.123	7.6762	0.63589	0.190154	-0.122506	-0.447956
-5.256	7.6929	0.55925	0.170978	-0.078299	-0.446892
-5.3589	7.5025	0.61313	0.151802	-0.0484695	-0.470314
-5.4392	7.5552	0.63349	0.150205	-0.0527316	-0.449021
-5.4332	7.4139	0.57601	0.1534	-0.0777649	-0.388301
-5.4056	7.4474	0.49099	0.156596	-0.085755	-0.329169
-5.5146	7.4163	0.37363	0.14541	-0.0612541	-0.275378
-5.4943	7.342	0.40836	0.129964	-0.0271643	-0.243421
-5.6212	7.2798	0.41913	0.124637	-0.03036	-0.215182
-5.5661	7.2882	0.41913	0.12517	-0.0479372	-0.197606
-5.6475	7.2929	0.37363	0.117714	-0.0404812	-0.201865
-5.7074	7.3109	0.28621	0.113452	-0.0218376	-0.198147
-5.7793	7.2882	0.37722	0.113986	-0.0202406	-0.190677
-5.796	7.2762	0.34369	0.117181	-0.0271643	-0.156064
-5.7673	7.1492	0.30657	0.112387	-0.0314264	-0.135823
-5.8164	7.0726	0.26346	0.105463	-0.032491	-0.116115
-5.8008	7.1732	0.27663	0.0985378	-0.0346221	-0.112387
-5.8607	7.1109	0.29938	0.0905494	-0.0388824	-0.110256
-5.8511	7.1397	0.388	0.0990719	-0.0452738	-0.0852227
-5.7972	7.0415	0.3413	0.117714	-0.0516652	-0.0617864
-5.8128	7.0918	0.34609	0.132095	-0.0431445	-0.0351544
-5.7697	7.1013	0.36165	0.133692	-0.0197083	-0.0351544
-5.8128	7.0942	0.32812	0.130497	0.00213052	-0.0271643
-5.7817	7.0187	0.3413	0.128365	0.0101201	-0.013316
-5.7565	7.0762	0.38321	0.124637	0.0106528	0.0143813
-5.6679	6.996	0.29938	0.105463	0.0106528	0.0378178
-5.6056	6.9109	0.30657	0.0846904	0.0106528	0.0436769
-5.6176	6.8786	0.39518	0.0665808	0.00798959	0.0458079
-5.517	6.7074	0.47183	0.0511329	0.0101201	0.0740369
-5.5709	6.7565	0.41435	0.0394148	0.00692442	0.103865
-5.4871	6.7672	0.23711	0.0143813	0.00426105	0.113986
-5.6116	6.7277	0.16526	-0.0213052	0.00479372	0.0969408
-5.7122	6.7397	0.34369	-0.0500683	0.00053264	0.103332
-5.5122	6.7445	0.31734	-0.0660467	-0.00798959	0.191742
-5.3254	6.7301	0.34968	-0.0644498	-0.0245009	0.300947
-5.2116	6.7169	0.39878	-0.0942775	-0.0415458	0.441027
-5.1769	6.8331	0.20119	-0.161923	-0.0239686	0.599747
-5.2619	7.0714	0.051494	-0.234363	0.00479372	0.661009
-5.0883	7.2462	0.2419	-0.268449	0.0516652	0.599747
-4.9721	7.154	0.42632	-0.270578	0.0889507	0.561403
-4.8476	7.0283	0.50536	-0.263649	0.113452	0.63331
-4.6787	6.8606	0.59517	-0.258326	0.14115	0.839434
-4.4584	6.7457	0.63589	-0.220505	0.12517	1.04824
-4.0872	7.0007	0.35686	-0.193348	0.124637	1.2288
-3.7471	6.9229	0.24669	-0.164054	0.191742	1.3593
-3.5207	7.1241	0.30657	-0.105996	0.180031	1.32415
-3.4285	7.3121	0.36285	-0.0756356	0.131563	1.3332
-3.0872	7.0067	0.54966	-0.0250333	0.158195	1.17394
-2.7459	7.275	0.59038	0.0143813	0.0756356	1.23093
-2.2334	7.2139	0.48021	0.0479372	0.0436769	1.45197
-1.9484	7.4295	0.52212	0.153933	-0.0447415	1.64106
-1.073	7.4271	0.85144	0.0862873	-0.0980055	1.7551
-0.63709	8.2294	0.291	0.0932128	0.0655144	1.53294
-0.63709	9.5922	0.88857	0.104397	-0.0346221	1.70232
0.70654	10.69	0.75325	0.0607218	-0.161391	1.95163
0.085024	11.168	0.8215	0.0143813	-0.196542	1.5926
-0.36285	10.288	0.42033	0.0548627	-0.147009	1.12867
0.37602	14.458	1.8454	-0.152336	0.0676455	2.27329
1.3652	13.478	0.93766	-0.270055	0.186419	1.83975
1.5053	10.7	1.146	-0.198671	-0.320111	0.798436
1.8155	11.148	1.8478	-0.275378	-0.427169	0.857026
1.7927	11.259	1.758	-0.436228	-0.165119	1.76732
4.0764	12.87	2.3855	-0.645562	0.297212	1.42853
4.3039	13.052	2.4202	-0.459144	0.191742	1.48021
4.4632	11.071	2.049	-0.410135	0.214658	0.767002
2.9495	9.6377	1.5412	-0.431445	0.325975	0.748886
1.5029	8.6402	1.5628	-0.256197	0.338751	0.804283
1.3029	8.0749	1.4035	-0.0154465	0.264714	0.882054
1.734	8.3623	1.34	0.144878	0.0964085	1.22135
2.0418	9.1587	1.1077	0.199735	-0.0314264	1.31669
2.4286	10.209	0.9221	0.322781	-0.170978	0.992848
3.0513	10.93	0.92928	0.400553	-0.281242	0.735045
3.025	11.96	1.1317	0.500683	-0.129964	0.971538
4.2416	11.628	0.47542	0.491101	-0.259391	1.2336
3.7686	12.149	0.61074	0.24768	-0.45115	0.835716
4.3434	13.928	-0.58799	0.124105	-0.830916	1.05676
6.475	10.281	0.10299	0.122506	-0.648756	0.275902
6.8044	2.2466	0.88258	-0.277507	1.45145	-2.76181
3.5219	4.4261	2.1855	-0.00213052	0.861809	-1.26714
3.1124	11.697	0.4371	0.0916141	-0.969408	2.58483
5.3482	13.578	-0.47901	0.144346	-0.65408	1.44133
7.7384	7.857	0.49578	-0.121974	0.228499	-1.14092
6.0499	8.0881	1.0011	-0.0149138	0.331298	-0.248203
4.3889	9.0557	0.93647	0.0170445	-0.0884184	-0.0452738
3.6932	8.8845	1.17	0.0500683	-0.0362191	-0.113986
3.8261	9.0856	0.64547	0.0697765	-0.118778	-0.059123
4.0608	8.9336	0.52332	0.0404812	-0.231692	-0.189613
3.9997	9.2066	0.73049	-0.00426105	-0.128365	-0.158727
4.0788	9.209	0.7736	-0.0292954	-0.0506006	-0.276443
4.0141	9.1359	0.82031	-0.0511329	0.0026632	-0.333428
3.8057	9.1838	0.82629	-0.0415458	0.0314264	-0.238098
3.5758	9.2629	0.51374	-0.0154465	0.0234363	-0.225846
3.3806	9.203	0.62511	-0.00213052	0.0197083	-0.2056
3.2154	9.1719	0.72331	-0.0223716	0.0458079	-0.243421
3.1483	8.9815	0.88258	-0.0346221	0.0213052	-0.263649
2.9016	9.0258	0.80115	-0.0292954	-0.0585907	-0.203994
2.7711	9.3204	0.67421	-0.0223716	-0.119311	-0.0745692
2.6693	9.1407	0.74965	-0.0170445	-0.169913	-0.085755
2.5771	9.2401	0.82869	-0.022904	-0.172042	-0.10706
2.8381	9.391	1.1412	-0.0202406	-0.166183	-0.0521993
2.9435	9.3132	1.1173	-0.0218376	-0.132095	-0.13316
2.8597	9.1838	1.1891	-0.0149138	-0.0948098	-0.217311
2.8357	9.0186	1.1496	0	-0.0223716	-0.224781
2.9399	9.0809	1.0981	0.0122506	0.0649821	-0.16725
3.1902	9.203	0.91611	0.0282307	0.132628	-0.129964
3.3782	9.2868	0.77241	0.0351544	0.185895	-0.104397
3.3842	9.2042	0.68738	0.0282307	0.243421	-0.0953421
3.3076	9.118	0.73289	0.0223716	0.289219	-0.0511329
3.2788	9.203	0.78558	0.028763	0.274313	-0.0026632
3.3339	9.2761	0.79636	0.0308923	0.223716	-0.0330234
3.5231	9.2988	0.70055	0.0213052	0.180572	-0.084158
3.5219	9.3204	0.63828	0.0149138	0.14115	-0.113986
3.4213	9.2725	0.6299	0.00745692	0.1028	-0.124637
3.3303	9.2557	0.57481	0.00106528	0.0788313	-0.144878
3.3231	9.306	0.60595	0.00372855	0.0442092	-0.147541
3.3291	9.2305	0.7245	0.00426105	0.0149138	-0.173641
3.2824	9.2653	0.78917	0.00692442	-0.00213052	-0.178966
3.3028	9.3	0.7748	0.0053264	-0.00958744	-0.166183
3.3758	9.3503	0.75923	0.00372855	-0.00958744	-0.151269
3.3064	9.3192	0.76522	0.00053264	-0.0143813	-0.143281
3.1663	9.3623	0.74367	0.0026632	-0.0127833	-0.135291
3.207	9.3383	0.73408	0.00372855	-0.00798959	-0.120909
3.1016	9.3072	0.76402	0.00585907	0.00319587	-0.117181
3.0046	9.3491	0.82869	0.00585907	0.0143813	-0.110256
2.9088	9.3252	0.84426	0.00106528	0.0314264	-0.102268
2.928	9.3168	0.90294	-0.00159792	0.0410135	-0.117714
3.0369	9.2952	0.85503	-0.00159792	0.0394148	-0.123573
2.8693	9.2617	0.86821	0.00106528	0.0282307	-0.0910818
2.7663	9.3347	0.76163	0.0106528	0.00585907	-0.0495359
2.7639	9.3587	0.85384	0.0175772	-0.0127833	-0.0335557
2.7974	9.3443	0.80354	0.0197083	-0.0255673	-0.0250333
2.8298	9.3311	0.84905	0.0159792	-0.0362191	-0.0138487
2.8872	9.3168	0.81073	0.0138487	-0.0282307	-0.00852227
2.8585	9.306	0.82869	0.0143813	-0.0154465	-0.0159792
2.8094	9.3599	0.84426	0.0159792	-0.0053264	-0.0197083
2.9172	9.2653	0.77001	0.0181095	0.00745692	-0.0202406
2.928	9.2449	0.7245	0.0191742	0.0282307	-0.0255673
3.1387	9.3156	0.75325	0.0170445	0.0548627	-0.0372855
3.2357	9.3563	0.77001	0.0143813	0.0676455	-0.056992
3.0968	9.3144	0.80234	0.0122506	0.0708412	-0.0607218
3.116	9.3599	0.78917	0.0117181	0.0772326	-0.0463402
3.1124	9.3156	0.74007	0.013316	0.0804283	-0.0351544
3.0597	9.3335	0.69337	0.0165119	0.0772326	-0.0170445
2.9387	9.3036	0.73887	0.0186419	0.0623187	-0.0186419
3.0501	9.3096	0.70295	0.0170445	0.0468726	-0.0271643
3.0609	9.3012	0.76642	0.0143813	0.0356867	-0.03036
3.025	9.3263	0.75085	0.0122506	0.0319587	-0.0298277
2.9878	9.3228	0.71732	0.0101201	0.0276966	-0.0314264
3.0082	9.324	0.76881	0.00958744	0.0255673	-0.0314264
3.0321	9.3156	0.71732	0.00798959	0.0234363	-0.0330234
2.995	9.2964	0.78797	0.00745692	0.0207729	-0.0314264
3.0345	9.2892	0.81192	0.00958744	0.0101201	-0.0314264
3.0202	9.3503	0.79037	0.0106528	0.00585907	-0.0388824
3.0812	9.3407	0.75444	0.0101201	0.00159792	-0.0495359
3.0202	9.2725	0.78797	0.0101201	0.0026632	-0.0516652
3.0369	9.3299	0.76522	0.00905494	0.00745692	-0.0442092
3.1435	9.2796	0.76163	0.0101201	0.0106528	-0.0410135
3.0764	9.2952	0.76043	0.0117181	0.0111855	-0.0442092
3.0262	9.2808	0.77121	0.0106528	0.00426105	-0.0458079
3.0142	9.2964	0.75205	0.00958744	0.00319587	-0.0420781
3.0118	9.2808	0.78558	0.0106528	0.00745692	-0.0399488
2.9771	9.3084	0.75205	0.00905494	0.0106528	-0.0548627
2.9854	9.3084	0.7257	0.00958744	0.0122506	-0.0490036
3.0537	9.3323	0.76881	0.00905494	0.0127833	-0.0404812
2.9567	9.2749	0.75444	0.00905494	0.0127833	-0.0410135
2.9363	9.318	0.79636	0.0101201	0.0117181	-0.0367514
2.9052	9.2988	0.81192	0.00905494	0.0117181	-0.0420781
3.0693	9.3048	0.78199	0.00852227	0.0159792	-0.0468726
2.9854	9.3287	0.79157	0.00958744	0.0250333	-0.0490036
3.0333	9.3036	0.76402	0.00852227	0.0314264	-0.0420781
3.0214	9.3108	0.76043	0.00852227	0.0319587	-0.0404812
3.0908	9.3216	0.74007	0.00958744	0.0292954	-0.0394148
2.9747	9.2928	0.73887	0.00852227	0.0308923	-0.0442092
3.0597	9.2904	0.7748	0.00745692	0.0378178	-0.0436769
3.1112	9.3323	0.74606	0.00798959	0.0420781	-0.0442092
3.0549	9.3036	0.71971	0.00852227	0.0447415	-0.0474049
3.0513	9.3347	0.74127	0.00745692	0.0447415	-0.0458079
3.0872	9.3012	0.80474	0.00905494	0.0394148	-0.0431445
3.0262	9.282	0.7269	0.00905494	0.0362191	-0.0458079
2.983	9.3323	0.68139	0.00905494	0.0319587	-0.0442092

## Sheet: PwP3_back
accX(m/s^2)	accY(m/s^2)	accZ(m/s^2)	gyrX(rad/s)	gyrY(rad/s)	gyrZ(rad/s)
3.6716	9.1012	0.291	-0.00213052	0.0687101	-0.0767002
3.5423	9.1647	0.28022	-0.00159792	0.0575243	-0.0809606
3.5698	9.1335	0.29699	0.00213052	0.0479372	-0.0671131
3.601	9.1767	0.25028	0.0053264	0.0388824	-0.0601877
3.692	9.0737	0.23591	0.00692442	0.0378178	-0.0633834
3.7243	9.1288	0.18322	0.00639174	0.0372855	-0.0740369
3.6417	9.2234	0.21436	0.00372855	0.0356867	-0.0814947
3.5351	9.2066	0.21795	0.00639174	0.0271643	-0.0660467
3.6836	9.1874	0.13891	0.0101201	0.0197083	-0.0644498
3.5543	9.112	0.22154	0.00905494	0.0138487	-0.0671131
3.3698	9.1539	0.27543	0.00905494	0.0159792	-0.0649821
3.5291	9.1216	0.25627	0.0127833	0.0127833	-0.0458079
3.5782	9.1814	0.28022	0.0149138	0.00745692	-0.0495359
3.6812	9.1826	0.2898	0.0143813	-0.00426105	-0.0527316
3.5052	9.2066	0.27304	0.013316	-0.00053264	-0.0559273
3.6237	9.1826	0.2431	0.0165119	0.0053264	-0.0426105
3.7243	9.2006	0.15807	0.0186419	0.0165119	-0.0431445
3.795	9.1383	0.12095	0.0154465	0.0213052	-0.0527316
3.607	9.1288	0.11975	0.0122506	0.03036	-0.0596554
3.4932	9.1671	0.13652	0.0111855	0.0298277	-0.0500683
3.565	9.1802	0.16885	0.00958744	0.0218376	-0.0399488
3.5698	9.1671	0.15448	0.00745692	0.0223716	-0.0463402
3.5303	9.1072	0.25268	0.0053264	0.0319587	-0.0506006
3.5794	9.1455	0.23352	0.00639174	0.032491	-0.0490036
3.5375	9.2234	0.29579	0.00798959	0.0271643	-0.0394148
3.5962	9.1419	0.24909	0.0117181	0.0165119	-0.0351544
3.6668	9.1611	0.23232	0.0101201	0.0149138	-0.0404812
3.5878	9.2389	0.22154	0.00905494	0.0260997	-0.0442092
3.6285	9.1527	0.18681	0.00958744	0.0260997	-0.0372855
3.7171	9.1264	0.18322	0.0101201	0.0213052	-0.0356867
3.5782	9.185	0.20957	0.00852227	0.0255673	-0.0394148
3.6153	9.1767	0.22035	0.00745692	0.03036	-0.0410135
3.6201	9.1503	0.1928	0.00905494	0.0298277	-0.0431445
3.601	9.2102	0.23711	0.00745692	0.028763	-0.0452738
3.5219	9.1767	0.22992	0.00852227	0.0314264	-0.0404812
3.6082	9.1407	0.21316	0.0101201	0.0308923	-0.0319587
3.6225	9.1886	0.21556	0.0122506	0.0234363	-0.026632
3.5818	9.1946	0.18681	0.0117181	0.0122506	-0.0250333
3.6728	9.1731	0.22753	0.0111855	0.0101201	-0.0335557
3.5818	9.112	0.21077	0.00958744	0.0101201	-0.0372855
3.6381	9.1695	0.1952	0.0111855	0.00958744	-0.0378178
3.6321	9.1515	0.2431	0.0101201	0.0159792	-0.0479372
3.607	9.1695	0.25028	0.00798959	0.0191742	-0.0537963
3.6261	9.1826	0.26465	0.00905494	0.0207729	-0.0543286
3.5447	9.1922	0.20717	0.0106528	0.0218376	-0.0511329
3.5698	9.1467	0.20957	0.0122506	0.0202406	-0.0468726
3.486	9.1623	0.16526	0.0111855	0.0223716	-0.0447415
3.5698	9.1707	0.17604	0.0111855	0.0250333	-0.0442092
3.6537	9.0832	0.16885	0.0101201	0.0223716	-0.0431445
3.5986	9.1958	0.16646	0.0111855	0.0213052	-0.0468726
3.6225	9.2018	0.20478	0.0101201	0.0186419	-0.0479372
3.6584	9.2389	0.13532	0.00905494	0.0213052	-0.0468726
3.5567	9.1659	0.18202	0.0101201	0.0260997	-0.0458079
3.5926	9.1814	0.16765	0.00958744	0.0308923	-0.0452738
3.5854	9.1144	0.18801	0.00852227	0.0335557	-0.0431445
3.5698	9.2186	0.25747	0.00905494	0.0351544	-0.0426105
3.5902	9.1862	0.23951	0.0101201	0.0330234	-0.0399488
3.5303	9.1575	0.16167	0.0101201	0.0314264	-0.0394148
3.5842	9.1802	0.17723	0.00958744	0.0319587	-0.0463402
3.6596	9.1359	0.18202	0.00692442	0.0330234	-0.0527316
3.6094	9.1707	0.19639	0.00692442	0.03036	-0.0521993
3.6573	9.1922	0.19041	0.00958744	0.0255673	-0.0500683
3.6345	9.1743	0.22633	0.00852227	0.0260997	-0.0500683
3.5411	9.1623	0.16286	0.00745692	0.0308923	-0.0500683
3.6153	9.1395	0.16047	0.00958744	0.0330234	-0.0479372
3.5507	9.1527	0.1916	0.0111855	0.03036	-0.0426105
3.6728	9.1623	0.17604	0.0111855	0.0239686	-0.0378178
3.6022	9.2234	0.19041	0.0111855	0.0165119	-0.0383501
3.6249	9.197	0.18083	0.0111855	0.0117181	-0.0383501
3.607	9.1503	0.21556	0.0111855	0.0117181	-0.0399488
3.5315	9.1826	0.18921	0.0111855	0.0122506	-0.0362191
3.5243	9.1036	0.21675	0.0117181	0.00692442	-0.0308923
3.6022	9.0976	0.1449	0.0111855	0.00159792	-0.0351544
3.6944	9.1671	0.18083	0.00958744	0.0101201	-0.0447415
3.6429	9.1671	0.1473	0.00905494	0.0207729	-0.0516652
3.595	9.1264	0.12095	0.00905494	0.0234363	-0.0516652
3.601	9.1611	0.23831	0.00905494	0.0223716	-0.0490036
3.6082	9.1599	0.18801	0.00798959	0.0223716	-0.0458079
3.5974	9.203	0.17604	0.00852227	0.026632	-0.0500683
3.674	9.1659	0.13293	0.00798959	0.0319587	-0.0537963
3.5842	9.1623	0.19999	0.00798959	0.0330234	-0.0548627
3.5734	9.1491	0.16646	0.00798959	0.0308923	-0.053264
3.5399	9.1683	0.20238	0.00852227	0.0292954	-0.0506006
3.4824	9.1312	0.2443	0.00852227	0.0292954	-0.0479372
3.6082	9.1419	0.15328	0.00852227	0.03036	-0.0484695
3.5267	9.1743	0.22274	0.00745692	0.0298277	-0.0479372
3.5375	9.1683	0.19999	0.00852227	0.0260997	-0.0447415
3.5255	9.1719	0.1916	0.00905494	0.0260997	-0.0426105
3.5231	9.1539	0.18202	0.0106528	0.0250333	-0.0410135
3.6034	9.1838	0.17723	0.00958744	0.0255673	-0.0388824
3.6022	9.1467	0.2407	0.0111855	0.0250333	-0.0356867
3.6237	9.1419	0.18202	0.0122506	0.0255673	-0.032491
3.6117	9.1515	0.14969	0.0122506	0.026632	-0.032491
3.5734	9.1431	0.21675	0.0117181	0.0255673	-0.0351544
3.5351	9.1814	0.14969	0.0106528	0.028763	-0.0388824
3.6082	9.1587	0.17125	0.00958744	0.0308923	-0.0420781
3.5878	9.1862	0.16765	0.00852227	0.03036	-0.0415458
3.5555	9.1515	0.17244	0.00958744	0.0308923	-0.0431445
3.6153	9.1551	0.16885	0.00958744	0.032491	-0.0458079
3.6082	9.1874	0.17364	0.00905494	0.0346221	-0.0468726
3.5243	9.1527	0.19759	0.00905494	0.0346221	-0.0479372
3.6117	9.1455	0.16047	0.00958744	0.0351544	-0.0479372
3.6321	9.1659	0.12574	0.00905494	0.0346221	-0.0452738
3.5758	9.215	0.16646	0.00958744	0.0340898	-0.0410135
3.68	9.1491	0.1928	0.0101201	0.0314264	-0.0399488
3.5555	9.1659	0.1952	0.0101201	0.032491	-0.0415458
3.6465	9.1491	0.19041	0.0106528	0.032491	-0.0431445
3.5782	9.191	0.194	0.00852227	0.032491	-0.0436769
3.595	9.1347	0.12454	0.00905494	0.0351544	-0.0426105
3.5495	9.1671	0.12574	0.0106528	0.0340898	-0.0426105
3.589	9.1491	0.18442	0.00905494	0.0340898	-0.0431445
3.589	9.1479	0.11137	0.00958744	0.0346221	-0.0458079
3.5914	9.1886	0.16765	0.00958744	0.0388824	-0.0484695
3.5531	9.2066	0.15448	0.00905494	0.0394148	-0.0474049
3.5219	9.1599	0.17364	0.0101201	0.0378178	-0.0452738
3.5255	9.1647	0.21077	0.00958744	0.0346221	-0.0404812
3.5531	9.1252	0.194	0.00958744	0.0308923	-0.0394148
3.686	9.1359	0.22274	0.0101201	0.0314264	-0.0394148
3.6105	9.1192	0.22035	0.0106528	0.0330234	-0.0426105
3.5866	9.1683	0.16526	0.0111855	0.0335557	-0.0426105
3.5471	9.124	0.10898	0.0101201	0.0346221	-0.0426105
3.6094	9.1455	0.14849	0.0111855	0.0351544	-0.0426105
3.6513	9.1228	0.20597	0.0101201	0.0351544	-0.0404812
3.4992	9.1551	0.17484	0.0106528	0.0346221	-0.0410135
3.5962	9.1575	0.20358	0.0111855	0.0330234	-0.0394148
3.5543	9.1551	0.13173	0.0106528	0.0314264	-0.0399488
3.5543	9.1755	0.19999	0.00958744	0.0319587	-0.0420781
3.5614	9.1862	0.19999	0.0101201	0.0356867	-0.0436769
3.5447	9.1671	0.18801	0.0101201	0.0367514	-0.0452738
3.6117	9.1288	0.17604	0.0101201	0.0362191	-0.0458079
3.5782	9.1264	0.16885	0.0101201	0.0356867	-0.0463402
3.6213	9.13	0.17843	0.00905494	0.0340898	-0.0452738
3.6273	9.2102	0.1437	0.00958744	0.032491	-0.0447415
3.5135	9.1743	0.1461	0.0101201	0.0335557	-0.0452738
3.5878	9.1276	0.19879	0.0106528	0.0340898	-0.0468726
3.5926	9.1072	0.19879	0.0101201	0.0346221	-0.0458079
3.6034	9.1898	0.16646	0.0101201	0.0346221	-0.0468726
3.5866	9.1455	0.17125	0.0106528	0.032491	-0.0436769
3.5782	9.2162	0.16765	0.0111855	0.032491	-0.0431445
3.6309	9.1695	0.17963	0.00958744	0.0346221	-0.0442092
3.6417	9.1491	0.16406	0.00958744	0.0362191	-0.0442092
3.6573	9.1587	0.19639	0.00905494	0.0351544	-0.0458079
3.5543	9.1838	0.20119	0.00905494	0.0356867	-0.0463402
3.5435	9.1599	0.17963	0.00905494	0.0330234	-0.0463402
3.6129	9.1671	0.16047	0.00958744	0.0314264	-0.0436769
3.5638	9.1874	0.13532	0.00905494	0.0308923	-0.0426105
3.6261	9.1695	0.16646	0.00958744	0.0335557	-0.0399488
3.5962	9.1707	0.22274	0.00905494	0.0346221	-0.0410135
3.6357	9.13	0.18083	0.00905494	0.0330234	-0.0458079
3.5626	9.13	0.1437	0.00905494	0.032491	-0.0506006
3.5926	9.1838	0.13412	0.00958744	0.0335557	-0.0495359
3.5914	9.209	0.16885	0.0101201	0.0351544	-0.0484695
3.5638	9.1731	0.15927	0.0101201	0.0356867	-0.0436769
3.6632	9.1383	0.15089	0.0101201	0.0346221	-0.0426105
3.5986	9.1132	0.18921	0.0101201	0.032491	-0.0420781
3.5974	9.1934	0.16047	0.0101201	0.032491	-0.0436769
3.6058	9.1755	0.20478	0.0106528	0.0314264	-0.0447415
3.5986	9.1168	0.19999	0.00958744	0.0335557	-0.0468726
3.5614	9.13	0.17244	0.00958744	0.0346221	-0.0474049
3.6141	9.1826	0.20238	0.00958744	0.0356867	-0.0484695
3.6333	9.1611	0.17963	0.00905494	0.0367514	-0.0468726
3.5818	9.1611	0.17484	0.00852227	0.0372855	-0.0463402
3.6153	9.1934	0.16406	0.00905494	0.0346221	-0.0474049
3.5459	9.1156	0.18681	0.00905494	0.0340898	-0.0474049
3.5519	9.1072	0.18442	0.00958744	0.0346221	-0.0463402
3.5926	9.1443	0.17244	0.0106528	0.0356867	-0.0474049
3.5722	9.1791	0.15448	0.00958744	0.0356867	-0.0463402
3.6273	9.1623	0.17963	0.00958744	0.0351544	-0.0452738
3.5698	9.191	0.17244	0.0101201	0.0340898	-0.0447415
3.5914	9.1431	0.21436	0.0101201	0.032491	-0.0431445
3.5531	9.1587	0.16047	0.00958744	0.0319587	-0.0447415
3.6165	9.1371	0.20837	0.00852227	0.032491	-0.0479372
3.5339	9.1407	0.19999	0.00905494	0.0340898	-0.0500683
3.5626	9.1611	0.1952	0.0101201	0.0335557	-0.0490036
3.5579	9.1276	0.16047	0.00958744	0.0335557	-0.0484695
3.5363	9.2138	0.18801	0.00958744	0.0319587	-0.0468726
3.607	9.1407	0.1928	0.00905494	0.0330234	-0.0458079
3.577	9.2317	0.20597	0.00905494	0.0330234	-0.0468726
3.5495	9.1515	0.15927	0.00905494	0.0340898	-0.0490036
3.5818	9.1647	0.16286	0.00852227	0.0330234	-0.0479372
3.5459	9.1838	0.17244	0.00905494	0.032491	-0.0474049
3.5603	9.1994	0.16646	0.00958744	0.0335557	-0.0447415
3.498	9.1755	0.20238	0.00905494	0.0308923	-0.0431445
3.6309	9.1802	0.17244	0.00905494	0.0319587	-0.0420781
3.6153	9.2222	0.1928	0.00958744	0.0314264	-0.0447415
3.5806	9.1491	0.20957	0.0101201	0.0346221	-0.0458079
3.583	9.1383	0.20238	0.0101201	0.0319587	-0.0458079
3.5782	9.1467	0.13891	0.00905494	0.0319587	-0.0463402
3.5567	9.1898	0.15688	0.00958744	0.0335557	-0.0468726
3.5267	9.1862	0.14969	0.00958744	0.0356867	-0.0474049
3.5207	9.2126	0.13412	0.0101201	0.0367514	-0.0468726
3.5543	9.1491	0.20837	0.0106528	0.0346221	-0.0447415
3.5686	9.1731	0.20478	0.00905494	0.0330234	-0.0436769
3.5543	9.1503	0.17843	0.00958744	0.0319587	-0.0442092
3.4297	9.1719	0.18202	0.0101201	0.0319587	-0.0442092
3.5998	9.1611	0.16526	0.00905494	0.0330234	-0.0463402
3.5543	9.1707	0.18442	0.00958744	0.0340898	-0.0468726
3.6668	9.1886	0.22394	0.00958744	0.0351544	-0.0468726
3.6477	9.185	0.1449	0.00852227	0.0351544	-0.0452738
3.5614	9.1635	0.19759	0.00852227	0.0351544	-0.0452738
3.5279	9.1563	0.17604	0.00852227	0.0340898	-0.0452738
3.5902	9.1659	0.19999	0.0101201	0.0340898	-0.0463402
3.6177	9.1671	0.18202	0.00958744	0.0351544	-0.0474049
3.589	9.1826	0.21675	0.00958744	0.0378178	-0.0516652
3.5543	9.124	0.19879	0.00798959	0.0356867	-0.0521993
3.5112	9.1934	0.17484	0.00958744	0.0351544	-0.0490036
3.6381	9.197	0.18202	0.00958744	0.0346221	-0.0463402
3.5207	9.1599	0.17484	0.00958744	0.0330234	-0.0442092
3.5591	9.1671	0.11736	0.0101201	0.032491	-0.0436769
3.5243	9.1431	0.17723	0.00852227	0.032491	-0.0442092
3.6094	9.2138	0.17005	0.0106528	0.0319587	-0.0458079
3.5806	9.1635	0.16047	0.0101201	0.0314264	-0.0458079
3.583	9.1946	0.17364	0.00852227	0.0308923	-0.0447415
3.5255	9.1419	0.13173	0.00958744	0.032491	-0.0447415
3.5543	9.2353	0.16047	0.00958744	0.0335557	-0.0463402
3.571	9.2401	0.18322	0.00905494	0.0340898	-0.0463402
3.5878	9.1659	0.16286	0.00958744	0.0356867	-0.0468726
3.5794	9.1743	0.17963	0.00852227	0.0362191	-0.0479372
3.5974	9.1838	0.19639	0.00798959	0.0362191	-0.0490036
3.5758	9.1982	0.25627	0.00798959	0.0351544	-0.0474049
3.5734	9.1491	0.20238	0.00798959	0.0330234	-0.0468726
3.5842	9.1707	0.15807	0.00852227	0.032491	-0.0463402
3.5531	9.1347	0.1928	0.00798959	0.0330234	-0.0458079
3.589	9.1407	0.22873	0.00905494	0.0346221	-0.0490036
3.5674	9.191	0.14131	0.00745692	0.0367514	-0.053264
3.5806	9.1838	0.18921	0.00745692	0.0367514	-0.055395
3.6094	9.1659	0.15688	0.00852227	0.0340898	-0.0575243
3.5902	9.1707	0.20957	0.00745692	0.0351544	-0.0580584
3.5507	9.1563	0.18442	0.00692442	0.0394148	-0.0607218
3.589	9.2317	0.10778	0.00639174	0.0410135	-0.0617864
3.5088	9.1683	0.17604	0.0053264	0.0420781	-0.0607218
3.504	9.2054	0.13891	0.0053264	0.0410135	-0.0633834
3.5004	9.1659	0.23951	0.00426105	0.0388824	-0.0655144
3.5902	9.1623	0.20837	0.00426105	0.0383501	-0.0671131
3.571	9.1683	0.15807	0.00479372	0.0431445	-0.0692424
3.5327	9.221	0.19639	0.00479372	0.0463402	-0.0708412
3.5004	9.1791	0.19639	0.00426105	0.0474049	-0.0724399
3.5435	9.1719	0.17484	0.00319587	0.0500683	-0.0777649
3.6201	9.2258	0.1449	0.00213052	0.0516652	-0.0830916
3.5004	9.2509	0.20597	0	0.0516652	-0.0900154
3.4609	9.2054	0.21675	0	0.0474049	-0.0980055
3.4836	9.215	0.21077	0.00053264	0.0458079	-0.102268
3.5243	9.2365	0.20837	0	0.0511329	-0.101201
3.4273	9.2114	0.24549	0.00159792	0.056992	-0.1028
3.4106	9.1826	0.24669	0.00159792	0.0607218	-0.109191
3.4321	9.1922	0.21556	0	0.0623187	-0.110256
3.4501	9.2174	0.18801	0.00159792	0.0585907	-0.111855
3.3926	9.2198	0.22394	0	0.0500683	-0.119311
3.3734	9.2329	0.21915	0	0.0458079	-0.120377
3.3974	9.2545	0.19639	0.00106528	0.0436769	-0.114518
3.4058	9.2353	0.22992	0	0.0362191	-0.116649
3.3435	9.2581	0.22394	-0.00053264	0.0410135	-0.131029
3.3435	9.2641	0.24789	-0.00213052	0.0468726	-0.138487
3.2968	9.2305	0.25388	-0.00319587	0.0474049	-0.139019
3.3447	9.2868	0.23352	-0.0026632	0.0479372	-0.142215
3.2968	9.2761	0.25028	-0.0026632	0.0516652	-0.14115
3.2908	9.2976	0.16885	-0.00319587	0.0543286	-0.140618
3.2166	9.2737	0.25388	-0.00426105	0.0506006	-0.14914
3.2441	9.2832	0.22873	-0.00585907	0.0410135	-0.160324
3.1914	9.3419	0.25507	-0.00585907	0.0468726	-0.164054
3.1232	9.3287	0.25986	-0.0053264	0.0537963	-0.166183
3.2142	9.2449	0.25507	-0.00639174	0.0644498	-0.175772
3.1363	9.3263	0.23472	-0.00852227	0.0676455	-0.18483
3.1794	9.3012	0.25986	-0.0101201	0.0719058	-0.195477
3.1579	9.3168	0.28142	-0.0111855	0.0798959	-0.211988
3.3028	9.312	0.28022	-0.0149138	0.10706	-0.214658
3.1687	9.3359	0.21436	-0.0127833	0.11079	-0.20827
3.2034	9.3168	0.26825	-0.0117181	0.100137	-0.213052
2.9974	9.3623	0.28262	-0.0127833	0.0740369	-0.230628
2.813	9.482	0.33052	-0.0106528	0.053264	-0.24555
2.7878	9.4413	0.36165	-0.00958744	0.0479372	-0.241815
2.7866	9.4353	0.40357	-0.00745692	0.0378178	-0.218917
2.716	9.3563	0.3413	-0.00479372	0.0218376	-0.216246
2.7974	9.3731	0.27184	-0.00479372	0.00372855	-0.247139
2.5735	9.3982	0.30657	-0.00639174	-0.0053264	-0.275378
2.4573	9.3934	0.32932	-0.00585907	0.0335557	-0.277507
2.4549	9.4641	0.36285	-0.0053264	0.0511329	-0.265796
2.4801	9.4784	0.35207	-0.00319587	0.0415458	-0.269514
2.5232	9.3982	0.30537	-0.00372855	0.0367514	-0.279096
2.4753	9.4557	0.2886	-0.0026632	0.0479372	-0.283372
2.4442	9.4868	0.29818	-0.00319587	0.0516652	-0.281766
2.3304	9.5275	0.33052	-0.0026632	0.0713735	-0.275902
2.2549	9.4916	0.32812	0.00053264	0.0623187	-0.26899
2.2933	9.5239	0.3377	0.00372855	0.0575243	-0.262585
2.1747	9.5431	0.39279	0.00479372	0.0452738	-0.254068
2.2789	9.5563	0.3413	0.00585907	0.0463402	-0.260997
2.152	9.5706	0.36525	0.00745692	0.0548627	-0.265255
2.2226	9.5239	0.36285	0.00479372	0.0713735	-0.257803
2.0011	9.5287	0.37483	0.00479372	0.0623187	-0.262061
2.0633	9.5563	0.40836	0.00852227	0.0500683	-0.275902
2.1448	9.512	0.42632	0.0111855	0.0479372	-0.273249
2.0669	9.597	0.29699	0.0106528	0.0639174	-0.273249
1.934	9.5754	0.28501	0.0053264	0.0410135	-0.286566
1.7855	9.5539	0.3413	0.0127833	-0.00372855	-0.304141
1.9532	9.5694	0.2922	0.0175772	-0.0276966	-0.286025
1.6909	9.585	0.26346	0.0245009	-0.03036	-0.266861
1.7664	9.6245	0.28381	0.0351544	-0.0644498	-0.263126
1.7795	9.6461	0.19999	0.0399488	-0.116115	-0.216787
1.5041	9.5862	0.36405	0.0687101	-0.120909	-0.220505
1.6777	9.5838	0.34369	0.089483	-0.0964085	-0.225305
1.4897	9.5826	0.32094	0.0793636	-0.0767002	-0.217311
1.5436	9.5299	0.39279	0.0617864	-0.0436769	-0.18696
1.3472	9.7742	0.3413	0.0798959	-0.0926787	-0.165119
1.4275	9.7491	0.17005	0.0905494	-0.0724399	-0.18483
1.3209	9.7539	0.35806	0.0740369	0.013316	-0.223716
1.4287	9.5718	0.23232	0.0426105	0.0474049	-0.239686
1.4502	9.706	0.23951	0.0458079	0.0740369	-0.199212
1.2071	9.6784	0.21795	0.0543286	0.0937451	-0.172575
1.3245	9.67	0.22274	0.0665808	0.0740369	-0.220505
1.1987	9.6197	0.20238	0.078299	0.0484695	-0.210923
1.2646	9.5491	0.14011	0.0905494	0.03036	-0.209858
1.1365	9.6473	0.002395	0.085755	0.00106528	-0.248744
1.0694	9.676	0.23232	0.11079	0.00053264	-0.223175
1.1652	9.6916	0.098197	0.103332	-0.0255673	-0.225305
1.0071	9.5682	0.10538	0.127301	-0.0468726	-0.233298
0.99634	9.5587	0.083827	0.153933	-0.120909	-0.192824
1.0371	9.6533	-0.001198	0.176837	-0.18216	-0.169913
0.99874	9.5551	0.12814	0.198671	-0.200277	-0.158195
0.93048	9.6126	-0.098197	0.204535	-0.191742	-0.146477
0.95443	9.5275	-0.25986	0.200277	-0.195477	-0.126236
0.93168	9.5982	-0.22154	0.203994	-0.249268	-0.0575243
0.98197	9.7599	-0.18322	0.202929	-0.26419	-0.03036
0.84545	9.7132	-0.17963	0.212529	-0.253003	-0.0548627
0.84665	9.6916	-0.28142	0.206123	-0.238621	-0.0213052
0.98077	9.6664	-0.43111	0.199735	-0.273772	0.0356867
1.1472	9.6197	-0.2922	0.214658	-0.30627	0.12304
1.2394	9.7622	-0.58559	0.253544	-0.386695	0.280701
1.3245	9.7	-0.41315	0.239162	-0.450086	0.38296
1.3269	9.688	-0.50296	0.188548	-0.374443	0.323846
1.2011	9.7407	-0.51374	0.157129	-0.271643	0.18696
1.4059	9.7036	-0.56404	0.140618	-0.32704	0.0575243
1.4334	9.6114	-0.44069	0.110256	-0.264714	0.0559273
1.3101	9.6605	-0.54966	0.0932128	-0.227975	0.116115
1.4203	9.6832	-0.65624	0.158195	-0.280701	0.153933
1.2706	9.6712	-0.73528	0.164586	-0.279637	0.200277
1.5807	9.4509	-0.73169	0.137954	-0.312658	0.0607218
1.5736	9.6054	-0.7281	0.0921464	-0.24555	0.0745692
1.3017	10.511	-0.48859	0.085755	-0.281766	-0.372855
1.764	9.1312	-0.33411	0.134225	-0.219981	-1.90852
0.73049	9.1563	-0.75205	0.232757	-0.0207729	-1.89613
-0.088617	9.591	-1.073	0.20347	0.00585907	-1.0525
0.17604	9.5754	-1.061	0.0633834	-0.127301	-0.505482
0.582	9.6449	-1.0371	-0.00159792	-0.273249	-0.286025
0.50775	9.6988	-0.68499	-0.0245009	-0.195477	-0.326516
0.16765	9.8353	-0.66343	0.0213052	-0.117181	-0.443157
-0.032333	9.694	-0.68618	0.0452738	-0.0511329	-0.53531
0	9.6593	-0.88737	0.0601877	-0.0372855	-0.593901
-0.20238	9.5934	-0.93287	0.0756356	-0.0697765	-0.59336
-0.44428	9.5156	-0.83947	0.0239686	-0.00053264	-0.547562
-0.54966	9.5263	-0.73648	0.00213052	0.0175772	-0.499077
-0.70894	9.4545	-0.92808	0.00639174	0.0420781	-0.442615
-0.65984	9.5144	-1.1089	0.0580584	-0.0681778	-0.499618
-0.70295	9.391	-1.17	0.0703088	-0.169913	-0.584842
-0.94485	9.2844	-0.89934	0.00213052	-0.122506	-0.560879
-1.1101	9.3635	-0.78558	-0.0026632	-0.0447415	-0.467661
-1.0862	9.2988	-0.80953	0.00372855	-0.0596554	-0.407465
-1.0646	9.3048	-0.97359	0.0250333	-0.0985378	-0.365385
-1.1365	9.3311	-0.99036	0.0378178	-0.11079	-0.430381
-1.3807	9.3096	-0.79396	0.0308923	-0.124637	-0.51187
-1.5759	9.397	-0.82869	0.0234363	-0.1289	-0.523058
-1.5161	9.4665	-0.91731	0.0628511	-0.203994	-0.506547
-1.4801	9.5287	-0.85863	0.0474049	-0.229563	-0.428251
-1.5065	9.3742	-0.80474	0.0117181	-0.193348	-0.37179
-1.7256	9.4868	-0.70774	-0.00905494	-0.112387	-0.354738
-1.5065	9.4257	-0.77839	0.0138487	-0.134225	-0.41387
-1.6454	9.3419	-0.92808	0.0639174	-0.174707	-0.368055
-1.9089	9.4341	-1.0167	0.0729722	-0.132095	-0.455932
-1.8969	9.403	-0.98796	0.0719058	-0.0809606	-0.594424
-2.2849	9.2533	-0.91012	0.00053264	-0.00319587	-0.49323
-2.2418	9.3132	-0.9185	-0.0122506	-0.0447415	-0.400553
-1.819	9.5706	-0.97359	0.0292954	-0.128365	-0.255673
-1.8729	9.4844	-0.873	0.0143813	-0.0825593	-0.178966
-2.1304	9.2713	-0.80354	-0.00905494	-0.0314264	-0.345156
-2.51	9.0617	-0.82749	-0.00852227	-0.0213052	-0.512394
-2.4034	9.0581	-0.88976	-0.0127833	-0.028763	-0.480437
-2.443	9.4066	-1.0107	-0.00639174	-0.0468726	-0.26899
-2.2525	9.1898	-0.93287	-0.0314264	-0.0900154	-0.172042
-2.3939	9.0737	-0.75444	-0.0474049	-0.0628511	-0.267925
-2.8657	9.0485	-0.71852	-0.0436769	0.03036	-0.317458
-2.8872	8.8425	-0.80713	-0.0239686	0.056992	-0.339833
-2.789	9.021	-0.81671	-0.00905494	0.0463402	-0.271643
-2.7208	8.9671	-0.84186	-0.0207729	0.0383501	-0.298818
-2.6789	9.0533	-0.85863	-0.0282307	0.0516652	-0.389889
-2.9064	9.0557	-0.93886	-0.0351544	0.0292954	-0.271119
-2.789	9.0246	-0.99155	-0.03036	-0.0117181	-0.237033
-2.7675	8.918	-0.79636	-0.0511329	0.0127833	-0.243421
-2.9507	8.9815	-0.59517	-0.0543286	0.0713735	-0.190154
-2.9902	8.9946	-0.61194	-0.0394148	0.084158	-0.18216
-2.8789	9.0725	-0.78199	-0.0372855	0.0964085	-0.240227
-3.1279	8.9803	-0.92689	-0.0436769	0.112387	-0.231169
-2.9304	9.0653	-0.83947	-0.0452738	0.0362191	-0.207729
-2.9555	9.1551	-0.71013	-0.0633834	0.00745692	-0.141682
-2.8621	9.0545	-0.71612	-0.0596554	0.0745692	-0.1289
-3.2597	9.0162	-0.80594	-0.0628511	0.12304	-0.143281
-3.1507	9.1635	-0.79157	-0.0537963	0.0404812	-0.173109
-3.1567	9.003	-0.47183	-0.0665808	-0.00319587	-0.112919
-3.3267	8.9731	-0.37004	-0.0793636	0.0729722	-0.0660467
-3.2202	9.0318	-0.59637	-0.059123	0.100137	-0.0974731
-3.1124	8.9731	-0.77839	-0.0458079	0.0681778	-0.188548
-3.2788	8.9958	-0.63828	-0.0474049	0.0607218	-0.196018
-3.486	8.8126	-0.3868	-0.0516652	0.0692424	-0.159792
-3.3184	8.7707	-0.36764	-0.0399488	0.0516652	-0.123573
-3.2321	8.6545	-0.57481	-0.0404812	0.078299	-0.18696
-3.1387	8.8114	-0.69696	-0.0410135	0.0756356	-0.18216
-3.28	8.8186	-0.582	-0.0420781	0.0335557	-0.131563
-3.504	8.7455	-0.32333	-0.0442092	0.0506006	-0.0117181
-3.4824	8.7372	-0.39638	-0.0314264	0.0953421	0.00159792
-3.2118	8.8881	-0.68499	-0.0117181	0.0926787	-0.0607218
-3.3531	8.9276	-0.78318	-0.013316	0.059123	-0.11079
-3.3519	8.8581	-0.51134	-0.0260997	0.0138487	-0.0719058
-3.5686	8.7743	-0.37842	-0.0346221	0.0250333	-0.0809606
-3.5375	8.7623	-0.54368	-0.0319587	0.0468726	-0.0756356
-3.3758	8.9096	-0.74845	-0.0308923	0.0740369	-0.083624
-3.4345	8.9743	-0.64068	-0.032491	0.0649821	-0.056992
-3.31	8.9791	-0.49937	-0.0191742	0.0260997	-0.0436769
-3.298	8.8246	-0.55206	-0.00958744	0.0218376	-0.0932128
-3.2872	8.8737	-0.60475	-0.00639174	0.0601877	-0.0889507
-3.371	8.7623	-0.62152	-0.0213052	0.0756356	-0.085755
-3.4633	8.7396	-0.39758	-0.0245009	0.0383501	-0.0660467
-3.4465	8.8521	-0.23711	-0.0154465	0.0330234	-0.0362191
-3.3782	8.7408	-0.37363	-0.0117181	0.085755	-0.0447415
-3.3495	8.8294	-0.56404	-0.0106528	0.142215	-0.0490036
-3.5112	8.7611	-0.57362	0.00053264	0.0814947	-0.0298277
-3.2645	8.8126	-0.31615	0.00053264	0.026632	0.0127833
-3.4776	8.8617	-0.17963	0.0138487	0.0511329	0.00798959
-3.2932	8.8102	-0.34489	0.0250333	0.078299	-0.00053264
-3.3866	8.7156	-0.62511	0.0404812	0.103332	-0.00479372
-3.3255	8.6761	-0.59158	0.0346221	0.0793636	0.0170445
-3.2585	8.6677	-0.44189	0.0351544	0.0516652	0.0399488
-3.3339	8.8485	-0.59517	0.0330234	0.0884184	0.0250333
-3.4046	8.7635	-0.58559	0.0191742	0.131563	0.0234363
-3.3579	8.7946	-0.46943	0.00798959	0.138487	0.0415458
-3.3639	8.7384	-0.3413	0.0053264	0.120909	0.0490036
-3.2369	8.7551	-0.40596	0.00692442	0.162988	0.0751015
-3.3076	8.7216	-0.7245	-0.00585907	0.190154	0.0367514
-3.1711	8.8378	-0.82749	-0.00319587	0.165651	0.00905494
-3.3004	9.0258	-0.66702	-0.00213052	0.100669	0.0319587
-3.3028	8.9839	-0.49218	0.00958744	0.0585907	0.0623187
-3.1866	8.9934	-0.65146	0.0404812	0.0676455	0.0575243
-2.8681	8.9324	-0.84426	0.0548627	0.0889507	-0.00319587
-2.9112	9.0102	-0.9185	0.0436769	0.117181	-0.0276966
-3.1615	8.93	-0.62511	0.0276966	0.0953421	0.0218376
-3.1591	9.1599	-0.42872	0.0282307	0.0905494	0.0910818
-3.0154	9.124	-0.57002	0.0474049	0.085755	0.0649821
-2.9603	9.1048	-0.7736	0.0516652	0.100669	0.0543286
-2.8693	9.0856	-0.776	0.0367514	0.082027	0.059123
-3.0142	9.009	-0.56643	0.0314264	0.0639174	0.084158
-2.9507	8.8042	-0.58679	0.0388824	0.0511329	0.0990719
-2.522	8.9671	-0.79875	0.0394148	0.0351544	0.0751015
-2.5974	9.0365	-0.87539	0.0143813	0.0596554	0.0500683
-2.91	9.0976	-0.60355	0.00692442	0.0649821	0.0548627
-2.825	8.9491	-0.48021	0.0127833	0.0383501	0.108127
-3.0681	8.7563	-0.70654	0.0260997	0.0846904	0.0484695
-2.6657	8.7084	-0.85743	0.00372855	0.0910818	0.0271643
-2.8597	8.9575	-0.74247	-0.00479372	0.0681778	0.078299
-2.9783	9.2282	-0.48979	0.0053264	0.059123	0.11079
-2.983	9.1922	-0.6802	0.0319587	0.0431445	0.110256
-2.8801	9.1635	-0.9209	0.0394148	0.053264	0.089483
-2.5903	9.2593	-0.79037	0.00053264	0.0623187	0.0703088
-2.5579	9.3431	-0.52092	-0.00053264	0.0495359	0.111855
-2.595	9.2509	-0.35926	0.0271643	0.059123	0.135291
-2.6465	9.1862	-0.70774	0.0665808	0.112387	0.127833
-2.5855	8.9599	-1.1915	0.053264	0.14115	0.0740369
-2.5376	9.221	-1.1999	0.00213052	0.0830916	0.0985378
-2.3076	9.2605	-0.90174	-0.0202406	-0.022904	0.120377
-2.3615	9.2557	-0.45626	0.00213052	-0.00372855	0.108659
-2.7387	9.0377	-0.32214	0.0362191	0.122506	0.0926787
-2.3687	8.9994	-0.81791	0.0426105	0.20347	0.0575243
-2.2454	9.1527	-1.249	0.00852227	0.193348	0.0767002
-2.0789	9.2665	-1.1903	-0.0117181	0.109724	0.1028
-2.4645	9.0497	-0.89336	-0.0159792	0.0713735	0.0916141
-2.4501	8.8809	-0.60954	0.00798959	0.0990719	0.0846904
-2.0741	9.0437	-0.53649	0.0404812	0.0996042	0.13316
-2.2885	9.3683	-0.6311	0.0447415	0.180031	0.118246
-1.9915	9.5623	-0.92808	0.0383501	0.145943	0.117181
-2.4849	9.2293	-0.89096	0.0362191	0.170445	0.101733
-2.2118	8.9731	-0.68379	0.0276966	0.143813	0.139551
-1.8837	9.1671	-0.71971	0.0207729	0.128365	0.121974
-2.0166	9.288	-0.8718	0.0117181	0.140084	0.105463
-2.0514	9.4904	-0.98676	-0.0111855	0.118246	0.0846904
-2.1879	9.3096	-0.873	-0.0159792	0.0878861	0.0617864
-1.9184	9.391	-0.71253	-0.00798959	0.0788313	0.121442
-1.3987	9.5168	-1.0095	-0.0165119	0.138487	0.0623187
-1.8119	9.4724	-1.364	-0.0458079	0.167782	-0.0138487
-2.3448	9.2868	-1.2885	-0.0436769	0.0506006	-0.00479372
-2.1891	8.9743	-0.77121	-0.0250333	-0.0191742	0.0980055
-1.9484	9.2258	-0.75444	0.0197083	0.0617864	0.11505
-1.9651	9.2222	-0.97718	0.0346221	0.109191	0.0921464
-1.8897	9.1132	-1.1712	0.0410135	0.0394148	0.110256
-1.8789	9.2353	-1.0454	0.0367514	-0.0388824	0.150205
-1.6418	9.2749	-0.77001	0.0548627	-0.0452738	0.166183
-1.752	9.5706	-0.92329	0.0724399	0.0271643	0.164054
-1.4957	9.5275	-1.0646	0.0335557	0.0452738	0.118778
-1.4071	9.6341	-0.97	0.0154465	0.0175772	0.135823
-1.7161	9.5575	-0.85863	0.0191742	0.0537963	0.112387
-1.7256	9.3108	-0.9209	0.0442092	0.0809606	0.136356
-1.558	9.3132	-1.1532	0.0335557	0.170445	0.20347
-1.255	9.5287	-1.2957	0.00372855	0.118778	0.225305
-0.92329	9.773	-1.1748	-0.00106528	0.0250333	0.247139
-1.4406	9.6078	-0.76881	-0.00159792	0.0436769	0.134225
-1.6238	9.2569	-0.77839	0.0165119	0.0436769	0.13316
-1.0862	9.2497	-0.7772	0.0271643	0.0596554	0.20347
-1.1365	9.6293	-0.95922	0.0436769	0.0793636	0.185895
-1.3724	9.5084	-1.1077	0.0623187	0.0612541	0.123573
-1.3628	9.3359	-0.99155	0.0601877	0.0426105	0.140084
-1.0646	9.2904	-0.98197	0.0415458	0.0394148	0.194953
-0.62272	9.3096	-0.94725	0.0218376	0.0234363	0.257262
-0.84785	9.6904	-0.90773	0.0181095	-0.00053264	0.160857
-1.2526	9.6952	-0.74247	0.0154465	0.0356867	0.0559273
-1.3556	9.5287	-0.66702	0.0111855	0.0932128	0.0852227
-1.2131	9.4233	-0.85982	0.0159792	0.1534	0.150737
-1.2083	9.3946	-1.1496	0.0245009	0.172042	0.140084
-0.88857	9.3934	-1.146	0.0234363	0.116649	0.155532
-0.75804	9.6305	-0.94725	0.0367514	0.0681778	0.149672
-0.69457	9.7455	-0.90653	0.0372855	0.0484695	0.161391
-0.93886	9.5323	-1.0131	0.0181095	0.127301	0.113452
-0.92928	9.5036	-0.89934	-0.0191742	0.162455	0.169379
-0.59397	9.5239	-0.73887	-0.026632	0.126768	0.211988
-0.58559	9.5527	-0.9664	-0.00106528	0.121442	0.160857
-0.48141	9.6652	-1.1868	0.00958744	0.133692	0.152336
-0.64307	9.5467	-1.2742	-0.0154465	0.153933	0.115583
-0.64427	9.3	-1.1879	-0.0511329	0.139019	0.156064
-0.43231	9.3371	-0.9197	-0.0559273	0.133692	0.155532
-0.47183	9.4425	-0.8718	-0.0330234	0.140618	0.188024
-0.56523	9.5994	-1.0107	-0.0122506	0.178966	0.199735
-0.52811	9.5718	-1.1377	-0.0053264	0.206664	0.213052
-0.14131	9.4138	-1.073	-0.00159792	0.130497	0.297753
-0.028741	9.4006	-1.0526	0.0181095	0.082027	0.251415
-0.076642	9.5922	-1.1269	0.0436769	0.0564597	0.154999
-0.30537	9.5694	-1.1903	0.0607218	0.0234363	0.143281
-0.46584	9.6209	-0.98557	0.0564597	0.0101201	0.162455
-0.45626	9.488	-0.9197	0.0138487	0.0745692	0.157129
-0.20119	9.5503	-0.88497	-0.00745692	0.112919	0.187483
0.28022	9.597	-0.90294	-0.00106528	0.0926787	0.182701
0.3401	9.8904	-1.0107	0.0170445	0.0926787	0.17151
-0.065864	9.6844	-1.0383	0.0239686	0.0996042	0.0319587
0.001198	9.4641	-1.1173	0.0250333	0.0202406	0.0490036
-0.001198	9.5048	-0.97	0.0282307	-0.0159792	0.11079
0.1461	9.7072	-0.82629	0.0388824	0.00745692	0.126768
0.15927	9.8425	-0.80953	0.0436769	0.0564597	0.136356
0.1461	9.6173	-0.95084	0.0319587	0.0980055	0.0564597
0.48021	9.7084	-1.0155	0.0271643	0.0612541	0.084158
0.29579	9.7024	-0.85384	0.0122506	0.0292954	0.0846904
0.32932	9.803	-0.78558	0.0122506	0.0117181	0.148074
0.29699	9.8628	-0.94964	0.026632	0.0671131	0.140084
0.3401	9.7838	-1.1448	0.03036	0.101733	0.12304
0.33651	9.7287	-1.2011	0.0127833	0.089483	0.104397
0.40476	9.6784	-0.90054	-0.00426105	0.0660467	0.116115
0.41674	9.4772	-0.75085	0.00426105	0.0655144	0.1534
0.44548	9.5395	-0.8706	0.0404812	0.104397	0.153933
0.68618	9.597	-1.067	0.0639174	0.107593	0.175772
0.51254	9.3395	-1.2394	0.0649821	0.0884184	0.13316
0.6802	9.2126	-1.1532	0.0458079	0.0420781	0.173109
0.40117	9.2844	-0.98077	0.0468726	0.0537963	0.156064
0.67301	9.403	-1.0047	0.0404812	0.0468726	0.175772
0.64906	9.4856	-1.1185	0.0404812	0.0314264	0.1534
0.63828	9.5407	-1.261	0.0458079	-0.00213052	0.143813
0.74247	9.4748	-1.0909	0.0383501	-0.0202406	0.120377
0.70055	9.3994	-1.0047	0.0415458	-0.0415458	0.129964
0.70774	9.4257	-1.0766	0.0527316	-0.0330234	0.108659
0.73887	9.3934	-1.0754	0.0490036	-0.013316	0.111322
1.0969	9.4928	-1.2071	0.0346221	-0.0276966	0.104397
1.0969	9.5659	-1.2969	0.0245009	-0.0452738	0.059123
1.0945	9.5215	-1.2394	0.013316	-0.0585907	0.0452738
0.8706	9.5251	-1.146	0.0101201	-0.0633834	0.0234363
1.0622	9.5203	-1.1436	0.00053264	-0.0729722	0.0458079
0.9688	9.5766	-1.1245	0.00426105	-0.0761679	0.0543286
0.91491	9.5132	-1.0981	0.00958744	-0.0671131	0.0442092
1.0107	9.4114	-1.0371	0.00053264	-0.0580584	0.0292954
1.1161	9.4497	-1.0179	-0.013316	-0.0697765	0.0127833
1.0933	9.6617	-1.0909	-0.00798959	-0.0639174	0.0250333
1.0981	9.579	-1.1436	0.00053264	-0.0415458	-0.0143813
1.1113	9.4964	-1.0538	-0.00319587	-0.0506006	-0.013316
1.0909	9.3754	-1.0035	-0.022904	-0.0181095	-0.028763
0.97359	9.391	-0.9712	-0.0330234	-0.00426105	-0.0356867
0.94365	9.2844	-1.0023	-0.0191742	-0.0181095	-0.0314264
1.0359	9.3275	-1.0442	-0.00639174	-0.00319587	-0.0186419
0.99275	9.4198	-1.0359	-0.00213052	0.0053264	-0.0101201
0.92689	9.3252	-1.079	-0.00479372	-0.00692442	-0.032491
1.0407	9.3072	-1.0598	-0.0245009	-0.0399488	-0.0213052
0.86222	9.3407	-0.98317	-0.0420781	-0.0388824	-0.0452738
0.93407	9.4042	-0.81671	-0.0271643	-0.0751015	-0.0372855
0.9712	9.4724	-0.89695	0.0122506	-0.101733	-0.0468726
1.1951	9.6485	-1.0981	0.0426105	-0.131563	-0.0431445
1.0718	9.7371	-1.0945	0.0356867	-0.0932128	-0.0580584
0.85144	9.6257	-1.0466	0.0127833	-0.0378178	-0.0846904
1.0323	9.5766	-0.95323	-0.0138487	-0.0234363	-0.0687101
1.2598	9.7347	-0.89575	-0.0197083	-0.026632	-0.0452738
1.073	9.6988	-0.89815	-0.0191742	-0.0159792	-0.0665808
1.1041	9.5527	-1.0011	-0.03036	-0.0356867	-0.0958744
1.0263	9.5407	-1.0706	-0.0420781	-0.0452738	-0.101201
0.97838	9.5946	-1.0203	-0.0559273	-0.0138487	-0.089483
0.9185	9.5826	-0.85982	-0.0559273	-0.0202406	-0.0905494
0.8718	9.5443	-0.79276	-0.0447415	-0.00745692	-0.0767002
0.98197	9.4868	-0.85025	-0.032491	0.0335557	-0.111322
0.93766	9.4701	-1.0682	-0.0351544	0.0649821	-0.127301
0.90653	9.5575	-1.0718	-0.0452738	0.0644498	-0.131563
0.86222	9.6066	-0.97479	-0.0495359	0.0399488	-0.122506
0.76881	9.4353	-0.92329	-0.053264	0.0431445	-0.1534
0.7772	9.3252	-0.97598	-0.0607218	0.0692424	-0.164586
0.7736	9.4485	-1.085	-0.0623187	0.0729722	-0.162988
1.0814	9.5239	-1.164	-0.0601877	0.0372855	-0.128365
1.085	9.6724	-1.1999	-0.0527316	0.0111855	-0.138487
0.95443	9.6748	-1.2394	-0.0516652	-0.0340898	-0.123573
0.8239	9.4736	-1.1353	-0.0548627	-0.0724399	-0.120377
0.64187	9.318	-1.0011	-0.059123	-0.115583	-0.10706
0.64068	9.3	-0.73289	-0.0548627	-0.140618	-0.0830916
0.88737	9.5599	-0.56044	-0.0335557	-0.137422	-0.0245009
0.91371	9.8533	-0.54128	-0.0223716	-0.0617864	-0.0159792
0.88138	9.6796	-0.57601	-0.0394148	0.0383501	-0.0452738
0.8227	9.4389	-0.6287	-0.0559273	0.107593	-0.0665808
0.7257	9.4832	-0.59397	-0.059123	0.138487	-0.059123
0.74486	9.5814	-0.59876	-0.0500683	0.16352	-0.0271643
0.75564	9.6856	-0.64547	-0.0410135	0.199735	-0.0367514
0.60954	9.5263	-0.63469	-0.0308923	0.210399	-0.0527316
0.77121	9.4485	-0.72331	-0.0276966	0.207729	-0.0426105
0.67062	9.3886	-0.74247	-0.022904	0.213593	-0.032491
0.62391	9.4449	-0.76881	-0.0223716	0.218917	-0.00372855
0.71133	9.5766	-0.84545	-0.0351544	0.214117	0.032491
0.86701	9.5838	-0.83108	-0.00372855	0.204535	0.0292954
0.81671	9.5443	-0.8742	0.0127833	0.17151	0.00639174
1.0059	9.5898	-0.84426	0.0170445	0.13316	0.0159792
0.88976	9.6617	-0.86462	0.0165119	0.130497	0.0143813
0.88018	9.7179	-0.72211	0.00798959	0.1289	0.0255673
0.9221	9.603	-0.74007	-0.013316	0.140618	0.0292954
0.85863	9.5168	-0.67301	-0.0101201	0.150737	0.0260997
0.9197	9.6485	-0.75684	-0.00745692	0.137422	0.0191742
0.90294	9.6377	-0.73887	0.00106528	0.112387	0.026632
0.91012	9.6365	-0.6311	-0.0053264	0.108659	0.0149138
0.94246	9.7658	-0.66104	0.00692442	0.106528	-0.0250333
1.0047	9.6473	-0.80713	0.0138487	0.0713735	-0.0500683
0.97	9.5766	-0.88497	0.00479372	0.0665808	-0.0500683
0.92808	9.5754	-0.78199	-0.00372855	0.0798959	-0.0452738
0.92928	9.4916	-0.77241	0.00426105	0.0596554	-0.0308923
0.90054	9.4365	-0.73408	0.0138487	0.0564597	-0.0170445
0.93048	9.5203	-0.73289	0.0165119	0.0612541	-0.0101201
0.95084	9.6197	-0.70534	0.0117181	0.055395	-0.0154465
0.96521	9.7096	-0.74127	0.00585907	0.0378178	-0.0175772
1.0442	9.6473	-0.65744	0.00585907	0.0292954	-0.03036
1.1281	9.5599	-0.75684	0.00585907	0.0468726	-0.0378178
1.1712	9.5814	-0.83707	0.0026632	0.0724399	-0.0410135
1.1185	9.7347	-0.83228	-0.00372855	0.0798959	-0.0399488
1.0131	9.6377	-0.86102	-0.0181095	0.0399488	-0.0415458
0.95563	9.5215	-0.68858	-0.013316	-0.00213052	-0.0410135
0.94844	9.4796	-0.64307	0.00426105	-0.0026632	-0.0543286
1.0562	9.5168	-0.65026	0.0101201	0.00692442	-0.0356867
1.0694	9.6066	-0.61433	0.00639174	0.0250333	-0.03036
1.049	9.7371	-0.6778	0.00159792	0.00958744	-0.0447415
1.1245	9.6425	-0.76762	0.00958744	0.00905494	-0.0649821
1.1029	9.6581	-0.7257	0.00479372	0.0170445	-0.0596554
1.0454	9.5407	-0.71971	-0.00426105	0.0372855	-0.0548627
0.94126	9.5359	-0.66104	-0.00585907	0.0479372	-0.056992
0.89934	9.4808	-0.66223	-0.00213052	0.0399488	-0.0639174
1.0646	9.6557	-0.63948	0.00798959	0.032491	-0.0564597
1.0095	9.7215	-0.71492	0.0154465	0.0186419	-0.0639174
1.1436	9.688	-0.74127	0.0143813	0	-0.0687101
1.0898	9.6054	-0.78199	0.00745692	0.0122506	-0.0777649
0.89575	9.585	-0.77001	-0.00213052	0.0213052	-0.0740369
0.85982	9.512	-0.72331	-0.00639174	0.0213052	-0.0639174
0.82869	9.5706	-0.71253	-0.00798959	0.0181095	-0.0527316
0.94725	9.5491	-0.65505	-0.00213052	0.0122506	-0.0511329
0.88857	9.5886	-0.66583	0.00053264	0.0186419	-0.0543286
0.90174	9.6305	-0.7269	-0.0154465	0.0159792	-0.056992
0.9185	9.6473	-0.63828	-0.00319587	0.032491	-0.0665808
0.94964	9.6533	-0.63589	-0.00319587	0.0426105	-0.0740369
0.96042	9.6257	-0.74606	-0.0149138	0.0372855	-0.0777649
1.1257	9.6473	-0.68499	-0.00639174	0.0335557	-0.0729722
1.0011	9.7143	-0.76881	0.00053264	0.0223716	-0.0905494
0.99754	9.6161	-0.74845	-0.00213052	0.0053264	-0.0990719
0.81312	9.5347	-0.66343	-0.0053264	0.0106528	-0.0996042
0.93766	9.5431	-0.67062	-0.0026632	-0.00372855	-0.0846904
0.84545	9.5946	-0.60954	0.00745692	-0.0143813	-0.0767002
0.86102	9.4365	-0.61912	0.0122506	0.00213052	-0.0713735
0.97	9.5994	-0.64547	0.00745692	0.0340898	-0.0639174
0.92329	9.6066	-0.68499	0.00053264	0.0484695	-0.0724399
0.97	9.5431	-0.61194	0.00106528	0.0372855	-0.0649821
0.83827	9.5359	-0.62032	0.00905494	0.0372855	-0.0484695
0.90294	9.488	-0.56284	0.0181095	0.0495359	-0.0340898
0.87899	9.5826	-0.6323	0.0191742	0.0665808	-0.026632
0.91731	9.5491	-0.7257	0.00692442	0.0756356	-0.0165119
0.81312	9.5994	-0.64187	0.00905494	0.0814947	-0.0186419
0.85982	9.585	-0.60715	0.0138487	0.059123	-0.0245009
0.91012	9.5706	-0.64667	0.0138487	0.0484695	-0.0202406
0.96042	9.6317	-0.64307	0.0149138	0.0484695	-0.0143813
0.93287	9.6078	-0.68499	0.0122506	0.0458079	-0.0282307
0.89216	9.6641	-0.70774	0.013316	0.03036	-0.0346221
0.81432	9.6233	-0.68379	0.0159792	0.0138487	-0.0330234
0.93647	9.6305	-0.59757	0.0181095	0.0117181	-0.0260997
0.91731	9.6641	-0.58799	0.0181095	0.03036	-0.0202406
0.88617	9.6377	-0.58679	0.0127833	0.059123	-0.0351544
0.91132	9.5898	-0.61912	0.00692442	0.0745692	-0.053264
0.80713	9.5383	-0.65265	0.00319587	0.0500683	-0.0649821
0.85144	9.5108	-0.679	0.0026632	0.0271643	-0.0644498
0.92449	9.6054	-0.70055	0.0101201	0.0346221	-0.0543286
0.8227	9.6772	-0.69097	0.0175772	0.0452738	-0.0463402
0.95802	9.6784	-0.68259	0.0207729	0.0463402	-0.0426105
0.9221	9.6664	-0.67062	0.0234363	0.0506006	-0.0511329
0.83228	9.6305	-0.64307	0.0218376	0.053264	-0.0639174
0.83468	9.5898	-0.63469	0.013316	0.0548627	-0.0697765
0.76043	9.5551	-0.6311	0.00745692	0.0612541	-0.0703088
0.8215	9.5958	-0.66942	0.00745692	0.0623187	-0.0623187
0.77839	9.5623	-0.62631	0.0111855	0.0580584	-0.0655144
0.76402	9.5635	-0.63469	0.0143813	0.0655144	-0.0708412
0.79995	9.6018	-0.61313	0.0117181	0.0878861	-0.0761679
0.81312	9.5946	-0.6287	0.00585907	0.103865	-0.0772326
0.82629	9.597	-0.69696	0.00319587	0.0974731	-0.0719058
0.76402	9.6054	-0.67062	0.0186419	0.0948098	-0.082027
0.80354	9.5527	-0.65146	0.0245009	0.0937451	-0.0830916
0.8706	9.573	-0.64786	0.026632	0.105996	-0.0735045
0.82031	9.7132	-0.7245	0.0335557	0.113452	-0.0697765
0.74845	9.6473	-0.65624	0.0404812	0.10706	-0.0692424
0.81552	9.5551	-0.63589	0.0442092	0.0932128	-0.0649821
0.82989	9.5479	-0.75444	0.0484695	0.0974731	-0.056992
0.82749	9.6054	-0.84426	0.0404812	0.104931	-0.0617864
0.86821	9.6078	-0.78438	0.0319587	0.0926787	-0.0639174
0.86821	9.5826	-0.73049	0.0340898	0.0910818	-0.0575243
0.83588	9.5754	-0.68858	0.0314264	0.0990719	-0.0548627
0.79037	9.5096	-0.69816	0.0298277	0.108659	-0.0585907
0.78917	9.5132	-0.77839	0.026632	0.107593	-0.0378178
0.85025	9.6233	-0.79037	0.026632	0.103332	-0.0367514
0.89695	9.6473	-0.81671	0.0250333	0.0809606	-0.0383501
0.83348	9.6221	-0.75564	0.0276966	0.059123	-0.0260997
0.92329	9.5491	-0.66343	0.032491	0.0580584	-0.0223716
0.99275	9.573	-0.80953	0.0372855	0.0687101	-0.0170445
1.0179	9.6353	-0.88378	0.0330234	0.0260997	-0.0223716
1.055	9.6257	-0.88378	0.0271643	-0.0218376	-0.0207729
1.0514	9.494	-0.80833	0.0271643	-0.0122506	-0.00905494
1.0119	9.5359	-0.80234	0.028763	0.0292954	-0.00426105
0.94365	9.5563	-0.81911	0.03036	0.0559273	-0.00692442
0.80953	9.5395	-0.80594	0.0319587	0.0601877	-0.00053264
0.94126	9.5659	-0.71852	0.0399488	0.0474049	0.00639174
0.90294	9.5467	-0.73648	0.0479372	0.0399488	0.0053264
0.99515	9.6425	-0.78318	0.0442092	0.0511329	-0.00639174
0.99634	9.6173	-0.79755	0.0319587	0.0719058	-0.0159792
0.99395	9.6497	-0.81791	0.0250333	0.0868197	-0.0250333
0.93407	9.6533	-0.84186	0.0245009	0.0852227	-0.0420781
1.049	9.5742	-0.873	0.0282307	0.0644498	-0.0404812
1.152	9.6485	-0.94485	0.0314264	0.0362191	-0.0388824
1.0502	9.67	-0.91252	0.0260997	0.00479372	-0.0463402
1.0802	9.6018	-0.78558	0.0245009	-0.0165119	-0.0351544
1.0598	9.5647	-0.80953	0.0271643	-0.0111855	-0.0292954
0.99395	9.5275	-0.79276	0.0239686	0.0053264	-0.03036
1.0047	9.5479	-0.91132	0.0122506	0.00958744	-0.0383501
1.0071	9.5946	-0.87779	0.00053264	0	-0.0468726
1.0335	9.5754	-0.84545	0	-0.0165119	-0.0292954
1.0119	9.5826	-0.79157	0.0026632	-0.0165119	-0.026632
1.0167	9.5611	-0.74845	0.00905494	-0.0170445	-0.0122506
0.94365	9.6114	-0.83588	0.00798959	0	-0.0127833
1.0023	9.5874	-0.83707	0.00106528	0.0122506	-0.0202406
1.0083	9.5311	-0.79636	0.0026632	0.00213052	-0.0250333
0.99874	9.6269	-0.75923	0.00585907	-0.00958744	-0.026632
1.1221	9.6377	-0.80594	0.0138487	-0.0165119	-0.0271643
1.0706	9.6569	-0.83947	0.0106528	0.00159792	-0.0276966
1.1017	9.5886	-0.85982	0.00372855	0.0202406	-0.028763
0.97598	9.5036	-0.85743	0.00106528	0.0223716	-0.0298277
0.90533	9.5455	-0.84306	0.0026632	0.0202406	-0.0319587
1.0251	9.6377	-0.84545	0.00745692	0.0117181	-0.0308923
0.9676	9.6557	-0.84306	0.0111855	0.0111855	-0.0308923
0.98197	9.6233	-0.8239	0.0106528	0.0159792	-0.0394148
0.94964	9.5323	-0.80354	0.00852227	0.0276966	-0.0511329
1.0227	9.5982	-0.84426	0.00958744	0.0404812	-0.0500683
0.92569	9.6377	-0.84186	0.00905494	0.0431445	-0.0612541
1.0538	9.6497	-0.84186	0.00852227	0.0314264	-0.059123
1.0251	9.5335	-0.8718	0.00479372	0.0308923	-0.0644498
1.0275	9.421	-0.88737	0.00372855	0.0239686	-0.0623187
0.93647	9.4162	-0.85623	0.00319587	0.0191742	-0.0516652
1.0191	9.5275	-0.86821	0.00479372	0.0122506	-0.0404812
1.0466	9.5826	-0.88737	0.0101201	0.00479372	-0.0292954
1.073	9.7132	-0.91731	0.0127833	-0.00639174	-0.0255673
1.0945	9.6425	-0.80354	0.0127833	-0.013316	-0.0292954
1.0167	9.5623	-0.79636	0.00798959	-0.00585907	-0.0319587
1.0071	9.6341	-0.78558	0.00479372	0.00372855	-0.0308923
0.99155	9.5814	-0.77001	0.0026632	0.00585907	-0.0276966
1.0921	9.5838	-0.76282	0.00372855	-0.00159792	-0.0276966
0.8742	9.6197	-0.79636	0.00745692	0.00426105	-0.0367514
1.0059	9.6161	-0.81192	0.00905494	0.00798959	-0.0388824
0.9688	9.5994	-0.75325	0.0111855	0.0170445	-0.0394148
0.93287	9.6461	-0.78199	0.0106528	0.0276966	-0.0378178
1.0203	9.6042	-0.78917	0.0101201	0.0447415	-0.0500683
0.95802	9.6018	-0.80713	0.00585907	0.0521993	-0.059123
0.94485	9.5599	-0.78199	0.00639174	0.0543286	-0.0639174
1.0047	9.5718	-0.79276	0.00905494	0.056992	-0.0633834
0.88138	9.5946	-0.79037	0.013316	0.0521993	-0.0564597
1.0287	9.6473	-0.86102	0.0138487	0.0506006	-0.0511329
1.0383	9.6868	-0.81911	0.013316	0.0575243	-0.0585907
0.94006	9.603	-0.81552	0.00958744	0.0548627	-0.0617864
0.90892	9.5239	-0.87659	0.00852227	0.0484695	-0.0617864
0.92329	9.5647	-0.79995	0.00639174	0.0458079	-0.0585907
0.95802	9.6185	-0.776	0.00585907	0.0367514	-0.0548627
0.99395	9.6221	-0.79157	0.00745692	0.0308923	-0.0559273
0.99275	9.5922	-0.84186	0.00479372	0.0292954	-0.0692424
1.0215	9.6449	-0.88018	0.0026632	0.0186419	-0.0687101
0.87659	9.5994	-0.81073	-0.0026632	0.0159792	-0.0713735
0.8706	9.488	-0.84905	-0.00213052	0.00426105	-0.0617864
0.90294	9.506	-0.80115	-0.00319587	0.00053264	-0.055395
1.0035	9.5659	-0.77839	0	-0.00213052	-0.0511329
0.87659	9.6269	-0.7748	0.00213052	0	-0.0410135
0.99275	9.6581	-0.75804	0.0026632	0.0053264	-0.0426105
0.94006	9.5922	-0.85743	0.00319587	0.0165119	-0.0516652
0.94964	9.5527	-0.75923	0.00372855	0.0181095	-0.0436769
0.98916	9.5886	-0.79276	0.00372855	0.0213052	-0.0415458
0.99754	9.5982	-0.84426	0.00213052	0.0245009	-0.0420781
0.95323	9.6377	-0.75923	0.0026632	0.022904	-0.0404812
0.91731	9.603	-0.75444	0.00426105	0.0218376	-0.0410135
0.91731	9.6102	-0.77001	0.00692442	0.0340898	-0.0463402
0.84785	9.579	-0.7748	0.0101201	0.0447415	-0.0516652
0.78558	9.579	-0.73887	0.0101201	0.0537963	-0.0527316
0.84905	9.5874	-0.72331	0.0101201	0.0585907	-0.0607218
0.73169	9.6221	-0.74845	0.00798959	0.0713735	-0.0729722
0.85025	9.6257	-0.71492	0.00692442	0.089483	-0.0777649
0.86821	9.6365	-0.73169	0.00372855	0.0974731	-0.084158
0.74606	9.6018	-0.75684	0.00639174	0.106528	-0.0969408
0.84186	9.6545	-0.81911	0.00852227	0.0990719	-0.0980055
0.79755	9.6688	-0.8215	0.0106528	0.0921464	-0.11505
0.679	9.7922	-0.89695	0.0026632	0.0793636	-0.147541
0.63828	9.7646	-0.79157	0.0026632	0.0719058	-0.194953
0.5329	9.6688	-0.7257	0.00426105	0.0511329	-0.217311
0.49578	9.6233	-0.68499	0.0117181	0.0404812	-0.24288
0.485	9.6221	-0.71852	0.0154465	0.0394148	-0.271119
0.52572	9.6629	-0.76522	0.00372855	0.0660467	-0.300947
0.42153	9.7658	-0.89455	-0.0149138	0.0804283	-0.335557
0.40237	9.7	-0.84905	-0.0218376	0.0474049	-0.36912
0.35327	9.6664	-0.85025	-0.0117181	0.00372855	-0.410135
0.36046	9.5826	-0.83947	-0.0149138	-0.0319587	-0.437833
0.12215	9.5263	-0.81671	-0.0207729	-0.0143813	-0.479913
0.17244	9.5084	-0.78558	-0.0260997	-0.00692442	-0.503877
-0.11975	9.5347	-0.81312	-0.0426105	0.00159792	-0.510264
-0.021556	9.5946	-0.68858	-0.0415458	-0.0308923	-0.506006
-0.10658	9.6257	-0.6778	-0.0250333	-0.0431445	-0.505482
-0.38081	9.5802	-0.63469	-0.0181095	-0.0165119	-0.516129
-0.37243	9.5491	-0.66942	-0.0149138	-0.022904	-0.532116
-0.34728	9.4497	-0.63349	-0.0191742	-0.00426105	-0.545956
-0.55565	9.4533	-0.64906	-0.0276966	0.0197083	-0.529446
-0.39039	9.4245	-0.65624	-0.0356867	0.0234363	-0.523581
-0.77839	9.3395	-0.65146	-0.0367514	0.0191742	-0.525187
-0.9209	9.3407	-0.60834	-0.0223716	0.00372855	-0.499618
-0.9185	9.4736	-0.53649	0.00798959	0.0197083	-0.467661
-0.90054	9.4497	-0.55086	0.0127833	0.0846904	-0.468185
-0.85384	9.3659	-0.79516	0.00372855	0.13316	-0.444221
-1.0323	9.2749	-0.71133	-0.026632	0.147009	-0.426646
-1.1269	9.2653	-0.63828	-0.0378178	0.0985378	-0.380307
-1.346	9.288	-0.48739	-0.0213052	0.0362191	-0.319587
-1.3257	9.2844	-0.60954	-0.0101201	0.0356867	-0.310529
-1.1245	9.2413	-0.62391	-0.0127833	0.0298277	-0.354197
-1.3197	9.3575	-0.71253	-0.0282307	0.0564597	-0.315329
-1.364	9.4054	-0.57362	-0.0511329	0.1028	-0.312135
-1.5137	9.3084	-0.61912	-0.0484695	0.140084	-0.28496
-1.4418	9.2353	-0.49817	-0.00639174	0.0814947	-0.303076
-1.5736	9.0677	-0.68858	-0.0175772	0.0191742	-0.338227
-1.6466	9.0533	-0.67301	-0.022904	-0.00479372	-0.341421
-1.6634	9.1623	-0.40716	-0.0181095	0.00426105	-0.32971
-1.8789	9.1575	-0.31375	-0.0127833	0.00692442	-0.331839
-1.6011	9.0234	-0.6311	0.0149138	-0.0175772	-0.299882
-1.8574	9.2868	-0.73049	0.059123	-0.0159792	-0.31107
-1.7939	9.1371	-0.60355	0.0340898	-0.0447415	-0.325452
-1.9663	9.1527	-0.20597	0.0170445	-0.032491	-0.307335
-2.0334	9.1982	-0.083827	0.0186419	0.00639174	-0.302012
-2.0957	9.3754	-0.51254	0.0479372	0.0026632	-0.28496
-2.2082	9.385	-0.79516	0.110256	-0.0335557	-0.354738
-2.3124	9.3551	-0.85384	0.108659	0.00053264	-0.370184
-1.9388	8.9276	-0.70175	0.053264	0.0468726	-0.330775
-2.1148	8.9755	-0.72331	0.0436769	0.0346221	-0.333428
-2.2118	9.2461	-0.64906	0.026632	-0.0245009	-0.324369
-2.0262	9.2677	-0.47422	0.0186419	-0.0234363	-0.291889
-2.2262	9.3323	-0.33411	0.082027	-0.0191742	-0.287089
-2.2346	9.2258	-0.65146	0.104397	0.00852227	-0.327581
-2.2753	8.9731	-1.0251	0.0500683	0.0708412	-0.373919
-2.3064	9.1144	-1.0718	-0.00958744	0.0623187	-0.346221
-2.5447	9.2749	-0.71013	-0.0394148	0.0399488	-0.251415
-2.3939	9.2497	-0.59278	-0.0127833	0.0330234	-0.259391
-2.5232	9.3719	-0.78318	0.0543286	0.0378178	-0.287089
-2.6501	9.3275	-1.1832	0.0521993	-0.00106528	-0.329169
-2.625	9.0318	-1.1089	-0.0271643	-0.0165119	-0.276966
-2.4885	9.0976	-0.92449	-0.0548627	-0.0250333	-0.212529
-2.6058	9.2198	-0.81192	-0.0335557	-0.0154465	-0.217311
-2.6873	9.2988	-0.78917	-0.00319587	-0.0143813	-0.233822
-2.71	9.0916	-0.83348	0.0053264	-0.0436769	-0.231692
-2.704	8.7863	-0.80713	0.013316	-0.0458079	-0.22691
-2.4454	8.7695	-0.91132	0.0308923	0.00319587	-0.222111
-2.9363	8.9982	-0.91252	0.0644498	0.0202406	-0.251938
-2.9136	8.8605	-0.98916	0.0862873	0.0255673	-0.272708
-3.1363	8.8437	-0.96521	0.0537963	0.0234363	-0.297212
-3.0393	8.9791	-0.77001	0.0143813	0.0298277	-0.263126
-3.177	8.8797	-0.78678	0.00479372	0.0138487	-0.259391
-2.9351	8.8797	-0.80594	-0.00426105	0.0170445	-0.254068
-3.2693	8.8653	-0.80234	-0.0117181	0.0601877	-0.230104
-3.4297	8.7659	-0.70894	-0.0143813	0.056992	-0.232234
-3.4764	8.9156	-0.59876	-0.0159792	0.0788313	-0.219981
-3.4908	8.7911	-0.62511	-0.013316	0.0974731	-0.242356
-3.292	8.6689	-0.59038	-0.00426105	0.0990719	-0.244486
-3.5758	8.6462	-0.59637	0.00745692	0.10706	-0.270578
-3.6596	8.7	-0.80354	0.00852227	0.150205	-0.265255
-3.4393	8.6845	-0.91731	-0.00106528	0.176296	-0.249268
-3.3842	8.7036	-0.82869	-0.00426105	0.157661	-0.249809
-3.6297	8.6713	-0.74726	0.0165119	0.116649	-0.280701
-4.0979	8.7527	-0.7281	0.0330234	0.0745692	-0.281766
-4.0572	8.9324	-0.80234	0.00958744	0.0511329	-0.209858
-4.0488	8.9791	-0.69457	-0.00639174	0.0442092	-0.157129
-3.8812	9.1479	-0.57122	0.00426105	0.0330234	-0.145943
-3.8776	9.0401	-0.77121	0.00479372	0.0575243	-0.161391
-3.7746	8.8461	-0.85264	-0.0026632	0.0724399	-0.173641
-3.7183	8.7563	-0.78678	-0.0111855	0.0537963	-0.174707
-3.9866	8.7731	-0.8742	-0.00905494	-0.0127833	-0.181636
-4.0177	8.7132	-0.71373	0.00798959	-0.0729722	-0.191218
-4.2117	8.5108	-0.61433	0.0186419	-0.0708412	-0.205059
-3.8477	8.5408	-0.6323	0.00106528	-0.0772326	-0.202929
-3.9962	8.4186	-0.70534	-0.0213052	-0.0191742	-0.173109
-4.0872	8.4905	-0.75085	-0.0292954	-0.013316	-0.140084
-4.1506	8.3959	-0.6287	-0.0175772	-0.03036	-0.136888
-4.1027	8.2126	-0.56643	-0.013316	-0.0250333	-0.145943
-4.0812	8.2677	-0.61792	-0.0154465	0.0111855	-0.138487
-3.9722	8.318	-0.54488	-0.0111855	0.0564597	-0.121974
-4.0979	8.3731	-0.66583	-0.0149138	0.0969408	-0.0910818
-4.092	8.2917	-0.90533	-0.0255673	0.0884184	-0.0708412
-4.2129	8.3037	-0.87659	-0.0415458	0.083624	-0.0814947
-4.0357	8.2737	-0.71732	-0.0394148	0.0745692	-0.059123
-4.1243	8.33	-0.58439	-0.0245009	0.0346221	-0.0479372
-4.2333	8.4857	-0.65864	0.0053264	0.0314264	-0.0239686
-4.2931	8.4689	-0.74606	0.0362191	0.028763	-0.0213052
-4.2764	8.518	-0.96042	0.0330234	0.053264	0.0106528
-4.2345	8.5575	-0.76163	0.00106528	0.0436769	0.0271643
-4.1051	8.4545	-0.51973	0.00745692	0.0314264	0.0394148
-4.2225	8.5168	-0.60595	0.0292954	0.0431445	0.0655144
-4.1949	8.4126	-0.71013	0.0388824	0.0601877	0.0495359
-4.0333	8.3336	-0.90533	0.0127833	0.0431445	0.0506006
-4.0728	8.3013	-0.7748	-0.0245009	0.0356867	0.0761679
-3.9327	8.3611	-0.48021	-0.028763	-0.00053264	0.0948098
-3.9854	8.4366	-0.46704	-0.00745692	0.0143813	0.111855
-3.9243	8.3516	-0.50775	-0.0053264	0.0543286	0.113452
-3.7531	8.3695	-0.71253	-0.0351544	0.055395	0.128365
-3.6848	8.4629	-0.7281	-0.0479372	0.0223716	0.149672
-3.5363	8.512	-0.582	-0.0484695	0.03036	0.151269
-3.783	8.5815	-0.61553	-0.0490036	0.0607218	0.159792
-3.6584	8.4581	-0.39758	-0.0692424	0.0681778	0.134759
-3.7087	8.5264	-0.58918	-0.0809606	0.0772326	0.180572
-3.371	8.5492	-0.49338	-0.0687101	0.0506006	0.185354
-3.4992	8.6893	-0.47901	-0.0479372	0.0932128	0.214658
-3.3195	8.4953	-0.43949	-0.0575243	0.0916141	0.202406
-3.3004	8.5001	-0.45267	-0.0463402	0.126768	0.234363
-3.1711	8.2617	-0.50416	-0.0442092	0.151802	0.222111
-3.1603	8.6342	-0.6323	-0.0410135	0.147009	0.287089
-3.0776	8.6964	-0.45985	-0.0500683	0.156596	0.303076
-3.31	8.8916	-0.5832	-0.056992	0.169379	0.304141
-3.0585	8.5408	-0.61433	-0.0463402	0.140084	0.308923
-2.9351	8.8018	-0.64427	-0.0314264	0.140084	0.336622
-2.9435	9.1946	-0.61433	-0.0207729	0.144346	0.38776
-2.8645	9.2413	-0.59517	-0.00958744	0.1534	0.409594
-3.0525	9.2761	-0.55446	0.0260997	0.177901	0.393083
-2.7112	9.2677	-0.82869	0.0308923	0.162988	0.40907
-2.6226	9.5754	-0.84426	0.032491	0.186419	0.454344
-2.3603	9.5635	-0.71971	0.0431445	0.142747	0.498553
-2.4358	9.5455	-0.69936	0.0772326	0.16352	0.506006
-2.1951	9.4198	-0.72211	0.0655144	0.137954	0.487907
-2.0633	9.3407	-0.69337	0.0697765	0.158727	0.477243
-1.8777	9.3395	-0.776	0.0436769	0.126768	0.44848
-1.7077	9.3228	-0.80115	0.0356867	0.0980055	0.430904
-1.5556	9.2473	-0.74486	0.0170445	0.085755	0.428775
-1.5364	9.2497	-0.57481	0.026632	0.0878861	0.464991
-1.1975	9.009	-0.68618	0.0463402	0.0814947	0.471379
-1.237	9.0018	-0.82629	0.0703088	0.0767002	0.492165
-1.2814	9.2796	-0.91491	0.0548627	0.0564597	0.515064
-1.0311	9.4569	-0.90294	0.0234363	-0.0298277	0.492165
-1.4071	9.7874	-0.74845	0.0255673	0.0111855	0.512935
-1.0898	9.7335	-0.58799	0.0186419	-0.0308923	0.475655
-1.0838	9.7599	-0.64068	0.0378178	-0.026632	0.486301
-0.93287	9.7311	-0.7269	0.0378178	-0.0191742	0.446892
-0.89336	9.7419	-0.64307	0.055395	0.0298277	0.466055
-0.81073	9.6952	-0.55685	0.0777649	0.0442092	0.5092
-0.6311	9.6664	-0.59278	0.0916141	0.0767002	0.492165
-0.45865	9.6521	-0.679	0.101201	0.109191	0.473525
-0.42512	9.6377	-0.66822	0.0932128	0.14115	0.495359
-0.27304	9.5575	-0.74367	0.085755	0.14541	0.507612
-0.20119	9.3299	-0.69337	0.104397	0.154999	0.512394
-0.098197	9.4856	-0.6287	0.134759	0.151269	0.538504
0.053889	9.5922	-0.68978	0.139551	0.152868	0.524122
0.23591	9.5671	-0.89815	0.131563	0.224781	0.5092
0.42872	9.4078	-0.91491	0.12517	0.270578	0.517734
0.32812	9.4485	-0.93407	0.111855	0.272708	0.506547
0.33531	9.5682	-1.1137	0.126236	0.167782	0.53531
0.54607	9.6437	-1.0969	0.138487	0.0639174	0.575784
0.62032	9.6126	-0.98796	0.113452	0.0601877	0.566202
0.75444	9.7287	-0.94605	0.0953421	0.0793636	0.552885
0.7293	9.7287	-0.94126	0.101201	0.0724399	0.544892
0.93407	9.5515	-0.84545	0.111855	0.0521993	0.536375
1.1927	9.682	-1.0251	0.113986	0.0793636	0.497489
1.3496	9.5802	-1.2382	0.100669	0.134225	0.487907
1.5209	9.688	-1.4191	0.0633834	0.14914	0.475114
1.6035	9.585	-1.2526	0.032491	0.120909	0.481501
1.837	9.5299	-1.079	0.0458079	0.0186419	0.543827
2.0202	9.6688	-1.2167	0.0399488	0.0490036	0.531034
1.9388	9.3395	-1.1604	-0.0388824	0.243421	0.354738
2.1448	9.4629	-1.3496	-0.0969408	0.417587	0.321175
2.3088	9.4617	-1.0921	-0.172575	0.471379	0.325452
2.2358	9.2904	-0.96042	-0.193889	0.483107	0.348874
2.304	9.3347	-0.95683	-0.207729	0.484172	0.531034
2.2633	9.4449	-0.87899	-0.190677	0.519864	0.639698
2.6214	9.4233	-0.84545	-0.196542	0.486825	0.726528
2.6394	9.3407	-0.97	-0.234363	0.4064	0.635981
2.8178	9.5647	-0.88497	-0.220505	0.354197	0.306794
2.8765	9.8006	-0.98317	-0.242356	0.303076	-0.0106528
2.7471	9.6736	-0.73768	-0.244486	0.290824	-0.032491
2.6861	9.9419	-0.64307	-0.223716	0.200277	-0.0143813
2.6573	9.7886	-0.64786	-0.198671	0.131563	-0.00319587
2.922	9.7239	-0.50895	-0.169913	0.0564597	0.0149138
3.0585	9.6221	-0.57481	-0.161391	0.0298277	0.0351544
2.9315	9.7694	-0.388	-0.148074	0.0292954	0.0713735
2.922	9.5682	-0.38081	-0.1028	-0.0143813	0.113986
2.892	9.7419	-0.3401	-0.084158	-0.0543286	0.116649
3.0178	9.6126	-0.30896	-0.0644498	-0.0511329	0.121974
3.086	9.5587	-0.3377	-0.0463402	-0.0202406	0.105463
3.2106	9.4114	-0.29339	-0.0250333	-0.0218376	0.126236
3.213	9.312	-0.31615	-0.0127833	-0.00798959	0.129964
3.1723	9.2737	-0.31495	-0.00639174	0.00426105	0.124105
3.1172	9.0952	-0.33052	-0.0122506	0.0117181	0.120377
3.1435	9.2258	-0.32094	-0.0271643	0.00745692	0.112919
3.1136	9.13	-0.26465	-0.0426105	-0.00159792	0.108127
3.0621	9.3168	-0.27783	-0.0521993	-0.0101201	0.107593
3.2848	9.0126	-0.25747	-0.0431445	-0.013316	0.0932128
3.1974	9.2078	-0.33531	-0.0516652	0.00479372	0.100669
3.1184	9.3754	-0.36165	-0.0458079	0.0122506	0.0852227
3.1172	9.2341	-0.40596	-0.0420781	0.0101201	0.056992
3.1878	9.3263	-0.34609	-0.0420781	0.0191742	0.0639174
3.2489	9.2437	-0.31854	-0.0410135	0.0186419	0.056992
3.3303	9.4701	-0.28381	-0.0308923	0.0282307	0.0697765
3.3219	9.3814	-0.22394	-0.0207729	0.0223716	0.083624
3.4165	9.3802	-0.24789	-0.00639174	0.0218376	0.0926787
3.4177	9.3036	-0.25747	0.00479372	0.0255673	0.0953421
3.5135	9.2749	-0.31375	0.00958744	0.0388824	0.0905494
3.5399	9.2449	-0.22992	0.0106528	0.0490036	0.0846904
3.5016	9.1898	-0.21077	0.0122506	0.0484695	0.0788313
3.504	9.1431	-0.23112	0.0143813	0.0426105	0.0777649
3.498	9.1288	-0.21795	0.0191742	0.0362191	0.0798959
3.5531	9.1335	-0.1928	0.0213052	0.0314264	0.0735045
3.5124	9.0916	-0.27184	0.0202406	0.0330234	0.0644498
3.6261	9.0988	-0.18202	0.0197083	0.0452738	0.0537963
3.5531	9.1072	-0.1952	0.0127833	0.0537963	0.0500683
3.6094	9.1359	-0.24549	0.00905494	0.0394148	0.0426105
3.68	9.106	-0.30657	0.00639174	0.0356867	0.0298277
3.6489	9.1084	-0.24789	0.0053264	0.0234363	0.0202406
3.6129	9.209	-0.27304	0.00745692	0.00905494	0.0149138
3.6237	9.2138	-0.27663	0.00958744	0.0106528	0.0175772
3.7016	9.2138	-0.29818	0.0127833	0.0138487	0.00958744
3.759	9.1707	-0.28741	0.0117181	0.0207729	0.00585907
3.7531	9.1611	-0.25507	0.0138487	0.022904	0.0026632
3.6764	9.1683	-0.23711	0.013316	0.0223716	-0.00319587
3.6872	9.1132	-0.21675	0.0143813	0.0218376	-0.00213052
3.6716	9.106	-0.27783	0.0154465	0.0218376	-0.0026632
3.7195	9.1	-0.25268	0.013316	0.028763	-0.00852227
3.6872	9.1132	-0.30058	0.013316	0.0330234	-0.0191742
3.7087	9.112	-0.26585	0.0122506	0.0335557	-0.0282307
3.7483	9.094	-0.25747	0.0111855	0.0362191	-0.0330234
3.6764	9.1695	-0.26585	0.00958744	0.0362191	-0.0362191
3.6489	9.106	-0.25986	0.00905494	0.0340898	-0.0362191
3.6034	9.1108	-0.28621	0.00905494	0.0298277	-0.0314264
3.6632	9.118	-0.27423	0.00905494	0.03036	-0.028763
3.7267	9.1419	-0.28501	0.00958744	0.03036	-0.0292954
3.6561	9.1395	-0.26106	0.00958744	0.0362191	-0.0308923
3.7291	9.1623	-0.33411	0.00745692	0.0404812	-0.0340898
3.7542	9.088	-0.29818	0.00692442	0.0452738	-0.0346221
3.6932	9.1503	-0.25747	0.00798959	0.0452738	-0.0367514
3.7063	9.1335	-0.24909	0.00958744	0.0383501	-0.0314264
3.7327	9.1228	-0.26465	0.00958744	0.0356867	-0.0271643
3.7435	9.0785	-0.23831	0.00958744	0.0378178	-0.0255673
3.7303	9.0617	-0.25028	0.00958744	0.0404812	-0.0260997
3.7411	9.1168	-0.2443	0.00958744	0.0383501	-0.0276966
3.7052	9.0976	-0.27663	0.0101201	0.0367514	-0.0260997
3.7519	9.0904	-0.23232	0.00852227	0.0351544	-0.0255673
3.7351	9.0306	-0.24909	0.00745692	0.0378178	-0.0276966
3.7063	9.0569	-0.21436	0.00798959	0.0367514	-0.0308923
3.7387	9.0581	-0.28022	0.00852227	0.0356867	-0.0319587
3.8141	9.112	-0.26346	0.0101201	0.0330234	-0.0308923
3.7459	9.1024	-0.2922	0.00852227	0.0351544	-0.028763
3.7387	9.0318	-0.2443	0.00905494	0.0346221	-0.0255673
3.7626	9.0856	-0.26705	0.0101201	0.0356867	-0.022904
3.7746	9.0916	-0.28621	0.0101201	0.0383501	-0.0202406
3.8093	9.0653	-0.27064	0.00958744	0.0420781	-0.0207729
3.7471	9.1012	-0.291	0.0106528	0.0415458	-0.0223716
3.7483	9.0689	-0.25747	0.0106528	0.0394148	-0.022904
3.7327	9.0904	-0.27423	0.0101201	0.0372855	-0.0223716
3.7938	9.1168	-0.291	0.0106528	0.0362191	-0.0213052
3.7974	9.0006	-0.25627	0.0117181	0.0362191	-0.0234363
3.7686	9.0234	-0.27304	0.0101201	0.0367514	-0.0292954
3.8536	9.124	-0.25747	0.0111855	0.0351544	-0.0340898
3.8441	9.0545	-0.22274	0.0111855	0.0351544	-0.0340898
3.759	9.0677	-0.2407	0.0101201	0.0356867	-0.0383501
3.7698	9.1	-0.23711	0.0106528	0.0372855	-0.0388824
3.8117	9.0832	-0.18442	0.00905494	0.0410135	-0.0420781
3.8644	9.0605	-0.21556	0.00905494	0.0394148	-0.0415458
3.7267	9.1012	-0.25268	0.0101201	0.0367514	-0.0394148
3.7626	9.0713	-0.21915	0.0106528	0.0346221	-0.0383501
3.8022	9.0653	-0.25747	0.0111855	0.0330234	-0.0378178
3.8572	9.0904	-0.20358	0.0106528	0.0340898	-0.0383501
3.7399	9.0773	-0.28142	0.0106528	0.0340898	-0.0399488
3.7974	9.0785	-0.23112	0.0106528	0.0351544	-0.0426105
3.8477	9.0749	-0.27543	0.0101201	0.0356867	-0.0436769
3.8105	9.1012	-0.25148	0.0101201	0.0383501	-0.0436769
3.8153	9.0821	-0.27902	0.0122506	0.0420781	-0.0452738
3.8201	9.0964	-0.25268	0.0106528	0.0426105	-0.0447415
3.7566	9.0725	-0.28262	0.0106528	0.0404812	-0.0442092
3.7554	9.1228	-0.24669	0.0101201	0.0388824	-0.0420781
3.7447	9.0689	-0.25028	0.0101201	0.0383501	-0.0404812
3.7746	9.0665	-0.27543	0.0101201	0.0404812	-0.0410135
3.7531	9.1216	-0.26944	0.0101201	0.0399488	-0.0415458
3.7746	9.0713	-0.291	0.00958744	0.0372855	-0.0426105
3.7758	9.088	-0.25986	0.0111855	0.0356867	-0.0426105
3.801	9.0425	-0.25507	0.00958744	0.0367514	-0.0410135
3.8369	9.0892	-0.27783	0.0106528	0.0388824	-0.0410135
3.7566	9.1048	-0.27184	0.0101201	0.0372855	-0.0394148
3.856	9.0569	-0.23951	0.0101201	0.0378178	-0.0399488
3.8045	9.0365	-0.23711	0.0106528	0.0372855	-0.0426105
3.7614	9.0677	-0.27184	0.0106528	0.0367514	-0.0447415
3.8141	9.0809	-0.30178	0.00958744	0.0367514	-0.0447415
3.7902	9.0617	-0.27304	0.00905494	0.0356867	-0.0436769
3.7674	9.0797	-0.291	0.00958744	0.0356867	-0.0431445
3.7602	9.0844	-0.28621	0.0101201	0.0335557	-0.0426105
3.8321	9.0844	-0.23711	0.0101201	0.0330234	-0.0426105
3.7866	9.0569	-0.21795	0.0101201	0.0330234	-0.0415458
3.8393	9.0701	-0.25028	0.0101201	0.0356867	-0.0415458
3.7854	9.0892	-0.26465	0.00905494	0.0351544	-0.0410135
3.7986	9.0844	-0.23711	0.00798959	0.0356867	-0.0404812
3.7962	9.0713	-0.28501	0.00958744	0.0356867	-0.0399488
3.783	9.094	-0.29699	0.0101201	0.0378178	-0.0415458
3.7626	9.0904	-0.20597	0.0101201	0.0383501	-0.0436769
3.7842	9.0773	-0.25028	0.0101201	0.0372855	-0.0463402
3.8261	9.0389	-0.26226	0.00958744	0.0346221	-0.0458079
3.8117	9.094	-0.2898	0.00958744	0.0330234	-0.0442092
3.7758	9.0952	-0.24789	0.00852227	0.0340898	-0.0431445
3.8153	9.0904	-0.27184	0.00905494	0.0335557	-0.0431445
3.7866	9.0413	-0.23831	0.00958744	0.0340898	-0.0436769
3.8656	9.0689	-0.22873	0.00852227	0.0356867	-0.0436769
3.8608	9.0497	-0.25028	0.00958744	0.0351544	-0.0431445
3.8225	9.094	-0.29339	0.0101201	0.0378178	-0.0442092
3.7746	9.0725	-0.24669	0.0117181	0.0388824	-0.0452738
3.7542	9.0521	-0.27902	0.0117181	0.0404812	-0.0452738
3.7842	9.0437	-0.22633	0.0101201	0.0394148	-0.0436769
3.8177	9.1228	-0.27663	0.0106528	0.0367514	-0.0420781
3.7842	9.0725	-0.28142	0.0101201	0.0356867	-0.0420781
3.759	9.021	-0.23591	0.00852227	0.0330234	-0.0431445
3.8512	9.1288	-0.24909	0.0106528	0.0340898	-0.0426105
3.7602	9.0401	-0.25627	0.0101201	0.032491	-0.0426105
3.8572	9.0988	-0.26585	0.00905494	0.0330234	-0.0420781
3.8225	9.0617	-0.27064	0.0101201	0.0340898	-0.0431445
3.7818	9.1132	-0.27663	0.00958744	0.0351544	-0.0431445
3.8093	9.094	-0.25867	0.0101201	0.0340898	-0.0436769
3.7974	9.0797	-0.24669	0.0106528	0.0319587	-0.0442092
3.8105	9.0773	-0.23472	0.00905494	0.032491	-0.0452738
3.8297	9.0725	-0.27902	0.0101201	0.032491	-0.0458079
3.7423	9.0401	-0.27783	0.00905494	0.0319587	-0.0458079
3.8716	9.0809	-0.22873	0.00958744	0.0319587	-0.0447415
3.7902	9.1	-0.20597	0.0101201	0.0308923	-0.0442092
3.7806	9.0401	-0.25028	0.00852227	0.0314264	-0.0447415
3.7926	9.0689	-0.27543	0.00958744	0.0314264	-0.0447415
3.8057	9.0234	-0.25148	0.0101201	0.0314264	-0.0442092
3.8105	9.0066	-0.2407	0.00958744	0.0314264	-0.0447415
3.7914	9.0797	-0.25627	0.0101201	0.0314264	-0.0458079
3.8249	9.0832	-0.27783	0.00958744	0.0330234	-0.0458079
3.7722	9.0545	-0.23591	0.0101201	0.0314264	-0.0458079
3.8022	9.1323	-0.29938	0.0106528	0.032491	-0.0463402
3.7519	9.1192	-0.25867	0.00958744	0.0351544	-0.0463402
3.7662	9.0856	-0.23232	0.00905494	0.0346221	-0.0463402
3.8189	9.0701	-0.31375	0.00958744	0.0340898	-0.0463402
3.8213	9.0797	-0.29579	0.00905494	0.0330234	-0.0442092
3.8465	9.0701	-0.2922	0.0106528	0.0319587	-0.0442092
3.7614	9.0725	-0.22633	0.00958744	0.0314264	-0.0426105
3.7782	9.0689	-0.26226	0.00958744	0.0308923	-0.0452738
3.8033	9.0713	-0.25627	0.00958744	0.0335557	-0.0468726
3.8117	9.0665	-0.22514	0.00905494	0.032491	-0.0468726
3.8548	9.0892	-0.27543	0.00852227	0.0314264	-0.0474049
3.7219	9.0892	-0.24909	0.0101201	0.0340898	-0.0495359
3.7686	9.0785	-0.24789	0.0101201	0.0362191	-0.0479372
3.771	9.0976	-0.25747	0.0101201	0.0367514	-0.0463402
3.7758	9.0976	-0.24789	0.0106528	0.0372855	-0.0442092
3.7303	9.088	-0.25028	0.00958744	0.0356867	-0.0436769
3.7662	9.0581	-0.27663	0.00958744	0.0346221	-0.0442092
3.7363	9.1479	-0.21316	0.0106528	0.0330234	-0.0426105
3.7483	9.1216	-0.26106	0.0101201	0.032491	-0.0431445
3.8333	9.0485	-0.1952	0.00958744	0.032491	-0.0426105
3.8177	9.0557	-0.20957	0.0106528	0.0335557	-0.0431445
3.7662	9.0749	-0.27663	0.0106528	0.0335557	-0.0431445
3.7962	9.0222	-0.2443	0.00958744	0.0340898	-0.0431445
3.8297	9.0856	-0.25388	0.00852227	0.0335557	-0.0436769
3.8405	9.0713	-0.28621	0.00958744	0.0335557	-0.0431445
3.8237	9.118	-0.291	0.00958744	0.0340898	-0.0436769
3.8393	9.0485	-0.20478	0.0101201	0.0346221	-0.0442092
3.7566	9.0617	-0.2443	0.00958744	0.0346221	-0.0458079
3.8045	9.0749	-0.22035	0.00958744	0.0330234	-0.0447415
3.7686	9.0821	-0.29818	0.00958744	0.0340898	-0.0431445
3.8321	9.0389	-0.25388	0.00905494	0.0346221	-0.0436769
3.7782	9.0988	-0.24789	0.0101201	0.0351544	-0.0442092
3.7962	9.1312	-0.27783	0.0101201	0.0351544	-0.0442092
3.7123	9.1036	-0.23352	0.00958744	0.0340898	-0.0442092
3.7662	9.0916	-0.20837	0.00905494	0.0335557	-0.0458079
3.8141	9.0892	-0.21915	0.0106528	0.0335557	-0.0463402
3.8117	9.0653	-0.25867	0.0101201	0.0330234	-0.0452738
3.8369	9.0605	-0.22035	0.0106528	0.0340898	-0.0452738
3.8225	9.0821	-0.26226	0.00958744	0.0362191	-0.0458079
3.7758	9.0533	-0.2443	0.00958744	0.0356867	-0.0452738
3.8213	9.0785	-0.26106	0.0106528	0.0356867	-0.0447415
3.8764	9.0509	-0.23112	0.0101201	0.0351544	-0.0452738
3.7231	9.0737	-0.25747	0.0101201	0.0340898	-0.0458079
3.7183	9.0737	-0.25747	0.00958744	0.0314264	-0.0442092
3.8369	9.0797	-0.25867	0.0101201	0.0335557	-0.0436769
3.7974	9.13	-0.22992	0.00958744	0.0356867	-0.0447415
3.777	9.0749	-0.22633	0.0106528	0.0356867	-0.0442092
3.8405	9.0868	-0.22873	0.0101201	0.0340898	-0.0474049
3.8177	9.0725	-0.22753	0.00905494	0.0346221	-0.0479372
3.8297	9.0054	-0.25986	0.0101201	0.0362191	-0.0468726
3.7602	9.0593	-0.27304	0.0111855	0.0383501	-0.0447415
3.7854	9.0844	-0.24669	0.0106528	0.0378178	-0.0431445
3.7782	9.0629	-0.23472	0.0101201	0.0367514	-0.0415458
3.7207	9.0641	-0.27064	0.0101201	0.0346221	-0.0420781
3.8117	9.0509	-0.24669	0.00958744	0.0330234	-0.0420781
3.7806	9.1036	-0.22514	0.00905494	0.0340898	-0.0420781
3.8489	9.1024	-0.26585	0.0101201	0.0340898	-0.0431445
3.7171	9.0809	-0.23472	0.0101201	0.0351544	-0.0431445
3.795	9.0892	-0.19879	0.0101201	0.0362191	-0.0426105
3.7926	9.0904	-0.21436	0.0106528	0.0351544	-0.0415458
3.7962	9.0844	-0.25867	0.00958744	0.0351544	-0.0415458
3.777	9.0401	-0.28022	0.00958744	0.0340898	-0.0415458
3.8129	9.0749	-0.22154	0.0106528	0.0346221	-0.0426105
3.765	9.0437	-0.22274	0.00958744	0.0346221	-0.0458079
3.7614	9.0006	-0.2431	0.0101201	0.0346221	-0.0463402
3.8225	9.0629	-0.21077	0.00958744	0.0335557	-0.0452738
3.7602	9.0485	-0.29579	0.0106528	0.0346221	-0.0431445
3.7962	9.0665	-0.23951	0.0101201	0.0346221	-0.0426105
3.8956	9.0677	-0.27064	0.0101201	0.0335557	-0.0431445
3.7926	9.0425	-0.2431	0.00852227	0.032491	-0.0436769
3.7578	9.106	-0.26944	0.00905494	0.0319587	-0.0458079
3.7878	9.0365	-0.24669	0.0101201	0.032491	-0.0452738
3.8357	9.1	-0.23711	0.00905494	0.0330234	-0.0442092
3.7686	9.0976	-0.24549	0.0101201	0.0330234	-0.0436769
3.7746	9.0737	-0.23472	0.0106528	0.0351544	-0.0431445
3.7542	9.1168	-0.25867	0.0106528	0.0356867	-0.0442092
3.789	9.0773	-0.24789	0.00958744	0.0351544	-0.0452738
3.8153	9.0773	-0.22154	0.00958744	0.0340898	-0.0447415
3.7818	9.1024	-0.22394	0.0101201	0.032491	-0.0447415
3.7698	9.0713	-0.26825	0.00852227	0.032491	-0.0426105
3.771	9.0377	-0.25148	0.0106528	0.0319587	-0.0404812
3.8584	9.0593	-0.28381	0.00905494	0.0335557	-0.0399488
3.8022	9.0569	-0.29938	0.0101201	0.0356867	-0.0415458
3.795	9.0737	-0.22992	0.0101201	0.0356867	-0.0436769
3.8129	9.0677	-0.23112	0.00905494	0.0319587	-0.0468726
3.8441	9.1228	-0.23472	0.00958744	0.032491	-0.0484695
3.7411	9.0509	-0.22633	0.00958744	0.0346221	-0.0468726
3.7327	9.1216	-0.27902	0.0101201	0.0356867	-0.0447415
3.7459	9.0952	-0.22274	0.0106528	0.0372855	-0.0426105
3.7566	9.0773	-0.20957	0.0101201	0.0372855	-0.0410135
3.7686	9.0401	-0.25148	0.00958744	0.0351544	-0.0426105
3.7315	9.0485	-0.21556	0.00958744	0.032491	-0.0447415
3.7519	9.0761	-0.23352	0.00958744	0.032491	-0.0442092
3.7638	9.0749	-0.22992	0.0101201	0.032491	-0.0442092
3.8297	9.0904	-0.20957	0.0106528	0.0335557	-0.0415458
3.8165	9.0928	-0.22274	0.00958744	0.0340898	-0.0420781
3.7914	9.1156	-0.25507	0.0106528	0.0346221	-0.0410135
3.7279	9.0593	-0.25268	0.0106528	0.0340898	-0.0410135
3.7554	9.033	-0.25268	0.0101201	0.0335557	-0.0404812
3.8069	9.0761	-0.2431	0.0101201	0.0335557	-0.0410135
3.7614	9.0952	-0.19879	0.0106528	0.0330234	-0.0431445
3.765	9.0749	-0.23232	0.00905494	0.032491	-0.0447415
3.8429	9.0797	-0.24909	0.00958744	0.032491	-0.0431445
3.7554	9.0353	-0.21077	0.00958744	0.0330234	-0.0415458
3.7974	9.0449	-0.22274	0.0101201	0.0340898	-0.0415458
3.7926	9.0294	-0.22154	0.00905494	0.0340898	-0.0415458
3.7483	9.0964	-0.23591	0.00958744	0.0335557	-0.0431445
3.7566	9.0797	-0.23352	0.00958744	0.0335557	-0.0442092
3.7794	9.118	-0.27304	0.00905494	0.0330234	-0.0463402
3.7902	9.0892	-0.22633	0.00958744	0.0335557	-0.0447415
3.8105	9.0773	-0.23232	0.0111855	0.0351544	-0.0436769
3.7554	9.0773	-0.23472	0.0111855	0.0351544	-0.0436769
3.8345	9.0641	-0.20478	0.00958744	0.0367514	-0.0436769
3.8033	9.0342	-0.27543	0.00958744	0.0378178	-0.0436769
3.8297	9.0557	-0.25867	0.00958744	0.0388824	-0.0442092
3.8165	9.0821	-0.23112	0.0106528	0.0372855	-0.0452738
3.8105	9.0294	-0.25627	0.00905494	0.0372855	-0.0442092
3.7866	9.0761	-0.27064	0.0106528	0.0378178	-0.0447415
3.674	9.0222	-0.25028	0.0101201	0.0362191	-0.0431445
3.8261	9.1036	-0.24549	0.0101201	0.0356867	-0.0431445
3.8297	9.1144	-0.22873	0.0106528	0.0378178	-0.0447415
3.8441	9.1048	-0.25507	0.0106528	0.0399488	-0.0452738
3.8225	9.0892	-0.23591	0.00958744	0.0372855	-0.0468726
3.7782	9.0485	-0.29459	0.0106528	0.0404812	-0.0495359
3.8548	9.0581	-0.20478	0.0106528	0.0410135	-0.0479372
3.7782	9.1024	-0.27783	0.0101201	0.0394148	-0.0436769
3.7986	9.0617	-0.28741	0.0111855	0.0367514	-0.0404812
3.7255	9.0617	-0.291	0.00958744	0.0367514	-0.0388824
3.8381	9.0413	-0.24909	0.0111855	0.0340898	-0.0383501
3.8249	9.0545	-0.23831	0.0111855	0.0346221	-0.0394148
3.765	9.0533	-0.2443	0.0111855	0.0351544	-0.0399488
3.7854	9.0641	-0.22035	0.0101201	0.0346221	-0.0410135
3.795	9.0449	-0.22753	0.0111855	0.0362191	-0.0420781
3.8381	9.0737	-0.26465	0.0106528	0.0372855	-0.0415458
3.8081	9.0737	-0.24789	0.00958744	0.0367514	-0.0404812
3.795	9.0737	-0.27663	0.0101201	0.0346221	-0.0404812
3.7183	9.0785	-0.2443	0.00958744	0.0335557	-0.0394148
3.8548	9.0186	-0.30537	0.0117181	0.0351544	-0.0415458
3.8201	9.1156	-0.27064	0.0111855	0.0362191	-0.0436769
3.7507	9.0785	-0.25388	0.0106528	0.0356867	-0.0436769
3.7626	9.1012	-0.22035	0.0106528	0.0356867	-0.0426105
3.7806	9.0629	-0.25028	0.0106528	0.0351544	-0.0415458
3.8057	9.1096	-0.26585	0.0101201	0.0340898	-0.0420781
3.8297	9.0761	-0.2419	0.00958744	0.032491	-0.0442092
3.8333	9.0497	-0.23232	0.00958744	0.032491	-0.0463402
3.8225	9.0785	-0.24549	0.00852227	0.0314264	-0.0468726
3.7351	9.088	-0.23472	0.0101201	0.03036	-0.0452738
3.7531	9.0689	-0.23232	0.0101201	0.0298277	-0.0452738
3.789	9.0773	-0.22873	0.0101201	0.0271643	-0.0468726
3.7279	9.1204	-0.26465	0.0111855	0.0298277	-0.0516652
3.7842	9.0509	-0.23112	0.0106528	0.0362191	-0.0537963
3.8022	9.1264	-0.25028	0.00958744	0.03036	-0.056992
3.7662	9.1024	-0.27304	0.0111855	0.028763	-0.0506006
3.8105	9.0797	-0.27783	0.00905494	0.028763	-0.0351544
3.759	9.0533	-0.2419	0.00905494	0.028763	-0.0335557
3.704	9.0413	-0.26106	0.00905494	0.0319587	-0.0340898
3.8584	9.1072	-0.2431	0.00958744	0.0308923	-0.0351544
3.7531	9.094	-0.29459	0.00852227	0.03036	-0.0372855
3.7854	9.0425	-0.24789	0.00745692	0.0298277	-0.0420781
3.8022	9.0964	-0.22154	0.00958744	0.03036	-0.0452738
3.9231	9.0701	-0.32812	0.00852227	0.0330234	-0.0484695
3.8321	9.0437	-0.26705	0.0117181	0.0383501	-0.0458079
3.8716	9.0545	-0.30417	0.0101201	0.0383501	-0.0452738
3.8237	9.0665	-0.26106	0.0101201	0.0356867	-0.0458079
3.7614	9.0629	-0.27543	0.0101201	0.0335557	-0.0447415
3.8249	9.0569	-0.23232	0.00958744	0.0330234	-0.0442092
3.7087	9.0533	-0.22753	0.00852227	0.0314264	-0.0442092
3.771	9.0485	-0.22992	0.00905494	0.0319587	-0.0447415
3.8381	9.0844	-0.28381	0.0101201	0.0340898	-0.0458079
3.7974	9.0569	-0.2443	0.0111855	0.0335557	-0.0442092
3.795	9.1036	-0.24789	0.0101201	0.0340898	-0.0404812
3.7818	9.0665	-0.26346	0.0106528	0.0340898	-0.0388824
3.8405	9.0593	-0.27304	0.0111855	0.032491	-0.0394148
3.8081	9.0832	-0.27423	0.00905494	0.032491	-0.0436769
3.8189	9.1335	-0.27423	0.00852227	0.03036	-0.0506006
3.7914	9.1156	-0.2431	0.00852227	0.032491	-0.0506006
3.7638	9.1419	-0.23951	0.00958744	0.0319587	-0.0479372
3.7674	9.1024	-0.22394	0.00958744	0.0330234	-0.0447415
3.7806	9.0761	-0.26346	0.0101201	0.032491	-0.0447415
3.8201	9.0389	-0.25268	0.0101201	0.0340898	-0.0436769
3.7998	9.0461	-0.21795	0.00958744	0.0351544	-0.0474049
3.8069	9.1252	-0.26226	0.00958744	0.0340898	-0.0490036
3.7806	9.0653	-0.26825	0.00958744	0.0330234	-0.0500683
3.7638	9.0461	-0.2443	0.00958744	0.032491	-0.0442092
3.7626	9.0713	-0.2431	0.0117181	0.0340898	-0.0378178
3.8501	9.0569	-0.24909	0.00958744	0.0319587	-0.0372855
3.7686	9.0916	-0.19041	0.0101201	0.0314264	-0.0372855
3.8225	9.0725	-0.20358	0.00958744	0.0330234	-0.0372855
3.7698	9.0545	-0.23831	0.0111855	0.0330234	-0.0399488
3.8536	9.0964	-0.22633	0.00958744	0.032491	-0.0410135
3.8129	9.1276	-0.25268	0.00905494	0.032491	-0.0431445
3.8788	9.0749	-0.30417	0.00905494	0.0346221	-0.0447415
3.6788	9.0701	-0.23472	0.00958744	0.0335557	-0.0431445
3.7471	9.0665	-0.22633	0.0101201	0.0319587	-0.0447415
3.8045	9.0569	-0.24789	0.0106528	0.0314264	-0.0452738
3.7698	9.0593	-0.25148	0.0111855	0.0314264	-0.0420781
3.8453	9.0988	-0.23232	0.0101201	0.03036	-0.0420781
3.7782	9.0605	-0.31256	0.0111855	0.0298277	-0.0431445
3.8345	9.1024	-0.25507	0.0106528	0.0308923	-0.0447415
3.7818	9.0749	-0.25268	0.0111855	0.0330234	-0.0458079
3.7914	9.1012	-0.27663	0.0106528	0.0340898	-0.0458079
3.9279	9.1323	-0.25627	0.0101201	0.0351544	-0.0420781
3.8536	9.0437	-0.26585	0.00958744	0.0340898	-0.0420781
3.7531	9.0916	-0.2431	0.0101201	0.0314264	-0.0436769
3.7028	9.1096	-0.23711	0.00852227	0.0314264	-0.0420781
3.7554	9.0401	-0.26944	0.00958744	0.0314264	-0.0415458
3.771	9.1012	-0.20597	0.00905494	0.032491	-0.0399488
3.7291	9.0449	-0.24909	0.00958744	0.0314264	-0.0399488
3.8057	9.0509	-0.2898	0.0101201	0.0319587	-0.0426105
3.886	9.0952	-0.23472	0.00958744	0.0308923	-0.0463402
3.8381	9.0641	-0.30657	0.00905494	0.0308923	-0.0452738
3.7578	9.0725	-0.25388	0.00798959	0.0319587	-0.0447415
3.7818	9.0964	-0.23951	0.0101201	0.0335557	-0.0431445
3.7926	9.0497	-0.23472	0.00905494	0.0346221	-0.0426105
3.8141	9.0521	-0.24549	0.0106528	0.0356867	-0.0426105
3.7854	9.0222	-0.25627	0.0101201	0.0356867	-0.0415458
3.7578	9.1048	-0.25028	0.0101201	0.0356867	-0.0420781
3.7447	9.0641	-0.23112	0.0106528	0.0367514	-0.0394148
3.7926	9.0306	-0.22992	0.0101201	0.0340898	-0.0388824
3.7878	9.0737	-0.22633	0.00958744	0.0330234	-0.0378178
3.8165	9.1084	-0.22753	0.0106528	0.0335557	-0.0394148
3.8117	9.0641	-0.18083	0.0111855	0.0308923	-0.0404812
3.8069	9.0593	-0.23591	0.0101201	0.0298277	-0.0388824
3.8261	9.1323	-0.2419	0.0117181	0.028763	-0.0367514
3.8165	9.0665	-0.25028	0.0122506	0.0314264	-0.0378178
3.8022	9.0832	-0.2443	0.0111855	0.0330234	-0.0394148
3.8213	9.1036	-0.23591	0.0106528	0.0319587	-0.0399488
3.8632	9.0868	-0.27902	0.0106528	0.0335557	-0.0404812
3.7854	9.1144	-0.21675	0.0101201	0.0330234	-0.0399488
3.8069	9.0389	-0.26585	0.0106528	0.0330234	-0.0394148
3.8393	9.0617	-0.27064	0.0111855	0.0319587	-0.0378178
3.8117	9.1132	-0.21795	0.0111855	0.0346221	-0.0378178
3.8453	9.0689	-0.26825	0.0101201	0.0356867	-0.0383501
3.7303	9.0282	-0.22514	0.0117181	0.0346221	-0.0372855
3.8141	9.0617	-0.26106	0.0117181	0.0330234	-0.0388824
3.771	9.0868	-0.21795	0.00958744	0.0335557	-0.0394148
3.8812	9.0485	-0.25627	0.0106528	0.0346221	-0.0410135
3.8453	9.0533	-0.27663	0.0106528	0.0356867	-0.0415458
3.8225	9.0677	-0.24909	0.0106528	0.0367514	-0.0399488
3.7782	9.1	-0.22873	0.0101201	0.0340898	-0.0388824
3.8033	9.0749	-0.26465	0.0106528	0.0330234	-0.0394148
3.7734	9.0473	-0.22753	0.00958744	0.032491	-0.0404812
3.8057	9.0844	-0.27423	0.00905494	0.0308923	-0.0410135
3.8093	9.0785	-0.22154	0.0111855	0.0319587	-0.0415458
3.8501	9.0377	-0.25507	0.0101201	0.0314264	-0.0410135
3.9027	9.0832	-0.27902	0.00958744	0.0319587	-0.0410135
3.8501	9.0545	-0.25507	0.0101201	0.0335557	-0.0404812
3.8345	9.0641	-0.24909	0.0101201	0.0330234	-0.0394148
3.7483	9.1443	-0.2922	0.0106528	0.0319587	-0.0394148
3.8896	9.0892	-0.26346	0.0101201	0.0308923	-0.0404812
3.7674	9.0677	-0.26106	0.0106528	0.0319587	-0.0431445
3.862	9.0629	-0.25507	0.00852227	0.0308923	-0.0447415
3.7459	9.0425	-0.30297	0.0101201	0.03036	-0.0420781
3.8237	9.0497	-0.23472	0.00905494	0.0319587	-0.0404812
3.8345	9.0401	-0.29699	0.0106528	0.03036	-0.0394148
3.8788	9.0832	-0.25986	0.00852227	0.03036	-0.0415458
3.7267	9.1048	-0.27184	0.00905494	0.0298277	-0.0420781
3.8836	9.1024	-0.2407	0.00905494	0.0292954	-0.0431445
3.8069	9.0521	-0.27543	0.00958744	0.028763	-0.0447415
3.8596	8.9994	-0.22514	0.00905494	0.03036	-0.0436769
3.8692	9.0856	-0.22753	0.0101201	0.0308923	-0.0426105
3.7782	9.0677	-0.28142	0.00958744	0.032491	-0.0415458
3.7938	9.0725	-0.26825	0.0101201	0.0346221	-0.0415458
3.9087	9.0773	-0.27184	0.0101201	0.0356867	-0.0442092
3.8177	9.0677	-0.25388	0.00958744	0.0335557	-0.0436769
3.7914	9.0761	-0.26465	0.0106528	0.0335557	-0.0452738
3.8105	9.0509	-0.24909	0.00905494	0.0319587	-0.0442092
3.874	9.106	-0.2419	0.00958744	0.0308923	-0.0420781
3.8932	9.1024	-0.22514	0.0106528	0.0298277	-0.0410135
3.8273	9.0713	-0.23591	0.0101201	0.0308923	-0.0415458
3.8081	9.0868	-0.28381	0.00905494	0.0335557	-0.0426105
3.8381	9.0761	-0.26226	0.00958744	0.0314264	-0.0447415
3.8836	9.0557	-0.27064	0.00852227	0.0308923	-0.0452738
3.8261	9.0365	-0.26346	0.0106528	0.03036	-0.0447415
3.892	9.0713	-0.28262	0.0106528	0.0340898	-0.0447415
3.7483	9.0713	-0.26944	0.0101201	0.0356867	-0.0431445
3.7602	9.0521	-0.2886	0.0111855	0.0351544	-0.0410135
3.8081	9.0737	-0.25388	0.0101201	0.0351544	-0.0404812
3.8129	9.0126	-0.28262	0.0101201	0.032491	-0.0415458
3.8249	9.0605	-0.25388	0.00905494	0.0319587	-0.0426105
3.8345	9.0497	-0.24549	0.0101201	0.0314264	-0.0426105
3.9051	9.0725	-0.23951	0.0101201	0.032491	-0.0431445
3.7902	9.0318	-0.23112	0.0101201	0.0319587	-0.0410135
3.8489	9.0533	-0.29339	0.0111855	0.0335557	-0.0404812
3.88	9.1312	-0.24909	0.00958744	0.0330234	-0.0404812
3.7866	9.1132	-0.20238	0.0111855	0.032491	-0.0410135
3.8129	9.0581	-0.25028	0.00958744	0.0308923	-0.0420781
3.8512	9.0449	-0.21077	0.0101201	0.0319587	-0.0431445
3.8249	9.0653	-0.28501	0.0106528	0.0335557	-0.0452738
3.8022	9.0138	-0.25148	0.0106528	0.0335557	-0.0447415
3.8345	9.1096	-0.27184	0.00852227	0.032491	-0.0431445
3.8752	9.0605	-0.30657	0.00905494	0.0330234	-0.0426105
3.8345	9.0066	-0.26585	0.0101201	0.032491	-0.0431445
3.8345	9.0294	-0.23831	0.00905494	0.0319587	-0.0426105
3.8501	9.0569	-0.28741	0.00958744	0.0314264	-0.0436769
3.874	9.0832	-0.27543	0.0111855	0.0319587	-0.0447415
3.8908	9.0821	-0.26346	0.0101201	0.0308923	-0.0442092
3.8548	9.1108	-0.21915	0.00958744	0.032491	-0.0442092
3.8069	9.0294	-0.22873	0.00958744	0.032491	-0.0436769
3.7902	9.0545	-0.25388	0.0106528	0.0330234	-0.0431445
3.8081	9.0856	-0.27423	0.0101201	0.0340898	-0.0436769
3.8381	9.0389	-0.27783	0.0101201	0.0335557	-0.0431445
3.8548	9.1228	-0.26465	0.00905494	0.0335557	-0.0436769
3.8501	9.0401	-0.25148	0.00958744	0.0330234	-0.0442092
3.8357	9.0629	-0.28262	0.0101201	0.0319587	-0.0426105
3.8105	9.0509	-0.2898	0.00958744	0.0308923	-0.0415458
3.8453	9.0114	-0.2443	0.00958744	0.032491	-0.0404812
3.7938	9.0377	-0.28022	0.00905494	0.0314264	-0.0420781
3.8944	9.0821	-0.2922	0.00958744	0.0330234	-0.0420781
3.8177	9.0868	-0.20957	0.0101201	0.0319587	-0.0447415
3.8848	9.0342	-0.28262	0.00958744	0.0314264	-0.0458079
3.8393	8.997	-0.22633	0.0106528	0.0330234	-0.0463402
3.7794	9.1024	-0.20957	0.0101201	0.0351544	-0.0452738
3.795	9.0485	-0.27543	0.0106528	0.0351544	-0.0436769
3.7926	9.0294	-0.27423	0.00958744	0.0346221	-0.0404812
3.7866	9.0186	-0.29459	0.00958744	0.0335557	-0.0404812
3.8489	9.0389	-0.27902	0.00958744	0.0314264	-0.0426105
3.8668	9.0976	-0.29579	0.00958744	0.0308923	-0.0442092
3.8896	9.0677	-0.25627	0.0106528	0.0314264	-0.0436769
3.8644	9.0761	-0.26825	0.0101201	0.0330234	-0.0436769
3.8752	9.033	-0.23232	0.0106528	0.0319587	-0.0410135
3.801	9.0689	-0.27184	0.00958744	0.0340898	-0.0404812
3.8057	9.0018	-0.25028	0.00958744	0.0335557	-0.0404812
3.8956	9.0413	-0.28621	0.00958744	0.0330234	-0.0394148
3.8153	9.0497	-0.27783	0.0101201	0.032491	-0.0431445
3.8836	9.021	-0.27184	0.0106528	0.0319587	-0.0458079
3.8393	9.1228	-0.23352	0.00958744	0.032491	-0.0463402
3.8321	9.0401	-0.20358	0.0117181	0.032491	-0.0442092
3.8704	9.0701	-0.25268	0.0101201	0.032491	-0.0431445
3.8321	9.1132	-0.24549	0.00958744	0.0330234	-0.0426105
3.8932	9.033	-0.27064	0.0101201	0.0330234	-0.0431445
3.8596	9.0641	-0.23831	0.00905494	0.0308923	-0.0458079
3.795	9.0892	-0.25747	0.00905494	0.0330234	-0.0463402
3.8297	9.1084	-0.27783	0.0101201	0.0319587	-0.0468726
3.9111	9.0389	-0.28381	0.0106528	0.0314264	-0.0452738
3.8728	9.0461	-0.23951	0.00958744	0.0330234	-0.0447415
3.8405	9.0761	-0.24909	0.00958744	0.032491	-0.0452738
3.8069	9.0809	-0.23951	0.0117181	0.0330234	-0.0452738
3.8776	9.1108	-0.27543	0.00958744	0.0340898	-0.0442092
3.7698	9.0425	-0.22035	0.00905494	0.0340898	-0.0447415
3.8884	9.0509	-0.27902	0.00958744	0.0335557	-0.0436769
3.9339	9.088	-0.27663	0.0106528	0.0335557	-0.0436769
3.862	9.0761	-0.23951	0.0101201	0.0335557	-0.0431445
3.8069	9.0186	-0.26465	0.0111855	0.0335557	-0.0426105
3.8501	9.0557	-0.26465	0.00958744	0.0319587	-0.0420781
3.8704	9.0569	-0.28381	0.0101201	0.0330234	-0.0436769
3.8033	9.0617	-0.25867	0.00958744	0.0346221	-0.0442092
3.8608	9.0641	-0.28022	0.0101201	0.0346221	-0.0452738
3.8584	9.0342	-0.25627	0.0106528	0.0330234	-0.0463402
3.8884	9.0425	-0.28381	0.0101201	0.0319587	-0.0452738
3.8536	9.0868	-0.26825	0.0111855	0.0340898	-0.0452738
3.8417	9.0689	-0.25867	0.0111855	0.0351544	-0.0447415
3.8309	9.0617	-0.25388	0.0111855	0.0351544	-0.0420781
3.8345	9.009	-0.25028	0.0101201	0.0340898	-0.0420781
3.765	9.033	-0.27184	0.0101201	0.032491	-0.0420781
3.8213	9.0425	-0.30896	0.00958744	0.0319587	-0.0447415
3.8045	9.0473	-0.22753	0.00958744	0.0308923	-0.0458079
3.8129	9.0353	-0.25627	0.0101201	0.032491	-0.0452738
3.8309	9.0569	-0.24789	0.00905494	0.0335557	-0.0442092
3.8501	9.0389	-0.22514	0.0101201	0.0335557	-0.0447415
3.868	9.033	-0.26346	0.00958744	0.0351544	-0.0431445
3.9219	9.094	-0.25627	0.0101201	0.032491	-0.0426105
3.8896	9.0797	-0.27423	0.0106528	0.0335557	-0.0431445
3.7435	9.0342	-0.30896	0.0101201	0.032491	-0.0447415
3.7926	9.0294	-0.2419	0.00905494	0.0335557	-0.0463402
3.8105	9.0737	-0.26346	0.00905494	0.0335557	-0.0447415
3.8357	9.0832	-0.32453	0.0101201	0.032491	-0.0431445
3.8405	9.0545	-0.25028	0.0101201	0.032491	-0.0442092
3.7998	9.0138	-0.28741	0.00905494	0.032491	-0.0431445
3.8189	9.0773	-0.28501	0.0101201	0.0335557	-0.0442092
3.8668	9.0342	-0.26944	0.00958744	0.0314264	-0.0442092
3.8381	9.0461	-0.20478	0.0101201	0.032491	-0.0447415
3.8177	9.0342	-0.27184	0.0101201	0.0330234	-0.0447415
3.8716	9.118	-0.28381	0.0101201	0.0330234	-0.0436769
3.7531	9.0318	-0.25268	0.00958744	0.0335557	-0.0447415
3.8069	9.0353	-0.26825	0.00958744	0.0319587	-0.0447415
3.8357	9.1264	-0.23951	0.0101201	0.0330234	-0.0447415
3.801	9.0856	-0.2431	0.00958744	0.0346221	-0.0447415
3.8345	9.0342	-0.25747	0.00958744	0.0335557	-0.0442092
3.8225	9.009	-0.26825	0.00958744	0.0330234	-0.0447415
3.7602	9.0713	-0.23591	0.00958744	0.0330234	-0.0442092
3.8093	9.0413	-0.26106	0.00905494	0.0330234	-0.0431445
3.8213	9.0353	-0.26346	0.00958744	0.0308923	-0.0420781
3.8357	9.0761	-0.20478	0.00958744	0.0330234	-0.0452738
3.8489	9.0665	-0.23352	0.00958744	0.0330234	-0.0468726
3.7854	9.0485	-0.25388	0.0106528	0.0335557	-0.0463402
3.874	9.0401	-0.22035	0.0101201	0.0330234	-0.0458079
3.8716	9.0365	-0.26106	0.0101201	0.032491	-0.0468726
3.7794	9.0581	-0.30058	0.0106528	0.0340898	-0.0474049
3.7686	9.0521	-0.25747	0.00852227	0.0340898	-0.0490036
3.8057	9.0952	-0.23711	0.00958744	0.0351544	-0.0468726
3.9063	9.0521	-0.22753	0.0101201	0.0362191	-0.0463402
3.8261	9.0437	-0.26346	0.0101201	0.0356867	-0.0495359
3.8129	9.0461	-0.21915	0.00905494	0.0340898	-0.0500683
3.8273	9.1	-0.28022	0.00905494	0.0346221	-0.0511329
3.8465	9.0844	-0.27064	0.00958744	0.0367514	-0.0537963
3.8704	9.0928	-0.22274	0.00798959	0.0388824	-0.0585907
3.7986	9.0485	-0.29339	0.00798959	0.0404812	-0.0596554
3.8153	9.0773	-0.2443	0.00852227	0.0388824	-0.0617864
3.8453	9.0988	-0.24909	0.00745692	0.0404812	-0.0649821
3.7507	9.0557	-0.30297	0.00692442	0.0415458	-0.0708412
3.7974	9.0485	-0.28381	0.00639174	0.0420781	-0.0804283
3.7806	9.021	-0.25028	0.00639174	0.0426105	-0.0868197
3.7926	9.112	-0.26585	0.00692442	0.0415458	-0.089483
3.8249	9.1575	-0.20837	0.00639174	0.0410135	-0.0953421
3.7315	9.0725	-0.25747	0.00639174	0.0420781	-0.100669
3.8512	9.0114	-0.2431	0.00639174	0.0436769	-0.109191
3.7171	9.0737	-0.21316	0.0053264	0.0447415	-0.12304
3.7698	9.0832	-0.22274	0.00585907	0.0431445	-0.134759
3.7806	9.1395	-0.24789	0.00479372	0.0431445	-0.141682
3.7854	9.0964	-0.26585	0.00585907	0.0458079	-0.147009
3.8117	9.124	-0.31256	0.00426105	0.0458079	-0.151802
3.7734	9.1204	-0.2443	0.00213052	0.0463402	-0.162455
3.6824	9.1467	-0.21436	0.00106528	0.0420781	-0.180031
3.595	9.1647	-0.23112	-0.00106528	0.0388824	-0.189613
3.5267	9.1862	-0.27064	0	0.0351544	-0.195477
3.6644	9.1946	-0.25507	-0.00053264	0.0399488	-0.20347
3.5938	9.1994	-0.23951	0.00053264	0.0458079	-0.207205
3.5698	9.1898	-0.22154	-0.00053264	0.0468726	-0.215723
3.5411	9.1838	-0.21915	-0.00372855	0.0420781	-0.22691
3.4728	9.215	-0.22633	-0.00426105	0.0458079	-0.245009
3.4549	9.2186	-0.28142	-0.00745692	0.0479372	-0.252479
3.3507	9.2725	-0.22035	-0.00745692	0.0516652	-0.259932
3.4261	9.2461	-0.22992	-0.00852227	0.0814947	-0.272708
3.3722	9.2569	-0.20717	-0.0106528	0.0958744	-0.276966
3.1627	9.2677	-0.19759	-0.0138487	0.0990719	-0.26152
3.2154	9.2868	-0.18083	-0.0165119	0.103332	-0.257803
3.1351	9.3754	-0.20837	-0.0138487	0.116115	-0.248744
3.0896	9.3096	-0.10059	-0.0053264	0.117714	-0.225305
3.0848	9.2533	-0.1449	-0.00159792	0.0910818	-0.199212
2.9866	9.2904	-0.093407	0.00213052	0.0660467	-0.189089
3.2441	9.2916	-0.12335	0.0111855	0.0500683	-0.218376
2.898	9.2677	-0.18322	0.0159792	0.0420781	-0.230628
2.8106	9.3731	-0.16167	0.0234363	0.0607218	-0.228499
2.7531	9.3192	-0.11496	0.0346221	0.0804283	-0.238098
2.7807	9.3467	-0.097	0.0436769	0.0729722	-0.235951
2.7998	9.3874	-0.17604	0.055395	0.056992	-0.22691
2.7364	9.3778	-0.12933	0.0649821	0.083624	-0.22424
2.6789	9.3228	-0.20957	0.0788313	0.0628511	-0.210923
2.6358	9.4844	-0.13891	0.0756356	0.00905494	-0.198147
2.6944	9.209	-0.16047	0.0740369	0.00106528	-0.207729
2.6334	9.3647	-0.11377	0.0767002	-0.00319587	-0.234886
2.6908	9.482	-0.23591	0.0729722	-0.0175772	-0.228499
2.71	9.4317	-0.2443	0.085755	-0.0143813	-0.225846
2.5567	9.4856	-0.18202	0.0921464	-0.0367514	-0.21944
2.4992	9.4856	-0.26346	0.0980055	-0.055395	-0.181095
2.5172	9.4916	-0.291	0.110256	-0.0420781	-0.148074
2.4286	9.4437	-0.28262	0.122506	-0.026632	-0.114518
2.3531	9.4461	-0.4359	0.124637	-0.0372855	-0.0990719
2.4346	9.4389	-0.32693	0.12517	-0.0729722	-0.085755
2.4525	9.5587	-0.48859	0.123573	-0.106528	-0.013316
2.3352	9.5838	-0.54128	0.122506	-0.127833	0.0271643
2.6477	9.4796	-0.5796	0.122506	-0.158195	0.00053264
2.5759	9.4808	-0.58799	0.126768	-0.16352	-0.0053264
2.5783	9.5239	-0.56404	0.119845	-0.196018	-0.0537963
2.5316	9.579	-0.63469	0.111855	-0.227975	-0.0724399
2.4094	9.5191	-0.6299	0.119311	-0.217311	-0.136356
2.3843	9.4054	-0.57601	0.119845	-0.259932	-0.207729
2.3927	9.4341	-0.70774	0.117181	-0.248744	-0.203994
2.1867	9.4928	-0.68139	0.104931	-0.206123	-0.215723
2.3304	9.4198	-0.69816	0.0969408	-0.192283	-0.222111
2.3184	9.4545	-0.74247	0.111855	-0.214117	-0.190154
2.2011	9.4653	-0.78079	0.131029	-0.262585	-0.166183
2.14	9.591	-0.81432	0.142747	-0.291348	-0.114518
2.1927	9.391	-0.89575	0.146477	-0.278572	-0.162988
2.1831	9.4341	-0.98197	0.1534	-0.246074	-0.185354
2.2705	9.6461	-1.2275	0.172575	-0.344615	-0.206664
2.31	9.8113	-1.1951	0.235427	-0.536898	-0.1534
1.9412	9.409	-1.14	0.193889	-0.536375	-0.162988
1.8262	9.3599	-1.0047	0.121442	-0.316917	-0.274313
1.9472	9.5	-1.0514	0.10706	-0.272708	-0.312658
1.9687	9.4281	-1.2514	0.109191	-0.276443	-0.306794
1.861	9.3611	-1.2861	0.0868197	-0.223175	-0.305729
1.6909	9.6114	-1.158	0.0495359	-0.154465	-0.32971
1.7676	9.609	-0.99994	0.00585907	-0.0889507	-0.40907
1.655	9.7048	-1.1388	0.00426105	-0.0053264	-0.389889
1.7532	9.6425	-1.3724	0.0101201	-0.0442092	-0.407465
1.5472	9.5395	-1.4095	0.0101201	-0.0671131	-0.417587
1.3305	9.4712	-1.2861	-0.00585907	-0.0649821	-0.463402
1.1329	9.6245	-1.2358	-0.0122506	-0.0649821	-0.455932
1.2155	9.6401	-1.164	-0.00639174	-0.113986	-0.469249
1.0921	9.5263	-1.2143	0.00479372	-0.130497	-0.500683
1.1125	9.5599	-1.1688	-0.0026632	-0.0937451	-0.51667
1.0418	9.6724	-1.1891	-0.00053264	-0.0681778	-0.493754
0.99874	9.7551	-1.2562	-0.00585907	-0.0990719	-0.47192
0.88857	9.7479	-1.1412	-0.013316	-0.0639174	-0.443157
0.61673	9.4521	-1.0682	-0.0404812	0.00479372	-0.459144
0.3868	9.4066	-1.1604	-0.0420781	0.0175772	-0.419717
0.57242	9.3683	-1.2011	-0.0362191	0	-0.399488
0.56643	9.5371	-1.2023	-0.0308923	-0.0117181	-0.386695
0.50057	9.5647	-1.0562	-0.0314264	-0.0276966	-0.396818
0.26465	9.3874	-0.99395	-0.0431445	-0.00479372	-0.455932
0.16047	9.4353	-1.1281	-0.0383501	-0.00213052	-0.498012
0.085024	9.5431	-1.1233	-0.0410135	-0.0175772	-0.494295
-0.01916	9.6581	-1.1508	-0.0415458	-0.0463402	-0.480978
-0.028741	9.6629	-1.2299	-0.0559273	-0.0985378	-0.492165
-0.25867	9.5479	-1.0778	-0.0868197	-0.0719058	-0.47459
-0.45865	9.397	-1.0347	-0.0996042	-0.032491	-0.466596
-0.57122	9.3886	-1.0287	-0.0868197	-0.0516652	-0.472984
-0.4838	9.6161	-1.0502	-0.0596554	-0.116115	-0.440486
-0.074247	9.7802	-1.0562	-0.00798959	-0.249809	-0.394689
0.013173	9.8042	-1.079	-0.00106528	-0.237557	-0.462338
-0.6275	9.5718	-1.0107	-0.0527316	-0.0633834	-0.564597
-1.0706	9.4473	-0.99395	-0.0862873	0.0346221	-0.605612
-1.0622	9.6221	-0.86222	-0.0868197	-0.0335557	-0.48843
-0.76642	9.6102	-0.80833	-0.0676455	-0.157129	-0.491624
-0.50655	9.6257	-0.77001	-0.0543286	-0.114518	-0.506547
-0.95683	9.7335	-0.86821	-0.0703088	0.0500683	-0.434098
-1.4298	9.5299	-0.97239	-0.0862873	0.107593	-0.51667
-1.4155	9.4329	-0.92449	-0.0868197	0.0330234	-0.512394
-1.3448	9.5168	-0.84306	-0.082027	-0.0234363	-0.474049
-1.5125	9.5527	-0.89336	-0.0708412	-0.03036	-0.463926
-1.4646	9.5275	-0.88857	-0.0660467	-0.0218376	-0.459144
-1.7101	9.5024	-0.81312	-0.0633834	-0.0250333	-0.461797
-1.9184	9.3275	-0.63709	-0.0777649	-0.0138487	-0.435163
-1.8717	9.3503	-0.56404	-0.0596554	-0.0111855	-0.38776
-1.8849	9.2784	-0.72211	-0.0394148	0.0159792	-0.366449
-2.0238	9.3515	-0.91731	-0.0330234	0.0580584	-0.348874
-2.1412	9.3275	-0.93766	-0.0388824	0.0719058	-0.349415
-2.1867	9.209	-0.75325	-0.0394148	0.0442092	-0.332363
-2.346	9.2761	-0.51973	-0.0298277	-0.00053264	-0.305729
-2.3424	9.2282	-0.61074	-0.03036	0.0213052	-0.315852
-2.1603	9.3551	-0.70774	-0.0426105	0.0431445	-0.314264
-2.4214	9.3467	-0.64547	-0.0495359	0.0889507	-0.315329
-2.3364	9.2701	-0.66702	-0.0468726	0.0697765	-0.315852
-2.4106	9.2401	-0.75325	-0.0458079	0.0207729	-0.330775
-2.7064	9.2569	-0.78199	-0.0564597	0.0410135	-0.325975
-2.7615	9.3	-0.75325	-0.059123	0.0452738	-0.310005
-2.6238	9.3252	-0.60355	-0.0367514	0.00479372	-0.281766
-2.8345	9.4629	-0.67541	-0.0159792	0.0149138	-0.262061
-2.601	9.3898	-0.68139	-0.0330234	0.0175772	-0.237033
-2.7148	9.2473	-0.64906	-0.028763	0.0314264	-0.225846
-2.7603	9.2713	-0.45147	-0.00585907	0.0479372	-0.188024
-2.6705	9.1264	-0.64427	-0.00159792	0.0404812	-0.187483
-2.7411	9.1192	-0.65864	0.00106528	0.0681778	-0.202406
-2.9579	8.9036	-0.60355	-0.0223716	0.0767002	-0.180572
-2.6849	9.0078	-0.39159	-0.0186419	0.0660467	-0.172575
-2.8968	9.1467	-0.5832	-0.0165119	0.0953421	-0.139019
-3.0214	9.2018	-0.66583	0.00106528	0.0974731	-0.112919
-3.1303	9.009	-0.83707	0.00372855	0.0932128	-0.129432
-3.1926	8.7982	-0.60715	-0.00213052	0.0937451	-0.0910818
-3.1555	8.9084	-0.43829	0.00479372	0.0601877	-0.0623187
-2.9591	8.9539	-0.42632	0.0346221	0.0772326	-0.0537963
-3.098	8.8653	-0.85623	0.056992	0.141682	0.00426105
-3.4621	8.8725	-0.94126	0.0697765	0.176837	-0.00159792
-2.6585	8.7815	-0.74486	0.053264	0.0575243	-0.0170445
-2.813	8.8737	-0.84785	0.0521993	0.0239686	0.00639174
-2.7435	8.936	-0.69816	0.0612541	-0.00798959	0.022904
-2.7364	8.9348	-0.57362	0.0687101	-0.0101201	0.00585907
-2.5855	9.0174	-0.57242	0.0788313	0.00053264	-0.0191742
-2.8693	9.1216	-0.74367	0.083624	0.0372855	-0.0340898
-3.116	8.8749	-0.679	0.0665808	0.0521993	-0.0314264
-3.0441	8.8018	-0.59038	0.0426105	0.0585907	-0.0117181
-2.9052	8.7994	-0.64547	0.0436769	0.0814947	0.0165119
-2.6405	9.0665	-0.80594	0.0543286	0.0825593	0.00852227
-2.698	9.0593	-0.86821	0.0415458	0.112387	0.0207729
-2.6681	8.9036	-0.88497	0.0170445	0.0969408	0.0223716
-2.4322	8.997	-0.82629	0.0170445	0.0761679	0.0447415
-2.5567	9.0353	-0.85264	0.0175772	0.0814947	0.0415458
-2.7387	8.8785	-0.73169	0.00905494	0.0980055	0.0729722
-2.6944	8.6773	-0.61912	0.00213052	0.103332	0.11505
-2.54	8.9228	-0.71971	0.0351544	0.132628	0.12517
-2.2981	9.0533	-0.95922	0.0506006	0.122506	0.0868197
-2.5507	9.0318	-0.9664	0.0340898	0.120377	0.0772326
-2.516	8.7863	-0.85863	0.0170445	0.0809606	0.084158
-2.3783	8.9036	-0.84665	0.0197083	0.0468726	0.085755
-2.3388	9.124	-0.79276	0.0271643	0.0308923	0.0878861
-2.5891	9.2377	-0.7281	0.0181095	0.0340898	0.0990719
-2.4609	9.033	-0.78079	0.0165119	0	0.0825593
-2.2633	9.0797	-0.78438	0.0106528	0.00958744	0.0612541
-2.4681	9.0593	-0.80234	-0.00479372	0.0426105	0.0458079
-2.4489	9.2389	-0.77121	-0.00852227	0.0298277	0.0575243
-2.3064	9.13	-0.68139	-0.0159792	0.0271643	0.0713735
-2.225	9.1084	-0.64667	-0.00426105	0.0761679	0.0511329
-2.2334	8.9252	-0.78199	-0.0053264	0.109724	0.0516652
-2.1076	9.2258	-0.86222	-0.0250333	0.113986	0.134759
-1.7711	9.4473	-0.88258	-0.0330234	0.0916141	0.152336
-1.916	9.2713	-0.67301	-0.00426105	0.109191	0.104931
-1.9843	9.1791	-0.75684	-0.00479372	0.186419	0.0612541
-2.1771	9.2377	-0.90892	-0.0362191	0.212529	0.0814947
-2.2969	9.3108	-0.91731	-0.0495359	0.178966	0.137954
-1.9651	9.4138	-0.95084	-0.00905494	0.144878	0.14541
-1.9616	9.4269	-1.0754	0.0026632	0.191742	0.127301
-2.1029	9.2916	-1.1568	-0.0165119	0.199735	0.11079
-2.0334	9.2174	-1.1388	-0.0165119	0.0809606	0.159792
-1.7879	9.403	-0.9712	0.0202406	0.00798959	0.192283
-1.9029	9.2904	-1.0215	0.0207729	0.0633834	0.160857
-1.9663	9.4066	-1.0646	-0.00319587	0.0969408	0.145943
-1.7448	9.3874	-1.0143	-0.0186419	0	0.180572
-1.4275	9.488	-0.86102	-0.00213052	-0.0639174	0.189089
-1.3784	9.3874	-0.76881	0.03036	-0.0367514	0.118778
-1.5652	9.4413	-0.97239	0.0340898	0.026632	0.128365
-1.4837	9.1551	-1.0191	0.00852227	0.0276966	0.120909
-1.255	9.3287	-0.81432	0.00798959	-0.0596554	0.137954
-1.6143	9.4701	-0.6323	0.0362191	-0.0665808	0.0980055
-1.4298	9.4305	-0.74845	0.0490036	-0.0234363	0.0681778
-1.346	9.3623	-0.89575	0.0431445	0.0191742	0.0910818
-1.3628	9.4114	-0.80953	0.0463402	0.0127833	0.132628
-1.5891	9.385	-0.82031	0.0697765	0.0154465	0.139551
-1.5747	9.591	-0.99036	0.0809606	0.026632	0.174707
-1.2418	9.5718	-1.0227	0.0644498	0.032491	0.185895
-1.3388	9.6042	-0.77001	0.0154465	0.0623187	0.215723
-1.3628	9.6952	-0.73648	0.0026632	0.0884184	0.293477
-1.0574	9.8712	-0.77959	0.0111855	0.133692	0.403206
-0.78678	9.9742	-0.94365	0.0234363	0.108127	0.380307
-0.90294	9.7539	-0.9688	0.0159792	0.130497	0.26899
-0.91731	9.6161	-0.97359	0	0.130497	0.240227
-0.69217	9.694	-0.93886	0.00319587	0.122506	0.240751
-0.57601	9.7587	-0.91491	0.0186419	0.120909	0.22424
-0.75564	9.6664	-0.99515	0.00958744	0.176296	0.210923
-0.47183	9.5168	-1.0227	-0.0356867	0.196542	0.254068
-0.49099	9.4581	-0.90773	-0.056992	0.158195	0.338227
-0.41435	9.4641	-0.95683	-0.0202406	0.112919	0.329169
-0.37243	9.3946	-0.94964	-0.00053264	0.132628	0.319046
-0.41913	9.5407	-1.0957	-0.0197083	0.172042	0.356344
-0.47901	9.2988	-0.96162	-0.0644498	0.202929	0.42504
0.003593	9.2629	-0.83827	-0.0564597	0.158727	0.484695
0.12095	9.4605	-0.85384	-0.0234363	0.104397	0.502812
0.25986	9.6138	-0.99155	-0.0378178	0.174707	0.452215
0.13173	9.6629	-0.76163	-0.0729722	0.240227	0.462861
0.16765	9.4245	-0.77959	-0.0612541	0.193889	0.426105
0.44069	9.4988	-0.73289	-0.0138487	0.124105	0.365385
0.2431	9.6066	-0.83827	-0.00585907	0.120377	0.314264
0.27543	9.5826	-0.80234	-0.0260997	0.112387	0.304665
0.28381	9.3742	-0.75684	-0.0372855	0.0809606	0.332904
0.62391	9.2844	-0.68738	-0.0218376	0.0516652	0.345156
0.82629	9.5443	-0.71852	0.0053264	0.059123	0.312658
0.66463	9.5623	-0.78318	-0.00372855	0.103865	0.293477
0.68259	9.5515	-0.83468	-0.0154465	0.0905494	0.299341
0.65624	9.4341	-0.70175	-0.00905494	0.0660467	0.301471
0.83468	9.2856	-0.6299	0.0106528	0.0410135	0.3084
0.85863	9.4233	-0.64547	0.032491	0.0756356	0.30627
0.98557	9.5132	-0.76402	0.0378178	0.103332	0.292954
0.9197	9.4712	-0.94485	0.0319587	0.0964085	0.24555
0.9688	9.4257	-0.9209	0.0186419	0.0740369	0.214117
0.85384	9.4042	-0.89216	0.0026632	0.0660467	0.175231
0.85743	9.4138	-0.74726	-0.0165119	0.032491	0.162988
0.93527	9.4605	-0.78438	-0.0202406	0.0218376	0.135823
1.14	9.5682	-0.81312	0.00426105	0.0207729	0.083624
1.2203	9.6054	-0.85982	0.0372855	0.00159792	0.0410135
1.1137	9.7491	-0.99395	0.059123	-0.056992	0.0474049
1.0838	9.67	-1.0407	0.0495359	-0.0916141	0.0388824
0.92689	9.5407	-0.93886	0.032491	-0.114518	0.0245009
1.1748	9.7467	-0.81432	0.0335557	-0.191742	0.0213052
1.2622	9.5239	-0.76642	0.0202406	-0.238621	-0.0175772
1.1281	9.5395	-0.70415	-0.00426105	-0.235427	-0.0170445
1.085	9.4497	-0.66343	-0.0308923	-0.196018	-0.0202406
1.1233	9.3982	-0.69816	-0.0521993	-0.152336	-0.0181095
1.2766	9.294	-0.66702	-0.059123	-0.152336	-0.0271643
1.1508	9.4641	-0.68259	-0.0596554	-0.1534	-0.0415458
1.0993	9.4629	-0.66463	-0.0623187	-0.148606	-0.0239686
1.0502	9.4042	-0.59397	-0.0516652	-0.166716	-0.0255673
1.4227	9.3934	-0.54607	-0.0458079	-0.116649	-0.0101201
1.1796	9.4892	-0.57721	-0.0463402	-0.0202406	0.00639174
1.2358	9.5467	-0.7736	-0.0442092	-0.0383501	-0.0415458
1.3388	9.6401	-0.7736	-0.0500683	-0.0793636	-0.0655144
1.1029	9.482	-0.71732	-0.0697765	-0.0729722	-0.0905494
1.376	9.415	-0.68738	-0.0644498	-0.100137	-0.0713735
1.3903	9.8221	-0.67301	-0.0346221	-0.0825593	-0.0575243
1.4394	9.7694	-0.59517	-0.0245009	-0.0761679	-0.0814947
1.1436	9.5563	-0.52572	-0.0351544	-0.0788313	-0.112919
0.99994	9.2808	-0.41913	-0.0490036	-0.0692424	-0.136356
1.2706	9.1419	-0.35806	-0.0468726	-0.0458079	-0.120909
1.1652	9.6652	-0.44907	-0.0276966	-0.0218376	-0.112919
1.3197	9.8066	-0.57481	-0.0191742	-0.00053264	-0.108659
1.1329	9.7108	-0.57122	-0.0335557	0.0404812	-0.117714
1.1556	9.3419	-0.48739	-0.056992	0.0761679	-0.12517
0.98676	9.2653	-0.41674	-0.0564597	0.0916141	-0.109724
1.1269	9.3826	-0.3389	-0.0383501	0.0905494	-0.089483
1.1592	9.5503	-0.45746	-0.00958744	0.100137	-0.0724399
1.2622	9.6138	-0.53889	0.0101201	0.103865	-0.0852227
1.1748	9.5251	-0.67421	0.0138487	0.112919	-0.0719058
1.1173	9.5287	-0.67301	0.00585907	0.137954	-0.0500683
1.1568	9.5359	-0.56883	-0.00798959	0.144878	-0.0314264
1.2826	9.5862	-0.49458	-0.00639174	0.142215	-0.0175772
1.1448	9.7143	-0.58439	0.0101201	0.129964	-0.0447415
1.2095	9.5874	-0.65265	0.0213052	0.0751015	-0.0500683
1.1161	9.4724	-0.63469	0.0170445	0.0639174	-0.0484695
1.2311	9.5287	-0.68259	0.0111855	0.0628511	-0.0308923
1.3149	9.7383	-0.64187	0.013316	0.0527316	-0.0250333
1.3305	9.7838	-0.57242	0.0159792	0.0271643	-0.0239686
1.1628	9.6736	-0.52931	0.0175772	0.0420781	-0.0245009
1.055	9.4233	-0.48979	0.0149138	0.0516652	-0.0367514
1.1065	9.4198	-0.4838	0.00905494	0.0633834	-0.0362191
1.1868	9.5491	-0.64187	0	0.0724399	-0.0372855
1.1987	9.6365	-0.70894	-0.00745692	0.0644498	-0.0548627
1.2478	9.712	-0.66583	-0.0101201	0.0479372	-0.0431445
1.079	9.5479	-0.54128	-0.00213052	0.0442092	-0.0436769
1.0095	9.4868	-0.5317	0.00905494	0.0527316	-0.0282307
1.1388	9.5455	-0.54607	0.0197083	0.0495359	-0.0191742
1.2347	9.694	-0.56763	0.0260997	0.0516652	-0.0218376
1.3364	9.7155	-0.62272	0.0250333	0.0506006	-0.0351544
1.2981	9.6533	-0.71133	0.0154465	0.0575243	-0.0458079
1.2107	9.5886	-0.66223	0.0101201	0.0719058	-0.0388824
1.2251	9.5766	-0.6299	0.0138487	0.0735045	-0.0372855
1.0634	9.5659	-0.64187	0.0186419	0.089483	-0.0330234
1.279	9.6916	-0.54248	0.0191742	0.0751015	-0.022904
1.3376	9.6245	-0.60236	0.0202406	0.053264	-0.0298277
1.17	9.506	-0.62152	0.0159792	0.0479372	-0.0356867
1.243	9.5144	-0.65744	0.0143813	0.0420781	-0.028763
1.1772	9.5575	-0.6778	0.0149138	0.0399488	-0.0250333
1.1772	9.6245	-0.60475	0.0191742	0.0276966	-0.0191742
1.2694	9.5611	-0.61912	0.0223716	0.0255673	-0.0292954
1.2574	9.6138	-0.65505	0.0245009	0.0260997	-0.0388824
1.1748	9.5862	-0.61194	0.0218376	0.0378178	-0.0474049
1.2263	9.591	-0.62391	0.0149138	0.0516652	-0.0490036
1.1424	9.5671	-0.56643	0.0106528	0.056992	-0.0436769
1.2059	9.6006	-0.59278	0.013316	0.0601877	-0.0479372
1.3748	9.6772	-0.67062	0.0202406	0.0521993	-0.0585907
1.3161	9.6724	-0.75444	0.0170445	0.0601877	-0.0729722
1.2694	9.6341	-0.74606	0.0053264	0.0692424	-0.0623187
1.1592	9.4736	-0.66223	-0.00106528	0.0703088	-0.059123
1.1472	9.518	-0.70295	-0.00319587	0.0639174	-0.0537963
1.1724	9.512	-0.61074	0.0053264	0.0426105	-0.0447415
1.243	9.6126	-0.61912	0.0170445	0.0239686	-0.0468726
1.3029	9.5742	-0.73289	0.0175772	0.0271643	-0.0548627
1.2849	9.5395	-0.73169	0.00905494	0.0372855	-0.0527316
1.1939	9.5814	-0.60834	0.0026632	0.0447415	-0.0378178
1.1712	9.403	-0.54966	0.00852227	0.0383501	-0.0319587
1.2215	9.5503	-0.53769	0.0186419	0.0330234	-0.0207729
1.3436	9.6449	-0.59158	0.0276966	0.0378178	-0.0260997
1.4454	9.7132	-0.68379	0.0271643	0.0442092	-0.0388824
1.376	9.6233	-0.65385	0.0127833	0.0623187	-0.0399488
1.2586	9.5611	-0.66343	0.00639174	0.0655144	-0.0298277
1.1844	9.5347	-0.6802	0.00585907	0.0676455	-0.022904
1.2083	9.5563	-0.64427	0.00905494	0.0703088	-0.0138487
1.2287	9.5659	-0.7269	0.0138487	0.0580584	-0.0181095
1.3748	9.5383	-0.64906	0.0191742	0.0298277	-0.0170445
1.1915	9.6305	-0.63709	0.0213052	0.03036	-0.0234363
1.1951	9.6102	-0.62152	0.0165119	0.0436769	-0.0308923
1.3388	9.6569	-0.58799	0.0127833	0.0372855	-0.0218376
1.3807	9.6185	-0.56883	0.013316	0.0404812	-0.026632
1.2742	9.6401	-0.56284	0.0181095	0.0372855	-0.0351544
1.2466	9.5706	-0.59278	0.0175772	0.0468726	-0.0484695
1.2993	9.579	-0.54009	0.0127833	0.056992	-0.0527316
1.2802	9.6605	-0.61792	0.0053264	0.0703088	-0.0585907
1.2694	9.6844	-0.64307	0.00319587	0.0713735	-0.0671131
1.3161	9.6161	-0.66223	0.00426105	0.0612541	-0.0719058
1.2586	9.6557	-0.67062	0.00852227	0.0442092	-0.0751015
1.1963	9.591	-0.60236	0.0101201	0.0362191	-0.0777649
1.261	9.4868	-0.64667	0.00852227	0.0372855	-0.0772326
1.2526	9.5335	-0.66104	0.00745692	0.0239686	-0.0798959
1.273	9.6233	-0.66942	0.0026632	0.0053264	-0.0703088
1.3209	9.5407	-0.582	-0.00106528	0.0053264	-0.0681778
1.1628	9.5647	-0.582	0.00106528	0.0122506	-0.0676455
1.1005	9.5287	-0.53051	0.00053264	0.0239686	-0.0628511
1.1365	9.5623	-0.56643	-0.00053264	0.0330234	-0.0559273
1.1592	9.5467	-0.582	0	0.0399488	-0.053264
1.1903	9.6341	-0.5832	0	0.0495359	-0.0559273
1.1377	9.6736	-0.5317	0.00426105	0.0601877	-0.0687101
1.2059	9.6353	-0.53051	0.0053264	0.0735045	-0.0798959
1.2059	9.6593	-0.64187	0.0053264	0.084158	-0.089483
1.2478	9.6413	-0.64187	0.00639174	0.0761679	-0.0953421
1.2323	9.6042	-0.59517	0.0101201	0.0703088	-0.0964085
1.1137	9.6054	-0.59757	0.00958744	0.0724399	-0.107593
1.1652	9.5754	-0.66104	0.00692442	0.0692424	-0.11079
1.0407	9.5814	-0.63589	0.00639174	0.0719058	-0.108127
1.152	9.6365	-0.5832	0.0138487	0.0431445	-0.0953421
1.2155	9.6377	-0.59757	0.0165119	0.0223716	-0.0878861
1.17	9.5395	-0.55206	0.0175772	0.0351544	-0.083624
1.0909	9.5742	-0.56643	0.0127833	0.0703088	-0.0948098
1.0814	9.4665	-0.54607	0.00692442	0.0735045	-0.089483
1.1412	9.6006	-0.62391	0.00479372	0.0735045	-0.083624
1.0215	9.6317	-0.6802	0.00106528	0.0543286	-0.0868197
1.1796	9.5335	-0.64427	0.00479372	0.0181095	-0.0846904
1.0335	9.5479	-0.60116	0.0154465	-0.0138487	-0.0628511
1.0574	9.5623	-0.57841	0.0154465	0.00159792	-0.0575243
1.073	9.5635	-0.63709	0.00585907	0.028763	-0.0511329
1.1987	9.6173	-0.59996	0	0.0356867	-0.0511329
0.99155	9.6114	-0.63469	0.00159792	0.0165119	-0.0537963
1.0694	9.5563	-0.63469	0.00852227	0.00372855	-0.0601877
1.1317	9.5671	-0.55086	0.0165119	-0.0111855	-0.0559273
1.1604	9.7395	-0.47302	0.0255673	-0.0127833	-0.0521993
1.1592	9.6521	-0.51973	0.0234363	0.0117181	-0.0585907
1.0526	9.6461	-0.60595	0.0138487	0.0490036	-0.0708412
0.9664	9.5479	-0.65624	0.00585907	0.0506006	-0.0761679
0.94246	9.5467	-0.62511	-0.00106528	0.0410135	-0.0703088
1.0251	9.5359	-0.55805	0.00319587	0.032491	-0.0596554
0.95443	9.6305	-0.53769	0.0165119	0.0372855	-0.0564597
0.97718	9.6293	-0.57362	0.0207729	0.0543286	-0.0623187
0.94725	9.6209	-0.67421	0.00798959	0.0628511	-0.0804283
0.98676	9.5479	-0.66942	-0.00053264	0.0633834	-0.0777649
0.85384	9.5455	-0.63828	-0.00053264	0.0601877	-0.0884184
0.9688	9.6138	-0.56763	0.0154465	0.0340898	-0.0793636
0.93287	9.6018	-0.57242	0.0271643	0.0292954	-0.0910818
0.93647	9.6305	-0.59278	0.0271643	0.0474049	-0.100137
0.78438	9.6114	-0.54607	0.0213052	0.0671131	-0.111322
0.93527	9.706	-0.55685	0.0213052	0.0601877	-0.121974
1.0119	9.7611	-0.52332	0.0117181	0.0948098	-0.146477
0.69936	9.603	-0.50536	-0.0202406	0.17151	-0.160857
0.75325	9.5886	-0.60595	-0.0149138	0.150737	-0.158727
0.74007	9.5623	-0.679	-0.00426105	0.110256	-0.16725
0.71492	9.403	-0.61792	-0.00585907	0.0687101	-0.157129
0.71373	9.4593	-0.55206	0.00585907	0.0458079	-0.151269
0.76881	9.6138	-0.51494	0.0170445	0.0681778	-0.162455
0.68259	9.6688	-0.6299	0.0282307	0.0719058	-0.183225
0.75325	9.5096	-0.63828	0.026632	0.0655144	-0.199735
0.60355	9.5706	-0.70295	0.0255673	0.059123	-0.214117
0.54488	9.579	-0.65505	0.0191742	0.0559273	-0.21944
0.56883	9.5383	-0.5808	0.00372855	0.0708412	-0.214658
0.49458	9.4054	-0.5317	-0.00585907	0.0958744	-0.218376
0.41435	9.4365	-0.60715	0.0101201	0.0596554	-0.216787
0.41913	9.6377	-0.73289	0.0308923	0.022904	-0.239686
0.39399	9.6533	-0.48859	0.0490036	-0.0292954	-0.243421
0.29938	9.5659	-0.48141	0.0527316	-0.0207729	-0.262061
0.38321	9.4449	-0.49697	0.0399488	0.00585907	-0.295624
0.2886	9.3623	-0.65505	0.0234363	0.0250333	-0.337686
0.3856	9.4269	-0.63589	0.00639174	0.0276966	-0.374443
0.1449	9.4389	-0.70654	0.00106528	0.0143813	-0.41387
-0.097	9.3623	-0.6802	-0.00159792	0.0117181	-0.436228
-0.27783	9.282	-0.54727	0.00585907	-0.0308923	-0.442615
-0.46943	9.0868	-0.42752	0.0388824	-0.0745692	-0.466055
-0.36405	9.2198	-0.32214	0.0910818	-0.12304	-0.436769
-0.49697	9.2725	-0.42752	0.128365	-0.0639174	-0.442615
-0.37243	9.4198	-0.61553	0.129964	-0.0234363	-0.466596
-0.50416	9.5227	-0.61673	0.0948098	-0.00639174	-0.488971
-0.48979	9.2784	-0.53051	0.0234363	0.0186419	-0.480437
-0.69457	9.0713	-0.44189	-0.0223716	0.0474049	-0.466596
-0.57002	9.288	-0.54488	-0.0202406	0.0628511	-0.452215
-0.69457	9.5275	-0.90174	-0.0399488	0.082027	-0.447415
-0.98916	9.5706	-0.89934	-0.0862873	0.0751015	-0.420781
-0.93886	9.3012	-0.6802	-0.0846904	-0.0479372	-0.383501
-0.97479	9.191	-0.37004	-0.0340898	-0.133692	-0.363255
-0.99634	9.409	-0.54607	0.0378178	-0.240751	-0.400553
-0.90413	9.6197	-0.83947	0.0846904	-0.337686	-0.42984
-1.2694	9.5479	-0.86821	0.0346221	-0.214658	-0.420258
-1.4418	9.5024	-0.69816	-0.0101201	-0.165119	-0.377637
-1.4167	9.6772	-0.55446	-0.0234363	-0.0878861	-0.319587
-1.7137	9.6545	-0.47183	-0.0239686	-0.055395	-0.31107
-1.346	9.5718	-0.45865	-0.0106528	-0.0958744	-0.346745
-1.5101	9.779	-0.7257	0.0117181	-0.101201	-0.405876
-1.9268	9.5647	-0.87539	0.0122506	-0.111855	-0.446892
-1.946	9.3431	-0.78797	-0.00213052	-0.105996	-0.382437
-1.7496	9.0318	-0.65984	-0.00958744	-0.0809606	-0.346745
-1.6694	9.0629	-0.69696	0.0165119	-0.0490036	-0.364861
-1.9077	9.1862	-0.68978	0.0276966	-0.0474049	-0.400553
-1.7137	9.0832	-0.63349	0.0138487	-0.0873537	-0.42984
-1.9651	8.9863	-0.51374	0.0191742	-0.089483	-0.414935
-1.9532	8.4989	-0.34489	0.0223716	-0.0649821	-0.418652
-2.0765	8.2785	-0.61792	0.0143813	0.0234363	-0.388824
-2.1759	8.1971	-0.74486	-0.0111855	0.0367514	-0.337686
-2.0873	8.3264	-0.42991	-0.00319587	-0.0660467	-0.298818
[truncated: 124 more rows]

## Sheet: PwP4_back
accX(m/s^2)	accY(m/s^2)	accZ(m/s^2)	gyrX(rad/s)	gyrY(rad/s)	gyrZ(rad/s)
6.7241	7.4929	0.80474	0.0026632	0.0767002	-0.0207729
6.7337	7.4762	0.81911	0.00585907	0.0628511	-0.0234363
6.8726	7.451	0.8239	0.00639174	0.0463402	-0.0340898
6.7145	7.4977	0.82989	0.0106528	0.0351544	-0.0468726
6.8223	7.4702	0.86222	0.0122506	0.026632	-0.059123
6.8439	7.4235	0.8251	0.0127833	0.0239686	-0.0708412
6.6846	7.4989	0.80833	0.0149138	0.0202406	-0.0767002
6.6343	7.5277	0.76043	0.0143813	0.0186419	-0.0777649
6.6355	7.5133	0.81432	0.0154465	0.0149138	-0.0740369
6.5924	7.4798	0.77839	0.013316	0.0186419	-0.0692424
6.5816	7.5444	0.78199	0.013316	0.0223716	-0.0628511
6.6199	7.4474	0.79396	0.0122506	0.0260997	-0.0580584
6.6499	7.4043	0.79755	0.0127833	0.0282307	-0.055395
6.669	7.5301	0.71253	0.0138487	0.0282307	-0.0559273
6.6379	7.475	0.78318	0.013316	0.0282307	-0.056992
6.7205	7.4319	0.78079	0.0143813	0.0234363	-0.0607218
6.6523	7.4582	0.7736	0.0143813	0.0202406	-0.0671131
6.5577	7.5265	0.77241	0.0138487	0.0223716	-0.0703088
6.6786	7.4606	0.77001	0.0149138	0.0181095	-0.0724399
6.76	7.5348	0.7748	0.0143813	0.0154465	-0.0729722
6.681	7.5648	0.75085	0.0143813	0.0143813	-0.0745692
6.6211	7.5516	0.78797	0.013316	0.0170445	-0.0745692
6.669	7.6199	0.77839	0.0127833	0.0159792	-0.0729722
6.6199	7.5348	0.77121	0.0127833	0.0186419	-0.0687101
6.5577	7.5612	0.78438	0.0117181	0.0260997	-0.0676455
6.5433	7.5097	0.77121	0.0111855	0.0282307	-0.0639174
6.5816	7.5193	0.71971	0.0122506	0.0308923	-0.0601877
6.5996	7.5504	0.72211	0.0122506	0.0362191	-0.0607218
6.5277	7.4941	0.73648	0.0106528	0.0415458	-0.0617864
6.5828	7.3852	0.68738	0.0101201	0.0420781	-0.0607218
6.5756	7.5193	0.7257	0.0117181	0.0431445	-0.0628511
6.6463	7.5588	0.7257	0.0122506	0.0442092	-0.0671131
6.6571	7.5768	0.74965	0.0127833	0.0415458	-0.0692424
6.6379	7.5456	0.83947	0.0127833	0.0463402	-0.0719058
6.6271	7.536	0.82031	0.0138487	0.0500683	-0.0756356
6.6187	7.5744	0.776	0.0127833	0.056992	-0.0809606
6.5637	7.5193	0.79755	0.013316	0.0655144	-0.082027
6.5732	7.5456	0.74127	0.0117181	0.0735045	-0.084158
6.4128	7.7241	0.84067	0.0111855	0.0809606	-0.0889507
6.4798	7.6187	0.84545	0.0106528	0.0900154	-0.0873537
6.5361	7.5995	0.776	0.0106528	0.089483	-0.0830916
6.4295	7.5768	0.77121	0.0101201	0.0852227	-0.0740369
6.5385	7.6151	0.78318	0.0111855	0.0846904	-0.0601877
6.5481	7.6402	0.85743	0.0117181	0.0846904	-0.0548627
6.5469	7.6558	0.85025	0.0111855	0.0804283	-0.053264
6.4882	7.6115	0.82869	0.0117181	0.0772326	-0.0506006
6.5409	7.5301	0.85384	0.0106528	0.0809606	-0.0511329
6.5481	7.5408	0.85982	0.00958744	0.0814947	-0.0537963
6.4619	7.6378	0.81911	0.0106528	0.0751015	-0.055395
6.4355	7.5983	0.8742	0.0117181	0.0751015	-0.0521993
6.4056	7.5947	0.83947	0.0111855	0.0809606	-0.0484695
6.5768	7.5971	0.85025	0.0106528	0.0878861	-0.0468726
6.5613	7.6115	0.89216	0.00958744	0.0969408	-0.0431445
6.6319	7.5672	0.87779	0.0106528	0.0990719	-0.0447415
6.6511	7.6283	0.88617	0.0101201	0.0985378	-0.0527316
6.6786	7.5672	0.88258	0.0101201	0.0932128	-0.0623187
6.7062	7.5923	0.91252	0.0106528	0.085755	-0.0756356
6.6247	7.6031	0.89815	0.0106528	0.0830916	-0.0900154
6.5553	7.5672	0.92449	0.0101201	0.0964085	-0.10706
6.5157	7.6857	0.9209	0.0117181	0.105996	-0.120377
6.5241	7.6594	0.83468	0.013316	0.107593	-0.131563
6.5589	7.6905	0.98077	0.0165119	0.100669	-0.140618
6.4583	7.7193	1.0155	0.0159792	0.0996042	-0.144878
6.4798	7.6797	0.98437	0.0175772	0.0964085	-0.153933
6.3924	7.663	0.97838	0.0202406	0.0873537	-0.159792
6.3301	7.7025	1.0131	0.0239686	0.0761679	-0.164586
6.3589	7.6905	1.0047	0.026632	0.0649821	-0.16352
6.2607	7.6869	1.0562	0.0276966	0.0596554	-0.156596
6.305	7.7971	0.9197	0.0292954	0.053264	-0.148074
6.2966	7.8007	0.95922	0.0292954	0.0628511	-0.145943
6.3014	7.7779	0.94246	0.03036	0.0804283	-0.141682
6.2511	7.7875	0.91012	0.0308923	0.103332	-0.147541
6.3002	7.8725	0.90533	0.0319587	0.112919	-0.158727
6.3373	7.8091	0.92808	0.0346221	0.108659	-0.169379
6.2188	7.8282	1.0143	0.0378178	0.0980055	-0.182701
6.2236	7.8594	0.98437	0.0399488	0.0905494	-0.196542
6.2188	7.8558	1.0299	0.0410135	0.0814947	-0.207729
6.299	7.9396	0.99874	0.0431445	0.084158	-0.22691
6.2355	7.9276	0.99994	0.0452738	0.078299	-0.247139
6.117	7.9372	0.97718	0.0474049	0.0607218	-0.267384
6.1601	7.9372	0.93407	0.0479372	0.0500683	-0.287089
6.0858	7.9588	0.96162	0.0474049	0.0372855	-0.303076
6.0104	7.9336	0.97598	0.0484695	0.028763	-0.316393
5.929	8.0426	0.98197	0.0468726	0.0191742	-0.333969
5.9314	8.0869	1.0059	0.0468726	0.0159792	-0.354197
5.9601	8.0917	0.95922	0.0458079	0.00692442	-0.374443
5.9553	8.1372	0.92689	0.0474049	0.00639174	-0.403206
6.0331	8.2594	1.0167	0.0495359	0.0213052	-0.442615
6.0032	8.2617	0.97718	0.0511329	0.0282307	-0.485236
5.796	8.4031	0.91252	0.0516652	0.026632	-0.519323
5.6535	8.3336	0.90174	0.0506006	0.0372855	-0.537439
5.5673	8.409	0.82989	0.0506006	0.055395	-0.537963
5.5314	8.4581	0.9185	0.0537963	0.0862873	-0.548627
5.5062	8.5396	0.96042	0.059123	0.0969408	-0.559797
5.3146	8.5036	0.89934	0.0639174	0.1028	-0.561944
5.1518	8.5575	0.91731	0.0719058	0.0969408	-0.560879
4.9506	8.6462	0.86222	0.0772326	0.1028	-0.547562
4.9075	8.6485	0.95922	0.0878861	0.104397	-0.521452
4.8189	8.6114	0.99275	0.116649	0.0969408	-0.48843
4.7793	8.6713	0.89695	0.17151	0.089483	-0.428251
4.662	8.7611	0.84905	0.188024	0.0495359	-0.391495
4.4883	8.8294	0.81192	0.2056	0.00905494	-0.368055
4.6763	8.3791	0.79396	0.194953	-0.0223716	-0.292954
4.5781	8.4929	0.79396	0.148074	-0.032491	-0.200277
4.4871	8.7635	0.8251	0.0788313	-0.0255673	-0.130497
4.3219	9.0605	0.65265	0.0276966	0.028763	-0.214117
4.5829	8.9383	0.89336	-0.00745692	0.0223716	-0.233822
4.5506	9.7072	0.76881	-0.0559273	0.0282307	-0.00639174
4.6859	9.4533	1.0598	-0.135291	0.0846904	0.0873537
4.8727	9.3898	1.3221	-0.253003	0.265796	0.18696
4.941	8.936	1.1353	-0.24288	0.605612	0.00053264
4.5123	10.175	1.4023	-0.157661	0.771802	-1.73693
4.5147	10.093	0.97838	-0.0511329	0.425581	-2.72969
3.3339	9.8952	0.74127	-0.0330234	0.196542	-1.44079
3.7171	9.9634	0.7772	-0.0111855	0.191742	-1.40937
3.0741	9.7	0.78079	-0.013316	0.109724	-1.00936
2.9327	9.6509	0.76163	0.00958744	0.116649	-1.19098
2.8381	9.3575	0.74127	0.0255673	0.0825593	-1.12228
2.4921	9.4928	0.74845	0.0356867	0.0644498	-1.13879
2.3005	9.3766	0.80953	0.0410135	0.0340898	-1.10629
2.207	9.3874	0.77959	0.0527316	-0.0117181	-1.17873
1.9831	9.4557	0.79755	0.0564597	0.00053264	-1.22293
1.6825	9.5203	0.87659	0.0564597	-0.00639174	-1.24744
1.5448	9.6245	0.85264	0.0420781	-0.0181095	-1.27248
1.2119	9.8473	0.6802	0.0404812	-0.0383501	-1.289
1.1269	9.7742	0.91611	0.0564597	-0.0804283	-1.35024
0.79516	9.7886	1.1197	0.0575243	-0.0814947	-1.35504
0.50895	9.8293	1.0909	0.0612541	-0.0687101	-1.28687
0.19999	9.888	1.0299	0.0548627	-0.0617864	-1.22773
0.15807	9.9551	1.0442	0.0372855	0.00213052	-1.18939
-0.24549	10.12	1.2538	0.0202406	0.0548627	-1.16595
-0.485	9.7754	1.1029	0.0234363	0.103865	-1.19417
-0.45147	9.5994	1.0383	0.0415458	0.149672	-1.21761
-0.92329	9.5024	0.95203	0.0575243	0.206123	-1.16328
-1.1388	9.2485	1.0742	0.0527316	0.226369	-1.17234
-1.3532	9.1491	0.96042	0.0298277	0.210399	-1.06476
-1.4095	8.8713	0.94844	0.0026632	0.140084	-0.963544
-1.6191	9.0509	0.84067	-0.00745692	0.123573	-0.874602
-1.6945	8.8893	1.0035	0.00053264	0.142747	-0.803218
-1.9196	8.9443	0.81552	0.0388824	0.120377	-0.756356
-1.74	9.0557	0.9185	0.0830916	0.135823	-0.735569
-2.6956	9.3359	0.88138	0.113986	0.120909	-0.603482
-2.9531	9.2976	0.86701	0.135823	0.127301	-0.554474
-2.7855	9.3599	0.90773	0.146477	0.122506	-0.46712
-3.377	9.6317	0.89695	0.157661	0.0633834	-0.352609
-3.5662	9.8329	0.77241	0.1289	-0.00745692	-0.354197
-3.4621	9.1767	0.66822	0.0905494	-0.0601877	-0.306794
-3.7495	7.8402	0.64667	0.0346221	-0.0442092	-0.211464
-4.0069	7.772	0.40836	0.0223716	-0.0154465	-0.0223716
-3.9518	7.475	0.36165	0.0703088	-0.084158	0.1534
-3.9171	6.8355	0.3892	0.0692424	-0.118246	0.392018
-3.9482	6.7744	0.60715	0.0703088	-0.144346	0.634916
-3.668	6.79	0.96401	0.0431445	-0.189089	0.836781
-3.3878	6.39	0.71013	0.0154465	-0.191218	1.02426
-2.9615	6.0415	0.55805	0.0213052	-0.0921464	1.20323
-2.9028	6.0367	0.5317	0.0426105	-0.0106528	1.46583
-2.9615	6.1469	0.44907	0.0495359	0.0452738	1.60272
-1.7149	6.2523	-0.082629	0.0367514	-0.0362191	1.65918
-1.3269	5.9709	-0.00479	0.00106528	0.188024	1.83329
-1.0083	6.5637	0.011975	-0.0101201	0.3036	1.92283
-0.66702	7.4857	0.26106	-0.0250333	0.263649	2.008
-0.59757	9.1096	0.26346	-0.0644498	0.319587	1.89089
-0.94006	10.827	0.28621	-0.0617864	0.546497	1.53561
-0.84186	12.606	0.66223	-0.0825593	0.75955	1.08233
-1.1209	13.731	0.67541	-0.055395	0.723334	0.426105
-0.66223	13.136	0.70415	0.0484695	0.451674	-0.150737
-0.098197	11.244	0.95802	0.0191742	0.371249	-0.289219
0.55086	10.59	1.0287	-0.0149138	0.213593	-0.144346
0.84426	9.7275	0.83707	-0.0356867	0.157661	-0.0340898
1.3364	9.0557	1.0143	-0.0521993	0.0703088	-0.0351544
1.3233	9.1994	0.85982	-0.0953421	-0.0463402	-0.121974
1.8657	9.6784	1.0083	-0.132095	-0.170445	-0.0426105
1.6514	10.277	1.0586	-0.0543286	-0.148606	0.0596554
1.928	9.3898	1.0287	0.053264	-0.232234	-0.0974731
1.9639	9.0282	1.0011	0.0953421	-0.198671	-0.0154465
1.9951	9.1958	0.79276	0.12517	-0.210399	0.0548627
2.2478	9.3431	1.0466	0.174707	-0.336098	0.00479372
2.2909	9.4868	1.0634	0.210923	-0.430381	0.0521993
2.2573	9.9491	1.1508	0.190154	-0.394148	0.117181
2.1927	9.9922	1.2766	0.161391	-0.304141	0.189089
2.1879	10.196	1.3508	0.142747	-0.221587	0.215182
2.2286	10.405	1.1724	0.130497	-0.150205	0.243421
2.0238	10.422	1.049	0.124637	-0.120377	0.0697765
1.9053	10.672	0.96042	0.12517	-0.127833	-0.0756356
2.1041	10.765	0.66343	0.134759	-0.11079	-0.228499
1.831	10.68	0.62152	0.135823	-0.0218376	-0.382437
1.6238	10.58	0.41674	0.108659	0.0601877	-0.372855
1.8226	10.714	0.27064	0.089483	0.0644498	-0.342486
1.5376	10.618	0.18322	0.0798959	0.0804283	-0.363796
1.6298	10.52	0.18202	0.0751015	0.0612541	-0.431969
1.4754	10.393	0.16885	0.0788313	0.0564597	-0.508676
1.3927	10.293	0.20478	0.0937451	0.0420781	-0.594424
1.267	10.286	0.22753	0.11505	0.03036	-0.677519
1.0598	10.159	0.26226	0.14541	-0.0186419	-0.768608
1.0646	10.19	0.35207	0.174173	-0.0383501	-0.841039
0.83588	10.184	0.41315	0.17151	-0.028763	-0.914011
1.085	10.016	0.41794	0.172575	-0.0314264	-1.0003
0.67301	10.03	0.39518	0.175772	0.0026632	-1.04983
0.35207	10.307	0.35327	0.174707	0.0793636	-1.08978
-0.14849	10.283	0.32812	0.178966	0.139551	-1.16169
-0.37004	10.383	0.22992	0.166716	0.161923	-1.22187
-0.68259	10.434	0.23232	0.152336	0.14914	-1.26289
-1.0143	10.441	0.25388	0.1289	0.127833	-1.224
-0.78438	9.767	0.42991	0.082027	0.135823	-1.14251
-0.99155	9.8102	0.2419	0.0101201	0.103865	-1.01733
-1.3939	9.4892	0.19041	-0.0335557	-0.0122506	-0.893242
-1.4406	8.9024	-0.11496	-0.0665808	-0.0181095	-0.695636
-2.3603	9.5898	-0.18442	-0.0372855	-0.0980055	-0.464467
-2.6705	8.9264	-0.20358	-0.00213052	-0.156596	-0.419193
-3.0992	8.2234	-0.19759	-0.00905494	-0.160857	-0.380831
-3.4537	8.4833	-0.11377	-0.0415458	-0.170445	-0.267384
-3.6441	8.6953	-0.043111	-0.0942775	-0.217852	-0.121974
-3.8129	8.1671	0.013173	-0.127301	-0.231692	0.0292954
-4.0021	8.2342	0.18083	-0.0873537	-0.235951	0.20347
-4.0057	7.93	0.25507	-0.0521993	-0.226369	0.390954
-4.1973	7.2762	-0.21436	-0.028763	-0.127833	0.53531
-3.8321	6.8271	-0.094605	0.00426105	-0.0735045	0.727052
-3.3016	5.9577	-0.53051	0.0410135	0.00159792	0.874061
-2.922	6.2212	-0.41435	0.0511329	-0.0500683	1.08552
-2.2094	5.4619	-0.6311	-0.0191742	-0.0713735	1.23945
-2.1532	5.6559	-0.42033	-0.022904	-0.0117181	1.4019
-1.8167	5.923	-0.052691	-0.0660467	0.0165119	1.46583
-1.1544	6.6702	0.088617	-0.118246	-0.026632	1.49779
-1.0945	7.1959	0.022753	-0.101733	-0.0399488	1.44772
-1.4514	7.7959	-0.01916	-0.0585907	-0.0772326	1.30922
-1.1556	8.736	0.10179	-0.0245009	-0.0442092	1.0509
-1.1676	9.6245	-0.040716	0.0117181	0.0191742	0.71267
-1.2814	10.531	0.021556	0.0687101	0.0479372	0.374984
-1.0047	10.857	0.14131	0.108659	0.0490036	0.078299
-0.37602	11.803	0.2898	0.134759	0.00639174	-0.0159792
0.32453	12.123	0.59757	0.126236	-0.0980055	-0.0447415
0.50176	11.234	0.8239	0.082027	-0.144878	-0.103332
1.1496	11.568	1.1664	0.0809606	-0.297753	-0.221046
1.3843	10.926	1.2442	0.00745692	-0.295624	-0.119845
1.3376	11.103	1.2586	-0.0884184	-0.183225	0.0442092
1.7065	10.539	0.83228	-0.140618	-0.0117181	0.208794
1.9041	10.298	0.21077	-0.129432	0.0948098	0.384566
2.1232	9.7323	0.015568	-0.144346	0.173641	0.408006
2.0861	9.185	0.23112	-0.17151	0.290824	0.421322
2.1651	9.1479	0.39518	-0.196542	0.26899	0.426105
1.9232	9.0186	0.39997	-0.188024	0.160324	0.466055
1.8765	8.9324	0.59876	-0.156596	0.122506	0.517734
1.8574	9.1898	0.78797	-0.112919	0.153933	0.575784
2.0083	9.5491	0.83827	-0.0846904	0.208794	0.557668
1.9771	9.8892	0.85144	-0.0692424	0.225846	0.534769
1.8885	9.9886	0.88497	-0.0484695	0.238098	0.393624
1.7903	10.314	0.87899	-0.0127833	0.196018	0.344092
1.9903	10.769	1.1556	0.00958744	0.177378	0.250874
2.2394	10.739	1.1293	0.0117181	0.180572	0.204535
1.9879	10.495	1.1999	-0.0053264	0.255673	0.108659
2.2717	10.083	1.0658	-0.0170445	0.271119	0.0218376
2.2466	10.044	0.99275	-0.0282307	0.304141	-0.0612541
2.1436	10.044	0.87659	-0.0378178	0.34568	-0.124637
2.2537	10.029	0.75923	-0.0250333	0.358997	-0.220505
2.5112	10.002	0.69816	0.00319587	0.356344	-0.313199
2.4645	10.03	0.65385	0.0245009	0.351003	-0.354738
2.2669	9.8844	0.64786	0.0484695	0.318523	-0.418129
2.3088	9.9598	0.61553	0.055395	0.249268	-0.475114
2.1496	9.9239	0.57122	0.0463402	0.213593	-0.498012
1.8921	10.082	0.59158	0.0410135	0.186419	-0.573655
1.6741	10.372	0.45746	0.0452738	0.150205	-0.634375
1.6658	10.561	0.53769	0.0580584	0.0793636	-0.697765
1.5316	10.529	0.44668	0.0798959	0.0234363	-0.864479
1.2095	10.391	0.3413	0.112919	-0.0346221	-1.00723
1.4514	10.156	0.40716	0.169913	-0.109724	-1.09245
1.0742	10.111	0.47183	0.219981	-0.105463	-1.16489
0.9197	10.193	0.46584	0.245009	-0.151269	-1.17234
0.83588	10.367	0.49338	0.259391	-0.187483	-1.25863
0.43231	10.36	0.58559	0.272708	-0.246074	-1.3332
0.47901	10.493	0.73528	0.262061	-0.339833	-1.27994
-0.039518	10.82	0.80953	0.260455	-0.339833	-1.28845
-0.038321	10.603	0.95563	0.28976	-0.32704	-1.39871
-0.34609	10.372	0.9185	0.303076	-0.264714	-1.54306
0.061074	9.7982	0.81312	0.265796	-0.15926	-1.6906
-0.60834	10.1	0.8694	0.241292	-0.0942775	-1.29645
-1.14	9.2329	0.88976	0.161923	-0.0245009	-1.06369
-1.3197	9.4665	0.51853	0.0649821	0.084158	-0.981119
-1.8095	9.5551	0.64906	-0.00639174	0.084158	-0.941169
-3.0549	8.8473	0.4862	-0.100669	0.0761679	-0.849556
-3.9734	9.803	0.36285	-0.0926787	-0.0404812	-0.797371
-4.9039	10.149	0.23232	-0.0143813	-0.0788313	-0.89696
-5.1721	10.05	0.041913	0.0245009	-0.0106528	-1.04077
-5.711	9.6581	-0.002395	0.0564597	0.0458079	-1.10417
-5.9349	8.9898	0.00479	0.0452738	0.0703088	-1.08659
-5.9338	8.3252	-0.16167	0.0735045	0.0814947	-1.00936
-5.9912	8.4378	0.16526	0.138487	0.103865	-0.894307
-5.6715	7.76	0.11616	0.1028	0.0665808	-0.757944
-5.5913	7.5336	-0.41435	0.0926787	0.078299	-0.601877
-5.4559	7.7061	-0.26705	0.10706	0.104931	-0.456473
-5.2667	7.3528	-0.42991	0.0825593	0.082027	-0.360061
-5.341	7.651	-0.35686	0.059123	0.113986	-0.289219
-5.3613	7.5013	-0.28501	0.0245009	0.0516652	-0.260997
-5.3901	7.5516	-0.068259	0.0053264	0.0708412	-0.223716
-5.1733	7.9899	0.028741	0.00106528	0.108127	-0.208794
-5.1673	7.6558	0.074247	0.00106528	0.135823	-0.250333
-5.1661	7.5504	-0.13891	-0.0111855	0.144346	-0.240227
-5.1422	7.3217	-0.11975	-0.0319587	0.100137	-0.252479
-5.0296	8.342	-0.17364	-0.0378178	0.0665808	-0.236492
-4.9027	7.6714	-0.12335	-0.0207729	0.0921464	-0.299341
-4.7733	6.7469	-0.065864	-0.0223716	0.0921464	-0.290824
-4.7183	7.6079	-0.028741	0.0053264	0.10706	-0.201865
-4.5758	7.4726	-0.11377	0.0186419	0.0729722	-0.241292
-4.5566	6.802	-0.061074	0.026632	-0.00159792	-0.270578
-4.4608	7.0738	-0.099395	0.00585907	-0.0276966	-0.240227
-4.5578	7.5588	0.049099	-0.00372855	-0.0223716	-0.238098
-4.3123	7.1013	-0.11377	-0.028763	-0.00159792	-0.28763
-4.4716	6.7529	0.12215	-0.0143813	0.055395	-0.278572
-4.6153	7.2427	-0.11377	-0.0516652	0.0394148	-0.227975
-4.8284	7.2906	-0.040716	-0.0378178	0.0458079	-0.264714
-4.6728	7.1061	0.069457	-0.0415458	0.0026632	-0.277507
-4.7254	7.2151	0.17244	-0.0921464	-0.0767002	-0.24555
-5.0141	8.0917	0.20358	-0.083624	-0.0676455	-0.233822
-4.8859	7.736	0.27663	-0.0878861	-0.0585907	-0.300947
-5.1853	7.9181	0.37602	-0.0868197	0.00106528	-0.3036
-5.0452	8.0474	0.39758	-0.0846904	-0.0255673	-0.317458
-4.7997	7.7612	0.11496	-0.0527316	-0.00745692	-0.365926
-5.22	7.6833	0.26825	0.00958744	0.0484695	-0.420258
-5.0428	8.0282	0.2898	-0.0484695	0.0197083	-0.401077
-5.2655	7.9157	0.39279	-0.0548627	0.118778	-0.434098
-5.3745	7.9815	0.36285	-0.0378178	0.209335	-0.420258
-5.1721	7.5253	0.39518	-0.00213052	0.223175	-0.458603
-4.9829	7.2906	0.15448	-0.0159792	0.177901	-0.422387
-5.0141	6.8451	0.20358	0.0143813	0.152868	-0.392018
-5.1985	6.8367	0.010778	0.00053264	0.100137	-0.336098
-5.5841	7.1265	0.038321	0	0.0969408	-0.288695
-5.3889	7.0498	0.065864	0.00798959	0.0676455	-0.256738
-5.6368	7.2235	0.17484	0.0420781	0.101733	-0.183766
-6.1541	7.4965	0.1449	0.115583	0.126768	-0.116115
-5.5086	7.2163	0.08742	0.156596	0.150205	-0.0756356
-5.529	7.0259	-0.23232	0.173641	0.0926787	0.00053264
-5.7421	7.2139	-0.30058	0.240751	0.0687101	0.0575243
-5.796	7.4953	-0.37243	0.242356	0.101733	0.111322
-5.9769	7.3959	-0.21316	0.210399	0.195477	0.162455
-5.8966	7.736	-0.30896	0.189613	0.187483	0.210923
-6.1098	7.4426	-0.47422	0.157129	0.181095	0.22691
-5.8703	7.4929	-0.39638	0.177901	0.177901	0.262061
-5.5984	7.3504	-0.51733	0.180031	0.169913	0.319046
-5.6092	7.1528	-0.57601	0.161391	0.184289	0.379243
-5.4739	7.3001	-0.49697	0.158727	0.164054	0.439422
-5.3769	7.2582	-0.54966	0.142215	0.178442	0.46712
-5.1542	7.5325	-0.52452	0.147541	0.207729	0.480437
-5.2967	7.4714	-0.59517	0.140618	0.271119	0.492165
-4.832	7.5612	-0.62152	0.111855	0.296147	0.506006
-4.868	8.0067	-0.57481	0.0884184	0.296689	0.502288
-5.0428	7.8151	-0.76163	0.0617864	0.263126	0.471379
-4.4213	8.0186	-0.72091	0.0207729	0.16725	0.489495
-4.5494	7.948	-0.65744	0.026632	0.109191	0.480437
-4.6536	8.0091	-0.63948	0.0282307	0.116115	0.492165
-4.5674	7.9959	-0.6275	0.0053264	0.143281	0.503877
-4.3422	7.9887	-0.7257	-0.0138487	0.16352	0.526252
-4.383	7.9983	-0.83947	-0.0165119	0.10706	0.528905
-4.1686	7.8055	-0.73289	0.00106528	0.0197083	0.499618
-4.3458	7.8366	-0.39758	0.0314264	-0.0346221	0.482566
-4.0991	8.2546	-0.83108	0.0516652	-0.0953421	0.476719
-3.989	8.2055	-0.7736	0.0521993	-0.0719058	0.48576
-3.989	8.5767	-0.47542	0.0484695	-0.125704	0.526252
-3.6692	8.6114	-0.25028	0.0383501	-0.0671131	0.547562
-3.7447	8.6354	-0.068259	0.0537963	-0.0665808	0.570461
-3.5028	8.4857	-0.10299	0.0852227	-0.0319587	0.569396
-3.4668	8.2701	-0.38201	0.0884184	0.032491	0.563532
-3.1926	8.3444	-0.37962	0.0687101	0.0575243	0.503353
-3.0669	8.8641	-0.48021	0.0388824	0.00213052	0.456997
-2.9783	9.0389	-0.70175	0.00798959	-0.0543286	0.464991
-3.0369	9.4593	-0.65146	0.00106528	-0.0942775	0.411723
-3.0106	8.8629	-0.67421	-0.0213052	-0.0559273	0.38776
-2.8848	8.6234	-0.55326	0.0213052	-0.0495359	0.421322
-2.9375	7.9875	-0.65744	0.084158	-0.0761679	0.421846
-2.6944	7.6223	-0.46464	0.131563	-0.0575243	0.48843
-2.7687	8.3959	-0.55086	0.0889507	-0.0644498	0.401077
-2.3615	9.415	-0.69097	0.056992	-0.101733	0.48576
-2.2046	10.166	-0.6778	0.0798959	-0.114518	0.60987
-2.1567	9.9706	-0.54488	0.0490036	-0.0181095	0.445827
-2.3975	9.2593	-0.64068	0.0117181	0.0250333	0.335033
-2.0897	8.5539	-0.62511	-0.0159792	0.0388824	0.392559
-2.1663	8.8461	-0.58679	0.0165119	0.102268	0.529969
-1.8945	8.5695	-0.57481	-0.00213052	0.154999	0.550215
-1.7975	9.0617	-0.65505	-0.0740369	0.215723	0.531034
-1.6262	9.4269	-0.72091	-0.159792	0.207205	0.533181
-1.5412	9.8892	-0.679	-0.22424	0.207205	0.591771
-1.3903	9.8832	-0.63589	-0.140084	0.111855	0.676455
-1.273	9.8125	-0.62511	-0.156064	-0.0479372	0.466596
-1.3376	9.4186	-0.62032	-0.0916141	-0.0255673	0.589625
-1.2586	9.0557	-0.54128	-0.0974731	-0.0213052	0.63331
-0.96401	9.1587	-0.49338	-0.0873537	-0.0511329	0.613064
-0.69217	9.7275	-0.47781	-0.0830916	-0.083624	0.613064
-0.64786	9.694	-0.3892	-0.0761679	-0.026632	0.751556
-0.47422	9.5132	-0.39758	-0.112387	0.082027	0.674325
-0.39518	9.4485	-0.27064	-0.124637	0.113452	0.602418
-0.39279	9.4389	-0.36525	-0.124637	0.125704	0.594424
-0.31136	9.0785	-0.36644	-0.142747	0.140618	0.585907
-0.12335	9.0964	-0.14849	-0.152868	0.164054	0.496948
-0.30058	9.2341	-0.33171	-0.142747	0.125704	0.46712
0.028741	9.6401	-0.22992	-0.0948098	-0.0340898	0.335033
0.028741	9.8784	-0.23951	-0.0772326	-0.0873537	0.315852
0.19041	9.9167	-0.28022	-0.0463402	-0.0410135	0.399488
0.32094	9.8796	-0.26944	-0.0484695	-0.0154465	0.478307
0.34609	9.7275	-0.12454	-0.0564597	0.0804283	0.576849
0.46225	9.4928	-0.17125	-0.0474049	0.082027	0.565661
0.59757	9.5311	-0.1437	-0.0447415	0.107593	0.463926
0.59158	9.5072	-0.091012	-0.0793636	0.18696	0.34835
0.62272	9.5982	0.077839	-0.0926787	0.295083	0.11505
0.58679	9.779	-0.080234	-0.132628	0.288695	0.0665808
0.73289	9.7443	-0.00958	-0.102268	0.237557	-0.0431445
0.98437	9.979	-0.093407	-0.0292954	0.157661	-0.0964085
0.93647	10.081	-0.17364	0.0319587	0.155532	-0.164054
1.1065	10.075	-0.20358	0.0399488	0.117714	-0.314264
0.86701	10.064	-0.22274	0.0175772	0.206664	-0.18483
0.5796	9.5635	-0.26346	-0.0479372	0.294018	0.0516652
0.69457	9.4509	-0.23831	-0.0335557	0.260455	0.124105
0.74247	9.518	-0.25747	-0.00372855	0.21944	0.239686
0.80115	9.5551	-0.32333	-0.0026632	0.232234	0.26152
0.77959	9.5144	-0.21436	-0.013316	0.238098	0.256197
0.90054	9.4796	-0.26585	-0.0111855	0.194953	0.252479
0.94126	9.4078	-0.25747	0.0170445	0.147541	0.256738
1.0395	9.5108	-0.33291	0.0649821	0.0878861	0.229563
1.2095	9.7838	-0.055086	0.0623187	0.0889507	0.100669
1.3448	9.9598	-0.12694	0.00213052	0.0964085	0.119845
1.2885	9.7838	-0.026346	-0.0692424	0.156064	0.291889
1.3544	9.5706	-0.077839	-0.0474049	0.162455	0.302535
1.4155	9.6078	-0.052691	-0.0495359	0.151802	0.235951
1.3724	9.5958	-0.077839	-0.0671131	0.165651	0.18483
1.4622	9.6126	-0.045506	-0.0756356	0.17151	0.117181
1.4993	9.6976	-0.062271	-0.0900154	0.166183	0.116649
1.4418	9.688	-0.082629	-0.0575243	0.172042	0.103332
1.5376	9.7383	-0.040716	-0.0351544	0.168847	0.0362191
1.4586	9.6449	-0.021556	-0.0245009	0.156064	0.0271643
1.4035	9.5096	-0.016765	-0.0223716	0.13316	0.0245009
1.443	9.4521	0.021556	-0.0223716	0.0996042	0.0804283
1.467	9.518	0.025148	-0.013316	0.0793636	0.134225
1.6191	9.4677	0.01916	-0.0197083	0.0953421	0.157129
1.6047	9.3994	0.021556	-0.026632	0.100669	0.166716
1.7891	9.4257	0.11975	-0.0298277	0.0697765	0.154465
1.819	9.6652	0.1916	-0.0383501	0.0431445	0.201865
1.9077	9.7563	0.12933	-0.0340898	0.0511329	0.257803
2.1184	9.7742	0.16885	-0.0223716	0.053264	0.299882
2.225	9.8161	0.16885	-0.0282307	0.0543286	0.355279
2.2753	9.8137	0.14131	-0.0319587	0.0751015	0.414394
2.2777	9.6772	0.1916	-0.0452738	0.103865	0.343551
2.1532	9.6844	0.30896	-0.0378178	0.056992	0.130497
2.1687	9.7407	0.37842	-0.032491	-0.0122506	-0.0825593
2.0586	9.785	0.40357	-0.032491	-0.0186419	-0.214658
1.9903	9.9024	0.40357	-0.0292954	-0.00159792	-0.254609
1.8178	9.8581	0.35207	-0.0127833	-0.00905494	-0.294018
1.7999	9.5814	0.32333	-0.0170445	0.0127833	-0.337686
1.558	9.2832	0.32453	-0.0282307	0.0868197	-0.399488
1.3855	8.9731	0.32094	-0.0207729	0.103865	-0.442092
1.2826	9.2749	0.38441	-0.0106528	0.101733	-0.396818
1.4071	9.6126	0.32333	-0.00692442	0.0878861	-0.203994
1.5771	9.6102	0.39758	-0.00905494	0.117714	-0.0564597
1.5652	9.4748	0.29339	-0.00319587	0.137422	0.00745692
1.5712	9.5012	0.26825	0.0106528	0.0772326	0.0213052
1.7364	9.5563	0.35207	0.0127833	0.0660467	-0.00745692
1.7436	9.5718	0.20717	0.00905494	0.0798959	-0.0239686
1.7173	9.4689	0.13412	0.0223716	0.0479372	-0.0633834
1.9783	9.5479	0.12335	0.0426105	-0.00213052	-0.0772326
1.916	9.6365	0.18202	0.0255673	0.0213052	-0.0527316
1.8562	9.5311	0.20478	0.00852227	0.0271643	-0.0186419
1.9424	9.6868	0.26585	0.00479372	-0.0106528	0.110256
2.1328	9.8281	0.30058	0.00159792	0.0127833	0.160857
2.0466	9.8054	0.37363	-0.0026632	0.078299	0.0724399
1.9556	9.6652	0.34489	-0.00585907	0.142215	-0.113452
1.734	9.4353	0.30417	-0.00905494	0.170978	-0.239686
1.5592	9.512	0.25388	0.00053264	0.162455	-0.271643
1.5855	9.5527	0.1952	0.00159792	0.165119	-0.200277
1.649	9.5263	0.16885	0.00905494	0.14115	-0.0676455
1.7005	9.4078	0.08742	0.0159792	0.108659	0.0351544
1.655	9.5096	0.13532	0.0282307	0.0884184	0.0490036
1.7232	9.6904	0.11975	0.0276966	0.0633834	0.0490036
1.819	9.7203	0.16047	0.0213052	0.0410135	0.0442092
1.8466	9.7263	0.14969	0.0276966	0.0197083	0.0149138
1.9244	9.7575	0.1461	0.0362191	0.013316	-0.0495359
1.9424	9.6102	0.19759	0.0394148	0.0207729	-0.0788313
2.0011	9.5311	0.194	0.0372855	0.0186419	-0.083624
1.952	9.5706	0.12933	0.0394148	-0.00798959	-0.0703088
1.8143	9.6593	0.11855	0.0479372	-0.013316	-0.0495359
1.8083	9.7263	0.11257	0.0452738	-0.0101201	-0.0420781
1.8753	9.6772	0.15209	0.0372855	-0.0138487	-0.0665808
1.9065	9.7287	0.18801	0.0255673	-0.0308923	-0.0889507
1.7304	9.6473	0.14251	0.0202406	-0.0298277	-0.161391
1.7053	9.6652	0.075444	0.0234363	-0.0181095	-0.222111
1.6262	9.5251	0.1437	0.0149138	-0.00585907	-0.213593
1.5975	9.4689	0.11616	0	0.0154465	-0.180572
1.6167	9.4844	0.050296	-0.0165119	0.0106528	-0.149672
1.643	9.488	0.085024	-0.0239686	0.00692442	-0.125704
1.6933	9.5299	0.10419	-0.032491	0.0127833	-0.1289
1.6753	9.403	0.097	-0.0479372	0.00213052	-0.148606
1.667	9.415	0.13772	-0.055395	-0.00159792	-0.165651
1.6574	9.3886	0.23352	-0.0607218	0.00319587	-0.130497
1.7077	9.4269	0.22633	-0.0687101	-0.00106528	-0.104397
1.6885	9.5623	0.21675	-0.085755	0.00639174	-0.0612541
1.661	9.6664	0.12814	-0.100669	-0.0202406	-0.0143813
1.6143	9.6641	0.19639	-0.103865	-0.0276966	0.00053264
1.5616	9.6569	0.21316	-0.1028	-0.0181095	-0.0271643
1.3939	9.4629	0.22035	-0.0969408	-0.0245009	-0.084158
1.437	9.4317	0.21915	-0.084158	-0.0458079	-0.0852227
1.3436	9.4138	0.27064	-0.0724399	-0.0585907	-0.0426105
1.3831	9.4629	0.36046	-0.0585907	-0.0745692	0.0479372
1.5149	9.5742	0.43949	-0.0468726	-0.0846904	0.137954
1.4969	9.6018	0.47781	-0.0468726	-0.0617864	0.152868
1.5137	9.6844	0.56044	-0.0490036	-0.0410135	0.127301
1.57	9.615	0.56404	-0.0490036	-0.00958744	0.0830916
1.5292	9.6185	0.57122	-0.0394148	-0.00213052	0.0644498
1.5257	9.6593	0.61313	-0.0255673	-0.00479372	0.0596554
1.5807	9.6437	0.54727	-0.00905494	-0.0053264	0.03036
1.6825	9.5766	0.56523	-0.00053264	0.00692442	0.00639174
1.5819	9.409	0.58918	-0.00053264	0.0372855	-0.0111855
1.5676	9.4677	0.52931	0.0111855	0.0479372	0.00159792
1.6586	9.518	0.50775	0.0340898	0.0543286	0.0356867
1.7628	9.6245	0.64068	0.0585907	0.0793636	0.0612541
1.8035	9.5108	0.58559	0.0703088	0.108659	0.0777649
1.8861	9.397	0.60595	0.0671131	0.13316	0.0884184
1.8071	9.5479	0.54128	0.0633834	0.158727	0.0926787
1.8765	9.7838	0.45985	0.059123	0.177901	0.0756356
2.0645	9.9515	0.48739	0.0729722	0.178966	0.0149138
2.0011	9.8113	0.38441	0.0996042	0.162455	0.00905494
1.9137	9.5802	0.39399	0.108127	0.179507	0.0521993
2.134	9.3778	0.28621	0.127301	0.104397	-0.129964
1.9927	9.421	0.35567	0.149672	0.1028	-0.248203
1.643	9.3395	0.44788	0.131029	0.175772	-0.201865
1.6514	9.324	0.47542	0.0990719	0.139551	-0.109724
1.9017	9.494	0.3892	0.083624	0.082027	0.0143813
1.9711	9.7036	0.21675	0.0932128	0.0942775	0.0804283
2.1579	9.8581	0.18681	0.105463	0.0916141	0.0980055
2.0562	9.7515	0.13053	0.103332	0.104397	0.0868197
2.0897	9.4772	0.069457	0.0932128	0.0777649	-0.0191742
2.0574	9.5048	0.062271	0.0756356	0.0655144	-0.104931
1.9867	9.6329	0.058679	0.0575243	0.0777649	-0.131563
1.8502	9.5874	0.079037	0.0367514	0.0862873	-0.118246
1.7819	9.6545	0.074247	0.0245009	0.0655144	-0.0937451
1.837	9.7132	-0.002395	0.0207729	0.0282307	-0.0612541
1.8789	9.6868	-0.037123	0.013316	-0.00852227	-0.0447415
1.8143	9.6425	-0.070654	0.00798959	-0.0394148	-0.1289
1.8454	9.6712	-0.14131	0.00213052	-0.0649821	-0.206664
1.7077	9.8209	-0.16885	-0.00106528	-0.0932128	-0.239162
1.6765	9.8389	0.074247	0.0026632	-0.127301	-0.295624
1.6334	9.7455	0.039518	0.00852227	-0.178442	-0.388824
1.5927	9.5575	0.11377	0.013316	-0.196542	-0.44848
1.2897	9.4413	0.11855	0.00106528	-0.166183	-0.496424
1.0993	9.5036	0.12574	-0.00585907	-0.16725	-0.48576
1.2071	9.8233	0.13652	-0.00958744	-0.2008	-0.309464
1.3293	9.9766	0.17843	-0.00905494	-0.211464	-0.203994
1.2873	9.8652	0.33651	-0.00106528	-0.176837	-0.249268
1.1927	9.7299	0.36764	0.0127833	-0.147009	-0.401618
0.95802	9.7347	0.44069	0.00692442	-0.123573	-0.468185
0.89575	9.6102	0.39758	-0.0117181	-0.0825593	-0.460208
0.92569	9.6545	0.35567	-0.013316	-0.0937451	-0.442615
0.78558	9.8461	0.40956	-0.0111855	-0.0474049	-0.442615
0.88497	9.9622	0.44907	-0.00905494	0.0186419	-0.498012
0.89575	9.9694	0.41315	0.00479372	0.0676455	-0.492689
0.65265	9.8365	0.49338	0.0106528	0.10706	-0.525711
0.48859	9.6545	0.52931	0.00426105	0.166183	-0.594424
0.47662	9.6461	0.43231	-0.0170445	0.216246	-0.619993
0.28022	9.6006	0.35327	-0.0245009	0.269514	-0.560338
0.13293	9.6724	0.34968	-0.0101201	0.274837	-0.571526
0.26705	9.6281	0.35686	-0.00585907	0.290824	-0.595489
0.067062	9.6832	0.37243	-0.0165119	0.320652	-0.568332
-0.15448	9.8724	0.32573	-0.0292954	0.359538	-0.642368
-0.16646	9.6712	0.291	-0.0351544	0.348874	-0.709476
-0.29579	9.6892	0.36884	-0.0607218	0.383501	-0.720123
-0.46823	9.5084	0.24789	-0.0852227	0.419193	-0.755291
-0.6299	9.3671	0.10059	-0.0756356	0.412788	-0.771802
-0.81552	9.3647	0.093407	-0.0862873	0.417064	-0.773931
-0.74127	9.3515	0.039518	-0.0916141	0.421322	-0.787248
-1.0359	9.5874	0.077839	-0.0719058	0.36432	-0.733981
-1.158	9.5227	0.021556	-0.0692424	0.331298	-0.746233
-1.4227	9.3419	0.003593	-0.0793636	0.304665	-0.822399
-1.6035	9.1108	-0.026346	-0.0458079	0.24768	-0.795224
-1.7089	9.2078	0.023951	-0.0394148	0.225305	-0.739845
-1.6286	9.1934	0.022753	-0.0420781	0.199735	-0.712147
-1.9005	9.1743	0.11257	-0.0388824	0.183225	-0.663138
-2.2082	9.1934	0.20597	-0.0218376	0.178442	-0.634916
-2.0813	9.0581	0.24669	-0.00639174	0.164054	-0.621599
-2.2657	9.0545	0.17723	0.0223716	0.176296	-0.604006
-2.2621	9.2114	0.194	0.0490036	0.168847	-0.578978
-2.4573	9.2617	0.1461	0.0319587	0.214117	-0.601877
-2.4693	9.1791	0.12215	0.0223716	0.224781	-0.608806
-2.6058	9.2952	0.070654	0.0213052	0.194953	-0.568855
-2.6849	9.1144	0.094605	0.0149138	0.172042	-0.599747
-2.7866	9.1192	0.091012	0.0154465	0.168847	-0.603482
-2.9004	9.027	0.041913	0.00958744	0.168314	-0.610411
-2.8813	8.906	-0.10059	-0.00585907	0.151802	-0.606153
-3.0657	9.0713	-0.16646	0.00319587	0.118246	-0.564073
-3.1938	9.0401	-0.20837	0.0282307	0.0703088	-0.55395
-3.2896	8.8713	-0.22992	0.0479372	0.03036	-0.557668
-3.3818	8.5444	-0.14131	0.0644498	-0.0292954	-0.583237
-3.3603	8.4078	-0.25867	0.085755	-0.0990719	-0.560879
-3.4824	8.4066	-0.21436	0.105996	-0.133692	-0.556603
-3.5135	8.506	-0.22873	0.12517	-0.135291	-0.580584
-3.6764	8.5755	-0.17723	0.1534	-0.136356	-0.598683
-3.7734	8.8629	-0.052691	0.17151	-0.124105	-0.581107
-3.9734	8.7539	0.052691	0.157129	-0.108659	-0.615194
-3.9806	8.6953	0.074247	0.14541	-0.131029	-0.608282
-4.1758	8.4557	0.16286	0.148074	-0.183225	-0.589101
-4.3111	8.312	0.2922	0.156596	-0.211464	-0.568332
-4.3039	8.2893	0.3377	0.158195	-0.191742	-0.546497
-4.45	8.3204	0.25986	0.14914	-0.176296	-0.535834
-4.5159	8.2845	0.17963	0.12304	-0.176296	-0.53264
-4.6213	8.1324	0.28262	0.111322	-0.192824	-0.510806
-4.7183	8.0534	0.40357	0.12304	-0.213593	-0.468185
-4.6955	8.0163	0.2886	0.134759	-0.207729	-0.441027
-4.7781	7.9528	0.30657	0.138487	-0.191218	-0.421322
-4.868	7.8127	0.19999	0.137954	-0.14914	-0.407465
-4.9973	7.7085	0.26585	0.135823	-0.138487	-0.392018
-5.1637	7.5875	0.30896	0.131563	-0.126236	-0.38776
-5.1578	7.6941	0.28142	0.134225	-0.1289	-0.353674
-5.2739	7.651	0.32214	0.147009	-0.147541	-0.335033
-5.4679	7.6809	0.29818	0.137422	-0.136888	-0.325452
-5.5074	7.6917	0.29459	0.126236	-0.121442	-0.320652
-5.5769	7.639	0.13173	0.11505	-0.0900154	-0.293477
-5.6212	7.633	0.12814	0.112387	-0.0596554	-0.24555
-5.6344	7.651	0.047901	0.113452	-0.0340898	-0.185895
-5.62	7.851	0.22274	0.103332	-0.0527316	-0.161391
-5.6703	7.7516	0.13173	0.0751015	-0.0282307	-0.173109
-5.608	7.5959	0.016765	0.0660467	-0.0207729	-0.177901
-5.6428	7.7372	-0.194	0.0628511	-0.0170445	-0.162988
-5.6559	7.6929	-0.1928	0.0681778	-0.0490036	-0.150205
-5.7457	7.5816	-0.22274	0.0697765	-0.0703088	-0.157661
-5.6212	7.5037	-0.17604	0.0713735	-0.0942775	-0.14541
-5.6356	7.6438	-0.18442	0.0868197	-0.12517	-0.126768
-5.7625	7.657	-0.020358	0.101733	-0.153933	-0.127301
-5.6583	7.7049	0.026346	0.108127	-0.159792	-0.14115
-5.6523	7.8402	0.029938	0.11505	-0.165119	-0.169913
-5.7326	7.7181	0.12215	0.124105	-0.148074	-0.207729
-5.5853	7.475	0.053889	0.116115	-0.123573	-0.227975
-5.6092	7.4893	0.11975	0.104931	-0.109191	-0.220505
-5.6152	7.5133	0.17125	0.0996042	-0.0793636	-0.229563
-5.6152	7.3205	0.19639	0.0921464	-0.0884184	-0.312658
-5.5446	7.0343	0.25507	0.0777649	-0.0958744	-0.341421
-5.4356	6.6858	0.26226	0.0660467	-0.0767002	-0.349939
-5.5481	6.596	0.19639	0.0346221	-0.0388824	-0.34835
-5.4392	6.4511	0.083827	-0.00319587	-0.0175772	-0.377113
-5.4571	6.469	0.093407	-0.00692442	-0.0276966	-0.377637
-5.6907	6.2295	0.18442	0.0191742	-0.0420781	-0.380307
-5.79	6.3577	0.37483	0.0644498	-0.0921464	-0.337686
-5.8858	6.7888	0.45506	0.107593	-0.114518	-0.300947
-5.9613	6.7684	0.47063	0.125704	-0.101733	-0.346221
-5.7853	6.8331	0.49697	0.103332	-0.0415458	-0.32704
-6.1098	6.9325	0.17125	0.0719058	0.0415458	-0.291348
-6.1757	7.0211	0.16167	0.0356867	0.0798959	-0.256738
-6.2942	7.081	0.050296	0.0186419	0.106528	-0.196542
-6.2463	6.8032	0.016765	0.0223716	0.121442	-0.168847
-6.2355	6.4439	0.14131	0.0367514	0.103865	-0.0980055
-6.0415	6.1876	0.24669	0.053264	0.0665808	0.0186419
-5.9912	6.1385	0.003593	0.0910818	0.00319587	0.106528
-6.0942	6.3541	-0.011975	0.113452	-0.00106528	0.157129
-5.8415	6.3601	0.20717	0.129432	-0.00639174	0.143813
-5.8523	6.3828	0.3868	0.158195	0.00159792	0.145943
-5.9457	6.3421	0.45147	0.202929	-0.0474049	0.169913
-5.6871	6.0367	0.56164	0.233822	-0.131029	0.227975
-5.7182	6.2727	0.34968	0.214117	-0.111855	0.309464
-6.208	6.76	0.040716	0.166183	-0.0319587	0.358473
-6.0655	7.0223	-0.026346	0.118778	0.0122506	0.315852
-5.7948	7.0606	-0.093407	0.0910818	0.0761679	0.237557
-6.0607	7.1504	-0.021556	0.083624	0.0921464	0.195477
-6.3253	7.0918	0.025148	0.0830916	0.0713735	0.168847
-6.123	7.0606	-0.12454	0.084158	0.0772326	0.148606
-5.905	7.1097	-0.20957	0.0617864	0.15926	0.124637
-6.3086	7.2762	-0.27902	0.0340898	0.256738	0.105996
-6.2583	7.2606	-0.3401	0.00905494	0.295624	0.0719058
-5.9852	7.0367	-0.38081	0.0165119	0.26899	0.0053264
-6.0655	7.2391	-0.41913	0.0495359	0.201341	0.026632
-5.9565	7.1624	-0.5796	0.0399488	0.168847	0.00159792
-5.6715	6.9612	-0.64307	0.0298277	0.105996	-0.0436769
-6.0176	6.8678	-1.0251	0.0447415	0.0127833	-0.0442092
-6.3265	7.0451	-0.82989	0.0474049	-0.0926787	-0.0825593
-6.3134	7.172	-0.68259	0.0117181	-0.147009	-0.106528
-6.1804	7.1696	-0.65864	0.0319587	-0.207729	-0.161923
-6.3744	7.0175	-0.59876	0.0436769	-0.219981	-0.183766
-6.7696	7.0966	-0.54128	0.0692424	-0.218376	-0.115583
-6.6846	7.5217	-0.291	0.0772326	-0.225305	-0.109191
-6.5481	7.4774	-0.54009	0.0804283	-0.189613	-0.119311
-6.7074	7.0403	-0.39878	0.0884184	-0.124105	-0.155532
-6.8283	7.1121	-0.45746	0.083624	-0.101733	-0.0724399
-6.6726	7.0786	-0.37243	0.0671131	-0.0873537	-0.0468726
-6.6283	6.8666	-0.21316	0.0394148	-0.0878861	-0.0138487
-6.4068	6.8547	0.21077	0.0314264	-0.0724399	0.0138487
-6.4858	6.8379	-0.053889	-0.0026632	-0.0170445	0.0996042
-6.4116	6.2595	-0.11377	0.00479372	0.0191742	0.103332
-6.1565	6.7349	-0.24909	0.00106528	0.0362191	0.157661
-5.9577	6.5373	-0.13891	-0.0149138	0.0383501	0.236492
-5.7002	6.493	0.088617	-0.0239686	-0.00479372	0.319046
-5.6919	6.4331	0.013173	-0.0410135	-0.0308923	0.392018
-5.5685	6.5493	0.09221	-0.0404812	-0.032491	0.48576
-5.3961	6.6259	-0.020358	-0.0239686	-0.0101201	0.518258
-5.3122	7.0726	-0.065864	-0.0143813	-0.0053264	0.575784
-5.1697	7.2714	-0.1437	-0.0111855	0.00745692	0.622123
-5.0679	7.4714	-0.075444	-0.0362191	0	0.671131
-4.8703	7.6055	-0.079037	-0.0628511	-0.0053264	0.720123
-4.7326	7.5696	-0.050296	-0.0703088	0.0245009	0.772867
-4.4536	7.6989	0.034728	-0.078299	0.0601877	0.833587
-4.2021	7.845	-0.070654	-0.082027	0.104397	0.907083
-3.8584	7.8462	-0.12574	-0.0900154	0.166183	0.968344
-3.383	7.7995	-0.30178	-0.101733	0.190154	1.03865
-2.9783	7.9672	-0.4347	-0.108659	0.17151	1.12281
-2.4777	8.1516	-0.42752	-0.0996042	0.130497	1.22348
-2.3651	8.3276	-0.27902	-0.0900154	0.0878861	1.3316
-2.1843	8.7408	-0.14251	-0.083624	0.0245009	1.39125
-2.0358	8.9647	-0.025148	-0.0676455	0.00639174	1.40724
-1.9496	9.3766	0.061074	-0.0527316	-0.00905494	1.39445
-1.7412	9.6641	0.12574	-0.0484695	-0.0372855	1.36036
-1.4215	9.967	0.35088	-0.0271643	-0.0852227	1.33905
-1.2011	9.7299	0.42153	-0.0170445	-0.140618	1.27727
-0.90533	9.9515	0.53769	-0.0271643	-0.113986	1.3268
-0.75444	10.25	0.80953	-0.0665808	-0.0537963	1.33959
-0.5832	10.141	0.76163	-0.108659	-0.0106528	1.31882
-0.15568	10.192	0.86462	-0.160857	-0.0458079	1.31669
0.13293	10.257	0.78079	-0.209335	-0.0852227	1.32415
0.39279	10.318	0.58679	-0.214117	-0.105996	1.35184
0.75923	10.456	0.66104	-0.206123	-0.122506	1.34705
0.7257	10.442	0.73289	-0.188548	-0.137422	1.35823
1.2107	10.229	0.90892	-0.147009	-0.162455	1.289
1.4897	10.201	0.59996	-0.108127	-0.174707	1.28046
1.8418	10.318	0.485	-0.0282307	-0.181636	1.31402
2.013	10.403	0.33651	0.0426105	-0.216787	1.25969
1.8035	11.507	0.049099	0.132628	-0.244486	1.04983
1.4346	12.452	0.056284	0.276966	-0.180031	0.455409
2.3268	10.833	0.29339	0.326516	-0.147009	0.213593
3.2585	10.464	0.54966	0.208794	-0.00958744	1.43281
3.4429	9.415	0.81911	-0.0916141	-0.31107	3.73064
3.1866	9.876	0.73408	-0.200277	-0.405876	4.92113
5.7697	9.4557	0.40956	-0.170445	-0.338227	3.11646
4.1686	8.8665	0.45267	0.0772326	0.134225	-0.194953
4.7362	8.6677	0.19639	0.156064	0.206123	-0.116649
4.5518	9.4497	0.31016	0.0719058	0.32971	-0.0399488
4.9159	8.7168	0.67062	-0.03036	0.310005	0.0751015
4.7039	9.4425	0.49218	-0.0527316	0.283895	0.0671131
4.8799	8.9922	0.5808	-0.0633834	0.229563	0.169913
5.1206	9.0461	0.69217	-0.0436769	0.185354	0.217852
5.2476	9.0353	0.61194	-0.0292954	0.157129	0.294542
5.3745	9.1934	0.54966	-0.0239686	0.152868	0.400553
5.3913	8.7084	0.36046	-0.0255673	0.11505	0.471379
5.3242	8.9431	0.6323	-0.0218376	0.0996042	0.487907
5.444	8.6988	0.57481	-0.0250333	0.103332	0.478849
5.3122	8.3468	0.88617	-0.022904	0.0948098	0.470314
5.4943	8.5719	0.66223	-0.0197083	0.112387	0.431445
5.4547	8.5731	0.59637	-0.0239686	0.0942775	0.403747
5.3853	8.4569	0.59757	-0.0181095	0.0846904	0.366449
5.4967	8.427	0.66343	-0.0170445	0.0809606	0.34835
5.2859	8.3875	0.59996	-0.0175772	0.078299	0.310529
5.5302	7.8725	0.48979	-0.0159792	0.083624	0.288154
5.3386	8.5396	0.64547	-0.00639174	0.085755	0.251415
5.6332	8.3575	0.69936	-0.00426105	0.0729722	0.230104
5.5002	8.1815	0.51494	-0.0053264	0.0713735	0.211988
5.5398	8.2761	0.64547	-0.00159792	0.0623187	0.176296
5.5937	8.2881	0.67421	0.00053264	0.0500683	0.158727
5.6523	8.3288	0.64906	0	0.0468726	0.14115
5.596	8.2522	0.66822	0.00319587	0.0378178	0.126236
5.6703	8.2629	0.65146	0.0026632	0.022904	0.117181
5.6595	8.2594	0.6778	0.00159792	0.0181095	0.111322
5.6751	8.1384	0.63948	0.00372855	0.0159792	0.0990719
5.7146	8.221	0.62152	0.00213052	0.0202406	0.0846904
5.7122	8.1408	0.63709	-0.00053264	0.0255673	0.0644498
5.7421	8.1228	0.65744	0	0.028763	0.053264
5.8643	8.1863	0.65864	-0.00213052	0.0276966	0.0548627
5.6954	8.1803	0.64187	-0.00372855	0.0255673	0.0452738
5.7565	8.0953	0.70534	-0.00479372	0.0260997	0.0490036
5.8571	8.1025	0.64547	-0.00426105	0.0239686	0.0495359
5.8882	8.1504	0.68499	-0.00852227	0.0292954	0.0564597
5.8511	8.1324	0.63589	-0.00798959	0.0314264	0.0617864
5.911	8.0474	0.63948	-0.00798959	0.0378178	0.0601877
5.8942	8.0294	0.6766	-0.00639174	0.0442092	0.0607218
5.9242	8.0282	0.7269	-0.00585907	0.0410135	0.0724399
5.796	8.0618	0.65385	-0.00798959	0.0346221	0.0729722
5.8415	8.0127	0.69217	-0.00958744	0.0356867	0.0868197
5.9158	7.9899	0.67541	-0.0106528	0.0399488	0.0990719
5.9529	7.9276	0.67421	-0.0149138	0.0378178	0.116649
6.0475	7.8953	0.7245	-0.0181095	0.0356867	0.11505
6.02	7.7432	0.65864	-0.0197083	0.0319587	0.115583
5.8906	7.8654	0.69097	-0.022904	0.0298277	0.127833
5.9888	7.7875	0.71013	-0.028763	0.028763	0.13316
6.02	7.6809	0.74606	-0.0298277	0.0372855	0.138487
6.0056	7.8115	0.71253	-0.0426105	0.0378178	0.147009
6.0164	7.9731	0.74247	-0.0511329	0.0415458	0.14541
6.1301	7.7767	0.73648	-0.0537963	0.0404812	0.147009
6.1912	7.8606	0.75205	-0.0479372	0.0378178	0.135291
6.3457	7.8187	0.75923	-0.0458079	0.0319587	0.13316
6.3852	7.9408	0.79276	-0.0394148	0.0159792	0.126236
6.3385	8.0079	0.78199	-0.0340898	0.0143813	0.112387
6.481	7.7672	0.84426	-0.0245009	0.0106528	0.0862873
6.5888	7.7384	0.78558	-0.0143813	0.00372855	0.0649821
6.5193	7.7672	0.78558	-0.0053264	0.00479372	0.0383501
6.5505	7.7492	0.81073	0.00372855	0.00585907	0.0149138
6.5732	7.7468	0.8227	0.00692442	0.00372855	-0.00692442
6.5277	7.6522	0.83228	0.00639174	0.00106528	-0.0197083
6.4762	7.5708	0.81791	0	-0.00639174	-0.026632
6.5169	7.6318	0.78678	-0.0101201	-0.00479372	-0.022904
6.4247	7.6762	0.78558	-0.0122506	0.00213052	-0.0154465
6.4044	7.6103	0.74606	-0.0143813	0.00479372	0.00159792
6.4331	7.8199	0.77839	-0.0143813	0.00319587	0.032491
6.3649	7.8187	0.75444	-0.0213052	-0.00159792	0.0601877
6.4164	7.7552	0.75564	-0.0213052	0.022904	0.0250333
6.3744	7.7348	0.7748	-0.013316	0.0319587	0.0026632
6.4008	7.6774	0.76642	-0.00905494	0.0372855	-0.00958744
6.3936	7.7013	0.75085	-0.00159792	0.0372855	-0.0191742
6.4619	7.7061	0.79276	0.00479372	0.0335557	-0.0260997
6.4738	7.6486	0.75444	0.00692442	0.032491	-0.0314264
6.4307	7.6199	0.79516	0.0106528	0.0346221	-0.0314264
6.5325	7.6259	0.78558	0.00958744	0.0351544	-0.0298277
6.5529	7.6366	0.83468	0.0111855	0.0340898	-0.0308923
6.5146	7.5756	0.85743	0.0111855	0.0351544	-0.0308923
6.5193	7.6235	0.80833	0.0111855	0.0330234	-0.0351544
6.511	7.6079	0.8251	0.0117181	0.0330234	-0.0378178
6.4523	7.6115	0.8251	0.0117181	0.0319587	-0.0410135
6.4271	7.6426	0.85144	0.0106528	0.032491	-0.0426105
6.4439	7.6091	0.75923	0.0117181	0.0330234	-0.0420781
6.4774	7.633	0.81552	0.0101201	0.032491	-0.0415458
6.5361	7.6606	0.79157	0.0101201	0.0314264	-0.0415458
6.4702	7.6031	0.80953	0.0101201	0.0298277	-0.0399488
6.5134	7.6163	0.80833	0.00852227	0.0271643	-0.0394148
6.4152	7.5947	0.75684	0.00639174	0.0282307	-0.0367514
6.475	7.6618	0.81911	0.00692442	0.0319587	-0.0362191
6.481	7.5983	0.80833	0.00745692	0.0330234	-0.0335557
6.5205	7.669	0.83108	0.00852227	0.0314264	-0.032491
6.4379	7.633	0.80115	0.00905494	0.032491	-0.0314264
6.5086	7.6175	0.84426	0.00905494	0.0330234	-0.0314264
6.5074	7.663	0.85025	0.0101201	0.03036	-0.0335557
6.4152	7.6079	0.83707	0.00798959	0.0282307	-0.0346221
6.487	7.6498	0.79995	0.0101201	0.0282307	-0.0372855
6.5229	7.5959	0.81911	0.0101201	0.0271643	-0.0394148
6.5181	7.5971	0.86342	0.0106528	0.0276966	-0.0415458
6.4942	7.6869	0.80115	0.0101201	0.0276966	-0.0420781
6.4834	7.6043	0.79995	0.0101201	0.0271643	-0.0415458
6.5337	7.6211	0.80234	0.0111855	0.0255673	-0.0431445
6.4319	7.6163	0.79995	0.0106528	0.0250333	-0.0436769
6.4463	7.6103	0.80833	0.0101201	0.0292954	-0.0436769
6.4283	7.6247	0.7748	0.0106528	0.0308923	-0.0447415
6.4738	7.6618	0.84545	0.013316	0.0292954	-0.0447415
6.4786	7.5827	0.78079	0.013316	0.0202406	-0.0415458
6.4667	7.6522	0.80713	0.0143813	0.0138487	-0.0442092
6.4882	7.6438	0.78318	0.013316	0.0138487	-0.0442092
6.4894	7.578	0.81192	0.0143813	0.0197083	-0.0447415
6.5253	7.6474	0.78199	0.0117181	0.0271643	-0.0442092
6.6044	7.5827	0.75923	0.013316	0.0346221	-0.0452738
6.4966	7.6486	0.79995	0.0127833	0.0394148	-0.0458079
6.5157	7.5935	0.75804	0.0117181	0.0394148	-0.0447415
6.5265	7.5923	0.78318	0.0127833	0.0367514	-0.0452738
6.4822	7.6283	0.79755	0.0122506	0.0356867	-0.0431445
6.4702	7.6606	0.74845	0.0127833	0.0356867	-0.0431445
6.4415	7.6103	0.80474	0.0122506	0.0346221	-0.0436769
6.5205	7.6151	0.80474	0.013316	0.0330234	-0.0458079
6.5972	7.633	0.80833	0.0117181	0.0319587	-0.0479372
6.4966	7.6283	0.75804	0.0127833	0.0271643	-0.0484695
6.4798	7.6486	0.79636	0.0122506	0.0282307	-0.0495359
6.4966	7.5959	0.77241	0.013316	0.0308923	-0.0500683
6.414	7.6163	0.76522	0.0122506	0.03036	-0.0490036
6.3852	7.6606	0.79995	0.0138487	0.032491	-0.0463402
6.4978	7.6067	0.7772	0.0117181	0.0367514	-0.0442092
6.511	7.6199	0.74367	0.0117181	0.0367514	-0.0431445
6.4355	7.6414	0.78318	0.0122506	0.0367514	-0.0415458
6.5062	7.6714	0.79755	0.0111855	0.0378178	-0.0404812
6.4738	7.6055	0.81791	0.0122506	0.0383501	-0.0415458
6.5541	7.6055	0.7736	0.0127833	0.0399488	-0.0420781
6.4738	7.5768	0.84186	0.0117181	0.0415458	-0.0431445
6.4762	7.6247	0.80713	0.013316	0.0404812	-0.0447415
6.4954	7.6797	0.84426	0.0127833	0.0410135	-0.0452738
6.4008	7.657	0.83588	0.0111855	0.0399488	-0.0447415
6.499	7.6235	0.81073	0.0127833	0.0399488	-0.0447415
6.3852	7.6247	0.79037	0.0117181	0.0415458	-0.0447415
6.4499	7.5923	0.79995	0.0111855	0.0410135	-0.0463402
6.5313	7.6534	0.83707	0.0127833	0.0404812	-0.0458079
6.4559	7.6259	0.78438	0.0122506	0.0420781	-0.0452738
6.505	7.6354	0.83228	0.0122506	0.0415458	-0.0431445
6.4738	7.6259	0.80354	0.0106528	0.0410135	-0.0420781
6.4415	7.6402	0.776	0.0127833	0.0394148	-0.0415458
6.4858	7.5935	0.81671	0.0122506	0.0388824	-0.0415458
6.4834	7.5923	0.80713	0.0117181	0.0399488	-0.0431445
6.3469	7.6295	0.79276	0.0117181	0.0394148	-0.0442092
6.4786	7.6031	0.8239	0.0122506	0.0399488	-0.0447415
6.3697	7.5935	0.79276	0.0122506	0.0394148	-0.0452738
6.3816	7.6306	0.84665	0.0122506	0.0420781	-0.0463402
6.5481	7.6582	0.81312	0.0106528	0.0420781	-0.0506006
6.5289	7.657	0.77839	0.0106528	0.0463402	-0.0543286
6.5756	7.5336	0.82629	0.0122506	0.0490036	-0.0543286
6.4894	7.6354	0.76762	0.0122506	0.0442092	-0.0516652
6.5074	7.6103	0.8215	0.0127833	0.0436769	-0.0495359
6.5181	7.5684	0.8706	0.0117181	0.0452738	-0.055395
6.5469	7.5768	0.82629	0.0117181	0.0474049	-0.0639174
6.6295	7.5636	0.87779	0.0106528	0.0490036	-0.0761679
6.4535	7.7217	0.8227	0.013316	0.0543286	-0.0900154
6.572	7.7516	0.80713	0.0149138	0.059123	-0.111322
6.493	7.7636	0.84665	0.0197083	0.0692424	-0.135823
6.4846	7.7037	0.85623	0.0181095	0.0825593	-0.160324
6.4307	7.7696	0.81671	0.0218376	0.0958744	-0.195477
6.3229	7.8258	0.84306	0.0239686	0.109191	-0.235427
6.3325	7.8522	0.85025	0.0292954	0.118246	-0.271643
6.4451	7.9061	0.92928	0.032491	0.120909	-0.3084
6.3996	7.8486	0.89096	0.0372855	0.121974	-0.347286
6.4176	7.8534	0.88857	0.0426105	0.121974	-0.384566
6.3373	7.942	0.90773	0.0479372	0.121442	-0.420258
6.2894	8.0115	0.86222	0.0537963	0.121974	-0.460732
6.3182	8.0857	0.88737	0.056992	0.121442	-0.503877
6.2259	8.1324	0.91611	0.0633834	0.117181	-0.548086
6.2679	8.2366	0.95563	0.0703088	0.104931	-0.597095
6.1948	8.1815	0.92808	0.0756356	0.101201	-0.63811
6.0882	8.2091	0.91731	0.0761679	0.0873537	-0.669002
6.02	8.3432	0.93048	0.0772326	0.0745692	-0.696159
5.9445	8.3971	0.91012	0.0756356	0.0719058	-0.721729
5.7697	8.3827	0.92449	0.0767002	0.0676455	-0.73611
5.5853	8.4366	0.99994	0.0767002	0.0543286	-0.741433
5.3853	8.4522	0.85743	0.0846904	0.032491	-0.733981
5.141	8.6162	0.8706	0.111855	0.0165119	-0.71267
5.02	8.5396	0.87899	0.147541	0.0138487	-0.668461
4.7937	8.6282	0.96401	0.211464	0.0181095	-0.594424
4.5398	8.6414	0.84306	0.237557	-0.00159792	-0.507071
4.5817	8.6737	0.85982	0.207729	-0.0245009	-0.419193
4.4476	8.6988	0.83588	0.173641	-0.0740369	-0.296147
4.2919	8.6929	0.70415	0.154999	-0.160857	-0.136888
4.383	9.0294	0.90174	0.138487	-0.227434	-0.0367514
4.5434	9.3527	0.74367	0.0527316	-0.185354	0.0852227
4.9362	10.508	1.6191	-0.0356867	-0.0873537	0.208794
4.9027	10.447	1.2718	-0.144346	0.143813	0.0980055
4.474	10.368	0.48141	-0.10706	0.322781	-0.398406
4.741	10.265	0.47901	-0.00692442	0.175231	-2.57209
4.5075	8.4354	0.40596	0.0969408	0.577913	-3.69539
3.2142	9.4916	0.4826	0.0798959	0.276966	-1.4115
3.4393	9.6569	0.55685	0.0724399	0.116115	-1.4019
2.9232	9.4988	0.47781	0.0671131	0.129432	-1.29325
2.8214	9.5215	0.46225	0.0735045	0.0692424	-1.33373
2.5148	9.7203	0.49937	0.0724399	0.0942775	-1.28952
2.2585	9.6138	0.52572	0.0527316	0.121442	-1.28207
1.9879	9.4593	0.4826	0.0596554	0.089483	-1.28046
1.8849	9.6018	0.36165	0.0521993	0.089483	-1.33266
1.4945	9.6593	0.4371	0.0260997	0.0830916	-1.31669
1.1377	9.7874	0.31495	0.0149138	0.0511329	-1.34225
0.88976	9.9335	0.37123	0.0271643	0.00479372	-1.37794
0.79037	10.032	0.22753	0.0399488	-0.0580584	-1.40298
0.35447	10.163	0.25388	0.0767002	-0.10706	-1.436
0.34369	9.9886	0.34249	0.0916141	-0.0798959	-1.45304
0.27304	9.9862	0.64906	0.0575243	-0.0607218	-1.41522
-0.30777	10.229	0.75205	0.0367514	-0.00958744	-1.40989
-0.30058	10.156	0.582	0.0218376	-0.00745692	-1.42695
-0.19999	9.3108	0.40956	-0.00053264	-0.0388824	-1.37261
-0.93407	9.3287	0.25986	0.0298277	-0.083624	-1.27036
-1.2406	9.6066	0.49937	0.0431445	-0.0596554	-1.2565
-1.7244	9.2653	0.55805	0.0351544	-0.0585907	-1.26289
-2.2286	10.217	0.68499	0.0452738	-0.102268	-1.14412
-2.5124	10.157	0.60475	0.083624	-0.117181	-1.09671
-2.8274	8.4402	0.72091	0.0458079	-0.132628	-0.891113
-3.0297	7.966	0.57601	-0.0351544	-0.14914	-0.728116
-3.2309	9.1479	0.65265	-0.0159792	-0.126236	-0.645021
-3.5638	9.6664	1.0826	0.0740369	-0.078299	-0.552885
-3.862	8.633	0.93647	-0.0149138	-0.104397	-0.327581
-4.1147	7.6271	0.49218	-0.132095	-0.125704	-0.106528
-4.2153	7.3923	0.65265	-0.0910818	-0.101201	0.0175772
-4.0476	7.2271	0.76163	-0.0500683	-0.0671131	0.156064
-3.8536	6.972	0.62032	-0.0191742	0.013316	0.338227
-3.7171	6.8535	0.26825	-0.0276966	0.028763	0.55395
-3.8081	6.7493	0.31615	-0.0255673	0.00319587	0.752621
-3.8045	6.6978	0.33651	-0.0271643	-0.0314264	0.952356
-3.2046	6.3673	0.28022	-0.0117181	-0.0415458	1.1553
-2.5867	5.9194	0.21196	0.0388824	-0.03036	1.379
-2.4298	6.1325	0.57242	0.0948098	0.0223716	1.57076
-2.0238	6.2858	0.25627	0.112387	0.0490036	1.66983
-1.6945	6.4678	0.18921	0.152868	0.0996042	1.68527
-1.6682	7.0271	0.17005	0.14541	0.121974	1.62029
-1.4897	8.0749	0.22753	0.112919	0.140084	1.49831
-1.5436	8.4905	0.19759	0.0527316	0.139551	1.25224
-1.7879	9.5694	0.25268	0.0463402	0.117181	1.0461
-1.8873	10.9	0.23711	0.089483	0.137954	0.74091
-1.7149	11.38	0.35447	0.162988	0.174707	0.431445
-1.2203	11.211	0.51494	0.161923	0.134759	0.173641
-0.57721	10.668	0.57362	0.131563	0.0830916	0.0623187
-0.33531	10.383	0.40956	0.107593	0.0340898	0.0937451
0.097	9.7527	0.44668	0.0926787	-0.0197083	0.168847
0.44788	9.5814	0.69576	0.0729722	-0.028763	0.272184
0.86102	9.573	0.56044	0.0490036	-0.0596554	0.290283
0.94126	9.9718	0.91731	0.0649821	-0.00106528	0.272184
1.5987	9.9503	0.84665	0.0777649	0.112387	0.213593
1.5975	9.8928	0.60475	0.0793636	0.263649	0.0980055
1.8071	9.7012	0.39399	0.0468726	0.251938	0.0255673
1.8226	9.5874	0.23232	0.0117181	0.118246	0.0612541
2.0897	9.8353	0.26944	0.0101201	0.0399488	0.11505
2.025	9.9347	0.28381	0.0415458	0.026632	0.0916141
2.3747	9.7503	0.39758	0.059123	0.0122506	0.164586
2.1376	9.7275	0.39638	0.055395	-0.0218376	0.281766
2.3975	9.985	0.48021	0.0463402	-0.104397	0.370184
2.3939	10.184	0.32573	0.022904	-0.141682	0.38563
2.3615	10.374	0.27304	0.0165119	-0.182701	0.335557
2.2454	10.523	0.31495	0.0468726	-0.180031	0.233298
2.2382	10.493	0.35686	0.0548627	-0.165119	0.165651
2.1783	10.684	0.43949	0.0463402	-0.156064	0.132095
2.207	10.814	0.44309	0.0250333	-0.120377	0.0500683
2.1424	10.85	0.41075	0.03036	-0.0564597	-0.0399488
2.0693	10.687	0.41674	0.0548627	0.0111855	-0.156064
1.9113	10.675	0.39279	0.0921464	0.0479372	-0.232757
1.9101	10.488	0.41075	0.11079	0.055395	-0.307335
1.843	10.441	0.34968	0.1028	0.0649821	-0.369661
1.7556	10.363	0.28741	0.0878861	0.0724399	-0.445827
1.6885	10.29	0.22873	0.0777649	0.0852227	-0.546497
1.5867	10.203	0.15807	0.0745692	0.0937451	-0.622664
1.4837	10.319	0.11377	0.082027	0.0852227	-0.67272
1.3628	10.72	0.082629	0.107593	0.0676455	-0.763808
1.2131	10.526	-0.11855	0.151269	0.0617864	-0.966738
1.0874	10.385	-0.1952	0.170978	0.0415458	-1.10149
0.88138	10.361	-0.10179	0.162455	0.0143813	-1.12706
0.71373	10.307	-0.026346	0.13316	0.00213052	-1.16808
0.50176	10.336	-0.085024	0.108127	-0.0159792	-1.24425
0.069457	10.07	-0.23112	0.0862873	-0.0255673	-1.33427
0.008383	9.9826	-0.18322	0.0660467	-0.0543286	-1.36994
-0.23472	9.8652	-0.16406	0.0404812	-0.0772326	-1.3545
-0.27304	10.105	0.077839	0.0127833	-0.0745692	-1.32148
-0.50655	9.9718	0.32573	-0.0234363	-0.0484695	-1.36569
-0.73049	9.6688	0.35806	-0.0500683	0.0191742	-1.39499
-1.2514	9.7622	0.069457	-0.0596554	0.0772326	-1.36675
-1.5053	9.8928	0.045506	-0.0937451	0.118778	-1.34172
-2.1855	10.155	-0.007185	-0.109191	0.147541	-1.35504
-2.8345	9.985	0.053889	-0.127833	0.126768	-1.43759
-3.0908	9.5407	0.21196	-0.199735	0.0735045	-1.42801
-2.7579	9.0557	0.17005	-0.223175	0.0479372	-1.30657
-2.7843	8.9946	0.44309	-0.14914	0.0708412	-1.01095
-3.3387	8.8306	0.40237	-0.0767002	0.0788313	-0.830916
-3.9243	8.6497	0.38081	-0.0383501	0.0985378	-0.760614
-4.1446	8.7503	0.051494	-0.0623187	0.0740369	-0.737698
-5.2344	8.2905	-0.1461	-0.056992	0.0468726	-0.743039
-6.0379	7.9049	0.016765	-0.0394148	0.0340898	-0.748362
-6.3098	8.4354	0.25148	-0.0410135	0.0628511	-0.755291
-6.2643	8.7779	0.076642	-0.0527316	0.105463	-0.755815
-6.6379	8.2546	-0.11975	-0.0426105	0.14914	-0.751556
-6.7193	7.6642	-0.17244	-0.0458079	0.131563	-0.724923
-6.4894	7.4834	0.098197	-0.0282307	0.121974	-0.702024
-6.1553	7.1109	0.3413	-0.00852227	0.148606	-0.665808
-6.0379	6.8966	-0.013173	-0.00213052	0.147541	-0.58856
-6.1385	7.0798	-0.17963	-0.00319587	0.116115	-0.494818
-6.1828	7.2606	-0.050296	-0.0026632	0.0351544	-0.409594
-6.0128	7.3181	-0.17244	0.0101201	-0.0170445	-0.347809
-5.8727	7.1433	0.033531	0.0106528	0.0207729	-0.319587
-6.0092	7.2906	0.14969	-0.00053264	0.0559273	-0.362191
-6.0667	7.4606	0.13053	-0.00319587	0.0399488	-0.40907
-6.099	7.2259	0.14011	-0.0127833	0.0314264	-0.47192
-6.0439	7.3001	0.2431	-0.0053264	0.0447415	-0.495883
-5.9984	7.2067	0.17604	-0.0213052	0.0804283	-0.512935
-5.9852	7.1013	0.15209	-0.0378178	0.122506	-0.525187
-6.0236	7.1001	0.18681	-0.0495359	0.146477	-0.513999
-5.8882	6.8978	0.1928	-0.0463402	0.166183	-0.486301
-5.7781	6.4259	0.082629	-0.0106528	0.176837	-0.458079
-5.6296	6.3792	-0.032333	-0.0191742	0.139551	-0.418652
-5.6643	6.1661	-0.2431	-0.0111855	0.0990719	-0.415458
-5.5877	6.2463	0.005988	0.0213052	0.0804283	-0.412788
-5.3338	5.9002	0.099395	-0.0149138	0.0250333	-0.400012
-5.5601	5.8499	0.19639	-0.0415458	-0.0053264	-0.374984
-5.4847	6.0128	0.17364	-0.0479372	-0.0239686	-0.364861
-5.7206	6.2271	0.31734	-0.0218376	0.00372855	-0.36432
-5.6116	6.2427	0.28501	-0.00798959	0.0282307	-0.36432
-5.893	6.6175	0.10538	0.0122506	0.0458079	-0.384566
-6.2523	7.1708	0.35207	0.0260997	0.0543286	-0.406941
-6.1038	7.0882	0.27783	0.00798959	0.0500683	-0.451674
-6.4678	6.7157	0.18681	0.0117181	0.0964085	-0.464991
-6.5122	6.8786	0.074247	0.053264	0.125704	-0.453279
-6.5002	6.9421	0.17723	0.0681778	0.157661	-0.445286
-7.0067	7.0989	0.10299	0.0719058	0.136356	-0.434098
-6.8403	6.5433	-0.12574	0.0937451	0.110256	-0.428251
-6.8343	6.3373	-0.32812	0.12517	0.119311	-0.392559
-6.7109	6.2236	-0.18202	0.126236	0.082027	-0.321717
-6.8127	5.8679	-0.25268	0.113986	0.0117181	-0.262585
-6.7648	5.6152	-0.2419	0.103865	-0.0111855	-0.177378
-6.2607	5.5925	-0.15568	0.0751015	-0.0655144	-0.0745692
-6.5241	5.0823	-0.035926	0.085755	-0.085755	0.00319587
-6.396	5.5877	-0.069457	0.104397	-0.101733	0.105463
-6.1876	5.8547	-0.050296	0.0926787	-0.108659	0.190677
-6.402	6.2128	-0.15089	0.0830916	-0.131029	0.248744
-6.5696	6.2894	-0.2407	0.0910818	-0.126236	0.267925
-6.5337	6.6487	-0.16047	0.0980055	-0.113986	0.299341
-6.275	6.5984	-0.12335	0.084158	-0.0788313	0.307859
-6.6678	6.3792	-0.043111	0.089483	-0.0564597	0.3036
-6.4738	6.5792	-0.074247	0.1028	-0.084158	0.356344
-6.4176	6.687	0.065864	0.103865	-0.103865	0.391495
-6.4188	6.7038	0.083827	0.0868197	-0.0703088	0.421322
-6.2918	6.5193	0.12574	0.0905494	-0.0447415	0.446351
-6.2176	6.4283	0.21436	0.0980055	-0.00958744	0.490036
-6.2427	6.875	0.029938	0.106528	0.0234363	0.562467
-6.0547	7.3205	0.040716	0.102268	0.0308923	0.613605
-5.9793	7.0942	-0.13772	0.0916141	0.0676455	0.627446
-5.7409	7.2343	-0.26944	0.102268	0.0703088	0.663661
-5.6463	7.3157	-0.20837	0.10706	0.0804283	0.698289
-5.5996	7.4139	-0.19879	0.114518	0.082027	0.723858
-5.3901	7.4283	-0.089815	0.112387	0.0564597	0.73131
-5.3757	7.4223	-0.10898	0.105996	0.0426105	0.757944
-5.0536	7.5708	-0.1461	0.103865	0.013316	0.788836
-4.8703	7.7037	-0.17244	0.0852227	-0.0175772	0.818141
-4.6967	7.8522	-0.1461	0.0724399	-0.0250333	0.837845
-4.4859	7.9983	-0.044309	0.0767002	-0.0436769	0.859679
-4.4596	8.0821	-0.21556	0.0697765	-0.0346221	0.869261
-4.1806	8.1947	-0.098197	0.0660467	-0.00798959	0.871932
-4.0979	8.0642	-0.12454	0.0681778	0.0351544	0.880449
-3.9734	8.1001	-0.11017	0.0751015	0.0660467	0.893242
-3.6908	8.0977	-0.18801	0.101733	0.0585907	0.907624
-3.5722	8.1671	-0.22992	0.105463	0.0649821	0.924658
-3.4656	8.506	-0.22873	0.0916141	0.0804283	0.921464
-3.213	8.4965	-0.25507	0.0735045	0.0537963	0.882578
-3.1555	8.718	-0.19879	0.0660467	0.0292954	0.877796
-3.0345	8.6917	-0.15209	0.0340898	0.0292954	0.881513
-3.0884	8.8018	-0.10898	0.0186419	0.0399488	0.765397
-2.7962	8.7659	0.068259	0.00798959	-0.00479372	0.803218
-2.7064	9.0365	-0.067062	0.00372855	-0.026632	0.75475
-2.3951	8.7108	-0.14011	0.00852227	-0.0607218	0.784054
-2.4214	9.0665	-0.088617	0.0601877	-0.157129	0.734504
-2.2873	9.0569	0.097	0.0612541	-0.195477	0.797895
-2.0837	9.3335	0.15927	0.0559273	-0.196542	0.697765
-2.0825	9.1108	0.12933	0.0399488	-0.137954	0.728658
-1.7759	9.2473	0.12574	0.0362191	-0.128365	0.694571
-1.8011	9.4844	0.058679	0.0479372	-0.121974	0.728116
-1.4909	9.4557	0.13173	0.0346221	-0.139019	0.744627
-1.3281	9.4413	0.31136	0.0165119	-0.0431445	0.617323
-1.4155	9.4485	0.17843	0.00053264	0.0420781	0.551821
-1.164	9.5012	0.11257	-0.00106528	0.0410135	0.559797
-1.158	9.4724	0.056284	-0.0026632	0.0580584	0.601877
-1.0802	9.4569	0.00958	0.00319587	0.0543286	0.629052
-0.83707	9.5982	-0.002395	0.03036	0.0442092	0.540092
-0.79755	9.676	-0.041913	0.022904	0.0862873	0.501206
-0.63469	9.6401	-0.12694	0.0308923	0.0900154	0.51187
-0.55685	9.7108	-0.031136	0.0154465	0.0756356	0.489495
-0.49697	9.6808	-0.12454	-0.00426105	0.101733	0.444762
-0.31615	9.4856	-0.12335	-0.0218376	0.129964	0.359538
-0.50057	9.6269	-0.13652	-0.0138487	0.137954	0.382437
-0.26944	9.4665	-0.19879	-0.0181095	0.132628	0.377637
-0.19759	9.5647	-0.19999	-0.00692442	0.142747	0.32491
-0.15927	9.7096	-0.14251	0.00852227	0.167782	0.240227
-0.065864	9.8018	-0.12694	0.013316	0.202406	0.185895
0.035926	9.8149	-0.016765	0.0122506	0.210923	0.16725
0.071852	10.075	0.028741	0.0260997	0.267384	0.110256
0.16646	9.8652	-0.20358	0.00479372	0.228499	0.0633834
0.10538	9.7503	-0.35926	-0.00639174	0.230104	0.0655144
0.15688	9.5671	-0.26825	0.00106528	0.187483	0.0905494
0.15568	9.5623	-0.3868	0.0122506	0.136356	0.12304
0.23591	9.4916	-0.41554	0.0218376	0.0916141	0.14115
0.26106	9.6341	-0.4862	0.0351544	0.0777649	0.119845
0.22873	9.5323	-0.52452	0.0474049	0.0644498	0.142215
0.3389	9.4569	-0.4359	0.0585907	0.0798959	0.18696
0.38081	9.4222	-0.47542	0.0628511	0.11079	0.147541
0.485	9.5467	-0.46225	0.0649821	0.1028	0.166183
0.44309	9.6317	-0.46943	0.0516652	0.100137	0.175772
0.52811	9.5299	-0.39997	0.0335557	0.0852227	0.166183
0.50536	9.5215	-0.33411	0.0340898	0.056992	0.151802
0.71253	9.5191	-0.41075	0.0426105	0.0314264	0.140084
0.6802	9.7587	-0.40956	0.0612541	0.0404812	0.113452
0.73289	9.7694	-0.33171	0.053264	0.0559273	0.056992
0.72091	9.7359	-0.34968	0.0239686	0.0697765	0.0399488
0.67421	9.8592	-0.2419	0.0202406	0.0527316	0.124637
0.70415	9.6138	-0.35088	0.0117181	0.00213052	0.206664
0.70055	9.6317	-0.22992	0.00585907	-0.0388824	0.235951
0.88617	9.4976	-0.23112	0.0154465	-0.0729722	0.193348
0.94246	9.4712	-0.13053	0.028763	-0.0809606	0.187483
1.0862	9.5647	-0.12335	0.0356867	-0.0761679	0.166716
1.1999	9.7048	-0.11855	0.0474049	-0.0410135	0.145943
1.1987	9.6676	-0.16526	0.0218376	-0.0111855	0.134759
1.1868	9.6257	-0.099395	0.00692442	0.0383501	0.141682
1.2251	9.5563	-0.1461	0.0143813	0.0681778	0.102268
1.1772	9.585	-0.14251	0.0026632	0.101733	0.0474049
1.0945	9.5491	-0.21675	0.0101201	0.13316	0.053264
1.0502	9.5371	-0.29699	0.00905494	0.117714	0.083624
1.1436	9.615	-0.28142	0.00798959	0.089483	0.126768
1.2323	9.5682	-0.29938	0.00106528	0.0751015	0.175772
1.2538	9.579	-0.33531	-0.00159792	0.083624	0.210399
1.3137	9.6221	-0.33531	0.0026632	0.108127	0.160857
1.3496	9.6652	-0.27663	-0.00958744	0.117181	0.155532
1.4418	9.7658	-0.16286	-0.0239686	0.162455	0.18216
1.431	9.7503	-0.1952	-0.028763	0.15926	0.148074
1.5388	9.7874	-0.14849	-0.0378178	0.16725	0.134759
1.4203	9.7263	-0.11975	-0.0447415	0.149672	0.130497
1.3975	9.7179	-0.24669	-0.0340898	0.146477	0.0442092
1.4777	9.6138	-0.20837	-0.0255673	0.12517	0.0218376
1.4849	9.5754	-0.25148	-0.00639174	0.119845	0.0431445
1.37	9.6257	-0.29579	0.00106528	0.118778	0.0575243
1.4789	9.7203	-0.29339	0.00213052	0.121442	0.0479372
1.6646	9.7132	-0.17005	-0.00639174	0.129964	0.0495359
1.6729	9.6928	-0.22514	-0.0175772	0.154465	0.0809606
1.6622	9.6688	-0.21436	-0.0308923	0.187483	0.0729722
1.7149	9.6473	-0.20238	-0.0356867	0.194412	-0.0170445
1.6526	9.7658	-0.11496	-0.0388824	0.208794	-0.083624
1.564	9.7694	-0.075444	-0.0213052	0.20827	-0.085755
1.5975	9.6581	-0.059876	-0.00106528	0.181095	-0.0814947
1.5388	9.6772	-0.098197	0.0117181	0.140618	-0.0724399
1.5903	9.7012	-0.053889	0.0127833	0.139019	-0.0974731
1.7149	9.6832	-0.047901	0.0101201	0.148606	-0.0852227
1.6466	9.6952	-0.15688	0.0053264	0.173641	-0.0681778
1.6813	9.7479	-0.20717	0.00798959	0.196018	-0.117714
1.552	9.5371	-0.086222	0.0143813	0.218376	-0.151269
1.4789	9.3695	-0.15927	0.0143813	0.22904	-0.122506
1.2921	9.3778	-0.16406	0.00159792	0.207729	-0.121974
1.376	9.4784	-0.27064	0.0053264	0.161923	-0.155532
1.443	9.5647	-0.22873	0.0175772	0.127833	-0.113452
1.4502	9.4964	-0.1928	0.0170445	0.1028	-0.0575243
1.534	9.5299	-0.14251	0.0106528	0.0825593	-0.0729722
1.5125	9.518	-0.12215	0.0138487	0.0511329	-0.0639174
1.4993	9.4665	0.044309	0.0181095	0.0255673	-0.0202406
1.5867	9.4856	0.01437	0.0101201	0.0245009	0.0239686
1.5316	9.573	-0.01437	-0.00053264	0.0245009	0.00053264
1.5843	9.5694	-0.029938	-0.0191742	0.0500683	-0.00159792
1.5137	9.4461	-0.011975	-0.0388824	0.0740369	0.0239686
1.4382	9.2593	0.015568	-0.0410135	0.0942775	-0.0138487
1.443	9.2713	-0.082629	-0.03036	0.0687101	-0.0170445
1.4059	9.3898	0.017963	-0.0101201	0.0250333	0.0282307
1.3328	9.4102	-0.025148	0.0106528	-0.03036	0.104397
1.552	9.4449	-0.051494	0.00692442	-0.0585907	0.0974731
1.7664	9.5455	-0.057481	0.00213052	-0.0516652	0.108127
2.0382	9.5718	-0.037123	0.0053264	-0.0191742	0.12517
1.8358	9.4233	-0.095802	-0.00852227	0.0207729	0.204535
1.7723	9.3898	-0.045506	-0.0122506	0.0468726	0.104397
1.6274	9.6413	-0.091012	-0.0053264	0.0399488	0.032491
1.5831	9.7227	-0.10538	0.0127833	-0.00319587	0.059123
1.7412	9.7491	-0.083827	0.0234363	-0.0468726	0.151269
2.0262	9.7587	-0.15209	0.00905494	-0.0468726	0.240227
2.1555	9.7383	-0.17244	0.00213052	-0.0431445	0.283372
2.3244	9.7036	-0.16286	-0.0026632	-0.0340898	0.275378
2.2969	9.7467	-0.14251	0.0218376	-0.026632	0.17151
2.1939	9.8928	-0.086222	0.026632	-0.00319587	0.0420781
2.0657	9.7407	-0.044309	-0.00106528	0.0548627	-0.0495359
2.1328	9.6365	-0.11736	-0.0234363	0.0809606	-0.0937451
1.9783	9.5275	-0.12694	-0.0335557	0.109191	-0.0942775
1.9651	9.5455	-0.13652	-0.0260997	0.0964085	-0.0942775
2.1065	9.5551	-0.10538	-0.0223716	0.0846904	-0.0767002
1.9975	9.6676	-0.083827	-0.0175772	0.0628511	-0.0772326
2.1771	9.7096	-0.070654	-0.00372855	0.0617864	-0.12304
2.0346	9.7239	-0.038321	0.00159792	0.0490036	-0.0964085
2.1017	9.6425	-0.044309	-0.0143813	0.0330234	-0.136888
2.0118	9.5611	-0.015568	-0.0181095	0.0713735	-0.156064
1.9831	9.6018	-0.01916	-0.0143813	0.084158	-0.196018
1.8993	9.5898	-0.038321	-0.0239686	0.0910818	-0.206664
1.855	9.5156	-0.025148	-0.0314264	0.0660467	-0.221046
1.9137	9.5168	-0.052691	-0.0282307	0.0404812	-0.203994
1.8825	9.385	-0.003593	-0.0186419	0.0351544	-0.18216
1.861	9.415	0.00479	-0.0122506	0.0458079	-0.134759
1.8765	9.5191	0.025148	-0.0314264	0.0735045	-0.1028
1.8705	9.7227	0	-0.0521993	0.0772326	-0.0990719
1.8538	9.7658	0.049099	-0.0511329	0.0612541	-0.139551
1.8981	9.6509	-0.001198	-0.0340898	0.0479372	-0.119845
1.7676	9.5778	0.10179	-0.0218376	0.0404812	-0.0596554
1.7436	9.579	0.10419	-0.0282307	0.0516652	-0.0814947
1.6526	9.6114	0.059876	-0.0346221	0.0804283	-0.172575
1.5664	9.5263	0.079037	-0.0335557	0.100669	-0.224781
1.4358	9.3802	0.023951	-0.0218376	0.0900154	-0.191742
1.3628	9.4952	0.038321	-0.00745692	0.0543286	-0.142747
1.4155	9.7706	0.11017	0.00479372	0.0223716	-0.0974731
1.5316	9.8209	0.098197	0.0218376	-0.0026632	-0.0708412
1.4969	9.7132	0.095802	0.0367514	0.00319587	-0.059123
1.5089	9.3635	0.043111	0.0404812	0.0202406	-0.0564597
1.3005	9.3048	0.026346	0.0447415	0.0255673	-0.0703088
1.2358	9.6066	0.053889	0.0506006	0.00053264	-0.104397
1.3233	9.6784	0.033531	0.0607218	-0.0218376	-0.0873537
1.2814	9.591	0.015568	0.0671131	-0.0170445	-0.0671131
1.4322	9.4641	-0.00958	0.0719058	-0.0143813	-0.0777649
1.4586	9.3922	-0.021556	0.0719058	-0.0127833	-0.0506006
1.3604	9.6114	0.033531	0.0665808	-0.0154465	-0.0548627
1.3999	9.6569	0.015568	0.0761679	-0.0458079	-0.0239686
1.661	9.8006	-0.031136	0.0921464	-0.0623187	-0.0143813
1.7496	9.8018	-0.007185	0.0910818	-0.0106528	-0.0175772
1.6466	9.7275	-0.029938	0.0703088	0.0495359	-0.0724399
1.4718	9.5311	0.008383	0.0463402	0.0676455	-0.1028
1.4586	9.4964	0.051494	0.0351544	0.0479372	-0.111322
1.5257	9.6281	-0.045506	0.0346221	0.028763	-0.0798959
1.6418	9.7024	-0.13652	0.0335557	0.0490036	-0.0751015
1.661	9.5096	-0.12095	0.0207729	0.0958744	-0.144346
1.6274	9.4257	-0.056284	0.0026632	0.112919	-0.16725
1.4873	9.4569	0.044309	-0.00905494	0.0751015	-0.141682
1.5891	9.4617	0.029938	-0.0122506	0.0149138	-0.0601877
1.8322	9.4677	-0.032333	-0.0202406	-0.00585907	-0.0495359
1.6203	9.5694	-0.037123	-0.0314264	0.0181095	-0.0633834
1.6035	9.5982	-0.12933	-0.0420781	0.0234363	-0.0735045
1.6765	9.6126	-0.10778	-0.0442092	0.0159792	-0.0719058
1.6059	9.5395	-0.12814	-0.0474049	0.0143813	-0.0452738
1.6011	9.4916	-0.058679	-0.053264	0.00585907	-0.03036
1.637	9.5706	0.026346	-0.0500683	-0.0165119	-0.028763
1.5999	9.5994	0.026346	-0.0527316	-0.0191742	-0.0436769
1.5712	9.6078	0.074247	-0.0479372	-0.022904	-0.0388824
1.5304	9.5323	0.077839	-0.0399488	-0.0426105	-0.00426105
1.6442	9.6078	0.18681	-0.028763	-0.0596554	0.0186419
1.5676	9.5814	0.17484	-0.0255673	-0.0644498	0.0223716
1.6801	9.573	0.19999	-0.0213052	-0.0633834	0.0362191
1.5783	9.6126	0.1461	-0.0218376	-0.0527316	0.0282307
1.6047	9.5671	0.19879	-0.0181095	-0.0468726	-0.00159792
1.5652	9.5551	0.22514	-0.0143813	-0.0410135	-0.0271643
1.6526	9.4904	0.16047	-0.0053264	-0.0426105	-0.0127833
1.6849	9.518	0.194	-0.00745692	-0.0292954	-0.0053264
1.6119	9.6317	0.21077	-0.00852227	-0.0298277	0.00159792
1.643	9.6281	0.16646	-0.00692442	-0.0356867	-0.00372855
1.6825	9.5934	0.1952	0.00426105	-0.0500683	-0.00053264
1.6813	9.573	0.22873	0.0117181	-0.0506006	0.0127833
1.625	9.6173	0.19999	0.013316	-0.0367514	-0.00053264
1.6981	9.6413	0.17843	0.00745692	-0.0213052	-0.0362191
1.7065	9.615	0.18562	0.00426105	-0.0111855	-0.0276966
1.7616	9.5934	0.18801	0.00479372	-0.0138487	-0.0138487
1.6035	9.7108	0.13412	0.00905494	-0.00852227	-0.0426105
1.5831	9.7012	0.15568	0.0143813	-0.0165119	-0.0735045
1.546	9.6209	0.12454	0.0170445	-0.00159792	-0.0862873
1.6322	9.5419	0.18442	0.013316	0.0346221	-0.113452
1.4454	9.5551	0.17244	0.0181095	0.0314264	-0.101733
1.3616	9.5754	0.16406	0.0197083	0.0154465	-0.0681778
1.4861	9.6281	0.11137	0.028763	0.00372855	-0.0735045
1.4418	9.7084	0.047901	0.0276966	-0.00745692	-0.112919
1.5316	9.779	0.14969	0.032491	0.00426105	-0.157129
1.4718	9.7311	0.18442	0.0314264	0.0207729	-0.165651
1.2957	9.961	0.1928	0.0436769	0.0399488	-0.16352
1.2646	9.9419	0.15927	0.0521993	0.0426105	-0.181636
1.2215	9.9431	0.099395	0.0468726	0.0596554	-0.222111
1.2275	9.779	0.037123	0.0420781	0.0830916	-0.276443
1.176	9.7575	0.008383	0.0468726	0.0633834	-0.299341
1.0706	9.8736	0.017963	0.0559273	0.0276966	-0.273772
1.085	9.894	0.027543	0.0516652	0.0181095	-0.281242
1.0155	9.9778	-0.069457	0.0420781	0.0479372	-0.332904
0.97838	10.046	-0.055086	0.0340898	0.102268	-0.410659
1.0047	9.9215	-0.020358	0.0260997	0.129964	-0.55128
0.79396	9.8557	-0.057481	0.0260997	0.135291	-0.639698
0.71852	9.9275	-0.14849	0.0500683	0.0985378	-0.658338
0.6311	9.8102	-0.15927	0.0719058	0.089483	-0.703612
0.34369	9.7203	-0.09221	0.0671131	0.173109	-0.777125
0.37243	9.6006	-0.01437	0.0399488	0.294018	-0.90443
0.22992	9.3168	-0.070654	0.00798959	0.339833	-1.0184
-0.1461	9.2569	-0.30178	-0.0186419	0.268449	-1.01414
-0.37483	9.5227	-0.40716	-0.00159792	0.147541	-0.898024
-0.26585	9.5659	-0.47302	0.0330234	0.0671131	-0.830393
-0.39997	9.6341	-0.32693	0.0655144	0.0751015	-0.84371
-0.68618	9.6353	-0.25867	0.0777649	0.121974	-0.88579
-0.98676	9.591	-0.12933	0.0777649	0.0767002	-0.905494
-1.055	9.3108	-0.19041	0.0623187	0.0346221	-0.980055
-1.2347	9.2653	-0.31136	0.0729722	-0.0692424	-0.975796
-1.4789	9.2449	-0.30417	0.0665808	-0.100669	-1.00882
-1.5197	9.3982	-0.291	0.055395	-0.0756356	-1.00775
-1.6957	9.3443	-0.28262	0.0713735	-0.14914	-1.02959
-1.8837	9.2868	-0.12095	0.104931	-0.194412	-1.06688
-2.1088	9.1144	-0.081432	0.139551	-0.213052	-1.06421
-2.2861	8.9839	-0.091012	0.147541	-0.230628	-1.03493
-2.4118	8.9395	0.01437	0.137422	-0.243421	-1.03971
-2.3651	9.1515	0.055086	0.109191	-0.218376	-1.00882
-3.0142	8.7539	0.15568	0.0644498	-0.136888	-1.09884
-3.0693	8.6078	0.099395	0.0340898	-0.124105	-1.10575
-3.2549	8.4629	0.069457	0.0351544	-0.108659	-1.04557
-3.3399	8.4665	-0.026346	0.0506006	-0.078299	-0.943839
-3.6034	8.6294	-0.14131	0.0596554	-0.0319587	-0.874061
-3.7806	8.6809	-0.046704	0.0601877	0.03036	-0.862873
-3.9027	8.5959	-0.074247	0.0681778	0.0340898	-0.861809
-3.9159	8.3108	-0.16047	0.0767002	-0.00639174	-0.831457
-4.1997	8.2725	-0.13891	0.0665808	-0.00692442	-0.770737
-4.3698	8.0606	-0.16885	0.0601877	-0.0308923	-0.728658
-4.3913	8.0821	-0.17005	0.0596554	-0.0601877	-0.690295
-4.4847	8.2845	-0.15089	0.0479372	-0.0628511	-0.653015
-4.6991	8.439	-0.14131	0.0250333	-0.0383501	-0.666332
-4.8045	8.227	-0.14969	0.03036	-0.0484695	-0.652491
-4.7638	8.1767	-0.11377	0.0521993	-0.0601877	-0.603482
-4.959	8.1432	-0.22633	0.0617864	-0.0479372	-0.542221
-4.9697	7.9959	-0.20717	0.0639174	-0.0394148	-0.533704
-5.0488	7.8091	-0.14969	0.0601877	-0.0628511	-0.500683
-5.129	7.7396	-0.22992	0.0633834	-0.105996	-0.462338
-5.02	7.4762	-0.16286	0.0676455	-0.129964	-0.411723
-5.0931	7.457	-0.13532	0.0548627	-0.14914	-0.356867
-5.2464	7.4546	-0.065864	0.0415458	-0.179507	-0.325452
-4.9829	7.2558	0.12814	0.0367514	-0.211464	-0.325452
-4.8045	7.2211	0.28022	0.0506006	-0.206664	-0.298818
-5.0907	6.766	0.2407	0.0516652	-0.155532	-0.297753
-5.1793	6.4702	0.10778	0.0788313	-0.105463	-0.294018
-5.6152	6.6116	0.2898	0.0942775	-0.0511329	-0.250874
-5.4032	6.7852	0.41674	0.0596554	-0.0165119	-0.308923
-5.2715	6.5541	0.4359	0.0165119	0.0474049	-0.329169
-5.2583	6.4331	0.074247	0	0.0942775	-0.305729
-5.3422	6.4834	-0.12814	0.0202406	0.116115	-0.237557
-5.3158	6.6104	-0.12933	0.0308923	0.127301	-0.178966
-5.6667	6.6415	-0.11137	0.022904	0.0964085	-0.130497
-5.3374	7.1516	0.026346	0.0106528	0.0404812	-0.109191
-5.6236	6.9708	0.091012	-0.0111855	0.0628511	-0.139551
-5.9457	6.9325	0.013173	-0.0213052	0.0740369	-0.132628
-6.0595	7.0247	0.069457	-0.0426105	0.0356867	-0.119845
-6.2056	7.0379	-0.003593	-0.0479372	0.0596554	-0.14914
-6.0751	7.3037	-0.046704	-0.0420781	0.0340898	-0.165651
-6.1745	7.1852	-0.17125	0.00319587	0.0149138	-0.209858
-6.3433	7.2007	-0.081432	0.0223716	-0.0165119	-0.212529
-6.3445	7.1361	-0.01437	0.0165119	0.0026632	-0.216246
-6.1433	6.7624	-0.28142	0.0276966	0.0101201	-0.217311
-6.002	6.6427	-0.35686	0.0335557	0.0601877	-0.191742
-6.2056	6.5134	-0.31136	0.032491	0.0830916	-0.170445
-6.5744	6.3337	-0.3389	0.0314264	0.0521993	-0.182701
-6.2918	6.3517	-0.24909	0.0239686	0.0127833	-0.176296
-6.2188	6.2008	-0.37004	0.0202406	-0.0260997	-0.17151
-6.2667	5.9769	-0.27543	0.03036	-0.0250333	-0.154999
-6.3014	5.7374	-0.46584	0.0330234	-0.0388824	-0.127301
-6.3349	5.6871	-0.40117	0.0426105	-0.1028	-0.0292954
-6.1301	5.5517	-0.33651	0.0506006	-0.115583	0.0420781
-6.0355	5.6978	-0.086222	0.0575243	-0.152868	0.12304
-6.0499	6.0918	-0.069457	0.0559273	-0.160324	0.153933
-6.2295	6.2224	-0.14011	0.0495359	-0.12304	0.166716
-6.4391	6.2188	0.022753	0.0521993	-0.128365	0.140618
-6.6379	6.0032	-0.028741	0.055395	-0.11079	0.177378
-6.5888	5.9014	0.016765	0.0729722	-0.121974	0.223175
-6.4199	6.1325	-0.17843	0.0884184	-0.138487	0.326516
-6.3912	6.2355	0.032333	0.0852227	-0.0900154	0.412264
-6.0547	6.1637	-0.00479	0.0511329	-0.0644498	0.462338
-5.9984	6.0906	-0.027543	0.0330234	-0.013316	0.560338
-5.8942	6.0308	0.011975	0.0468726	0.0484695	0.685513
-5.4655	6.5672	0.067062	0.0415458	0.0878861	0.789901
-5.2428	6.9014	-0.17723	0.0372855	0.142747	0.874602
-5.0739	7.4929	-0.13772	0.0255673	0.166183	0.96302
-4.7913	7.6055	-0.23591	0.0053264	0.146477	1.02906
-4.5171	7.8833	-0.46105	-0.0127833	0.152868	1.08659
-4.1482	8.0773	-0.2431	-0.0213052	0.113986	1.16434
-3.7375	8.4186	-0.2407	-0.0181095	0.0788313	1.2336
-3.3076	8.8617	-0.30417	-0.03036	0.115583	1.34972
-2.9591	9.2114	-0.28022	-0.0543286	0.1534	1.44452
-2.3998	9.4018	-0.29699	-0.0575243	0.124105	1.54678
-2.1232	9.5395	-0.18322	-0.0468726	0.0846904	1.61284
-1.8981	9.961	-0.017963	-0.0271643	0.0404812	1.6171
-1.564	10.112	0.16047	-0.00106528	0.00053264	1.55903
-1.2814	10.432	0.022753	0.0191742	-0.0260997	1.4914
-1.1125	10.433	0.079037	0.00958744	-0.0197083	1.41576
-0.63709	10.63	0.094605	-0.0218376	0.0165119	1.39605
-0.18921	10.822	0.30537	-0.0378178	0.0255673	1.42695
-0.021556	11.032	0.42273	-0.0724399	0.0330234	1.42801
0.49578	11.097	0.55206	-0.0798959	0.0527316	1.43759
0.70175	11.099	0.69097	-0.112919	0.078299	1.46477
0.76762	11.16	0.37842	-0.117714	0.0926787	1.47861
1.6322	11.271	0.59278	-0.108127	0.0223716	1.49353
1.6334	11.444	0.36884	-0.0916141	0.0255673	1.49831
2.0526	11.412	0.40836	-0.0681778	-0.0213052	1.3838
2.0945	11.374	0.26944	-0.053264	-0.0149138	1.16434
1.6322	11.365	0.13772	0.00585907	0.00106528	0.812817
0.87659	11.87	0.25388	0.0415458	0.0601877	0.172042
2.0957	10.579	-0.19041	0.0298277	-0.0442092	-0.0143813
2.3711	10.24	0.15568	-0.0676455	0.26419	0.79416
3.7267	10.318	0.21196	-0.166716	0.219981	1.51749
3.0309	9.6664	0.13652	-0.197083	-0.295083	3.04089
4.3734	8.9431	0.42393	-0.309464	-0.282831	3.27092
4.2704	9.2293	0.49697	-0.217852	-0.164054	2.75273
4.3446	9.5958	0.46704	-0.0740369	-0.00905494	1.67356
2.6346	9.0389	0.45746	-0.0026632	0.133692	0.116649
3.1806	9.4389	0.40596	-0.0026632	-0.0106528	0.0628511
3.1579	9.5982	0.61313	-0.00479372	0.0564597	0.0985378
4.4967	9.021	0.36884	-0.0298277	0.0862873	-0.0223716
4.183	9.3814	0.38081	-0.0213052	0.0793636	0.0186419
4.2907	9.1874	0.43231	-0.0202406	0.0623187	0.0340898
4.3027	9.118	0.40836	-0.00372855	0.0665808	0.0708412
4.3554	9.1	0.4359	0.00106528	0.056992	0.0479372
4.4656	8.3132	0.65624	-0.00106528	0.0399488	0.0362191
4.1027	9.0677	0.46225	0.0143813	0.0596554	0.0362191
4.2285	9.0904	0.39279	0.00958744	0.0260997	0.0319587
4.262	9.0629	0.44069	0.00798959	0.0202406	0.0165119
4.1674	9.0809	0.4347	0.00905494	0.0356867	0.032491
4.2297	9.0557	0.44428	0.00745692	0.0298277	0.0330234
4.1482	9.003	0.36644	0.00479372	0.0351544	0.0245009
4.2297	8.9707	0.41794	0.00639174	0.0500683	0.0181095
4.0872	9.0749	0.49338	0.00585907	0.0596554	0.0127833
4.0405	9.0222	0.46823	0.00852227	0.0681778	0.00639174
4.0764	9.027	0.42752	0.00905494	0.0767002	-0.00213052
4.1315	8.9503	0.485	0.00958744	0.0942775	-0.0170445
4.1973	9.0198	0.50176	0.0101201	0.104397	-0.028763
4.1458	8.991	0.46105	0.0122506	0.112387	-0.0218376
4.189	8.9527	0.52452	0.0111855	0.114518	-0.0170445
4.062	8.9815	0.4371	0.00852227	0.0878861	-0.0223716
4.0345	8.9216	0.42752	0.0101201	0.0687101	-0.0154465
3.9075	8.8809	0.47662	0.0111855	0.0490036	-0.0154465
4.2081	8.7647	0.47781	0.0111855	0.0330234	-0.0138487
3.9674	8.8928	0.44907	0.00958744	0.0197083	-0.0138487
4.0692	8.9671	0.46584	0.0117181	0.032491	0.0122506
4.153	8.9336	0.47542	0.00905494	0.0362191	0.028763
4.1434	8.9587	0.50416	0.00958744	0.0447415	0.0521993
4.1602	8.9827	0.43949	0.0127833	0.0537963	0.0729722
4.056	8.9455	0.48141	0.0111855	0.0479372	0.0809606
4.1099	8.9791	0.47542	0.0127833	0.0537963	0.0804283
4.0967	8.5887	0.57481	0.0127833	0.0596554	0.0846904
4.1458	8.912	0.4838	0.00745692	0.0559273	0.0798959
4.1446	8.9647	0.45506	0.00905494	0.0506006	0.083624
4.2716	8.9216	0.42153	0.00958744	0.0442092	0.0846904
4.347	8.6318	0.17723	0.00426105	0.0490036	0.0809606
4.4285	8.8928	0.46225	0.00639174	0.0426105	0.0692424
4.5302	8.8545	0.49937	0.00692442	0.0372855	0.0676455
4.6392	8.9096	0.4359	0.0053264	0.0378178	0.0692424
4.4883	9.5239	0.32333	0.0111855	0.0388824	0.0649821
4.6189	8.9312	0.46464	0.00692442	0.0319587	0.0527316
4.662	8.9288	0.485	0.0111855	0.0351544	0.0452738
4.6213	8.9635	0.52691	0.0101201	0.0351544	0.0351544
4.6452	8.8509	0.47662	0.0122506	0.03036	0.026632
4.5758	8.8078	0.49099	0.013316	0.0292954	0.0197083
4.6069	8.8414	0.52212	0.0127833	0.03036	0.00958744
4.6033	8.8653	0.49458	0.0143813	0.0356867	0.00319587
4.559	8.7539	0.51015	0.0143813	0.0426105	-0.00426105
4.5183	8.8198	0.51134	0.0127833	0.0452738	-0.0122506
4.4919	8.7851	0.49937	0.0138487	0.0452738	-0.0165119
4.5386	8.7707	0.49338	0.0117181	0.0468726	-0.0165119
4.5003	8.7731	0.52931	0.0143813	0.0463402	-0.0154465
4.474	8.7563	0.52452	0.0159792	0.0484695	-0.00745692
4.4788	8.7994	0.49458	0.0143813	0.0484695	0.00053264
4.5243	8.7839	0.47063	0.0127833	0.0495359	0.0101201
4.6165	8.7587	0.45985	0.0101201	0.0474049	0.0143813
4.5686	8.7923	0.46704	0.00905494	0.0474049	0.0111855
4.5458	8.7683	0.47901	0.00692442	0.0458079	0.00159792
4.5889	8.797	0.48021	0.00745692	0.0436769	0.00053264
4.644	8.7755	0.49697	0.00692442	0.0415458	-0.00479372
4.6261	8.7252	0.53889	0.00745692	0.0399488	-0.00798959
4.5662	8.7791	0.4862	0.00692442	0.0388824	-0.00852227
4.6069	8.7647	0.50296	0.00639174	0.0383501	-0.00639174
4.6344	8.7623	0.48979	0.00479372	0.0394148	-0.00479372
4.6009	8.7707	0.55446	0.00479372	0.0404812	0
4.735	8.7084	0.54727	0.00372855	0.0431445	0
4.6524	8.7455	0.49817	0.0026632	0.0436769	-0.00159792
4.6991	8.7024	0.52572	0.0026632	0.0431445	-0.00053264
4.6811	8.6929	0.56523	0.00319587	0.0447415	0.00159792
4.6656	8.7539	0.48021	0.0026632	0.0474049	0.00159792
4.6584	8.7144	0.53769	0.0053264	0.0506006	0.0026632
4.6823	8.7467	0.50655	0.0053264	0.0527316	0.00372855
4.7398	8.6629	0.5341	0.00639174	0.0543286	0.00213052
4.6835	8.7036	0.55086	0.00745692	0.0521993	0.00426105
4.7386	8.7336	0.55805	0.00958744	0.0585907	0.00319587
4.7985	8.718	0.58679	0.0106528	0.0623187	0.00319587
4.838	8.7539	0.53769	0.0111855	0.0681778	-0.00159792
4.8117	8.6893	0.55685	0.0138487	0.0740369	-0.00745692
4.8632	8.6917	0.56404	0.0154465	0.0735045	-0.0111855
4.8608	8.7348	0.59876	0.0165119	0.0745692	-0.0159792
4.8141	8.7491	0.55206	0.0165119	0.0703088	-0.0191742
4.8608	8.7372	0.54847	0.0143813	0.0633834	-0.0276966
4.832	8.6737	0.55326	0.0127833	0.0580584	-0.0388824
4.7961	8.7264	0.55925	0.0122506	0.0506006	-0.0506006
4.7686	8.7048	0.58799	0.0117181	0.0426105	-0.056992
4.729	8.6497	0.5317	0.0111855	0.0383501	-0.0580584
4.6632	8.6833	0.53889	0.0117181	0.032491	-0.0575243
4.6464	8.6689	0.55805	0.0106528	0.028763	-0.055395
4.7219	8.6988	0.55326	0.00958744	0.0276966	-0.0537963
4.7135	8.6976	0.59637	0.0101201	0.0255673	-0.056992
4.6069	8.7444	0.55446	0.00852227	0.0239686	-0.0628511
4.6249	8.6713	0.49937	0.00159792	0.0271643	-0.0660467
4.6835	8.7432	0.54727	0.00639174	0.0442092	-0.0601877
4.8524	8.7096	0.52332	0.0111855	0.0410135	-0.0671131
4.8081	8.7563	0.57242	0.0111855	0.0378178	-0.0809606
4.8368	8.7539	0.55685	0.0101201	0.0383501	-0.0974731
4.9745	8.7863	0.54966	0.0122506	0.0394148	-0.12304
4.9398	8.7276	0.5832	0.0122506	0.0367514	-0.145943
4.8775	8.7743	0.58799	0.0106528	0.0458079	-0.170445
4.9218	8.8078	0.61074	0.0122506	0.0665808	-0.193348
4.9925	8.8078	0.56523	0.013316	0.0767002	-0.218917
4.9314	8.8162	0.54966	0.0197083	0.0868197	-0.24288
4.8572	8.8162	0.62152	0.0282307	0.0910818	-0.272708
4.9063	8.8952	0.62032	0.0378178	0.0777649	-0.305729
4.844	8.8857	0.56523	0.0500683	0.0798959	-0.32224
4.7638	8.8952	0.64547	0.0617864	0.0862873	-0.336622
4.753	8.8677	0.62272	0.0767002	0.0964085	-0.337163
4.7698	8.5887	0.74247	0.0953421	0.1028	-0.345156
4.5602	8.8162	0.65146	0.112919	0.0953421	-0.338227
4.6009	8.815	0.60355	0.114518	0.0751015	-0.313199
4.3614	8.9827	0.61433	0.132628	0.0788313	-0.292954
4.456	8.7611	0.66223	0.145943	0.0484695	-0.237557
4.2943	9.2689	0.93766	0.143813	0.0479372	-0.176296
4.2656	9.6413	0.70534	0.140084	0.0559273	-0.129964
4.7063	10.117	0.74845	0.165119	0.0910818	-0.584842
4.0656	10.936	0.52931	0.181095	0.175231	-1.16649
2.6513	12.1	0.23591	0.136356	0.160324	-2.36073
5.6224	9.8724	0.28501	0.0777649	-0.0213052	-4.21794
2.2693	9.5144	0.41195	-0.0537963	0.108127	-1.39818
2.5915	10.359	0.30896	-0.0777649	-0.0777649	-0.994977
2.0011	9.8545	0.44069	-0.0671131	-0.133692	-1.32415
1.8717	10.211	0.1461	-0.013316	-0.137954	-1.2533
1.8274	9.5802	-0.070654	0.0356867	-0.0719058	-1.31189
1.2406	9.4269	0.034728	0.0426105	0.00692442	-1.28952
0.82031	9.185	0.31974	0.0340898	-0.0207729	-1.16968
0.32333	9.1671	0.47183	-0.00053264	0.00639174	-1.02746
0.17125	9.0773	0.4862	-0.00798959	0.0378178	-0.966738
-0.28621	8.9779	0.36884	-0.00426105	0.0516652	-0.886854
-0.485	8.9228	0.31136	-0.00905494	0.0745692	-0.793636
-0.73528	8.8557	0.26944	-0.0154465	0.0916141	-0.718535
-0.95683	8.6821	0.30657	-0.00798959	0.0617864	-0.659944
-0.83588	8.5264	0.33052	0.00852227	0.0378178	-0.612
-1.2394	8.6641	0.3377	0.00479372	0.0617864	-0.520928
-1.1832	8.6964	0.41315	-0.0127833	0.0681778	-0.449544
-1.1305	8.7084	0.3868	-0.0250333	0.0788313	-0.408529
-1.2143	8.6569	0.44069	-0.0340898	0.102268	-0.410659
-1.0023	8.9599	0.37722	-0.0426105	0.122506	-0.396818
-1.0826	9.1575	0.14251	-0.0399488	0.14115	-0.441027
-1.1688	9.5168	0.01437	-0.0255673	0.139551	-0.517193
-0.94605	9.5359	-0.069457	0.00159792	0.0942775	-0.612541
-0.9221	9.7275	0.27184	0.0346221	0.0213052	-0.688166
-0.85144	9.9682	0.36644	0.0490036	-0.0607218	-0.697224
-0.79636	9.9227	0.34369	0.0474049	-0.121974	-0.692966
-0.73887	10.114	0.42512	0.0420781	-0.130497	-0.639698
-1.1508	10.32	0.39399	0.0490036	-0.1534	-0.561403
-1.0239	10.547	0.34609	0.0607218	-0.149672	-0.587495
-1.2538	10.492	0.49817	0.0660467	-0.164586	-0.574719
-1.2179	10.642	0.51015	0.0463402	-0.148606	-0.601877
-1.3424	10.466	0.44069	0.00798959	-0.119311	-0.612
-1.4909	10.438	0.45985	-0.0053264	-0.114518	-0.588036
-1.3017	10.743	0.49937	-0.0106528	-0.110256	-0.644498
-1.4442	9.694	0.56763	-0.0585907	-0.0788313	-0.724923
-1.5616	9.6114	0.63828	-0.117714	-0.0202406	-0.823464
-1.6119	9.8413	0.9221	-0.178966	0.0213052	-0.898565
-1.7017	9.4365	0.87539	-0.197083	0.0596554	-0.988572
-1.7783	9.3335	1.0694	-0.14914	0.11505	-1.06954
-1.8646	9.3707	0.89096	-0.121974	0.169379	-1.03865
-2.3807	9.7203	0.60715	-0.0665808	0.2008	-0.980055
-2.4777	9.7599	0.58799	-0.026632	0.169379	-0.971538
-3.383	10.356	0.72091	-0.03036	0.168314	-0.897501
-4.262	10.721	0.50655	-0.0111855	0.147541	-0.804283
-4.6021	8.9252	0.28262	0.026632	0.0767002	-0.722252
-4.5901	8.3528	0.63709	0.00852227	0.0223716	-0.543827
-5.2979	8.3875	0.45865	-0.0213052	-0.0122506	-0.34835
-5.2859	8.2114	0.29339	0.0170445	-0.00479372	-0.257803
-5.1266	7.6797	0.17843	0.0308923	-0.00159792	-0.119845
-5.1003	7.1588	0.33651	0.0127833	-0.00798959	0.103332
-5.323	6.505	0.28262	0.00159792	-0.0170445	0.360602
-5.1099	6.1218	0.13173	0.00213052	-0.056992	0.602941
-4.9099	5.6044	0.12215	0.0117181	-0.0777649	0.83891
-4.1734	5.3158	0.16047	0.00159792	-0.0724399	1.07434
-3.801	5.0943	0.37722	-0.0170445	-0.137422	1.3513
-3.8848	4.753	0.25747	-0.0127833	-0.0942775	1.56064
-3.4345	4.9374	0.291	0.0234363	-0.113986	1.786
-2.6477	5.5182	0.60236	0.0362191	-0.138487	1.98828
-1.9747	4.9254	0.28142	0.0468726	0.0181095	2.13384
-1.5915	5.0129	0.27663	0.126236	0.138487	2.22425
-1.6706	6.2715	0.48739	0.196018	0.191742	2.21098
-1.2059	7.6103	0.46943	0.213593	0.175772	2.11028
-1.449	9.015	0.43829	0.206123	0.135823	1.96384
-1.4179	10.281	0.38321	0.196542	0.16725	1.53774
-1.7376	11.46	0.61074	0.157129	0.307859	0.972061
-2.0059	12.242	0.81911	0.0873537	0.515064	0.259391
-1.7208	12.624	0.71373	0.0223716	0.36699	-0.158727
-1.1472	12.082	0.86462	-0.0159792	0.150737	-0.281766
-0.49697	11.681	0.74127	-0.0239686	0.0681778	-0.237557
-0.051494	10.624	0.54128	-0.0276966	0.0330234	-0.0873537
0.53769	9.9658	0.79995	-0.0213052	0.022904	0.0633834
0.6311	9.9646	0.86701	-0.0117181	0.0916141	0.215723
1.2179	9.9323	0.72331	-0.0138487	0.117714	0.331839
1.7029	10.111	0.485	0.0202406	0.128365	0.434098
1.6155	10.082	0.69936	0.0207729	0.126768	0.238621
2.207	9.4712	0.45386	-0.059123	0.0527316	0.194953
2.5459	9.4509	0.47183	-0.119845	-0.0191742	0.215182
2.7866	9.5	0.32573	-0.111322	-0.0937451	0.216246
2.6705	9.8066	0.25747	-0.0537963	-0.0127833	0.0884184
2.1903	9.6293	0.33291	0.00053264	0.0623187	0.0330234
2.3316	9.4341	0.45386	0.0367514	-0.0202406	0.109724
2.14	9.8221	0.54847	0.0607218	-0.0548627	0.155532
1.9113	10.265	0.39997	0.0793636	-0.0932128	0.180031
1.831	10.523	0.21675	0.0878861	-0.155532	0.0798959
1.6706	10.73	0.37722	0.103865	-0.26632	0.0452738
1.6526	10.993	0.53889	0.107593	-0.288695	-0.0665808
1.54	10.938	0.58559	0.0825593	-0.212529	-0.0916141
1.4251	11.137	0.67541	0.0751015	-0.134225	-0.172575
1.3149	11.069	0.65146	0.0777649	-0.0468726	-0.26632
1.2826	10.628	0.56164	0.109191	-0.0362191	-0.275902
1.3161	10.333	0.50775	0.127301	-0.0117181	-0.32971
1.1353	10.227	0.42153	0.126768	0.0111855	-0.386695
1.2358	10.133	0.58559	0.116649	0.0463402	-0.480978
1.17	10.046	0.50655	0.0958744	0.112387	-0.585907
1.0826	10.119	0.41195	0.0814947	0.16725	-0.71267
0.85144	10.235	0.21915	0.078299	0.214117	-0.839975
0.88617	10.264	0.1461	0.0862873	0.237033	-0.970473
0.70055	10.308	0.089815	0.0809606	0.278031	-1.07807
0.51134	10.241	0.074247	0.0596554	0.267925	-1.15956
0.18202	10.345	0.027543	0.0404812	0.214658	-1.2059
-0.18202	10.395	-0.16526	0.0426105	0.16725	-1.25597
-0.27663	10.224	-0.064667	0.0767002	0.0676455	-1.3039
-0.4826	10.306	0.035926	0.116649	-0.0154465	-1.33108
-0.68259	10.196	0.17963	0.151802	-0.0612541	-1.39605
-0.72091	9.8341	0.24549	0.157129	-0.0804283	-1.44826
-0.55925	10.112	0.23591	0.149672	-0.0490036	-1.39925
-1.5257	9.8413	0.023951	0.154999	0.0484695	-1.31402
-1.4155	10.757	0.22992	0.12517	0.112919	-1.28474
-2.043	10.213	0.57481	-0.00319587	0.175231	-1.32148
-1.7951	9.3455	0.26106	-0.101201	0.129964	-1.29112
-2.1903	9.1671	0.16526	-0.166183	0.0442092	-1.08605
-2.7028	9.3323	0.38441	-0.267384	0.0580584	-0.805347
-3.0717	8.506	0.33171	-0.253003	0.0298277	-0.706282
-2.9902	9.1156	0.51254	-0.169913	-0.0186419	-0.670067
-4.1902	8.8593	0.35327	-0.083624	0.0612541	-0.737698
-5.4751	8.5887	0.17963	-0.0575243	0.089483	-0.834651
-6.2475	9.2174	-0.041913	-0.0873537	0.0633834	-0.867132
-6.5433	10.06	0.17244	-0.0250333	0.0500683	-0.959285
-6.8319	9.5814	0.11496	0.00213052	0.0996042	-0.981119
-6.9433	8.8737	0.11855	0.0474049	0.145943	-0.982184
-6.7277	8.5252	0.041913	0.104397	0.151802	-0.947574
-6.6391	8.0282	-0.062271	0.131563	0.149672	-0.903889
-6.6535	7.6378	-0.093407	0.105996	0.117714	-0.851162
-6.5265	7.639	-0.194	0.0506006	0.0575243	-0.800565
-6.3852	7.8498	-0.037123	0.0234363	-0.0223716	-0.755291
-6.0391	7.6187	-0.11736	0.0298277	-0.0633834	-0.722793
-6.014	7.2965	-0.026346	0.0239686	-0.0479372	-0.681778
-5.9757	7.3025	-0.083827	0.00639174	-0.0372855	-0.669526
-5.8475	7.2953	0.18801	-0.0117181	0.00372855	-0.682319
-5.9829	7.1217	0.37722	-0.0378178	0.0330234	-0.700418
-5.9829	6.9996	0.39159	-0.0362191	0.1289	-0.746233
-6.2068	7.1217	0.30537	-0.0564597	0.177901	-0.762203
-6.1577	6.6415	0.070654	-0.0521993	0.201341	-0.787248
-6.0787	6.5241	0.031136	-0.0367514	0.214117	-0.786184
-6.0284	5.9553	-0.13412	-0.0665808	0.201865	-0.771802
-6.0391	5.9062	-0.071852	-0.0474049	0.173641	-0.749951
-5.6619	5.5601	-0.027543	-0.0239686	0.129432	-0.720664
-5.7697	5.911	0.065864	-0.0346221	0.0676455	-0.645562
-6.0331	5.2799	-0.037123	-0.082027	0.032491	-0.588036
-5.723	5.1829	-0.020358	-0.0681778	0.00958744	-0.533181
-6.0176	4.8021	-0.085024	-0.0511329	0.00798959	-0.483107
-6.1481	4.9182	0.077839	-0.0207729	-0.00905494	-0.402141
-5.899	4.8979	0.028741	-0.0367514	-0.0319587	-0.299882
-6.3888	4.8452	0.017963	-0.00585907	-0.0340898	-0.196542
-6.6798	4.9182	0.005988	0.0340898	-0.0282307	-0.112387
-6.3577	5.4056	-0.01916	0.00905494	-0.0260997	-0.013316
-6.6427	5.3673	-0.041913	-0.026632	-0.00106528	0.0814947
-6.511	5.3194	0.063469	-0.0175772	0.022904	0.191742
-6.5816	5.2679	0.11257	-0.0138487	0.0580584	0.320111
-6.7804	5.5086	0.00479	0.0053264	0.0852227	0.414935
-6.584	5.8523	0.045506	0.0149138	0.111322	0.490036
-6.7493	6.2786	-0.063469	0.0234363	0.164586	0.556079
-6.5409	6.6942	-0.15927	0.0575243	0.202406	0.611476
-6.5469	6.8906	-0.50057	0.0793636	0.218917	0.663138
-6.1553	7.0271	-0.55206	0.0900154	0.151269	0.715864
-6.1421	6.9037	-0.27783	0.0884184	0.0814947	0.769132
-5.7242	6.8331	-0.11975	0.0884184	0.0426105	0.82027
-5.5529	6.7086	-0.081432	0.083624	0.0479372	0.87619
-5.2679	6.7038	-0.13772	0.0884184	0.0964085	0.942775
-5.1793	6.875	-0.051494	0.0900154	0.103332	0.988048
-4.9446	7.257	-0.10059	0.0937451	0.118778	1.02426
-4.6536	7.4714	-0.19879	0.0921464	0.104931	1.02693
-4.7973	7.8905	-0.11975	0.104931	0.0271643	1.04238
-4.2273	7.9935	0.041913	0.12304	-0.0665808	1.0184
-4.2907	8.1803	0.016765	0.119845	-0.0761679	1.08179
-3.886	8.2689	-0.00479	0.120909	-0.085755	1.07486
-3.8333	8.1851	-0.021556	0.140618	-0.0671131	1.11003
-3.6489	8.1516	-0.08742	0.144346	-0.0447415	1.04931
-3.4022	8.4138	-0.016765	0.14115	-0.0117181	0.940645
-3.2896	8.1073	-0.11137	0.131563	-0.0239686	0.95555
-3.1447	8.1851	-0.1928	0.14541	-0.0649821	0.912947
-2.7603	8.2893	-0.10658	0.183766	-0.0958744	0.930522
-2.7843	8.6318	-0.070654	0.183766	-0.0985378	0.95768
-2.4669	9.3407	-0.09221	0.148606	-0.112919	1.01468
-2.152	9.2784	0.18202	0.0511329	-0.118778	0.993372
-2.1963	9.5587	-0.044309	-0.0149138	-0.0846904	0.943839
-1.9819	9.5611	0.037123	0.0117181	-0.120909	0.952897
-2.0083	9.3623	0.10658	0.0292954	-0.0559273	0.891113
-1.6502	9.3132	-0.095802	0.0447415	-0.0804283	0.870326
-1.5412	9.1874	0.032333	0.0388824	-0.100669	0.891636
-1.5927	9.1431	-0.044309	0.0559273	-0.130497	0.930522
-1.443	9.0114	-0.23591	0.0713735	-0.150737	0.869261
-1.3855	9.1731	-0.10179	0.0729722	-0.175231	0.87619
-1.0838	9.5203	0.01916	0.053264	-0.183225	0.951292
-1.073	9.5431	0.17843	0.0511329	-0.152868	1.06154
-0.47781	9.6293	0.16646	0.0122506	-0.158727	0.989113
-0.32812	9.4772	0.021556	-0.00692442	-0.0878861	0.881513
-0.32693	9.7742	-0.033531	0.0298277	0.0127833	0.800024
-0.1916	9.9419	0.061074	0.00372855	0.053264	0.780843
-0.039518	9.8461	-0.051494	0.0410135	0.0623187	0.777649
-0.069457	9.6808	-0.045506	0.0346221	0.120909	0.763808
0.10299	9.5227	-0.22035	0.0436769	0.178442	0.662597
0.29459	9.5766	-0.18083	0.026632	0.228499	0.616799
0.34968	9.7311	-0.1437	0.0154465	0.265255	0.619993
0.26465	9.6569	-0.28142	-0.00585907	0.295083	0.627446
0.57122	9.4689	-0.22394	-0.0388824	0.265796	0.515588
0.71612	9.4413	-0.18562	-0.0255673	0.26152	0.540092
0.80234	9.7167	-0.16885	-0.00213052	0.28016	0.629575
0.92569	9.712	-0.13412	-0.0053264	0.254068	0.556079
1.0634	9.7754	-0.085024	0.0186419	0.164054	0.378702
1.1257	9.9179	-0.16286	0.0527316	0.112919	0.262585
1.1856	9.9826	-0.20597	0.0596554	0.083624	0.26899
1.2957	9.8736	-0.36165	0.0687101	0.0410135	0.340898
1.5137	9.8137	-0.35207	0.0671131	0.0351544	0.404271
1.4334	9.5371	-0.41913	0.0564597	0.0665808	0.353674
1.5939	9.6233	-0.1952	0.0926787	0.056992	0.206123
1.6334	9.6641	-0.37602	0.0846904	0.0426105	0.221046
1.6729	9.6209	-0.39638	0.0474049	0.0964085	0.267384
1.7352	9.5275	-0.47542	0.0170445	0.0830916	0.258326
1.831	9.4796	-0.48141	0.00639174	0.0665808	0.290824
1.7532	9.5958	-0.39638	0.0159792	0.0708412	0.347286
2.0035	9.7299	-0.31974	0.0255673	0.111855	0.28496
2.2993	9.8628	-0.22992	0.032491	0.0617864	0.317458
2.3436	9.4988	-0.28381	0.0282307	0.083624	0.321717
2.3052	9.2126	-0.34848	0.0218376	0.161923	0.161391
2.1112	9.1982	-0.46464	0.028763	0.203994	0.0537963
1.9891	9.494	-0.50416	0.0474049	0.199735	0.1289
2.0059	9.4641	-0.49338	0.0372855	0.192283	0.2008
2.1987	9.1527	-0.45147	0.0191742	0.140084	0.176296
2.3627	9.1072	-0.42153	0.0159792	0.082027	0.211988
2.54	9.2964	-0.43231	0.0223716	0.03036	0.352068
2.5483	9.3994	-0.40836	0.0154465	-0.0101201	0.434098
2.7986	9.3479	-0.42033	0.0175772	-0.0298277	0.460208
2.886	9.2258	-0.37123	0.0170445	-0.0213052	0.445827
2.9196	9.2078	-0.38081	0.0260997	-0.0223716	0.452738
3.0214	9.2761	-0.32333	0.0255673	-0.0207729	0.426105
3.0561	9.4677	-0.19879	0.0223716	-0.013316	0.38563
2.9854	9.385	-0.21436	0.013316	-0.0218376	0.333428
3.0345	9.4174	-0.21436	0.0175772	-0.028763	0.280701
2.9926	9.3168	-0.25388	0.00639174	-0.0372855	0.268449
3.2309	9.1922	-0.21675	-0.00319587	-0.0314264	0.226369
3.122	9.1527	-0.21675	0.0026632	0.00905494	0.246615
3.0764	9.1802	-0.25507	-0.0053264	0.0165119	0.244486
3.195	9.3335	-0.28262	-0.00053264	0.0101201	0.206664
2.9938	9.0689	-0.40836	-0.00692442	0.0399488	0.191742
3.5195	9.4389	-0.26705	0.0165119	0.124637	0.0223716
3.6537	9.512	-0.30178	0.0138487	0.0474049	0.306794
3.5543	9.3192	-0.23831	0	-0.0026632	0.374984
3.6237	9.2844	-0.31734	0.00745692	-0.0138487	0.132628
3.6453	9.2928	-0.25388	-0.00106528	0.0197083	0.0878861
3.6596	9.3371	-0.26346	-0.013316	0.0234363	0.0825593
3.668	9.2174	-0.28381	-0.0308923	0.026632	0.0143813
3.6117	9.1455	-0.28381	-0.0431445	0.0276966	-0.0101201
3.4968	9.0809	-0.18801	-0.0479372	0.0308923	0.0463402
3.6261	9.2353	-0.25747	-0.053264	0.00053264	0.143281
3.7626	9.3012	-0.21556	-0.0394148	-0.0117181	0.206664
3.9327	9.2641	-0.17604	-0.0367514	0.0197083	0.15926
3.8069	9.2126	-0.1449	-0.0500683	0.0564597	0.112387
3.9351	9.1383	-0.18442	-0.0500683	0.0447415	0.0314264
3.8524	9.227	-0.194	-0.0521993	0.0735045	-0.0223716
3.7399	9.3575	-0.12814	-0.0426105	0.0996042	-0.0692424
3.7854	9.3479	-0.10538	-0.0346221	0.0889507	-0.0958744
3.7794	9.1874	-0.13772	-0.0335557	0.130497	-0.139019
3.5483	8.936	-0.14969	-0.0362191	0.16352	-0.218376
3.5614	9.0102	-0.13891	-0.0181095	0.143281	-0.222652
3.6381	9.1419	-0.049099	-0.00958744	0.16352	-0.157661
3.4453	9.2317	-0.070654	-0.00426105	0.154465	-0.149672
3.7315	9.3359	-0.08742	-0.0106528	0.155532	-0.133692
3.759	9.2102	-0.023951	-0.0143813	0.234363	-0.121442
3.8189	9.1216	0.029938	-0.00745692	0.307335	-0.206664
3.5603	9.112	-0.12454	0.00905494	0.367514	-0.304665
3.504	9.1467	-0.093407	0.0282307	0.352609	-0.382437
3.395	9.1539	-0.016765	0.0197083	0.332363	-0.40907
3.3219	9.1743	-0.047901	0.00798959	0.319046	-0.417587
3.3471	9.1934	0.016765	-0.0101201	0.324369	-0.440486
3.1878	9.1192	0.083827	-0.00905494	0.308923	-0.463926
2.9878	9.1108	0.034728	0.00745692	0.275378	-0.453279
2.9136	9.221	0.015568	0.0378178	0.222652	-0.361667
3.0417	9.5347	-0.073049	0.0617864	0.173641	-0.142747
3.2645	9.5994	-0.064667	0.0601877	0.172575	-0.0101201
3.4716	9.4988	-0.01437	0.0463402	0.173641	-0.113452
3.2812	9.3371	-0.00479	0.0378178	0.190154	-0.349415
3.0178	9.2844	-0.01437	0.0250333	0.215723	-0.560338
2.7543	9.3599	-0.015568	0.0223716	0.225305	-0.690295
2.5519	9.3491	0.028741	0.0255673	0.209335	-0.678043
2.4454	9.2773	0.094605	0.0292954	0.178966	-0.57259
2.4909	9.3311	0.038321	0.022904	0.146477	-0.378178
2.498	9.4832	0.043111	0.0149138	0.137954	-0.180572
2.6513	9.4988	0.075444	0.00426105	0.144346	-0.0985378
2.7004	9.5227	0.1437	-0.00319587	0.172042	-0.17151
2.504	9.5647	0.091012	-0.0122506	0.185895	-0.313199
2.3867	9.5024	0.075444	-0.0207729	0.175772	-0.427169
2.3088	9.391	0.11496	-0.0197083	0.161391	-0.464467
2.2035	9.3144	0.041913	-0.013316	0.158727	-0.410659
2.0957	9.3407	0.089815	-0.00905494	0.151269	-0.272708
2.0789	9.2725	0.062271	0.00319587	0.107593	-0.169379
2.1603	9.4641	0.057481	0.0122506	0.0724399	-0.0543286
2.2011	9.5239	0.050296	0.0138487	0.0521993	0.00639174
2.1723	9.5132	0.14969	0.00639174	0.0335557	-0.00372855
2.1783	9.5084	0.082629	0.00426105	0.013316	-0.0372855
2.2298	9.488	0.097	0.0127833	-0.0122506	-0.0282307
2.2514	9.476	0.080234	0.0149138	-0.0138487	0.00053264
2.1735	9.5012	0.070654	0.00745692	-0.0234363	-0.00426105
2.2549	9.476	0.083827	0.00692442	-0.0431445	-0.00585907
2.2011	9.5611	0.13772	0.0111855	-0.0410135	0.0138487
2.2933	9.6066	0.17843	0.0143813	-0.0319587	0.0154465
2.219	9.6257	0.10778	0.0122506	-0.026632	0.00479372
2.2142	9.5994	0.15328	0.0127833	-0.0170445	-0.00053264
2.2106	9.5168	0.14849	0.0202406	-0.0101201	0.013316
2.1663	9.5491	0.15568	0.0154465	0.0101201	-0.00745692
2.1831	9.6066	0.16167	0.0138487	0.0197083	-0.0319587
2.14	9.7132	0.015568	0.0122506	0.0250333	-0.0527316
2.2106	9.7838	-0.025148	0.0245009	0.0207729	-0.0559273
2.207	9.6748	0	0.0431445	0.0335557	-0.0697765
2.1555	9.5311	-0.01437	0.0484695	0.0442092	-0.0607218
2.1352	9.379	-0.053889	0.0404812	0.0506006	-0.10706
2.043	9.379	-0.16167	0.0314264	0.0687101	-0.126768
2.0693	9.4736	-0.16286	0.0117181	0.0830916	-0.106528
2.0382	9.5503	-0.15089	0.00426105	0.0772326	-0.0980055
2.0765	9.5251	-0.1461	-0.00053264	0.0623187	-0.10706
2.2298	9.3192	-0.15807	0.00479372	0.0543286	-0.119845
2.0921	9.2605	-0.059876	0.00372855	0.0362191	-0.119845
2.1328	9.2868	0.039518	0.00319587	0.00585907	-0.082027
2.0238	9.4413	0.033531	0.00639174	-0.0356867	-0.00692442
2.1496	9.5431	-0.003593	0.0149138	-0.0814947	0.0500683
2.2597	9.5934	0.015568	0.026632	-0.100669	0.0708412
2.1807	9.488	-0.007185	0.0314264	-0.10706	0.0346221
2.1328	9.4269	-0.098197	0.0276966	-0.108659	-0.0452738
2.2035	9.5239	-0.002395	0.0292954	-0.106528	-0.0969408
2.0609	9.6928	0.011975	0.0351544	-0.0990719	-0.0735045
2.0286	9.7287	0.049099	0.0474049	-0.101201	-0.0410135
2.0083	9.5778	0.046704	0.0537963	-0.107593	-0.00958744
2.0909	9.5754	0.081432	0.055395	-0.0868197	-0.0207729
2.0873	9.5479	-0.083827	0.0548627	-0.0431445	-0.0521993
1.9819	9.5371	-0.21196	0.053264	-0.00213052	-0.131563
1.8885	9.5311	-0.32693	0.0484695	0.0127833	-0.164586
1.9292	9.4018	-0.27902	0.0410135	-0.00372855	-0.123573
1.9532	9.3623	-0.22753	0.0351544	-0.0319587	-0.0548627
1.9101	9.488	-0.12933	0.0356867	-0.0575243	0.00479372
2.0011	9.7467	-0.1473	0.0527316	-0.0905494	0.0186419
1.9831	9.7742	-0.10538	0.0623187	-0.0974731	-0.0143813
2.0059	9.7072	-0.015568	0.0740369	-0.0996042	-0.115583
1.9747	9.4796	0.059876	0.0767002	-0.0671131	-0.229563
1.7412	9.3443	0.057481	0.0708412	-0.0314264	-0.315329
1.7244	9.5084	-0.056284	0.0676455	0.00426105	-0.287089
1.849	9.579	-0.095802	0.0612541	0.022904	-0.150205
1.7891	9.5251	-0.002395	0.0559273	0.0559273	-0.0484695
1.8131	9.4497	-0.010778	0.0511329	0.0580584	-0.0506006
1.7364	9.4772	-0.12454	0.0436769	0.0729722	-0.089483
1.8047	9.6257	-0.079037	0.0335557	0.103865	-0.112387
1.7843	9.6928	-0.077839	0.0191742	0.0996042	-0.139019
1.7891	9.8736	-0.097	0.00426105	0.144878	-0.200277
1.722	10.246	-0.23951	0.0026632	0.185354	-0.207729
1.9604	10.33	-0.1952	0.0245009	0.230628	-0.237557
1.928	10.101	-0.19879	0.0394148	0.225846	-0.413329
1.922	9.8497	-0.31854	0.0388824	0.0953421	-0.643957
1.6011	9.9179	-0.32932	0.013316	0.0985378	-0.791507
1.2035	10.011	-0.45027	0.0026632	0.126236	-0.974208
1.0083	9.894	-0.48141	0.0213052	0.0633834	-1.17288
0.71612	9.7311	-0.32812	0.0170445	0.0420781	-1.27727
0.48141	9.6557	-0.36046	0.022904	-0.0143813	-1.29484
0.30417	9.482	-0.27543	0.0154465	-0.0271643	-1.29697
0.18562	9.4461	-0.24909	0.00053264	-0.00905494	-1.27727
-0.17364	9.4365	-0.2419	-0.00426105	0.0143813	-1.19845
-0.28501	9.512	-0.18801	-0.0202406	0.00053264	-1.10575
-0.45746	9.1743	-0.21795	-0.0330234	-0.0521993	-1.06634
-0.6323	9.1731	-0.3389	-0.0154465	-0.084158	-1.09352
-0.92329	9.2725	-0.31136	-0.00958744	-0.0729722	-1.04931
-0.9664	9.3707	-0.17963	0.0213052	-0.0751015	-0.964609
-1.1448	9.4006	-0.053889	0.0394148	-0.104397	-0.851686
-1.267	9.2928	0.028741	0.0484695	-0.119845	-0.861285
-1.5161	9.2641	0.040716	0.0495359	-0.119845	-0.835175
-1.5951	9.3539	0.011975	0.0543286	-0.126236	-0.790442
-1.6191	9.1479	-0.023951	0.053264	-0.135291	-0.808018
-1.8071	9.2126	0.12574	0.0543286	-0.120909	-0.825593
-1.9592	9.4796	0.073049	0.0367514	-0.085755	-0.804824
-2.0669	9.3335	0.041913	0.0276966	-0.0921464	-0.872473
-2.4753	8.8845	-0.089815	0.0394148	-0.100137	-0.90443
-2.5471	8.9515	-0.028741	0.0431445	-0.117714	-0.813341
-2.6346	9.0557	-0.007185	0.0442092	-0.104931	-0.776584
-2.7304	8.9132	-0.026346	0.0388824	-0.0575243	-0.781908
-2.8537	8.8928	-0.003593	0.0410135	-0.0410135	-0.755815
-2.8825	9.0677	0.063469	0.0362191	-0.0426105	-0.681254
-3.0597	8.9575	0.031136	0.0308923	-0.0314264	-0.674849
-3.1255	8.7875	-0.020358	0.0351544	-0.0383501	-0.67539
-3.3519	8.7012	-0.1461	0.0479372	-0.0543286	-0.641827
-3.5064	8.6414	-0.067062	0.053264	-0.0798959	-0.638633
-3.498	8.7276	-0.016765	0.0506006	-0.0969408	-0.644498
-3.5591	8.8833	0.083827	0.0559273	-0.105463	-0.674325
-3.9471	8.4953	0.15927	0.0442092	-0.0735045	-0.730246
-3.8932	8.2498	0.1952	0.028763	-0.0415458	-0.720664
-4.0381	8.045	0.13652	0.0346221	-0.0394148	-0.656209
-4.0908	7.6917	0.15688	0.0452738	-0.0527316	-0.625858
-4.189	7.7336	0.29459	0.0474049	-0.0511329	-0.632246
-4.5135	7.869	0.21795	0.0442092	-0.0250333	-0.639698
-4.4871	7.9887	0.046704	0.0250333	0.0165119	-0.713211
-4.6488	7.7576	-0.073049	0.00905494	0.0415458	-0.756879
-4.9302	7.7636	-0.095802	0.0122506	0.0527316	-0.766461
-5.1015	7.7767	-0.15089	0.0388824	0.0436769	-0.740369
-5.0464	7.5636	-0.057481	0.0479372	0.0138487	-0.743039
-5.1099	7.6211	-0.095802	0.032491	-0.0111855	-0.706806
-5.3877	7.5732	-0.26226	0.032491	-0.0319587	-0.663138
-5.6284	7.475	-0.18681	0.0367514	-0.0687101	-0.647692
-5.717	7.3768	-0.26465	0.032491	-0.0697765	-0.650886
-5.644	7.2127	-0.12215	0.022904	-0.0687101	-0.625317
-6.0092	7.087	0.073049	0.0149138	-0.0623187	-0.612541
-6.105	6.9984	0.031136	0.0255673	-0.0511329	-0.566726
-6.2822	7.3636	0.01916	0.0308923	-0.0170445	-0.593901
-6.1649	7.1936	-0.13772	0.0426105	0.00479372	-0.616258
-6.1361	7.0714	-0.14969	0.0692424	0.0191742	-0.608806
-5.9026	6.5325	-0.022753	0.0628511	0.0351544	-0.607741
-6.0607	6.105	0.01437	0.0410135	0.0106528	-0.546497
-6.1409	5.8044	0.09221	0.0223716	-0.026632	-0.469249
-6.3457	5.9026	0.071852	0.0202406	-0.0420781	-0.415458
-6.4894	5.9038	-0.083827	0.0399488	-0.0495359	-0.365926
-6.5217	6.0032	-0.26585	0.0612541	-0.0234363	-0.337686
-6.7624	6.1074	-0.37363	0.0740369	0.026632	-0.337163
-6.4798	6.008	-0.18202	0.0798959	0.0271643	-0.344615
-6.6235	6.0942	-0.34369	0.0601877	0.0580584	-0.335557
-6.6607	5.7517	-0.51853	0.0335557	0.0846904	-0.299341
-6.4559	5.2152	-0.5329	0.0628511	0.103865	-0.216787
-6.4906	5.4511	-0.25507	0.0958744	0.056992	-0.109724
-6.5062	5.4296	-0.14251	0.125704	0.0319587	-0.0463402
-6.6128	5.6332	-0.39159	0.134759	0.0138487	-0.0175772
-6.9373	5.8535	-0.57841	0.136888	0.0053264	-0.00213052
-6.7828	5.5769	-0.71373	0.14914	0.00372855	-0.0165119
-6.7553	5.3709	-0.6311	0.13316	-0.0330234	0.00106528
-6.7577	5.5158	-0.55446	0.104397	-0.0543286	0.0729722
-6.7816	5.3901	-0.50775	0.089483	-0.056992	0.121974
-6.8247	5.2595	-0.36405	0.0665808	-0.0623187	0.209335
-6.8223	5.917	-0.3892	0.0335557	-0.0681778	0.298277
-6.7804	5.6631	-0.31734	0.0394148	-0.0649821	0.286566
-6.7828	5.7829	-0.32693	0.0474049	-0.0601877	0.30627
-6.5888	5.5697	-0.27783	0.022904	-0.0980055	0.341421
-6.5397	5.1709	-0.24909	0.028763	-0.103332	0.397883
-6.2463	5.4452	-0.053889	0.0516652	-0.0767002	0.533181
-6.2092	5.4775	-0.069457	0.0607218	-0.0404812	0.651427
-6.0775	5.6703	-0.053889	0.055395	-0.0106528	0.748362
-5.9098	5.6643	-0.074247	-0.00053264	0.00319587	0.811735
-5.7409	6.0882	-0.067062	-0.0218376	-0.00479372	0.863938
-5.6128	6.1792	-0.093407	-0.0245009	0.0255673	0.903365
-5.3458	6.4702	0.029938	-0.032491	0.0362191	0.973667
-4.9422	6.869	0.094605	-0.0399488	0.0575243	1.06847
-4.5865	7.0439	-0.081432	-0.0426105	0.148074	1.17447
-4.0704	6.6834	0.026346	-0.0756356	0.197606	1.29645
-3.6501	6.96	0.007185	-0.124637	0.228499	1.47116
-2.7914	7.4666	-0.038321	-0.174173	0.254609	1.63787
-2.2645	7.9983	-0.028741	-0.20827	0.285501	1.82649
-1.946	7.8043	0.01916	-0.234886	0.175772	1.90049
-1.6238	8.6857	-0.31854	-0.222111	0.0543286	1.95686
-1.4227	9.2976	-0.28501	-0.198671	0.0245009	1.94901
-1.2861	10.087	-0.17244	-0.161391	-0.0745692	1.91637
-1.2586	10.641	-0.34968	-0.136888	-0.12304	1.87588
-0.79037	11.774	-0.028741	-0.130497	-0.137422	1.83975
-0.6778	12.283	0.064667	-0.155532	-0.141682	1.75563
-0.30657	12.545	0.3868	-0.219981	-0.173641	1.7455
0.42991	13.181	0.7281	-0.233822	-0.232757	1.73109
0.89455	13.287	1.0754	-0.211988	-0.289219	1.77744
1.1448	14.46	1.3472	-0.198671	-0.403747	1.75667
-2.3543	19.814	1.5783	-0.22691	-0.739845	1.07807
0.093407	15.544	1.0802	0.137422	-0.968867	-1.94465
4.8404	8.7875	0.8706	0.354197	-0.294018	-1.10256
3.571	8.7875	0.97	0.0756356	0.268449	4.85079
3.9566	10.066	0.3856	-0.177901	0.0729722	6.75338
3.7626	8.6282	0.50655	-0.379766	-0.113452	6.19784
4.3171	9.7622	0.59876	-0.123573	-0.0511329	3.69277
3.9387	8.8737	0.51374	0.0122506	0.0154465	0.159792
4.2333	7.8067	0.62391	-0.00159792	0.117714	-0.0846904
4.1913	8.4246	0.6802	-0.0202406	0.205059	0.0111855
[truncated: 75 more rows]

## Sheet: PwP5_back
accX(m/s^2)	accY(m/s^2)	accZ(m/s^2)	gyrX(rad/s)	gyrY(rad/s)	gyrZ(rad/s)
4.0388	8.9983	0.65474	0.0182387	0.0331386	-0.0442755
3.9288	9.0314	0.64348	0.017949	0.0284209	-0.0446874
3.9649	9.016	0.65934	0.0195355	0.0259949	-0.0414568
3.9907	8.9877	0.66111	0.0186296	0.0267925	-0.0387899
4.081	9.0074	0.64102	0.0171461	0.0243753	-0.0374705
4.2048	8.9389	0.6656	0.0206246	0.0236597	-0.0424831
4.064	9.0099	0.62642	0.0186663	0.0276129	-0.048864
3.9766	9.0722	0.59925	0.0156205	0.0352609	-0.051927
3.8616	9.0149	0.52904	0.00948098	0.0387411	-0.0517054
3.9643	9.0476	0.54026	0.00677066	0.0375944	-0.0473927
3.9066	9.0537	0.67764	0.00784211	0.0308103	-0.046246
3.9884	8.9667	0.72117	0.0092663	0.0262183	-0.0467731
4.0627	8.9892	0.63285	0.0106271	0.0235777	-0.0477906
4.1069	8.9713	0.66774	0.010211	0.0296933	-0.0479896
4.1361	8.9505	0.72667	0.0103577	0.0361528	-0.0486249
4.0467	8.9713	0.59417	0.0125227	0.0439718	-0.0520719
3.9981	8.9911	0.59081	0.0124592	0.044293	-0.0552379
3.928	8.9982	0.64095	0.0116176	0.042209	-0.0550198
3.984	9.0303	0.70887	0.0126234	0.0400797	-0.0544106
3.9831	8.9887	0.73406	0.0127723	0.0389488	-0.0538312
4.0085	8.9943	0.7103	0.0143569	0.0396923	-0.0550198
4.0143	8.9359	0.72222	0.0161434	0.0374478	-0.055758
4.0494	8.9647	0.67341	0.0186558	0.0397795	-0.0544874
3.9675	8.9664	0.7303	0.0403799	0.0221639	-0.0575261
3.9604	9.0106	0.64991	0.0642089	0.00999218	-0.0555207
3.9513	9.0624	0.70056	0.0792729	-0.0348647	-0.0571979
3.9652	9.0255	0.68095	0.0772011	-0.0555224	-0.0571683
4.0113	9.0278	0.68209	0.0675896	-0.0567633	-0.0523773
3.999	9.0491	0.3729	0.0715812	-0.0584092	-0.0490228
3.9068	9.0139	0.42134	0.0611005	-0.038968	-0.0453349
4.1094	9.0277	0.37488	0.0465706	-0.0407255	-0.0553461
3.9045	9.114	0.54091	0.0382175	0.0300389	-0.0422614
4.0153	9.1618	0.58852	0.0396417	0.0550808	-0.059678
3.4736	9.6045	0.74752	0.0533669	0.135169	-0.0217433
4.2134	9.9021	0.57093	0.0178966	0.14059	-0.328803
2.5711	9.9012	0.4676	-0.0131151	0.625037	-0.635492
5.7822	8.8344	0.33413	-0.0152891	0.116201	-0.847305
4.4088	10.089	0.70182	-0.0218288	0.802398	-0.979479
3.6173	9.8661	0.48785	-0.0808978	0.792537	-2.204
4.8354	9.0038	0.55625	-0.0981032	0.471902	-2.34485
2.8051	9.6608	0.69714	-0.07089	0.284017	-1.0712
2.9739	9.9877	0.88917	-0.0758607	0.243037	-0.882508
2.8983	9.9411	0.96783	-0.0980805	0.235637	-0.902737
2.8105	9.8494	1.0831	-0.105311	0.214466	-0.914203
2.6989	10.169	1.198	-0.0854723	0.267262	-0.933821
2.246	10.634	1.1216	-0.0996164	0.286531	-0.894621
2.1801	10.685	1.2874	-0.136363	0.309464	-0.93972
2.066	10.425	1.1142	-0.153378	0.369731	-1.06968
1.7742	10.133	0.87694	-0.135392	0.438113	-1.16
2.0068	9.6761	0.57951	-0.0820776	0.391373	-1.27924
1.7416	9.4528	0.82985	-0.0311716	0.353237	-1.36448
2.0127	9.9644	1.1029	0.0187885	0.291348	-1.5179
1.6301	9.934	1.3797	0.0750492	0.304734	-1.70512
1.2558	10.116	1.6231	0.0718692	0.551437	-1.80101
1.4691	10.732	0.72223	-0.038111	0.371982	-1.77064
1.4838	10.761	1.408	-0.0189543	0.594354	-1.84516
1.0618	10.497	0.33798	-0.0475201	0.165948	-2.36946
-0.20613	10.578	1.4719	-0.111696	0.44649	-2.36894
-0.96535	10.127	-0.56068	-0.11844	0.424551	-2.48325
-1.9362	9.8286	0.86324	-0.0701797	0.0714136	-2.38813
-3.5025	10.158	1.7798	-0.158874	0.676874	-2.17625
-3.3985	11.04	0.40951	-0.19436	0.115204	-1.84691
-5.6307	9.8463	1.3682	-0.173538	0.382838	-2.5145
-6.7041	9.2666	0.68139	-0.0938272	0.328977	-2.1485
-6.5251	8.7912	1.0531	0.00830218	0.0828298	-1.97309
-6.584	8.2177	1.5525	0.0698149	0.0676472	-1.82806
-6.877	7.7133	1.2169	0.110225	0.088085	-1.55073
-7.1153	7.0746	0.35779	0.119892	0.163057	-1.27783
-7.1629	7.5441	-0.037073	0.125596	0.14585	-1.10293
-7.4702	8.0403	0.15631	0.112192	0.183801	-1.01081
-7.5034	8.3517	0.45066	0.0697189	0.229406	-0.945305
-7.8719	8.1006	0.48601	0.00467033	0.242461	-0.977053
-7.7817	7.3512	0.2064	-0.0275622	0.244346	-0.933542
-7.7543	6.5319	-0.0010281	-0.00457224	0.208637	-0.834686
-7.3595	6.1885	0.021583	0.0774734	0.147234	-0.706928
-7.3698	5.9236	0.064426	0.144203	0.0853291	-0.572346
-7.1521	5.9302	0.39904	0.135218	-0.0137193	-0.44286
-6.8904	5.8536	0.45728	0.0735185	-0.0449789	-0.382437
-6.6675	5.484	0.29095	0.00973388	-0.0856922	-0.209265
-6.3006	5.1491	0.87734	0.0172343	-0.133156	0.0184935
-6.0384	4.887	1.1685	0.0837566	-0.162722	0.111738
-5.9394	4.6722	1.3992	0.156296	-0.089127	0.264889
-5.8022	4.6962	1.8237	0.176854	-0.0829555	0.346273
-5.4838	4.6563	1.3622	0.150871	-0.0712077	0.386957
-5.4479	4.9639	1.32	0.142321	-0.0410309	0.513232
-5.4224	5.504	0.48995	0.149688	-0.00884969	0.599241
-5.7937	5.8799	0.30323	0.144447	-0.0183574	0.639174
-5.6906	6.469	0.3534	0.119187	-0.0272219	0.690173
-5.5889	6.6802	0.45249	0.0928794	-0.0291819	0.724224
-5.7385	6.7421	0.57881	0.093986	-0.00124194	0.759515
-5.7176	6.6572	0.72479	0.148658	-0.0863833	0.74159
-5.6969	6.8768	0.89715	0.236632	-0.0951152	0.76318
-5.487	7.2108	1.2583	0.310389	-0.0585855	0.764402
-5.3931	7.607	1.1549	0.343411	-0.0557371	0.719337
-5.1154	7.8332	0.99052	0.31484	0.102603	0.710297
-5.1211	7.6809	0.98418	0.278886	0.121763	0.670364
-5.099	7.5188	0.75765	0.212267	0.13826	0.594686
-4.5582	7.1546	0.44569	0.15024	0.133273	0.498606
-4.4149	6.4395	0.19969	0.173198	0.0932076	0.486266
-4.3718	6.3636	0.10831	0.249163	0.009866	0.562747
-4.4239	6.5909	0.22609	0.267734	-0.0636242	0.615194
-3.7882	6.2662	0.51799	0.214204	-0.0566639	0.61844
-3.4137	5.812	0.26169	0.148473	-0.00509898	0.742899
-3.2536	5.9677	0.17209	0.0901201	-0.0576081	0.929894
-3.2105	6.6492	-0.17881	0.0522499	-0.0493527	1.04692
-3.0419	7.6508	-0.31924	0.0632647	-0.102166	1.16504
-3.03	7.7108	-0.43044	0.121635	-0.211569	1.1963
-2.7421	7.9315	-0.42602	0.166037	-0.284332	1.27975
-2.5701	7.938	-0.36131	0.169067	-0.394095	1.30282
-2.5063	8.118	-0.10003	0.145738	-0.482409	1.29535
-2.4082	8.6925	0.39799	0.159094	-0.485533	1.30104
-2.3258	8.9143	0.62629	0.165525	-0.456927	1.28498
-2.2364	8.9966	0.62563	0.140974	-0.452878	1.24805
-2.262	9.1722	0.5416	0.125145	-0.457992	1.24927
-1.9365	9.4291	0.53719	0.132957	-0.43628	1.22197
-1.7004	9.1307	0.56417	0.120721	-0.423207	1.06502
-1.7402	9.0134	0.35474	0.119634	-0.369155	0.945201
-1.512	9.3156	0.16151	0.128873	-0.30161	0.907187
-1.3678	9.4128	0.21774	0.152407	-0.257977	0.801682
-1.4369	9.6166	0.59817	0.170515	-0.199317	0.743353
-1.4862	9.8295	0.62717	0.158106	-0.108717	0.735674
-1.2496	10.144	0.4042	0.12636	-0.0131256	0.710908
-0.92014	10.288	0.31718	0.0962043	0.0714712	0.633258
-0.65061	10.09	0.20769	0.0792414	0.103498	0.55135
-0.60239	10.104	0.12983	0.0859871	0.0818402	0.484678
-0.76199	9.8627	0.16966	0.0831894	0.126343	0.377759
-0.67769	9.8053	0.15726	0.0863746	0.134101	0.338472
-0.77652	9.5767	0.18392	0.0672964	0.164572	0.317964
-0.53627	9.3218	0.097093	0.0333114	0.132626	0.250402
-0.43022	9.1553	0.0072906	-0.0117145	0.10982	0.21012
-0.19322	9.5839	-0.11005	-0.0402909	0.0972009	0.208061
-0.073757	10.161	0.12812	-0.0421375	0.103411	0.232164
0.11652	10.681	0.18497	-0.0662649	0.11401	0.192859
0.10665	10.225	-0.10896	-0.0602924	0.122763	0.190101
0.20395	9.4501	-0.24426	-0.0387655	0.0809274	0.097344
0.1221	9.2619	-0.035419	-0.0234921	0.0276425	0.0918061
0.014353	9.2156	0.11455	-0.031025	0.0189386	0.0594058
0.206	9.4656	0.19646	-0.0213925	0.00750108	0.101597
0.32274	9.5975	0.080079	-0.0184673	0.0137673	0.176121
0.37305	9.6541	-0.0085388	-0.0223263	-0.0289114	0.144323
0.41519	9.5926	0.022566	-0.0219405	-0.0689126	0.120588
0.38195	9.6538	-0.029709	-0.0164433	-0.0711466	0.0876557
0.51255	9.9563	-0.017689	0.00187797	-0.0458428	0.0893731
0.90085	10.132	0.068204	-0.0190817	0.0155357	0.0731118
1.1811	10.032	0.10866	-0.0312833	0.0189613	0.0721118
1.0965	9.801	0.19645	-0.0107352	-0.0205687	0.0480402
0.82455	9.7351	0.373	0.00987403	-0.0415807	0.0119381
0.59902	9.7992	0.38962	0.0290981	-0.028592	-0.0203575
0.68284	9.711	0.25203	0.038385	-0.00373867	-0.0556935
0.721	9.5143	0.12547	0.0372855	0.00302884	-0.0780494
0.73392	9.5631	0.15126	0.0466858	-0.0263562	-0.0930662
0.83403	9.5072	0.11773	0.0547335	-0.0268344	-0.0948831
0.79517	9.6278	0.16626	0.0513232	-0.0119775	-0.0678357
0.9527	9.6625	0.2054	0.0425703	0.00942216	-0.0470401
0.73351	9.727	0.21887	0.0367409	0.0258291	-0.0265342
0.74823	9.7479	0.069738	0.0283057	0.034479	-0.0250612
0.7419	9.6147	0.10239	0.0232199	0.0422056	-0.0351823
0.85916	9.5888	0.14276	0.0245027	0.0431445	-0.0381581
0.82054	9.67	0.20027	0.0333498	0.0278153	-0.0235811
0.78501	9.7687	0.10778	0.0331333	0.0245393	-0.0151877
0.60838	9.714	0.14543	0.0286827	0.0282516	-0.0406505
0.60524	9.7506	0.19788	0.0191375	0.0402176	-0.0732026
0.57402	9.6692	0.19032	0.0105772	0.0450173	-0.0870919
0.6089	9.6708	0.093418	0.00385683	0.0396382	-0.0896611
0.54776	9.6379	0.067461	0.00395963	0.0385439	-0.101917
0.5841	9.6688	0.20844	0.0104552	0.0287979	-0.099119
0.58838	9.7099	0.22783	0.0115391	0.0255656	-0.097351
0.56553	9.6399	0.2556	-0.000600079	0.0429403	-0.101025
0.49573	9.6005	0.088886	-0.0167471	0.058479	-0.102718
0.58277	9.6137	0.10647	-0.0189857	0.0584947	-0.111961
0.64172	9.6045	0.20785	-0.0108469	0.0491101	-0.119124
0.67755	9.6615	0.25166	-0.00422457	0.0536392	-0.101784
0.64838	9.7533	0.29047	-0.00227923	0.0573253	-0.0979985
0.53053	9.8059	0.23322	-0.00233892	0.0721624	-0.1088
0.55223	9.7094	0.24393	-0.00547457	0.0859819	-0.130812
0.51271	9.6766	0.18944	-0.00804265	0.0994977	-0.138504
0.53702	9.7082	0.062727	-0.01038	0.100667	-0.130449
0.49376	9.6712	0.11775	-0.00522115	0.0961275	-0.129584
0.45699	9.636	0.14807	0.000770371	0.0852262	-0.128502
0.4321	9.6836	0.19753	0.00535816	0.0952775	-0.137042
0.42915	9.7679	0.28131	0.00123091	0.113434	-0.150529
0.3946	9.7618	0.17459	0.0017006	0.115352	-0.163986
0.30372	9.6435	0.16573	0.00837688	0.111664	-0.179594
0.28793	9.6327	0.26477	0.0131404	0.105161	-0.188408
0.10463	9.6738	0.33489	0.015235	0.116859	-0.1897
0.11944	9.6405	0.33712	0.00121529	0.154299	-0.198392
0.063689	9.6033	0.28418	-0.024651	0.169234	-0.203924
-0.031946	9.6864	0.15671	-0.0422562	0.166876	-0.215496
0.030976	9.6458	0.24232	-0.0320338	0.16969	-0.208864
-0.24891	9.7837	0.47913	-0.0102172	0.167597	-0.215705
-0.24077	9.8796	0.52107	-0.000286374	0.195983	-0.256703
-0.23326	9.797	0.40112	-0.00836083	0.238395	-0.325923
-0.3308	9.7411	0.38377	-0.0356187	0.243299	-0.332904
-0.38865	9.6953	0.19929	-0.051372	0.235672	-0.334283
-0.39254	9.7472	0.14007	-0.056135	0.218131	-0.334964
-0.70134	9.8223	0.23283	-0.0332049	0.212145	-0.369277
-0.66837	9.9639	0.35624	-0.00129119	0.216159	-0.435285
-0.79585	9.9439	0.48821	0.0158928	0.217555	-0.527997
-0.77303	9.7774	0.45409	0.0059987	0.24644	-0.584301
-0.97858	9.8324	0.42541	-0.0236946	0.27749	-0.603064
-0.95558	9.8212	0.34702	-0.053428	0.286915	-0.663016
-1.0519	9.6795	0.077584	-0.0750579	0.269985	-0.748938
-1.115	9.8288	0.13474	-0.0478657	0.283476	-0.872909
-1.2898	9.7593	0.26985	-0.0198898	0.289061	-0.917537
-1.4959	9.711	0.32852	-0.0128132	0.290493	-0.940942
-1.742	9.5632	0.24627	-0.0352609	0.312588	-0.979426
-1.9052	9.16	0.18928	-0.051667	0.334492	-1.05467
-1.888	9.0147	0.082184	-0.0582032	0.342538	-1.07472
-1.9976	9.0237	0.079038	-0.0707068	0.354407	-1.06877
-2.1461	8.9201	0.011711	-0.088181	0.313513	-1.11308
-2.5451	9.0652	-0.048842	-0.0557685	0.301209	-1.10211
-2.5124	8.7098	-0.082593	-0.0484521	0.290685	-1.13153
-2.4153	8.4085	0.090254	-0.0645475	0.186628	-1.17272
-2.6112	8.2019	0.070323	-0.0399837	0.162258	-1.22021
-2.8567	8.3672	0.23945	-0.0681516	0.166576	-1.22847
-2.9645	8.2681	0.18504	-0.131851	0.107338	-1.16914
-3.1098	8.1804	-0.020989	-0.148226	0.0447991	-1.13059
-3.3361	7.8524	0.070146	-0.133247	0.0294489	-1.09928
-3.3889	7.6183	-0.17817	-0.163075	0.0497314	-1.01081
-3.1188	7.2011	-0.13937	-0.19045	0.00202423	-0.971747
-3.6581	7.1362	-0.049436	-0.169526	-0.0141431	-1.03798
-3.8199	7.7944	0.066429	-0.0815732	-0.104151	-0.995937
-3.9608	8.0002	0.26063	0.0282063	-0.0975063	-1.03823
-4.0506	7.5448	0.3038	0.062687	-0.0681499	-1.07648
-3.8288	6.6912	0.37818	-0.0151552	-0.0307667	-1.10348
-4.523	6.4906	0.40042	-0.104069	-0.0223612	-1.12015
-4.2635	6.5962	0.35687	-0.136425	-0.00448846	-1.03125
-4.6006	6.9721	0.60886	-0.0988066	0.0239389	-1.02615
-4.9097	7.2273	0.93989	-0.010166	0.105046	-0.991836
-4.914	7.0298	0.82317	-0.0195582	0.151118	-0.982865
-5.0325	6.2587	0.55126	-0.119011	0.146906	-1.0251
-5.6486	6.5374	0.15821	-0.229301	0.14481	-0.948394
-5.8536	6.5554	-0.27981	-0.255499	0.0915774	-0.979479
-6.2042	6.6879	0.00056493	-0.147438	0.104191	-0.96775
-6.3792	6.8205	0.59369	-0.0817879	0.145372	-0.854758
-6.4377	6.5839	0.11596	-0.156933	0.101212	-0.774577
-6.2811	6.1412	-0.41798	-0.222128	0.00922459	-0.668217
-6.4518	5.5554	-0.6394	-0.214449	-0.170662	-0.566359
-5.9044	5.3219	-0.17678	-0.169911	-0.223751	-0.419315
-6.1299	6.0779	0.8269	-0.108406	-0.225514	-0.378492
-6.5252	6.628	1.3327	-0.00910242	-0.139623	-0.423242
-6.8678	6.2345	1.1417	0.0435529	-0.0385369	-0.432615
-7.1806	5.9978	0.69547	0.0164681	0.011368	-0.311506
-7.3674	6.0397	-0.14943	-0.0677694	-0.156807	-0.161787
-7.6668	6.4262	-0.14607	-0.159858	-0.220226	-0.0609085
-7.7449	6.3931	0.86806	-0.164607	-0.320565	-0.00928184
-7.479	6.2603	2.1435	-0.08372	-0.306619	0.0361283
-7.4076	6.1629	2.3958	-0.0013812	-0.161965	0.0343271
-7.6305	6.2775	2.2715	0.011782	0.125983	0.101795
-7.729	6.8607	1.6782	-0.0878773	0.196821	0.0216107
-7.8505	7.1486	0.99498	-0.139735	0.209457	0.0632769
-7.8477	6.68	1.0243	-0.148063	0.391495	-0.12828
-7.7593	7.1395	1.2876	-0.128165	0.376363	-0.0780773
-7.7413	6.6213	1.7084	-0.101435	0.307579	-0.0941902
-7.017	6.1308	1.0868	-0.128263	0.385281	-0.034191
-6.8309	5.8076	0.64944	-0.138879	0.0572398	-0.00176784
-6.7933	5.2791	0.46751	-0.108266	0.102346	-0.0544141
-6.2483	5.3735	0.46211	-0.0660764	0.155509	0.130751
-6.6536	5.3995	1.1418	0.00783129	-0.0994593	0.170175
-6.95	5.8892	1.2114	0.0326481	-0.0253701	0.26796
-6.9604	6.2871	1.211	0.0415406	0.153287	0.370359
-6.9863	6.3077	1.1398	0.0595035	0.273511	0.394252
-7.062	6.4998	0.89392	0.0579589	0.258187	0.427553
-7.4351	6.9185	0.81793	0.081931	0.200032	0.485725
-7.5491	7.3067	0.87212	0.0983685	0.160272	0.529027
-7.8002	7.5221	0.77148	0.0649036	0.150769	0.504714
-7.3755	7.3909	0.64357	0.0245847	0.127522	0.452983
-6.848	6.9291	0.78475	0.00156907	0.0438444	0.40462
-6.3173	6.5112	0.72194	-0.0114473	-0.0278781	0.403241
-5.9875	6.129	0.74659	0.00197833	-0.0672109	0.468795
-5.967	6.1535	0.87794	0.020258	-0.0944258	0.586204
-6.1809	6.3415	0.90619	0.0359276	-0.130202	0.655389
-6.4604	6.8443	0.8018	0.0453943	-0.0855089	0.719006
-6.3841	7.4261	1.0116	0.0431253	-0.0553269	0.735586
-6.402	7.9074	1.1229	0.037542	-0.0769882	0.709441
-6.2265	8.1456	1.1202	0.0409699	-0.0483456	0.686316
-6.1178	8.2931	0.96827	0.0263091	-0.0498187	0.701745
-5.9967	8.4314	0.74849	0.011871	-0.0621913	0.702094
-5.9623	8.7388	0.64941	0.0200975	-0.180903	0.68183
-5.6349	8.7043	0.47763	0.0501416	-0.228132	0.661742
-5.2849	8.5082	0.62168	0.0904377	-0.343394	0.68026
-4.9599	8.5461	0.69699	0.119449	-0.366257	0.75098
-4.5131	8.5587	0.83307	0.122527	-0.342975	0.761993
-4.1968	8.2378	0.98861	0.104416	-0.368858	0.764978
-4.0851	8.304	0.96781	0.094061	-0.409542	0.816936
-4.1695	8.5147	0.9835	0.107106	-0.404655	0.869331
-4.0973	8.5918	0.92602	0.123445	-0.388458	0.878599
-4.013	8.5994	1.0238	0.149571	-0.407918	0.869087
-3.9226	8.6585	1.2192	0.16379	-0.389976	0.784543
-3.6191	8.5367	1.2901	0.15421	-0.31779	0.755797
-3.4963	8.5563	1.2415	0.12946	-0.285431	0.778382
-3.1671	8.7189	0.99993	0.0976163	-0.192894	0.826012
-3.017	8.7069	0.92875	0.0806168	-0.165571	0.855351
-2.7119	8.7315	0.8817	0.0871478	-0.157361	0.847706
-2.5672	8.9331	0.96371	0.125194	-0.188269	0.863624
-2.4508	9.1045	1.0921	0.157965	-0.204849	0.865247
-2.2935	9.2057	0.96431	0.149423	-0.216595	0.880484
-2.1729	9.2886	0.73802	0.127228	-0.272935	0.915146
-1.8934	9.4564	0.84503	0.147091	-0.322729	0.956999
-1.6859	9.4799	1.0292	0.192405	-0.318715	0.993982
-1.3171	9.455	1.1397	0.213803	-0.300598	0.977384
-1.1436	9.5096	1.1483	0.205896	-0.261485	0.970543
-0.93921	9.3765	1.0374	0.187588	-0.234642	0.948412
-0.64705	9.366	1.0233	0.183277	-0.211708	0.929946
-0.47301	9.4674	1.0422	0.187361	-0.187291	0.934205
-0.23496	9.6068	0.95462	0.187379	-0.182352	0.931535
-0.019823	9.6321	0.98873	0.193435	-0.183783	0.939162
0.072229	9.7109	0.99039	0.205862	-0.155619	0.929789
0.21805	9.8288	0.92989	0.216403	-0.115108	0.898932
0.33488	9.8989	0.9749	0.224065	-0.0912161	0.874846
0.66937	9.8026	0.89643	0.216194	-0.0493178	0.847619
0.86695	9.7926	1.0017	0.216124	0.0079409	0.840306
1.1043	9.684	0.98716	0.217939	0.0661759	0.817442
1.1512	9.7425	0.85357	0.21101	0.114275	0.776881
1.2675	9.7324	0.70556	0.201917	0.145653	0.739304
1.4465	9.772	0.53169	0.196542	0.188077	0.720891
1.5819	9.7629	0.73147	0.200713	0.224519	0.695008
1.8109	9.8718	0.63904	0.213175	0.242932	0.667746
1.9402	9.9117	0.63322	0.224729	0.257506	0.656506
2.038	9.9917	0.5238	0.211743	0.253335	0.620325
2.2589	9.9697	0.50879	0.183591	0.24288	0.590427
2.4217	9.9862	0.49187	0.185075	0.244416	0.582486
2.4365	9.8706	0.64772	0.22719	0.259775	0.529463
2.6883	9.9026	0.72203	0.269601	0.329448	0.48864
2.5196	9.8999	0.75508	0.313636	0.356483	0.453471
2.7549	10.104	0.42233	0.332206	0.331578	0.415772
2.8963	10.081	0.41247	0.35685	0.344092	0.375333
2.7776	10.009	0.34774	0.394392	0.390517	0.311122
2.9703	9.8489	0.41392	0.430608	0.417692	0.242391
2.8926	9.7122	0.34144	0.420712	0.494993	0.215356
3.0182	9.5529	-0.0057794	0.367217	0.563549	0.190223
2.7441	9.371	-0.16539	0.286007	0.610586	0.163927
2.8028	9.2684	-0.30674	0.22431	0.640536	0.114274
3.0032	9.1483	-0.23012	0.2141	0.632595	0.0637918
3.0643	8.9722	-0.41208	0.209527	0.617672	-0.0200085
3.2093	9.2314	-0.652	0.200294	0.621651	0.126526
3.2616	9.3535	-0.9783	0.20169	0.543024	0.0791472
3.5032	9.0479	-1.1354	0.176767	0.432877	-0.0759375
3.6096	9.056	-1.232	0.144613	0.335103	-0.0738763
3.4243	9.0393	-1.1478	0.116216	0.263737	-0.1187
3.3676	9.196	-1.1133	0.0804928	0.157343	-0.098194
3.2786	9.3594	-0.98858	0.0350445	0.0588316	-0.0871338
3.1641	9.5222	-0.96255	-0.0411915	0.00468551	-0.0307387
3.1127	9.7894	-1.0106	-0.119468	-0.020279	0.0208445
3.114	9.8019	-0.91566	-0.157725	-0.0626835	-0.0241833
3.019	9.6809	-0.63558	-0.167939	-0.132793	-0.0816814
3.0377	9.7018	-0.50428	-0.177413	-0.164592	-0.115557
2.9231	9.6894	-0.42502	-0.196576	-0.186942	-0.161876
3.0447	9.6261	-0.3339	-0.231291	-0.163694	-0.199526
2.9206	9.5508	-0.31528	-0.257454	-0.189665	-0.23719
2.8352	9.4588	-0.22901	-0.267245	-0.230575	-0.277909
2.9108	9.3663	-0.15587	-0.268868	-0.267768	-0.291697
2.7641	9.3807	-0.1326	-0.277874	-0.29997	-0.29161
2.7983	9.4732	0.082176	-0.277752	-0.315346	-0.2877
2.6854	9.617	0.20072	-0.274872	-0.302082	-0.294524
2.793	9.6249	0.30554	-0.277176	-0.299272	-0.345924
2.4223	9.6399	0.3895	-0.277979	-0.324509	-0.401269
2.3504	9.5674	0.55035	-0.263213	-0.31004	-0.413713
2.1977	9.6182	0.71272	-0.243404	-0.270421	-0.421759
1.9605	9.5881	0.80418	-0.231518	-0.224886	-0.434238
1.9625	9.5778	0.8018	-0.226736	-0.167854	-0.429962
1.9116	9.6538	0.81219	-0.216473	-0.131507	-0.421218
1.8573	9.5193	0.86928	-0.201865	-0.125555	-0.430276
1.6708	9.5266	0.87647	-0.181584	-0.111312	-0.435145
1.6237	9.4033	0.91283	-0.157184	-0.0681219	-0.425948
1.5367	9.429	0.89164	-0.138049	-0.0261293	-0.404288
1.4667	9.3602	0.91359	-0.122421	0.0165679	-0.384583
1.3876	9.5107	0.87254	-0.111837	0.0604111	-0.355716
1.3786	9.4752	0.87577	-0.0955952	0.0963841	-0.331421
1.3115	9.4986	0.87712	-0.0776584	0.121981	-0.314962
1.1646	9.6074	0.8138	-0.0631722	0.114789	-0.315433
1.0868	9.5574	0.78718	-0.0554718	0.113891	-0.301314
1.1708	9.3851	0.71421	-0.0503458	0.113258	-0.285466
0.97875	9.4301	0.73011	-0.0415319	0.0996984	-0.261311
0.96096	9.3818	0.69468	-0.0267908	0.0916821	-0.229738
1.0328	9.4525	0.69351	-0.0173501	0.0954922	-0.196158
0.94519	9.4803	0.66413	-0.0183452	0.094555	-0.166054
0.9832	9.3939	0.64481	-0.017329	0.0862873	-0.152475
0.91561	9.4592	0.64177	-0.00895982	0.066888	-0.139991
1.0275	9.5203	0.60317	-0.00159781	0.0360864	-0.127371
0.91801	9.4967	0.62404	0.00845595	0.0130025	-0.124096
0.9983	9.5205	0.67799	0.0149569	0.00161403	-0.110137
0.99894	9.4852	0.73426	0.0191951	-0.00626416	-0.0959966
0.92126	9.5409	0.79229	0.0226317	-0.00983563	-0.080978
0.95376	9.4942	0.74948	0.0240087	-0.0145135	-0.072583
0.9588	9.5196	0.78726	0.0229703	-0.0223332	-0.0630989
1.0257	9.5956	0.7414	0.0246301	-0.0229162	-0.0482776
1.0129	9.5195	0.75171	0.0262777	-0.0173193	-0.0404253
1.0384	9.5353	0.75721	0.0249565	-0.010886	-0.0388318
1.0004	9.5603	0.73763	0.0265726	-0.00542274	-0.0382332
1.0221	9.5501	0.72175	0.0260944	0.000585471	-0.0331665
1.0166	9.6091	0.68564	0.0275256	0.0104765	-0.0278607
0.98629	9.6132	0.61567	0.0285553	0.0169014	-0.0222128
1.0073	9.6682	0.63047	0.0312257	0.0181183	-0.0230034
1.0548	9.623	0.65592	0.0310948	0.0234921	-0.0229912
1.0987	9.6128	0.62411	0.0287718	0.0274401	-0.019059
1.0497	9.633	0.63749	0.0238342	0.0331473	-0.0204675
1.1095	9.6588	0.66435	0.0229424	0.027194	-0.0178303
1.1046	9.6796	0.70707	0.0219248	0.0315364	-0.0242252
1.1574	9.6061	0.704	0.0224449	0.0423085	-0.0281591
1.1469	9.6426	0.64421	0.0180607	0.0504627	-0.0341788
1.167	9.7259	0.65141	0.0106868	0.0588246	-0.0335662
1.2001	9.7	0.67547	0.00728448	0.0574597	-0.0366118
1.1784	9.709	0.63514	0.00533093	0.0546183	-0.0416662
1.1801	9.6586	0.59827	0.00554666	0.0516321	-0.0501887
1.1932	9.6739	0.68493	0.000957208	0.0468342	-0.0603919
1.178	9.6743	0.66236	-0.00998101	0.0468795	-0.086029
1.1975	9.8566	0.6796	-0.021876	0.0412264	-0.106395
1.271	10.03	0.68288	-0.02019	-0.00292465	-0.152126
1.1649	10.158	0.7831	-0.0182509	-0.0292395	-0.210103
1.2233	10.012	0.72281	-0.0164504	-0.0113733	-0.243107
1.2755	9.687	0.59355	-0.0226247	0.017476	-0.27482
1.2166	9.563	0.71821	-0.0323008	0.0404951	-0.296723
1.0856	9.5722	0.84343	-0.0372209	0.0572433	-0.30189
0.98888	9.8816	0.84719	-0.0433365	0.0820741	-0.321245
0.91402	10.163	0.92568	-0.0519916	0.112877	-0.358037
0.91123	10.134	0.86585	-0.0641478	0.128748	-0.423626
0.86766	10.093	0.91487	-0.0693349	0.126969	-0.509828
0.89919	9.9519	0.90618	-0.0586151	0.129456	-0.558383
0.88516	9.9708	0.88264	-0.0451883	0.105823	-0.611581
0.91592	10.023	0.97751	-0.0369381	0.105983	-0.676018
0.99586	9.9886	0.89712	-0.051084	0.178512	-0.717435
0.82532	10.125	0.88332	-0.0702443	0.260019	-0.761993
0.83971	10.163	0.94667	-0.0756408	0.342538	-0.858493
0.70259	10.261	0.97345	-0.0845315	0.415476	-0.879943
0.49859	10.262	0.85025	-0.10601	0.433802	-1.04453
0.76668	10.207	0.88447	-0.124854	0.420293	-1.08292
0.3686	10.465	0.86008	-0.123372	0.365577	-1.35057
0.13535	10.713	0.84188	-0.127877	0.403136	-1.41829
0.82	10.453	0.71971	-0.125215	0.698271	-1.70936
0.056837	10.696	0.62363	-0.10055	0.11833	-1.87588
-0.54715	10.058	1.0432	-0.0184778	0.013479	-1.8853
-1.266	10.49	1.0932	-0.0236562	0.387882	-1.80223
-3.1637	10.859	0.97795	-0.0660677	0.211098	-1.6659
-3.2633	10.546	1.0157	-0.114714	0.75866	-1.41098
-4.0095	10.608	0.80339	-0.249442	1.07629	-0.94534
-4.5692	9.8449	1.0031	-0.173795	0.750614	-1.01283
-5.2699	9.0588	1.2207	-0.0274575	0.555695	-1.31022
-5.3202	9.0886	0.92343	-0.0108409	0.389645	-1.22323
-5.4176	9.226	0.84744	-0.0651078	0.474154	-1.01859
-6.2797	8.5406	1.1994	0.00367968	0.396609	-1.25756
-6.0781	7.9927	0.62099	0.0745779	0.284768	-1.40537
-6.3826	8.0069	0.10688	0.11589	0.080704	-1.14117
-6.4522	8.6264	-0.16035	0.220173	-0.0142234	-1.0717
-6.5901	8.7766	-0.34644	0.267908	-0.109649	-0.890118
-6.6488	8.384	-0.0089254	0.25213	-0.177622	-0.785049
-6.8354	8.8172	0.39968	0.228307	-0.243351	-0.60247
-7.0111	9.1178	0.42076	0.268117	-0.280736	-0.579903
-7.0772	8.7135	0.64644	0.263667	-0.258518	-0.687799
-7.0663	7.6636	0.33881	0.230087	-0.237417	-0.727767
-6.6074	7.3064	0.37812	0.201271	-0.228917	-0.559343
-6.4185	7.0285	0.7145	0.216665	-0.256581	-0.335784
-6.0921	6.9001	1.1552	0.243159	-0.230191	-0.133099
-5.8538	6.484	1.2163	0.216613	-0.200695	-0.048569
-5.932	5.9181	0.85329	0.153846	-0.200137	0.0321594
-5.7747	6.2721	1.0364	0.101877	-0.13194	0.153561
-5.8554	6.6511	0.91287	0.0798924	-0.0637307	0.198357
-5.2569	6.7901	1.2624	0.0593255	-0.0208898	0.24747
-5.052	6.4207	0.92371	0.0371424	0.0717278	0.334737
-4.7805	6.0933	0.34731	0.0576901	0.0520422	0.422178
-4.6128	6.0929	0.12186	0.098557	0.0506844	0.539673
-4.6159	6.3773	0.17318	0.153222	0.0166353	0.692494
-4.5959	7.1107	0.45554	0.167712	0.0170374	0.746861
-4.5018	7.7049	0.29458	0.128887	0.0262288	0.760911
-4.5698	7.7507	-0.18517	0.09352	0.0505639	0.792449
-4.2333	7.8858	0.039736	0.100004	0.0298137	0.880868
-4.2168	7.9594	0.2024	0.133598	0.0491939	1.01908
-3.9905	7.4481	0.32632	0.173008	-0.0927259	0.927834
-3.6084	7.951	0.21715	0.18593	-0.125309	1.01664
-3.4154	7.6876	0.12193	0.20382	-0.177552	0.994646
-2.7479	7.1538	-0.23361	0.230558	-0.209405	1.02332
-2.6151	7.057	-0.022298	0.26262	-0.251572	1.08081
-2.2447	6.9551	-0.21727	0.280806	-0.296497	1.16768
-2.096	6.9261	-0.16859	0.280806	-0.41654	1.24351
-1.9495	7.1903	0.12319	0.273039	-0.476615	1.30036
-1.6918	7.3028	0.21489	0.26426	-0.524576	1.26533
-1.8603	7.3703	0.42773	0.281173	-0.53887	1.23915
-1.7593	7.4087	0.63053	0.310232	-0.532011	1.19539
-1.9357	7.3964	0.68871	0.306078	-0.510736	1.15132
-1.7828	7.4472	0.89136	0.303338	-0.480297	1.10073
-1.8696	7.8317	0.83557	0.271189	-0.409367	1.08881
-1.6768	8.1606	0.77902	0.207677	-0.366449	1.05922
-1.4977	8.5425	0.61409	0.150215	-0.314788	1.03903
-1.3843	8.9667	0.30391	0.119726	-0.267786	1.05111
-0.99389	9.3678	0.4476	0.118642	-0.274087	1.02362
-0.77097	9.8669	0.15844	0.156806	-0.253317	0.966616
-0.89044	10.258	0.32474	0.179385	-0.224414	0.832156
-0.95012	10.358	0.36352	0.1718	-0.187099	0.675949
-1.0729	9.8597	0.39757	0.111699	-0.125292	0.499758
-0.97725	9.5831	0.21576	0.0568611	-0.063146	0.374949
-0.78153	9.5217	0.29929	0.0463926	0.0307702	0.322572
-0.50089	9.5901	0.12998	0.0284768	0.111123	0.298102
-0.14049	9.7951	0.017966	0.0156102	0.147501	0.309098
-0.15456	10.123	-0.055932	0.0121159	0.14422	0.274244
-0.15985	10.213	-0.23752	-0.00899019	0.155552	0.210853
-0.10586	10.216	-0.18731	-0.0334056	0.186698	0.176872
-0.019345	9.8099	-0.064343	-0.0606973	0.171226	0.10764
-0.015358	9.6922	-0.21587	-0.0797807	0.158212	0.0598281
-0.10316	9.4902	-0.22235	-0.0849958	0.164537	0.0705357
[truncated: 545 more rows]

## Sheet: PwP6_back
accX(m/s^2)	accY(m/s^2)	accZ(m/s^2)	gyrX(rad/s)	gyrY(rad/s)	gyrZ(rad/s)
[truncated: 1,003 more rows]

[truncated: 6 more sheets: PwP7_back, PwP8_back, PwP9_back, PwP10_back, PwP11_back, PwP12_back]
