# Supplementary material for: A novel approach for modelling and classifying sit-to-stand kinematics using inertial sensors
Source: PLoS One. 2022 Oct 18;17(10):e0264126. doi: 10.1371/journal.pone.0264126 (PMC9578638; doi:10.1371/journal.pone.0264126)
Supplement: S7 File — (XLSX) [file pone.0264126.s007.xlsx]

## Sheet: YH1_trial1_coda
shank_angle(rad)	shank_anglular_velocity(rad/s)	shank_anglular_acceleration(rad/s^2)	thigh_angle(rad)	thigh_anglular_velocity(rad/s)	thigh_anglular_acceleration(rad/s^2)	back_angle(rad)	back_anglular_velocity(rad/s)	back_anglular_acceleration(rad/s^2)
-1.23986	0.00903795	-0.00606612	1.02397	-0.0124235	0.127543	-1.06409	-0.0762822	0.522461
-1.23936	0.00892062	0.00166589	1.02266	-0.0098919	0.125247	-1.06531	-0.0658166	0.494226
-1.23945	0.00886035	0.00844166	1.02355	-0.00731275	0.116529	-1.06659	-0.0558242	0.469205
-1.2391	0.00890299	0.013581	1.02306	-0.00478715	0.0968262	-1.06718	-0.0465648	0.448933
-1.23863	0.00909948	0.0164291	1.02257	-0.002552	0.0652487	-1.06786	-0.0379851	0.432438
-1.23922	0.00946747	0.0164173	1.02358	-0.000924037	0.0252164	-1.06872	-0.029808	0.416122
-1.23854	0.00993746	0.0131785	1.02259	-0.000185624	-0.0162033	-1.06917	-0.0217494	0.394736
-1.23831	0.0103448	0.0066261	1.02292	-0.000462103	-0.0501348	-1.06989	-0.0137428	0.363224
-1.2384	0.0104951	-0.00305773	1.02332	-0.00163613	-0.0684344	-1.06943	-0.00603149	0.318804
-1.23789	0.0102672	-0.0154783	1.02295	-0.00333823	-0.0662071	-1.06945	0.000923497	0.26246
-1.23754	0.00968499	-0.0300076	1.02264	-0.00503651	-0.0435437	-1.06943	0.00664429	0.199151
-1.23737	0.00889898	-0.0455941	1.02266	-0.00620066	-0.00591339	-1.06936	0.0108238	0.136485
-1.23775	0.00807429	-0.0604666	1.02273	-0.00646527	0.0369788	-1.06851	0.0134194	0.08222
-1.23739	0.00725668	-0.071987	1.02212	-0.00572298	0.0736315	-1.06867	0.0146407	0.0414544
-1.23728	0.00632904	-0.076983	1.02241	-0.00412733	0.0938754	-1.06867	0.0148572	0.0145908
-1.23695	0.00510977	-0.0727358	1.02233	-0.00202488	0.091874	-1.06816	0.0144856	-0.0030113
-1.23711	0.00352921	-0.0584183	1.02261	0.00014303	0.0681555	-1.06718	0.0139032	-0.0193024
-1.23679	0.00175868	-0.0363625	1.02217	0.00192861	0.0300089	-1.06762	0.0133802	-0.0420873
-1.2366	0.000195422	-0.0123405	1.02196	0.00295488	-0.0100809	-1.0672	0.0129926	-0.0749614
-1.23691	-0.000713114	0.00573497	1.0224	0.00301921	-0.0378068	-1.06729	0.0125448	-0.114249
-1.23735	-0.000725222	0.0106511	1.02311	0.00221803	-0.0415368	-1.06697	0.0116079	-0.148524
-1.23726	1.44385e-05	-0.000554616	1.02306	0.000989517	-0.0167873	-1.06654	0.00973801	-0.16163
-1.23681	0.00100486	-0.0237517	1.02175	-2.67123e-05	0.0307072	-1.06652	0.00680103	-0.13885
-1.23667	0.00162901	-0.0470437	1.02194	-0.00025605	0.084572	-1.06586	0.00322228	-0.0745265
-1.23725	0.00146872	-0.0531206	1.02337	0.000595454	0.120717	-1.06641	-1.72723e-05	0.0216441
-1.23707	0.000548936	-0.0244163	1.02308	0.00245185	0.113413	-1.06629	-0.00170142	0.122466
-1.23632	-0.000557444	0.0503182	1.02201	0.00481089	0.0432725	-1.06599	-0.000927193	0.187069
-1.23702	-0.000791731	0.170205	1.02313	0.0066624	-0.0950263	-1.06673	0.0023139	0.17053
-1.23697	0.00114075	0.31944	1.02275	0.00650587	-0.28785	-1.06629	0.00674718	0.0368668
-1.23644	0.00636382	0.468983	1.0222	0.00264158	-0.502733	-1.06627	0.00980532	-0.228664
-1.23625	0.0153749	0.582795	1.02273	-0.00623943	-0.694384	-1.06636	0.00807909	-0.612425
-1.23615	0.0276873	0.627098	1.02283	-0.0203523	-0.815514	-1.06605	-0.00185322	-1.07353
-1.23562	0.0417212	0.579934	1.02241	-0.0383463	-0.829558	-1.06615	-0.0224658	-1.55383
-1.23428	0.0550686	0.437989	1.02104	-0.0574017	-0.721359	-1.0672	-0.0545428	-1.99413
-1.23255	0.0651199	0.218415	1.01917	-0.0739843	-0.502244	-1.06882	-0.09697	-2.35178
-1.23096	0.0698323	-0.0450085	1.01679	-0.0849596	-0.207739	-1.07202	-0.14719	-2.61375
-1.22938	0.0682946	-0.310232	1.01515	-0.0885428	0.111356	-1.07654	-0.202173	-2.80059
-1.22885	0.0608481	-0.537231	1.01367	-0.0846656	0.401592	-1.08179	-0.259533	-2.95943
-1.228	0.0487866	-0.697213	1.01269	-0.0746984	0.619158	-1.08809	-0.318346	-3.14783
-1.22688	0.0338643	-0.778252	1.01133	-0.0608064	0.738225	-1.09568	-0.379401	-3.41303
-1.22676	0.0178499	-0.786138	1.01055	-0.0453197	0.753323	-1.10499	-0.444827	-3.77319
-1.22646	0.00221922	-0.740734	1.00939	-0.0303378	0.67584	-1.11413	-0.517286	-4.20658
-1.2269	-0.0120412	-0.669373	1.00925	-0.0175635	0.526553	-1.12694	-0.598997	-4.65235
-1.22735	-0.0245509	-0.599468	1.00915	-0.00824457	0.327142	-1.14082	-0.690864	-5.02349
-1.22833	-0.0355559	-0.552483	1.00932	-0.00315021	0.0936549	-1.15656	-0.791872	-5.22857
-1.22894	-0.0458134	-0.540744	1.0088	-0.00260576	-0.165962	-1.17431	-0.898835	-5.19634
-1.2304	-0.056338	-0.567522	1.00967	-0.00664794	-0.449708	-1.19386	-1.00656	-4.8956
-1.23136	-0.0680794	-0.629689	1.00873	-0.0153042	-0.755911	-1.21594	-1.10858	-4.34431
-1.23281	-0.0816567	-0.721397	1.00744	-0.0288909	-1.07675	-1.24063	-1.19836	-3.60431
-1.23477	-0.0972772	-0.836994	1.0065	-0.0481263	-1.39409	-1.26599	-1.27079	-2.76309
-1.23749	-0.114883	-0.97184	1.00562	-0.0738751	-1.6802	-1.29306	-1.32338	-1.90792
-1.24	-0.134435	-1.12074	1.00318	-0.106557	-1.90415	-1.32059	-1.35665	-1.10098
-1.24355	-0.156128	-1.27491	1.00105	-0.145525	-2.04207	-1.34807	-1.37344	-0.363841
-1.24713	-0.180377	-1.41916	0.997683	-0.188832	-2.08796	-1.37434	-1.37731	0.323351
-1.25069	-0.207528	-1.5311	0.992167	-0.233627	-2.06026	-1.40176	-1.37073	1.00784
-1.25535	-0.23745	-1.58348	0.986268	-0.277113	-2.00119	-1.42833	-1.3538	1.74063
-1.26114	-0.269223	-1.54941	0.980159	-0.317643	-1.96798	-1.45464	-1.32413	2.55212
-1.26739	-0.301077	-1.40892	0.97351	-0.3555	-2.01831	-1.48098	-1.27793	3.43572
-1.27344	-0.330573	-1.1549	0.964085	-0.393019	-2.19451	-1.50622	-1.21184	4.34527
-1.28043	-0.354949	-0.79604	0.955987	-0.43401	-2.51181	-1.52861	-1.12453	5.2066
-1.28812	-0.371581	-0.355917	0.947016	-0.482624	-2.95394	-1.54839	-1.01748	5.93846
-1.29571	-0.378493	0.131703	0.936334	-0.542034	-3.47709	-1.56649	-0.894727	6.47525
-1.30399	-0.374774	0.629666	0.925164	-0.613494	-4.02012	-1.58136	-0.761777	6.78383
-1.31069	-0.360697	1.1041	0.910189	-0.69619	-4.51714	-1.59359	-0.624291	6.86944
-1.31708	-0.337452	1.52895	0.893277	-0.787877	-4.90887	-1.6034	-0.487051	6.77009
-1.32348	-0.30662	1.88737	0.87626	-0.885834	-5.15048	-1.61104	-0.353384	6.54243
-1.32851	-0.269662	2.17056	0.855892	-0.987489	-5.21566	-1.61542	-0.22507	6.24468
-1.33289	-0.227673	2.37547	0.834285	-1.09043	-5.09814	-1.61593	-0.102608	5.92222
-1.33677	-0.181477	2.50323	0.811805	-1.192	-4.8118	-1.61755	0.0142753	5.59986
-1.34008	-0.131942	2.55943	0.786899	-1.28902	-4.38982	-1.61476	0.126005	5.28202
-1.34144	-0.080242	2.55593	0.757473	-1.37813	-3.8825	-1.60982	0.232627	4.95936
-1.34212	-0.0278401	2.51284	0.727959	-1.45666	-3.35265	-1.60305	0.33357	4.61835
-1.34101	0.023865	2.45872	0.697364	-1.5237	-2.86845	-1.59492	0.427764	4.25007
-1.33968	0.0740482	2.42762	0.665721	-1.58045	-2.49429	-1.58436	0.514002	3.85517
-1.33722	0.122829	2.45266	0.633799	-1.62982	-2.28097	-1.57231	0.591353	3.44388
-1.33383	0.171318	2.55762	0.601632	-1.67544	-2.25708	-1.55921	0.659484	3.03194
-1.32949	0.221335	2.74879	0.566639	-1.72084	-2.42293	-1.54456	0.718758	2.6348
-1.32409	0.274926	3.0099	0.530161	-1.76909	-2.7482	-1.52954	0.770061	2.26252
-1.3172	0.333831	3.30221	0.493125	-1.82296	-3.17415	-1.51341	0.81445	1.91751
-1.30908	0.39901	3.57039	0.455409	-1.88477	-3.62074	-1.49604	0.852773	1.59563
-1.3002	0.470279	3.75353	0.417814	-1.95595	-3.99856	-1.47849	0.885436	1.28978
-1.28896	0.54611	3.79843	0.376939	-2.0361	-4.22375	-1.46054	0.912391	0.994139
-1.27629	0.623658	3.67212	0.334161	-2.12242	-4.23304	-1.44183	0.933324	0.707251
-1.26296	0.699075	3.36991	0.290528	-2.20984	-3.99518	-1.4222	0.947977	0.432588
-1.24819	0.768129	2.91668	0.245271	-2.29203	-3.51532	-1.403	0.95644	0.176621
-1.23065	0.827067	2.36084	0.196315	-2.36294	-2.83116	-1.38448	0.959244	-0.0546141
-1.21243	0.873509	1.76265	0.147533	-2.41822	-2.00224	-1.36534	0.957232	-0.25887
-1.19382	0.906967	1.18016	0.0973196	-2.45593	-1.09558	-1.34602	0.951297	-0.439465
-1.17674	0.928665	0.656691	0.0499513	-2.47606	-0.172002	-1.32701	0.942153	-0.604702
-1.15829	0.940695	0.21309	0.00214675	-2.47937	0.723823	-1.30884	0.930198	-0.765133
-1.13864	0.944998	-0.153879	-0.0485027	-2.46617	1.56828	-1.29015	0.915466	-0.929685
-1.12017	0.942709	-0.467327	-0.0981748	-2.43609	2.35881	-1.27283	0.897662	-1.10213
-1.10163	0.934081	-0.761981	-0.1457	-2.38864	3.10973	-1.25507	0.876326	-1.27919
-1.08299	0.918833	-1.07397	-0.192161	-2.32413	3.84424	-1.23747	0.851095	-1.45109
-1.06395	0.896613	-1.4305	-0.23829	-2.24396	4.58284	-1.22128	0.821977	-1.60435
-1.0469	0.867252	-1.8409	-0.280509	-2.15031	5.32908	-1.2055	0.789459	-1.72594
-1.03118	0.830673	-2.29051	-0.320809	-2.04516	6.05621	-1.19059	0.754407	-1.80756
-1.01615	0.786626	-2.73919	-0.358351	-1.92945	6.70002	-1.17621	0.717812	-1.8487
-1.00116	0.734663	-3.12615	-0.393851	-1.80304	7.16446	-1.16279	0.680549	-1.85761
-0.98728	0.674653	-3.3819	-0.427344	-1.66587	7.34311	-1.14947	0.643226	-1.84976
-0.974609	0.607691	-3.44604	-0.459982	-1.51991	7.15421	-1.13733	0.606131	-1.84432
-0.963317	0.536814	-3.2868	-0.489129	-1.37086	6.5792	-1.12649	0.569232	-1.85917
-0.953788	0.466947	-2.91629	-0.513598	-1.22811	5.69009	-1.11541	0.532185	-1.90566
-0.946771	0.403873	-2.39527	-0.533565	-1.10242	4.65147	-1.10595	0.494415	-1.98421
-0.939895	0.352539	-1.82369	-0.552571	-1.00204	3.68987	-1.09642	0.455276	-2.0821
-0.933751	0.315421	-1.31787	-0.570461	-0.928961	3.03521	-1.08809	0.414301	-2.17405
-0.927677	0.291613	-0.97989	-0.588647	-0.877316	2.85088	-1.08106	0.371447	-2.22617
-0.922546	0.276991	-0.868524	-0.604687	-0.834587	3.17577	-1.07448	0.327284	-2.20278
-0.916839	0.265354	-0.981146	-0.621075	-0.785336	3.90036	-1.06856	0.283106	-2.07494
-0.912371	0.250197	-1.25337	-0.635614	-0.716154	4.7886	-1.0636	0.240915	-1.82878
-0.907187	0.226626	-1.57745	-0.649262	-0.620211	5.54195	-1.0591	0.203216	-1.47139
-0.902562	0.192881	-1.83414	-0.660607	-0.499926	5.88675	-1.05669	0.172569	-1.03257
-0.899595	0.150947	-1.92813	-0.667606	-0.366727	5.65685	-1.05341	0.150998	-0.561204
-0.897396	0.105963	-1.81561	-0.671777	-0.237802	4.84401	-1.05039	0.139449	-0.116745
-0.896331	0.064512	-1.51495	-0.673872	-0.13078	3.59918	-1.0476	0.137509	0.24253
-0.896488	0.0323715	-1.09758	-0.673557	-0.0581751	2.18429	-1.04514	0.143413	0.471704
-0.896907	0.0125651	-0.662652	-0.672772	-0.0235343	0.891341	-1.04168	0.154318	0.548783
-0.896995	0.00448167	-0.304638	-0.672912	-0.0207185	-0.0436924	-1.03889	0.166779	0.479047
-0.895808	0.0044009	-0.0851917	-0.67532	-0.0365455	-0.503827	-1.03488	0.177384	0.292968
-0.895686	0.00713591	-0.0182194	-0.677432	-0.0557287	-0.511811	-1.03118	0.183414	0.038177
-0.895267	0.00803076	-0.0719943	-0.679876	-0.0661001	-0.205374	-1.02734	0.183369	-0.232315
-0.89476	0.00448185	-0.185793	-0.681411	-0.062081	0.220426	-1.0236	0.177163	-0.472353
-0.8949	-0.00353032	-0.29369	-0.681952	-0.0452592	0.581011	-1.02093	0.165924	-0.651909
-0.895528	-0.0139521	-0.346477	-0.681115	-0.0222413	0.75642	-1.01758	0.151484	-0.760928
-0.896139	-0.0238654	-0.324472	-0.680905	-0.00102904	0.715657	-1.01475	0.135755	-0.807067
-0.897396	-0.0308233	-0.238232	-0.679666	0.0124247	0.507708	-1.01269	0.120203	-0.808587
-0.898146	-0.0337547	-0.118941	-0.679404	0.0161633	0.227886	-1.01067	0.105544	-0.785237
-0.898216	-0.0331253	-0.00362606	-0.679544	0.0121759	-0.0245164	-1.00864	0.091736	-0.750475
-0.898845	-0.0304229	0.0786555	-0.680347	0.00474541	-0.180994	-1.0074	0.0782712	-0.707688
-0.898827	-0.0273369	0.115027	-0.681377	-0.0017963	-0.220449	-1.00583	0.064655	-0.65147
-0.899857	-0.0250744	0.109643	-0.680696	-0.00480887	-0.16563	-1.00431	0.0508904	-0.572961
-0.900066	-0.0240765	0.0784128	-0.680888	-0.00392469	-0.0650241	-1.00356	0.0377188	-0.466724
-0.900887	-0.0241293	0.0407629	-0.68019	-0.000512304	0.0301601	-1.0032	0.0264589	-0.336054
-0.901463	-0.0246865	0.0119714	-0.679928	0.00341607	0.0846395	-1.00311	0.018476	-0.194422
-0.901742	-0.0251929	-0.00133532	-0.680033	0.00619915	0.0877262	-1.00311	0.0145395	-0.0624295
-0.902388	-0.025286	-0.00157795	-0.67998	0.0070389	0.0512685	-1.00283	0.0144068	0.0384499
-0.902632	-0.0248635	0.00282813	-0.680294	0.00601516	7.8048e-05	-1.00229	0.0168557	0.0927589
-0.903295	-0.0240666	0.00226842	-0.679806	0.00381636	-0.0400661	-1.00182	0.0201391	0.0958892
-0.903836	-0.0232244	-0.00952187	-0.679684	0.00140533	-0.0521049	-1.00109	0.022623	0.0551583
-0.904377	-0.0227649	-0.0327482	-0.679596	-0.000285024	-0.0322495	-1.00061	0.0233048	-0.0129605
-0.904517	-0.0230804	-0.0614499	-0.680085	-0.000615348	0.0110331	-1.00016	0.0220026	-0.0880934
-0.90525	-0.0243711	-0.0858053	-0.68012	0.00057591	0.0620472	-0.999917	0.0191837	-0.151638
-0.905477	-0.026528	-0.0958662	-0.68012	0.00295564	0.104369	-0.999951	0.0155787	-0.191008
-0.90628	-0.0291219	-0.0853223	-0.679335	0.00588511	0.126361	-0.999707	0.0118117	-0.201481
-0.906856	-0.0315154	-0.0539576	-0.679387	0.00871798	0.124142	-0.999445	0.00822851	-0.185713
-0.907362	-0.0330613	-0.0079549	-0.679335	0.0110311	0.101603	-0.998834	0.0049555	-0.151684
-0.908479	-0.0333123	0.042036	-0.678793	0.0126786	0.0680915	-0.999358	0.00206846	-0.109981
-0.909002	-0.0321634	0.0843778	-0.67902	0.0137021	0.0348974	-0.998992	-0.000294114	-0.0711573
-0.909212	-0.0298727	0.11026	-0.678671	0.0142133	0.0117117	-0.9988	-0.00195976	-0.0435227
-0.910032	-0.0269631	0.116528	-0.678113	0.0143457	0.00396095	-0.99948	-0.00286436	-0.0315562
-0.910643	-0.024057	0.10655	-0.677816	0.0142822	0.0115286	-0.999829	-0.00319496	-0.0351113
-0.911149	-0.0216899	0.088828	-0.677345	0.0142812	0.0290345	-0.999288	-0.00339907	-0.0496325
-0.911097	-0.0201336	0.0738453	-0.67745	0.014623	0.04755	-0.999463	-0.00400554	-0.0675106
-0.911446	-0.0192789	0.0702726	-0.67717	0.0154809	0.0573542	-0.999498	-0.00535002	-0.0803925
-0.911935	-0.0186597	0.081872	-0.676751	0.0168013	0.0510675	-0.999445	-0.00738387	-0.0818523
-0.91272	-0.0176464	0.106191	-0.675949	0.0182762	0.0263078	-0.999969	-0.00968631	-0.0695485
-0.912615	-0.0157254	0.135465	-0.676123	0.019417	-0.0129834	-1.00014	-0.0116645	-0.0460474
-0.912999	-0.0127261	0.159343	-0.675983	0.0197008	-0.0571163	-1.00044	-0.0128249	-0.0179277
-0.913261	-0.00889793	0.168387	-0.675128	0.018767	-0.0931552	-1.0007	-0.0129811	0.00657288
-0.913488	-0.00482872	0.15709	-0.6745	0.0166273	-0.108718	-1.00119	-0.0123149	0.0205308
-0.913366	-0.00123806	0.125421	-0.674186	0.0137744	-0.0959203	-1.00091	-0.0112813	0.0208467
-0.913104	0.00128215	0.078532	-0.674343	0.0110715	-0.0541557	-1.00149	-0.0104112	0.00938918
-0.912964	0.00247166	0.02496	-0.674413	0.00943433	0.00927116	-1.0015	-0.010102	-0.00759844
-0.913139	0.00244654	-0.0258532	-0.674081	0.00948205	0.0809488	-1.00171	-0.0104744	-0.0215599
-0.913191	0.00156681	-0.0658477	-0.673697	0.0113496	0.145073	-1.00184	-0.0113378	-0.0243924
-0.913313	0.000223651	-0.0898387	-0.673331	0.0147214	0.187921	-1.00239	-0.0122656	-0.0109822
-0.913156	-0.00131542	-0.0960659	-0.673226	0.0190037	0.201721	-1.00227	-0.0127481	0.0192456
-0.913366	-0.00292559	-0.0860058	-0.672388	0.0235198	0.186726	-1.00267	-0.0123677	0.062103
-0.913191	-0.00453444	-0.0637456	-0.672004	0.02766	0.150858	-1.00341	-0.0109318	0.109628
-0.913244	-0.00601437	-0.0350965	-0.671585	0.0309712	0.106939	-1.00304	-0.00851257	0.151868
-0.91368	-0.00714427	-0.00644417	-0.670678	0.0332025	0.0682293	-1.00318	-0.00537958	0.17895
-0.91375	-0.00766624	0.0166995	-0.670014	0.0343206	0.0435169	-1.00285	-0.00188756	0.183041
-0.913715	-0.00739741	0.0312748	-0.669369	0.0344983	0.0333875	-1.00344	0.00159284	0.15996
-0.914081	-0.00633304	0.0378748	-0.668583	0.0340557	0.0292225	-1.00356	0.00467522	0.110275
-0.914186	-0.00469236	0.0408167	-0.66799	0.0333518	0.015998	-1.0028	0.00695487	0.0397019
-0.914169	-0.00287853	0.0464388	-0.667466	0.0326521	-0.021067	-1.0026	0.00806204	-0.0414754
-0.91457	-0.00134543	0.0595696	-0.666419	0.0320242	-0.0873557	-1.00262	0.00773912	-0.120252
-0.913889	-0.000409525	0.0790474	-0.666489	0.0313163	-0.169934	-1.00299	0.00587705	-0.184137
-0.914099	-0.000104924	0.0940687	-0.66525	0.0302655	-0.232485	-1.00262	0.0025125	-0.225452
-0.913942	-0.000203037	0.0835126	-0.66532	0.0287661	-0.217506	-1.00226	-0.00217236	-0.24584
-0.914046	-0.000456549	0.0198111	-0.664621	0.0272872	-0.0575121	-1.00274	-0.00787027	-0.259588
-0.914291	-0.000997426	-0.122608	-0.663993	0.027359	0.305915	-1.00266	-0.0142803	-0.294237
-0.914326	-0.00270233	-0.356371	-0.663155	0.0319538	0.899884	-1.00353	-0.0213956	-0.387316
-0.914553	-0.00731099	-0.671581	-0.661707	0.0455025	1.70209	-1.004	-0.029869	-0.57905
-0.915408	-0.0171547	-1.03206	-0.659944	0.073303	2.63473	-1.00487	-0.0412904	-0.902232
-0.915617	-0.0344906	-1.38066	-0.657884	0.120252	3.57584	-1.00634	-0.0582179	-1.37169
-0.916734	-0.0606104	-1.65387	-0.654621	0.189166	4.38811	-1.00782	-0.0838793	-1.9765
-0.918375	-0.09505	-1.80218	-0.649245	0.279294	4.95829	-1.0103	-0.12157	-2.67762
-0.920644	-0.135288	-1.80946	-0.642456	0.385747	5.2352	-1.01358	-0.173883	-3.41245
-0.924396	-0.177208	-1.70346	-0.632612	0.500376	5.2518	-1.01847	-0.241987	-4.10573
-0.928376	-0.216315	-1.55181	-0.620255	0.61411	5.12122	-1.02486	-0.325162	-4.68412
-0.934013	-0.249381	-1.44246	-0.6046	0.720109	5.00394	-1.03275	-0.420771	-5.09064
-0.940261	-0.275916	-1.45361	-0.586762	0.816558	5.05483	-1.04379	-0.524695	-5.29501
-0.946701	-0.298766	-1.62327	-0.56807	0.907748	5.3666	-1.05652	-0.63213	-5.29702
-0.953438	-0.323376	-1.92982	-0.548417	1.00267	5.92964	-1.07154	-0.738504	-5.12245
-0.959652	-0.355756	-2.29223	-0.52798	1.11139	6.62386	-1.08818	-0.840187	-4.81306
-0.966668	-0.399832	-2.59176	-0.504016	1.24055	7.24718	-1.10685	-0.934815	-4.41412
-0.975028	-0.455313	-2.70879	-0.476457	1.38996	7.57279	-1.12731	-1.02119	-3.96344
-0.985326	-0.517122	-2.56247	-0.445548	1.55164	7.41665	-1.14911	-1.09892	-3.48492
-0.997525	-0.576766	-2.13896	-0.411112	1.71167	6.69328	-1.17265	-1.16793	-2.98817
-1.01069	-0.625166	-1.49838	-0.373326	1.85405	5.44241	-1.19723	-1.22809	-2.47332
-1.02451	-0.655762	-0.757888	-0.332834	1.96524	3.81923	-1.22227	-1.2789	-1.93852
-1.03863	-0.66662	-0.0572853	-0.290929	2.0376	2.05372	-1.24898	-1.31949	-1.38697
-1.05105	-0.660739	0.48062	-0.250525	2.07074	0.393598	-1.27578	-1.34888	-0.830501
-1.06374	-0.64456	0.781676	-0.209701	2.07055	-0.951084	-1.30364	-1.3663	-0.288422
-1.07509	-0.625451	0.834776	-0.169716	2.04656	-1.84678	-1.33087	-1.37168	0.21781
-1.08682	-0.609303	0.686635	-0.13001	2.00906	-2.25171	-1.35783	-1.36582	0.671749
-1.09966	-0.599166	0.421501	-0.089291	1.96699	-2.20869	-1.38584	-1.3503	1.06785
-1.11148	-0.595245	0.134527	-0.0516094	1.92702	-1.82291	-1.41166	-1.32714	1.4134
-1.12418	-0.595866	-0.0922108	-0.0129329	1.89364	-1.23362	-1.43785	-1.29819	1.72559
-1.13624	-0.598715	-0.204997	0.0246266	1.86963	-0.587304	-1.46267	-1.26455	2.02461
-1.1478	-0.601714	-0.183403	0.0616101	1.85635	-0.015861	-1.48699	-1.22621	2.32594
-1.15975	-0.603317	-0.0368395	0.0986286	1.85378	0.379383	-1.51048	-1.18222	2.63495
-1.17223	-0.602373	0.20352	0.136345	1.86023	0.538448	-1.53374	-1.13123	2.94646
-1.18344	-0.597867	0.49406	0.172508	1.87215	0.448274	-1.5557	-1.07231	3.2493
-1.19506	-0.588821	0.787403	0.209317	1.88428	0.141862	-1.57574	-1.00552	3.53389
-1.20695	-0.574458	1.04009	0.247453	1.89067	-0.310613	-1.59411	-0.931981	3.79884
-1.21862	-0.554591	1.21951	0.287124	1.88626	-0.818869	-1.61073	-0.85333	4.05307
-1.22889	-0.529976	1.3098	0.324806	1.86859	-1.29497	-1.62656	-0.770975	4.31157
-1.23883	-0.502351	1.31573	0.360952	1.83858	-1.6755	-1.64023	-0.685459	4.58599
-1.24896	-0.474036	1.26275	0.397429	1.79999	-1.9365	-1.65147	-0.596255	4.87361
-1.25754	-0.447191	1.19203	0.431899	1.75762	-2.09599	-1.66124	-0.50211	5.14982
-1.26521	-0.422994	1.15056	0.464694	1.7152	-2.20294	-1.67002	-0.401868	5.36805
-1.27318	-0.401095	1.17853	0.498536	1.67385	-2.31655	-1.67648	-0.295528	5.46865
-1.28086	-0.379632	1.29739	0.531174	1.63198	-2.48318	-1.68028	-0.185046	5.39485
-1.28856	-0.355887	1.50241	0.563689	1.5864	-2.71904	-1.68164	-0.0744534	5.11074
-1.29533	-0.327299	1.76241	0.595279	1.5341	-3.00429	-1.68087	0.0308777	4.61565
-1.30118	-0.292361	2.02703	0.625317	1.47372	-3.28966	-1.6777	0.125526	3.94989
-1.30584	-0.251071	2.23965	0.651863	1.40607	-3.51265	-1.6737	0.205367	3.18989
-1.30987	-0.204854	2.35226	0.677886	1.33361	-3.61749	-1.66871	0.268495	2.43399
-1.31287	-0.15614	2.33819	0.703176	1.2595	-3.57276	-1.66201	0.315514	1.78272
-1.31551	-0.10783	2.19906	0.728361	1.18689	-3.3819	-1.65541	0.349249	1.31893
-1.31685	-0.0627435	1.96432	0.750631	1.11847	-3.08421	-1.64743	0.374072	1.09244
-1.31683	-0.0230898	1.68341	0.770947	1.05619	-2.74663	-1.63991	0.395049	1.11232
-1.31692	0.0100217	1.41294	0.791036	1.00094	-2.44815	-1.63216	0.417084	1.34782
-1.31573	0.0368766	1.20224	0.809885	0.952204	-2.26048	-1.62267	0.444238	1.7368
-1.31413	0.059092	1.08121	0.828159	0.907993	-2.22929	-1.61254	0.479313	2.19943
-1.31312	0.0791144	1.05375	0.845979	0.865251	-2.36045	-1.60281	0.523673	2.65389
-1.3117	0.099403	1.09811	0.862053	0.82051	-2.61535	-1.59146	0.577234	3.03122
-1.30907	0.121614	1.17383	0.876958	0.770711	-2.91727	-1.57835	0.638594	3.28667
-1.30603	0.146128	1.2329	0.891322	0.714018	-3.16878	-1.56409	0.705365	3.4053
-1.30257	0.172077	1.23198	0.904761	0.650516	-3.27664	-1.54879	0.774669	3.40108
-1.29842	0.19774	1.1425	0.917118	0.582625	-3.17829	-1.53203	0.843699	3.30929
-1.29406	0.221098	0.956512	0.927555	0.514893	-2.86227	-1.51371	0.910227	3.17384
-1.28912	0.240287	0.687465	0.936142	0.452997	-2.37601	-1.49432	0.972971	3.03252
-1.28407	0.253899	0.366419	0.943682	0.402091	-1.81704	-1.47342	1.03174	2.90379
-1.27936	0.261102	0.0349198	0.951292	0.36506	-1.3089	-1.45075	1.08725	2.77933
-1.27386	0.261708	-0.263725	0.957034	0.34134	-0.967701	-1.42918	1.14052	2.62475
-1.26882	0.256227	-0.49308	0.96398	0.326822	-0.868984	-1.40501	1.19198	2.38918
-1.26304	0.245903	-0.63056	0.970037	0.314937	-1.02493	-1.38056	1.24062	2.02113
-1.25882	0.232601	-0.671489	0.976651	0.298613	-1.37916	-1.35539	1.28361	1.48611
-1.25501	0.218466	-0.629446	0.98269	0.272453	-1.82101	-1.329	1.31662	0.780229
-1.25079	0.20543	-0.532774	0.987874	0.234372	-2.2152	-1.30147	1.33487	-0.0644939
-1.24639	0.194764	-0.417973	0.990649	0.186126	-2.43808	-1.27481	1.33449	-0.985113
-1.24295	0.186857	-0.32144	0.993267	0.13264	-2.40982	-1.24826	1.31369	-1.9012
-1.23969	0.181223	-0.271499	0.995449	0.0804888	-2.11373	-1.2226	1.27317	-2.7324
-1.23582	0.176703	-0.28265	0.995483	0.036108	-1.5979	-1.19854	1.21579	-3.41466
-1.23225	0.171806	-0.353364	0.995169	0.0042463	-0.959715	-1.17668	1.14567	-3.91054
-1.22896	0.165117	-0.467896	0.995117	-0.0129848	-0.318798	-1.15495	1.06707	-4.21157
-1.22622	0.155643	-0.601421	0.995257	-0.0163104	0.213736	-1.13492	0.983744	-4.33345
-1.22302	0.143038	-0.727007	0.995152	-0.00881108	0.561195	-1.11701	0.898637	-4.30685
-1.22005	0.127639	-0.822429	0.994401	0.00499667	0.696132	-1.1004	0.814012	-4.1676
-1.21817	0.110327	-0.875012	0.994785	0.0202683	0.641313	-1.086	0.731617	-3.94906
-1.21695	0.0922332	-0.883314	0.996531	0.0329359	0.457933	-1.07385	0.652821	-3.67828
-1.21512	0.0744034	-0.855475	0.997805	0.040579	0.225461	-1.06114	0.578722	-3.37562
-1.21353	0.0575742	-0.805019	0.997909	0.0427761	0.0192285	-1.05104	0.510247	-3.05659
-1.21288	0.0421068	-0.745636	0.998241	0.040801	-0.108147	-1.04168	0.44819	-2.734
-1.21255	0.0280218	-0.686673	0.999131	0.0368573	-0.137048	-1.0344	0.393087	-2.41932
-1.21238	0.0150818	-0.630737	0.999969	0.0332432	-0.0810492	-1.02861	0.344979	-2.1226
-1.21236	0.00294162	-0.574082	1.00112	0.0317254	0.0219291	-1.0213	0.303293	-1.85167
-1.21194	-0.00862167	-0.509457	1.00096	0.0331655	0.124165	-1.01603	0.267013	-1.61126
-1.21241	-0.0194854	-0.430225	1.00206	0.0373533	0.183794	-1.01116	0.235069	-1.40291
-1.21323	-0.0291157	-0.334146	1.00271	0.0430638	0.177065	-1.00719	0.206676	-1.22578
-1.21368	-0.0367365	-0.225308	1.00309	0.0483981	0.103943	-1.00374	0.181427	-1.07776
-1.21508	-0.0416632	-0.113464	1.00533	0.0513919	-0.0141078	-1.00053	0.159168	-0.956275
-1.21543	-0.0436323	-0.01107	1.00566	0.0507207	-0.142876	-0.997281	0.139778	-0.858186
-1.21677	-0.0429692	0.0707586	1.00726	0.0462203	-0.24746	-0.995536	0.122975	-0.779053
-1.21786	-0.0405111	0.125753	1.0081	0.0389734	-0.303459	-0.993162	0.108244	-0.712347
-1.21789	-0.0373028	0.154116	1.00829	0.0308869	-0.303631	-0.991469	0.0949123	-0.649596
-1.21841	-0.034195	0.161776	1.00866	0.023926	-0.258134	-0.989462	0.0823886	-0.581951
-1.21923	-0.0315509	0.157777	1.00871	0.0193464	-0.18888	-0.987839	0.0704502	-0.502907
-1.21993	-0.0292248	0.150996	1.00904	0.0172796	-0.12058	-0.9866	0.0594002	-0.411116
-1.22037	-0.026807	0.147495	1.00918	0.016859	-0.0720582	-0.985936	0.049956	-0.311882
-1.22131	-0.0239606	0.149318	1.01062	0.0167909	-0.0509265	-0.984994	0.0428872	-0.216302
-1.22161	-0.0206436	0.154851	1.01081	0.0160399	-0.053063	-0.984174	0.0385745	-0.137965
-1.22196	-0.0170994	0.16023	1.01107	0.014252	-0.0663969	-0.983772	0.0367065	-0.0882698
-1.2217	-0.0136577	0.161079	1.01077	0.0117319	-0.0769562	-0.983545	0.0362795	-0.0721614
-1.22184	-0.0105129	0.153992	1.01046	0.00910396	-0.0746415	-0.982236	0.0359404	-0.0860117
-1.22238	-0.00765726	0.137502	1.01158	0.00695394	-0.056695	-0.980875	0.0345455	-0.11855
-1.22273	-0.00500776	0.112513	1.01151	0.00564969	-0.0279793	-0.980125	0.0316365	-0.154473
-1.22267	-0.00259121	0.0822159	1.01145	0.00531936	0.00158154	-0.980177	0.0275406	-0.179305
-1.22274	-0.000607916	0.0514929	1.01182	0.0058629	0.0211531	-0.980159	0.0230497	-0.183711
-1.22238	0.000686299	0.0257833	1.0113	0.00694805	0.0231363	-0.979863	0.0189405	-0.165808
-1.22225	0.00117984	0.00957978	1.01187	0.00804754	0.00590174	-0.979042	0.0156715	-0.130953
-1.22257	0.0010292	0.0049423	1.0121	0.00857626	-0.0256969	-0.978362	0.0133698	-0.0894007
-1.22248	0.000622124	0.0105872	1.0124	0.00809931	-0.0620547	-0.978152	0.0119612	-0.0528382
-1.22231	0.000412525	0.0220292	1.01215	0.00650827	-0.092083	-0.979112	0.0112447	-0.0309617
-1.22238	0.000723388	0.0329034	1.01257	0.00407329	-0.106841	-0.978152	0.010889	-0.0290105
-1.22288	0.00160896	0.0371169	1.01297	0.00134434	-0.102312	-0.977611	0.0104613	-0.0467611
-1.22234	0.00283749	0.0310778	1.01222	-0.00106418	-0.0804586	-0.977821	0.00954645	-0.0790203
-1.22208	0.00400525	0.0151401	1.01203	-0.00271556	-0.0483281	-0.977489	0.00787845	-0.117295
-1.22206	0.00471614	-0.00636266	1.01199	-0.00348777	-0.0155895	-0.977297	0.00539401	-0.152093
-1.22213	0.00472386	-0.0266086	1.01254	-0.00352321	0.00863129	-0.977856	0.00220414	-0.175245
-1.22241	0.00399011	-0.0388315	1.01283	-0.00306464	0.0186306	-0.977105	-0.00145763	-0.181706
-1.22187	0.00269315	-0.0389978	1.01212	-0.00235186	0.0138603	-0.977873	-0.00526923	-0.170476
-1.22152	0.00121415	-0.0275762	1.01149	-0.00165518	-0.00100178	-0.977262	-0.00884885	-0.144473
-1.22175	5.77476e-05	-0.00963479	1.01173	-0.00132074	-0.0177025	-0.978013	-0.0118191	-0.109464
-1.2221	-0.000339164	0.0068982	1.01219	-0.00165952	-0.0273333	-0.978414	-0.0139171	-0.0723724
-1.22224	0.000154935	0.0142355	1.01255	-0.00270378	-0.023607	-0.978571	-0.015098	-0.0394498
-1.22194	0.00124267	0.00785261	1.01212	-0.00405577	-0.00533225	-0.978833	-0.0155531	-0.0148485
-1.22191	0.00229822	-0.0115476	1.01159	-0.00501506	0.0229204	-0.979601	-0.0156136	1.46392e-05
-1.22192	0.0026485	-0.0381012	1.01184	-0.00493403	0.0523745	-0.978938	-0.0155887	0.00618965
-1.2215	0.00188181	-0.0629399	1.0113	-0.00356837	0.0733608	-0.979653	-0.0156405	0.00623035
-1.22177	3.15046e-05	-0.0776143	1.01158	-0.00121215	0.0791415	-0.980125	-0.0157766	0.00298284
-1.2217	-0.00244154	-0.0773939	1.01161	0.00143694	0.0686798	-0.98077	-0.0159465	-0.0013844
-1.22187	-0.00484827	-0.0630672	1.01168	0.00359067	0.0471404	-0.98105	-0.0161323	-0.00576534
-1.22208	-0.00655576	-0.0404632	1.01187	0.00470358	0.0237983	-0.980613	-0.016339	-0.00984108
-1.22243	-0.00723017	-0.017855	1.01222	0.00468145	0.00810928	-0.981294	-0.0165208	-0.0133563
-1.22231	-0.00693754	-0.00229209	1.01185	0.00388775	0.00549193	-0.981434	-0.0165702	-0.0153776
-1.22246	-0.0060719	0.00361923	1.01203	0.00296001	0.014553	-0.982498	-0.0164193	-0.0140425
-1.22262	-0.00515845	0.00310302	1.01238	0.00252312	0.0269733	-0.982812	-0.0161548	-0.00719163
-1.22262	-0.0046231	0.00407284	1.01199	0.00291059	0.0302662	-0.982585	-0.0159929	0.00607078
-1.22285	-0.00461144	0.0157537	1.01215	0.00398837	0.012514	-0.982812	-0.0161031	0.0233357
-1.22246	-0.00491195	0.0442729	1.01196	0.00514937	-0.0326013	-0.983284	-0.0164339	0.0372749
-1.22323	-0.00501014	0.0889291	1.01276	0.00550244	-0.102326	-0.983196	-0.0167309	0.0354941
-1.22281	-0.00426685	0.140738	1.01238	0.00419754	-0.184281	-0.984383	-0.0167881	0.00252515
-1.2228	-0.0021727	0.184132	1.01238	0.000758284	-0.2592	-0.984261	-0.0167949	-0.0762118
-1.22342	0.00139986	0.201577	1.0129	-0.00470709	-0.306227	-0.985256	-0.0175587	-0.209628
-1.22295	0.00603902	0.179746	1.01226	-0.0114905	-0.309204	-0.984942	-0.0204511	-0.397178
-1.22264	0.0108125	0.115129	1.01182	-0.0184705	-0.262012	-0.985762	-0.027084	-0.627828
-1.22267	0.0144894	0.0169432	1.0113	-0.0244303	-0.171337	-0.98646	-0.0388629	-0.882708
-1.22218	0.0159084	-0.0940595	1.01072	-0.0283806	-0.0559079	-0.987664	-0.0566053	-1.14102
-1.2218	0.0143778	-0.190955	1.01021	-0.029778	0.0577365	-0.988886	-0.0803695	-1.3874
-1.22131	0.00997407	-0.248721	1.00955	-0.0286085	0.141986	-0.990928	-0.109564	-1.61824
-1.22157	0.00361276	-0.252468	1.00966	-0.0253752	0.175695	-0.994349	-0.14333	-1.84444
-1.22128	-0.00317018	-0.202965	1.00828	-0.0210315	0.150472	-0.997857	-0.181075	-2.08931
-1.22182	-0.00868086	-0.117328	1.0081	-0.0168526	0.0737885	-1.00287	-0.222938	-2.38158
-1.22201	-0.0116253	-0.0243218	1.00812	-0.0141901	-0.0323613	-1.00739	-0.269955	-2.74545
-1.22218	-0.0115716	0.0444186	1.00746	-0.0141002	-0.137389	-1.01446	-0.323857	-3.19024
-1.2226	-0.00914972	0.0643836	1.00774	-0.0169561	-0.211386	-1.02217	-0.386588	-3.70264
-1.22339	-0.00588882	0.0259822	1.00767	-0.0222431	-0.235213	-1.031	-0.459706	-4.24379
-1.22259	-0.00370724	-0.0626539	1.00641	-0.0286975	-0.208257	-1.04161	-0.543846	-4.75258
-1.22191	-0.00422575	-0.17896	1.00538	-0.0347791	-0.150953	-1.05472	-0.638361	-5.15462
-1.22271	-0.00821418	-0.294306	1.00505	-0.0392806	-0.100543	-1.0699	-0.74122	-5.37559
-1.22334	-0.0154393	-0.384611	1.00426	-0.0418224	-0.100555	-1.08708	-0.849066	-5.35617
-1.22396	-0.0249319	-0.439556	1.00341	-0.0430895	-0.186693	-1.10542	-0.957371	-5.06518
-1.22407	-0.0354616	-0.467097	1.00203	-0.0447951	-0.373426	-1.12671	-1.06068	-4.50769
-1.22499	-0.0460049	-0.491534	1.00091	-0.0493745	-0.645966	-1.14912	-1.15308	-3.72545
-1.22662	-0.0561246	-0.545423	1.00037	-0.0594073	-0.961188	-1.17422	-1.22912	-2.78888
-1.22784	-0.0662262	-0.657721	0.998433	-0.0768485	-1.25848	-1.20077	-1.2848	-1.78205
-1.22925	-0.0776093	-0.841889	0.996112	-0.10228	-1.47821	-1.22751	-1.3185	-0.784577
-1.23161	-0.0922127	-1.08792	0.994663	-0.134466	-1.58232	-1.25353	-1.33109	0.144501
-1.2336	-0.112045	-1.36118	0.991033	-0.17046	-1.57019	-1.28011	-1.32526	0.976071
-1.23653	-0.138415	-1.60901	0.987368	-0.206413	-1.48331	-1.30568	-1.30426	1.71095
-1.23904	-0.171216	-1.77323	0.981591	-0.238961	-1.39598	-1.3309	-1.27062	2.37111
-1.24276	-0.208564	-1.80511	0.975377	-0.266716	-1.39346	-1.35497	-1.22546	2.98565
-1.24866	-0.247052	-1.67805	0.969705	-0.291189	-1.54431	-1.37905	-1.16856	3.57672
-1.25472	-0.282573	-1.39429	0.963841	-0.316617	-1.87604	-1.40119	-1.09913	4.14993
-1.261	-0.311343	-0.983692	0.957069	-0.348677	-2.36281	-1.42178	-1.01674	4.69187
-1.2673	-0.330671	-0.495305	0.948918	-0.39259	-2.93019	-1.44079	-0.922049	5.17449
-1.2733	-0.339264	0.0153391	0.940122	-0.451311	-3.47608	-1.45592	-0.816931	5.56368
-1.28064	-0.337142	0.49921	0.930627	-0.524426	-3.90119	-1.46974	-0.70411	5.82867
-1.28818	-0.325376	0.923225	0.919125	-0.608134	-4.13869	-1.48238	-0.586668	5.94926
-1.29339	-0.305708	1.27381	0.903993	-0.696428	-4.17341	-1.49137	-0.467644	5.91938
-1.29858	-0.280036	1.55428	0.887308	-0.783094	-4.04398	-1.49852	-0.349845	5.74701
-1.3038	-0.249878	1.77779	0.870116	-0.863752	-3.82815	-1.50313	-0.235744	5.45181
-1.30795	-0.216062	1.95902	0.851337	-0.937049	-3.61662	-1.50536	-0.127405	5.06192
-1.31191	-0.17877	2.10772	0.832068	-1.0046	-3.48485	-1.50643	-0.0264247	4.61092
-1.31449	-0.137903	2.22657	0.810112	-1.06992	-3.47214	-1.50486	0.0660844	4.13536
-1.31643	-0.0935215	2.31358	0.787894	-1.13684	-3.57396	-1.50196	0.149511	3.67244
-1.31741	-0.0461602	2.36756	0.763843	-1.20824	-3.74899	-1.49749	0.223787	3.25711
-1.31797	0.00312476	2.39373	0.739007	-1.28523	-3.93677	-1.49156	0.289457	2.91839
-1.31626	0.0530117	2.40642	0.710349	-1.36714	-4.07935	-1.48484	0.347728	2.67506
-1.31401	0.102394	2.42714	0.68012	-1.45198	-4.13936	-1.47657	0.400421	2.53197
-1.31111	0.150874	2.47803	0.650833	-1.53722	-4.10923	-1.46716	0.449786	2.47842
-1.3073	0.199015	2.57321	0.620604	-1.62036	-4.00955	-1.45772	0.498125	2.48989
-1.30153	0.248214	2.71122	0.584511	-1.69956	-3.87856	-1.44686	0.547308	2.53336
-1.29622	0.300196	2.87219	0.547562	-1.7743	-3.75739	-1.43484	0.59833	2.57549
-1.28934	0.356313	3.02135	0.510893	-1.84577	-3.67687	-1.42215	0.651105	2.59105
-1.28086	0.416891	3.11826	0.472897	-1.91651	-3.65026	-1.40785	0.704638	2.56932
-1.27135	0.480892	3.12903	0.434727	-1.98923	-3.67342	-1.39251	0.757508	2.51588
-1.26041	0.546041	3.03692	0.393153	-2.06543	-3.73019	-1.37617	0.808487	2.44916
-1.24824	0.609356	2.84753	0.350759	-2.14459	-3.79851	-1.35944	0.857048	2.3925
-1.2348	0.667919	2.58626	0.305712	-2.22456	-3.85274	-1.34074	0.903568	2.36445
-1.22032	0.719619	2.28858	0.258309	-2.30271	-3.86054	-1.32179	0.949162	2.3703
-1.20464	0.763632	1.98648	0.211132	-2.37709	-3.77649	-1.30214	0.995181	2.39772
-1.18808	0.800439	1.69615	0.161094	-2.44685	-3.5384	-1.2818	1.04256	2.41789
-1.17288	0.831321	1.41157	0.112242	-2.51152	-3.07218	-1.25976	1.09126	2.39168
-1.1557	0.857531	1.10692	0.0614181	-2.56951	-2.3087	-1.23686	1.14005	2.27897
-1.13687	0.879478	0.747455	0.00916298	-2.61684	-1.20956	-1.21311	1.1867	2.04838
-1.11979	0.89626	0.305177	-0.0432667	-2.64671	0.206292	-1.18848	1.22841	1.68498
-1.1024	0.905683	-0.226372	-0.0961502	-2.65071	1.84656	-1.16298	1.26237	1.19427
-1.08462	0.904791	-0.82403	-0.148877	-2.62111	3.54991	-1.13766	1.28619	0.601918
-1.0651	0.890852	-1.43727	-0.202249	-2.55364	5.11379	-1.11129	1.29811	-0.0503104
-1.04811	0.862498	-2.00079	-0.249879	-2.44963	6.34086	-1.08577	1.29716	-0.711425
-1.03152	0.820517	-2.45366	-0.297299	-2.31639	7.09119	-1.06027	1.28314	-1.32971
-1.01648	0.767861	-2.75843	-0.340549	-2.16582	7.32394	-1.03481	1.25669	-1.86148
-1.00213	0.708825	-2.91347	-0.38015	-2.01131	7.11429	-1.00999	1.21925	-2.27881
-0.989741	0.647776	-2.95384	-0.41565	-1.86426	6.63831	-0.987071	1.17298	-2.57477
-0.97817	0.587917	-2.93983	-0.450365	-1.73121	6.12824	-0.964225	1.12044	-2.76473
-0.967384	0.530535	-2.93669	-0.48377	-1.61259	5.80987	-0.943281	1.0641	-2.88322
-0.957592	0.474923	-2.99198	-0.514453	-1.50333	5.8394	-0.923384	1.00579	-2.97604
-0.949372	0.418933	-3.11823	-0.541576	-1.39476	6.25774	-0.904168	0.946322	-3.0892
-0.942617	0.359931	-3.28661	-0.566621	-1.27714	6.97574	-0.886645	0.885364	-3.25689
-0.936823	0.295935	-3.43406	-0.588281	-1.14239	7.79532	-0.870274	0.821661	-3.4916
-0.931203	0.226667	-3.48187	-0.609801	-0.986667	8.46124	-0.854827	0.753491	-3.7791
-0.927957	0.154229	-3.35983	-0.627481	-0.812353	8.72985	-0.84186	0.679283	-4.08012
-0.925984	0.0830266	-3.02851	-0.640867	-0.628626	8.43524	-0.829625	0.59826	-4.33869
-0.926351	0.0188175	-2.49255	-0.649001	-0.449853	7.53437	-0.819048	0.510974	-4.4953
-0.927346	-0.0328762	-1.80127	-0.65387	-0.291965	6.11847	-0.810548	0.419556	-4.50146
-0.929283	-0.0683458	-1.03695	-0.655563	-0.168006	4.38835	-0.803637	0.327538	-4.33181
-0.930906	-0.086619	-0.294997	-0.656942	-0.0845996	2.60234	-0.799605	0.239189	-3.99039
-0.932058	-0.0894089	0.337492	-0.658548	-0.0406893	1.01307	-0.796551	0.158576	-3.50967
-0.933664	-0.0802609	0.798765	-0.659612	-0.0288043	-0.188297	-0.79498	0.0886837	-2.94272
-0.934729	-0.0633934	1.06113	-0.660974	-0.0380129	-0.906167	-0.794177	0.0309457	-2.3511
-0.935304	-0.0427425	1.13067	-0.662771	-0.0571815	-1.14677	-0.794107	-0.0147007	-1.79191
-0.936177	-0.0214784	1.04003	-0.66415	-0.0773653	-0.999521	-0.795189	-0.0494029	-1.30723
-0.936613	-0.00195858	0.837556	-0.665407	-0.0928076	-0.603008	-0.796394	-0.074885	-0.918372
-0.936177	0.0141202	0.576191	-0.666803	-0.100733	-0.107195	-0.798872	-0.0930431	-0.625527
-0.935444	0.0256184	0.304407	-0.669194	-0.100545	0.358128	-0.801054	-0.105677	-0.412218
-0.934816	0.0319899	0.0600773	-0.671044	-0.0930325	0.703124	-0.802817	-0.114286	-0.252845
-0.934187	0.0333704	-0.132628	-0.672615	-0.0798529	0.88489	-0.80526	-0.119898	-0.121158
-0.93335	0.0305742	-0.263721	-0.674343	-0.0632485	0.90391	-0.807564	-0.122998	0.00241819
-0.932809	0.0249134	-0.335712	-0.675233	-0.0457775	0.793661	-0.810444	-0.123624	0.126233
-0.932791	0.0178578	-0.360188	-0.675565	-0.0299226	0.606922	-0.813044	-0.121623	0.246485
-0.932599	0.0106439	-0.35328	-0.675896	-0.0175872	0.401577	-0.814755	-0.116946	0.349898
-0.932599	0.00399211	-0.330869	-0.675931	-0.00964308	0.22794	-0.817373	-0.109856	0.419104
-0.932617	-0.00194633	-0.30459	-0.675966	-0.00573285	0.119191	-0.819362	-0.10102	0.439169
-0.932669	-0.00740122	-0.2796	-0.675896	-0.00444732	0.0862417	-0.821282	-0.0914888	0.403444
-0.932442	-0.0126727	-0.25461	-0.676717	-0.00384141	0.117828	-0.822923	-0.0825453	0.317038
-0.933262	-0.0178657	-0.223986	-0.676175	-0.00211067	0.185784	-0.824162	-0.0754488	0.196845
-0.933891	-0.0227846	-0.181084	-0.67628	0.00181083	0.254212	-0.825925	-0.0711283	0.0679919
-0.933908	-0.0269891	-0.121632	-0.676821	0.00792829	0.290201	-0.826954	-0.0699278	-0.0424054
-0.934816	-0.0299398	-0.0460219	-0.676088	0.0152372	0.273172	-0.828665	-0.0714899	-0.11241
-0.935601	-0.0311597	0.0401721	-0.675303	0.0221253	0.200236	-0.82966	-0.0748248	-0.131238
-0.935985	-0.0303709	0.127492	-0.674866	0.0269706	0.0861506	-0.831719	-0.0785671	-0.102155
-0.936439	-0.0275724	0.205169	-0.67443	0.028698	-0.0419362	-0.833028	-0.0813676	-0.0412864
-0.937294	-0.0230468	0.264045	-0.673488	0.0270925	-0.153153	-0.83514	-0.0823026	0.0274303
-0.937312	-0.0173029	0.298879	-0.673348	0.0228026	-0.222235	-0.836711	-0.0811526	0.0796617
-0.937573	-0.0109697	0.309327	-0.673016	0.0170842	-0.236664	-0.838142	-0.0784375	0.0981885
-0.937957	-0.00465795	0.299391	-0.672755	0.011401	-0.199611	-0.839503	-0.0751993	0.0781244
-0.937626	0.00117474	0.275608	-0.672545	0.0070144	-0.127998	-0.841179	-0.0726257	0.0281601
-0.93712	0.00631131	0.244709	-0.672877	0.00467777	-0.0465306	-0.842505	-0.0716531	-0.0325781
-0.937556	0.0107661	0.211559	-0.672283	0.00449802	0.0202995	-0.843919	-0.0726607	-0.0810347
-0.937015	0.0146728	0.178065	-0.672406	0.005981	0.0557416	-0.845403	-0.0753268	-0.0979422
-0.936753	0.0181321	0.143328	-0.672388	0.00822813	0.0555426	-0.846589	-0.0786931	-0.0741729
-0.936456	0.0211137	0.104879	-0.67176	0.0102235	0.0285568	-0.848597	-0.0814502	-0.0135873
-0.935601	0.0234597	0.0604345	-0.671969	0.0111441	-0.00687198	-0.850429	-0.0823762	0.0685644
-0.935287	0.024959	0.00948636	-0.671568	0.0106274	-0.0294875	-0.851965	-0.0807689	0.151086
-0.934763	0.0254248	-0.0458923	-0.671271	0.00893251	-0.0223915	-0.853798	-0.0766879	0.21415
-0.934379	0.0247353	-0.101363	-0.670887	0.00693239	0.0215602	-0.854566	-0.0709045	0.245851
-0.933821	0.0228426	-0.15173	-0.671009	0.00589977	0.0982493	-0.856416	-0.0645996	0.245606
-0.933454	0.0197774	-0.193053	-0.670887	0.00711447	0.195353	-0.85748	-0.0589408	0.223225
-0.933105	0.0156555	-0.224763	-0.6708	0.0114256	0.298937	-0.858161	-0.0546857	0.194033
-0.932913	0.0106688	-0.251007	-0.670678	0.0189673	0.401073	-0.859644	-0.0519324	0.171933
-0.932756	0.00503824	-0.280522	-0.66998	0.0291916	0.505322	-0.860133	-0.0501122	0.16306
-0.932791	-0.00107586	-0.324763	-0.669107	0.0412509	0.627567	-0.860779	-0.0482702	0.162409
-0.932878	-0.00769454	-0.394596	-0.667955	0.0545995	0.791376	-0.862437	-0.0455834	0.154639
-0.933297	-0.0151349	-0.496528	-0.66614	0.0695616	1.01941	-0.863781	-0.0419228	0.118616
-0.933995	-0.0240615	-0.629871	-0.664203	0.0875952	1.32425	-0.864357	-0.0381665	0.033845
-0.934606	-0.0354116	-0.786217	-0.662422	0.111093	1.70266	-0.864723	-0.0360486	-0.113607
-0.935584	-0.0501713	-0.951927	-0.65963	0.142763	2.13614	-0.865404	-0.0375919	-0.327612
-0.936701	-0.0690637	-1.11322	-0.656052	0.184843	2.59824	-0.865893	-0.044445	-0.601614
-0.938848	-0.092281	-1.26216	-0.650973	0.23846	3.06574	-0.866835	-0.0574919	-0.92075
-0.940715	-0.119403	-1.40104	-0.645405	0.30338	3.52892	-0.869244	-0.0769043	-1.26511
-0.943926	-0.149575	-1.54271	-0.638075	0.378248	3.99559	-0.871146	-0.102519	-1.61283
-0.947592	-0.181914	-1.70572	-0.628877	0.46128	4.48559	-0.873904	-0.13423	-1.94246
-0.951972	-0.216012	-1.90512	-0.617585	0.551235	5.01667	-0.877813	-0.172102	-2.23481
-0.957173	-0.252292	-2.14192	-0.603709	0.648263	5.58655	-0.881479	-0.216132	-2.47467
-0.96391	-0.292011	-2.39557	-0.58774	0.754119	6.15905	-0.886383	-0.26583	-2.65259
-0.969932	-0.336736	-2.62329	-0.570653	0.87133	6.66166	-0.892544	-0.319945	-2.76617
-0.977576	-0.387409	-2.76818	-0.551786	1.00141	6.99799	-0.900625	-0.376587	-2.81995
-0.985797	-0.443346	-2.77438	-0.530022	1.14284	7.07292	-0.909805	-0.433739	-2.82334
-0.99571	-0.501706	-2.60493	-0.504487	1.29002	6.82209	-0.919439	-0.489864	-2.78683
-1.00627	-0.557817	-2.25584	-0.476405	1.43386	6.23505	-0.93026	-0.544239	-2.71804
-1.02008	-0.606373	-1.76112	-0.442563	1.56414	5.36297	-0.942146	-0.596844	-2.61932
-1.03261	-0.643032	-1.1862	-0.409035	1.67261	4.30749	-0.954992	-0.647938	-2.48853
-1.04669	-0.665716	-0.611459	-0.373116	1.75532	3.19454	-0.969042	-0.69755	-2.32302
-1.05983	-0.675043	-0.111129	-0.336465	1.81317	2.14252	-0.983284	-0.745159	-2.1254
-1.07245	-0.673766	0.26561	-0.301663	1.85049	1.23574	-0.999515	-0.789709	-1.90827
-1.08532	-0.665625	0.505407	-0.265447	1.87255	0.511064	-1.01632	-0.829967	-1.69526
-1.09949	-0.654175	0.630383	-0.227661	1.88348	-0.0398862	-1.03323	-0.8651	-1.51693
-1.11239	-0.641962	0.687475	-0.18874	1.88545	-0.456217	-1.05147	-0.895203	-1.40211
-1.12483	-0.630127	0.731553	-0.149138	1.87924	-0.787664	-1.07057	-0.92155	-1.36749
-1.1363	-0.618322	0.808135	-0.113464	1.86532	-1.07595	-1.08905	-0.94638	-1.40926
-1.1482	-0.604957	0.941139	-0.0770388	1.84446	-1.34256	-1.10863	-0.972239	-1.50041
-1.16064	-0.587859	1.12903	-0.0402473	1.81775	-1.58507	-1.12759	-1.00106	-1.59533
-1.17284	-0.565209	1.34954	-0.00466003	1.7863	-1.78132	-1.14878	-1.03337	-1.64083
-1.18368	-0.53636	1.57018	0.0299149	1.75102	-1.89943	-1.17026	-1.068	-1.59022
-1.19253	-0.502098	1.75986	0.0635823	1.71289	-1.91035	-1.19209	-1.10232	-1.41582
-1.20204	-0.464262	1.89715	0.0983319	1.67338	-1.79957	-1.21499	-1.13297	-1.1157
-1.21073	-0.425015	1.97237	0.131982	1.63493	-1.57445	-1.23821	-1.15664	-0.712442
-1.21882	-0.386172	1.98395	0.16441	1.6008	-1.26476	-1.26145	-1.17083	-0.244387
-1.22508	-0.34882	1.93178	0.19436	1.57423	-0.915781	-1.28523	-1.17425	0.247512
-1.23075	-0.313306	1.81182	0.223786	1.55706	-0.576039	-1.30868	-1.1669	0.732652
-1.23695	-0.279606	1.61557	0.255202	1.54882	-0.283841	-1.3316	-1.1497	1.19898
-1.24234	-0.247986	1.33531	0.287054	1.54694	-0.0578135	-1.35378	-1.12392	1.65361
-1.2473	-0.219625	0.973382	0.319011	1.54807	0.1049	-1.37574	-1.09048	2.11558
-1.25093	-0.196765	0.55096	0.34952	1.54976	0.222199	-1.39656	-1.0494	2.60349
-1.25491	-0.182125	0.111609	0.381337	1.55143	0.315243	-1.41614	-0.999766	3.12249
-1.25747	-0.177744	-0.283481	0.412282	1.55424	0.396354	-1.43464	-0.940056	3.6555
-1.26063	-0.183782	-0.568243	0.442581	1.55988	0.461391	-1.45306	-0.86897	4.16236
-1.265	-0.197891	-0.688607	0.472845	1.56912	0.489051	-1.46931	-0.786332	4.58754
-1.26922	-0.215527	-0.617629	0.504784	1.58083	0.446428	-1.48264	-0.693685	4.8746
-1.27404	-0.231102	-0.363367	0.537125	1.59209	0.297963	-1.49426	-0.594256	4.98276
-1.27905	-0.239538	0.0332814	0.569553	1.59913	0.0144737	-1.50412	-0.49233	4.90068
-1.28463	-0.237587	0.509756	0.602557	1.59858	-0.419854	-1.51189	-0.39234	4.65295
-1.28887	-0.224435	0.997769	0.634183	1.58822	-1.00292	-1.51788	-0.29802	4.2973
-1.29303	-0.201391	1.43841	0.664936	1.56674	-1.71214	-1.52263	-0.211768	3.91279
-1.2951	-0.170879	1.79191	0.693716	1.53303	-2.50381	-1.52524	-0.134257	3.58223
-1.29762	-0.13529	2.04013	0.723648	1.48553	-3.31523	-1.52551	-0.0642953	3.37329
-1.30034	-0.096271	2.18302	0.753616	1.4225	-4.0714	-1.52519	0.000960884	3.32326
-1.30165	-0.054723	2.23206	0.780721	1.34299	-4.69667	-1.52507	0.0653476	3.43148
-1.30154	-0.011296	2.2037	0.804597	1.2481	-5.12979	-1.52247	0.132675	3.6614
-1.30114	0.0330564	2.11489	0.828368	1.14163	-5.33796	-1.51861	0.205723	3.95159
-1.30004	0.076815	1.98063	0.850307	1.02972	-5.32454	-1.51224	0.28565	4.23252
-1.29767	0.118058	1.81256	0.868231	0.919422	-5.12616	-1.50465	0.371971	4.44464
-1.2939	0.154965	1.61757	0.882648	0.816765	-4.79951	-1.49582	0.462933	4.55255
-1.28982	0.186398	1.39654	0.896017	0.724873	-4.40222	-1.4847	0.556057	4.55152
-1.28533	0.212182	1.14425	0.908409	0.643378	-3.97582	-1.47177	0.648705	4.46444
-1.28133	0.232851	0.852163	0.922249	0.569537	-3.53808	-1.4569	0.738637	4.33002
-1.27671	0.248961	0.51434	0.933646	0.500529	-3.08821	-1.4403	0.824484	4.18566
-1.27161	0.26037	0.135252	0.941972	0.435554	-2.62198	-1.42157	0.90597	4.0502
-1.26603	0.265976	-0.263781	0.948674	0.376458	-2.14888	-1.40244	0.983727	3.91226
-1.26149	0.264109	-0.643231	0.955498	0.326608	-1.70203	-1.38108	1.05867	3.72863
-1.25583	0.253479	-0.951412	0.960175	0.288769	-1.33467	-1.35879	1.13112	3.43451
-1.25065	0.234263	-1.13736	0.965569	0.263133	-1.10319	-1.33432	1.19988	2.96323
-1.24559	0.208799	-1.16675	0.969862	0.246484	-1.0437	-1.30968	1.26177	2.27002
-1.24184	0.181408	-1.03513	0.973859	0.232868	-1.15221	-1.28418	1.31169	1.35201
-1.24007	0.157219	-0.773128	0.979653	0.215593	-1.37793	-1.25734	1.34356	0.257345
-1.23782	0.140442	-0.440942	0.984505	0.189753	-1.63363	-1.22948	1.35181	-0.920638
-1.23557	0.132923	-0.113641	0.988013	0.15418	-1.82004	-1.20225	1.3333	-2.06323
-1.23205	0.133706	0.138055	0.989916	0.111876	-1.85545	-1.17588	1.28858	-3.05416
-1.22869	0.139725	0.265153	0.990527	0.0687296	-1.69967	-1.15141	1.22209	-3.80657
-1.22583	0.147124	0.250676	0.99009	0.0311741	-1.36421	-1.12933	1.14095	-4.2804
-1.22276	0.152509	0.110462	0.990335	0.00393344	-0.906064	-1.10921	1.05292	-4.4852
-1.21969	0.153668	-0.114585	0.989898	-0.0112033	-0.408574	-1.08949	0.964319	-4.46877
-1.21716	0.149698	-0.371358	0.990719	-0.0152771	0.0429382	-1.07303	0.878853	-4.29704
-1.21403	0.140754	-0.6082	0.990492	-0.0111139	0.382603	-1.0561	0.797663	-4.03346
-1.21169	0.127681	-0.785739	0.990387	-0.00204681	0.576651	-1.0409	0.720391	-3.72483
-1.20953	0.111708	-0.882838	0.990649	0.00901419	0.625441	-1.02823	0.646576	-3.39752
-1.20719	0.0942277	-0.897403	0.990789	0.0199636	0.556702	-1.01617	0.576629	-3.06269
-1.2056	0.0766346	-0.843046	0.991138	0.0294611	0.413935	-1.0062	0.511969	-2.72619
-1.20487	0.0601386	-0.743267	0.99208	0.0367304	0.244119	-0.997403	0.454382	-2.39732
-1.20417	0.0455787	-0.624865	0.992848	0.0414008	0.0877152	-0.990439	0.405049	-2.09236
-1.20316	0.0333113	-0.511968	0.993895	0.0434566	-0.0276662	-0.982603	0.363845	-1.83194
-1.2022	0.0232429	-0.421651	0.994471	0.0432444	-0.0898601	-0.975342	0.329252	-1.63437
-1.20257	0.0149677	-0.361623	0.995798	0.041455	-0.101573	-0.9696	0.298889	-1.50855
-1.20244	0.00792022	-0.330118	0.996129	0.0390185	-0.0773322	-0.964225	0.270286	-1.45002
-1.20206	0.00151029	-0.317772	0.997176	0.0368994	-0.0385765	-0.959565	0.241555	-1.44178
-1.2023	-0.00473886	-0.310996	0.997997	0.0358217	-0.00762645	-0.954713	0.211753	-1.45927
-1.20237	-0.0110555	-0.296084	0.998241	0.0360009	-0.00157295	-0.951519	0.180918	-1.47727
-1.20313	-0.0173381	-0.263132	0.998974	0.0369954	-0.0275069	-0.948517	0.149829	-1.47575
-1.20304	-0.0231682	-0.208794	0.999672	0.0377972	-0.0805312	-0.945776	0.11957	-1.44296
-1.20374	-0.0279271	-0.137135	1.00035	0.0372065	-0.14544	-0.944694	0.0910689	-1.37512
-1.20422	-0.0310075	-0.0583066	1.00131	0.0343867	-0.201826	-0.943316	0.0647975	-1.27388
-1.20545	-0.0320737	0.0145771	1.00285	0.0293459	-0.231087	-0.94246	0.040753	-1.14346
-1.20602	-0.0312557	0.0694277	1.00266	0.023057	-0.222922	-0.941919	0.0187361	-0.989048
-1.20642	-0.0291496	0.0987639	1.00297	0.0170817	-0.178955	-0.941623	-0.00124745	-0.816944
-1.20686	-0.0265935	0.101772	1.00271	0.0128627	-0.11215	-0.94171	-0.01873	-0.635842
-1.20703	-0.0243392	0.0842554	1.00253	0.0110754	-0.0422773	-0.942583	-0.0328771	-0.457683
-1.20775	-0.0228078	0.0565994	1.00323	0.0114101	0.0108015	-0.943839	-0.0429286	-0.296819
-1.20829	-0.0220412	0.0305212	1.00402	0.0128674	0.0335865	-0.945305	-0.0487328	-0.167152
-1.20871	-0.0218195	0.0156611	1.00435	0.0143222	0.0229368	-0.94616	-0.0510237	-0.0781652
-1.20934	-0.021822	0.0170291	1.00456	0.0149836	-0.0135019	-0.946893	-0.0512319	-0.0315467
-1.20962	-0.0217268	0.0339642	1.00447	0.0145351	-0.060283	-0.94733	-0.0509241	-0.0200081
-1.20964	-0.0212378	0.060799	1.00449	0.0130147	-0.0993763	-0.948517	-0.0512069	-0.0290178
-1.2104	-0.020102	0.0889553	1.00512	0.0106532	-0.115942	-0.950279	-0.0524126	-0.0409127
-1.21061	-0.0181825	0.109824	1.00508	0.0078216	-0.102989	-0.950419	-0.0541677	-0.0399187
-1.21131	-0.0155675	0.11756	1.00559	0.00506129	-0.0636156	-0.95206	-0.0557211	-0.0163618
-1.21152	-0.0126209	0.11091	1.0058	0.00305655	-0.010179	-0.953369	-0.0563359	0.0311856
-1.21145	-0.00988712	0.0934609	1.00541	0.00244191	0.0394892	-0.9548	-0.055573	0.0962235
-1.21182	-0.00786237	0.0722027	1.0055	0.00348326	0.0677974	-0.955498	-0.0533572	0.166698
-1.21166	-0.00674764	0.0548994	1.00534	0.00581375	0.0633218	-0.955725	-0.0498442	0.228544
-1.21145	-0.00633056	0.0472455	1.00515	0.00843342	0.0249711	-0.957016	-0.0452507	0.269435
-1.2121	-0.00608235	0.0508786	1.00618	0.0100543	-0.0371543	-0.958308	-0.039822	0.281906
-1.21231	-0.00543141	0.0629781	1.00634	0.00965804	-0.104671	-0.958954	-0.0339379	0.265257
-1.21262	-0.00405541	0.0775291	1.00685	0.00697276	-0.156697	-0.959669	-0.0281832	0.225841
-1.2121	-0.0020167	0.0876635	1.00636	0.00260598	-0.176522	-0.95953	-0.0232307	0.175587
-1.21224	0.000316485	0.0881146	1.00622	-0.0022237	-0.156858	-0.960158	-0.0195721	0.129013
-1.21238	0.00247495	0.0768746	1.00643	-0.00618348	-0.101903	-0.960333	-0.0172742	0.099393
-1.21197	0.00408559	0.0555686	1.0058	-0.00830025	-0.0256882	-0.960734	-0.0159171	0.0951428
-1.21203	0.0049807	0.0286194	1.00575	-0.00823188	0.0525048	-0.961327	-0.0147394	0.117502
-1.21192	0.00520559	0.00170141	1.00561	-0.00627749	0.113921	-0.96124	-0.0129044	0.16029
-1.21178	0.00494877	-0.0198655	1.00585	-0.0031732	0.145382	-0.96138	-0.00977744	0.211811
-1.2119	0.0044411	-0.0322818	1.0058	0.000206031	0.142165	-0.961903	-0.00513165	0.258276
-1.21166	0.00387685	-0.0337953	1.00575	0.00310032	0.108172	-0.961799	0.000767127	0.287553
-1.21159	0.00338768	-0.0246847	1.00589	0.00499695	0.0537831	-0.961659	0.00723983	0.292044
-1.21156	0.00306287	-0.0069462	1.00596	0.00565275	-0.00760022	-0.961519	0.0134361	0.269859
-1.21154	0.00298218	0.016097	1.00597	0.00506598	-0.0631176	-0.960402	0.0186478	0.224193
-1.21121	0.00322942	0.0401775	1.00608	0.00344362	-0.103127	-0.960158	0.0225312	0.161521
-1.21152	0.0038727	0.0605209	1.00646	0.00116702	-0.122472	-0.959914	0.0251087	0.0895372
-1.2111	0.00492024	0.0724524	1.00606	-0.00127408	-0.120336	-0.959565	0.0265676	0.0156654
-1.21133	0.00627862	0.072232	1.00629	-0.00340163	-0.0991642	-0.95932	0.0270231	-0.0535452
-1.21073	0.0077431	0.0580255	1.00583	-0.00489306	-0.0633139	-0.958064	0.0264314	-0.112386
-1.2111	0.00903235	0.0307654	1.00538	-0.0056651	-0.0181147	-0.957889	0.0246943	-0.155889
-1.21042	0.0098565	-0.00543039	1.00582	-0.00582282	0.0303777	-0.957086	0.02184	-0.180166
-1.21021	0.00999216	-0.0435806	1.0058	-0.00549257	0.0750955	-0.957261	0.0181335	-0.183304
-1.21033	0.00933634	-0.075036	1.00601	-0.004673	0.10774	-0.957069	0.0140634	-0.166496
-1.21023	0.00793228	-0.0914214	1.00536	-0.00325518	0.119333	-0.955969	0.0102405	-0.134852
-1.20998	0.00598837	-0.0869125	1.00559	-0.0012332	0.101911	-0.956318	0.00723813	-0.0973723
-1.20974	0.00389894	-0.0602198	1.00524	0.00104537	0.051126	-0.956301	0.00538049	-0.0659834
-1.20925	0.00221788	-0.0156085	1.00484	0.00280113	-0.0311504	-0.956406	0.00452743	-0.0538977
-1.20986	0.00151801	0.0375246	1.00569	0.00302842	-0.135388	-0.956528	0.00398958	-0.0738342
-1.21016	0.00215559	0.0865958	1.00627	0.000899235	-0.245054	-0.956458	0.00268722	-0.136531
-1.20976	0.00407816	0.118894	1.00562	-0.00387546	-0.339602	-0.95555	-0.000492701	-0.249643
-1.20932	0.00681803	0.124961	1.00491	-0.0109366	-0.39917	-0.955568	-0.00636652	-0.416789
-1.20937	0.00967468	0.101358	1.00508	-0.0194246	-0.40971	-0.956493	-0.0153995	-0.636501
-1.20899	0.0119575	0.052052	1.00416	-0.0282246	-0.367065	-0.957383	-0.0279755	-0.901267
-1.20866	0.0131612	-0.0120177	1.00386	-0.0361781	-0.278724	-0.958081	-0.0447632	-1.19749
-1.20887	0.013041	-0.0751585	1.00297	-0.0422598	-0.162596	-0.959634	-0.0668581	-1.50743
-1.20824	0.0116268	-0.120545	1.00177	-0.0457623	-0.0429415	-0.961746	-0.0955422	-1.81386
-1.20822	0.00922116	-0.134535	1.00107	-0.0464818	0.0556271	-0.963684	-0.131772	-2.10665
-1.20775	0.00637729	-0.110792	0.99969	-0.044819	0.114556	-0.966808	-0.175701	-2.38906
-1.20792	0.00381448	-0.0532405	0.999218	-0.0417066	0.12643	-0.971119	-0.226594	-2.68035
-1.20784	0.00224041	0.0230431	0.998154	-0.0383383	0.0972015	-0.97714	-0.283301	-3.01181
-1.20796	0.00211735	0.0936032	0.997944	-0.0357827	0.0447222	-0.985273	-0.345123	-3.41535
-1.20775	0.00345767	0.129156	0.997491	-0.0346414	-0.00628082	-0.993162	-0.412576	-3.90711
-1.20775	0.00572535	0.102337	0.996251	-0.0349029	-0.0316724	-1.00269	-0.487522	-4.47123
-1.20745	0.00786752	-0.00465476	0.995326	-0.0360328	-0.0159263	-1.01412	-0.572483	-5.05058
-1.20721	0.00845191	-0.193417	0.994733	-0.0372022	0.0415208	-1.02755	-0.66938	-5.54959
-1.20733	0.00587378	-0.445826	0.994401	-0.037527	0.123585	-1.04303	-0.778166	-5.85124
-1.2073	-0.00138331	-0.72541	0.993738	-0.0362927	0.197784	-1.06024	-0.895851	-5.84484
-1.20792	-0.0144257	-0.984314	0.9929	-0.0332223	0.22346	-1.08092	-1.01626	-5.45735
-1.20822	-0.033579	-1.17493	0.991679	-0.0287869	0.162563	-1.10296	-1.13074	-4.67842
-1.20922	-0.0580584	-1.26339	0.991644	-0.024421	-0.0087803	-1.12804	-1.22967	-3.57061
-1.21115	-0.0858506	-1.24089	0.991504	-0.0224695	-0.291471	-1.15417	-1.30453	-2.26017
-1.21271	-0.113989	-1.12847	0.990422	-0.0258001	-0.660629	-1.18159	-1.34993	-0.909775
-1.21501	-0.139306	-0.972664	0.989008	-0.0371435	-1.07053	-1.20901	-1.36485	0.319391
-1.21958	-0.159517	-0.831979	0.988816	-0.0582958	-1.46651	-1.23704	-1.35288	1.30546
-1.22376	-0.174257	-0.758032	0.987455	-0.0894065	-1.80062	-1.26329	-1.32101	1.99246
-1.22779	-0.185454	-0.777285	0.985587	-0.128707	-2.04584	-1.28755	-1.27743	2.3983
-1.23077	-0.196663	-0.880024	0.981503	-0.173005	-2.20402	-1.31121	-1.22905	2.6027
-1.2344	-0.211503	-1.02094	0.976791	-0.218929	-2.30463	-1.33516	-1.17969	2.71987
-1.23857	-0.23192	-1.13161	0.970351	-0.264401	-2.39458	-1.35787	-1.12954	2.86483
-1.2437	-0.257156	-1.14083	0.963753	-0.309564	-2.523	-1.38024	-1.07614	3.12327
-1.24997	-0.283869	-0.995973	0.957645	-0.356648	-2.7263	-1.40108	-1.01588	3.53247
-1.25657	-0.30726	-0.67829	0.950855	-0.408852	-3.01854	-1.41967	-0.945527	4.07656
-1.26273	-0.322577	-0.207696	0.94054	-0.468919	-3.38952	-1.43634	-0.86306	4.69508
-1.26971	-0.326386	0.363729	0.93033	-0.53821	-3.80983	-1.45135	-0.767893	5.30066
-1.27589	-0.317194	0.966335	0.917537	-0.616614	-4.23986	-1.46484	-0.660842	5.80056
-1.28153	-0.295403	1.53035	0.902737	-0.703097	-4.63885	-1.47622	-0.544068	6.11706
-1.28692	-0.262786	2.00082	0.886994	-0.796361	-4.97131	-1.48482	-0.421012	6.20301
-1.29072	-0.221795	2.34643	0.868947	-0.895184	-5.20986	-1.49046	-0.296124	6.05018
-1.29489	-0.174973	2.561	0.849906	-0.998309	-5.33556	-1.49388	-0.174252	5.68962
-1.29715	-0.124592	2.65907	0.827565	-1.10411	-5.33729	-1.49491	-0.0598046	5.1844
-1.29877	-0.0725078	2.66807	0.803532	-1.2104	-5.21177	-1.49407	0.0440565	4.61638
-1.29914	-0.020116	2.62006	0.776968	-1.31456	-4.96477	-1.49109	0.135927	4.0697
-1.29835	0.0316675	2.54514	0.748572	-1.41397	-4.61305	-1.48711	0.216262	3.61442
-1.29685	0.0823988	2.46771	0.718133	-1.50654	-4.18602	-1.4814	0.287081	3.2937
-1.29378	0.132041	2.40524	0.685688	-1.59093	-3.72555	-1.47412	0.351402	3.11745
-1.29039	0.180817	2.36864	0.65408	-1.66658	-3.28288	-1.46581	0.412536	3.0636
-1.28638	0.229015	2.3631	0.619801	-1.73354	-2.9119	-1.45636	0.473357	3.08682
-1.2809	0.276875	2.38837	0.58287	-1.79254	-2.65935	-1.44611	0.535674	3.13208
-1.27413	0.324628	2.43823	0.545747	-1.84523	-2.55373	-1.43435	0.599859	3.14968
-1.26545	0.372655	2.49998	0.506687	-1.89442	-2.59591	-1.42068	0.664893	3.10745
-1.2573	0.421514	2.55469	0.467801	-1.94377	-2.75481	-1.40612	0.728862	2.99701
-1.24939	0.47167	2.57942	0.430625	-1.99677	-2.97059	-1.39022	0.789731	2.8326
-1.23863	0.523029	2.55149	0.389069	-2.05544	-3.16587	-1.37305	0.846091	2.64328
-1.2266	0.574639	2.45396	0.345523	-2.11955	-3.2626	-1.35504	0.897596	2.46127
-1.21403	0.624814	2.28062	0.301698	-2.18669	-3.20035	-1.33636	0.94496	2.31022
-1.20094	0.671586	2.03868	0.257139	-2.25307	-2.95072	-1.31603	0.989526	2.19712
-1.18625	0.713216	1.74762	0.210609	-2.31443	-2.5234	-1.29699	1.03262	2.10984
-1.17099	0.748534	1.43436	0.162508	-2.36685	-1.96165	-1.27411	1.07496	2.02056
-1.15623	0.777028	1.12549	0.115523	-2.40717	-1.3279	-1.25226	1.1163	1.89346
-1.14069	0.798763	0.839157	0.0676839	-2.43332	-0.683157	-1.22899	1.15543	1.69396
-1.12331	0.814226	0.578856	0.0175929	-2.44451	-0.0664179	-1.20531	1.19039	1.39678
-1.10636	0.824171	0.331722	-0.0323235	-2.44139	0.519032	-1.18129	1.21885	0.991008
-1.0908	0.829376	0.0723006	-0.0804771	-2.4258	1.1067	-1.156	1.23847	0.48165
-1.07446	0.830265	-0.2286	-0.128334	-2.39996	1.75322	-1.13085	1.24736	-0.111832
-1.05692	0.82651	-0.592391	-0.175964	-2.36501	2.51291	-1.1057	1.24426	-0.758595
-1.04151	0.816861	-1.02224	-0.219911	-2.31968	3.40902	-1.08177	1.22864	-1.42001
-1.02571	0.799369	-1.49766	-0.264417	-2.25995	4.41274	-1.05859	1.20048	-2.05322
-1.00997	0.771979	-1.97698	-0.309395	-2.18017	5.44006	-1.03474	1.1602	-2.61466
-0.995082	0.733382	-2.40777	-0.351928	-2.07574	6.37063	-1.01149	1.1088	-3.0643
-0.981207	0.683821	-2.7425	-0.391565	-1.94594	7.08398	-0.99112	1.04806	-3.37054
-0.968396	0.62547	-2.95385	-0.428426	-1.79548	7.50044	-0.972236	0.980572	-3.51562
-0.956406	0.562102	-3.04387	-0.46164	-1.63389	7.61059	-0.953264	0.909519	-3.50024
-0.947295	0.498012	-3.04278	-0.489338	-1.47244	7.48007	-0.936963	0.838282	-3.34557
-0.939895	0.436573	-2.99699	-0.513162	-1.32019	7.22587	-0.921115	0.769996	-3.09138
-0.932093	0.3791	-2.95033	-0.536619	-1.18088	6.97168	-0.90703	0.707146	-2.78952
-0.925513	0.324632	-2.9255	-0.558331	-1.0522	6.79909	-0.894185	0.651199	-2.4937
-0.919544	0.270824	-2.91315	-0.578332	-0.927906	6.71378	-0.882054	0.60232	-2.24786
-0.914657	0.215496	-2.87343	-0.595262	-0.801574	6.64071	-0.871809	0.559346	-2.07651
-0.911812	0.158085	-2.75003	-0.608422	-0.670152	6.45126	-0.860657	0.520117	-1.98005
-0.909578	0.100358	-2.49222	-0.619068	-0.535879	6.01309	-0.85111	0.482188	-1.93716
-0.908496	0.0461542	-2.07671	-0.627167	-0.406005	5.24471	-0.84186	0.443695	-1.91379
-0.908688	0.000298272	-1.52153	-0.633223	-0.290685	4.15511	-0.833377	0.404018	-1.87611
-0.909875	-0.0328909	-0.886654	-0.636853	-0.199895	2.8538	-0.826501	0.363921	-1.80303
-0.911254	-0.0509793	-0.26067	-0.638703	-0.140306	1.52716	-0.820217	0.325108	-1.69395
-0.912022	-0.0542129	0.262138	-0.64078	-0.113051	0.388628	-0.814144	0.289391	-1.56872
-0.912615	-0.0454888	0.607116	-0.643189	-0.113058	-0.381229	-0.809414	0.257828	-1.45983
-0.913697	-0.0295858	0.738956	-0.645196	-0.130191	-0.685408	-0.804911	0.230174	-1.39948
-0.91375	-0.0119549	0.669879	-0.648913	-0.151883	-0.536118	-0.801106	0.204845	-1.40623
-0.913418	0.00256933	0.45422	-0.652997	-0.166441	-0.0480775	-0.797214	0.179445	-1.47622
-0.912947	0.0108195	0.171604	-0.656767	-0.16601	0.597288	-0.793671	0.151655	-1.58203
-0.912615	0.0118403	-0.0957284	-0.660066	-0.148236	1.20445	-0.791193	0.120155	-1.67975
-0.912825	0.00678927	-0.28445	-0.661829	-0.116175	1.61631	-0.789744	0.0851767	-1.72182
-0.912807	-0.00173952	-0.364337	-0.663068	-0.0765936	1.75099	-0.78847	0.0484807	-1.67121
-0.913086	-0.01071	-0.341576	-0.663627	-0.0374031	1.61331	-0.788575	0.0128236	-1.51231
-0.913418	-0.0176237	-0.251186	-0.663435	-0.00514227	1.28006	-0.789116	-0.0188534	-1.25524
-0.914343	-0.0212078	-0.14186	-0.662806	0.0167157	0.866524	-0.789988	-0.0442051	-0.932635
-0.914553	-0.0216406	-0.0585463	-0.662091	0.0282347	0.486654	-0.790826	-0.0620053	-0.590366
-0.915006	-0.0202802	-0.0283335	-0.661829	0.0322892	0.219756	-0.793182	-0.0723065	-0.275545
-0.915024	-0.0190141	-0.0536834	-0.661742	0.0330368	0.093055	-0.793915	-0.0762575	-0.0254481
-0.915478	-0.0194861	-0.1144	-0.661201	0.0342263	0.0831141	-0.795521	-0.0756793	0.139673
-0.915757	-0.0224868	-0.176855	-0.66052	0.0379694	0.132804	-0.797179	-0.0725497	0.218501
-0.91656	-0.0277016	-0.206829	-0.659089	0.0443265	0.176072	-0.798087	-0.0685606	0.225662
-0.916769	-0.0338581	-0.181526	-0.658583	0.0516825	0.161468	-0.799797	-0.0648602	0.185504
-0.918148	-0.0391812	-0.0969569	-0.65689	0.0576099	0.0672187	-0.800827	-0.0620069	0.124897
-0.918863	-0.0419834	0.0312708	-0.655685	0.0598409	-0.095551	-0.801926	-0.0600886	0.0670572
-0.919631	-0.0411948	0.173493	-0.654586	0.0570346	-0.290519	-0.803759	-0.0589182	0.0276238
-0.920452	-0.0366761	0.295584	-0.653451	0.0491479	-0.4706	-0.8043	-0.0582111	0.0133183
-0.92115	-0.0292391	0.36928	-0.652858	0.0373632	-0.593524	-0.805888	-0.0576774	0.0227642
-0.921831	-0.0203872	0.379963	-0.652038	0.0236606	-0.633609	-0.806429	-0.0570386	0.0487053
-0.921132	-0.0118596	0.329746	-0.652823	0.0102101	-0.58685	-0.807808	-0.0560318	0.0808372
-0.921796	-0.00512947	0.235369	-0.652142	-0.00119516	-0.46905	-0.809187	-0.054462	0.108644
-0.921708	-0.00103473	0.122086	-0.652614	-0.00948583	-0.308897	-0.81006	-0.0522901	0.123821
-0.921708	0.00034511	0.0158235	-0.652753	-0.0143737	-0.139	-0.810897	-0.0496887	0.121992
-0.921324	-0.000434601	-0.0638205	-0.653329	-0.0161781	0.0121712	-0.812084	-0.0470158	0.103493
-0.92197	-0.00247384	-0.107783	-0.653242	-0.015546	0.125487	-0.812992	-0.0447092	0.0730901
-0.922162	-0.00486903	-0.118074	-0.653259	-0.0131961	0.192882	-0.81376	-0.0431377	0.0387002
-0.921988	-0.00697723	-0.105033	-0.653783	-0.00978208	0.216163	-0.814371	-0.0424568	0.00936961
-0.922057	-0.0085182	-0.0826009	-0.654516	-0.00588712	0.20405	-0.815191	-0.0425326	-0.00696496
-0.922564	-0.00952626	-0.0633324	-0.653888	-0.00206079	0.168727	-0.816482	-0.0429833	-0.00536781
-0.922546	-0.0102316	-0.0546605	-0.65394	0.00121335	0.122789	-0.817373	-0.0433153	0.0150311
-0.922598	-0.0109392	-0.0573805	-0.653975	0.00362699	0.077083	-0.817722	-0.0430727	0.0510065
-0.923332	-0.0119287	-0.0665213	-0.653521	0.00513808	0.0394935	-0.818786	-0.0419406	0.0961359
-0.923279	-0.0133749	-0.0740545	-0.653678	0.00595297	0.0145372	-0.819711	-0.0397995	0.142273
-0.923663	-0.0152758	-0.0723731	-0.653678	0.00639643	0.00346098	-0.820584	-0.0367464	0.18116
-0.923942	-0.0174003	-0.0572892	-0.653469	0.00674471	0.00455869	-0.821247	-0.0330573	0.205834
-0.924222	-0.0192927	-0.0295004	-0.653259	0.00711404	0.013513	-0.821195	-0.0290801	0.211656
-0.924571	-0.0203823	0.005964	-0.653224	0.00745171	0.0237839	-0.822155	-0.0251148	0.196978
-0.925077	-0.0201947	0.042017	-0.653102	0.00761249	0.0273312	-0.822521	-0.0213691	0.163476
-0.925775	-0.0185911	0.0724527	-0.652614	0.00746327	0.0161348	-0.82287	-0.0180127	0.116091
-0.926089	-0.0159044	0.0941053	-0.652509	0.00695281	-0.0151214	-0.823446	-0.0152616	0.0623438
-0.926246	-0.0128588	0.107013	-0.652683	0.00610613	-0.0652922	-0.823603	-0.0133975	0.0107163
-0.926578	-0.0102725	0.112251	-0.652352	0.00496451	-0.122792	-0.823691	-0.0126901	-0.0319842
-0.926089	-0.00868783	0.108325	-0.652631	0.00355851	-0.162995	-0.823761	-0.0132746	-0.0639119
-0.926264	-0.0081514	0.0880285	-0.652683	0.00201339	-0.148935	-0.824546	-0.0150879	-0.091177
-0.926683	-0.00831775	0.0379022	-0.652369	0.000819409	-0.0367886	-0.824389	-0.0179357	-0.12923
-0.926875	-0.00886687	-0.0583814	-0.652369	0.00118458	0.213748	-0.824947	-0.0216939	-0.201422
-0.927363	-0.010019	-0.213096	-0.65209	0.00528427	0.62593	-0.82568	-0.0265794	-0.334228
-0.928079	-0.0128285	-0.42622	-0.651322	0.016196	1.19289	-0.826309	-0.033392	-0.549765
-0.928114	-0.019018	-0.679269	-0.651025	0.0373953	1.86952	-0.827565	-0.0436041	-0.85747
-0.928742	-0.0303431	-0.934436	-0.64935	0.071866	2.57346	-0.828159	-0.0592064	-1.2476
-0.928777	-0.047741	-1.14068	-0.647657	0.121074	3.19715	-0.830236	-0.0823043	-1.68922
-0.930435	-0.0706732	-1.24602	-0.643817	0.184166	3.62992	-0.832417	-0.114565	-2.13422
-0.932791	-0.0969954	-1.21276	-0.638476	0.25771	3.78576	-0.835454	-0.156672	-2.52725
-0.935165	-0.123414	-1.03124	-0.631914	0.33611	3.62965	-0.839486	-0.207944	-2.81931
-0.938306	-0.146314	-0.727332	-0.623501	0.412605	3.19497	-0.844582	-0.266273	-2.98113
-0.941186	-0.162658	-0.361017	-0.614426	0.480676	2.58551	-0.851197	-0.328463	-3.01209
-0.944502	-0.170744	-0.0152736	-0.603762	0.535586	1.95917	-0.858946	-0.390978	-2.94143
-0.948429	-0.170714	0.222212	-0.591335	0.575814	1.49551	-0.868266	-0.450889	-2.82072
-0.951815	-0.164744	0.280201	-0.578873	0.603956	1.35364	-0.878983	-0.506727	-2.70921
-0.954905	-0.156789	0.122427	-0.566621	0.626709	1.63093	-0.890223	-0.558869	-2.6566
-0.957941	-0.151844	-0.241457	-0.553357	0.653683	2.33356	-0.901986	-0.609263	-2.68809
-0.9611	-0.154825	-0.755601	-0.539377	0.695204	3.36754	-0.914884	-0.660578	-2.79676
-0.964207	-0.169336	-1.32866	-0.524541	0.75963	4.55382	-0.928899	-0.715137	-2.94536
-0.967506	-0.196692	-1.85295	-0.508833	0.85096	5.66468	-0.944851	-0.774069	-3.07723
-0.972358	-0.23552	-2.22729	-0.489355	0.967454	6.47252	-0.961572	-0.836932	-3.13267
-0.978257	-0.282092	-2.37814	-0.46691	1.10177	6.79919	-0.979723	-0.90179	-3.06594
-0.985291	-0.331265	-2.27432	-0.441795	1.24259	6.55377	-0.998939	-0.965606	-2.8577
-0.993023	-0.377653	-1.93227	-0.41394	1.37708	5.75025	-1.01845	-1.02482	-2.51921
-1.00121	-0.416617	-1.41145	-0.383554	1.49352	4.50207	-1.04064	-1.07611	-2.08747
-1.00966	-0.444859	-0.801487	-0.352103	1.58319	2.99616	-1.06406	-1.11715	-1.61308
-1.01885	-0.460686	-0.203845	-0.319919	1.64145	1.4535	-1.0864	-1.14723	-1.14497
-1.02758	-0.46414	0.287795	-0.287526	1.66797	0.0858583	-1.10984	-1.16727	-0.71723
-1.03781	-0.457083	0.604767	-0.25302	1.66653	-0.941882	-1.13357	-1.17924	-0.342095
-1.0476	-0.44311	0.714709	-0.218341	1.64436	-1.53628	-1.15686	-1.18523	-0.0109479
-1.05575	-0.427005	0.624736	-0.186506	1.61102	-1.68281	-1.17974	-1.18647	0.297802
-1.06282	-0.413651	0.376063	-0.156521	1.57653	-1.43643	-1.20377	-1.18287	0.607539
-1.07018	-0.406737	0.0318082	-0.127217	1.5493	-0.899436	-1.22749	-1.1733	0.933445
-1.07861	-0.40791	-0.338515	-0.0963073	1.5346	-0.193733	-1.25116	-1.15624	1.27723
-1.08835	-0.416811	-0.67356	-0.0631809	1.5344	0.564741	-1.27386	-1.13073	1.62789
-1.09711	-0.431818	-0.930124	-0.0316079	1.54829	1.28328	-1.29537	-1.09679	1.96716
-1.1056	-0.450921	-1.08667	-0.00141372	1.57474	1.89861	-1.31671	-1.05546	2.27681
-1.11467	-0.472224	-1.14075	0.02988	1.61178	2.37325	-1.33656	-1.00827	2.54444
-1.12466	-0.494053	-1.10246	0.0634951	1.65712	2.68622	-1.35575	-0.956783	2.76579
-1.13495	-0.514916	-0.98687	0.0985064	1.70819	2.8236	-1.37364	-0.902061	2.94341
-1.14563	-0.533519	-0.808186	0.133116	1.76216	2.77349	-1.39024	-0.84459	3.08319
-1.15721	-0.548839	-0.577265	0.169995	1.81605	2.52772	-1.40656	-0.784419	3.19091
-1.16871	-0.560122	-0.302746	0.207677	1.8667	2.08929	-1.42112	-0.721503	3.27074
-1.17866	-0.566724	0.0054156	0.244748	1.91063	1.48187	-1.43405	-0.656016	3.32602
-1.18991	-0.567906	0.332126	0.282813	1.94396	0.756189	-1.44532	-0.588483	3.36147
-1.20187	-0.562838	0.655338	0.32224	1.96293	-0.0114986	-1.4563	-0.519708	3.38503
-1.21314	-0.550918	0.947818	0.362819	1.96492	-0.731016	-1.46554	-0.450569	3.40747
-1.22374	-0.53223	1.18264	0.402351	1.94966	-1.31802	-1.4729	-0.381753	3.43913
-1.23388	-0.507808	1.34099	0.441132	1.91987	-1.71637	-1.47859	-0.313502	3.48471
-1.24369	-0.479493	1.4195	0.478203	1.88075	-1.91558	-1.48372	-0.245483	3.53813
-1.25201	-0.449431	1.43439	0.51393	1.83829	-1.95654	-1.48742	-0.176939	3.5805
-1.26058	-0.419435	1.4202	0.550041	1.79728	-1.92255	-1.4891	-0.107154	3.58291
-1.26854	-0.390451	1.42266	0.584528	1.7597	-1.91741	-1.4907	-0.036053	3.51447
-1.2757	-0.362301	1.48728	0.619173	1.72435	-2.03694	-1.48999	0.0353489	3.35344
-1.28256	-0.333696	1.64652	0.654411	1.68749	-2.34235	-1.48779	0.1049	3.09753
-1.28833	-0.302502	1.90924	0.68752	1.64421	-2.84334	-1.48423	0.169783	2.76949
-1.29332	-0.266195	2.25566	0.717941	1.58976	-3.49569	-1.47978	0.227365	2.41476
-1.29804	-0.222492	2.63974	0.747717	1.5206	-4.21353	-1.47424	0.276133	2.09137
-1.30177	-0.170071	2.99849	0.777108	1.43509	-4.89222	-1.46718	0.316372	1.85477
-1.3039	-0.109188	3.26613	0.804614	1.3341	-5.4349	-1.46025	0.350314	1.74263
-1.30521	-0.0419245	3.38894	0.830148	1.2212	-5.77462	-1.45293	0.381655	1.76513
-1.30453	0.0281021	3.33684	0.851756	1.10203	-5.88608	-1.44464	0.414546	1.90411
-1.30195	0.0965107	3.1084	0.869837	0.982873	-5.78434	-1.43597	0.452416	2.12137
-1.29875	0.159139	2.72848	0.886557	0.868796	-5.51266	-1.42613	0.497072	2.3727
-1.29455	0.212854	2.23978	0.901829	0.762488	-5.12489	-1.41529	0.548409	2.62187
-1.28934	0.255915	1.69143	0.915495	0.664305	-4.66968	-1.40333	0.604823	2.84879
-1.28383	0.287865	1.12861	0.928341	0.573455	-4.18172	-1.38935	0.664139	3.04838
-1.27814	0.309118	0.585914	0.939162	0.489468	-3.68178	-1.37473	0.724655	3.2209
-1.27098	0.32051	0.0858981	0.945742	0.413009	-3.18309	-1.35876	0.785804	3.35835
-1.2643	0.322947	-0.358167	0.951763	0.345649	-2.69921	-1.34183	0.8481	3.43373
-1.25894	0.317232	-0.737498	0.959041	0.288938	-2.24833	-1.32345	0.912325	3.39937
-1.25323	0.304064	-1.04372	0.963823	0.24343	-1.85176	-1.30432	0.97827	3.19681
-1.24646	0.28423	-1.26747	0.966459	0.208144	-1.52742	-1.28474	1.04362	2.77603
-1.2407	0.258933	-1.40028	0.969792	0.180664	-1.28221	-1.26241	1.1036	2.11709
-1.23685	0.229999	-1.43862	0.97447	0.157864	-1.10737	-1.23861	1.15165	1.24559
-1.23314	0.199764	-1.38795	0.977646	0.137014	-0.979925	-1.21524	1.18115	0.234898
-1.22957	0.170641	-1.26464	0.980317	0.116727	-0.869986	-1.19098	1.1874	-0.807133
-1.2265	0.144616	-1.09431	0.981172	0.0971983	-0.751224	-1.16731	1.1691	-1.76351
-1.22391	0.122888	-0.906902	0.982254	0.0796843	-0.610255	-1.14408	1.12889	-2.5372
-1.22246	0.105728	-0.729871	0.983929	0.0656201	-0.451184	-1.12307	1.07248	-3.07419
-1.22035	0.0925512	-0.582048	0.985605	0.0559071	-0.293548	-1.10362	1.00694	-3.37299
-1.21857	0.0822185	-0.470243	0.986495	0.0505835	-0.164469	-1.08563	0.938598	-3.47784
-1.21716	0.0734814	-0.389837	0.987123	0.0488017	-0.0879992	-1.06797	0.871458	-3.45912
-1.2155	0.0654385	-0.329044	0.987629	0.0489993	-0.0755231	-1.05184	0.806741	-3.38861
-1.21454	0.0578081	-0.275152	0.989165	0.0492543	-0.120612	-1.03606	0.743514	-3.31831
-1.21335	0.0509064	-0.220371	0.990405	0.0478121	-0.200066	-1.02255	0.679982	-3.26951
-1.2126	0.0453506	-0.165165	0.991295	0.0436372	-0.280689	-1.01105	0.614786	-3.2343
-1.21185	0.0416229	-0.117973	0.991382	0.0367603	-0.329365	-0.999184	0.547846	-3.18688
-1.21142	0.0396925	-0.0916675	0.992796	0.0282787	-0.322961	-0.989061	0.480575	-3.09883
-1.21028	0.03887	-0.0982822	0.993057	0.0200155	-0.254735	-0.981032	0.415428	-2.95211
-1.20986	0.0379711	-0.144046	0.993319	0.0139363	-0.135319	-0.974662	0.354979	-2.74533
-1.20887	0.0357161	-0.226417	0.992953	0.0114843	0.0116562	-0.969408	0.300905	-2.49262
-1.20765	0.0311736	-0.333892	0.993023	0.0130781	0.157338	-0.964434	0.253428	-2.21706
-1.20717	0.0240265	-0.448331	0.993319	0.0180207	0.27586	-0.958971	0.211546	-1.94284
-1.20791	0.0145388	-0.548774	0.994681	0.0248906	0.350189	-0.955306	0.173877	-1.6894
-1.20766	0.00331099	-0.615591	0.995291	0.0321992	0.374133	-0.952444	0.139531	-1.46924
-1.20749	-0.00894878	-0.634028	0.996147	0.038929	0.350722	-0.949965	0.108444	-1.28851
-1.20805	-0.0214792	-0.596668	0.997246	0.0446709	0.288544	-0.949459	0.0810361	-1.14876
-1.20812	-0.0333987	-0.504626	0.996862	0.049367	0.198067	-0.948517	0.0575044	-1.04791
-1.20953	-0.0436915	-0.367457	0.998503	0.0529301	0.089431	-0.947574	0.0373046	-0.980066
-1.21068	-0.0513512	-0.201771	1.00016	0.0550411	-0.0278945	-0.947435	0.0191754	-0.934952
-1.21152	-0.0556257	-0.0286522	1.00086	0.0552297	-0.144266	-0.94637	0.00169294	-0.898253
-1.21293	-0.05623	0.129832	1.00196	0.0531143	-0.249027	-0.94712	-0.0160127	-0.853805
-1.2137	-0.0534282	0.254462	1.00304	0.0486194	-0.330705	-0.946841	-0.0338297	-0.787282
-1.21485	-0.047973	0.332279	1.00388	0.0420758	-0.378604	-0.948464	-0.0507784	-0.6901
-1.21587	-0.040935	0.358808	1.00472	0.0341924	-0.385387	-0.951588	-0.0655608	-0.561889
-1.21618	-0.033469	0.338554	1.00482	0.0259253	-0.349655	-0.951798	-0.077161	-0.410474
-1.21658	-0.0265763	0.283647	1.00524	0.0182932	-0.277432	-0.952758	-0.0851309	-0.249329
-1.21709	-0.0209375	0.210932	1.00573	0.0122041	-0.181735	-0.955097	-0.0895175	-0.0934905
-1.21779	-0.0168657	0.138211	1.00615	0.00831601	-0.0801018	-0.957034	-0.0906729	0.0445742
-1.21812	-0.0143461	0.0804814	1.00597	0.00691172	0.00936154	-0.959024	-0.0891425	0.157756
-1.218	-0.0130868	0.0470496	1.00594	0.00777846	0.0722333	-0.960577	-0.0856021	0.244971
-1.21798	-0.0125587	0.0401516	1.00592	0.0101731	0.100973	-0.962514	-0.0807289	0.309747
-1.21852	-0.0120848	0.055375	1.00636	0.0129817	0.0959995	-0.962933	-0.0750079	0.357501
-1.21904	-0.0110331	0.0836975	1.00693	0.0150853	0.0643604	-0.964748	-0.0686033	0.392714
-1.21901	-0.00904846	0.114504	1.00754	0.0157765	0.0166366	-0.966267	-0.0614267	0.417127
-1.21922	-0.0061853	0.138648	1.00765	0.0149907	-0.036576	-0.96782	-0.0533757	0.429601
-1.21943	-0.00284937	0.150638	1.00791	0.0132094	-0.0871672	-0.967872	-0.0445711	0.427535
-1.2193	0.000427149	0.149363	1.00814	0.0110872	-0.130148	-0.968937	-0.03543	0.409053
-1.21875	0.00325599	0.137343	1.00753	0.00902874	-0.162587	-0.969513	-0.0265606	0.374902
-1.2184	0.00555303	0.11901	1.00788	0.00697223	-0.18192	-0.969775	-0.018574	0.329149
-1.21932	0.00748736	0.0988134	1.00866	0.00451713	-0.185	-0.969845	-0.0119041	0.278377
-1.21894	0.00926957	0.0798232	1.00845	0.00130691	-0.168741	-0.970804	-0.00668208	0.229706
-1.21841	0.0109617	0.0631769	1.00824	-0.00258827	-0.132177	-0.969269	-0.00270146	0.188539
-1.21817	0.0124539	0.0482974	1.0087	-0.00653374	-0.0787363	-0.970071	0.000488192	0.156963
-1.21773	0.0135816	0.0335758	1.00831	-0.00952542	-0.0171647	-0.970351	0.00336047	0.133467
-1.21768	0.014248	0.0171868	1.00772	-0.0106348	0.0399421	-0.970892	0.0061675	0.114009
-1.21751	0.0144605	-0.00216725	1.00733	-0.00949507	0.0798539	-0.969443	0.00884673	0.0939443
-1.21684	0.0142903	-0.0246713	1.00718	-0.00656928	0.0942538	-0.969112	0.0111465	0.0699915
-1.21677	0.0138059	-0.0490211	1.00725	-0.00302313	0.0825738	-0.969495	0.0128325	0.041482
-1.2166	0.0130192	-0.0723605	1.00719	-0.000231775	0.0524473	-0.969199	0.0137907	0.0104973
-1.21651	0.0118719	-0.0906728	1.00772	0.000842446	0.0168636	-0.968832	0.0139994	-0.0190712
-1.21618	0.0102883	-0.0996993	1.00836	7.95096e-05	-0.0108587	-0.968501	0.0134835	-0.0431108
-1.21564	0.00828485	-0.0962588	1.00711	-0.00179339	-0.0221204	-0.968553	0.0123286	-0.0588927
-1.21566	0.00606334	-0.0795855	1.00714	-0.00361718	-0.0159276	-0.967663	0.0107322	-0.0660646
-1.21587	0.0040022	-0.0521495	1.0074	-0.00438874	0.00155049	-0.96782	0.00901171	-0.0666146
-1.21569	0.00253225	-0.0194912	1.00725	-0.00370859	0.0203719	-0.967733	0.00751876	-0.0637811
-1.2155	0.00196786	0.0110776	1.00643	-0.00190635	0.0314503	-0.967645	0.00648438	-0.0603386
-1.2155	0.00237632	0.0325899	1.00699	0.000168396	0.0302412	-0.967645	0.00589306	-0.0570453
-1.21583	0.00352938	0.0406438	1.00756	0.00158063	0.0178718	-0.967558	0.00548908	-0.0521049
-1.21543	0.00495658	0.0348767	1.00753	0.00175927	-0.000592499	-0.967453	0.00493987	-0.0421718
-1.21531	0.00610246	0.0190701	1.00718	0.000722327	-0.0196699	-0.966912	0.00407235	-0.0247885
-1.21513	0.00654198	-0.000220185	1.00728	-0.00102823	-0.0368828	-0.96679	0.00302485	-0.00144653
-1.21485	0.00615603	-0.0160059	1.00702	-0.00283899	-0.0543097	-0.96693	0.00217788	0.0199806
-1.21487	0.00517501	-0.0232573	1.00705	-0.00426008	-0.0774604	-0.967192	0.00185846	0.0246296
-1.21489	0.00406854	-0.0203881	1.007	-0.00526853	-0.111988	-0.967384	0.00197754	-0.00748498
-1.21478	0.00333863	-0.00926916	1.00697	-0.00630676	-0.159836	-0.966947	0.00182164	-0.097318
-1.21461	0.00331325	0.00614189	1.00603	-0.00814137	-0.216737	-0.967244	0.000115143	-0.26135
-1.21482	0.00402359	0.0218502	1.0062	-0.0115646	-0.272447	-0.966738	-0.00471252	-0.506367
-1.21463	0.00521133	0.0355471	1.00644	-0.0170085	-0.313863	-0.967052	-0.0142341	-0.826099
-1.21473	0.00647103	0.0471762	1.00639	-0.0242406	-0.329822	-0.967803	-0.0298555	-1.20104
-1.21405	0.00747732	0.0580888	1.00472	-0.0323448	-0.315561	-0.969687	-0.052775	-1.60213
-1.21353	0.00817708	0.0692435	1.00369	-0.0400429	-0.27482	-0.970874	-0.0839381	-1.99802
-1.21396	0.0088097	0.0794181	1.00367	-0.0461783	-0.218571	-0.973213	-0.123866	-2.3643
-1.21389	0.00971823	0.0844492	1.00239	-0.0501178	-0.160856	-0.976372	-0.17241	-2.69211
-1.21368	0.0110779	0.078079	1.00088	-0.0519418	-0.113543	-0.980509	-0.228672	-2.99284
-1.21342	0.0127363	0.0542556	0.999969	-0.0524032	-0.0824312	-0.986687	-0.291305	-3.29592
-1.21272	0.0142568	0.0100326	0.998503	-0.0526438	-0.0665725	-0.994314	-0.359167	-3.63886
-1.21253	0.0150955	-0.0521758	0.997997	-0.0537107	-0.061273	-1.00318	-0.432038	-4.05093
-1.21253	0.0147721	-0.124156	0.997683	-0.0560669	-0.0634395	-1.01346	-0.510963	-4.5351
-1.21201	0.012959	-0.193935	0.996443	-0.0594054	-0.0766628	-1.02514	-0.597927	-5.05435
-1.21199	0.00950344	-0.250144	0.994244	-0.0629671	-0.1133	-1.03959	-0.694885	-5.52833
-1.21196	0.00442677	-0.287648	0.992831	-0.066239	-0.191989	-1.05493	-0.802436	-5.84374
-1.21194	-0.00208769	-0.312612	0.991522	-0.0696095	-0.331048	-1.07303	-0.918597	-5.87756
-1.21152	-0.00975767	-0.344841	0.989654	-0.074565	-0.540158	-1.09341	-1.03815	-5.5279
-1.21241	-0.0183729	-0.415565	0.98852	-0.0832999	-0.81371	-1.11715	-1.15287	-4.74382
-1.2129	-0.028082	-0.559952	0.986862	-0.0979544	-1.12881	-1.14178	-1.25274	-3.54527
-1.21423	-0.0396925	-0.805348	0.984854	-0.119869	-1.44925	-1.16839	-1.32779	-2.02621
-1.21461	-0.0547996	-1.15812	0.980997	-0.149195	-1.7347	-1.19571	-1.37013	-0.339285
-1.21634	-0.0756016	-1.59328	0.97728	-0.184952	-1.95241	-1.22433	-1.37569	1.33452
-1.21908	-0.104375	-2.05127	0.973178	-0.225415	-2.08787	-1.25142	-1.34514	2.8229
-1.22208	-0.142674	-2.44457	0.968064	-0.26861	-2.15115	-1.2769	-1.28363	3.99575
-1.22508	-0.190389	-2.67446	0.96138	-0.312824	-2.17664	-1.30062	-1.19939	4.78651
-1.22951	-0.244962	-2.65419	0.954014	-0.357076	-2.2159	-1.32191	-1.10165	5.19643
-1.23486	-0.301175	-2.33282	0.945951	-0.401464	-2.32493	-1.34146	-0.998566	5.28284
-1.24283	-0.351875	-1.71232	0.937731	-0.447274	-2.54893	-1.35963	-0.895971	5.13666
-1.251	-0.389538	-0.8524	0.92759	-0.496813	-2.90836	-1.37642	-0.797064	4.85729
-1.25959	-0.40815	0.139241	0.915792	-0.55302	-3.39006	-1.39042	-0.702969	4.53213
-1.26741	-0.404665	1.12918	0.902981	-0.618872	-3.94629	-1.40197	-0.61358	4.22534
-1.27481	-0.37957	1.98707	0.889961	-0.696582	-4.50259	-1.41305	-0.528315	3.97614
-1.28167	-0.336498	2.61339	0.874951	-0.786728	-4.97298	-1.42248	-0.446575	3.80391
-1.28748	-0.281175	2.95877	0.857114	-0.887646	-5.27884	-1.42974	-0.367875	3.71542
-1.29114	-0.220057	3.03053	0.836187	-0.995492	-5.36692	-1.43471	-0.29167	3.7101
-1.29495	-0.15901	2.8857	0.814894	-1.10501	-5.22158	-1.43943	-0.217056	3.78147
-1.29654	-0.102284	2.61315	0.790721	-1.21072	-4.86853	-1.44203	-0.142595	3.91527
-1.29753	-0.0519638	2.31053	0.763878	-1.30815	-4.36918	-1.44344	-0.0664683	4.08689
-1.29743	-0.00797769	2.0619	0.73515	-1.39466	-3.80767	-1.4433	0.013032	4.2613
-1.29734	0.031408	1.92142	0.7063	-1.46972	-3.27369	-1.44175	0.0969004	4.39735
-1.29626	0.06878	1.90604	0.676839	-1.53452	-2.8452	-1.43773	0.184941	4.45638
-1.29381	0.106738	1.99775	0.645248	-1.59125	-2.57402	-1.4323	0.27563	4.41269
-1.29072	0.147254	2.15342	0.611406	-1.64258	-2.47688	-1.42497	0.366371	4.262
-1.28653	0.191323	2.31899	0.576831	-1.69134	-2.53327	-1.4164	0.454094	4.02436
-1.2829	0.238848	2.444	0.542693	-1.74045	-2.69048	-1.40551	0.536056	3.73963
-1.2766	0.288745	2.49332	0.506285	-1.79251	-2.87568	-1.39221	0.610649	3.45612
-1.26983	0.339276	2.45378	0.470227	-1.84915	-3.01321	-1.37902	0.677905	3.21599
-1.26173	0.388571	2.33504	0.432318	-1.91028	-3.04365	-1.36384	0.739429	3.042
-1.25271	0.435144	2.16512	0.392525	-1.9739	-2.93986	-1.34865	0.797684	2.93018
-1.24376	0.478209	1.98218	0.352365	-2.0365	-2.71496	-1.33191	0.854913	2.85104
-1.23339	0.5177	1.82438	0.309761	-2.09426	-2.41828	-1.31376	0.912191	2.75891
-1.22231	0.554099	1.71999	0.266041	-2.14427	-2.11919	-1.29376	0.968998	2.60619
-1.21065	0.588241	1.67942	0.223332	-2.18565	-1.88238	-1.27315	1.02341	2.35794
-1.1978	0.621146	1.69103	0.178373	-2.21977	-1.74169	-1.25227	1.0727	2.00207
-1.18443	0.653835	1.72161	0.132628	-2.24961	-1.68151	-1.2302	1.11406	1.55231
-1.17105	0.687016	1.7223	0.0877552	-2.27844	-1.63276	-1.2063	1.14529	1.04334
-1.15722	0.720659	1.63919	0.0426384	-2.30817	-1.48681	-1.18305	1.16527	0.520243
-1.14179	0.753617	1.42686	-0.00408407	-2.33792	-1.12488	-1.15988	1.17413	0.0257893
-1.12556	0.783515	1.0616	-0.0529358	-2.36347	-0.455094	-1.13663	1.17298	-0.410494
-1.1102	0.807015	0.550685	-0.0990125	-2.37777	0.553554	-1.11328	1.16348	-0.778266
-1.09444	0.820444	-0.065593	-0.145246	-2.3724	1.85129	-1.09045	1.14724	-1.08602
-1.0776	0.820696	-0.720522	-0.19326	-2.33972	3.30867	-1.06776	1.12551	-1.35494
-1.05994	0.806224	-1.33521	-0.241362	-2.27513	4.74003	-1.0457	1.09901	-1.60923
-1.04474	0.777754	-1.83686	-0.283668	-2.17881	5.94396	-1.02444	1.06795	-1.86606
-1.03044	0.738279	-2.17603	-0.323654	-2.05605	6.75054	-1.00398	1.03214	-2.12828
-1.01658	0.692229	-2.33794	-0.362086	-1.91619	7.06303	-0.984069	0.991173	-2.38254
-1.00433	0.644156	-2.34483	-0.398808	-1.77051	6.88332	-0.965185	0.944738	-2.60345
-0.991958	0.597507	-2.24897	-0.431376	-1.62986	6.31446	-0.947469	0.892949	-2.76304
-0.981154	0.553923	-2.11896	-0.459458	-1.50243	5.5397	-0.930365	0.836648	-2.8424
-0.971188	0.513212	-2.02317	-0.486999	-1.39218	4.78263	-0.914622	0.777509	-2.84169
-0.961083	0.473867	-2.01448	-0.514209	-1.29825	4.25749	-0.900049	0.71778	-2.7842
-0.951606	0.433819	-2.11948	-0.539411	-1.21555	4.1202	-0.887186	0.659677	-2.71222
-0.944467	0.391099	-2.33333	-0.561577	-1.13621	4.43085	-0.875475	0.604576	-2.67448
-0.938272	0.344192	-2.6207	-0.581579	-1.0513	5.13583	-0.864723	0.552361	-2.7088
-0.931814	0.292153	-2.92179	-0.600603	-0.952626	6.07455	-0.854915	0.501326	-2.82529
-0.927712	0.234712	-3.16295	-0.617201	-0.834493	7.01062	-0.845385	0.448784	-2.9966
-0.923803	0.17253	-3.27045	-0.63228	-0.695495	7.6825	-0.837269	0.392223	-3.15978
-0.921377	0.107518	-3.18589	-0.64366	-0.539774	7.86343	-0.830812	0.330558	-3.23089
-0.920522	0.0429708	-2.88051	-0.651305	-0.377088	7.41713	-0.825471	0.265002	-3.12902
-0.920696	-0.016695	-2.36516	-0.655633	-0.221275	6.33523	-0.820811	0.199216	-2.80305
-0.922389	-0.0666777	-1.69252	-0.656314	-0.0873053	4.74556	-0.818594	0.138662	-2.25233
-0.924239	-0.102844	-0.949625	-0.656261	0.0122528	2.88741	-0.816413	0.0893014	-1.53453
-0.926892	-0.122806	-0.241142	-0.65476	0.070314	1.0582	-0.815767	0.0559421	-0.756629
-0.929754	-0.12668	0.33337	-0.652718	0.0870486	-0.455298	-0.815365	0.0407356	-0.050964
-0.932198	-0.117272	0.702449	-0.650589	0.0698977	-1.44346	-0.814947	0.0423022	0.457464
-0.93424	-0.0995444	0.839555	-0.649926	0.031806	-1.82009	-0.813341	0.0558372	0.683095
-0.93588	-0.07944	0.76853	-0.650484	-0.0119612	-1.63599	-0.811735	0.0742144	0.601967
-0.936422	-0.0623696	0.55571	-0.652631	-0.0476311	-1.05672	-0.809972	0.0897472	0.257503
-0.93712	-0.051835	0.290701	-0.654725	-0.0662517	-0.311753	-0.807948	0.0960644	-0.251556
-0.938429	-0.0486694	0.0614697	-0.65586	-0.0654593	0.369452	-0.805696	0.0895728	-0.797239
-0.939179	-0.0511576	-0.0688571	-0.656523	-0.0491276	0.81561	-0.80416	0.0701335	-1.25462
-0.940523	-0.0559584	-0.0766691	-0.656872	-0.0251564	0.950017	-0.803323	0.0407932	-1.53102
-0.942233	-0.0594477	0.0198883	-0.656087	-0.00232114	0.796646	-0.803375	0.006667	-1.58432
-0.943542	-0.0589877	0.171008	-0.655371	0.0126586	0.457305	-0.804632	-0.0266493	-1.42652
-0.94438	-0.0537005	0.313708	-0.655144	0.0168984	0.0698631	-0.805836	-0.0545898	-1.11311
-0.945218	-0.0445572	0.392461	-0.655092	0.0115714	-0.23776	-0.807128	-0.0745578	-0.723063
-0.945934	-0.0338697	0.375563	-0.655633	0.000770461	-0.383607	-0.808402	-0.0860821	-0.336291
-0.94651	-0.0244456	0.262741	-0.655633	-0.0103542	-0.348373	-0.810653	-0.0903335	-0.0149653
-0.94651	-0.0186999	0.0825948	-0.656471	-0.0174314	-0.170715	-0.812032	-0.0893442	0.206907
-0.946719	-0.0179721	-0.118239	-0.656924	-0.0181042	0.0739835	-0.813463	-0.0852619	0.324563
-0.9474	-0.0222198	-0.290057	-0.656959	-0.0124028	0.302215	-0.815784	-0.0798378	0.355976
-0.947906	-0.0301505	-0.394241	-0.656994	-0.00230298	0.44836	-0.816849	-0.074203	0.331263
-0.948796	-0.039703	-0.41252	-0.656628	0.0092374	0.480686	-0.817896	-0.0688875	0.281856
-0.949843	-0.0486856	-0.349263	-0.655999	0.0193599	0.40435	-0.819781	-0.0639942	0.232373
-0.951187	-0.0553554	-0.227117	-0.655336	0.0261281	0.252972	-0.820881	-0.0594351	0.196574
-0.952217	-0.0587747	-0.0782888	-0.654778	0.0288678	0.0736153	-0.822172	-0.0551272	0.177305
-0.953054	-0.0588796	0.065274	-0.654952	0.0280188	-0.0889701	-0.822783	-0.0510699	0.169268
-0.954922	-0.0562977	0.179717	-0.6538	0.0246803	-0.203983	-0.823481	-0.0473117	0.163116
-0.955306	-0.0520183	0.253175	-0.653888	0.0201113	-0.259546	-0.824982	-0.0439027	0.149533
-0.956336	-0.0470323	0.28539	-0.653364	0.0153718	-0.261099	-0.825471	-0.0409026	0.122424
-0.957069	-0.0420541	0.284132	-0.65312	0.0111575	-0.225259	-0.826501	-0.0384301	0.0807697
-0.958046	-0.0374108	0.260371	-0.652788	0.00778593	-0.172093	-0.826728	-0.0366805	0.0290398
-0.958535	-0.0331162	0.224164	-0.653067	0.0052664	-0.118537	-0.828089	-0.0358786	-0.0237616
-0.95925	-0.029062	0.182518	-0.652788	0.00340619	-0.0746661	-0.828717	-0.0361735	-0.0661953
-0.959687	-0.0252179	0.139451	-0.652823	0.00193879	-0.0432582	-0.829049	-0.0375047	-0.0872114
-0.960455	-0.0217461	0.0974978	-0.652736	0.000659934	-0.021925	-0.829782	-0.039499	-0.0790909
-0.960821	-0.0189714	0.0594276	-0.652561	-0.000471635	-0.00640427	-0.830689	-0.0414831	-0.0397855
-0.960716	-0.01721	0.029062	-0.652561	-0.0013242	0.00650942	-0.831876	-0.0426558	0.0259941
-0.960926	-0.0165533	0.0107111	-0.653067	-0.00168999	0.0174903	-0.832819	-0.0423458	0.107305
-0.961589	-0.0167484	0.00753551	-0.652928	-0.00143346	0.0250103	-0.83336	-0.040212	0.189057
-0.961833	-0.0172627	0.0197238	-0.652771	-0.000598154	0.0270276	-0.833761	-0.0363016	0.255188
-0.962601	-0.0174869	0.0434902	-0.652596	0.000581339	0.0230414	-0.834878	-0.0309968	0.292183
-0.962427	-0.01695	0.0715402	-0.653067	0.00174758	0.0154127	-0.835349	-0.0249217	0.292118
-0.962636	-0.015455	0.0949975	-0.653102	0.00253842	0.00920413	-0.835646	-0.0188357	0.254529
-0.963404	-0.0131251	0.106141	-0.652614	0.00274439	0.0104695	-0.835733	-0.0135006	0.186665
-0.963631	-0.0103751	0.10094	-0.652212	0.00246287	0.0236445	-0.835646	-0.00954212	0.102001
-0.963474	-0.00779357	0.0804309	-0.652509	0.00213918	0.0491515	-0.83692	-0.00734823	0.0172657
-0.963701	-0.00593646	0.0504173	-0.652474	0.00240421	0.0823186	-0.836205	-0.00701448	-0.0514416
-0.963666	-0.00510106	0.0196332	-0.652666	0.00375933	0.114213	-0.836292	-0.00830917	-0.0925652
-0.963596	-0.00520019	-0.00295011	-0.652544	0.0062907	0.134227	-0.836466	-0.0106765	-0.102068
-0.963893	-0.00580973	-0.0107102	-0.652387	0.0095865	0.133542	-0.837217	-0.0133419	-0.0845941
-0.964329	-0.00636316	-0.00104157	-0.651654	0.0128966	0.108316	-0.837234	-0.0155324	-0.0523399
-0.964364	-0.0063801	0.0242593	-0.651497	0.0154303	0.0615777	-0.837479	-0.016733	-0.0217875
-0.964277	-0.00560636	0.0597344	-0.651531	0.0166368	0.00339566	-0.838055	-0.0168705	-0.00911304
-0.964434	-0.00402313	0.0976111	-0.650676	0.0163714	-0.0505219	-0.838631	-0.016363	-0.0255972
-0.964347	-0.00177931	0.129183	-0.650589	0.0149389	-0.0812136	-0.838439	-0.0160161	-0.0744618
-0.964329	0.000871657	0.145877	-0.650659	0.0130504	-0.0692035	-0.838945	-0.0167891	-0.150178
-0.964731	0.00359819	0.140012	-0.649873	0.0117278	0.00280315	-0.839486	-0.0195058	-0.240507
-0.964172	0.00600587	0.105527	-0.649978	0.0121884	0.14732	-0.839887	-0.0246081	-0.330597
-0.964015	0.00767055	0.0390199	-0.649437	0.0157244	0.369439	-0.840219	-0.0320268	-0.407718
-0.963492	0.00817227	-0.0587902	-0.649594	0.0235908	0.664118	-0.841004	-0.0412183	-0.464963
-0.96412	0.00709215	-0.18145	-0.648233	0.036913	1.01379	-0.842296	-0.0513759	-0.502572
-0.963945	0.00399233	-0.315712	-0.646994	0.0566048	1.38719	-0.843989	-0.0617493	-0.526482
-0.963701	-0.00153093	-0.441891	-0.645475	0.0832366	1.74071	-0.844896	-0.0719201	-0.54472
-0.96419	-0.00965959	-0.536315	-0.642857	0.116791	2.02326	-0.846624	-0.0818965	-0.563232
-0.964242	-0.0200924	-0.575939	-0.640239	0.156348	2.18507	-0.848631	-0.0920072	-0.582958
-0.964661	-0.0318684	-0.54438	-0.636609	0.199868	2.18943	-0.850499	-0.10268	-0.599638
-0.965551	-0.0434291	-0.437931	-0.631565	0.244298	2.02513	-0.85282	-0.114211	-0.606766
-0.967	-0.0529688	-0.269834	-0.625282	0.286097	1.71628	-0.855421	-0.126615	-0.600858
-0.968134	-0.0589742	-0.0713338	-0.619086	0.322081	1.32635	-0.857812	-0.139604	-0.58715
-0.969321	-0.0607449	0.111298	-0.612122	0.350319	0.953769	-0.861163	-0.152744	-0.583375
-0.970735	-0.0587023	0.223662	-0.604722	0.370843	0.718246	-0.864409	-0.165777	-0.619644
-0.971642	-0.0544066	0.213154	-0.596885	0.386035	0.73916	-0.868057	-0.179008	-0.733619
-0.972288	-0.0503289	0.0403584	-0.589101	0.400647	1.10945	-0.872158	-0.193641	-0.961709
-0.973283	-0.0494987	-0.310076	-0.580235	0.421422	1.87029	-0.875981	-0.211893	-1.32854
-0.974993	-0.0551337	-0.82132	-0.5706	0.456253	2.99258	-0.881409	-0.236823	-1.83777
-0.97618	-0.0702589	-1.44127	-0.560739	0.512877	4.37079	-0.886749	-0.271839	-2.46724
-0.978065	-0.0972441	-2.08631	-0.549622	0.59726	5.8325	-0.892649	-0.319991	-3.17023
-0.981311	-0.137214	-2.65265	-0.534751	0.712016	7.1638	-0.899944	-0.383206	-3.88279
-0.984401	-0.189418	-3.03435	-0.517961	0.855279	8.14668	-0.910137	-0.461745	-4.53529
-0.989584	-0.25078	-3.14478	-0.497	1.02037	8.60109	-0.920225	-0.554049	-5.06493
-0.995117	-0.3159	-2.93706	-0.473927	1.19636	8.42241	-0.933507	-0.657029	-5.42585
-1.00274	-0.377719	-2.41783	-0.447694	1.3695	7.60529	-0.949477	-0.76667	-5.5943
-1.01194	-0.428855	-1.65027	-0.416191	1.52544	6.24779	-0.966808	-0.878748	-5.56819
-1.02156	-0.46327	-0.744657	-0.381651	1.65195	4.53436	-0.986949	-0.989423	-5.36187
-1.03093	-0.477741	0.162073	-0.347268	1.74139	2.70161	-1.00871	-1.09551	-4.99849
-1.04098	-0.472591	0.932839	-0.31121	1.79202	0.994923	-1.032	-1.19442	-4.50264
-1.04999	-0.451467	1.45696	-0.274767	1.80795	-0.374169	-1.05847	-1.28389	-3.89525
-1.05734	-0.42027	1.67064	-0.240122	1.79755	-1.26095	-1.08502	-1.36176	-3.19181
-1.06493	-0.385709	1.56714	-0.204902	1.77134	-1.60551	-1.11342	-1.42587	-2.40358
-1.07221	-0.35399	1.19529	-0.169716	1.73987	-1.43431	-1.14314	-1.47419	-1.54104
-1.07922	-0.329991	0.647249	-0.135333	1.71236	-0.84768	-1.174	-1.50508	-0.617923
-1.08575	-0.316913	0.0385611	-0.101543	1.69591	0.00285673	-1.20426	-1.51747	0.34506
-1.09242	-0.316147	-0.51553	-0.0669857	1.69531	0.94298	-1.23376	-1.51087	1.31821
-1.09827	-0.327164	-0.922862	-0.0327424	1.71286	1.80571	-1.26325	-1.48523	2.2631
-1.10434	-0.347475	-1.13176	0.00167552	1.74832	2.45946	-1.29182	-1.44087	3.1356
-1.11228	-0.372935	-1.13917	0.0372453	1.79879	2.82989	-1.3201	-1.37868	3.8915
-1.1208	-0.398588	-0.987149	0.0750492	1.85909	2.91092	-1.34656	-1.30053	4.49368
-1.12909	-0.419924	-0.748052	0.113062	1.9225	2.76077	-1.37089	-1.20948	4.91915
-1.1374	-0.434128	-0.501833	0.151425	1.98223	2.48172	-1.3926	-1.10963	5.16385
-1.14675	-0.440847	-0.311811	0.192667	2.03314	2.1862	-1.4126	-1.00535	5.24365
-1.1568	-0.442188	-0.206348	0.237365	2.07329	1.95774	-1.4299	-0.90043	5.19124
-1.16532	-0.441798	-0.172539	0.279235	2.10452	1.81865	-1.44623	-0.797451	5.04978
-1.17305	-0.443232	-0.164179	0.32046	2.1314	1.71679	-1.46056	-0.697684	4.86534
-1.18072	-0.448182	-0.121132	0.362191	2.15866	1.53856	-1.4729	-0.601362	4.68017
-1.19011	-0.455445	0.00718238	0.406435	2.18817	1.14693	-1.48283	-0.508096	4.52815
-1.20009	-0.461231	0.243172	0.451237	2.21691	0.43316	-1.49069	-0.417162	4.4327
-1.20984	-0.460727	0.574433	0.494766	2.23678	-0.635583	-1.49734	-0.327643	4.40631
-1.21889	-0.450077	0.961246	0.538731	2.23658	-1.99098	-1.50254	-0.238525	4.45059
-1.22796	-0.427838	1.35449	0.583359	2.20537	-3.47223	-1.50577	-0.148817	4.55587
-1.23615	-0.395256	1.71588	0.627376	2.13651	-4.86802	-1.50625	-0.0576736	4.70045
-1.24227	-0.355375	2.03167	0.670398	2.03077	-5.97832	-1.50531	0.0355282	4.85036
-1.24802	-0.31145	2.3138	0.708586	1.89712	-6.6742	-1.50327	0.13107	4.96126
-1.25329	-0.265446	2.58807	0.746355	1.75013	-6.93419	-1.49824	0.228669	4.98381
-1.25765	-0.217302	2.87462	0.76962	1.60482	-6.84411	-1.49226	0.327208	4.873
-1.26123	-0.165246	3.16931	0.798191	1.47107	-6.56168	-1.48379	0.424579	4.60005
-1.26304	-0.106948	3.43453	0.8276	1.35057	-6.26037	-1.47302	0.517797	4.16413
-1.26449	-0.0410292	3.60422	0.854443	1.23787	-6.07378	-1.46126	0.603445	3.59976
-1.26381	0.0316534	3.60221	0.877482	1.12459	-6.05958	-1.44768	0.678359	2.97625
-1.26238	0.107413	3.36763	0.898164	1.00417	-6.19234	-1.43314	0.740418	2.38698
-1.25864	0.180122	2.8782	0.916071	0.87478	-6.38282	-1.41689	0.789276	1.92942
-1.25351	0.242545	2.16277	0.930487	0.739445	-6.51219	-1.40026	0.826838	1.67978
-1.24746	0.288243	1.29846	0.941308	0.603932	-6.46757	-1.3827	0.857225	1.66924
-1.24023	0.313353	0.393145	0.94829	0.474032	-6.16875	-1.36483	0.886053	1.86899
-1.23398	0.317592	-0.440547	0.954311	0.353808	-5.58228	-1.34687	0.919047	2.19028
-1.22835	0.304072	-1.11116	0.963387	0.245733	-4.72468	-1.32809	0.960294	2.50122
-1.22278	0.278068	-1.56615	0.96878	0.152168	-3.65809	-1.30795	1.01071	2.65757
-1.21876	0.245309	-1.797	0.968972	0.0765853	-2.48091	-1.28709	1.06728	2.53932
-1.21473	0.210511	-1.83198	0.968413	0.0231122	-1.3138	-1.26432	1.12346	2.08308
-1.21091	0.176687	-1.72092	0.966336	-0.0055338	-0.281027	-1.24105	1.17063	1.30028
-1.20702	0.145303	-1.51842	0.965045	-0.0102466	0.511221	-1.21681	1.20029	0.275601
-1.20515	0.116945	-1.27077	0.966982	0.00374292	0.995441	-1.1919	1.20626	-0.854115
-1.20311	0.0919821	-1.01003	0.968291	0.0281624	1.15651	-1.16831	1.18627	-1.93415
-1.20199	0.0708916	-0.754667	0.969618	0.0542415	1.03389	-1.14476	1.14245	-2.82913
-1.20105	0.0542357	-0.514721	0.97159	0.075135	0.710947	-1.12354	1.08051	-3.45235
-1.19962	0.0424423	-0.297696	0.972637	0.0872116	0.2945	-1.10415	1.00789	-3.77937
-1.19948	0.0355685	-0.112589	0.97419	0.0899991	-0.109553	-1.08636	0.931664	-3.84371
-1.1988	0.0331469	0.0294208	0.975691	0.0852324	-0.41772	-1.06858	0.856992	-3.71803
-1.19813	0.034172	0.117334	0.977559	0.0756552	-0.582544	-1.05259	0.786463	-3.48837
-1.19707	0.037249	0.144284	0.977908	0.0640737	-0.596346	-1.03823	0.720506	-3.2302
-1.19651	0.0408592	0.111225	0.979723	0.052854	-0.485956	-1.02524	0.658325	-2.99282
-1.19518	0.0436345	0.0287782	0.981032	0.0437877	-0.301221	-1.01224	0.598899	-2.79523
-1.19475	0.0445484	-0.0835847	0.982044	0.0380888	-0.100697	-1.00213	0.541664	-2.63185
-1.19396	0.0430028	-0.20095	0.981887	0.0362977	0.0623319	-0.992586	0.486763	-2.48414
-1.19314	0.0388636	-0.298136	0.982638	0.038072	0.151017	-0.983406	0.43488	-2.33272
-1.19223	0.0324854	-0.355281	0.983406	0.0420847	0.151511	-0.975918	0.386875	-2.16599
-1.19152	0.0246996	-0.362368	0.983947	0.0462805	0.0739289	-0.969234	0.34339	-1.98333
-1.19141	0.0166816	-0.321401	0.985814	0.0485233	-0.0522934	-0.9633	0.304583	-1.79328
-1.19148	0.00966573	-0.245545	0.987054	0.0473773	-0.187481	-0.957557	0.270071	-1.60893
-1.19133	0.00459326	-0.15538	0.987944	0.0426295	-0.292892	-0.953072	0.239092	-1.44298
-1.19119	0.00184704	-0.0732449	0.988031	0.0352827	-0.341007	-0.948168	0.210785	-1.30453
-1.1911	0.00117275	-0.0172999	0.98845	0.0270636	-0.322164	-0.945061	0.184446	-1.19806
-1.19126	0.00178893	0.00296432	0.988677	0.0197562	-0.245832	-0.94178	0.15964	-1.12412
-1.19133	0.00263328	-0.0115277	0.989689	0.014685	-0.136442	-0.938778	0.136159	-1.0805
-1.19108	0.00268794	-0.0508469	0.989549	0.0124711	-0.0252729	-0.936701	0.113889	-1.06269
-1.19098	0.00130875	-0.0999899	0.990247	0.0129925	0.0590202	-0.934938	0.0926545	-1.06337
-1.19056	-0.0015618	-0.143875	0.989637	0.0154588	0.0983969	-0.933472	0.0721179	-1.07137
-1.19084	-0.00542059	-0.171676	0.990003	0.0186062	0.0896771	-0.932721	0.0518209	-1.07145
-1.19162	-0.00948743	-0.179139	0.99126	0.0210609	0.0440166	-0.932128	0.0313882	-1.04573
-1.19189	-0.0130978	-0.168391	0.991591	0.0218066	-0.0179104	-0.931046	0.0108354	-0.977357
-1.19201	-0.0159689	-0.145702	0.991888	0.0205502	-0.0732276	-0.931657	-0.00918881	-0.855561
-1.19241	-0.0181971	-0.118368	0.992307	0.0177872	-0.104175	-0.931779	-0.0274206	-0.680447
-1.19237	-0.0200422	-0.0919673	0.992796	0.0145333	-0.103085	-0.933472	-0.0423196	-0.465567
-1.193	-0.0216897	-0.0688965	0.992237	0.0118698	-0.073624	-0.934153	-0.052594	-0.23681
-1.19354	-0.0231482	-0.0484383	0.992848	0.010522	-0.0282374	-0.935584	-0.0576605	-0.0273159
-1.19405	-0.0243069	-0.028027	0.992953	0.0106472	0.0169491	-0.936666	-0.0578494	0.130503
-1.19494	-0.0250562	-0.00504218	0.993389	0.0118926	0.0478398	-0.93698	-0.054327	0.213665
-1.19508	-0.0253482	0.0215905	0.993686	0.013633	0.0567389	-0.938743	-0.0488304	0.215468
-1.19532	-0.0251589	0.0505518	0.99393	0.0152376	0.0440887	-0.940052	-0.0433143	0.148307
-1.19604	-0.0244215	0.0783229	0.994558	0.0162456	0.0172587	-0.940348	-0.0395341	0.0413541
-1.19623	-0.0230306	0.100384	0.994262	0.0164238	-0.0129756	-0.94068	-0.0385855	-0.0665292
-1.19723	-0.0209449	0.113048	0.994558	0.0157514	-0.0369691	-0.941361	-0.0405387	-0.136917
-1.19756	-0.0183043	0.115281	0.995588	0.0143955	-0.0502206	-0.942705	-0.0443843	-0.142314
-1.19751	-0.0154418	0.109775	0.995623	0.0126765	-0.0555224	-0.94335	-0.0483854	-0.0742385
-1.19789	-0.012754	0.102686	0.995728	0.0109618	-0.0624578	-0.944904	-0.0507061	0.0532573
-1.19812	-0.0105013	0.101901	0.995693	0.00946205	-0.0842589	-0.945899	-0.0500423	0.205574
-1.19812	-0.00866004	0.114263	0.996007	0.00802067	-0.132876	-0.946789	-0.0460205	0.334655
-1.19833	-0.00690186	0.142652	0.995763	0.00604551	-0.213754	-0.94719	-0.0392799	0.389647
-1.19843	-0.00470953	0.184025	0.996147	0.00266038	-0.322045	-0.947574	-0.0313234	0.328833
-1.19855	-0.00158273	0.229259	0.996408	-0.00297365	-0.441658	-0.94897	-0.0242841	0.130275
-1.19857	0.00274749	0.265092	0.995833	-0.0113118	-0.547788	-0.948534	-0.0206887	-0.20139
-1.1982	0.00817624	0.277721	0.995344	-0.0221964	-0.612532	-0.94993	-0.0231779	-0.634037
-1.19806	0.0141995	0.257014	0.994785	-0.0348052	-0.612267	-0.950175	-0.0341212	-1.11413
-1.19777	0.0200066	0.20002	0.99407	-0.0477628	-0.534831	-0.950733	-0.0551416	-1.57934
-1.19716	0.0246648	0.112572	0.992551	-0.0593819	-0.384482	-0.953473	-0.0866837	-1.9754
-1.19649	0.0273548	0.0083833	0.99098	-0.0679977	-0.183044	-0.955219	-0.127807	-2.27294
-1.19616	0.0275964	-0.094276	0.990439	-0.0723428	0.0334054	-0.958256	-0.176364	-2.47919
-1.19525	0.0253908	-0.177411	0.988153	-0.0718844	0.221854	-0.962968	-0.229633	-2.63972
-1.19513	0.0212269	-0.228289	0.986827	-0.0670533	0.342052	-0.969024	-0.285346	-2.82769
-1.19478	0.0159443	-0.24313	0.985762	-0.0592756	0.36624	-0.976878	-0.342797	-3.12187
-1.19449	0.0104927	-0.22841	0.984505	-0.0507375	0.286357	-0.984662	-0.403531	-3.57845
-1.19428	0.00565484	-0.199417	0.984017	-0.0438971	0.116723	-0.993965	-0.471162	-4.2048
-1.19466	0.00180524	-0.176492	0.983284	-0.0408844	-0.108717	-1.00487	-0.550256	-4.94396
-1.19447	-0.00123043	-0.180067	0.982271	-0.0429895	-0.344054	-1.01761	-0.644617	-5.67641
-1.19464	-0.00416435	-0.225921	0.981311	-0.0503922	-0.542179	-1.03255	-0.755548	-6.24106
-1.1947	-0.0080809	-0.321931	0.980037	-0.0621803	-0.666005	-1.05016	-0.880608	-6.47167
-1.19477	-0.0141812	-0.467047	0.978624	-0.0766142	-0.697384	-1.07001	-1.01325	-6.23954
-1.19552	-0.023538	-0.652507	0.976459	-0.0915581	-0.641565	-1.09279	-1.14348	-5.49102
-1.19627	-0.0369302	-0.864606	0.975168	-0.105002	-0.526162	-1.11816	-1.2595	-4.26817
-1.19716	-0.0547694	-1.08795	0.972393	-0.115593	-0.394953	-1.14534	-1.34997	-2.70568
-1.1989	-0.0770954	-1.3081	0.968954	-0.123055	-0.298029	-1.1734	-1.40637	-1.00306
-1.2008	-0.103628	-1.51291	0.966895	-0.128335	-0.280607	-1.20272	-1.42494	0.621204
-1.20318	-0.133876	-1.69239	0.964556	-0.133348	-0.372961	-1.23112	-1.40744	1.98156
-1.20696	-0.167286	-1.83768	0.96213	-0.140423	-0.58359	-1.25824	-1.36059	2.96859
-1.21159	-0.203359	-1.93977	0.959076	-0.151729	-0.897012	-1.28402	-1.29417	3.5712
-1.21606	-0.241613	-1.98905	0.955585	-0.168972	-1.27681	-1.30804	-1.21825	3.87114
-1.22138	-0.281368	-1.97569	0.95117	-0.193387	-1.67367	-1.33032	-1.1405	4.01166
-1.22714	-0.321444	-1.89093	0.945759	-0.22579	-2.03732	-1.35061	-1.06425	4.14995
-1.23486	-0.360065	-1.72849	0.941553	-0.26643	-2.33005	-1.37075	-0.988161	4.40783
-1.24301	-0.395099	-1.48544	0.935933	-0.314651	-2.53849	-1.3897	-0.907438	4.83575
-1.25163	-0.424535	-1.16247	0.928515	-0.368673	-2.67976	-1.40625	-0.816203	5.40048
-1.26114	-0.446871	-0.763873	0.920399	-0.425942	-2.79866	-1.42051	-0.710032	5.99937
-1.26962	-0.461167	-0.297851	0.909892	-0.484159	-2.95497	-1.43227	-0.587835	6.49557
-1.27892	-0.466751	0.222349	0.898356	-0.542567	-3.20354	-1.44168	-0.452561	6.76235
-1.28751	-0.462869	0.776976	0.88565	-0.6028	-3.57291	-1.44796	-0.310636	6.72237
-1.29683	-0.448582	1.33903	0.872874	-0.668675	-4.0504	-1.45119	-0.170386	6.37008
-1.30575	-0.423076	1.87551	0.858196	-0.744801	-4.5799	-1.45163	-0.0399211	5.77118
-1.31387	-0.386197	2.35141	0.841964	-0.834552	-5.07464	-1.44958	0.0749049	5.04081
-1.3202	-0.338868	2.73596	0.823429	-0.938256	-5.44152	-1.44611	0.171808	4.30874
-1.3258	-0.283104	3.00953	0.803584	-1.05247	-5.60891	-1.44075	0.252253	3.68317
-1.33052	-0.221623	3.16892	0.78018	-1.17072	-5.54817	-1.43496	0.32047	3.22465
-1.33334	-0.157225	3.22917	0.752673	-1.28561	-5.28137	-1.42752	0.381707	2.9371
-1.33512	-0.0921996	3.22083	0.724032	-1.39131	-4.87318	-1.41921	0.440387	2.77706
-1.33554	-0.0279178	3.18326	0.693716	-1.48533	-4.41058	-1.40906	0.498824	2.67594
-1.33471	0.035251	3.15546	0.662632	-1.56875	-3.97824	-1.39815	0.556888	2.56652
-1.33347	0.0977349	3.16667	0.632228	-1.64475	-3.63798	-1.38574	0.612601	2.40455
-1.33043	0.1604	3.22924	0.598822	-1.71664	-3.41774	-1.37174	0.66332	2.17878
-1.32519	0.224223	3.33528	0.561577	-1.78644	-3.3113	-1.35767	0.706988	1.90823
-1.31942	0.290073	3.45824	0.523512	-1.85481	-3.28636	-1.34268	0.742944	1.62932
-1.31184	0.358511	3.55918	0.483997	-1.92181	-3.29654	-1.32786	0.772086	1.37953
-1.30401	0.429502	3.59661	0.445425	-1.98763	-3.29376	-1.31127	0.796406	1.18383
-1.29449	0.502101	3.53745	0.406016	-2.05262	-3.23851	-1.29519	0.818214	1.04859
-1.28263	0.574352	3.36642	0.362365	-2.1168	-3.10697	-1.27892	0.839337	0.963927
-1.26931	0.64358	3.09081	0.318226	-2.17947	-2.89437	-1.26172	0.8606	0.911977
-1.25514	0.707019	2.73888	0.273964	-2.23912	-2.61392	-1.24388	0.88175	0.87644
-1.24042	0.762509	2.35177	0.22897	-2.29372	-2.29059	-1.2262	0.90187	0.848888
-1.22381	0.808974	1.97099	0.181863	-2.34114	-1.9503	-1.20677	0.920053	0.829082
-1.20681	0.846581	1.62512	0.133814	-2.37977	-1.60647	-1.18832	0.93601	0.819577
-1.1889	0.87653	1.32022	0.0845612	-2.40903	-1.24842	-1.16935	0.95029	0.817532
-1.17136	0.900499	1.03732	0.0360061	-2.42942	-0.836636	-1.14988	0.963982	0.807956
-1.15335	0.919879	0.738473	-0.0118333	-2.44179	-0.308947	-1.13083	0.978032	0.762058
-1.13391	0.935011	0.379933	-0.0612436	-2.44608	0.401681	-1.11123	0.992507	0.642267
-1.11539	0.94474	-0.0716822	-0.109572	-2.43998	1.34183	-1.09055	1.00612	0.412766
-1.09748	0.94648	-0.62548	-0.156486	-2.41852	2.51279	-1.07097	1.01626	0.0520843
-1.07914	0.936887	-1.25946	-0.202929	-2.37486	3.85565	-1.05048	1.01951	-0.436564
-1.05875	0.913044	-1.92317	-0.251851	-2.30249	5.25313	-1.02938	1.01248	-1.0209
-1.04104	0.873743	-2.54901	-0.296863	-2.19805	6.54957	-1.00978	0.992793	-1.64285
-1.02515	0.820238	-3.06828	-0.338105	-2.0634	7.58402	-0.990265	0.959651	-2.22887
-1.01049	0.756023	-3.42698	-0.3757	-1.90586	8.22648	-0.973004	0.914085	-2.70457
-0.996548	0.685751	-3.59668	-0.410798	-1.73639	8.40697	-0.955289	0.858718	-3.00994
-0.984802	0.613905	-3.57831	-0.439928	-1.56651	8.12978	-0.93883	0.797307	-3.11162
-0.974906	0.543838	-3.39932	-0.466404	-1.40547	7.47105	-0.924675	0.734161	-3.00939
-0.964539	0.477551	-3.10652	-0.49309	-1.25898	6.56248	-0.911044	0.673486	-2.73596
-0.954835	0.416105	-2.75711	-0.517926	-1.12944	5.56669	-0.899124	0.618728	-2.35033
-0.947435	0.36021	-2.40985	-0.539359	-1.0173	4.64936	-0.887133	0.572037	-1.92651
-0.942757	0.310447	-2.11667	-0.556254	-0.921876	3.95212	-0.876853	0.534013	-1.53988
-0.93691	0.266944	-1.91495	-0.572381	-0.841146	3.56861	-0.866992	0.503752	-1.25395
-0.932774	0.228855	-1.82078	-0.586431	-0.770923	3.52652	-0.8568	0.479165	-1.10969
-0.929213	0.194173	-1.82465	-0.599939	-0.704645	3.77967	-0.847776	0.457462	-1.11929
-0.925705	0.160161	-1.89168	-0.614181	-0.634568	4.21396	-0.838962	0.43567	-1.26516
-0.922982	0.124308	-1.96796	-0.625893	-0.554226	4.66927	-0.831039	0.411077	-1.50454
-0.920539	0.0853944	-1.99271	-0.636225	-0.461019	4.97479	-0.824249	0.381608	-1.77875
-0.919649	0.0441581	-1.91384	-0.643468	-0.3576	4.99015	-0.815941	0.346179	-2.02577
-0.920295	0.00322837	-1.70249	-0.647116	-0.251339	4.64135	-0.809728	0.305002	-2.19339
-0.920556	-0.0336636	-1.36194	-0.650571	-0.152085	3.94059	-0.80533	0.25966	-2.25025
-0.922476	-0.0628437	-0.927732	-0.650729	-0.0692175	2.98349	-0.800478	0.212788	-2.19189
-0.923803	-0.0817688	-0.45865	-0.651287	-0.00909775	1.92377	-0.797231	0.167392	-2.0399
-0.9256	-0.0896823	-0.0212048	-0.651322	0.0263321	0.932755	-0.794945	0.126017	-1.83444
-0.927503	-0.0877238	0.327624	-0.650275	0.039631	0.155615	-0.793531	0.0900543	-1.62185
-0.929353	-0.0785322	0.554078	-0.648704	0.0368455	-0.323212	-0.792659	0.0594361	-1.44103
-0.9304	-0.0654815	0.653822	-0.648564	0.0257767	-0.495821	-0.791105	0.0328552	-1.31282
-0.930959	-0.0517639	0.649281	-0.649105	0.0139387	-0.424583	-0.79107	0.00842116	-1.23534
-0.931692	-0.0396082	0.579649	-0.649193	0.00671177	-0.217169	-0.791489	-0.0155337	-1.18677
-0.932337	-0.0299033	0.487345	-0.649559	0.00624524	0.00842701	-0.792379	-0.0398202	-1.13428
-0.933175	-0.0223357	0.405472	-0.648268	0.011468	0.157772	-0.793165	-0.0641167	-1.04594
-0.933332	-0.0159104	0.350096	-0.648163	0.0191176	0.182933	-0.794893	-0.087091	-0.901679
-0.933821	-0.00958405	0.319169	-0.647203	0.0252979	0.0888047	-0.797546	-0.106862	-0.699631
-0.933332	-0.00276076	0.297565	-0.64736	0.0269705	-0.0772276	-0.799832	-0.121654	-0.456313
-0.933856	0.00447238	0.265729	-0.646016	0.0229436	-0.247184	-0.802537	-0.130405	-0.200903
-0.933594	0.0113875	0.208584	-0.645545	0.0141541	-0.357779	-0.805487	-0.133108	0.0339267
-0.933088	0.0168951	0.121638	-0.645615	0.00321935	-0.370801	-0.807913	-0.130761	0.221347
-0.932372	0.0199635	0.0125753	-0.6464	-0.00658356	-0.2828	-0.810217	-0.124984	0.346876
-0.931988	0.0200159	-0.101655	-0.647011	-0.0125245	-0.12243	-0.812364	-0.117483	0.410337
-0.931814	0.0171356	-0.200734	-0.647098	-0.0133203	0.0619865	-0.814667	-0.10959	0.423305
-0.931639	0.0120126	-0.267511	-0.647116	-0.00938274	0.219354	-0.816744	-0.102048	0.403592
-0.931535	0.0057017	-0.292939	-0.647028	-0.00241402	0.311159	-0.818839	-0.0950604	0.369029
-0.931412	-0.000679335	-0.277986	-0.646732	0.00535837	0.320764	-0.820392	-0.0885027	0.332688
-0.93143	-0.00621172	-0.232287	-0.646732	0.0119396	0.254843	-0.82205	-0.0821662	0.300752
-0.932285	-0.0103529	-0.17042	-0.645964	0.0160614	0.137988	-0.823848	-0.0759474	0.27317
-0.931953	-0.0129999	-0.107335	-0.646016	0.0173276	0.00344473	-0.825122	-0.0699386	0.246218
-0.932407	-0.0144214	-0.0545121	-0.64565	0.0160658	-0.116534	-0.826256	-0.0644047	0.215689
-0.932756	-0.0150851	-0.0179443	-0.645493	0.0130252	-0.197963	-0.82767	-0.0596704	0.179463
-0.933053	-0.0154532	0.00177301	-0.645248	0.00907498	-0.228714	-0.82856	-0.0559761	0.138758
-0.933036	-0.0158252	0.00775322	-0.645335	0.00500769	-0.208594	-0.829625	-0.0533739	0.0979526
-0.933681	-0.0162806	0.0045195	-0.644969	0.00147054	-0.147021	-0.830689	-0.0517053	0.0633679
-0.933943	-0.016732	-0.00387607	-0.645039	-0.00102859	-0.0596502	-0.831719	-0.0506633	0.0416111
-0.93431	-0.0170508	-0.0146713	-0.645091	-0.00211747	0.0350021	-0.833168	-0.049889	0.0379908
-0.934694	-0.017192	-0.0261095	-0.645213	-0.00160687	0.118484	-0.833499	-0.0490402	0.0553013
-0.9352	-0.0172489	-0.0365572	-0.645056	0.000427787	0.174898	-0.834739	-0.0478002	0.0930487
-0.935252	-0.0174139	-0.0437878	-0.645475	0.00359797	0.193169	-0.835594	-0.0458623	0.147087
-0.935654	-0.0178724	-0.0450524	-0.645161	0.00725391	0.169174	-0.836205	-0.0429501	0.209659
-0.936125	-0.0186921	-0.0381123	-0.644376	0.0106464	0.107525	-0.837601	-0.0388906	0.269904
-0.936439	-0.0197667	-0.0228408	-0.644306	0.013125	0.0224397	-0.838037	-0.0336993	0.314965
-0.936928	-0.020836	-0.00260494	-0.644166	0.0142697	-0.0630349	-0.838194	-0.0276237	0.331736
-0.937242	-0.0215725	0.0154202	-0.644288	0.0139314	-0.12001	-0.838805	-0.0211384	0.309177
-0.937591	-0.0217201	0.0214879	-0.643974	0.0122763	-0.119027	-0.839381	-0.0149259	0.240825
-0.938062	-0.0212596	0.00590542	-0.643625	0.00993132	-0.0368079	-0.839311	-0.00985085	0.126961
-0.938935	-0.0205483	-0.037791	-0.642962	0.00818883	0.137218	-0.839975	-0.00688183	-0.0242514
-0.939144	-0.0203464	-0.110342	-0.642822	0.00907158	0.396823	-0.839573	-0.00691695	-0.197219
-0.939476	-0.0216567	-0.206056	-0.642526	0.0150568	0.719244	-0.839608	-0.0105517	-0.371218
-0.940139	-0.0254042	-0.314343	-0.64181	0.0284355	1.07042	-0.840167	-0.0178996	-0.524286
-0.940157	-0.0320909	-0.422979	-0.641862	0.0505302	1.41393	-0.840847	-0.028561	-0.637966
-0.941256	-0.0416057	-0.52178	-0.640012	0.0811479	1.72059	-0.842156	-0.0417306	-0.701822
-0.94246	-0.0532952	-0.605088	-0.637918	0.118602	1.97498	-0.842418	-0.0563628	-0.716535
-0.943892	-0.0662605	-0.671906	-0.634096	0.16037	2.17616	-0.844006	-0.071341	-0.694683
-0.945358	-0.0797231	-0.723629	-0.629907	0.204124	2.33222	-0.845787	-0.0856914	-0.658818
-0.947208	-0.0932859	-0.76048	-0.624444	0.24861	2.45124	-0.847846	-0.0988737	-0.637227
-0.949843	-0.106979	-0.778578	-0.618248	0.293929	2.53319	-0.850394	-0.111073	-0.658405
-0.952112	-0.121074	-0.769455	-0.611947	0.341044	2.56734	-0.85282	-0.123334	-0.745729
-0.954363	-0.135723	-0.722885	-0.604861	0.390745	2.5372	-0.855525	-0.137407	-0.91369
-0.957296	-0.150596	-0.632333	-0.596292	0.442658	2.43186	-0.85844	-0.155346	-1.16648
-0.960647	-0.164728	-0.500916	-0.586431	0.494877	2.25869	-0.861721	-0.179027	-1.49883
-0.964172	-0.176718	-0.345143	-0.575086	0.544517	2.05143	-0.865736	-0.209831	-1.89819
-0.968099	-0.185246	-0.194227	-0.562851	0.588957	1.86871	-0.871391	-0.24861	-2.3471
-0.971869	-0.189692	-0.0843137	-0.55032	0.627201	1.78173	-0.876993	-0.29589	-2.82477
-0.975796	-0.190591	-0.0490196	-0.537282	0.660745	1.85451	-0.88483	-0.352096	-3.30776
-0.979915	-0.189727	-0.109264	-0.522761	0.69359	2.12334	-0.892492	-0.41757	-3.7701
-0.983633	-0.189773	-0.265902	-0.50817	0.731374	2.58288	-0.902318	-0.492334	-4.18385
-0.987176	-0.193564	-0.497828	-0.492951	0.779861	3.18426	-0.91347	-0.575753	-4.52065
-0.991068	-0.203238	-0.766307	-0.476649	0.843243	3.84603	-0.927259	-0.666333	-4.75439
-0.995204	-0.219574	-1.02411	-0.45883	0.922861	4.47403	-0.942076	-0.761799	-4.86451
-0.999969	-0.24181	-1.2264	-0.438392	1.01686	4.98304	-0.959861	-0.859402	-4.83917
-1.00575	-0.267995	-1.34007	-0.415371	1.12088	5.31264	-0.97913	-0.956304	-4.67744
-1.01219	-0.295676	-1.34885	-0.389505	1.22951	5.43267	-0.999637	-1.04985	-4.39003
-1.0185	-0.32256	-1.25364	-0.3635	1.33765	5.33794	-1.02222	-1.13768	-3.99849
-1.02533	-0.346857	-1.06869	-0.334841	1.44133	5.03639	-1.04659	-1.21782	-3.53268
-1.03219	-0.367263	-0.81593	-0.304298	1.53765	4.53756	-1.07301	-1.28874	-3.02704
-1.03931	-0.382786	-0.519447	-0.272044	1.6243	3.84759	-1.0997	-1.3495	-2.51589
-1.04795	-0.392682	-0.201721	-0.237295	1.69902	2.97378	-1.12745	-1.39983	-2.02832
-1.05694	-0.396564	0.11782	-0.202074	1.75917	1.9372	-1.15612	-1.44009	-1.58377
-1.06421	-0.39448	0.422399	-0.166731	1.80164	0.78738	-1.18618	-1.47115	-1.18901
-1.07088	-0.386785	0.696773	-0.131179	1.82315	-0.388973	-1.21594	-1.49416	-0.837594
-1.07832	-0.373885	0.926655	-0.0946667	1.82105	-1.47202	-1.24585	-1.5103	-0.512166
-1.086	-0.356148	1.09952	-0.0579275	1.79465	-2.32813	-1.27653	-1.52043	-0.18923
-1.09287	-0.334139	1.20679	-0.0224275	1.74668	-2.84087	-1.30659	-1.52475	0.154625
-1.09975	-0.308986	1.24646	0.0124442	1.68405	-2.9442	-1.33692	-1.52267	0.536771
-1.10495	-0.282477	1.22452	0.0444186	1.61709	-2.64622	-1.36736	-1.513	0.964514
-1.10989	-0.256701	1.15398	0.0753459	1.5573	-2.03348	-1.39771	-1.49432	1.43405
-1.11424	-0.233389	1.05106	0.10451	1.51412	-1.25245	-1.42658	-1.46549	1.93239
-1.11774	-0.213374	0.929639	0.132226	1.49203	-0.472793	-1.45555	-1.42601	2.44137
-1.12242	-0.196522	0.79637	0.161844	1.48956	0.155995	-1.48302	-1.37611	2.94189
-1.12656	-0.182214	0.648527	0.194273	1.50041	0.54063	-1.50926	-1.31652	3.41721
-1.1301	-0.170038	0.476148	0.226107	1.51644	0.661444	-1.53362	-1.24814	3.85432
-1.13307	-0.160283	0.268088	0.256459	1.53074	0.566874	-1.55741	-1.17172	4.2438
-1.13623	-0.153928	0.0200239	0.286548	1.53948	0.348661	-1.57917	-1.08782	4.57905
-1.13871	-0.152217	-0.258443	0.316323	1.54197	0.107363	-1.59912	-0.99695	4.85584
-1.14202	-0.156094	-0.540415	0.346919	1.53954	-0.0801508	-1.6175	-0.899853	5.07278
-1.14487	-0.165788	-0.783803	0.377585	1.53437	-0.181531	-1.6329	-0.797669	5.23226
-1.14944	-0.180677	-0.939092	0.409507	1.5286	-0.213081	-1.64745	-0.691917	5.34094
-1.15394	-0.199309	-0.961234	0.440975	1.52391	-0.227721	-1.65901	-0.584234	5.40901
-1.15771	-0.219426	-0.822654	0.470698	1.52096	-0.292052	-1.66798	-0.475982	5.44777
-1.16138	-0.237935	-0.523577	0.498763	1.51874	-0.460675	-1.67503	-0.367895	5.46648
-1.16598	-0.251089	-0.0960781	0.527962	1.51418	-0.756277	-1.68066	-0.259988	5.46978
-1.17166	-0.255182	0.400309	0.559465	1.50287	-1.16175	-1.68358	-0.151818	5.45695
-1.17853	-0.24769	0.891127	0.592068	1.48078	-1.62636	-1.68487	-0.0429903	5.42369
-1.18253	-0.228326	1.30462	0.620691	1.44617	-2.08314	-1.6837	0.0663733	5.3654
-1.18653	-0.199283	1.58932	0.647936	1.40036	-2.47062	-1.6797	0.175447	5.28031
-1.18881	-0.164455	1.72622	0.673331	1.34686	-2.75134	-1.67452	0.282888	5.17046
-1.19133	-0.128021	1.73169	0.698882	1.28956	-2.92089	-1.66639	0.387265	5.03944
-1.19297	-0.0931469	1.65028	0.723072	1.23118	-3.00551	-1.65635	0.487523	4.88781
-1.19492	-0.0613219	1.53988	0.748572	1.17271	-3.05037	-1.6449	0.583247	4.70834
-1.19539	-0.0324304	1.4539	0.771069	1.11387	-3.1034	-1.63145	0.674587	4.48449
-1.19538	-0.0052859	1.42559	0.791454	1.05373	-3.20026	-1.61579	0.761867	4.19419
-1.19543	0.0216979	1.45892	0.810897	0.991126	-3.35476	-1.59904	0.845007	3.81905
-1.19384	0.049913	1.52804	0.828211	0.92478	-3.55663	-1.58127	0.923003	3.35642
-1.19243	0.080111	1.58519	0.846205	0.85355	-3.77627	-1.56202	0.993781	2.82912
-1.19005	0.112099	1.57472	0.862978	0.776946	-3.97392	-1.54051	1.05467	2.28776
-1.18738	0.144576	1.44934	0.876819	0.69568	-4.10997	-1.51788	1.10348	1.80241
-1.18428	0.175171	1.18464	0.888914	0.611764	-4.15325	-1.49491	1.13978	1.44424
-1.17996	0.200772	0.787783	0.898251	0.527958	-4.08531	-1.47074	1.16578	1.26222
-1.17586	0.218173	0.298196	0.907327	0.446908	-3.90072	-1.44712	1.18607	1.26265
-1.17087	0.224924	-0.220138	0.914483	0.370555	-3.60476	-1.42354	1.20636	1.39942
-1.16621	0.220105	-0.692915	0.921447	0.300136	-3.21074	-1.39953	1.23142	1.57956
-1.1619	0.204724	-1.0525	0.925897	0.236639	-2.73855	-1.37481	1.2632	1.68387
-1.15918	0.181553	-1.25314	0.930557	0.181252	-2.21481	-1.34888	1.29985	1.59672
-1.15579	0.154486	-1.2804	0.932547	0.135407	-1.67324	-1.32148	1.33612	1.23653
-1.15269	0.127643	-1.15248	0.933751	0.100325	-1.15369	-1.29393	1.36478	0.577886
-1.15108	0.10451	-0.913634	0.935531	0.0763662	-0.698185	-1.26599	1.3786	-0.340685
-1.14968	0.0872884	-0.621847	0.937015	0.0625916	-0.344419	-1.2389	1.37202	-1.42459
-1.14853	0.0766026	-0.334778	0.938394	0.0567878	-0.117911	-1.2122	1.34219	-2.54383
-1.14651	0.0716676	-0.0977848	0.9389	0.0558985	-0.0255355	-1.18614	1.28924	-3.56029
-1.14429	0.0708436	0.0630296	0.940052	0.0566664	-0.0526871	-1.16201	1.21602	-4.35488
-1.14356	0.0723059	0.141725	0.942268	0.0562889	-0.165397	-1.13904	1.12742	-4.84866
-1.14211	0.0745219	0.1483	0.943036	0.0529236	-0.317163	-1.11965	1.02953	-5.01416
-1.14059	0.0764216	0.101604	0.94246	0.0459144	-0.458789	-1.1001	0.928751	-4.87598
-1.13898	0.0773612	0.0220682	0.944869	0.0357281	-0.548694	-1.08319	0.830976	-4.50155
-1.13724	0.0770157	-0.0735434	0.944991	0.0236991	-0.561082	-1.06896	0.740936	-3.98478
-1.13574	0.075255	-0.174296	0.944799	0.0116615	-0.490076	-1.05596	0.661672	-3.42626
-1.13481	0.0720084	-0.274317	0.945427	0.00149581	-0.34909	-1.04348	0.594213	-2.91385
-1.13307	0.0671568	-0.37023	0.94431	-0.00533677	-0.165941	-1.03339	0.537602	-2.5078
-1.13213	0.0605189	-0.458319	0.944537	-0.00811963	0.0247409	-1.02353	0.489324	-2.23301
-1.13092	0.051955	-0.532775	0.944904	-0.00694917	0.189807	-1.01477	0.446094	-2.08007
-1.12973	0.0415301	-0.585718	0.94431	-0.00256424	0.304625	-1.00601	0.404829	-2.01422
-1.12963	0.0296328	-0.608886	0.944817	0.00393179	0.357439	-0.998328	0.36351	-1.98948
-1.12905	0.0169773	-0.59621	0.944851	0.0113252	0.350405	-0.992202	0.321613	-1.96379
-1.12909	0.00449068	-0.546176	0.945235	0.0184744	0.297447	-0.986966	0.279935	-1.91052
-1.12898	-0.00686489	-0.463053	0.945323	0.0244462	0.219684	-0.982044	0.239939	-1.82341
-1.12945	-0.0162829	-0.356496	0.946213	0.0286508	0.139638	-0.977873	0.202953	-1.71377
-1.13014	-0.0232731	-0.239668	0.947225	0.0309685	0.0756005	-0.975482	0.169569	-1.60177
-1.1308	-0.0277388	-0.126478	0.947749	0.0317882	0.037504	-0.971834	0.139455	-1.50541
-1.13099	-0.029929	-0.0287714	0.94822	0.0318644	0.0252566	-0.969391	0.111589	-1.43127
-1.13162	-0.0302871	0.0457725	0.948813	0.0320008	0.0298869	-0.96796	0.0847541	-1.37063
-1.132	-0.0292937	0.0946109	0.948866	0.0327067	0.0370481	-0.966877	0.0580687	-1.30181
-1.13314	-0.0273924	0.120073	0.950314	0.0340038	0.03173	-0.966459	0.0313803	-1.19784
-1.13347	-0.0249922	0.128095	0.951204	0.0354504	0.00266704	-0.965726	0.00548268	-1.03606
-1.13385	-0.0224624	0.126356	0.951501	0.0363033	-0.0549256	-0.966598	-0.0178769	-0.805842
-1.13425	-0.020063	0.122307	0.951903	0.0357061	-0.139036	-0.966528	-0.0362634	-0.511287
-1.13432	-0.0178517	0.121538	0.952967	0.0328722	-0.2428	-0.967663	-0.0471401	-0.168054
-1.13467	-0.015667	0.126873	0.953665	0.02729	-0.357712	-0.969146	-0.0487055	0.203889
-1.13509	-0.0132421	0.138318	0.953718	0.0189212	-0.476621	-0.969862	-0.0407371	0.587872
-1.13565	-0.0104002	0.153813	0.954224	0.00830164	-0.595259	-0.970892	-0.0250938	0.97458

## Sheet: YH1_trial2_coda
shank_angle(rad)	shank_anglular_velocity(rad/s)	shank_anglular_acceleration(rad/s^2)	thigh_angle(rad)	thigh_anglular_velocity(rad/s)	thigh_anglular_acceleration(rad/s^2)	back_angle(rad)	back_anglular_velocity(rad/s)	back_anglular_acceleration(rad/s^2)
-1.05154	-0.0534882	0.228789	0.9034	0.0631876	-0.878224	-0.978938	-0.143387	1.51903
-1.05242	-0.0489408	0.214186	0.90415	0.0456313	-0.600817	-0.980875	-0.112989	1.21084
-1.05285	-0.0447989	0.208639	0.904098	0.0315223	-0.354288	-0.982446	-0.0862742	0.922663
-1.05378	-0.041152	0.218366	0.904412	0.0229518	-0.165649	-0.983127	-0.0657106	0.674053
-1.05446	-0.0375946	0.243791	0.904307	0.0199514	-0.0523424	-0.984156	-0.0518708	0.481273
-1.05545	-0.0334187	0.279202	0.905826	0.0206808	-0.0181319	-0.985395	-0.0435227	0.353645
-1.05591	-0.028005	0.314557	0.905843	0.0223535	-0.0515116	-0.986704	-0.038372	0.290228
-1.05648	-0.0211924	0.338776	0.906838	0.0224237	-0.127979	-0.98742	-0.0340466	0.278896
-1.05718	-0.0134268	0.343248	0.907589	0.0194991	-0.216137	-0.987647	-0.0288715	0.298923
-1.05669	-0.00561015	0.324187	0.90717	0.0136479	-0.285871	-0.987909	-0.0221925	0.3266
-1.0566	0.00127413	0.283042	0.907362	0.00608776	-0.315866	-0.988624	-0.0142869	0.34193
-1.05647	0.00656036	0.225029	0.907501	-0.00149388	-0.297931	-0.988816	-0.00602535	0.333931
-1.05606	0.0101075	0.156762	0.906664	-0.00763756	-0.237012	-0.988153	0.00156317	0.302666
-1.05612	0.0122184	0.0842735	0.906716	-0.0115513	-0.147459	-0.988485	0.00770714	0.257422
-1.05612	0.0133504	0.0123995	0.906733	-0.0131821	-0.0474908	-0.987664	0.0121672	0.211988
-1.05566	0.0138098	-0.0543803	0.906367	-0.0129868	0.0459085	-0.987804	0.0152786	0.178946
-1.05544	0.0136085	-0.110447	0.906157	-0.0115858	0.120039	-0.987455	0.0177664	0.165112
-1.05519	0.012546	-0.148206	0.906157	-0.00948777	0.167107	-0.987088	0.020435	0.169581
-1.05484	0.0104498	-0.158989	0.905756	-0.00698999	0.183173	-0.986233	0.0238661	0.184727
-1.05493	0.00744053	-0.135908	0.906332	-0.00425668	0.166771	-0.986059	0.0282172	0.199316
-1.05416	0.00408079	-0.0777983	0.90525	-0.00150244	0.118363	-0.985675	0.0331677	0.202226
-1.05423	0.00131028	0.00747182	0.905075	0.000851752	0.0410266	-0.984819	0.0380343	0.185216
-1.05505	0.000150594	0.102115	0.90628	0.00217912	-0.0580786	-0.983476	0.0420359	0.143841
-1.05463	0.00129308	0.181085	0.90614	0.00182079	-0.16657	-0.982359	0.0445796	0.0765092
-1.05451	0.00476506	0.21811	0.905634	-0.000691047	-0.267159	-0.981626	0.0453827	-0.0174891
-1.05402	0.0098182	0.193529	0.905267	-0.00548285	-0.340046	-0.981468	0.0443346	-0.13982
-1.05441	0.0150515	0.101432	0.905424	-0.0122559	-0.367164	-0.980142	0.0412102	-0.2939
-1.0535	0.0187111	-0.0464943	0.904918	-0.0202131	-0.337137	-0.979496	0.0354505	-0.484333
-1.05374	0.0191191	-0.222193	0.90518	-0.0280493	-0.249316	-0.979304	0.0261519	-0.71538
-1.0529	0.015174	-0.387705	0.904395	-0.0341535	-0.1153	-0.978589	0.0122398	-0.989209
-1.05263	0.00679062	-0.505274	0.902754	-0.037074	0.0429049	-0.978536	-0.00730198	-1.3047
-1.05224	-0.00491653	-0.548073	0.901131	-0.0360573	0.197817	-0.979444	-0.0332892	-1.65731
-1.05317	-0.0178657	-0.508126	0.901881	-0.0313195	0.323113	-0.980701	-0.0663517	-2.03998
-1.05393	-0.0296338	-0.398731	0.901655	-0.0238689	0.399951	-0.983441	-0.10705	-2.44487
-1.05477	-0.038234	-0.250482	0.901288	-0.0150471	0.421046	-0.986478	-0.15595	-2.86527
-1.0558	-0.0427086	-0.10208	0.900276	-0.0061215	0.391327	-0.990265	-0.213549	-3.29697
-1.05629	-0.0433155	0.0111148	0.901096	0.00189906	0.325042	-0.995187	-0.280115	-3.73839
-1.05706	-0.0413011	0.0671254	0.900834	0.0083007	0.240254	-1.00278	-0.355631	-4.18886
-1.05809	-0.0384115	0.0628428	0.900922	0.0126785	0.152402	-1.01255	-0.439924	-4.64494
-1.05907	-0.0363288	0.0133468	0.902318	0.0149476	0.0688822	-1.02316	-0.532852	-5.09557
-1.05929	-0.0361711	-0.0545453	0.901916	0.0152828	-0.0135335	-1.03507	-0.634274	-5.5173
-1.05943	-0.0381828	-0.112325	0.901689	0.0139432	-0.107339	-1.04964	-0.743721	-5.87152
-1.0606	-0.0417491	-0.140245	0.902213	0.011043	-0.22894	-1.06736	-0.859965	-6.10553
-1.06231	-0.0457821	-0.135005	0.903016	0.00639437	-0.390554	-1.08685	-0.980755	-6.15864
-1.06303	-0.0493143	-0.112405	0.902475	-0.00051632	-0.591847	-1.10924	-1.10279	-5.97325
-1.06416	-0.0519941	-0.104181	0.902056	-0.0104489	-0.81441	-1.13384	-1.22183	-5.50913
-1.06523	-0.0542606	-0.149737	0.90162	-0.0242373	-1.022	-1.15998	-1.33286	-4.75797
-1.06551	-0.0572286	-0.284762	0.900625	-0.0424729	-1.16804	-1.18796	-1.43034	-3.75357
-1.06708	-0.0624803	-0.529476	0.899176	-0.0650378	-1.20948	-1.21868	-1.50875	-2.57367
-1.06887	-0.0719217	-0.879575	0.897885	-0.0906395	-1.12348	-1.24987	-1.56342	-1.33048
-1.07148	-0.0876567	-1.30263	0.896628	-0.116655	-0.921359	-1.28149	-1.5917	-0.150118
-1.07331	-0.111672	-1.74174	0.893766	-0.139599	-0.653712	-1.31463	-1.5938	0.855068
-1.07551	-0.145207	-2.12652	0.889542	-0.156298	-0.403103	-1.34563	-1.57314	1.61428
-1.07921	-0.188001	-2.38935	0.885528	-0.165402	-0.264222	-1.37679	-1.53571	2.11768
-1.08374	-0.237835	-2.48262	0.88195	-0.16848	-0.316465	-1.40628	-1.48847	2.42044
-1.08982	-0.290719	-2.39202	0.879437	-0.170058	-0.597257	-1.43459	-1.43738	2.62874
-1.09673	-0.341767	-2.14107	0.875981	-0.176469	-1.08526	-1.46156	-1.38548	2.87038
-1.10455	-0.386452	-1.78503	0.871286	-0.193937	-1.7001	-1.48798	-1.3319	3.25816
-1.11296	-0.4218	-1.39545	0.867219	-0.22659	-2.32001	-1.5135	-1.27227	3.85666
-1.12261	-0.447133	-1.04007	0.863257	-0.275002	-2.81288	-1.53833	-1.20028	4.66236
-1.1319	-0.464076	-0.764645	0.856503	-0.335774	-3.07168	-1.5609	-1.10999	5.60298
-1.14122	-0.47579	-0.582549	0.847637	-0.402392	-3.04367	-1.5808	-0.997887	6.55565
-1.15087	-0.485657	-0.475501	0.837933	-0.467159	-2.74478	-1.59825	-0.864109	7.37836
-1.15928	-0.495918	-0.404459	0.826972	-0.523483	-2.25545	-1.61211	-0.712485	7.94496
-1.16951	-0.506883	-0.326226	0.81479	-0.567608	-1.69973	-1.62345	-0.549622	8.17411
-1.1811	-0.517068	-0.209404	0.804178	-0.599201	-1.21389	-1.6304	-0.383441	8.04509
-1.19199	-0.524131	-0.0439646	0.792554	-0.62084	-0.913335	-1.63501	-0.221639	7.59749
-1.20196	-0.526046	0.158435	0.778993	-0.636912	-0.865765	-1.63633	-0.070473	6.91698
-1.21234	-0.521896	0.372557	0.765938	-0.652501	-1.07672	-1.6353	0.0659494	6.11216
-1.22264	-0.512052	0.572162	0.752115	-0.672531	-1.49003	-1.63148	0.185841	5.28962
-1.23308	-0.497832	0.741811	0.738362	-0.701053	-2.00262	-1.62534	0.289485	4.53335
-1.24208	-0.480879	0.883383	0.723107	-0.740532	-2.49038	-1.61801	0.378675	3.89281
-1.25116	-0.46247	1.01527	0.707364	-0.791174	-2.8391	-1.60876	0.455983	3.3811
-1.26039	-0.442972	1.1651	0.69218	-0.850556	-2.97368	-1.59895	0.523987	2.98202
-1.26871	-0.421619	1.35924	0.673732	-0.913938	-2.87818	-1.58696	0.584688	2.66278
-1.27578	-0.396697	1.61321	0.652753	-0.975446	-2.60122	-1.5743	0.639265	2.38834
-1.28392	-0.36608	1.92646	0.63228	-1.02992	-2.24464	-1.5601	0.68821	2.13344
-1.2909	-0.327944	2.28295	0.610691	-1.07473	-1.93767	-1.54549	0.731687	1.88988
-1.29664	-0.28137	2.6567	0.588211	-1.11079	-1.80327	-1.53022	0.769906	1.66756
-1.301	-0.226552	3.01956	0.565661	-1.14252	-1.92574	-1.51442	0.803381	1.49007
-1.30388	-0.164519	3.34822	0.54189	-1.17661	-2.32838	-1.49767	0.833069	1.38599
-1.30526	-0.0966064	3.62784	0.517071	-1.22022	-2.96732	-1.47992	0.860411	1.37864
-1.30634	-0.0240074	3.85161	0.493003	-1.27901	-3.74235	-1.46255	0.887286	1.47662
-1.30528	0.0523395	4.01722	0.466369	-1.35562	-4.52132	-1.4444	0.915811	1.66755
-1.30315	0.131603	4.12225	0.436856	-1.44908	-5.17066	-1.42515	0.948001	1.91697
-1.29868	0.212865	4.1608	0.404881	-1.55543	-5.58393	-1.40522	0.985333	2.17287
-1.29235	0.295049	4.12308	0.371354	-1.66897	-5.70178	-1.38508	1.02832	2.3754
-1.28437	0.376951	3.99835	0.335592	-1.78364	-5.51947	-1.36373	1.07621	2.46953
-1.27578	0.457201	3.78008	0.298259	-1.894	-5.08192	-1.34115	1.12688	2.41783
-1.26538	0.534125	3.47126	0.258955	-1.99559	-4.46832	-1.31744	1.17711	2.20956
-1.25369	0.605635	3.0872	0.216735	-2.08509	-3.77049	-1.29332	1.22319	1.86352
-1.24013	0.669399	2.65382	0.173398	-2.16044	-3.06947	-1.2676	1.2617	1.42333
-1.22512	0.723371	2.20106	0.128666	-2.22094	-2.41516	-1.24187	1.29027	0.945963
-1.20962	0.766452	1.75326	0.08313	-2.26714	-1.81359	-1.21529	1.30803	0.486791
-1.19316	0.798859	1.32012	0.0373675	-2.3003	-1.2256	-1.18941	1.31566	0.08518
-1.17695	0.821898	0.892519	-0.00836013	-2.32155	-0.578639	-1.16316	1.31494	-0.244814
-1.16075	0.837156	0.445937	-0.055676	-2.33098	0.209121	-1.13675	1.3081	-0.515858
-1.1445	0.845482	-0.0481812	-0.101927	-2.327	1.19742	-1.11101	1.29702	-0.76034
-1.12736	0.846328	-0.606664	-0.148266	-2.30632	2.39336	-1.08523	1.2826	-1.01722
-1.11005	0.837812	-1.22013	-0.192789	-2.26444	3.73168	-1.06051	1.26446	-1.31708
-1.09411	0.817521	-1.84605	-0.235829	-2.19691	5.07469	-1.03585	1.24105	-1.67055
-1.07846	0.783688	-2.41337	-0.278397	-2.10108	6.236	-1.01133	1.21021	-2.06398
-1.06292	0.736308	-2.83905	-0.320425	-1.978	7.02522	-0.987595	1.17012	-2.46425
-1.04954	0.677778	-3.05204	-0.356309	-1.83369	7.30292	-0.964643	1.12013	-2.83068
-1.03716	0.612819	-3.01732	-0.389662	-1.67897	7.0296	-0.943403	1.06117	-3.13012
-1.02646	0.547627	-2.75168	-0.420589	-1.52743	6.29178	-0.924099	0.995484	-3.34937
-1.01657	0.48846	-2.32481	-0.448288	-1.39218	5.29305	-0.906035	0.925781	-3.5003
-1.00775	0.440054	-1.84419	-0.473316	-1.28211	4.30857	-0.888512	0.854315	-3.61543
-1.00011	0.404322	-1.42729	-0.496756	-1.19906	3.61315	-0.872944	0.782209	-3.73511
-0.993092	0.379752	-1.16924	-0.518223	-1.13678	3.4032	-0.858615	0.709289	-3.89043
-0.986268	0.361813	-1.11592	-0.539062	-1.0823	3.73677	-0.846415	0.634359	-4.08794
-0.978955	0.344385	-1.25127	-0.560425	-1.01982	4.5115	-0.834843	0.555797	-4.30157
-0.971066	0.32185	-1.50279	-0.581963	-0.935863	5.48936	-0.825576	0.472326	-4.47559
-0.964853	0.291053	-1.7636	-0.599416	-0.82406	6.36185	-0.818559	0.383822	-4.53844
-0.960647	0.252317	-1.92407	-0.612017	-0.687504	6.8364	-0.811159	0.291952	-4.42412
-0.956667	0.209146	-1.90305	-0.622315	-0.537848	6.71767	-0.807546	0.200383	-4.09451
-0.953718	0.166899	-1.66963	-0.629401	-0.391654	5.95956	-0.805155	0.114348	-3.55553
-0.950506	0.131098	-1.24939	-0.635073	-0.265565	4.67356	-0.804283	0.0395132	-2.86139
-0.948831	0.105974	-0.714764	-0.637778	-0.171938	3.093	-0.8054	-0.0195622	-2.10455
-0.946824	0.0935503	-0.163468	-0.63982	-0.116085	1.50657	-0.807075	-0.0608394	-1.394
-0.945288	0.0933457	0.30767	-0.641513	-0.0956022	0.182278	-0.808384	-0.0855218	-0.827995
-0.943298	0.102683	0.625833	-0.643503	-0.101757	-0.695598	-0.811177	-0.0977531	-0.469619
-0.94061	0.11749	0.756367	-0.646749	-0.122367	-1.0604	-0.812154	-0.103371	-0.332431
-0.937818	0.13338	0.705448	-0.650188	-0.145265	-0.962032	-0.813899	-0.108176	-0.380153
-0.934676	0.146674	0.512365	-0.653957	-0.161241	-0.536148	-0.816343	-0.116366	-0.539739
-0.931447	0.155058	0.235272	-0.657535	-0.165611	0.0431345	-0.818821	-0.129672	-0.723023
-0.928568	0.157713	-0.0646079	-0.659787	-0.158097	0.611163	-0.822347	-0.147393	-0.849941
-0.925496	0.154985	-0.335953	-0.66223	-0.141397	1.04811	-0.825349	-0.167128	-0.866628
-0.923017	0.147841	-0.544896	-0.664063	-0.119294	1.29494	-0.829206	-0.185807	-0.754126
-0.920172	0.137402	-0.676764	-0.665843	-0.0951547	1.35034	-0.833587	-0.200649	-0.526885
-0.917293	0.124726	-0.73332	-0.668147	-0.0712993	1.25444	-0.83781	-0.209787	-0.223367
-0.914832	0.110805	-0.727616	-0.66991	-0.0491154	1.06728	-0.84186	-0.212475	0.107146
-0.912964	0.0966088	-0.678412	-0.66991	-0.029439	0.849242	-0.84556	-0.208919	0.417273
-0.911882	0.0830297	-0.605457	-0.669526	-0.0127702	0.647622	-0.849975	-0.199936	0.670715
-0.910311	0.0707251	-0.526105	-0.669648	0.000752348	0.490541	-0.853693	-0.186634	0.84666
-0.909055	0.0600092	-0.453241	-0.669578	0.0114083	0.386914	-0.8568	-0.170232	0.939804
-0.907606	0.0508716	-0.394265	-0.66963	0.019803	0.330264	-0.860046	-0.151989	0.957386
-0.907065	0.043086	-0.350966	-0.668775	0.0266541	0.304243	-0.863379	-0.133161	0.914836
-0.906489	0.0363198	-0.320246	-0.667885	0.0325901	0.288389	-0.864828	-0.114924	0.831325
-0.905913	0.0302131	-0.295656	-0.667239	0.0380249	0.263368	-0.866713	-0.0982255	0.725979
-0.90532	0.0244689	-0.269635	-0.666489	0.0430813	0.215312	-0.868668	-0.0836579	0.615071
-0.904587	0.0189655	-0.236052	-0.665686	0.0475438	0.138911	-0.870413	-0.0714218	0.510296
-0.904569	0.0138317	-0.192425	-0.664569	0.0508892	0.0388017	-0.871286	-0.0613986	0.418148
-0.904465	0.0094093	-0.14112	-0.663592	0.0524435	-0.0712435	-0.872158	-0.0532645	0.340345
-0.904273	0.0060976	-0.0889894	-0.662265	0.0516485	-0.171522	-0.873433	-0.0466071	0.275172
-0.904063	0.00415127	-0.0454143	-0.661567	0.0483451	-0.24156	-0.874148	-0.0410467	0.219392
-0.904115	0.00351602	-0.019267	-0.660729	0.0429626	-0.266042	-0.874864	-0.0363472	0.170179
-0.904412	0.00376541	-0.0157917	-0.65942	0.0365302	-0.239768	-0.875824	-0.032465	0.126473
-0.904115	0.00418209	-0.0345114	-0.658967	0.0304728	-0.169938	-0.876051	-0.0294966	0.0892664
-0.903749	0.00398563	-0.0689551	-0.658862	0.0262091	-0.0747414	-0.876714	-0.027542	0.060718
-0.903836	0.00262751	-0.108344	-0.658356	0.0246726	0.0215764	-0.87715	-0.0265563	0.0424634
-0.903801	1.13445e-05	-0.140655	-0.657727	0.0259573	0.0956956	-0.877464	-0.0262787	0.0338967
-0.903627	-0.0034761	-0.155989	-0.657588	0.029271	0.131976	-0.878477	-0.026289	0.0313056
-0.903941	-0.00714035	-0.149137	-0.656645	0.033241	0.126714	-0.878564	-0.0261655	0.0284603
-0.904395	-0.0102771	-0.120635	-0.65565	0.0364552	0.0885084	-0.879611	-0.0256659	0.0186534
-0.904988	-0.0124435	-0.0762078	-0.654498	0.0380041	0.0347823	-0.879559	-0.0248435	-0.00249568
-0.904674	-0.0135599	-0.0250471	-0.654149	0.037776	-0.0141801	-0.880204	-0.0240535	-0.0346268
-0.905023	-0.0138071	0.0224072	-0.653364	0.0363764	-0.0415418	-0.881164	-0.0238432	-0.0717724
-0.90511	-0.0134267	0.0566239	-0.652893	0.0347563	-0.0385557	-0.881653	-0.0247351	-0.103676
-0.905564	-0.0125891	0.0707717	-0.652317	0.0337742	-0.00634489	-0.881374	-0.0269438	-0.119054
-0.905774	-0.0114117	0.0620445	-0.651654	0.0339136	0.0452791	-0.882037	-0.0301463	-0.109691
-0.905756	-0.0100817	0.0324252	-0.650973	0.0352478	0.101154	-0.882753	-0.033481	-0.0737791
-0.906821	-0.00896239	-0.0113364	-0.64928	0.0375833	0.145033	-0.883957	-0.0358542	-0.0171294
-0.906332	-0.00856849	-0.0588094	-0.64935	0.0406177	0.163606	-0.884725	-0.0364125	0.0483104
-0.906646	-0.00937113	-0.0981208	-0.648093	0.0439796	0.149434	-0.885301	-0.034912	0.108109
-0.906576	-0.0115166	-0.118986	-0.647779	0.047167	0.102347	-0.886069	-0.0317844	0.149777
-0.906943	-0.0146349	-0.115685	-0.646365	0.0495173	0.0291928	-0.886348	-0.0278964	0.16634
-0.907048	-0.0178911	-0.0889087	-0.645615	0.0503271	-0.0578887	-0.886837	-0.0241585	0.157865
-0.907781	-0.0202996	-0.0456775	-0.644079	0.0491003	-0.144178	-0.887168	-0.0211832	0.130644
-0.908392	-0.0211609	0.00274756	-0.643451	0.0457846	-0.215342	-0.887308	-0.0191376	0.0946179
-0.909456	-0.0203865	0.0442105	-0.642159	0.0408456	-0.259787	-0.888373	-0.0178233	0.0601065
-0.90895	-0.0185145	0.0689544	-0.642246	0.0351275	-0.269729	-0.88839	-0.0168961	0.0348794
-0.909037	-0.0164096	0.0716283	-0.641513	0.0295901	-0.240772	-0.888722	-0.0160805	0.0221641
-0.909456	-0.0148545	0.0514067	-0.64085	0.0250894	-0.170389	-0.889071	-0.0152779	0.0196867
-0.90991	-0.0142996	0.010526	-0.640449	0.0223179	-0.0562126	-0.889385	-0.0145616	0.0195281
-0.910259	-0.0148768	-0.0477675	-0.64003	0.0218938	0.104886	-0.889333	-0.0141254	0.00859039
-0.910922	-0.0165754	-0.120681	-0.639087	0.0244955	0.316231	-0.890031	-0.0142605	-0.0303156
-0.910678	-0.0194091	-0.205991	-0.639244	0.0309443	0.579298	-0.889856	-0.0154011	-0.116549
-0.911551	-0.0234836	-0.300807	-0.637726	0.0421946	0.890928	-0.890729	-0.0182311	-0.268698
-0.911777	-0.0289817	-0.399779	-0.637132	0.0592555	1.24106	-0.891008	-0.0237958	-0.500755
-0.912999	-0.0361148	-0.493959	-0.634951	0.0830766	1.61235	-0.891601	-0.0335413	-0.818046
-0.913837	-0.0450505	-0.571471	-0.632577	0.114406	1.98251	-0.892841	-0.0492218	-1.214
-0.914727	-0.0558037	-0.620509	-0.629697	0.153613	2.32944	-0.894446	-0.0726571	-1.66889
-0.915774	-0.0681202	-0.634191	-0.626294	0.20053	2.63785	-0.896192	-0.105367	-2.15147
-0.917851	-0.0814429	-0.615798	-0.620709	0.254407	2.9054	-0.899141	-0.148174	-2.62342
-0.919544	-0.0950411	-0.582276	-0.614461	0.314114	3.14595	-0.902719	-0.200929	-3.04601
-0.921621	-0.108289	-0.563924	-0.607322	0.378561	3.38791	-0.908584	-0.262486	-3.38718
-0.924449	-0.120999	-0.599065	-0.597531	0.447205	3.66729	-0.915006	-0.330961	-3.62756
-0.927084	-0.133681	-0.724077	-0.586884	0.520408	4.01664	-0.923489	-0.404136	-3.76367
-0.929405	-0.147659	-0.960951	-0.575906	0.599492	4.45267	-0.932861	-0.479843	-3.80756
-0.932966	-0.164985	-1.30607	-0.56231	0.686456	4.96644	-0.943385	-0.556217	-3.78307
-0.937259	-0.188176	-1.72434	-0.545869	0.783461	5.51937	-0.956388	-0.631846	-3.71926
-0.942216	-0.219693	-2.15185	-0.527177	0.892183	6.04705	-0.971119	-0.705886	-3.64292
-0.947295	-0.261119	-2.50791	-0.50721	1.01304	6.47025	-0.98653	-0.778085	-3.57162
-0.952828	-0.31214	-2.71388	-0.485446	1.14436	6.71011	-1.00257	-0.848661	-3.50914
-0.958552	-0.369786	-2.71358	-0.46143	1.28183	6.70308	-1.02179	-0.918019	-3.44442
-0.966738	-0.428555	-2.48881	-0.432824	1.41881	6.41137	-1.04125	-0.986397	-3.35429
-0.978571	-0.481769	-2.06446	-0.399331	1.54777	5.82683	-1.06278	-1.05356	-3.20925
-0.990335	-0.523696	-1.50175	-0.364861	1.66217	4.96894	-1.08467	-1.11853	-2.98072
-1.00105	-0.551368	-0.882024	-0.330338	1.75766	3.88028	-1.10799	-1.17948	-2.64758
-1.01196	-0.565084	-0.28688	-0.295205	1.83199	2.62304	-1.13237	-1.23376	-2.20022
-1.02193	-0.567454	0.218569	-0.259251	1.88393	1.27824	-1.1581	-1.27837	-1.64112
-1.03236	-0.561787	0.594841	-0.220592	1.91224	-0.0537216	-1.18531	-1.3106	-0.982512
-1.04474	-0.550836	0.828493	-0.180484	1.91581	-1.25537	-1.21199	-1.32864	-0.242743
-1.05601	-0.536463	0.926084	-0.142314	1.89488	-2.2014	-1.23878	-1.33171	0.556606
-1.06577	-0.520022	0.905675	-0.106151	1.8525	-2.77646	-1.2639	-1.31969	1.39139
-1.076	-0.502904	0.789526	-0.0699702	1.79523	-2.8987	-1.28934	-1.29246	2.23342
-1.086	-0.486824	0.599893	-0.0343306	1.73277	-2.54246	-1.31481	-1.24956	3.04834
-1.09532	-0.473746	0.357838	-0.00109956	1.67649	-1.75202	-1.33853	-1.19053	3.79514
-1.10469	-0.465535	0.0837506	0.0310145	1.63732	-0.640149	-1.36195	-1.11565	4.42902
-1.11357	-0.463502	-0.20185	0.0626399	1.62336	0.62976	-1.38249	-1.02671	4.90759
-1.12305	-0.468044	-0.478005	0.0961676	1.63824	1.87412	-1.40085	-0.927184	5.199
-1.13206	-0.478554	-0.723436	0.128735	1.68045	2.92349	-1.4166	-0.82168	5.2893
-1.14249	-0.493677	-0.916698	0.163939	1.74408	3.6513	-1.43079	-0.714991	5.18662
-1.15307	-0.511785	-1.03625	0.201097	1.82058	3.98953	-1.44314	-0.611204	4.92087
-1.16401	-0.531389	-1.06096	0.239896	1.90084	3.92892	-1.45335	-0.513239	4.53904
-1.17497	-0.551221	-0.971724	0.278851	1.97692	3.50631	-1.46217	-0.422862	4.09747
-1.18571	-0.569909	-0.754879	0.319622	2.04293	2.7859	-1.46939	-0.340929	3.65251
-1.19684	-0.5855	-0.406653	0.36144	2.09487	1.84152	-1.47438	-0.267611	3.25144
-1.2093	-0.595245	0.0627789	0.404777	2.13001	0.745152	-1.47812	-0.202459	2.92482
-1.22093	-0.595916	0.627749	0.446508	2.14602	-0.437079	-1.48079	-0.144402	2.68166
-1.23321	-0.584571	1.24949	0.488221	2.1405	-1.64403	-1.48308	-0.0918628	2.50846
-1.24489	-0.559408	1.88238	0.531575	2.11114	-2.81783	-1.4837	-0.0431124	2.37313
-1.25487	-0.520253	2.48216	0.572555	2.05652	-3.90486	-1.48365	0.00321699	2.23367
-1.26418	-0.468492	3.01337	0.613536	1.97728	-4.86004	-1.48313	0.04765	2.05063
-1.27214	-0.406493	3.4531	0.652107	1.87661	-5.65209	-1.48107	0.0896269	1.80049
-1.27892	-0.336868	3.79009	0.685775	1.75977	-6.26619	-1.47887	0.127642	1.48646
-1.2839	-0.261895	4.0199	0.717086	1.6326	-6.70143	-1.47576	0.159795	1.14294
-1.28739	-0.183311	4.13859	0.746425	1.49986	-6.96333	-1.47163	0.184632	0.831401
-1.28957	-0.10252	4.13832	0.774664	1.36436	-7.05504	-1.46739	0.202044	0.627544
-1.29081	-0.021064	4.00682	0.800024	1.22755	-6.9722	-1.4632	0.213864	0.602469
-1.28927	0.0589241	3.73169	0.821998	1.09074	-6.70502	-1.45807	0.223906	0.802565
-1.28643	0.134545	3.3076	0.841196	0.95639	-6.24799	-1.45407	0.237337	1.23373
-1.28236	0.202361	2.7439	0.857882	0.82847	-5.61325	-1.44887	0.259573	1.85464
-1.2773	0.258925	2.06923	0.871827	0.71187	-4.8416	-1.44358	0.295035	2.58145
-1.2714	0.301407	1.33119	0.883625	0.611116	-4.00486	-1.43595	0.346178	3.30343
-1.26468	0.328186	0.590448	0.894185	0.528992	-3.19675	-1.4274	0.412997	3.90568
-1.25758	0.339232	-0.089077	0.90326	0.465607	-2.51355	-1.41799	0.493011	4.29364
-1.25037	0.336178	-0.651447	0.912022	0.418214	-2.03019	-1.40677	0.581621	4.41281
-1.24426	0.321962	-1.05833	0.919352	0.381813	-1.77963	-1.39344	0.672822	4.25876
-1.23953	0.30014	-1.29472	0.926421	0.350344	-1.74255	-1.37782	0.760246	3.87449
-1.23377	0.274165	-1.36982	0.932774	0.318144	-1.85169	-1.36071	0.838408	3.33597
-1.22791	0.246958	-1.31323	0.938376	0.281338	-2.00993	-1.34254	0.903777	2.7299
-1.22327	0.220825	-1.16782	0.944328	0.238798	-2.11704	-1.32324	0.955289	2.1301
-1.21957	0.1975	-0.980873	0.94808	0.192335	-2.09694	-1.30353	0.994073	1.57965
-1.21653	0.178051	-0.79523	0.950489	0.145987	-1.91703	-1.28297	1.02249	1.08396
-1.21332	0.162691	-0.642125	0.951972	0.104559	-1.59409	-1.26252	1.04285	0.616652
-1.21051	0.150725	-0.536924	0.953543	0.0719816	-1.18522	-1.24199	1.05623	0.135823
-1.20723	0.14084	-0.478633	0.954555	0.0501017	-0.767714	-1.22077	1.06193	-0.395095
-1.20436	0.131661	-0.453191	0.955149	0.0382871	-0.414661	-1.19925	1.05779	-0.989124
-1.20173	0.122297	-0.43963	0.955585	0.0338754	-0.174341	-1.17829	1.04111	-1.62628
-1.20018	0.112625	-0.417375	0.957051	0.0332105	-0.0594368	-1.15766	1.00996	-2.25583
-1.19742	0.1032	-0.372612	0.95754	0.03287	-0.0484526	-1.13816	0.964195	-2.80924
-1.19595	0.0949127	-0.302015	0.958482	0.0306561	-0.0974544	-1.12041	0.905814	-3.21915
-1.19443	0.0885649	-0.212987	0.959216	0.0260256	-0.157047	-1.10389	0.838606	-3.43836
-1.1925	0.0845589	-0.120731	0.958692	0.0198777	-0.188356	-1.08867	0.767337	-3.45268
-1.19077	0.0827713	-0.0433893	0.959512	0.0138807	-0.17289	-1.07429	0.696794	-3.28447
-1.18913	0.0826187	0.00310363	0.95946	0.00966763	-0.113921	-1.06139	0.630934	-2.98615
-1.18747	0.0832298	0.00895695	0.959495	0.00821215	-0.0302583	-1.05093	0.572276	-2.62637
-1.18588	0.0836409	-0.027616	0.959495	0.00955591	0.0541542	-1.04053	0.521616	-2.27334
-1.18435	0.082975	-0.100712	0.960263	0.012917	0.120361	-1.03084	0.47815	-1.98
-1.18243	0.0805928	-0.198672	0.960298	0.0170857	0.160511	-1.02126	0.44003	-1.7749
-1.18058	0.0761861	-0.306767	0.960839	0.0209315	0.178208	-1.01311	0.40511	-1.66041
-1.17983	0.0697692	-0.40981	0.961502	0.0238248	0.183816	-1.00641	0.371577	-1.61772
-1.17855	0.0615758	-0.494188	0.962008	0.025827	0.187328	-0.999341	0.338269	-1.61622
-1.17754	0.0519433	-0.549245	0.962811	0.0275788	0.192222	-0.993407	0.304716	-1.62408
-1.17633	0.0412759	-0.568174	0.96309	0.0299171	0.193036	-0.987839	0.27105	-1.61688
-1.17592	0.0300879	-0.548664	0.963509	0.0333663	0.177692	-0.982725	0.237853	-1.58219
-1.17546	0.0190369	-0.493354	0.96419	0.0377403	0.13353	-0.97885	0.205919	-1.51974
-1.17548	0.00887352	-0.4099	0.964818	0.0420733	0.0544414	-0.97536	0.17594	-1.43773
-1.1751	0.000305989	-0.310348	0.96611	0.044947	-0.0539899	-0.972864	0.148193	-1.34738
-1.17565	-0.00616897	-0.209581	0.96768	0.0450699	-0.173626	-0.970578	0.122435	-1.25778
-1.17574	-0.0104058	-0.122888	0.967837	0.0418218	-0.277793	-0.968152	0.0980866	-1.17282
-1.17586	-0.0126684	-0.0630814	0.968466	0.0355246	-0.338913	-0.966249	0.0746627	-1.09088
-1.17649	-0.0135784	-0.0378104	0.969286	0.0273765	-0.337131	-0.965027	0.0521473	-1.00672
-1.17632	-0.0139639	-0.0478112	0.969827	0.0191419	-0.266968	-0.964486	0.0310606	-0.914514
-1.17682	-0.0146564	-0.0865858	0.969932	0.0127039	-0.139807	-0.965254	0.0121534	-0.810333
-1.17715	-0.0162991	-0.141656	0.970089	0.00956866	0.0185798	-0.965132	-0.00403217	-0.693488
-1.17745	-0.0192159	-0.197112	0.969792	0.0104384	0.174557	-0.965254	-0.0174031	-0.566468
-1.17784	-0.0233613	-0.236851	0.970246	0.0150118	0.295076	-0.965534	-0.0282091	-0.434074
-1.17878	-0.0283466	-0.247786	0.971154	0.0221063	0.355501	-0.966336	-0.0367282	-0.302354
-1.17918	-0.0335233	-0.222336	0.971642	0.030047	0.344673	-0.96686	-0.0430235	-0.177739
-1.17953	-0.0381052	-0.159772	0.971956	0.0371431	0.266224	-0.967907	-0.0469577	-0.0664031
-1.18098	-0.0413237	-0.066229	0.97344	0.0420766	0.136333	-0.969635	-0.0484386	0.0263214
-1.18192	-0.0425904	0.0464904	0.974208	0.0441119	-0.0208483	-0.970368	-0.047696	0.0965308
-1.18241	-0.0416118	0.163031	0.974923	0.0431047	-0.178594	-0.971276	-0.0453625	0.14224
-1.18342	-0.0383963	0.267154	0.975848	0.0393438	-0.312502	-0.97166	-0.0422814	0.163583
-1.18351	-0.0331789	0.344553	0.975657	0.0333346	-0.404182	-0.972689	-0.0391754	0.162666
-1.18431	-0.0263542	0.38543	0.976948	0.0256594	-0.443553	-0.972847	-0.0364116	0.143255
-1.18503	-0.0184789	0.386377	0.977489	0.0169797	-0.429845	-0.974016	-0.03401	0.110577
-1.18524	-0.010299	0.351104	0.97728	0.00810356	-0.37134	-0.975255	-0.0318604	0.07135
-1.18497	-0.00269717	0.289627	0.977332	-1.97357e-05	-0.283712	-0.975133	-0.0299611	0.0338106
-1.18531	0.00349572	0.215851	0.977576	-0.00645112	-0.18683	-0.976163	-0.0284942	0.00722724
-1.18457	0.00775668	0.143972	0.977	-0.0105219	-0.100256	-0.976407	-0.0276866	0.000435301
-1.1845	0.0100558	0.0846444	0.976843	-0.0120964	-0.0382896	-0.977018	-0.0275656	0.0194069
-1.18426	0.0108499	0.0421749	0.976093	-0.0117014	-0.00601726	-0.977157	-0.0277773	0.0645496
-1.18396	0.0108596	0.0138258	0.975744	-0.0103972	0.00207852	-0.97817	-0.0275926	0.128942
-1.18447	0.0107305	-0.0083409	0.976372	-0.00935913	-5.0164e-06	-0.978432	-0.0261347	0.198691
-1.18393	0.0107531	-0.03356	0.976337	-0.00933306	0.00482984	-0.978973	-0.0227427	0.255934
-1.18351	0.0107903	-0.0677321	0.976093	-0.0102619	0.0297767	-0.979636	-0.0173192	0.283888
-1.18312	0.0104229	-0.109804	0.975465	-0.0113202	0.0780123	-0.97981	-0.0104971	0.272325
-1.18318	0.00919444	-0.15068	0.975499	-0.0113478	0.139931	-0.979828	-0.00352371	0.221353
-1.18346	0.00683307	-0.175385	0.974976	-0.0094452	0.195098	-0.980055	0.00213446	0.141803
-1.18269	0.00340799	-0.168065	0.974382	-0.00544154	0.218591	-0.979357	0.00532807	0.0517046
-1.18326	-0.00057446	-0.118304	0.975622	-5.0132e-05	0.18972	-0.978973	0.00566972	-0.0301243
-1.18257	-0.00417144	-0.0265898	0.974766	0.00530698	0.100138	-0.978955	0.00365339	-0.0911573
-1.18288	-0.00617499	0.0932588	0.975046	0.00889948	-0.0415566	-0.979409	0.000352959	-0.130349
-1.1836	-0.00547313	0.216038	0.975482	0.00917685	-0.210523	-0.979863	-0.00316379	-0.159547
-1.18337	-0.0014945	0.311397	0.975883	0.00522739	-0.371735	-0.979304	-0.00640485	-0.200627
-1.18293	0.0054557	0.352714	0.975115	-0.00290478	-0.489633	-0.98002	-0.00974404	-0.279381
-1.1833	0.0141296	0.325763	0.975569	-0.0141498	-0.538365	-0.980247	-0.0143548	-0.418199
-1.18295	0.0225976	0.234133	0.975115	-0.0266405	-0.509359	-0.980421	-0.0218809	-0.629842
-1.18204	0.0287941	0.0992082	0.974243	-0.0382126	-0.413751	-0.98105	-0.0340139	-0.914007
-1.1811	0.0312017	-0.0456638	0.972724	-0.0470483	-0.27885	-0.981713	-0.0521516	-1.25747
-1.18016	0.0294144	-0.165143	0.971101	-0.0522258	-0.139703	-0.983929	-0.0772586	-1.63754
-1.17996	0.0242983	-0.232782	0.970909	-0.0539082	-0.028391	-0.985919	-0.109917	-2.02782
-1.17991	0.0176432	-0.239202	0.970316	-0.0530911	0.0356243	-0.989427	-0.150435	-2.40489
-1.17949	0.0114561	-0.194835	0.968623	-0.0510946	0.0511318	-0.99297	-0.19886	-2.75404
-1.1797	0.00721937	-0.126406	0.967942	-0.0490934	0.0350031	-0.99763	-0.254895	-3.07269
-1.17974	0.00540932	-0.0684415	0.966738	-0.0478365	0.016117	-1.00421	-0.317833	-3.36979
-1.17925	0.00541872	-0.0526753	0.965446	-0.0475256	0.0249504	-1.01206	-0.386682	-3.66087
-1.17895	0.00584462	-0.0987268	0.965254	-0.0477763	0.0817249	-1.02077	-0.460499	-3.95922
-1.17923	0.00497408	-0.208798	0.964417	-0.0476739	0.186656	-1.03233	-0.538797	-4.26566
-1.17914	0.00127556	-0.367697	0.963055	-0.0460101	0.315642	-1.04535	-0.621733	-4.56035
-1.1789	-0.00623188	-0.547809	0.962165	-0.0417352	0.423547	-1.05922	-0.709871	-4.80035
-1.1793	-0.0177936	-0.717289	0.961642	-0.0345166	0.455206	-1.07458	-0.803437	-4.9254
-1.18021	-0.0329439	-0.848992	0.961432	-0.0252044	0.361825	-1.09306	-0.901357	-4.87152
-1.18133	-0.050714	-0.927724	0.960333	-0.0160182	0.118225	-1.11214	-1.00053	-4.58917
-1.18246	-0.0699311	-0.953977	0.959774	-0.0103262	-0.264666	-1.13394	-1.09582	-4.06018
-1.18421	-0.0895084	-0.943315	0.959914	-0.011946	-0.737074	-1.15811	-1.18089	-3.30747
-1.18682	-0.108672	-0.921626	0.959896	-0.0240555	-1.21984	-1.18333	-1.24966	-2.39357
-1.18895	-0.127113	-0.91742	0.958989	-0.048043	-1.62474	-1.20971	-1.29786	-1.40751
-1.19173	-0.145058	-0.953061	0.957523	-0.0827799	-1.88029	-1.23651	-1.32401	-0.44382
-1.19511	-0.163247	-1.03715	0.955114	-0.124692	-1.95519	-1.26306	-1.32953	0.419953
-1.19969	-0.182784	-1.16017	0.952252	-0.168717	-1.87136	-1.28842	-1.31781	1.14038
-1.20325	-0.204829	-1.29485	0.947155	-0.209895	-1.70122	-1.31432	-1.29288	1.7149
-1.20745	-0.230095	-1.40144	0.94164	-0.245092	-1.54874	-1.33954	-1.25816	2.17686
-1.21206	-0.258335	-1.43697	0.93595	-0.274207	-1.51922	-1.36401	-1.21567	2.58095
-1.21859	-0.288086	-1.3659	0.93054	-0.300349	-1.68674	-1.38741	-1.16593	2.9839
-1.22489	-0.316841	-1.16957	0.923925	-0.328912	-2.06933	-1.40958	-1.10828	3.4262
-1.23166	-0.341596	-0.85141	0.916472	-0.365871	-2.62017	-1.43026	-1.04144	3.91962
-1.2389	-0.359501	-0.436773	0.908531	-0.415924	-3.23794	-1.44943	-0.964134	4.44346
-1.2462	-0.368405	0.0328499	0.899316	-0.481021	-3.79397	-1.46746	-0.875677	4.9497
-1.25365	-0.367199	0.509388	0.888303	-0.559711	-4.1683	-1.4828	-0.776423	5.37542
-1.26088	-0.355919	0.948889	0.875126	-0.647478	-4.28434	-1.49569	-0.668036	5.65875
-1.26762	-0.335615	1.3204	0.860098	-0.737947	-4.13173	-1.50735	-0.553491	5.75452
-1.27325	-0.308018	1.61067	0.842767	-0.82456	-3.77057	-1.51631	-0.4368	5.64561
-1.27955	-0.27511	1.82372	0.826064	-0.902193	-3.31517	-1.52259	-0.322467	5.34757
-1.28378	-0.238673	1.9757	0.805993	-0.968303	-2.90158	-1.52636	-0.21474	4.90552
-1.28776	-0.199959	2.08704	0.785712	-1.02346	-2.64778	-1.52917	-0.116813	4.38458
-1.29062	-0.159552	2.17448	0.763826	-1.07119	-2.61822	-1.52926	-0.030238	3.85634
-1.29353	-0.117479	2.24572	0.741381	-1.11717	-2.80351	-1.52838	0.0452567	3.38516
-1.29469	-0.0735513	2.29825	0.717016	-1.16772	-3.12233	-1.52596	0.111466	3.01754
-1.29565	-0.0277736	2.32253	0.693454	-1.22775	-3.44615	-1.52334	0.171053	2.77663
-1.29509	0.0193577	2.30824	0.66902	-1.29884	-3.64	-1.51863	0.226775	2.66244
-1.29414	0.0668184	2.25113	0.642351	-1.37812	-3.60676	-1.51322	0.280905	2.65646
-1.29121	0.113288	2.15775	0.612087	-1.45885	-3.32058	-1.50636	0.335028	2.72864
-1.288	0.157546	2.04628	0.58027	-1.53267	-2.83781	-1.49802	0.390161	2.84463
-1.28482	0.198858	1.94288	0.548801	-1.59264	-2.28111	-1.48896	0.446993	2.97171
-1.27943	0.237235	1.87478	0.514924	-1.63595	-1.80169	-1.47957	0.505986	3.08301
-1.27376	0.273493	1.86237	0.481659	-1.66499	-1.53231	-1.46787	0.567293	3.15994
-1.26793	0.309127	1.91305	0.448811	-1.68667	-1.54685	-1.45515	0.630586	3.19314
-1.26098	0.345971	2.01905	0.414132	-1.71011	-1.84009	-1.4419	0.694994	3.18205
-1.25301	0.385722	2.15992	0.379435	-1.74377	-2.33341	-1.4267	0.759269	3.13307
-1.24475	0.429453	2.30868	0.345191	-1.79286	-2.90307	-1.40991	0.822162	3.05639
-1.23552	0.47727	2.43917	0.308173	-1.85794	-3.41946	-1.39115	0.882853	2.96224
-1.22438	0.528237	2.53173	0.267995	-1.93511	-3.78254	-1.37331	0.941182	2.85721
-1.21377	0.58065	2.5747	0.228952	-2.01768	-3.94109	-1.35338	0.997486	2.74198
-1.20039	0.632568	2.56161	0.185651	-2.09862	-3.89061	-1.33247	1.05211	2.61087
-1.18621	0.682414	2.48553	0.141581	-2.17277	-3.65392	-1.31027	1.10493	2.45305
-1.17169	0.729334	2.33393	0.096796	-2.23791	-3.25533	-1.28749	1.15505	2.25469
-1.15565	0.773048	2.0876	0.0493056	-2.29431	-2.70144	-1.26343	1.201	2.00089
-1.14033	0.813179	1.72541	0.00486947	-2.34287	-1.97801	-1.23808	1.24104	1.67713
-1.12415	0.848391	1.23392	-0.0406313	-2.38277	-1.06414	-1.21248	1.2736	1.27048
-1.1067	0.875932	0.618399	-0.0895354	-2.41003	0.0430779	-1.18634	1.29745	0.771558
-1.08929	0.89202	-0.0900414	-0.137829	-2.41793	1.30593	-1.16075	1.31162	0.178032
-1.06938	0.893057	-0.835102	-0.18792	-2.39935	2.63762	-1.13459	1.31501	-0.500519
-1.05135	0.877086	-1.54516	-0.235637	-2.34977	3.91414	-1.10863	1.30623	-1.23794
-1.03561	0.844667	-2.14989	-0.280858	-2.26938	5.00413	-1.08285	1.28369	-1.98958
-1.01987	0.798741	-2.5985	-0.323479	-2.1633	5.80676	-1.05767	1.24621	-2.69543
-1.00494	0.743633	-2.87326	-0.363988	-2.03988	6.28367	-1.03344	1.1937	-3.28951
-0.991295	0.683809	-2.99375	-0.400902	-1.90815	6.47303	-1.01098	1.12773	-3.71402
-0.979182	0.622882	-3.01011	-0.436454	-1.77543	6.47979	-0.990038	1.05162	-3.93466
-0.967157	0.563071	-2.98704	-0.47164	-1.64594	6.44418	-0.970857	0.969958	-3.95227
-0.956789	0.50506	-2.98353	-0.501538	-1.52039	6.49784	-0.952531	0.887775	-3.8061
-0.948796	0.44813	-3.03428	-0.528084	-1.39631	6.72094	-0.936422	0.809475	-3.56643
-0.941483	0.390541	-3.13869	-0.552501	-1.26891	7.11391	-0.92211	0.737841	-3.3175
-0.934467	0.330221	-3.26076	-0.575679	-1.13265	7.59297	-0.909264	0.673365	-3.13504
-0.928829	0.265789	-3.34017	-0.595873	-0.983505	8.01159	-0.896907	0.614191	-3.06515
-0.923995	0.19758	-3.3112	-0.614007	-0.821261	8.20204	-0.885388	0.556832	-3.11115
-0.921359	0.128184	-3.12352	-0.62783	-0.650969	8.02454	-0.8753	0.497504	-3.23296
-0.920452	0.0620666	-2.75849	-0.636679	-0.482416	7.40902	-0.866277	0.433608	-3.35956
-0.920888	0.00433753	-2.23577	-0.642037	-0.327669	6.37699	-0.858964	0.364788	-3.4109
-0.922092	-0.0408184	-1.60893	-0.645213	-0.197605	5.03751	-0.852646	0.293196	-3.32243
-0.92396	-0.0713404	-0.95195	-0.64654	-0.0989367	3.55984	-0.848754	0.22289	-3.06466
-0.925129	-0.0876314	-0.341626	-0.647814	-0.0329094	2.13233	-0.846101	0.158607	-2.65166
-0.926525	-0.0920142	0.158687	-0.648774	0.00409117	0.920382	-0.8435	0.104389	-2.13649
-0.928201	-0.0877076	0.509724	-0.648582	0.0186581	0.0347268	-0.842732	0.0625239	-1.59518
-0.929562	-0.0778765	0.699774	-0.648233	0.0182609	-0.483429	-0.841964	0.0330862	-1.10508
-0.93122	-0.0651272	0.741852	-0.647988	0.00972832	-0.659772	-0.841737	0.0141398	-0.72414
-0.932355	-0.051481	0.666997	-0.64743	-0.00144379	-0.570889	-0.84151	0.00245413	-0.47745
-0.933158	-0.038591	0.51624	-0.647779	-0.0111971	-0.32122	-0.841633	-0.00550634	-0.354405
-0.93431	-0.0279	0.333006	-0.647761	-0.0168299	-0.0191045	-0.84179	-0.0126197	-0.316485
-0.934257	-0.0205505	0.156695	-0.64825	-0.0170036	0.243502	-0.841528	-0.0204474	-0.312282
-0.93417	-0.0170759	0.0176358	-0.649053	-0.0118477	0.404962	-0.84275	-0.0290593	-0.294564
-0.934205	-0.0171072	-0.066428	-0.649507	-0.00295143	0.440353	-0.843605	-0.0373572	-0.233951
-0.934729	-0.0193811	-0.0918285	-0.649297	0.00701483	0.360181	-0.844355	-0.0437265	-0.125407
-0.935776	-0.022162	-0.0679195	-0.648198	0.0151163	0.202255	-0.845088	-0.0467506	0.0137087
-0.936474	-0.0238984	-0.0133533	-0.647412	0.0191529	0.0186143	-0.846572	-0.0457584	0.152489
-0.936718	-0.0237581	0.0496103	-0.647343	0.018388	-0.139488	-0.847392	-0.0410753	0.258671
-0.936893	-0.0217855	0.101274	-0.647552	0.0136761	-0.234906	-0.847532	-0.0339331	0.309925
-0.937469	-0.0186764	0.129354	-0.647046	0.00699255	-0.252885	-0.848579	-0.0260841	0.30066
-0.937556	-0.0153635	0.131129	-0.647028	0.000645397	-0.202309	-0.848684	-0.0192606	0.242583
-0.937992	-0.0126259	0.112424	-0.647273	-0.00350852	-0.110015	-0.848858	-0.0146645	0.159426
-0.937888	-0.0108486	0.0841207	-0.647953	-0.00460837	-0.010394	-0.848841	-0.012654	0.0781669
-0.938324	-0.00997281	0.0576285	-0.647535	-0.0029502	0.0660943	-0.849399	-0.0127301	0.0200186
-0.938394	-0.00961564	0.0409748	-0.647604	0.000273897	0.101773	-0.849731	-0.0138253	-0.00572344
-0.938987	-0.00928671	0.0367486	-0.647081	0.00353752	0.0953487	-0.849975	-0.014771	-0.00314813
-0.938621	-0.00860245	0.0423068	-0.647535	0.00559329	0.0596572	-0.850447	-0.0147526	0.0135654
-0.939231	-0.00741637	0.0518047	-0.646679	0.00589287	0.0149754	-0.850761	-0.0135824	0.0266135
-0.939144	-0.00583415	0.0590259	-0.647046	0.00468431	-0.0192708	-0.850883	-0.0117154	0.0216506
-0.939546	-0.00412874	0.0598573	-0.646453	0.00279246	-0.0313198	-0.85104	-0.0100264	-0.00705711
-0.938673	-0.00260195	0.0535513	-0.647692	0.00120254	-0.0201713	-0.851459	-0.00944567	-0.0550456
-0.939493	-0.00146277	0.0424774	-0.646906	0.000643808	0.00570574	-0.851232	-0.0105897	-0.109858
-0.939441	-0.000779551	0.0306549	-0.646871	0.00135622	0.0330804	-0.851494	-0.0135164	-0.155903
-0.939389	-0.000499356	0.0217686	-0.646819	0.00309496	0.0499719	-0.851965	-0.017701	-0.179994
-0.939354	-0.000480613	0.0174985	-0.64654	0.00528891	0.0505711	-0.852279	-0.0222455	-0.175572
-0.939092	-0.000517506	0.0168219	-0.647081	0.00724659	0.0372628	-0.853344	-0.0262257	-0.1443
-0.939197	-0.000391421	0.0165526	-0.646679	0.00837323	0.0191277	-0.853885	-0.0290058	-0.0948088
-0.93972	2.7081e-05	0.0129006	-0.645789	0.00839358	0.00765964	-0.854059	-0.0303774	-0.0393848
-0.939231	0.000676293	0.00341661	-0.646156	0.0075135	0.0114867	-0.854688	-0.0305004	0.0100125
-0.939528	0.0012918	-0.0114978	-0.645824	0.00640188	0.0322644	-0.855438	-0.0297442	0.0450058
-0.939389	0.00152454	-0.0282047	-0.645632	0.005939	0.0634655	-0.856101	-0.028541	0.0624053
-0.939074	0.00113233	-0.0408401	-0.645807	0.00681938	0.0926624	-0.856468	-0.0272883	0.0639463
-0.93897	0.000132117	-0.0434341	-0.646016	0.00919746	0.106495	-0.857306	-0.0262743	0.0545949
-0.939511	-0.00117892	-0.0323909	-0.645318	0.0125602	0.0963995	-0.857323	-0.0256176	0.0402621
-0.939476	-0.00233966	-0.00839565	-0.644934	0.0159071	0.0628165	-0.857829	-0.0252515	0.0258102
-0.939092	-0.00290397	0.0230096	-0.644917	0.0181653	0.0161243	-0.858824	-0.0249913	0.0139683
-0.939423	-0.00260137	0.0524876	-0.644236	0.0186581	-0.026163	-0.858842	-0.0246693	0.00532019
-0.939615	-0.0014433	0.069352	-0.643538	0.0174348	-0.044975	-0.859994	-0.0242554	-0.000925629
-0.939738	0.000245507	0.0646944	-0.643171	0.0153212	-0.0260314	-0.859976	-0.0238784	-0.00593549
-0.939249	0.0018998	0.0342775	-0.643451	0.0136465	0.0352667	-0.860535	-0.0237294	-0.0105518
-0.939389	0.00288323	-0.0196408	-0.643171	0.01375	0.131981	-0.860674	-0.0239224	-0.015166
-0.939266	0.00268158	-0.0880823	-0.642944	0.0165023	0.247215	-0.861547	-0.0244214	-0.020078
-0.939266	0.00103445	-0.156837	-0.642421	0.0220626	0.35834	-0.861791	-0.0250891	-0.0259879
-0.939301	-0.00202542	-0.209383	-0.6416	0.0299386	0.442358	-0.862804	-0.0258135	-0.0342109
-0.939511	-0.00619701	-0.230624	-0.640955	0.039242	0.480829	-0.863153	-0.0266031	-0.0463456
-0.939947	-0.0109514	-0.210651	-0.639611	0.0489635	0.463254	-0.863502	-0.0275758	-0.0633853
-0.939982	-0.0155589	-0.14761	-0.638546	0.0581312	0.388482	-0.86399	-0.0288564	-0.0845208
-0.940034	-0.0191258	-0.0488965	-0.637691	0.0658324	0.264282	-0.864741	-0.0304751	-0.106064
-0.940575	-0.0207119	0.0698428	-0.636277	0.0711866	0.105547	-0.865369	-0.0323432	-0.121013
-0.941134	-0.0195786	0.187828	-0.634567	0.0734001	-0.0683272	-0.86605	-0.0343012	-0.119727
-0.941727	-0.0155028	0.283685	-0.633013	0.0719517	-0.236284	-0.867184	-0.0361629	-0.0919756
-0.942024	-0.00898493	0.340142	-0.631757	0.0668289	-0.378112	-0.867865	-0.0376837	-0.0302299
-0.941623	-0.00119069	0.347486	-0.630587	0.0586664	-0.476115	-0.867935	-0.0384541	0.0664715
-0.941762	0.00638505	0.304787	-0.629139	0.0486896	-0.51569	-0.868807	-0.0378285	0.189224
-0.941291	0.0123821	0.218732	-0.628685	0.0384654	-0.485058	-0.869663	-0.0350391	0.317855
-0.940401	0.0159483	0.100847	-0.629069	0.0295667	-0.374843	-0.870413	-0.0295374	0.422433
-0.940907	0.0168594	-0.0356043	-0.627585	0.023327	-0.17847	-0.871094	-0.0214295	0.467929
-0.940122	0.0153571	-0.177838	-0.627603	0.0208298	0.105959	-0.871007	-0.0117738	0.421229
-0.940244	0.0118219	-0.31445	-0.62694	0.0231165	0.472571	-0.871286	-0.00258163	0.258836
-0.940017	0.00646669	-0.435502	-0.626137	0.0314361	0.904785	-0.871059	0.0034889	-0.0267679
-0.940348	-0.000790829	-0.532913	-0.625037	0.0473233	1.37471	-0.871321	0.00364109	-0.423861
-0.940488	-0.0102228	-0.602167	-0.623344	0.0723857	1.84683	-0.870919	-0.0045043	-0.902326
-0.940471	-0.0220179	-0.645348	-0.621826	0.107837	2.28655	-0.870884	-0.0224749	-1.41858
-0.940924	-0.0360184	-0.674278	-0.619208	0.15399	2.67171	-0.87242	-0.0507821	-1.92374
-0.942111	-0.0516752	-0.711478	-0.614897	0.210021	3.00309	-0.874584	-0.0890634	-2.37343
-0.944014	-0.0683197	-0.786792	-0.608841	0.274225	3.30851	-0.877255	-0.136393	-2.73749
-0.945392	-0.0856321	-0.928836	-0.602191	0.344706	3.63661	-0.881147	-0.191541	-3.00728
-0.947557	-0.104053	-1.15273	-0.593674	0.420203	4.03894	-0.88579	-0.253063	-3.19862
-0.950035	-0.124907	-1.44797	-0.58404	0.500701	4.54428	-0.891985	-0.31933	-3.34847
-0.9537	-0.15012	-1.77154	-0.571421	0.587588	5.13307	-0.899665	-0.3887	-3.50471
-0.957173	-0.181535	-2.05086	-0.557563	0.683184	5.72248	-0.908636	-0.459944	-3.71028
-0.961258	-0.219934	-2.19827	-0.54175	0.789616	6.1713	-0.920452	-0.532833	-3.98546
-0.966389	-0.264061	-2.13476	-0.523512	0.90716	6.30845	-0.932477	-0.608508	-4.31403
-0.971625	-0.31009	-1.81646	-0.503911	1.03253	5.98109	-0.946544	-0.689246	-4.63957
-0.978781	-0.351978	-1.255	-0.481763	1.15787	5.10936	-0.962567	-0.777411	-4.8756
-0.986617	-0.382822	-0.523753	-0.456421	1.27122	3.72987	-0.979636	-0.873797	-4.92906
-0.995658	-0.396913	0.254398	-0.428112	1.35878	2.01005	-0.997683	-0.976044	-4.73063
-1.00342	-0.391732	0.93577	-0.400972	1.40866	0.223289	-1.01765	-1.07805	-4.26171
-1.01056	-0.36908	1.39328	-0.374984	1.41501	-1.31307	-1.03849	-1.17112	-3.5673
-1.01896	-0.334845	1.55097	-0.337529	1.38111	-2.32069	-1.07275	-1.24694	-2.74859
-1.02302	-0.297419	1.40459	-0.314788	1.31986	-2.63889	-1.09654	-1.30082	-1.93611
-1.02812	-0.265283	1.02118	-0.29147	1.25081	-2.27266	-1.12186	-1.33363	-1.25229
-1.03311	-0.244602	0.517806	-0.268624	1.19431	-1.39246	-1.14776	-1.35096	-0.776138
-1.03714	-0.237692	0.0263833	-0.2474	1.165	-0.284325	-1.17459	-1.36045	-0.522272
-1.04228	-0.242847	-0.344229	-0.223961	1.16754	0.734676	-1.20229	-1.36867	-0.440695
-1.04737	-0.255472	-0.536807	-0.199805	1.1963	1.4083	-1.22985	-1.37927	-0.436085
-1.0539	-0.270036	-0.556783	-0.173084	1.23862	1.61146	-1.25805	-1.39236	-0.398857
-1.05971	-0.282045	-0.463438	-0.146695	1.28014	1.37788	-1.28592	-1.40526	-0.237097
-1.06488	-0.289356	-0.345392	-0.120236	1.30981	0.878923	-1.31434	-1.41372	0.100369
-1.07104	-0.29248	-0.289111	-0.0939685	1.32293	0.362806	-1.34287	-1.41324	0.615306
-1.07641	-0.293992	-0.350575	-0.0686263	1.32169	0.0749786	-1.37094	-1.40026	1.26602
-1.08223	-0.297446	-0.538447	-0.0426035	1.31371	0.184037	-1.39848	-1.37276	1.98363
-1.08888	-0.306214	-0.81293	-0.0159174	1.30941	0.733847	-1.4249	-1.33043	2.69224
-1.09591	-0.322478	-1.09948	0.0117635	1.31922	1.63326	-1.45019	-1.27437	3.32646
-1.10176	-0.346491	-1.31217	0.0379958	1.35098	2.68341	-1.47419	-1.2066	3.84221
-1.10886	-0.37622	-1.37909	0.0652055	1.40772	3.63261	-1.49683	-1.12958	4.21931
-1.11643	-0.407599	-1.26195	0.0932878	1.48645	4.24227	-1.51826	-1.04589	4.45729
-1.12621	-0.435516	-0.964606	0.125629	1.57847	4.34582	-1.53753	-0.958028	4.56749
-1.13637	-0.455303	-0.528976	0.160413	1.67135	3.88623	-1.55401	-0.868222	4.56503
-1.14556	-0.464092	-0.0210063	0.196018	1.7521	2.92433	-1.5695	-0.778321	4.4636
-1.15403	-0.461393	0.487823	0.23185	1.81027	1.61854	-1.58397	-0.689825	4.2745
-1.16314	-0.448695	0.937261	0.269287	1.83986	0.183919	-1.59579	-0.604094	4.00939
-1.17176	-0.428456	1.28874	0.30552	1.83978	-1.15773	-1.60638	-0.522605	3.68481
-1.17878	-0.403051	1.52789	0.340269	1.81311	-2.22419	-1.61602	-0.447008	3.32581
-1.18668	-0.374171	1.6606	0.376101	1.7658	-2.90568	-1.62314	-0.378836	2.96626
-1.19368	-0.342814	1.70569	0.410746	1.70548	-3.17857	-1.62939	-0.318935	2.64486
-1.20077	-0.309712	1.68757	0.4456	1.64034	-3.09926	-1.63351	-0.266879	2.39792
-1.20621	-0.275781	1.63085	0.476231	1.57798	-2.78146	-1.63864	-0.220779	2.2513
-1.21063	-0.242216	1.55726	0.504819	1.52393	-2.36377	-1.64244	-0.177692	2.21465
-1.2145	-0.210169	1.48429	0.533861	1.48026	-1.97595	-1.64558	-0.134487	2.27997
-1.21786	-0.180263	1.42453	0.562816	1.44526	-1.71225	-1.64754	-0.088718	2.4252
-1.22098	-0.152335	1.38528	0.591894	1.41448	-1.61779	-1.64785	-0.0390651	2.62119
-1.2243	-0.12557	1.3689	0.621337	1.38284	-1.68976	-1.64777	0.0147849	2.83954
-1.22594	-0.0989108	1.37393	0.648599	1.34673	-1.89058	-1.64557	0.0726142	3.05866
-1.22707	-0.0714743	1.39736	0.673505	1.30489	-2.16679	-1.64319	0.134157	3.26646
-1.2284	-0.0427786	1.43706	0.697835	1.25795	-2.46667	-1.63923	0.19933	3.45912
-1.22817	-0.0127572	1.49318	0.721798	1.20718	-2.75137	-1.63413	0.268161	3.63725
-1.22842	0.0183794	1.56741	0.745552	1.15332	-2.99843	-1.62748	0.340579	3.80078
-1.22716	0.0503673	1.65966	0.767125	1.09618	-3.19938	-1.61888	0.416254	3.94448
-1.22515	0.0831188	1.76317	0.787719	1.03495	-3.3556	-1.60893	0.494596	4.05556
-1.22273	0.116841	1.86012	0.807616	0.968953	-3.47497	-1.59795	0.574862	4.11431
-1.21964	0.151912	1.92045	0.825942	0.898249	-3.57052	-1.5831	0.65623	4.09797
-1.21601	0.188471	1.90552	0.842418	0.823918	-3.65922	-1.56991	0.737714	3.98719
-1.2121	0.225884	1.77705	0.857602	0.747694	-3.75877	-1.55338	0.817958	3.77335
-1.20672	0.262343	1.50907	0.870675	0.671149	-3.88071	-1.53566	0.895044	3.46439
-1.20042	0.29488	1.09916	0.880955	0.594836	-4.02149	-1.5165	0.966597	3.08638
-1.19442	0.319861	0.574598	0.891322	0.517975	-4.15492	-1.49545	1.03027	2.6793
-1.18792	0.333839	-0.00969773	0.901305	0.439062	-4.23081	-1.47369	1.08448	2.2872
-1.18112	0.334536	-0.581976	0.909142	0.357224	-4.18301	-1.45068	1.12899	1.94514
-1.1737	0.321654	-1.07054	0.914203	0.273598	-3.94627	-1.42761	1.16505	1.6674
-1.16757	0.297203	-1.42154	0.91841	0.191951	-3.47784	-1.40372	1.195	1.44147
-1.16281	0.265103	-1.61188	0.92115	0.118135	-2.77645	-1.37907	1.22131	1.23079
-1.15858	0.230085	-1.65262	0.921499	0.0585818	-1.89195	-1.3546	1.24549	0.986442
-1.15457	0.196311	-1.58194	0.920504	0.0184341	-0.921171	-1.32982	1.26728	0.664062
-1.15202	0.166285	-1.45015	0.921848	1.45585e-05	0.00977333	-1.30408	1.28441	0.240203
-1.14897	0.140513	-1.30223	0.921673	0.00217925	0.772261	-1.27887	1.29324	-0.277969
-1.14595	0.117963	-1.16423	0.921935	0.0206372	1.26365	-1.25173	1.29008	-0.853481
-1.14396	0.0970654	-1.03812	0.923017	0.0489588	1.42987	-1.2255	1.27267	-1.43074
-1.1426	0.076748	-0.906358	0.924867	0.0798835	1.27647	-1.20077	1.24117	-1.95294
-1.14132	0.0570911	-0.743931	0.927171	0.106615	0.865584	-1.17726	1.19808	-2.37919
-1.14015	0.0394076	-0.532722	0.92876	0.123892	0.300469	-1.15492	1.14717	-2.69517
-1.14015	0.0257887	-0.272707	0.93225	0.128719	-0.298242	-1.13356	1.09198	-2.91372
-1.13942	0.0183121	0.0142094	0.93403	0.120691	-0.818291	-1.1123	1.03474	-3.06615
-1.14001	0.0181992	0.288883	0.937591	0.101874	-1.17748	-1.09313	0.975995	-3.18796
-1.13911	0.025239	0.506152	0.938272	0.0761685	-1.33649	-1.07411	0.915075	-3.3048
-1.1383	0.0377005	0.628337	0.938533	0.0482316	-1.30073	-1.05767	0.850924	-3.4235
-1.13692	0.0527463	0.636212	0.938464	0.022288	-1.11182	-1.0413	0.782949	-3.53063
-1.13626	0.0671646	0.533839	0.93965	0.00125621	-0.832058	-1.02702	0.711539	-3.5982
-1.13417	0.0781611	0.346119	0.939231	-0.0135436	-0.526663	-1.01486	0.638139	-3.59374
-1.13232	0.0839838	0.110562	0.93876	-0.0221898	-0.248468	-1.00322	0.564927	-3.49113
-1.13022	0.0842044	-0.133362	0.937678	-0.0257241	-0.0287244	-0.993721	0.49432	-3.27898
-1.12891	0.0795496	-0.353467	0.937207	-0.0256505	0.124594	-0.985587	0.428535	-2.96471
-1.12816	0.0713481	-0.529878	0.937696	-0.0234293	0.221775	-0.976826	0.369341	-2.57387
-1.12717	0.0608709	-0.655045	0.937189	-0.0200606	0.282234	-0.971136	0.317974	-2.1455
-1.12565	0.0489187	-0.729922	0.935933	-0.0159104	0.324693	-0.965656	0.275072	-1.72486
-1.12492	0.0358352	-0.758778	0.936456	-0.0108424	0.359858	-0.961345	0.240577	-1.35514
-1.12455	0.0218337	-0.74517	0.936474	-0.00455272	0.387603	-0.956266	0.213662	-1.06963
-1.12387	0.0073528	-0.690631	0.93602	0.00306644	0.398999	-0.952793	0.192785	-0.885799
-1.12418	-0.00679366	-0.596126	0.935706	0.0116776	0.381866	-0.94925	0.175896	-0.802545
-1.12527	-0.0195313	-0.4651	0.937189	0.0204571	0.327472	-0.946405	0.160759	-0.801309
-1.1257	-0.0297897	-0.306286	0.937608	0.0282779	0.235784	-0.943089	0.145344	-0.851033
-1.1261	-0.036737	-0.134694	0.937922	0.0340145	0.117322	-0.94054	0.128247	-0.915974
-1.12664	-0.0398995	0.030018	0.938673	0.0368274	-0.00902908	-0.938394	0.109016	-0.964432
-1.12729	-0.039229	0.167444	0.939162	0.0363718	-0.121445	-0.935933	0.088224	-0.975954
-1.12912	-0.0351928	0.261368	0.94082	0.0329283	-0.201852	-0.93513	0.0672067	-0.944895
-1.12918	-0.0288306	0.303943	0.940663	0.0274121	-0.241416	-0.934362	0.0474951	-0.879248
-1.12972	-0.0216205	0.297551	0.941413	0.0211785	-0.242753	-0.933978	0.0301879	-0.795292
-1.12982	-0.0150944	0.253533	0.941605	0.0156152	-0.217999	-0.933769	0.015551	-0.710083
-1.12982	-0.0103471	0.188225	0.941727	0.0116579	-0.183435	-0.933559	0.00304338	-0.634571
-1.12973	-0.00770047	0.117768	0.941623	0.00944411	-0.152806	-0.93335	-0.00826743	-0.569846
-1.12984	-0.00672055	0.0536997	0.941204	0.00830187	-0.132057	-0.933507	-0.0191455	-0.507731
-1.13068	-0.00659139	0.000944837	0.942199	0.00714273	-0.117692	-0.934589	-0.0297764	-0.435209
-1.13078	-0.00663473	-0.0412386	0.942792	0.00510863	-0.0994753	-0.935043	-0.0396751	-0.340758
-1.1311	-0.0066692	-0.0761047	0.943141	0.00211696	-0.0663036	-0.936596	-0.0478879	-0.220009
-1.13089	-0.00700767	-0.105719	0.942181	-0.0010395	-0.0126628	-0.936736	-0.0533518	-0.0785827
-1.13062	-0.00813632	-0.128499	0.941797	-0.00309655	0.0571993	-0.938359	-0.0552751	0.068849
-1.13111	-0.0103168	-0.139083	0.942757	-0.00295808	0.129309	-0.939947	-0.0534446	0.202759
-1.13136	-0.0133595	-0.130535	0.942041	-0.000218	0.184336	-0.940453	-0.048364	0.304539
-1.13183	-0.0166591	-0.0978174	0.94164	0.00463779	0.204595	-0.941361	-0.0411454	0.361729
-1.13216	-0.0194111	-0.0410221	0.942635	0.0103796	0.180903	-0.942076	-0.0331714	0.371007
-1.13277	-0.0208668	0.0330467	0.943071	0.0154547	0.11659	-0.942321	-0.0256752	0.338211
-1.13281	-0.020527	0.11164	0.942792	0.0185151	0.0270956	-0.942076	-0.0194314	0.275844
-1.13331	-0.0182504	0.179029	0.943839	0.0188479	-0.0646868	-0.943612	-0.0146888	0.19929
-1.13377	-0.0142902	0.22073	0.944258	0.0165633	-0.135596	-0.943316	-0.0113282	0.123178
-1.1338	-0.0092672	0.227658	0.943961	0.0125032	-0.169355	-0.943525	-0.00909742	0.0589263
-1.13425	-0.00405823	0.198874	0.944345	0.00792331	-0.16125	-0.943996	-0.00775966	0.0137919
-1.13377	0.000409882	0.142056	0.944415	0.00407299	-0.118898	-0.943612	-0.00710401	-0.00890468
-1.13384	0.00341444	0.0715139	0.944642	0.00181694	-0.0591121	-0.943734	-0.00688597	-0.0090438
-1.13354	0.00464189	0.00431971	0.944066	0.00140105	-0.00217254	-0.944118	-0.00679815	0.010926
-1.13377	0.00425393	-0.0443093	0.944467	0.00241987	0.0344297	-0.944467	-0.00651282	0.0462354
-1.1335	0.00279426	-0.0650406	0.944188	0.00400562	0.0407844	-0.944467	-0.00575397	0.089786
-1.13354	0.000990944	-0.0567306	0.944921	0.00518786	0.016621	-0.944171	-0.0043357	0.132314
-1.13385	-0.000461603	-0.0263925	0.945078	0.00527417	-0.0295529	-0.944275	-0.00216823	0.16322
-1.13342	-0.00107398	0.0131161	0.945131	0.00406625	-0.0834786	-0.944729	0.000713414	0.172331
-1.13363	-0.000657886	0.0469996	0.944642	0.00182017	-0.129112	-0.944136	0.00408063	0.15246
-1.13363	0.000648509	0.062925	0.944764	-0.000971873	-0.152391	-0.944502	0.00746064	0.102102
-1.13352	0.00241621	0.0546914	0.944659	-0.00380274	-0.144127	-0.944066	0.0101789	0.0272926
-1.13403	0.00403248	0.0241451	0.945201	-0.00625504	-0.101843	-0.943595	0.0115164	-0.0583401
-1.13314	0.00489046	-0.0192188	0.944014	-0.00799952	-0.0306292	-0.944083	0.0109429	-0.135889
-1.13317	0.00461884	-0.0609059	0.944415	-0.00875813	0.0570036	-0.943141	0.00834779	-0.185638
-1.13305	0.00324326	-0.0856449	0.944031	-0.00827845	0.142512	-0.943001	0.00418188	-0.192642
-1.1331	0.00118268	-0.0820615	0.944398	-0.00635242	0.204275	-0.94349	-0.000573384	-0.151827
-1.13375	-0.000910157	-0.0465242	0.945113	-0.00293654	0.222148	-0.943403	-0.00463999	-0.0708939
-1.13309	-0.00235379	0.0149532	0.942757	0.00161159	0.18295	-0.943333	-0.00682351	0.0300723
-1.13316	-0.0025892	0.0874292	0.944049	0.00632054	0.0854246	-0.94342	-0.00642207	0.122465
-1.13347	-0.00127475	0.150417	0.94438	0.00966082	-0.0571924	-0.944275	-0.00353777	0.17551
-1.13307	0.00161897	0.183263	0.944171	0.00998273	-0.218547	-0.94438	0.00083081	0.163352
-1.13305	0.00569838	0.171209	0.944764	0.00617134	-0.364836	-0.943124	0.00499277	0.0708489
-1.13343	0.0100867	0.110408	0.945201	-0.0018096	-0.463525	-0.943403	0.00700169	-0.103498
-1.13305	0.0135236	0.01024	0.944537	-0.0127608	-0.492479	-0.943595	0.00511265	-0.348219
-1.13256	0.0146946	-0.108107	0.943892	-0.0245705	-0.446448	-0.94335	-0.00194355	-0.642888
-1.13202	0.0127254	-0.2167	0.943316	-0.0348942	-0.338575	-0.943368	-0.0149256	-0.964445
-1.1319	0.00762787	-0.288229	0.942635	-0.0419179	-0.196327	-0.94459	-0.034225	-1.29435
-1.13165	0.000445545	-0.303431	0.940924	-0.044913	-0.0532498	-0.945899	-0.0600895	-1.625
-1.13171	-0.00702728	-0.256249	0.939528	-0.0443678	0.0606243	-0.947487	-0.092824	-1.96378
-1.1326	-0.0128641	-0.155196	0.940017	-0.0416342	0.12653	-0.950035	-0.132902	-2.33341
-1.13324	-0.0156887	-0.020765	0.93979	-0.0382579	0.140547	-0.953421	-0.181004	-2.76743
-1.13347	-0.0150912	0.119894	0.938411	-0.0353767	0.112228	-0.958779	-0.238064	-3.30041
-1.13324	-0.0115879	0.23906	0.937643	-0.0335213	0.0591618	-0.964469	-0.30533	-3.95389
-1.1331	-0.00621563	0.313463	0.936683	-0.0328243	-0.000503728	-0.972061	-0.384371	-4.72053
-1.13305	-7.24832e-05	0.327206	0.935863	-0.0333447	-0.0551254	-0.982184	-0.476905	-5.55104
-1.13319	0.00590678	0.272565	0.935496	-0.035213	-0.103971	-0.994209	-0.58434	-6.34895
-1.13324	0.0108721	0.149285	0.934973	-0.0385336	-0.157398	-1.00786	-0.70699	-6.9778
-1.13281	0.0138381	-0.0368889	0.934065	-0.0432134	-0.232248	-1.0248	-0.843054	-7.2827
-1.13263	0.013552	-0.275963	0.933332	-0.0489451	-0.343256	-1.04416	-0.987678	-7.12358
-1.13263	0.00858066	-0.555566	0.93239	-0.0554476	-0.492897	-1.06666	-1.13254	-6.41313
-1.13246	-0.00239921	-0.862778	0.930295	-0.0628568	-0.663504	-1.09116	-1.26637	-5.14893
-1.13267	-0.0202421	-1.18551	0.928288	-0.0719702	-0.815982	-1.11924	-1.37654	-3.42871
-1.13312	-0.0450942	-1.5128	0.926421	-0.0840186	-0.89819	-1.14881	-1.45146	-1.44132
-1.13525	-0.0764256	-1.83349	0.925635	-0.0998623	-0.862859	-1.17832	-1.4833	0.567698
-1.13726	-0.113345	-2.13342	0.923314	-0.118945	-0.690534	-1.20798	-1.47009	2.34866
-1.14082	-0.155017	-2.39243	0.92101	-0.138685	-0.409212	-1.23698	-1.41652	3.70492
-1.14511	-0.200889	-2.58297	0.918863	-0.154927	-0.101201	-1.26475	-1.33315	4.53806
-1.15038	-0.250528	-2.67216	0.914954	-0.163636	0.109377	-1.28875	-1.23378	4.86725
-1.15588	-0.303047	-2.62812	0.910765	-0.163303	0.088384	-1.30987	-1.13189	4.81647
-1.16166	-0.356446	-2.42914	0.905494	-0.15699	-0.265417	-1.32984	-1.03695	4.57349
-1.17017	-0.407349	-2.07281	0.902161	-0.152756	-0.980625	-1.34835	-0.952259	4.33356
-1.17953	-0.451489	-1.58134	0.899857	-0.161771	-1.99199	-1.36624	-0.874943	4.2455
-1.19065	-0.484857	-1.00048	0.898635	-0.194587	-3.14777	-1.38373	-0.798219	4.37642
-1.20016	-0.504917	-0.391438	0.89319	-0.257132	-4.24594	-1.39851	-0.714698	4.70455
-1.21005	-0.511258	0.181978	0.886767	-0.3483	-5.08854	-1.41051	-0.619375	5.13921
-1.22026	-0.505442	0.667131	0.87701	-0.460167	-5.53668	-1.42117	-0.511207	5.5589
-1.23018	-0.490232	1.03315	0.86488	-0.580639	-5.54784	-1.42874	-0.392996	5.85275
-1.23887	-0.468666	1.27552	0.84994	-0.697305	-5.18378	-1.43353	-0.270007	5.95202
-1.24772	-0.4433	1.41395	0.833709	-0.800973	-4.5873	-1.43616	-0.148057	5.84304
-1.25657	-0.415843	1.48504	0.81554	-0.88771	-3.93702	-1.4371	-0.0318562	5.56048
-1.26454	-0.387135	1.53228	0.796935	-0.958901	-3.39571	-1.4356	0.0759118	5.16683
-1.27172	-0.357302	1.59618	0.777544	-1.01967	-3.0685	-1.43155	0.174648	4.72724
-1.27744	-0.325895	1.70688	0.755972	-1.07652	-2.98273	-1.42679	0.26521	4.28925
-1.28331	-0.291994	1.88011	0.733073	-1.13517	-3.09299	-1.42007	0.348929	3.8734
-1.28919	-0.254375	2.11677	0.708918	-1.19919	-3.30684	-1.41188	0.426686	3.47585
-1.29304	-0.211792	2.40514	0.683436	-1.26953	-3.52096	-1.40162	0.498387	3.07995
-1.29613	-0.163286	2.72485	0.657082	-1.34484	-3.65551	-1.39008	0.563003	2.67063
-1.29886	-0.108379	3.05114	0.628598	-1.42223	-3.67651	-1.37806	0.619077	2.24577
-1.29943	-0.0471061	3.35869	0.598055	-1.49837	-3.60067	-1.36438	0.665415	1.82062
-1.29896	0.0200637	3.62444	0.56711	-1.57066	-3.48293	-1.35026	0.701683	1.42431
-1.29667	0.0923476	3.82942	0.533949	-1.63815	-3.3924	-1.33589	0.728717	1.09081
-1.29409	0.1687	3.9597	0.499635	-1.70201	-3.38519	-1.32052	0.748463	0.848184
-1.28893	0.247795	4.0069	0.463542	-1.76518	-3.48335	-1.30556	0.763577	0.710162
-1.28229	0.328014	3.96835	0.427449	-1.83135	-3.66639	-1.28992	0.776817	0.67274
-1.27453	0.407544	3.84689	0.391495	-1.90352	-3.87745	-1.27481	0.790441	0.716295
-1.26409	0.48459	3.65034	0.350619	-1.98267	-4.04109	-1.25838	0.80583	0.811737
-1.25316	0.557599	3.39038	0.308958	-2.0672	-4.08598	-1.24187	0.823459	0.928012
-1.24053	0.625376	3.08108	0.265709	-2.15333	-3.96425	-1.22421	0.843157	1.03827
-1.22712	0.687025	2.73707	0.221465	-2.23604	-3.66135	-1.20766	0.864452	1.12298
-1.21283	0.741841	2.37169	0.176278	-2.31037	-3.1937	-1.18997	0.886785	1.16958
-1.19649	0.789261	1.99519	0.127252	-2.37247	-2.59644	-1.17178	0.909569	1.16986
-1.1797	0.828953	1.61354	0.078278	-2.42042	-1.90717	-1.15256	0.932146	1.11647
-1.16178	0.860913	1.22778	0.0278729	-2.45418	-1.15239	-1.13382	0.953717	1.00061
-1.14457	0.885347	0.834255	-0.0195128	-2.47467	-0.341833	-1.11469	0.97325	0.811709
-1.1275	0.902315	0.42566	-0.0675093	-2.48216	0.528138	-1.09467	0.989387	0.539576
-1.10926	0.911361	-0.0074386	-0.117269	-2.47506	1.465	-1.07458	1.00044	0.178141
-1.09123	0.911482	-0.4747	-0.165719	-2.44991	2.46967	-1.05481	1.0045	-0.270354
-1.07142	0.90153	-0.983814	-0.216718	-2.40284	3.52998	-1.03432	0.99971	-0.792248
-1.05373	0.880732	-1.53773	-0.264784	-2.33144	4.62009	-1.01458	0.98447	-1.36159
-1.03779	0.848898	-2.13118	-0.307876	-2.23584	5.70429	-0.996374	0.957702	-1.94211
-1.0221	0.806132	-2.74681	-0.348054	-2.11831	6.7416	-0.977297	0.919032	-2.4918
-1.00718	0.75241	-3.35235	-0.388126	-1.98189	7.68819	-0.959565	0.868946	-2.96918
-0.993215	0.687508	-3.90066	-0.425843	-1.82923	8.49681	-0.943944	0.808886	-3.33984
-0.981032	0.611498	-4.33437	-0.458027	-1.66234	9.11534	-0.929021	0.741182	-3.5815
-0.969862	0.525579	-4.59549	-0.488029	-1.48333	9.48806	-0.914937	0.668776	-3.68659
-0.960507	0.432723	-4.63824	-0.514855	-1.29544	9.56222	-0.903731	0.594776	-3.66171
-0.954276	0.337695	-4.44164	-0.537335	-1.10382	9.29972	-0.893539	0.521961	-3.52461
-0.950053	0.246304	-4.01778	-0.555119	-0.91553	8.69093	-0.884481	0.452407	-3.29991
-0.946649	0.16417	-3.41261	-0.569693	-0.738631	7.76566	-0.876696	0.387389	-3.01507
-0.944712	0.0955356	-2.69853	-0.58088	-0.580754	6.59659	-0.869663	0.327574	-2.6976
-0.943909	0.0425439	-1.96056	-0.589834	-0.44761	5.29259	-0.864182	0.273335	-2.3738
-0.943804	0.00512348	-1.27988	-0.596868	-0.342026	3.98271	-0.859627	0.224945	-2.06827
-0.944101	-0.0186192	-0.719164	-0.601982	-0.263693	2.79434	-0.856468	0.182525	-1.80315
-0.944782	-0.0317105	-0.313152	-0.60631	-0.209564	1.83074	-0.853309	0.145818	-1.59611
-0.945096	-0.0375418	-0.0662718	-0.61001	-0.174665	1.15329	-0.851302	0.113995	-1.45739
-0.946318	-0.0392177	0.0431612	-0.613099	-0.153057	0.772343	-0.849364	0.0856569	-1.38639
-0.946736	-0.0391455	0.0541074	-0.61577	-0.13876	0.648572	-0.84837	0.0590871	-1.3698
-0.947592	-0.0388938	0.0120833	-0.617951	-0.126529	0.704394	-0.847916	0.0326924	-1.38235
-0.948831	-0.0392567	-0.0408349	-0.620098	-0.112501	0.8428	-0.846956	0.00548182	-1.39085
-0.949459	-0.0404115	-0.0733981	-0.622472	-0.0946957	0.969421	-0.847602	-0.0225918	-1.36107
-0.950087	-0.0420728	-0.0690254	-0.624461	-0.0732777	1.0128	-0.848911	-0.0505845	-1.26557
-0.950925	-0.0436224	-0.0260252	-0.625317	-0.0503655	0.938118	-0.850342	-0.0768412	-1.09065
-0.951641	-0.0442749	0.045229	-0.626119	-0.0292593	0.751098	-0.852384	-0.0994729	-0.84029
-0.952863	-0.0433261	0.127165	-0.625578	-0.0132177	0.49136	-0.855525	-0.116824	-0.535941
-0.95377	-0.0404372	0.200664	-0.625125	-0.00421776	0.217449	-0.856503	-0.127789	-0.212259
-0.954555	-0.0358164	0.250181	-0.625212	-0.00223522	-0.0118278	-0.859959	-0.131961	0.0903504
-0.955219	-0.0301738	0.267216	-0.625683	-0.00536513	-0.154142	-0.862402	-0.129711	0.334545
-0.955166	-0.0244524	0.25147	-0.626678	-0.0106781	-0.193749	-0.865509	-0.1222	0.494107
-0.95555	-0.0194761	0.209719	-0.62666	-0.015339	-0.142676	-0.867324	-0.111286	0.559289
-0.956283	-0.0157043	0.153064	-0.626887	-0.0174631	-0.0337383	-0.868947	-0.0991975	0.53815
-0.956179	-0.0131938	0.0936046	-0.627411	-0.0164349	0.0914013	-0.871425	-0.0880404	0.45362
-0.956755	-0.0117302	0.0415807	-0.627481	-0.0127327	0.194813	-0.872281	-0.0792984	0.337185
-0.956859	-0.0110107	0.00365734	-0.627516	-0.00747474	0.251706	-0.873642	-0.0735135	0.221073
-0.957156	-0.0107761	-0.0175095	-0.627359	-0.00192019	0.254474	-0.875492	-0.0702739	0.131135
-0.957243	-0.0108506	-0.0227107	-0.627743	0.00290476	0.211227	-0.87619	-0.0685185	0.0822579
-0.95761	-0.0111042	-0.0151155	-0.627271	0.00638702	0.14032	-0.878599	-0.067041	0.0771898
-0.957523	-0.0113901	0.000879759	-0.627341	0.00833708	0.0632394	-0.879698	-0.0649609	0.108431
-0.958046	-0.011513	0.0206583	-0.626835	0.00889946	-0.00183877	-0.88099	-0.0619415	0.162003
-0.957994	-0.0112608	0.0401919	-0.627306	0.00842697	-0.0441855	-0.88181	-0.0580747	0.221619
-0.958413	-0.0104865	0.0566575	-0.626783	0.00736392	-0.0616857	-0.882334	-0.0535776	0.272149
-0.958849	-0.00919101	0.0688066	-0.626137	0.0061591	-0.0593023	-0.883486	-0.0485616	0.301949
-0.958674	-0.00753945	0.0769621	-0.626835	0.00519201	-0.045761	-0.885214	-0.0430481	0.304218
-0.958954	-0.00578383	0.0825428	-0.626381	0.0046895	-0.0297101	-0.88558	-0.0371676	0.277675
-0.958744	-0.0041287	0.0871702	-0.626434	0.00465783	-0.0165951	-0.886034	-0.0313236	0.226681
-0.958919	-0.00262726	0.0916394	-0.626346	0.00489281	-0.0071679	-0.886715	-0.0261601	0.16059
-0.958919	-0.00117726	0.0951876	-0.626329	0.00509885	0.0020088	-0.887168	-0.0223465	0.0920322
-0.959076	0.000383588	0.0954579	-0.62591	0.00507583	0.0163818	-0.887605	-0.0203017	0.0340877
-0.959058	0.00214936	0.0893081	-0.625805	0.00488117	0.0404737	-0.887587	-0.0199832	-0.00312621
-0.958919	0.00406442	0.0742378	-0.625718	0.00487111	0.0754286	-0.888006	-0.0208424	-0.015488
-0.958605	0.00592361	0.0498814	-0.625753	0.00558291	0.118128	-0.888791	-0.0220002	-0.00642005
-0.958395	0.00742874	0.0188906	-0.625753	0.00751352	0.162362	-0.888914	-0.0226017	0.0137439
-0.958832	0.00826157	-0.0132999	-0.625351	0.0109126	0.201687	-0.89024	-0.0221933	0.0305017
-0.958413	0.00817157	-0.0399061	-0.625037	0.0156886	0.23277	-0.890048	-0.0209327	0.0291645
-0.958203	0.00709965	-0.0549732	-0.624671	0.0214549	0.257663	-0.89038	-0.019529	-0.00124356
-0.957645	0.00530271	-0.0554275	-0.624252	0.0276877	0.283671	-0.890816	-0.0189654	-0.0653877
-0.95747	0.00336378	-0.0420468	-0.623641	0.0339495	0.320335	-0.891217	-0.0201639	-0.160956
-0.958081	0.00199875	-0.0187601	-0.622489	0.0401182	0.37427	-0.891636	-0.023741	-0.279769
-0.95836	0.00172998	0.00960186	-0.621163	0.046517	0.443662	-0.892143	-0.0299212	-0.409922
-0.95768	0.00264476	0.0402213	-0.620744	0.0538221	0.514749	-0.892841	-0.0386003	-0.538011
-0.958256	0.00442727	0.074556	-0.618772	0.0627016	0.562235	-0.894289	-0.0494959	-0.650801
-0.957488	0.00666173	0.118773	-0.618039	0.0732931	0.554362	-0.895686	-0.0622828	-0.736147
-0.957086	0.00921851	0.18187	-0.616607	0.0847641	0.461723	-0.896785	-0.0766083	-0.783471
-0.956929	0.0124837	0.271931	-0.614688	0.0952132	0.267466	-0.898408	-0.0919764	-0.784246
-0.956842	0.0172876	0.391718	-0.612279	0.102044	-0.0241787	-0.900799	-0.107608	-0.732849
-0.956336	0.0245688	0.535071	-0.61008	0.102713	-0.383708	-0.903295	-0.122421	-0.627779
-0.955812	0.0349622	0.685353	-0.608038	0.0955512	-0.758007	-0.905843	-0.135169	-0.473023
-0.954992	0.0485177	0.81657	-0.606484	0.0803437	-1.07774	-0.90895	-0.144695	-0.279177
-0.953316	0.0646484	0.89715	-0.605507	0.0585017	-1.26903	-0.911882	-0.150177	-0.0640235
-0.951344	0.0822537	0.895816	-0.604809	0.0328692	-1.26696	-0.914867	-0.151305	0.147668
-0.949669	0.0998734	0.788516	-0.604844	0.00732254	-1.02846	-0.918305	-0.148357	0.32525
-0.947574	0.115764	0.565007	-0.604914	-0.0136782	-0.541793	-0.92033	-0.142165	0.434389
-0.944851	0.12792	0.233405	-0.605542	-0.0255076	0.169124	-0.923349	-0.134053	0.440504
-0.942216	0.134157	-0.17902	-0.605926	-0.0237665	1.04736	-0.925705	-0.125801	0.313418
-0.939825	0.132359	-0.629958	-0.605786	-0.00469568	2.01277	-0.928114	-0.119692	0.0328187
-0.937207	0.12089	-1.07099	-0.605001	0.0343493	2.97785	-0.931046	-0.118561	-0.406464
-0.935479	0.0990872	-1.45949	-0.603116	0.0943913	3.8665	-0.933716	-0.125679	-0.99073
-0.933594	0.067647	-1.76995	-0.600289	0.174438	4.63088	-0.935828	-0.144381	-1.68659
-0.932599	0.0286934	-2.00052	-0.595105	0.271469	5.26063	-0.939825	-0.177441	-2.44385
-0.932529	-0.0146883	-2.17148	-0.588298	0.381079	5.7805	-0.943944	-0.226434	-3.20174
-0.934205	-0.0594675	-2.31508	-0.577634	0.498805	6.23544	-0.949651	-0.291322	-3.89722
-0.937242	-0.103909	-2.45975	-0.563794	0.621743	6.66708	-0.95747	-0.370425	-4.4734
-0.941343	-0.148389	-2.61471	-0.547562	0.749626	7.0895	-0.966162	-0.460771	-4.88605
-0.944851	-0.195159	-2.7618	-0.530126	0.884534	7.47375	-0.97803	-0.55866	-5.10736
-0.948953	-0.246885	-2.85878	-0.511085	1.02902	7.74789	-0.99119	-0.660231	-5.1268
-0.953578	-0.304611	-2.85398	-0.488989	1.18343	7.81407	-1.00664	-0.761839	-4.94998
-0.959966	-0.366292	-2.70659	-0.462617	1.34391	7.57714	-1.02341	-0.860153	-4.59662
-0.9696	-0.426864	-2.40433	-0.43141	1.5022	6.97501	-1.04191	-0.952082	-4.09822
-0.980264	-0.479987	-1.97069	-0.397813	1.6476	6.00004	-1.0628	-1.03475	-3.49546
-0.991644	-0.52054	-1.45849	-0.361615	1.76986	4.70494	-1.08558	-1.10569	-2.83474
-1.0028	-0.546531	-0.932587	-0.323724	1.86187	3.19284	-1.1087	-1.1632	-2.1632
-1.01325	-0.559439	-0.449225	-0.286304	1.9209	1.59689	-1.13251	-1.20663	-1.52247
-1.0239	-0.562989	-0.0408448	-0.247208	1.9481	0.0575095	-1.15742	-1.2365	-0.942065
-1.0343	-0.561154	0.287784	-0.209108	1.94718	-1.29622	-1.18297	-1.25421	-0.434211
-1.04559	-0.556483	0.551539	-0.171304	1.92276	-2.35813	-1.20777	-1.26162	0.00805668
-1.0572	-0.549475	0.769828	-0.133308	1.87956	-3.05117	-1.23253	-1.26052	0.408334
-1.06814	-0.539065	0.952007	-0.0965167	1.82247	-3.33175	-1.25809	-1.25205	0.799891
-1.07771	-0.523786	1.09023	-0.0614705	1.75727	-3.19487	-1.28282	-1.23648	1.21574
-1.089	-0.503004	1.1628	-0.0259705	1.69123	-2.67945	-1.30655	-1.2132	1.67821
-1.0987	-0.477742	1.14616	0.00682424	1.63288	-1.87037	-1.33045	-1.18095	2.19091
-1.10783	-0.450779	1.02982	0.0380133	1.59067	-0.892616	-1.35345	-1.13836	2.73525
-1.11595	-0.425928	0.827192	0.0682424	1.57067	0.104705	-1.37514	-1.08446	3.27287
-1.12366	-0.406756	0.577348	0.0983493	1.57457	0.97273	-1.39525	-1.01917	3.75327
-1.13143	-0.395249	0.336507	0.13062	1.59888	1.58939	-1.41436	-0.943564	4.12494
-1.13895	-0.391034	0.162507	0.164393	1.63595	1.88032	-1.43155	-0.85992	4.34697
-1.1467	-0.391492	0.0981772	0.198863	1.67655	1.82807	-1.44691	-0.771518	4.3983
-1.15478	-0.392706	0.159724	0.233543	1.7125	1.46767	-1.46098	-0.682213	4.28194
-1.1638	-0.390841	0.33394	0.268746	1.73843	0.871908	-1.4726	-0.595847	4.02358
-1.17164	-0.383335	0.584398	0.302954	1.7519	0.132454	-1.48262	-0.515599	3.66504
-1.17817	-0.369391	0.863532	0.336657	1.75228	-0.657136	-1.49142	-0.443449	3.25489
-1.18449	-0.349681	1.12586	0.370132	1.73948	-1.41284	-1.49899	-0.379986	2.83907
-1.19152	-0.3256	1.33801	0.40551	1.71339	-2.06608	-1.50524	-0.324615	2.45431
-1.19777	-0.298591	1.48323	0.44183	1.67439	-2.56633	-1.51184	-0.276083	2.12554
-1.20278	-0.269778	1.56051	0.47363	1.62416	-2.88305	-1.51625	-0.233042	1.86722
-1.20772	-0.239902	1.58019	0.503667	1.56609	-3.00809	-1.51976	-0.194379	1.68691
-1.21182	-0.209427	1.55865	0.533128	1.50456	-2.95779	-1.52292	-0.15919	1.58876
-1.21541	-0.1787	1.51395	0.562607	1.44386	-2.77284	-1.52585	-0.126523	1.57525
-1.21869	-0.148103	1.46339	0.590445	1.38718	-2.51409	-1.52713	-0.0951001	1.64654
-1.22129	-0.118071	1.4224	0.617218	1.33622	-2.25346	-1.5288	-0.0631798	1.79835
-1.22285	-0.0889384	1.40405	0.643363	1.29112	-2.06128	-1.52856	-0.0286682	2.01998
-1.22339	-0.060658	1.41822	0.668374	1.25063	-1.99232	-1.52938	0.0105452	2.29418
-1.22382	-0.0326016	1.47015	0.691988	1.21234	-2.07408	-1.528	0.0561238	2.59945
-1.22451	-0.00366291	1.55878	0.715149	1.17292	-2.30059	-1.52582	0.108896	2.91417
-1.22447	0.0273209	1.6754	0.737559	1.12879	-2.63384	-1.52243	0.168729	3.22073
-1.22309	0.0610616	1.80311	0.760231	1.07699	-3.01318	-1.51831	0.234734	3.50767
-1.22077	0.0975287	1.91735	0.781	1.0161	-3.37051	-1.51196	0.305725	3.76867
-1.2178	0.13598	1.98765	0.799361	0.946721	-3.64715	-1.50257	0.380721	3.99866
-1.2151	0.175187	1.98079	0.816936	0.871219	-3.80774	-1.49473	0.459236	4.18885
-1.21019	0.21366	1.86557	0.831806	0.792872	-3.84697	-1.48451	0.541134	4.32329
-1.20487	0.249766	1.61935	0.846729	0.714817	-3.78735	-1.47117	0.62615	4.37889
-1.1993	0.281697	1.23549	0.859592	0.639265	-3.66883	-1.45683	0.713347	4.32975
-1.19379	0.307356	0.730058	0.870518	0.567197	-3.53375	-1.44152	0.8008	4.15445
-1.18759	0.32431	0.144991	0.880501	0.498493	-3.4118	-1.42393	0.885623	3.84377
-1.18147	0.330093	-0.454821	0.889751	0.432372	-3.30967	-1.40447	0.964358	3.40576
-1.17433	0.322982	-0.99174	0.896855	0.367957	-3.2087	-1.38326	1.03366	2.86609
-1.16736	0.303014	-1.39158	0.902859	0.304808	-3.07125	-1.36125	1.09102	2.26319
-1.16129	0.272685	-1.60176	0.907257	0.243309	-2.85407	-1.33881	1.13527	1.63986
-1.15708	0.236764	-1.60567	0.911481	0.184866	-2.52474	-1.31545	1.16654	1.03389
-1.15403	0.201096	-1.42817	0.91464	0.13189	-2.07604	-1.292	1.18586	0.47086
-1.15089	0.170874	-1.12956	0.916525	0.0874372	-1.53341	-1.26803	1.19459	-0.0390895
-1.14738	0.149165	-0.789574	0.917136	0.0544499	-0.952768	-1.24433	1.19389	-0.499901
-1.14508	0.136294	-0.486234	0.917397	0.0347125	-0.408419	-1.2207	1.18452	-0.924697
-1.14267	0.130211	-0.27644	0.918113	0.0279398	0.0255421	-1.19674	1.16682	-1.32923
-1.13937	0.127566	-0.184137	0.917712	0.0314662	0.294845	-1.17434	1.14088	-1.72575
-1.13628	0.125008	-0.199167	0.919003	0.040788	0.379552	-1.15225	1.10671	-2.11872
-1.13455	0.120215	-0.286034	0.921324	0.0508214	0.298916	-1.13073	1.06443	-2.50324
-1.13207	0.112339	-0.398655	0.922215	0.057365	0.105236	-1.11062	1.01428	-2.86594
-1.13029	0.101835	-0.495675	0.923087	0.0581462	-0.131054	-1.09176	0.956788	-3.18776
-1.12869	0.089934	-0.55148	0.924379	0.0530756	-0.340143	-1.07345	0.892811	-3.44771
-1.12671	0.0780265	-0.560173	0.925042	0.0437636	-0.46972	-1.05709	0.823634	-3.62679
-1.12553	0.0671792	-0.53251	0.925269	0.032653	-0.495356	-1.04156	0.750956	-3.71124
-1.12443	0.0578454	-0.488105	0.925461	0.0221712	-0.422282	-1.02878	0.676739	-3.69495
-1.12377	0.0497997	-0.446404	0.926334	0.0141701	-0.279248	-1.01683	0.602967	-3.58056
-1.12312	0.042317	-0.419722	0.927485	0.00969846	-0.107301	-1.00611	0.531437	-3.37951
-1.1215	0.0345576	-0.410336	0.926246	0.00896999	0.0526796	-0.996391	0.463695	-3.11089
-1.12087	0.0260055	-0.411821	0.926299	0.0114049	0.170122	-0.98824	0.401068	-2.79929
-1.12115	0.0167221	-0.413254	0.926944	0.0157894	0.230232	-0.981695	0.344647	-2.47155
-1.12075	0.00727697	-0.404128	0.927852	0.0206477	0.234145	-0.975342	0.295116	-2.15301
-1.12101	-0.00156803	-0.378012	0.928306	0.0247442	0.194768	-0.971276	0.252514	-1.86377
-1.1212	-0.00920615	-0.333918	0.928829	0.027459	0.130459	-0.967122	0.216126	-1.61597
-1.12164	-0.01538	-0.275485	0.929597	0.0288291	0.0589725	-0.96234	0.184673	-1.41307
-1.12181	-0.0201638	-0.208917	0.929632	0.029273	-0.00646806	-0.959477	0.156757	-1.25126
-1.12212	-0.0237936	-0.140858	0.930051	0.0292012	-0.0582884	-0.956772	0.13132	-1.12266
-1.12284	-0.026473	-0.0770241	0.930854	0.0287612	-0.093418	-0.95459	0.10787	-1.019
-1.12321	-0.0282712	-0.0217882	0.931517	0.0278467	-0.111218	-0.953124	0.0863733	-0.934254
-1.12389	-0.0291553	0.0216405	0.932145	0.0263139	-0.11187	-0.951833	0.0669674	-0.86518
-1.12479	-0.0291075	0.0510046	0.932721	0.0242203	-0.0960234	-0.95096	0.0496688	-0.809668
-1.12523	-0.0282355	0.0651683	0.93328	0.0219151	-0.0656169	-0.949703	0.0342344	-0.763888
-1.12537	-0.026803	0.0646966	0.933036	0.0199353	-0.0250923	-0.949843	0.0202005	-0.719924
-1.12607	-0.0251765	0.0525055	0.933577	0.0187932	0.0180044	-0.95	0.0070553	-0.665519
-1.12706	-0.023735	0.0340795	0.934519	0.0187841	0.0537348	-0.949267	-0.00551887	-0.586739
-1.12705	-0.0227694	0.0168671	0.934449	0.0198855	0.0718471	-0.949913	-0.0174125	-0.473039
-1.12727	-0.0223795	0.0087906	0.935095	0.0217343	0.0646161	-0.950594	-0.0279792	-0.322947
-1.12783	-0.0224032	0.0162027	0.934973	0.0236666	0.0294319	-0.950873	-0.0361503	-0.147924
-1.12872	-0.0224388	0.0419088	0.936003	0.0248512	-0.0298476	-0.952095	-0.0407839	0.0277426
-1.12858	-0.0219714	0.0839284	0.936125	0.0245324	-0.103343	-0.952601	-0.0411536	0.171909
-1.12954	-0.0205421	0.135469	0.937696	0.0223053	-0.177311	-0.953578	-0.0374098	0.253432
-1.12933	-0.0178885	0.186212	0.936771	0.018276	-0.237323	-0.955219	-0.0308135	0.252282
-1.13007	-0.0140294	0.224607	0.937748	0.0130119	-0.271507	-0.954782	-0.0235695	0.167403
-1.13017	-0.00928425	0.240574	0.937818	0.00731396	-0.27296	-0.954974	-0.0182295	0.0192819
-1.13029	-0.00421639	0.227931	0.937434	0.00194114	-0.240884	-0.955358	-0.0168689	-0.154164
-1.13019	0.000501931	0.185975	0.937451	-0.00258067	-0.180441	-0.955864	-0.0203815	-0.307423
-1.12996	0.00426142	0.119898	0.937242	-0.00598554	-0.101619	-0.956004	-0.0281765	-0.399958
-1.12968	0.0066484	0.039995	0.937469	-0.00814295	-0.0174447	-0.956877	-0.0383734	-0.40745
-1.12989	0.00748201	-0.0401425	0.937661	-0.00890675	0.0582139	-0.958133	-0.0484095	-0.328144
-1.13007	0.00677798	-0.10613	0.937556	-0.00811032	0.113108	-0.959041	-0.0558516	-0.182392
-1.12972	0.00472442	-0.145583	0.936509	-0.00577138	0.139008	-0.961013	-0.059127	-0.00586496
-1.12914	0.00172086	-0.15073	0.93602	-0.00235135	0.133514	-0.961868	-0.0579083	0.1611
-1.12935	-0.00158289	-0.120312	0.936736	0.00120777	0.100572	-0.962724	-0.0530258	0.284443
-1.12977	-0.00436569	-0.0602991	0.937347	0.00380015	0.0492745	-0.963457	-0.0460017	0.344318
-1.12973	-0.00585936	0.0169021	0.937242	0.00464795	-0.00889753	-0.964015	-0.0384702	0.337989
-1.13014	-0.00560631	0.0947252	0.937364	0.00362823	-0.0634858	-0.964748	-0.0317549	0.277432
-1.13003	-0.00360309	0.155809	0.93698	0.00123646	-0.107794	-0.965918	-0.0267186	0.182972
-1.12987	-0.00027088	0.18574	0.93712	-0.00174053	-0.139837	-0.966336	-0.0238042	0.0752593
-1.12972	0.00369281	0.176343	0.937085	-0.00462189	-0.161173	-0.966005	-0.023124	-0.0319806
-1.12989	0.00748301	0.127747	0.936945	-0.00711129	-0.17432	-0.96672	-0.0245468	-0.136421
-1.12945	0.01032	0.0487437	0.936107	-0.00936499	-0.180195	-0.967436	-0.0278557	-0.247813
-1.12954	0.011558	-0.0447453	0.936264	-0.0118313	-0.177029	-0.968169	-0.0330154	-0.38489
-1.12902	0.0108067	-0.132834	0.936299	-0.0149181	-0.161504	-0.969478	-0.0404548	-0.569562
-1.12902	0.00806168	-0.195865	0.936317	-0.0186518	-0.131652	-0.969618	-0.0511976	-0.82012
-1.1287	0.00379078	-0.218731	0.935322	-0.0225473	-0.0900615	-0.97173	-0.0667583	-1.14543
-1.12874	-0.00109876	-0.194313	0.93499	-0.0257997	-0.0455236	-0.972812	-0.0888613	-1.54175
-1.12863	-0.00545306	-0.125211	0.933716	-0.0276949	-0.0118123	-0.975587	-0.119113	-1.9931
-1.12939	-0.00818607	-0.0233581	0.934013	-0.0279996	-0.00354454	-0.978676	-0.158737	-2.47498
-1.12991	-0.00859012	0.0923795	0.933123	-0.027143	-0.0304871	-0.982585	-0.208416	-2.96037
-1.12916	-0.00649398	0.199945	0.932372	-0.0261397	-0.0926275	-0.988397	-0.268259	-3.42615
-1.12933	-0.00221818	0.278279	0.932041	-0.0263033	-0.178321	-0.994977	-0.337846	-3.8578
-1.12932	0.00357412	0.310993	0.931116	-0.0288184	-0.266795	-1.00325	-0.416327	-4.2506
-1.12919	0.00999411	0.288823	0.930906	-0.0342759	-0.334576	-1.01322	-0.502552	-4.60647
-1.12932	0.0159828	0.210438	0.930767	-0.0423427	-0.3637	-1.02493	-0.595232	-4.92706
-1.12858	0.0203845	0.0815835	0.929091	-0.0517636	-0.348597	-1.03896	-0.693143	-5.20501
-1.12762	0.022096	-0.0871629	0.927538	-0.0607741	-0.298803	-1.05507	-0.795279	-5.41674
-1.12771	0.0202419	-0.283425	0.926421	-0.0677747	-0.236165	-1.07409	-0.900813	-5.52029
-1.1276	0.0142727	-0.496079	0.925025	-0.0719705	-0.187431	-1.09362	-1.00869	-5.46045
-1.12715	0.00394497	-0.717505	0.923297	-0.0737158	-0.175134	-1.11502	-1.1169	-5.18127
-1.12699	-0.010787	-0.944377	0.921551	-0.0744573	-0.210581	-1.13961	-1.22181	-4.6431
-1.12839	-0.0299167	-1.17673	0.920172	-0.0762929	-0.292068	-1.16572	-1.31798	-3.83864
-1.12958	-0.0535127	-1.41548	0.918706	-0.0812762	-0.409271	-1.19393	-1.39886	-2.80226
-1.13089	-0.0817389	-1.65905	0.91738	-0.0907207	-0.551933	-1.22328	-1.45811	-1.60813
-1.13288	-0.114724	-1.90005	0.915827	-0.104834	-0.718716	-1.2532	-1.49117	-0.356438
-1.13574	-0.15236	-2.12308	0.912458	-0.122921	-0.921456	-1.28425	-1.49644	0.848664
-1.1398	-0.194193	-2.30473	0.909509	-0.1441	-1.18164	-1.31341	-1.47559	1.92282
-1.14541	-0.239448	-2.41612	0.906349	-0.168192	-1.51914	-1.34139	-1.43282	2.81923
-1.15127	-0.287061	-2.42819	0.901881	-0.196292	-1.93702	-1.36869	-1.37341	3.53477
-1.15701	-0.335564	-2.3187	0.896925	-0.230696	-2.40882	-1.39495	-1.30206	4.10306
-1.16438	-0.382859	-2.07917	0.891479	-0.274097	-2.87487	-1.41894	-1.22183	4.57724
-1.17305	-0.426157	-1.71958	0.885615	-0.328286	-3.25155	-1.44136	-1.13368	5.00886
-1.18257	-0.462336	-1.26879	0.878913	-0.392861	-3.45263	-1.46232	-1.03702	5.42986
-1.19258	-0.488671	-0.769877	0.869052	-0.464609	-3.41705	-1.48182	-0.930689	5.84328
-1.20279	-0.50362	-0.271261	0.857986	-0.537941	-3.13383	-1.49775	-0.814135	6.22441
-1.21283	-0.507265	0.183646	0.845298	-0.606307	-2.65478	-1.51177	-0.68819	6.53085
-1.22299	-0.501228	0.564966	0.832208	-0.664018	-2.08859	-1.52275	-0.555241	6.71696
-1.23302	-0.488075	0.860181	0.818402	-0.707827	-1.57575	-1.53085	-0.418809	6.74768
-1.2418	-0.47045	1.07226	0.803811	-0.737887	-1.25025	-1.53674	-0.282806	6.60789
-1.25023	-0.450268	1.21345	0.787842	-0.757926	-1.19895	-1.539	-0.150811	6.30548
-1.25873	-0.428342	1.29764	0.771767	-0.774579	-1.43177	-1.53959	-0.0256259	5.86885
-1.26751	-0.404622	1.33499	0.755745	-0.795827	-1.8734	-1.53866	0.0907996	5.34068
-1.27517	-0.378912	1.33068	0.739374	-0.82868	-2.38127	-1.5346	0.1972	4.77019
-1.28296	-0.351606	1.28825	0.723404	-0.876654	-2.7861	-1.52851	0.292823	4.2057
-1.28908	-0.32396	1.21504	0.705288	-0.938042	-2.94345	-1.52102	0.377436	3.68821
-1.29491	-0.29769	1.12709	0.686106	-1.00593	-2.78031	-1.51161	0.451462	3.24655
-1.29969	-0.274115	1.05063	0.663365	-1.07031	-2.32142	-1.50154	0.516083	2.89431
-1.30423	-0.253358	1.01934	0.638948	-1.12175	-1.68652	-1.48983	0.573119	2.62922
-1.30947	-0.234062	1.06833	0.615473	-1.15492	-1.0591	-1.47746	0.624693	2.43528
-1.31449	-0.213769	1.22667	0.59226	-1.17071	-0.636653	-1.46449	0.672751	2.28778
-1.31832	-0.18966	1.5107	0.569867	-1.17589	-0.577697	-1.44967	0.718637	2.16037
-1.32153	-0.15919	1.91962	0.546602	-1.1809	-0.961144	-1.43431	0.762852	2.03247
-1.32333	-0.12033	2.43371	0.522482	-1.19677	-1.76819	-1.41885	0.805085	1.89468
-1.3243	-0.0715214	3.01525	0.497873	-1.23245	-2.88933	-1.40181	0.844511	1.75046
-1.32488	-0.011635	3.61187	0.4726	-1.29316	-4.15157	-1.38413	0.880273	1.61321
-1.32399	0.059818	4.16226	0.44457	-1.37983	-5.35664	-1.36532	0.91204	1.49969
-1.32163	0.142314	4.60413	0.41483	-1.48961	-6.31996	-1.34649	0.940376	1.42222
-1.31647	0.234044	4.88368	0.381634	-1.61691	-6.90247	-1.32718	0.966699	1.38258
-1.30957	0.33196	4.9652	0.346343	-1.7545	-7.03089	-1.30753	0.992777	1.37008
-1.30132	0.432146	4.83883	0.309656	-1.89454	-6.70512	-1.28735	1.01996	1.36432
-1.29046	0.530351	4.52406	0.268746	-2.02912	-5.99335	-1.26693	1.04855	1.34152
-1.2779	0.62253	4.0671	0.225758	-2.15084	-5.01614	-1.24527	1.07758	1.28132
-1.26444	0.705335	3.53157	0.181793	-2.25363	-3.92143	-1.2226	1.10521	1.17126
-1.24899	0.776549	2.98363	0.133971	-2.3336	-2.85334	-1.19979	1.12945	1.00719
-1.23147	0.835404	2.47468	0.0849626	-2.38991	-1.91978	-1.17667	1.14883	0.789799
-1.21309	0.882643	2.02625	0.0361109	-2.42487	-1.16563	-1.15358	1.16269	0.519713
-1.19468	0.920091	1.622	-0.0118333	-2.44297	-0.559198	-1.13055	1.1709	0.193951
-1.17756	0.949686	1.21027	-0.0589921	-2.44892	0.00227103	-1.10673	1.17335	-0.193835
-1.15771	0.97229	0.718277	-0.10931	-2.44546	0.666151	-1.08395	1.16941	-0.648963
-1.13769	0.986856	0.075139	-0.157725	-2.43184	1.58143	-1.06043	1.15775	-1.16882
-1.11731	0.990362	-0.7618	-0.206717	-2.40349	2.84907	-1.03812	1.13648	-1.73663
-1.09813	0.978479	-1.78498	-0.251938	-2.35281	4.47916	-1.01576	1.10375	-2.31899
-1.08015	0.946685	-2.92596	-0.29613	-2.27091	6.36848	-0.994297	1.05848	-2.86915
-1.06149	0.89158	-4.06072	-0.341264	-2.15025	8.30723	-0.973981	1.00093	-3.33573
-1.04521	0.812198	-5.03129	-0.381843	-1.98749	10.0166	-0.955515	0.932961	-3.67441
-1.03036	0.711046	-5.67954	-0.418233	-1.78588	11.2097	-0.938324	0.857704	-3.85912
-1.01864	0.594464	-5.88503	-0.448305	-1.55594	11.6606	-0.923454	0.778881	-3.88907
-1.00924	0.472024	-5.59676	-0.474171	-1.31418	11.2638	-0.90902	0.700019	-3.78931
-1.00201	0.354994	-4.84994	-0.496564	-1.08006	10.0661	-0.896733	0.623855	-3.60459
-0.996967	0.254193	-3.76229	-0.514191	-0.872252	8.26262	-0.885196	0.552051	-3.38796
-0.993948	0.177788	-2.51005	-0.527508	-0.704937	6.15578	-0.875911	0.485165	-3.18724
-0.991801	0.129593	-1.28974	-0.538033	-0.584995	4.08799	-0.867062	0.422788	-3.03303
-0.989497	0.108382	-0.275766	-0.548522	-0.510774	2.36622	-0.860569	0.363792	-2.93149
-0.987734	0.108456	0.414716	-0.557336	-0.472904	1.19808	-0.854286	0.306718	-2.86405
-0.984924	0.121337	0.740741	-0.56704	-0.457068	0.655808	-0.849033	0.250327	-2.79426
-0.981573	0.13809	0.736324	-0.577163	-0.447957	0.675894	-0.844495	0.194189	-2.68005
-0.97796	0.151526	0.491365	-0.586658	-0.433141	1.09154	-0.842418	0.139089	-2.48796
-0.974801	0.157576	0.121933	-0.594669	-0.405623	1.68602	-0.840149	0.0869939	-2.20503
-0.971939	0.155467	-0.260457	-0.601615	-0.364365	2.25019	-0.839189	0.040542	-1.84452
-0.969583	0.14682	-0.572066	-0.607235	-0.312944	2.6284	-0.839765	0.00220069	-1.44351
-0.967279	0.134234	-0.767839	-0.611843	-0.257192	2.7426	-0.840376	-0.0266168	-1.05297
-0.964678	0.120055	-0.839916	-0.615909	-0.202879	2.59251	-0.841737	-0.0461228	-0.723338
-0.962706	0.105764	-0.80748	-0.619016	-0.154231	2.23678	-0.84247	-0.0581598	-0.490222
-0.960402	0.0920528	-0.703409	-0.621669	-0.11349	1.76468	-0.84357	-0.0656187	-0.364775
-0.958744	0.0792811	-0.562552	-0.62324	-0.0812811	1.26795	-0.844984	-0.0715187	-0.331603
-0.956894	0.0679094	-0.414283	-0.625159	-0.0572731	0.819898	-0.846502	-0.0781257	-0.354546
-0.955969	0.0586045	-0.279582	-0.62577	-0.0406959	0.464942	-0.848108	-0.0864151	-0.388089
-0.955428	0.0519672	-0.171235	-0.62584	-0.0305079	0.217878	-0.85001	-0.0960083	-0.390563
-0.955009	0.0481152	-0.0953629	-0.625666	-0.0253302	0.0700349	-0.852017	-0.105537	-0.335082
-0.953561	0.0464644	-0.0530389	-0.626678	-0.0234482	-0.00121969	-0.85495	-0.113264	-0.215273
-0.952671	0.0459146	-0.0415635	-0.627324	-0.0230981	-0.0227301	-0.857114	-0.117719	-0.0447863
-0.951117	0.0453318	-0.0555219	-0.628144	-0.0229501	-0.0178034	-0.859714	-0.118102	0.148513
-0.950367	0.0440063	-0.087797	-0.628877	-0.0224619	-0.00175619	-0.861425	-0.114353	0.331426
-0.949546	0.0417952	-0.130516	-0.629261	-0.0218161	0.0188477	-0.863432	-0.106992	0.474645
-0.949372	0.0389111	-0.175767	-0.62858	-0.0214411	0.0438034	-0.865631	-0.0968873	0.559962
-0.948639	0.0355646	-0.216029	-0.629121	-0.0214329	0.0751055	-0.867498	-0.0851231	0.583865
-0.948045	0.0317528	-0.244499	-0.629418	-0.0212866	0.112905	-0.869157	-0.072909	0.556993
-0.94719	0.027335	-0.25562	-0.630535	-0.0201361	0.153285	-0.870361	-0.0614293	0.499852
-0.94637	0.022302	-0.245972	-0.631216	-0.0173157	0.188667	-0.870954	-0.0515694	0.436102
-0.946021	0.0169931	-0.215327	-0.631512	-0.0128305	0.210438	-0.871809	-0.0436243	0.385316
-0.94637	0.0120698	-0.167336	-0.630971	-0.00740973	0.212363	-0.872316	-0.0371839	0.357338
-0.945899	0.00825201	-0.109293	-0.631198	-0.00214207	0.193126	-0.873415	-0.031323	0.350007
-0.946108	0.00599598	-0.050767	-0.630937	0.00203937	0.156883	-0.873869	-0.0250498	0.350993
-0.945846	0.0053124	-0.0013843	-0.631076	0.00471781	0.111774	-0.874078	-0.0178074	0.34313
-0.945776	0.00580523	0.0315132	-0.630553	0.00605393	0.0672912	-0.874951	-0.00978996	0.31133
-0.945358	0.00687502	0.0445286	-0.630971	0.00658584	0.0317834	-0.874689	-0.00192626	0.248537
-0.945131	0.00795325	0.0386529	-0.630779	0.00691638	0.011048	-0.874235	0.00447188	0.158441
-0.945148	0.00864672	0.0184364	-0.630692	0.0074593	0.00823148	-0.874061	0.00824027	0.053971
-0.945305	0.00875748	-0.00970624	-0.630326	0.0083596	0.0245078	-0.874148	0.00882767	-0.0478261
-0.944904	0.0082378	-0.0394012	-0.630134	0.00959044	0.0596975	-0.87338	0.00649	-0.132382
-0.94438	0.00715506	-0.0658012	-0.630046	0.0111332	0.112235	-0.873817	0.00214655	-0.193019
-0.944625	0.00567187	-0.0862773	-0.629488	0.0131263	0.178527	-0.873991	-0.00302315	-0.232977
-0.944398	0.00399353	-0.100303	-0.629209	0.0159082	0.252382	-0.873991	-0.00806693	-0.26331
-0.944572	0.00226991	-0.108839	-0.629104	0.0199401	0.325474	-0.874602	-0.01263	-0.297612
-0.944642	0.000509917	-0.113682	-0.628353	0.0256485	0.38949	-0.874759	-0.0170639	-0.345925
-0.944328	-0.00142231	-0.117167	-0.627865	0.033265	0.439766	-0.87516	-0.0222448	-0.410515
-0.944729	-0.00372028	-0.122296	-0.62666	0.0427386	0.479243	-0.875911	-0.0291876	-0.485496
-0.944555	-0.0065169	-0.133017	-0.626189	0.0537624	0.520842	-0.876452	-0.0386154	-0.560672
-0.944659	-0.00981781	-0.154069	-0.62495	0.0659348	0.586376	-0.876888	-0.0506677	-0.628145
-0.945131	-0.0135389	-0.189895	-0.622751	0.0790462	0.701034	-0.878511	-0.0648957	-0.688928
-0.945392	-0.0176343	-0.242499	-0.621093	0.0934046	0.884121	-0.88078	-0.0805722	-0.756561
-0.946178	-0.0222297	-0.308756	-0.618684	0.110021	1.13856	-0.882491	-0.0971757	-0.855631
-0.946928	-0.027641	-0.378275	-0.61563	0.130481	1.44303	-0.884393	-0.114814	-1.01496
-0.946998	-0.0342099	-0.433087	-0.613483	0.156449	1.75048	-0.886854	-0.134434	-1.25727
-0.947871	-0.0420098	-0.450126	-0.609207	0.188958	1.99574	-0.89106	-0.157781	-1.58882
-0.948848	-0.050587	-0.406569	-0.604757	0.227734	2.11162	-0.894743	-0.187136	-1.99282
-0.950402	-0.0588883	-0.287078	-0.599364	0.270834	2.05023	-0.898635	-0.224779	-2.42966
-0.951431	-0.0654095	-0.0909817	-0.593674	0.31476	1.80331	-0.90422	-0.272263	-2.84488
-0.953107	-0.0684914	0.162932	-0.586326	0.355118	1.41442	-0.910591	-0.329724	-3.18293
-0.953718	-0.0666825	0.436097	-0.578734	0.387753	0.977488	-0.918235	-0.395561	-3.4027
-0.955271	-0.0591392	0.675356	-0.569815	0.410139	0.619422	-0.927573	-0.466675	-3.48967
-0.95644	-0.0460377	0.823147	-0.561385	0.422591	0.469893	-0.938708	-0.539263	-3.4602
-0.956755	-0.0288916	0.830525	-0.553025	0.428856	0.625743	-0.950925	-0.609892	-3.35626
-0.957767	-0.0105995	0.669681	-0.543496	0.435761	1.12052	-0.964678	-0.67648	-3.23168
-0.957296	0.0049264	0.342312	-0.534472	0.451861	1.90913	-0.979793	-0.73881	-3.13449
-0.956912	0.0135456	-0.11882	-0.524821	0.485341	2.87376	-0.995833	-0.798346	-3.09104
-0.956231	0.0118765	-0.655956	-0.515099	0.541672	3.85066	-1.01252	-0.857418	-3.09706
-0.956109	-0.0018684	-1.1985	-0.503318	0.621785	4.67093	-1.03032	-0.918045	-3.11859
-0.956947	-0.0275147	-1.67789	-0.488937	0.721528	5.2029	-1.0502	-0.980902	-3.10212
-0.95857	-0.0631258	-2.04101	-0.471762	0.832743	5.3835	-1.07092	-1.04482	-2.99048
-0.960123	-0.105619	-2.25862	-0.452808	0.945659	5.22893	-1.09306	-1.10698	-2.73943
-0.963666	-0.151529	-2.32704	-0.429997	1.05168	4.82201	-1.11698	-1.16365	-2.3301
-0.967349	-0.197689	-2.26362	-0.407447	1.14549	4.28128	-1.14115	-1.2111	-1.77422
-0.972655	-0.241682	-2.09812	-0.383414	1.22573	3.72251	-1.16569	-1.24637	-1.1117
-0.977873	-0.282002	-1.86352	-0.358124	1.29423	3.22539	-1.1914	-1.26773	-0.402
-0.984593	-0.317918	-1.58893	-0.330635	1.35426	2.81541	-1.21658	-1.27479	0.287687
-0.991242	-0.349151	-1.29642	-0.30285	1.40875	2.46549	-1.24222	-1.26834	0.894507
-0.998416	-0.37552	-1.00159	-0.274087	1.45901	2.11531	-1.26679	-1.25016	1.36994
-1.00664	-0.396733	-0.716341	-0.243421	1.50431	1.7008	-1.29149	-1.22275	1.68634
-1.01479	-0.412423	-0.451798	-0.213384	1.54228	1.18373	-1.31551	-1.18903	1.83969
-1.02371	-0.422389	-0.219472	-0.180467	1.56982	0.572027	-1.33828	-1.15208	1.84859
-1.03177	-0.426871	-0.0301151	-0.148772	1.58429	-0.0755511	-1.36087	-1.11479	1.7501
-1.0405	-0.426705	0.109105	-0.118665	1.58445	-0.66158	-1.38216	-1.07948	1.59311
-1.04934	-0.423254	0.197466	-0.0872839	1.57105	-1.07566	-1.40305	-1.04754	1.43015
-1.05769	-0.418128	0.241868	-0.055135	1.54719	-1.22615	-1.42353	-1.01925	1.30894
-1.06526	-0.41275	0.255328	-0.0240332	1.51834	-1.06852	-1.44316	-0.993758	1.26514
-1.07329	-0.407963	0.253029	0.00563741	1.49172	-0.621649	-1.46321	-0.969317	1.31765
-1.08153	-0.403882	0.247309	0.0344703	1.47499	0.0334858	-1.48138	-0.943695	1.4675
-1.08989	-0.400094	0.243539	0.0638267	1.47421	0.773008	-1.49957	-0.914627	1.70021
-1.09807	-0.396088	0.238568	0.0934624	1.49209	1.46167	-1.51765	-0.880279	1.99111
-1.106	-0.39164	0.22248	0.123063	1.52698	1.98683	-1.53505	-0.839585	2.31173
-1.1126	-0.386973	0.183171	0.153519	1.57339	2.28403	-1.55053	-0.792344	2.63565
-1.12055	-0.382687	0.112299	0.18771	1.62388	2.34598	-1.56477	-0.738991	2.94229
-1.12954	-0.379607	0.0106499	0.223402	1.6716	2.21299	-1.5783	-0.680175	3.21813
-1.13638	-0.378583	-0.108829	0.257209	1.71241	1.94955	-1.59066	-0.616409	3.45577
-1.14309	-0.380205	-0.221396	0.291016	1.74546	1.61649	-1.60183	-0.548031	3.65173
-1.1511	-0.384476	-0.29436	0.325644	1.77211	1.24953	-1.61158	-0.475414	3.80441
-1.1596	-0.390595	-0.293529	0.36165	1.794	0.851208	-1.61993	-0.399223	3.91257
-1.1674	-0.396984	-0.190681	0.397743	1.81143	0.397825	-1.62563	-0.320496	3.97467
-1.17497	-0.401471	0.0297366	0.434308	1.82269	-0.14305	-1.63024	-0.24051	3.98863
-1.18318	-0.401547	0.366258	0.471832	1.82437	-0.792535	-1.63401	-0.160558	3.95189
-1.19049	-0.394684	0.799347	0.506599	1.81242	-1.54586	-1.63553	-0.0817954	3.86153
-1.19873	-0.378775	1.29377	0.542221	1.78332	-2.36829	-1.63539	-0.00520723	3.71505
-1.20655	-0.352585	1.80376	0.57917	1.73516	-3.2018	-1.63401	0.0683468	3.5122
-1.21215	-0.316032	2.27973	0.61179	1.66826	-3.9789	-1.63153	0.138073	3.25788
-1.21731	-0.270127	2.67537	0.642735	1.58511	-4.63737	-1.62762	0.20322	2.96579
-1.22154	-0.216653	2.95377	0.672196	1.48965	-5.13078	-1.62251	0.263156	2.66131
-1.2247	-0.157816	3.09215	0.700436	1.38631	-5.43189	-1.61501	0.317566	2.38217
-1.22702	-0.0960504	3.08442	0.726214	1.27917	-5.52992	-1.60834	0.366703	2.17518
-1.22784	-0.0339687	2.94148	0.748938	1.17165	-5.42533	-1.60083	0.41156	2.08841
-1.22686	0.0257198	2.68891	0.769935	1.06648	-5.12642	-1.59137	0.453933	2.15967
-1.22581	0.0804359	2.36197	0.790407	0.966082	-4.65078	-1.58104	0.49643	2.40379
-1.22295	0.128098	1.9985	0.807756	0.872928	-4.03146	-1.5697	0.542358	2.80242
-1.21948	0.167506	1.63109	0.823778	0.789703	-3.32434	-1.55797	0.595319	3.30062
-1.21515	0.198558	1.28069	0.837933	0.718984	-2.61133	-1.54531	0.658411	3.81288
-1.21089	0.222158	0.95372	0.85097	0.662446	-1.99457	-1.53051	0.733194	4.23899
-1.20564	0.239728	0.644278	0.863083	0.619919	-1.57941	-1.5144	0.81882	4.48654
-1.20147	0.252496	0.340851	0.875318	0.58869	-1.44896	-1.49657	0.91174	4.49386
-1.19707	0.260856	0.0353884	0.88654	0.563404	-1.63718	-1.47646	1.0062	4.24633
-1.19108	0.264198	-0.268896	0.895965	0.536739	-2.10983	-1.4541	1.09549	3.77987
-1.18548	0.261365	-0.554449	0.905582	0.500877	-2.76176	-1.43014	1.17349	3.16958
-1.18037	0.251536	-0.792795	0.915966	0.449623	-3.43467	-1.40578	1.23618	2.50607
-1.17546	0.235045	-0.953594	0.924396	0.380621	-3.95254	-1.38015	1.28244	1.8672
-1.17129	0.213703	-1.01601	0.931325	0.296771	-4.16562	-1.35296	1.31391	1.29449
-1.16728	0.190465	-0.977879	0.934921	0.205976	-3.98979	-1.32621	1.33409	0.782985
-1.16419	0.168588	-0.858814	0.936596	0.119057	-3.42912	-1.29959	1.34658	0.288532
-1.16157	0.150639	-0.695709	0.936334	0.0465422	-2.57425	-1.27388	1.35331	-0.249831
-1.15942	0.13774	-0.532048	0.93602	-0.00436556	-1.57741	-1.24768	1.35329	-0.880426
-1.15588	0.129382	-0.40484	0.935636	-0.0314817	-0.612103	-1.22021	1.3427	-1.6136
-1.15358	0.123851	-0.333883	0.935462	-0.037549	0.169761	-1.19321	1.31647	-2.41036
-1.15111	0.119038	-0.317103	0.93506	-0.0287118	0.670985	-1.16696	1.27071	-3.18953
-1.14878	0.113256	-0.333399	0.934729	-0.0123746	0.864159	-1.14214	1.20482	-3.85108
-1.14672	0.105783	-0.351705	0.935322	0.00474974	0.787039	-1.12015	1.12226	-4.30668
-1.14457	0.0970009	-0.342869	0.935758	0.0179013	0.522617	-1.09973	1.02975	-4.50659
-1.14265	0.0881486	-0.290182	0.935566	0.024698	0.17204	-1.08182	0.935112	-4.4532
-1.14157	0.0807983	-0.195135	0.936038	0.0248669	-0.170938	-1.06587	0.845024	-4.19752
-1.14026	0.0762426	-0.0767699	0.937242	0.019584	-0.43759	-1.05002	0.763443	-3.82095
-1.1385	0.0750277	0.0347512	0.936683	0.0107208	-0.591371	-1.03585	0.691313	-3.41013
-1.13675	0.0767858	0.107973	0.936544	0.000203346	-0.625722	-1.02283	0.627349	-3.03357
-1.13502	0.0803625	0.120053	0.93616	-0.0103848	-0.556109	-1.01126	0.569321	-2.72773
-1.13399	0.0841195	0.0636833	0.936439	-0.0198884	-0.410425	-1.00192	0.515198	-2.49507
-1.13206	0.0863127	-0.0509056	0.935828	-0.0274294	-0.220925	-0.992098	0.46382	-2.31301
-1.13005	0.0855034	-0.199149	0.935322	-0.0322314	-0.0190209	-0.983179	0.415084	-2.1485
-1.12855	0.0809445	-0.349249	0.934606	-0.0336247	0.167421	-0.975971	0.369724	-1.97284
-1.12673	0.0728081	-0.470782	0.933699	-0.0312625	0.315533	-0.970578	0.328804	-1.7718
-1.12534	0.0621215	-0.542178	0.932529	-0.0253891	0.408803	-0.964207	0.293142	-1.54892
-1.12518	0.0504	-0.555018	0.933315	-0.0169476	0.438722	-0.958657	0.262914	-1.32253
-1.12422	0.0391296	-0.514344	0.932721	-0.00741952	0.406251	-0.953805	0.237601	-1.11854
-1.1235	0.0293442	-0.435491	0.932477	0.00153617	0.322177	-0.949965	0.216177	-0.962104
-1.12307	0.021468	-0.338923	0.932948	0.00849583	0.205577	-0.945759	0.19738	-0.870539
-1.12284	0.0154208	-0.244894	0.933437	0.0126063	0.0803137	-0.94178	0.179946	-0.848991
-1.1223	0.0108532	-0.16934	0.933734	0.013752	-0.0297541	-0.938725	0.16276	-0.889206
-1.12228	0.00736038	-0.121691	0.933856	0.0124938	-0.105611	-0.93623	0.144915	-0.97109
-1.12211	0.00458388	-0.10449	0.933594	0.00980995	-0.13668	-0.933524	0.125718	-1.06643
-1.1223	0.00219604	-0.114297	0.933804	0.00677212	-0.1223	-0.931552	0.10476	-1.14411
-1.12235	-0.00016026	-0.14325	0.934537	0.00430511	-0.0708667	-0.929894	0.0820605	-1.17597
-1.12265	-0.00287614	-0.180871	0.934624	0.00306901	0.00291046	-0.928288	0.0582601	-1.14243
-1.12195	-0.00627963	-0.215929	0.93342	0.0034084	0.0817708	-0.927328	0.03466	-1.03674
-1.12251	-0.0104916	-0.238283	0.93431	0.00533773	0.149678	-0.927503	0.0130038	-0.866645
-1.12312	-0.0153419	-0.240563	0.935479	0.00858593	0.194774	-0.928114	-0.00499011	-0.652868
-1.12343	-0.0204007	-0.219428	0.934606	0.0126851	0.210968	-0.928044	-0.0181447	-0.424577
-1.12352	-0.0250907	-0.176075	0.934519	0.0170447	0.198047	-0.928742	-0.0261463	-0.212796
-1.12425	-0.0288284	-0.115811	0.935496	0.0210206	0.160494	-0.929143	-0.0295545	-0.0435411
-1.12537	-0.0311683	-0.0466927	0.936613	0.0240452	0.105566	-0.929632	-0.0295615	0.0675399
-1.12569	-0.0319177	0.022396	0.936422	0.0257881	0.0412389	-0.930714	-0.0276353	0.117688
-1.12626	-0.0311654	0.0837265	0.937381	0.0262188	-0.0253313	-0.930889	-0.0251553	0.116283
-1.1268	-0.0292045	0.132188	0.937259	0.0255069	-0.0884998	-0.930697	-0.02312	0.0813326
-1.1275	-0.0264018	0.165871	0.938376	0.0238454	-0.143974	-0.931692	-0.0220012	0.0344102
-1.12781	-0.0230873	0.185695	0.938045	0.0213341	-0.188191	-0.93232	-0.0217903	-0.00452741
-1.12809	-0.0195009	0.194325	0.938935	0.0179938	-0.217778	-0.933053	-0.0221783	-0.0212103
-1.12856	-0.0157963	0.194816	0.939074	0.0138894	-0.229561	-0.932599	-0.0227292	-0.00927674
-1.12909	-0.0120792	0.189447	0.939773	0.00926439	-0.221218	-0.933559	-0.0229699	0.0295396
-1.129	-0.00844058	0.179113	0.939476	0.00457724	-0.192348	-0.934118	-0.0224317	0.086988
-1.1287	-0.00496092	0.163409	0.939197	0.000395189	-0.145423	-0.934345	-0.0207139	0.151078
-1.12909	-0.00171048	0.141339	0.939005	-0.00277965	-0.0861145	-0.934449	-0.0175802	0.209327
-1.1293	0.00121968	0.112347	0.939668	-0.00463228	-0.0227181	-0.934851	-0.0130636	0.251705
-1.12926	0.00367688	0.0772885	0.939458	-0.00506427	0.0352705	-0.935706	-0.00753101	0.272569
-1.12867	0.00546211	0.0389412	0.938813	-0.00418929	0.0790642	-0.935374	-0.00163832	0.27115
-1.12879	0.00641662	0.00180933	0.93897	-0.00233802	0.102439	-0.935322	0.00388091	0.250562
-1.12839	0.00651165	-0.0288088	0.93876	-2.68858e-05	0.103017	-0.934222	0.00851746	0.215825
-1.12881	0.0058703	-0.0482425	0.939458	0.0021637	0.0826605	-0.934065	0.0121698	0.171728
-1.12856	0.00472655	-0.0539221	0.939162	0.00376207	0.0469145	-0.934973	0.0150423	0.121404
-1.12816	0.00337569	-0.0463938	0.939319	0.00452335	0.00374048	-0.934397	0.0173294	0.0661113
-1.12815	0.00213831	-0.0294554	0.939162	0.0044339	-0.0381142	-0.933507	0.0189539	0.00615488
-1.12841	0.00130831	-0.00923502	0.939598	0.00363439	-0.0707453	-0.933402	0.0195654	-0.0576395
-1.12841	0.00106915	0.00762816	0.939615	0.00232822	-0.0884843	-0.933088	0.0187661	-0.122657
-1.12811	0.00142018	0.0161961	0.938952	0.000718897	-0.0889355	-0.932006	0.0163733	-0.184008
-1.12834	0.00216882	0.0151039	0.93965	-0.00100548	-0.0735767	-0.932111	0.0125409	-0.235024
-1.12806	0.00299981	0.00735457	0.939458	-0.00264536	-0.0477931	-0.932617	0.0076905	-0.268571
-1.1282	0.00359233	-0.000429778	0.939615	-0.00396959	-0.0201528	-0.932215	0.00233093	-0.278841
-1.12804	0.00374962	-0.000267681	0.939214	-0.00476885	-0.000778764	-0.932093	-0.0030832	-0.263318
-1.12794	0.00350751	0.0140197	0.938935	-0.00498505	0.00109728	-0.932407	-0.00818261	-0.22459
-1.12764	0.00317695	0.0437952	0.938935	-0.00482593	-0.0200466	-0.93225	-0.0126631	-0.171751
-1.12769	0.00327179	0.0839026	0.938952	-0.00476096	-0.0636247	-0.933036	-0.016319	-0.120958
-1.12755	0.00430853	0.123114	0.93883	-0.00537821	-0.121889	-0.933385	-0.0191632	-0.0947322
-1.12785	0.00654134	0.146879	0.938708	-0.0071751	-0.180932	-0.933821	-0.0215762	-0.119595
-1.12757	0.00976194	0.141713	0.938743	-0.0103797	-0.2239	-0.934065	-0.0244093	-0.222029
-1.1271	0.0132821	0.0998726	0.937661	-0.0148556	-0.235835	-0.934537	-0.0290114	-0.423191
-1.12673	0.016118	0.0227852	0.937922	-0.0200903	-0.208831	-0.935863	-0.0371914	-0.733448
-1.12644	0.017287	-0.0780356	0.937661	-0.0252566	-0.145837	-0.937015	-0.0510984	-1.14816
-1.12621	0.0160954	-0.183071	0.936561	-0.0293694	-0.0615098	-0.937504	-0.0729818	-1.64623
-1.12609	0.0123439	-0.269432	0.936456	-0.0315623	0.0207008	-0.940191	-0.104839	-2.19244
-1.12546	0.0064254	-0.31678	0.935217	-0.0314315	0.0749294	-0.943542	-0.148043	-2.74365
-1.12565	-0.000710744	-0.312855	0.934537	-0.0293006	0.0810904	-0.947208	-0.203049	-3.25763
-1.12577	-0.00775784	-0.257028	0.934222	-0.0262459	0.032336	-0.951798	-0.269251	-3.70228
-1.12623	-0.0133942	-0.160898	0.933891	-0.0238166	-0.0609439	-0.95946	-0.345056	-4.06233
-1.12682	-0.0166591	-0.0458403	0.933193	-0.0235347	-0.172464	-0.968291	-0.428219	-4.34103
-1.12675	-0.0172159	0.0617122	0.932704	-0.0263508	-0.26697	-0.977891	-0.516384	-4.55574
-1.12729	-0.0154109	0.135901	0.932564	-0.032248	-0.311024	-0.990073	-0.60764	-4.72816
-1.1275	-0.0121466	0.156497	0.931604	-0.0401352	-0.284363	-1.00533	-0.700895	-4.87224
-1.12743	-0.00865562	0.112234	0.93061	-0.0481042	-0.18795	-1.02088	-0.79589	-4.98388
-1.12778	-0.00627067	0.00185133	0.92937	-0.0540013	-0.0456146	-1.03845	-0.892797	-5.03655
-1.12773	-0.00625132	-0.167075	0.928149	-0.0561348	0.10189	-1.05776	-0.991447	-4.98539
-1.12808	-0.00968589	-0.380922	0.927346	-0.0538769	0.209017	-1.07935	-1.09057	-4.77944
-1.12849	-0.0174441	-0.623569	0.925967	-0.0479606	0.240018	-1.10429	-1.18738	-4.37879
-1.12905	-0.0301413	-0.879773	0.924745	-0.0403641	0.181078	-1.1289	-1.27774	-3.77116
-1.12987	-0.048097	-1.13756	0.924658	-0.0337816	0.0454599	-1.15583	-1.35672	-2.98193
-1.13122	-0.0713104	-1.38906	0.924222	-0.0308074	-0.130752	-1.18455	-1.41957	-2.0733
-1.1334	-0.0994983	-1.62956	0.92375	-0.033109	-0.301552	-1.214	-1.4627	-1.13141
-1.13598	-0.132208	-1.85522	0.922354	-0.0409032	-0.428579	-1.24346	-1.48463	-0.244415
-1.13926	-0.168962	-2.06018	0.921726	-0.0529319	-0.497254	-1.27426	-1.48642	0.522151
-1.14366	-0.209363	-2.2342	0.920679	-0.0669495	-0.525311	-1.30345	-1.47138	1.14467
-1.14911	-0.253064	-2.36216	0.919457	-0.0806216	-0.559762	-1.33204	-1.44404	1.64862
-1.15487	-0.299595	-2.42594	0.916979	-0.0926447	-0.662257	-1.36015	-1.40852	2.10036
-1.16115	-0.348074	-2.40849	0.91375	-0.103732	-0.887176	-1.38686	-1.36693	2.58521
-1.16932	-0.396979	-2.29885	0.911236	-0.116962	-1.25991	-1.41243	-1.3185	3.17848
-1.17789	-0.444184	-2.09641	0.908461	-0.137076	-1.76337	-1.4382	-1.25978	3.91848
-1.18853	-0.487323	-1.81247	0.906978	-0.168838	-2.33815	-1.46218	-1.18592	4.79011
-1.19918	-0.524293	-1.46831	0.902876	-0.215123	-2.89718	-1.48536	-1.09267	5.7244
-1.20957	-0.553646	-1.08991	0.896925	-0.275688	-3.35031	-1.50412	-0.978063	6.61369
-1.22086	-0.574696	-0.701057	0.889472	-0.347189	-3.6306	-1.52071	-0.843399	7.33783
-1.23294	-0.587413	-0.317119	0.881025	-0.424327	-3.71372	-1.53519	-0.693107	7.79316
-1.24494	-0.592236	0.058181	0.871041	-0.50151	-3.62411	-1.54549	-0.53387	7.91624
-1.25725	-0.589856	0.431558	0.859452	-0.57441	-3.42652	-1.55244	-0.37333	7.69626
-1.26833	-0.580888	0.814696	0.846537	-0.640975	-3.20628	-1.55739	-0.218791	7.17412
-1.27919	-0.565493	1.21631	0.832138	-0.70173	-3.04496	-1.5587	-0.0761806	6.43002
-1.28994	-0.543127	1.63468	0.816413	-0.759303	-2.99913	-1.5572	0.0505771	5.56409
-1.3001	-0.512687	2.05385	0.800809	-0.817319	-3.08781	-1.55477	0.15973	4.67594
-1.30999	-0.473112	2.44532	0.784403	-0.879024	-3.29097	-1.54917	0.251481	3.84808
-1.31914	-0.424192	2.77528	0.765903	-0.946211	-3.55798	-1.54308	0.327494	3.13626
-1.32643	-0.367121	3.01497	0.743947	-1.01894	-3.82221	-1.5347	0.390273	2.56746
-1.33266	-0.304444	3.15049	0.722339	-1.09608	-4.01773	-1.52633	0.442549	2.14387
-1.33664	-0.239347	3.18834	0.697154	-1.17606	-4.09435	-1.51713	0.486802	1.85021
-1.33978	-0.174649	3.15457	0.673034	-1.25737	-4.02868	-1.50604	0.525022	1.66156
-1.34193	-0.111993	3.08782	0.647517	-1.33836	-3.82971	-1.49484	0.558753	1.54963
-1.34385	-0.0516161	3.02845	0.619854	-1.41687	-3.53769	-1.48283	0.589304	1.48685
-1.34383	0.00733828	3.00746	0.589188	-1.49034	-3.21569	-1.47042	0.617913	1.44889
-1.34186	0.0662419	3.03845	0.557336	-1.55657	-2.93438	-1.458	0.645718	1.41669
-1.33938	0.12644	3.11459	0.52489	-1.61491	-2.75261	-1.44382	0.673548	1.37868
-1.33575	0.188845	3.21104	0.491171	-1.66695	-2.69869	-1.43056	0.701686	1.33295
-1.33085	0.253653	3.29163	0.456473	-1.71625	-2.75861	-1.41644	0.72981	1.28833
-1.32458	0.320197	3.31758	0.42223	-1.76708	-2.87633	-1.4008	0.757243	1.26282
-1.31673	0.387026	3.25641	0.386189	-1.82254	-2.96777	-1.3845	0.783489	1.27856
-1.30767	0.452204	3.0891	0.349066	-1.88308	-2.94566	-1.36839	0.808797	1.35398
-1.29699	0.513732	2.81461	0.309848	-1.94603	-2.74755	-1.35181	0.834404	1.49527
-1.2854	0.569892	2.45125	0.269165	-2.00633	-2.35786	-1.33462	0.862272	1.69006
-1.27317	0.619378	2.0346	0.227591	-2.05823	-1.81583	-1.31662	0.894378	1.90587
-1.26084	0.661239	1.61192	0.186366	-2.09707	-1.20587	-1.2983	0.931874	2.09458
-1.2473	0.694853	1.23332	0.143344	-2.12073	-0.6324	-1.27931	0.974433	2.20173
-1.23231	0.720153	0.940507	0.100653	-2.13012	-0.186819	-1.25857	1.02004	2.17821
-1.21662	0.738076	0.755566	0.05791	-2.12889	0.0831139	-1.23725	1.06532	1.99081
-1.20059	0.750806	0.672675	0.0146084	-2.1222	0.191491	-1.21466	1.10624	1.62893
-1.18632	0.76137	0.656207	-0.026337	-2.11485	0.213853	-1.19171	1.13896	1.10616
-1.17232	0.772489	0.647122	-0.0669159	-2.10953	0.267511	-1.16934	1.16037	0.457051
-1.15673	0.78526	0.577146	-0.11041	-2.10562	0.477753	-1.14532	1.16844	-0.26901
-1.14049	0.798459	0.387372	-0.151966	-2.09924	0.939333	-1.12249	1.1622	-1.01502
-1.12345	0.808894	0.0459672	-0.194814	-2.08448	1.68418	-1.09905	1.14165	-1.72299
-1.10659	0.812534	-0.440515	-0.236894	-2.05503	2.66487	-1.07751	1.10764	-2.33943
-1.09135	0.805772	-1.02608	-0.274924	-2.0057	3.75948	-1.05669	1.06172	-2.81994
-1.07591	0.786291	-1.63539	-0.312239	-1.93347	4.79824	-1.03601	1.00609	-3.13338
-1.06041	0.753456	-2.18262	-0.351038	-1.83823	5.60646	-1.01674	0.943617	-3.26576
-1.04667	0.708387	-2.59413	-0.386433	-1.72339	6.05337	-0.999131	0.877743	-3.22334
-1.03304	0.653834	-2.82855	-0.418443	-1.59588	6.09319	-0.983266	0.812204	-3.03379
-1.02084	0.593801	-2.8883	-0.446665	-1.46521	5.78537	-0.968186	0.750427	-2.74411
-1.0099	0.532801	-2.81855	-0.474346	-1.34129	5.28505	-0.954992	0.69486	-2.41468
-1.00124	0.474747	-2.69329	-0.499356	-1.23146	4.80312	-0.941308	0.64651	-2.10999
-0.992831	0.421766	-2.5918	-0.521016	-1.13789	4.54497	-0.929388	0.604838	-1.88741
-0.986006	0.373441	-2.57268	-0.539534	-1.05619	4.64554	-0.918026	0.568009	-1.78666
-0.980421	0.326966	-2.65361	-0.557825	-0.976166	5.12146	-0.907344	0.533342	-1.82217
-0.973161	0.27836	-2.80381	-0.578751	-0.885214	5.85743	-0.89771	0.497867	-1.98038
-0.968274	0.224361	-2.9523	-0.596117	-0.77324	6.63351	-0.888303	0.458901	-2.22269
-0.964678	0.164166	-3.00955	-0.609521	-0.637242	7.18626	-0.879594	0.414596	-2.49359
-0.962532	0.100204	-2.89562	-0.619208	-0.483277	7.28516	-0.872647	0.364335	-2.73208
-0.962584	0.0375766	-2.56583	-0.624269	-0.324896	6.8	-0.866573	0.30887	-2.88404
-0.963125	-0.0175147	-2.02575	-0.62694	-0.178852	5.73856	-0.861041	0.25015	-2.9126
-0.964451	-0.0596244	-1.33141	-0.627463	-0.0600271	4.24399	-0.857445	0.190912	-2.80459
-0.966441	-0.0854909	-0.57535	-0.626468	0.0224424	2.55493	-0.855525	0.134116	-2.57145
-0.968204	-0.0946201	0.136374	-0.625858	0.0667222	0.942546	-0.853117	0.0824079	-2.24496
-0.969495	-0.089031	0.709161	-0.625369	0.0775098	-0.355878	-0.852349	0.0377021	-1.86885
-0.97056	-0.0724635	1.07987	-0.624618	0.0638108	-1.18827	-0.852489	0.000965078	-1.48859
-0.972113	-0.0494488	1.2273	-0.622838	0.0363693	-1.51231	-0.853309	-0.0278339	-1.14173
-0.972969	-0.0245121	1.17177	-0.622297	0.00550703	-1.39046	-0.854513	-0.0495972	-0.851197
-0.972707	-0.00155721	0.965388	-0.623117	-0.0204366	-0.960761	-0.855299	-0.0657787	-0.622915
-0.972009	0.0166189	0.676706	-0.624461	-0.0361465	-0.394463	-0.856712	-0.0779211	-0.448013
-0.971572	0.0286533	0.374183	-0.625212	-0.0398323	0.147415	-0.858859	-0.0872123	-0.308604
-0.970473	0.0346561	0.112524	-0.626346	-0.0330116	0.54767	-0.860325	-0.0942375	-0.185207
-0.970071	0.0358779	-0.075435	-0.626276	-0.0195078	0.750193	-0.86242	-0.0990014	-0.0634976
-0.969879	0.0340979	-0.180409	-0.625561	-0.0039207	0.75945	-0.864514	-0.10117	0.0615369
-0.969373	0.0309818	-0.212774	-0.624985	0.00988687	0.625487	-0.866922	-0.100406	0.185057
-0.968134	0.0276715	-0.195217	-0.625543	0.0197409	0.420933	-0.868511	-0.0966534	0.295267
-0.967977	0.0247057	-0.154475	-0.624758	0.025305	0.217452	-0.870274	-0.0902633	0.378521
-0.967628	0.022178	-0.114305	-0.624112	0.0275862	0.0677956	-0.872106	-0.0819478	0.424832
-0.966895	0.0199634	-0.0909627	-0.623903	0.0281763	-0.0031155	-0.873153	-0.0726345	0.43194
-0.966371	0.0178835	-0.0914405	-0.623676	0.0285738	0.00211222	-0.874794	-0.063294	0.406647
-0.966424	0.0157617	-0.114018	-0.622751	0.0297872	0.0605683	-0.876225	-0.0547687	0.363015
-0.966476	0.0133956	-0.150359	-0.621529	0.0322519	0.139595	-0.876627	-0.0475983	0.318041
-0.96597	0.010539	-0.188464	-0.62111	0.0359417	0.207191	-0.877272	-0.0418654	0.286223
-0.965691	0.00698049	-0.21592	-0.620622	0.040501	0.239795	-0.878215	-0.0371508	0.274861
-0.965638	0.0026971	-0.223007	-0.619714	0.0453306	0.226368	-0.87893	-0.0326859	0.281723
-0.965638	-0.00202887	-0.205163	-0.618649	0.0496809	0.168846	-0.879402	-0.0276865	0.295975
-0.9659	-0.00663215	-0.164277	-0.617183	0.0528171	0.0798187	-0.879978	-0.0217271	0.302136
-0.96583	-0.0104343	-0.108359	-0.61652	0.0542148	-0.0214781	-0.88085	-0.0149782	0.285765
-0.966616	-0.0128869	-0.0494878	-0.615194	0.0536925	-0.113808	-0.880344	-0.0081833	0.238901
-0.966633	-0.01378	-0.000451398	-0.614304	0.0514316	-0.178396	-0.880396	-0.00237913	0.16338
-0.966965	-0.0133252	0.0290273	-0.613379	0.0479085	-0.202613	-0.880344	0.00150383	0.0708323
-0.967174	-0.0120795	0.0353054	-0.612593	0.0437972	-0.182429	-0.880379	0.0029685	-0.0206367
-0.967279	-0.0107476	0.0220614	-0.611668	0.0398792	-0.123279	-0.8801	0.00208257	-0.0919748
-0.967663	-0.00994398	-0.000746214	-0.610761	0.0369545	-0.0390765	-0.880641	-0.000583892	-0.129069
-0.96782	-0.0099905	-0.0199854	-0.609713	0.0357101	0.0506916	-0.880466	-0.00413385	-0.127028
-0.967733	-0.0108031	-0.023619	-0.609818	0.0365236	0.125453	-0.880327	-0.00755021	-0.0914207
-0.968117	-0.0119085	-0.00483612	-0.608858	0.0392672	0.168825	-0.88078	-0.00990077	-0.036043
-0.968448	-0.0126071	0.0352222	-0.607898	0.0432579	0.173463	-0.88092	-0.0105431	0.0220686
-0.968396	-0.0122498	0.0869805	-0.607357	0.0474622	0.144161	-0.88106	-0.00930579	0.0686343
-0.969391	-0.0105257	0.134351	-0.605559	0.0509109	0.0981895	-0.881863	-0.00656739	0.0969032
-0.969112	-0.00763385	0.158562	-0.60446	0.0531377	0.0624801	-0.881583	-0.0031402	0.109205
-0.969216	-0.00425208	0.142941	-0.603395	0.0544203	0.0681231	-0.881199	5.12134e-05	0.114307
-0.969112	-0.0013232	0.0775392	-0.602941	0.055723	0.143301	-0.881321	0.00237038	0.121129
-0.968989	0.000217896	-0.0374143	-0.60158	0.0584354	0.306285	-0.881042	0.00372408	0.130946
-0.969129	-0.000363497	-0.19011	-0.600219	0.0641073	0.560257	-0.880414	0.00449136	0.131141
-0.969286	-0.00355211	-0.358445	-0.598438	0.0743114	0.891633	-0.881479	0.00511296	0.0934702
-0.969234	-0.00963349	-0.514373	-0.597129	0.0906005	1.27302	-0.881339	0.00552043	-0.0214491
-0.970159	-0.0187458	-0.631122	-0.594232	0.114445	1.67104	-0.880693	0.00468324	-0.253809
-0.970962	-0.0308411	-0.692155	-0.59116	0.147063	2.05775	-0.880606	0.000476095	-0.631027
-0.971346	-0.0455371	-0.699597	-0.587687	0.189148	2.42264	-0.881042	-0.0101132	-1.15509
-0.972009	-0.0619741	-0.678934	-0.583411	0.240625	2.78081	-0.882264	-0.0305148	-1.79528
-0.97358	-0.0789127	-0.676873	-0.577512	0.300655	3.17283	-0.883433	-0.0638961	-2.4897
-0.975534	-0.095255	-0.750717	-0.570548	0.368128	3.65352	-0.885039	-0.112317	-3.15631
-0.97824	-0.1109	-0.95051	-0.561595	0.442614	4.27061	-0.888547	-0.175919	-3.71134
-0.98173	-0.127505	-1.29857	-0.549255	0.525395	5.03886	-0.89312	-0.252501	-4.09009
-0.984505	-0.148575	-1.77335	-0.536305	0.619855	5.9185	-0.900293	-0.337776	-4.26399
-0.988275	-0.178557	-2.3047	-0.521714	0.730613	6.80781	-0.908444	-0.426357	-4.24839
-0.99215	-0.221056	-2.78434	-0.505831	0.861315	7.55559	-0.91937	-0.513178	-4.09826
-0.9966	-0.27686	-3.09043	-0.487086	1.01191	7.993	-0.931674	-0.594851	-3.89292
-1.00306	-0.342678	-3.11954	-0.463525	1.17675	7.97638	-0.945375	-0.670467	-3.7142
-1.01135	-0.411299	-2.81595	-0.436873	1.34471	7.4276	-0.959704	-0.741525	-3.62457
-1.02126	-0.47331	-2.18858	-0.406208	1.50143	6.35859	-0.975238	-0.811067	-3.65165
-1.03262	-0.519757	-1.31013	-0.371947	1.633	4.87152	-0.993197	-0.88242	-3.78293
-1.04449	-0.544662	-0.299014	-0.336395	1.72943	3.13496	-1.01264	-0.958061	-3.97149
-1.05537	-0.546365	0.709282	-0.301471	1.7866	1.34439	-1.03325	-1.0389	-4.1499
-1.06474	-0.527222	1.59202	-0.266494	1.80619	-0.319615	-1.0553	-1.12407	-4.24744
-1.07383	-0.492036	2.26151	-0.230331	1.79394	-1.72279	-1.07975	-1.2111	-4.20581
-1.08266	-0.446189	2.67509	-0.195041	1.75724	-2.79073	-1.10593	-1.2965	-3.98926
-1.09083	-0.394361	2.8329	-0.161775	1.7032	-3.50427	-1.13321	-1.3764	-3.5879
-1.09813	-0.340219	2.76725	-0.129259	1.6376	-3.88279	-1.16291	-1.44726	-3.01493
-1.1043	-0.286761	2.52881	-0.0975465	1.56483	-3.96446	-1.19274	-1.50621	-2.30015
-1.10916	-0.23674	2.17401	-0.0667763	1.4886	-3.79118	-1.22346	-1.55115	-1.48248
-1.11261	-0.192719	1.75578	-0.0385892	1.41283	-3.40203	-1.2547	-1.58048	-0.603659
-1.11507	-0.156743	1.31807	-0.0122871	1.34215	-2.83423	-1.28683	-1.59298	0.296153
-1.11766	-0.129913	0.893213	0.0135961	1.28169	-2.1274	-1.31861	-1.58783	1.18101
-1.12045	-0.112234	0.501355	0.0389383	1.23629	-1.32632	-1.35022	-1.56475	2.02071
-1.12261	-0.102856	0.1515	0.0623432	1.20941	-0.47982	-1.38061	-1.52428	2.79179
-1.12464	-0.100529	-0.155812	0.0856957	1.20228	0.363625	-1.41005	-1.46781	3.47792
-1.12647	-0.10401	-0.424406	0.109362	1.21361	1.16032	-1.43778	-1.39741	4.06942
-1.12869	-0.112287	-0.657616	0.13467	1.24015	1.87241	-1.46402	-1.31546	4.56145
-1.13111	-0.124627	-0.853913	0.161234	1.27802	2.46449	-1.48884	-1.22433	4.95124
-1.13448	-0.140519	-1.00452	0.189019	1.32412	2.89795	-1.51077	-1.12614	5.2353
-1.13752	-0.159505	-1.09416	0.216386	1.37663	3.12793	-1.53151	-1.02267	5.40779
-1.14117	-0.180909	-1.10508	0.244259	1.43436	3.10759	-1.54977	-0.915596	5.46135
-1.14459	-0.203508	-1.02334	0.272655	1.49507	2.80117	-1.56573	-0.806717	5.39037
-1.14902	-0.225357	-0.845281	0.303146	1.55419	2.20226	-1.58041	-0.698242	5.19604
-1.15405	-0.243962	-0.581625	0.335627	1.60461	1.3498	-1.59242	-0.592842	4.89077
-1.15984	-0.256826	-0.257557	0.369748	1.63827	0.333215	-1.60174	-0.493371	4.50026
-1.16445	-0.262147	0.091717	0.402124	1.6487	-0.718423	-1.60956	-0.402298	4.06153
-1.17051	-0.259343	0.428546	0.435913	1.63342	-1.66219	-1.61598	-0.321101	3.61711
-1.17529	-0.249146	0.721088	0.46883	1.59504	-2.37475	-1.62089	-0.249918	3.20711
-1.17956	-0.233236	0.949566	0.499025	1.54059	-2.7822	-1.62504	-0.187611	2.86198
-1.18349	-0.213587	1.10877	0.527142	1.4793	-2.87644	-1.62759	-0.132172	2.5985
-1.18766	-0.191827	1.20657	0.554543	1.4197	-2.71259	-1.6292	-0.0812519	2.42046
-1.19084	-0.168884	1.25979	0.582329	1.36744	-2.38952	-1.62984	-0.0326465	2.32351
-1.194	-0.144993	1.2892	0.609818	1.32441	-2.02101	-1.62942	0.0153784	2.30183
-1.19634	-0.119944	1.31556	0.635981	1.28931	-1.70788	-1.62815	0.0639434	2.35312
-1.19817	-0.0934082	1.35712	0.660415	1.25901	-1.51957	-1.62693	0.113619	2.47919
-1.19981	-0.0651632	1.42826	0.685321	1.22978	-1.48934	-1.62282	0.164713	2.68088
-1.20037	-0.0351553	1.53794	0.70897	1.19828	-1.6214	-1.61822	0.217729	2.94911
-1.20047	-0.00337954	1.68724	0.732811	1.16203	-1.90393	-1.61223	0.273733	3.25621
-1.19969	0.0303229	1.86584	0.755658	1.11946	-2.32076	-1.60567	0.334337	3.55282
-1.19791	0.066379	2.04901	0.77641	1.06962	-2.8556	-1.59806	0.401108	3.77452
-1.19578	0.105335	2.19725	0.796324	1.01157	-3.48741	-1.58827	0.474594	3.85875
-1.19312	0.147379	2.26046	0.814877	0.943908	-4.17946	-1.57807	0.553429	3.76793
-1.18993	0.191705	2.18715	0.832033	0.864749	-4.86891	-1.56593	0.63408	3.51057
-1.18522	0.236032	1.93733	0.84727	0.772471	-5.46388	-1.55141	0.71154	3.15071
-1.17914	0.276636	1.49563	0.861599	0.666957	-5.85307	-1.53584	0.780972	2.79868
-1.17335	0.308963	0.880502	0.873642	0.550816	-5.92806	-1.51779	0.83974	2.58192
-1.16668	0.328642	0.146114	0.881444	0.429909	-5.61298	-1.49926	0.888976	2.60272
-1.15961	0.332575	-0.624566	0.887098	0.312787	-4.89248	-1.48124	0.933838	2.89567
-1.15333	0.319766	-1.33436	0.891706	0.209138	-3.82806	-1.46124	0.982097	3.40049
-1.14708	0.291666	-1.89065	0.894691	0.127721	-2.55532	-1.4411	1.04141	3.96237
-1.14251	0.251931	-2.22371	0.895947	0.0743585	-1.26061	-1.41909	1.1162	4.36377
-1.13844	0.205683	-2.30012	0.896174	0.0504019	-0.141587	-1.39534	1.20514	4.38126
-1.13548	0.158529	-2.1283	0.896768	0.0520918	0.637813	-1.36977	1.30036	3.8514
-1.13281	0.115601	-1.75532	0.897518	0.0711586	0.985768	-1.3427	1.38846	2.72526
-1.13136	0.0808329	-1.25633	0.900677	0.0967384	0.903147	-1.31336	1.45366	1.09361
-1.13024	0.0565209	-0.71941	0.903906	0.11814	0.480533	-1.28229	1.48191	-0.826883
-1.12926	0.0431624	-0.229424	0.906315	0.127533	-0.127209	-1.25234	1.46503	-2.7435
-1.12895	0.0395651	0.145961	0.909107	0.121622	-0.741166	-1.22342	1.40327	-4.35908
-1.12792	0.0432181	0.36561	0.910608	0.101807	-1.2019	-1.19759	1.30538	-5.44408
-1.12642	0.0508735	0.418583	0.912004	0.0730281	-1.40458	-1.17447	1.18612	-5.88799
-1.12537	0.0592057	0.322244	0.912231	0.0418778	-1.31746	-1.15436	1.06207	-5.71652
-1.12415	0.0653741	0.11596	0.912982	0.0146989	-0.980732	-1.13616	0.947414	-5.07203
-1.12317	0.0673748	-0.147944	0.912825	-0.00383269	-0.488358	-1.11902	0.850961	-4.16638
-1.12106	0.0641835	-0.414136	0.911865	-0.0114167	0.0404979	-1.10312	0.775344	-3.22252
-1.12054	0.0557495	-0.633556	0.91265	-0.00816543	0.49225	-1.08837	0.718127	-2.42243
-1.11994	0.042887	-0.77071	0.913034	0.00384516	0.784355	-1.07402	0.674016	-1.87468
-1.11888	0.027099	-0.808095	0.912772	0.0212519	0.880243	-1.06167	0.63714	-1.60651
-1.11863	0.0103538	-0.74722	0.913715	0.0401067	0.791572	-1.0495	0.602636	-1.57774
-1.11877	-0.00520271	-0.606149	0.914448	0.056556	0.568733	-1.03861	0.567308	-1.7078
-1.11921	-0.0176256	-0.414082	0.91553	0.0675472	0.283078	-1.02821	0.529578	-1.90572
-1.11963	-0.0255925	-0.204182	0.918043	0.0715234	0.00603668	-1.01817	0.489104	-2.09431
-1.12092	-0.0287189	-0.00635369	0.920138	0.0688561	-0.209147	-1.00896	0.446361	-2.22391
-1.12132	-0.0275954	0.158164	0.921202	0.061675	-0.338224	-1.00135	0.402279	-2.27497
-1.12144	-0.0234738	0.279034	0.920853	0.0529737	-0.386713	-0.993738	0.357941	-2.25204
-1.1213	-0.0177226	0.355593	0.921639	0.0453295	-0.381245	-0.988083	0.314321	-2.17333
-1.12174	-0.0113341	0.393053	0.92286	0.0398937	-0.355218	-0.982463	0.272117	-2.06007
-1.12207	-0.0047382	0.397983	0.923384	0.0361635	-0.33432	-0.977611	0.231746	-1.9287
-1.12186	0.00202441	0.374999	0.923995	0.0325757	-0.327314	-0.973597	0.19346	-1.78732
-1.122	0.00894012	0.325938	0.924955	0.0275443	-0.325178	-0.970787	0.157512	-1.6363
-1.1219	0.0157129	0.251561	0.926735	0.0204116	-0.308295	-0.968344	0.124259	-1.47169
-1.12101	0.0216745	0.154643	0.925583	0.0118657	-0.258196	-0.96604	0.0941842	-1.28977
-1.12052	0.0259383	0.0427156	0.925356	0.0036601	-0.168737	-0.964469	0.0678361	-1.09085
-1.12	0.0276953	-0.0710878	0.925496	-0.00215839	-0.0521017	-0.964556	0.0456872	-0.881317
-1.11982	0.0265185	-0.16971	0.926019	-0.00410428	0.0626606	-0.963614	0.0279724	-0.673359
-1.11907	0.0225839	-0.235869	0.925827	-0.00188531	0.137714	-0.962846	0.0145871	-0.482731
-1.11839	0.0167584	-0.256339	0.925269	0.00329723	0.13774	-0.962985	0.00509033	-0.325221
-1.11816	0.0104913	-0.225179	0.925112	0.00884312	0.0400791	-0.963108	-0.00122993	-0.2128
-1.11816	0.00546428	-0.144776	0.925286	0.011341	-0.159744	-0.963352	-0.00528103	-0.150394
-1.11883	0.00306571	-0.0246226	0.926334	0.0076276	-0.44826	-0.963718	-0.00805871	-0.134037
-1.11832	0.00390454	0.121275	0.926229	-0.0039978	-0.798685	-0.9633	-0.0104745	-0.150908
-1.11813	0.00759372	0.277096	0.926334	-0.0229368	-1.17717	-0.963596	-0.0131665	-0.18141

## Sheet: YH1_trial3_coda
shank_angle(rad)	shank_anglular_velocity(rad/s)	shank_anglular_acceleration(rad/s^2)	thigh_angle(rad)	thigh_anglular_velocity(rad/s)	thigh_anglular_acceleration(rad/s^2)	back_angle(rad)	back_anglular_velocity(rad/s)	back_anglular_acceleration(rad/s^2)
-1.15366	-0.113093	-0.297462	0.95117	0.103461	-0.282024	-0.987769	-0.0627004	1.39391
-1.15607	-0.119082	-0.134905	0.952548	0.0978708	-0.242142	-0.988624	-0.0346917	1.08923
-1.15872	-0.123161	0.0286974	0.954189	0.0928568	-0.214472	-0.98845	-0.0101905	0.775651
-1.16157	-0.12396	0.192248	0.956423	0.0886657	-0.208779	-0.988118	0.00810987	0.448215
-1.16358	-0.120794	0.350125	0.957907	0.0849755	-0.229454	-0.988345	0.0185555	0.113284
-1.16583	-0.113688	0.492968	0.959442	0.0810263	-0.274607	-0.987385	0.0206735	-0.2121
-1.1678	-0.1032	0.610314	0.961223	0.0759382	-0.336812	-0.98735	0.0150785	-0.504982
-1.16982	-0.0901903	0.693791	0.962532	0.0690693	-0.40527	-0.987228	0.00321038	-0.742812
-1.17105	-0.0756358	0.739461	0.963771	0.0602774	-0.468618	-0.987315	-0.0130242	-0.908548
-1.17263	-0.0604986	0.748436	0.964993	0.0499867	-0.517362	-0.988293	-0.0316347	-0.992828
-1.17354	-0.0456266	0.72573	0.9659	0.0390192	-0.545082	-0.989218	-0.0508659	-0.993244
-1.1741	-0.0316463	0.678058	0.96611	0.0282438	-0.548268	-0.990789	-0.0693659	-0.91211
-1.17389	-0.0188766	0.611689	0.96597	0.0182035	-0.525357	-0.992412	-0.0861495	-0.754673
-1.17433	-0.00734064	0.531329	0.966162	0.00894436	-0.476047	-0.994332	-0.100395	-0.529133
-1.17454	0.00306765	0.440462	0.966284	0.00020084	-0.401693	-0.996408	-0.111195	-0.248573
-1.17426	0.0123276	0.34277	0.96679	-0.00814542	-0.30678	-0.9988	-0.117424	0.0664931
-1.17441	0.0201277	0.243658	0.967139	-0.0156606	-0.200493	-1.00065	-0.117862	0.386989
-1.17338	0.0259508	0.15077	0.966162	-0.0213727	-0.0968678	-1.00337	-0.111575	0.677291
-1.17255	0.0293924	0.0728372	0.965167	-0.0242991	-0.012478	-1.00566	-0.0984352	0.900869
-1.17159	0.0305079	0.0171039	0.963806	-0.0241748	0.0381784	-1.00732	-0.0795229	1.02828
-1.17122	0.0299266	-0.0136161	0.963684	-0.0218464	0.0479986	-1.00863	-0.0571327	1.04496
-1.17115	0.0286266	-0.0228145	0.963963	-0.018997	0.0209396	-1.00891	-0.0343009	0.955795
-1.17056	0.0275058	-0.0199773	0.964033	-0.0173445	-0.0279474	-1.00913	-0.0139998	0.784612
-1.16996	0.027022	-0.0178422	0.963736	-0.0178274	-0.0766701	-1.00864	0.00166207	0.568292
-1.16944	0.0270941	-0.0279965	0.963212	-0.0202692	-0.103437	-1.00861	0.011896	0.347337
-1.16855	0.0272612	-0.0563215	0.962375	-0.0236501	-0.0943107	-1.00822	0.0171858	0.155894
-1.1679	0.0269493	-0.0999659	0.960978	-0.0267196	-0.0486371	-1.00854	0.0188257	0.0143153
-1.16803	0.0256948	-0.147108	0.961118	-0.0285313	0.0197318	-1.00815	0.0183169	-0.0737157
-1.16717	0.0232723	-0.179922	0.960769	-0.0286429	0.0860165	-1.00695	0.0168893	-0.11916
-1.16705	0.0197713	-0.180122	0.960978	-0.0270525	0.121987	-1.00692	0.0152573	-0.14201
-1.16651	0.0156672	-0.135573	0.959791	-0.0241368	0.105218	-1.00723	0.0135523	-0.164379
-1.16618	0.0118512	-0.0458599	0.959373	-0.0207452	0.0273255	-1.00707	0.0113729	-0.204681
-1.16565	0.00951891	0.0752039	0.957715	-0.0182978	-0.10156	-1.00616	0.00795884	-0.274533
-1.16548	0.00984456	0.201424	0.957453	-0.0185604	-0.253933	-1.00629	0.00246932	-0.37882
-1.16598	0.0134909	0.300408	0.958744	-0.0229579	-0.391856	-1.00655	-0.00575859	-0.518128
-1.1656	0.0201686	0.342537	0.958395	-0.0317278	-0.477849	-1.00704	-0.0171119	-0.692034
-1.16516	0.02852	0.310044	0.957453	-0.0435064	-0.486283	-1.00709	-0.0318018	-0.901674
-1.16356	0.0364595	0.203205	0.954922	-0.0557289	-0.411333	-1.00812	-0.0501044	-1.15062
-1.16293	0.0418334	0.0414392	0.953473	-0.0656358	-0.268618	-1.01048	-0.0726426	-1.44403
-1.16241	0.0430928	-0.1413	0.952444	-0.0712693	-0.0898926	-1.01248	-0.100562	-1.78682
-1.16155	0.0397233	-0.305593	0.951955	-0.0719617	0.0873128	-1.01472	-0.135447	-2.18182
-1.16042	0.0323437	-0.417376	0.949511	-0.0682611	0.231389	-1.01823	-0.178949	-2.62855
-1.15986	0.0224898	-0.457292	0.948202	-0.0615291	0.32555	-1.02231	-0.232328	-3.12233
-1.16012	0.012132	-0.425858	0.947819	-0.0534244	0.370912	-1.02857	-0.296184	-3.6532
-1.16035	0.00305295	-0.343105	0.946562	-0.0453895	0.382829	-1.0368	-0.370501	-4.20359
-1.1605	-0.00368223	-0.243014	0.946475	-0.0382597	0.381975	-1.04516	-0.454887	-4.74515
-1.16014	-0.00795138	-0.164486	0.945166	-0.0321355	0.383487	-1.05622	-0.548755	-5.2359
-1.16029	-0.0104646	-0.14142	0.944625	-0.0265608	0.388248	-1.0698	-0.651282	-5.62017
-1.16054	-0.0124808	-0.194495	0.944293	-0.0209072	0.379736	-1.08491	-0.761115	-5.8334
-1.16115	-0.0155383	-0.326675	0.94445	-0.0148047	0.328043	-1.1019	-0.875949	-5.81307
-1.16143	-0.0212577	-0.52344	0.943734	-0.00851448	0.200223	-1.12197	-0.992117	-5.51395
-1.16246	-0.0311466	-0.757581	0.943909	-0.00318395	-0.0263367	-1.14373	-1.10447	-4.92397
-1.16323	-0.0463275	-0.997181	0.943682	-0.000901862	-0.352329	-1.16776	-1.20676	-4.07499
-1.16406	-0.0672151	-1.21447	0.942914	-0.00443814	-0.751509	-1.19356	-1.2925	-3.04318
-1.16618	-0.0932906	-1.39274	0.943281	-0.0166046	-1.17519	-1.22075	-1.35634	-1.93659
-1.1681	-0.123168	-1.52902	0.942164	-0.039334	-1.56593	-1.24904	-1.39532	-0.871433
-1.17108	-0.155042	-1.6312	0.940994	-0.0727833	-1.87634	-1.27816	-1.40978	0.056814
-1.176	-0.187401	-1.71075	0.940279	-0.11491	-2.08627	-1.30593	-1.4033	0.798635
-1.18079	-0.219645	-1.77365	0.936631	-0.161919	-2.21151	-1.33376	-1.38163	1.36334
-1.18548	-0.252207	-1.81353	0.931779	-0.209647	-2.29958	-1.36033	-1.35064	1.81438
-1.19084	-0.285985	-1.81027	0.925688	-0.25544	-2.41315	-1.38536	-1.3142	2.24768
-1.19663	-0.321353	-1.73525	0.918654	-0.29959	-2.6069	-1.41037	-1.27275	2.75949
-1.20361	-0.357322	-1.56181	0.912214	-0.345478	-2.90649	-1.43552	-1.22323	3.41402
-1.21168	-0.391352	-1.27668	0.905424	-0.398175	-3.29805	-1.45958	-1.16048	4.22135
-1.22058	-0.419942	-0.887862	0.89668	-0.462133	-3.73229	-1.48112	-1.07933	5.13238
-1.22938	-0.439697	-0.425386	0.886331	-0.539124	-4.1413	-1.50088	-0.976742	6.05183
-1.23838	-0.448356	0.0656763	0.873782	-0.62741	-4.46105	-1.51781	-0.852881	6.86412
-1.24726	-0.445381	0.53759	0.858999	-0.72249	-4.65019	-1.53207	-0.711258	7.4635
-1.25618	-0.431932	0.9532	0.84158	-0.81893	-4.69854	-1.54319	-0.557861	7.77893
-1.26446	-0.410296	1.29531	0.823045	-0.912368	-4.62301	-1.55109	-0.399794	7.78736
-1.27161	-0.382984	1.56904	0.803043	-1.00076	-4.45505	-1.55533	-0.243839	7.513
-1.27812	-0.35183	1.7968	0.781716	-1.08441	-4.22642	-1.55741	-0.0953672	7.01539
-1.28467	-0.317455	2.00805	0.758677	-1.16489	-3.96034	-1.55659	0.0421551	6.37156
-1.29022	-0.279316	2.22783	0.733387	-1.24357	-3.6711	-1.5536	0.167042	5.65853
-1.29563	-0.236303	2.46787	0.708307	-1.32034	-3.37026	-1.54786	0.278864	4.94083
-1.29954	-0.187498	2.72275	0.680993	-1.39325	-3.0742	-1.54036	0.377839	4.26486
-1.30203	-0.132726	2.97174	0.651863	-1.45939	-2.80692	-1.53149	0.46441	3.65935
-1.30334	-0.0726416	3.18497	0.620185	-1.51653	-2.59538	-1.52081	0.539131	3.13937
-1.30299	-0.0084633	3.33184	0.586431	-1.56489	-2.4592	-1.5081	0.602845	2.7111
-1.30174	0.0583684	3.38928	0.554125	-1.60778	-2.40064	-1.49468	0.656975	2.37565
-1.2998	0.126352	3.34806	0.522953	-1.65039	-2.40119	-1.48048	0.703641	2.13125
-1.29573	0.193877	3.21577	0.49145	-1.69717	-2.42785	-1.46611	0.745408	1.97436
-1.29123	0.259163	3.01581	0.457556	-1.7495	-2.44686	-1.45056	0.784743	1.90022
-1.28486	0.320429	2.78246	0.420048	-1.80508	-2.4381	-1.43478	0.823494	1.90294
-1.27646	0.376347	2.55278	0.380168	-1.8596	-2.40253	-1.41702	0.862724	1.97497
-1.26762	0.426583	2.35722	0.341666	-1.90948	-2.35809	-1.39831	0.902999	2.10535
-1.25798	0.472024	2.21163	0.303373	-1.95384	-2.32586	-1.37953	0.944872	2.27714
-1.24815	0.514425	2.11313	0.263615	-1.99467	-2.31282	-1.35966	0.989173	2.4652
-1.23777	0.555585	2.04137	0.223577	-2.03529	-2.29992	-1.33868	1.03686	2.63564
-1.22622	0.596486	1.96502	0.183085	-2.07822	-2.24158	-1.31785	1.08845	2.74851
-1.21297	0.636879	1.85141	0.14015	-2.12357	-2.07761	-1.29489	1.14343	2.7634
-1.19871	0.675492	1.67622	0.0962898	-2.1686	-1.75294	-1.27076	1.19987	2.6469
-1.18398	0.710578	1.42994	0.0509811	-2.20848	-1.23709	-1.24571	1.25458	2.37926
-1.17038	0.740392	1.11908	0.00771436	-2.23753	-0.535714	-1.21944	1.30368	1.95813
-1.15574	0.763397	0.761754	-0.0365821	-2.25053	0.310354	-1.19267	1.34335	1.39805
-1.13937	0.77836	0.379337	-0.0834442	-2.24378	1.23789	-1.16497	1.37058	0.726422
-1.12368	0.78453	-0.0127283	-0.127479	-2.2158	2.18062	-1.13687	1.38349	-0.0224054
-1.10703	0.781862	-0.411303	-0.17092	-2.16742	3.08726	-1.10992	1.38133	-0.812243
-1.09188	0.770994	-0.826042	-0.212878	-2.10119	3.93126	-1.08259	1.36415	-1.60779
-1.07805	0.752787	-1.27291	-0.252095	-2.0202	4.70842	-1.05617	1.33234	-2.3747
-1.06284	0.727635	-1.76232	-0.291383	-1.92685	5.42382	-1.03037	1.28633	-3.07838
-1.04922	0.694958	-2.28615	-0.327528	-1.82223	6.07418	-1.00608	1.22671	-3.68366
-1.0369	0.653295	-2.80927	-0.360498	-1.70622	6.63379	-0.982585	1.15452	-4.15722
-1.02437	0.601064	-3.27033	-0.393223	-1.57852	7.05158	-0.960664	1.07167	-4.47312
-1.01301	0.537744	-3.59375	-0.422876	-1.43994	7.26216	-0.941308	0.981118	-4.61991
-1.00351	0.464979	-3.71045	-0.448759	-1.29356	7.20834	-0.923663	0.886639	-4.60647
-0.995239	0.387029	-3.58098	-0.471239	-1.14495	6.86726	-0.90806	0.792244	-4.46353
-0.989183	0.310193	-3.21276	-0.491816	-1.00142	6.26978	-0.893801	0.701408	-4.23894
-0.985326	0.241296	-2.66446	-0.50824	-0.870246	5.50431	-0.881496	0.616416	-3.98697
-0.981486	0.18578	-2.03455	-0.523686	-0.756841	4.70126	-0.870937	0.538	-3.75458
-0.979095	0.146143	-1.43663	-0.536357	-0.663209	4.00076	-0.862001	0.465388	-3.56863
-0.976424	0.121327	-0.968861	-0.548435	-0.587378	3.5132	-0.854007	0.396783	-3.42871
-0.974313	0.107248	-0.687533	-0.558558	-0.523926	3.28494	-0.847043	0.3302	-3.30827
-0.972305	0.0982358	-0.593168	-0.567564	-0.465525	3.28157	-0.841441	0.264428	-3.16416
-0.970124	0.0888784	-0.633794	-0.576063	-0.405149	3.39542	-0.837287	0.199737	-2.95197
-0.968326	0.0756699	-0.724031	-0.583149	-0.338384	3.47691	-0.834634	0.138024	-2.64188
-0.966808	0.0579457	-0.773498	-0.58945	-0.265129	3.38068	-0.833081	0.0822916	-2.23015
-0.966214	0.0378197	-0.715178	-0.593848	-0.190006	3.0124	-0.832417	0.0356826	-1.74225
-0.966179	0.0191791	-0.524827	-0.595698	-0.1211	2.36086	-0.832819	0.000422284	-1.22682
-0.966511	0.00614318	-0.225851	-0.596082	-0.0673085	1.50462	-0.833639	-0.0229121	-0.742573
-0.966563	0.00157846	0.120842	-0.596204	-0.0352142	0.590494	-0.834023	-0.0355456	-0.342633
-0.96611	0.00618495	0.437692	-0.59678	-0.0266699	-0.209138	-0.834232	-0.0400672	-0.0612284
-0.966092	0.0183788	0.654697	-0.59699	-0.0380262	-0.746577	-0.83514	-0.0396437	0.0933498
-0.965202	0.0348832	0.729237	-0.598665	-0.0612292	-0.940325	-0.836222	-0.0372353	0.137984
-0.964015	0.0517416	0.655969	-0.600847	-0.0863157	-0.795265	-0.836938	-0.0350524	0.107196
-0.962497	0.0654047	0.464899	-0.603622	-0.104372	-0.396319	-0.837304	-0.0343	0.0418614
-0.960978	0.0735707	0.209635	-0.606223	-0.109917	0.120605	-0.837967	-0.0351716	-0.022025
-0.959547	0.0755613	-0.0494461	-0.608177	-0.101939	0.609577	-0.838631	-0.0370679	-0.0612179
-0.957941	0.0721829	-0.261485	-0.609399	-0.0833898	0.953905	-0.839678	-0.0390088	-0.067919
-0.956894	0.0651926	-0.396237	-0.61001	-0.0595302	1.09213	-0.840777	-0.0401221	-0.0473943
-0.956039	0.0566042	-0.447611	-0.610638	-0.0359053	1.02479	-0.841423	-0.0400148	-0.0122453
-0.955166	0.04809	-0.429972	-0.610918	-0.0167222	0.802927	-0.842191	-0.0388723	0.0240908
-0.953892	0.0406627	-0.36962	-0.611424	-0.00405589	0.504692	-0.842872	-0.037268	0.0522123
-0.953246	0.0346605	-0.294868	-0.610987	0.00210055	0.209258	-0.843553	-0.0358165	0.0686293
-0.95281	0.029925	-0.227919	-0.611214	0.00321355	-0.0238331	-0.843867	-0.0348593	0.0746809
-0.952252	0.0260308	-0.180573	-0.611424	0.0013674	-0.16489	-0.844949	-0.0343352	0.0737051
-0.951763	0.0224909	-0.154209	-0.611581	-0.00148692	-0.2132	-0.845403	-0.0338846	0.0681706
-0.951466	0.0189277	-0.143109	-0.611406	-0.0039887	-0.188053	-0.846188	-0.0331165	0.0581645
-0.95117	0.0151958	-0.139255	-0.611144	-0.00547655	-0.116573	-0.847532	-0.0318849	0.0417481
-0.950454	0.0114238	-0.136592	-0.611947	-0.0058378	-0.0232116	-0.847096	-0.0304209	0.0167079
-0.950611	0.00793535	-0.133247	-0.61179	-0.00523758	0.0759596	-0.848265	-0.0292588	-0.0173972
-0.950611	0.0050513	-0.131193	-0.611773	-0.00383014	0.173442	-0.848719	-0.0290086	-0.0580022
-0.950786	0.00285939	-0.133885	-0.61172	-0.001529	0.266544	-0.849556	-0.0300902	-0.0996972
-0.95082	0.0010967	-0.143248	-0.611214	0.00206943	0.352492	-0.849434	-0.0325375	-0.135613
-0.950384	-0.000759957	-0.157556	-0.611581	0.00753261	0.425264	-0.85022	-0.0359568	-0.159299
-0.950576	-0.00323794	-0.17133	-0.611336	0.0152493	0.475816	-0.851703	-0.039682	-0.166241
-0.950454	-0.00660258	-0.177414	-0.611459	0.0250849	0.495601	-0.852663	-0.0430588	-0.154544
-0.951187	-0.0107274	-0.170398	-0.609818	0.0362635	0.481626	-0.853169	-0.0456839	-0.124861
-0.951274	-0.0151423	-0.149832	-0.60919	0.0475739	0.440486	-0.854112	-0.047457	-0.0801451
-0.951239	-0.0192109	-0.12166	-0.608143	0.0578061	0.38909	-0.85495	-0.0484696	-0.0257765
-0.95206	-0.0223703	-0.0969014	-0.606729	0.0662187	0.351105	-0.856381	-0.0488612	0.0297289
-0.952636	-0.0243765	-0.0877144	-0.605001	0.0728636	0.349894	-0.856887	-0.0487473	0.0739081
-0.953369	-0.0254688	-0.102102	-0.603099	0.0786483	0.400241	-0.857986	-0.0482376	0.0903738
-0.953718	-0.0263425	-0.139257	-0.601842	0.0850779	0.501848	-0.858964	-0.0475293	0.0606328
-0.954346	-0.0278838	-0.187558	-0.600184	0.0937312	0.637236	-0.859959	-0.0470491	-0.0319281
-0.954695	-0.0307565	-0.226492	-0.597932	0.105674	0.77534	-0.860535	-0.0476005	-0.19655
-0.954974	-0.0350382	-0.232505	-0.595943	0.121068	0.880382	-0.862158	-0.0504433	-0.429824
-0.956371	-0.0400916	-0.187373	-0.592609	0.139139	0.923934	-0.863292	-0.0572152	-0.71293
-0.957261	-0.0447403	-0.0867119	-0.58945	0.158486	0.897002	-0.86495	-0.0696181	-1.01333
-0.958151	-0.0476591	0.0540978	-0.585994	0.177587	0.818713	-0.866434	-0.0888795	-1.2916
-0.958954	-0.0478238	0.198866	-0.582242	0.195347	0.738676	-0.86783	-0.115168	-1.51201
-0.959774	-0.0449106	0.295552	-0.57814	0.211594	0.731331	-0.871007	-0.14729	-1.65395
-0.960699	-0.0396016	0.286868	-0.573445	0.227484	0.882231	-0.874759	-0.18294	-1.72003
-0.961816	-0.0337497	0.124542	-0.567808	0.245754	1.26818	-0.879611	-0.21951	-1.7379
-0.962183	-0.0303065	-0.216012	-0.562956	0.270682	1.93503	-0.884707	-0.255128	-1.75424
-0.962654	-0.0329355	-0.724462	-0.556935	0.307628	2.87831	-0.890851	-0.289462	-1.8225
-0.963806	-0.0453354	-1.35133	-0.549517	0.362201	4.03232	-0.897274	-0.323945	-1.98795
-0.965219	-0.0704129	-2.01295	-0.540389	0.439176	5.27233	-0.903941	-0.361371	-2.27458
-0.967314	-0.109489	-2.6056	-0.529673	0.541343	6.43181	-0.912074	-0.405059	-2.67776
-0.970106	-0.161718	-3.02633	-0.516583	0.668459	7.333	-0.921604	-0.457928	-3.16454
-0.974731	-0.223893	-3.19577	-0.500368	0.816512	7.82451	-0.931849	-0.521756	-3.68095
-0.98105	-0.290739	-3.07705	-0.480681	0.977603	7.8168	-0.94342	-0.596773	-4.16362
-0.987437	-0.355708	-2.68529	-0.459004	1.14069	7.30484	-0.956789	-0.681636	-4.55229
-0.995222	-0.412154	-2.08471	-0.433295	1.29333	6.37026	-0.972969	-0.773775	-4.79984
-1.00496	-0.454688	-1.37334	-0.404236	1.42419	5.16056	-0.990527	-0.869982	-4.87807
-1.01538	-0.480441	-0.659602	-0.372314	1.52567	3.8507	-1.00966	-0.966989	-4.77898
-1.02556	-0.489773	-0.0374976	-0.339205	1.59579	2.59857	-1.03116	-1.0618	-4.5125
-1.03493	-0.486028	0.432204	-0.30737	1.63821	1.50913	-1.05421	-1.15168	-4.10199
-1.04453	-0.474254	0.729496	-0.273807	1.6603	0.619148	-1.07795	-1.23403	-3.57906
-1.05231	-0.459378	0.870127	-0.241938	1.66982	-0.0928545	-1.1039	-1.30629	-2.97809
-1.06057	-0.444642	0.891347	-0.210312	1.67185	-0.67664	-1.13146	-1.36619	-2.33137
-1.06945	-0.43105	0.834787	-0.177692	1.66725	-1.17323	-1.16124	-1.41226	-1.66509
-1.07901	-0.418031	0.733165	-0.142611	1.65366	-1.58661	-1.19009	-1.4442	-0.997331
-1.08837	-0.404798	0.605077	-0.107896	1.62829	-1.87589	-1.21861	-1.46278	-0.338691
-1.09519	-0.391496	0.458168	-0.076044	1.59108	-1.97089	-1.24716	-1.46914	0.304398
-1.10254	-0.379444	0.297311	-0.0455007	1.54629	-1.80441	-1.27606	-1.46404	0.924758
-1.10928	-0.370503	0.132767	-0.017017	1.50198	-1.34751	-1.30606	-1.44749	1.5101
-1.11691	-0.366087	-0.0159489	0.0131249	1.4676	-0.633586	-1.33416	-1.41917	2.04148
-1.12492	-0.366434	-0.122212	0.0424115	1.45111	0.238199	-1.36221	-1.37916	2.49585
-1.13157	-0.37039	-0.159215	0.0703019	1.45667	1.12143	-1.38906	-1.3286	2.85207
-1.13871	-0.375666	-0.108482	0.0993267	1.48346	1.85619	-1.414	-1.26979	3.09829
-1.14666	-0.379452	0.033531	0.129748	1.5261	2.30674	-1.43838	-1.20583	3.2375
-1.1549	-0.37921	0.253023	0.163031	1.57639	2.39187	-1.46042	-1.13977	3.289
-1.16272	-0.373377	0.520984	0.196472	1.62566	2.10047	-1.48213	-1.07389	3.2849
-1.16944	-0.361659	0.798599	0.229668	1.66676	1.49006	-1.50257	-1.00926	3.26294
-1.17607	-0.344804	1.044	0.26255	1.69488	0.671244	-1.52119	-0.945664	3.25819
-1.18222	-0.324059	1.21883	0.295467	1.7074	-0.216776	-1.53889	-0.881986	3.29624
-1.18822	-0.300712	1.29395	0.32964	1.70329	-1.03393	-1.55535	-0.8167	3.3899
-1.19389	-0.275986	1.25434	0.363727	1.68302	-1.66527	-1.57039	-0.748419	3.53938
-1.19934	-0.251252	1.10307	0.397516	1.64897	-2.04144	-1.58418	-0.676277	3.73491
-1.20438	-0.228265	0.863648	0.431341	1.6057	-2.15014	-1.59614	-0.600044	3.95966
-1.20819	-0.209085	0.579351	0.462006	1.55945	-2.03643	-1.6064	-0.519965	4.19171
-1.21204	-0.195546	0.308078	0.490595	1.51648	-1.79096	-1.61471	-0.436441	4.40461
-1.21574	-0.188448	0.11245	0.519131	1.48092	-1.52827	-1.62152	-0.349809	4.56771
-1.2185	-0.186861	0.0466404	0.548365	1.4532	-1.36015	-1.62696	-0.2604	4.64806
-1.22266	-0.187975	0.14317	0.577756	1.42998	-1.37066	-1.6307	-0.168904	4.61519
-1.22657	-0.187649	0.403649	0.606711	1.40567	-1.59929	-1.63239	-0.0768051	4.44887
-1.23058	-0.181528	0.796667	0.634061	1.37451	-2.03554	-1.63197	0.0134315	4.14773
-1.23447	-0.166244	1.26392	0.661026	1.33237	-2.62488	-1.63043	0.0986375	3.73581
-1.23686	-0.140237	1.7331	0.686997	1.27745	-3.28262	-1.62658	0.175679	3.26364
-1.2385	-0.103925	2.13383	0.710314	1.21005	-3.91102	-1.62113	0.242415	2.80206
-1.23983	-0.059323	2.41226	0.73145	1.13171	-4.41579	-1.61546	0.298512	2.42922
-1.24004	-0.00941378	2.54034	0.752481	1.0446	-4.71987	-1.60818	0.345785	2.21376
-1.23908	0.0424626	2.51766	0.772745	0.951471	-4.77375	-1.60054	0.387916	2.19859
-1.23779	0.0930998	2.36614	0.791594	0.856113	-4.5625	-1.59282	0.429648	2.3899
-1.23463	0.13981	2.11947	0.806028	0.763532	-4.10885	-1.58265	0.475764	2.75469
-1.23065	0.180713	1.81138	0.818315	0.679359	-3.47133	-1.57186	0.530149	3.22744
-1.22639	0.214867	1.46614	0.830358	0.608495	-2.73666	-1.56032	0.595109	3.72435
-1.22177	0.24214	1.09479	0.842086	0.553706	-2.00668	-1.54699	0.671018	4.16116
-1.21635	0.262811	0.697879	0.852349	0.514854	-1.38187	-1.53179	0.756293	4.46986
-1.21077	0.277043	0.273708	0.860988	0.489024	-0.94475	-1.51538	0.847755	4.6101
-1.20546	0.284465	-0.171446	0.870692	0.471399	-0.746505	-1.49596	0.941348	4.57254
-1.20073	0.284085	-0.61561	0.881479	0.456569	-0.799175	-1.47519	1.03303	4.37427
-1.19454	0.274715	-1.01979	0.890642	0.439767	-1.07423	-1.45241	1.11953	4.04809
-1.18869	0.255806	-1.33468	0.898216	0.417556	-1.50704	-1.42845	1.19877	3.62959
-1.18377	0.228332	-1.51391	0.904622	0.387812	-2.00635	-1.40347	1.26962	3.14608
-1.18028	0.195193	-1.5293	0.911463	0.349382	-2.46785	-1.37727	1.3314	2.61022
-1.17714	0.16081	-1.38241	0.918026	0.302051	-2.791	-1.3494	1.3833	2.01991
-1.17438	0.130028	-1.10754	0.923646	0.24703	-2.89745	-1.32088	1.42406	1.36363
-1.17263	0.106752	-0.764423	0.928253	0.187563	-2.74795	-1.29149	1.45198	0.629179
-1.17096	0.0928402	-0.42263	0.930435	0.128963	-2.35341	-1.26217	1.46524	-0.186892
-1.17012	0.0876637	-0.143004	0.93225	0.0776428	-1.7756	-1.23335	1.46214	-1.07186
-1.16778	0.088533	0.0375076	0.932023	0.039322	-1.1153	-1.20422	1.44139	-1.99328
-1.16492	0.091856	0.112598	0.931517	0.0171349	-0.489506	-1.1764	1.40225	-2.90026
-1.163	0.0945296	0.103173	0.932093	0.0105046	-0.00298174	-1.14974	1.34486	-3.7297
-1.1611	0.0949224	0.045824	0.932337	0.015324	0.277288	-1.12408	1.27046	-4.41623
-1.15947	0.0930468	-0.0220175	0.933402	0.0253856	0.337227	-1.10003	1.18166	-4.90387
-1.15803	0.0899879	-0.0747317	0.93403	0.0344543	0.215705	-1.07823	1.08246	-5.15695
-1.15661	0.0870167	-0.104911	0.935933	0.0381537	-0.0100198	-1.05889	0.97792	-5.1675
-1.15476	0.0848721	-0.122169	0.936701	0.0349829	-0.248252	-1.04175	0.8734	-4.9573
-1.15274	0.0834816	-0.145854	0.936055	0.0261861	-0.418363	-1.0265	0.773723	-4.57387
-1.15092	0.0820964	-0.195015	0.935793	0.014717	-0.470279	-1.01276	0.682467	-4.08141
-1.1497	0.079635	-0.279412	0.936596	0.00390558	-0.393176	-1.00048	0.60165	-3.54884
-1.14839	0.0750371	-0.394479	0.936788	-0.00358883	-0.212541	-0.989514	0.531788	-3.03784
-1.14661	0.0675589	-0.521521	0.936003	-0.00629744	0.0216562	-0.980247	0.472156	-2.59372
-1.14556	0.0569969	-0.632702	0.936072	-0.00400889	0.250958	-0.972934	0.421149	-2.24082
-1.14443	0.0438059	-0.699027	0.936352	0.00245689	0.423704	-0.964417	0.376686	-1.98293
-1.1442	0.0290531	-0.698858	0.936788	0.0116305	0.506022	-0.957488	0.336711	-1.80801
-1.1441	0.0142103	-0.624537	0.937102	0.0217902	0.486922	-0.951344	0.299641	-1.69514
-1.14375	0.000868531	-0.485283	0.937591	0.0312578	0.37764	-0.94644	0.264595	-1.62153
-1.14403	-0.0095398	-0.305569	0.938289	0.0385728	0.206553	-0.941675	0.231285	-1.56766
-1.14392	-0.01599	-0.119334	0.939109	0.0426196	0.0114811	-0.938149	0.199686	-1.51953
-1.14467	-0.0181045	0.0384949	0.939982	0.0427822	-0.168838	-0.934571	0.169739	-1.4684
-1.14534	-0.0163492	0.140874	0.941012	0.0391154	-0.302513	-0.931587	0.141231	-1.40889
-1.14555	-0.0120562	0.175387	0.941431	0.0324402	-0.370177	-0.929283	0.113889	-1.33709
-1.14593	-0.00714067	0.146847	0.942792	0.0242412	-0.367618	-0.927677	0.087568	-1.2497
-1.14544	-0.00351585	0.0749339	0.942443	0.0163083	-0.30498	-0.926281	0.062411	-1.14437
-1.14504	-0.00242379	-0.0123353	0.942111	0.0102033	-0.202896	-0.925513	0.0388901	-1.0209
-1.14523	-0.00401264	-0.0871269	0.942373	0.00677967	-0.0867202	-0.924815	0.0177075	-0.882272
-1.14563	-0.0073959	-0.129485	0.9426	0.00600796	0.019519	-0.925077	-0.000434025	-0.734629
-1.146	-0.0111591	-0.131808	0.943141	0.00718827	0.0978269	-0.926107	-0.0151077	-0.585999
-1.14675	-0.014025	-0.0990266	0.943211	0.00938385	0.13865	-0.926246	-0.0263377	-0.444149
-1.14666	-0.0153302	-0.0450173	0.94356	0.0118074	0.140891	-0.926421	-0.0345528	-0.314462
-1.14693	-0.0151192	0.0129885	0.943717	0.0139817	0.110234	-0.927555	-0.0403449	-0.198731
-1.14733	-0.0139045	0.0598429	0.944153	0.0156707	0.0567695	-0.928515	-0.0441976	-0.0953722
-1.14714	-0.0122976	0.0861165	0.943961	0.0167065	-0.00724142	-0.929126	-0.046337	-0.000928819
-1.14719	-0.0107324	0.0892703	0.944328	0.0168745	-0.0691708	-0.930226	-0.0467516	0.0877739
-1.14794	-0.00940074	0.0727029	0.944956	0.0159574	-0.117502	-0.930976	-0.045336	0.171655
-1.14846	-0.0083649	0.0435869	0.945724	0.0139092	-0.143269	-0.932529	-0.0420738	0.248282
-1.14787	-0.00769319	0.0104707	0.945218	0.0110088	-0.141527	-0.932861	-0.0371551	0.311991
-1.14853	-0.00748499	-0.0186862	0.945968	0.00785113	-0.112616	-0.933332	-0.0309583	0.355183
-1.14818	-0.00778424	-0.0377814	0.945602	0.00515998	-0.0626871	-0.933664	-0.0239376	0.370437
-1.1485	-0.00848732	-0.0431808	0.94548	0.00353644	-0.00302143	-0.933559	-0.0165429	0.35293
-1.14886	-0.0093366	-0.0338409	0.945829	0.0032766	0.0520341	-0.935182	-0.00926049	0.302491
-1.14914	-0.0100019	-0.0111185	0.946387	0.00432102	0.088248	-0.934257	-0.00270885	0.224684
-1.14905	-0.0101865	0.0216045	0.945794	0.00630052	0.0950954	-0.935043	0.00237292	0.130401
-1.14944	-0.00969819	0.0594025	0.946283	0.00861318	0.0688127	-0.933681	0.00532567	0.033852
-1.14956	-0.00847518	0.0963589	0.946318	0.0105203	0.0139892	-0.934327	0.00585606	-0.0506329
-1.14961	-0.00658299	0.126211	0.94651	0.0112961	-0.0569316	-0.933716	0.00420804	-0.112044
-1.14998	-0.00419371	0.14314	0.947016	0.0104331	-0.126343	-0.934065	0.00109859	-0.145186
-1.14984	-0.00154437	0.142756	0.94712	0.00783593	-0.175836	-0.93431	-0.00253966	-0.151272
-1.14954	0.00111649	0.123246	0.947138	0.0039065	-0.191161	-0.934379	-0.00585686	-0.136318
-1.14954	0.00356144	0.0864776	0.947277	-0.000538162	-0.166456	-0.93431	-0.00828633	-0.10796
-1.14974	0.0055704	0.0386579	0.946981	-0.00449684	-0.106505	-0.934118	-0.00960581	-0.0720262
-1.14986	0.00690206	-0.00996126	0.946893	-0.00708353	-0.0262649	-0.935357	-0.00990064	-0.0304675
-1.14919	0.00732827	-0.046742	0.946544	-0.00779166	0.0523765	-0.935339	-0.00946109	0.0181662
-1.14911	0.00676468	-0.0596926	0.946632	-0.00664081	0.105906	-0.934816	-0.00860934	0.0754711
-1.14905	0.00542492	-0.0412941	0.946597	-0.00417577	0.11528	-0.935182	-0.00749891	0.138193
-1.14895	0.00387825	0.008034	0.946283	-0.00134156	0.0712715	-0.935147	-0.00602355	0.19355
-1.14885	0.00294518	0.0782373	0.946527	0.000720179	-0.0223371	-0.935619	-0.00395621	0.217293
-1.14869	0.00345159	0.150814	0.946387	0.000913866	-0.148688	-0.935427	-0.00129151	0.17632
-1.14886	0.00591592	0.203145	0.946928	-0.0015663	-0.281142	-0.935566	0.0013653	0.0361434
-1.14843	0.01027	0.215058	0.945776	-0.00703427	-0.38934	-0.935147	0.002532	-0.228475
-1.1483	0.0157246	0.175664	0.945916	-0.0151787	-0.446663	-0.93595	-0.000182845	-0.623106
-1.1482	0.0208729	0.0880691	0.945707	-0.0250136	-0.437174	-0.935793	-0.00981983	-1.12755
-1.14773	0.0240702	-0.0299824	0.94534	-0.0349649	-0.360128	-0.936544	-0.0295105	-1.69736
-1.14696	0.0240218	-0.150203	0.944363	-0.0431865	-0.230668	-0.937643	-0.0617179	-2.27405
-1.14588	0.0203724	-0.241557	0.942862	-0.0481095	-0.0763932	-0.939284	-0.107507	-2.80176
-1.1456	0.0139912	-0.279348	0.941657	-0.0490341	0.0692375	-0.942617	-0.166154	-3.24543
-1.14562	0.00672723	-0.252671	0.940296	-0.0464399	0.174749	-0.947365	-0.235327	-3.60372
-1.14649	0.000690977	-0.167936	0.940558	-0.0418026	0.217536	-0.953212	-0.311884	-3.91092
-1.14661	-0.0025806	-0.0476575	0.93965	-0.0369987	0.188164	-0.961711	-0.393063	-4.22505
-1.14612	-0.00264101	0.0747231	0.938935	-0.0336389	0.0915067	-0.971817	-0.477635	-4.60445
-1.14628	-0.000129467	0.162091	0.9389	-0.0326759	-0.0548045	-0.983057	-0.566514	-5.07946
-1.14586	0.00362059	0.180971	0.937364	-0.0344135	-0.223629	-0.996216	-0.662468	-5.62912
-1.1456	0.00704316	0.107453	0.936195	-0.0387769	-0.382446	-1.01234	-0.768877	-6.17208
-1.14563	0.0086151	-0.0689095	0.935723	-0.045561	-0.498054	-1.02892	-0.887874	-6.57727
-1.14558	0.00688347	-0.343294	0.934694	-0.0544383	-0.541937	-1.04894	-1.01849	-6.69344
-1.14584	0.000365564	-0.695913	0.93314	-0.0647292	-0.496187	-1.0721	-1.15551	-6.39011
-1.14588	-0.0124844	-1.09462	0.932233	-0.0751464	-0.359204	-1.09724	-1.28959	-5.59765
-1.14659	-0.0331059	-1.49997	0.930697	-0.0837787	-0.149614	-1.1256	-1.40881	-4.3336
-1.14832	-0.0624572	-1.87235	0.929266	-0.0884888	0.0934243	-1.15658	-1.50119	-2.70611
-1.1496	-0.100562	-2.17987	0.926543	-0.0876941	0.31467	-1.18831	-1.55747	-0.891995
-1.15232	-0.146193	-2.40456	0.924641	-0.0812467	0.451781	-1.21972	-1.5732	0.904377
-1.15583	-0.196929	-2.54448	0.923035	-0.0709632	0.446995	-1.25027	-1.54947	2.49962
-1.16119	-0.249725	-2.61008	0.92211	-0.0604628	0.258686	-1.2799	-1.49216	3.77249
-1.1679	-0.301853	-2.61572	0.921639	-0.0543332	-0.129914	-1.30893	-1.41013	4.68565
-1.17558	-0.35176	-2.56923	0.920522	-0.0570173	-0.706565	-1.33532	-1.31281	5.28213
-1.18353	-0.399305	-2.46419	0.919527	-0.0719309	-1.43082	-1.35837	-1.20788	5.65894
-1.19183	-0.445137	-2.27916	0.916403	-0.101127	-2.23912	-1.37891	-1.09961	5.92752
-1.2011	-0.489469	-1.98512	0.914657	-0.145466	-3.05338	-1.39932	-0.988358	6.17472
-1.21135	-0.530927	-1.55911	0.909055	-0.20498	-3.79217	-1.41688	-0.871708	6.43699
-1.22245	-0.566173	-0.998702	0.903156	-0.279057	-4.38384	-1.43358	-0.746659	6.69537
-1.23435	-0.590619	-0.330909	0.896227	-0.36622	-4.78008	-1.44569	-0.61196	6.89101
-1.24719	-0.599982	0.388872	0.888338	-0.463644	-4.96698	-1.45498	-0.469459	6.95368
-1.25988	-0.591961	1.08843	0.877831	-0.566898	-4.97012	-1.46115	-0.323965	6.83174
-1.27165	-0.567223	1.69698	0.864462	-0.670539	-4.84998	-1.46452	-0.181843	6.51254
-1.28102	-0.529166	2.16357	0.846973	-0.769687	-4.68702	-1.46531	-0.0490922	6.02676
-1.29018	-0.482609	2.46923	0.828717	-0.861908	-4.55923	-1.46377	0.0702843	5.43676
-1.29852	-0.432099	2.62903	0.809711	-0.948266	-4.51887	-1.45953	0.175062	4.81512
-1.30652	-0.380674	2.68446	0.789936	-1.03273	-4.57647	-1.45417	0.266511	4.22222
-1.31345	-0.329487	2.68959	0.768591	-1.12009	-4.69842	-1.44895	0.347251	3.6912
-1.31884	-0.278196	2.69625	0.74536	-1.21352	-4.81949	-1.44049	0.419799	3.22482
-1.32352	-0.225697	2.74279	0.718796	-1.31304	-4.86612	-1.43035	0.485511	2.80376
-1.32708	-0.170815	2.84863	0.688969	-1.41553	-4.78187	-1.41946	0.544334	2.40171
-1.32935	-0.112717	3.01429	0.658809	-1.51608	-4.54607	-1.40694	0.595311	2.00104
-1.33032	-0.0510158	3.22511	0.6268	-1.60981	-4.17937	-1.39466	0.6374	1.60316
-1.32963	0.0143703	3.45628	0.592574	-1.69332	-3.73508	-1.38122	0.670194	1.23077
-1.32814	0.0834105	3.67756	0.55786	-1.76536	-3.28061	-1.36719	0.69433	0.921897
-1.32507	0.15604	3.85746	0.521627	-1.82684	-2.87639	-1.3527	0.711563	0.718627
-1.32006	0.23204	3.96712	0.482706	-1.88031	-2.55989	-1.33882	0.724561	0.654257
-1.31395	0.310756	3.9845	0.443383	-1.92908	-2.3398	-1.32383	0.73651	0.742765
-1.30685	0.390819	3.89848	0.405998	-1.97613	-2.20091	-1.30853	0.75064	0.973178
-1.29757	0.470065	3.71195	0.36638	-2.02302	-2.11604	-1.29364	0.769763	1.30986
-1.28657	0.545837	3.44221	0.324753	-2.06955	-2.05889	-1.27769	0.795904	1.69823
-1.27372	0.615651	3.11778	0.281574	-2.11424	-2.01179	-1.26063	0.830032	2.07434
-1.2592	0.67793	2.77173	0.236684	-2.15565	-1.9653	-1.24322	0.871928	2.37599
-1.24487	0.732364	2.43308	0.192807	-2.19344	-1.91061	-1.22547	0.920165	2.55299
-1.23079	0.779676	2.11878	0.150343	-2.22845	-1.82912	-1.20569	0.972219	2.57445
-1.21388	0.820948	1.82878	0.104702	-2.26175	-1.68498	-1.18534	1.02476	2.43157
-1.19648	0.856956	1.54569	0.0591492	-2.29341	-1.42507	-1.16344	1.07413	2.13557
-1.17799	0.887804	1.2393	0.0116413	-2.32151	-0.988039	-1.14134	1.11689	1.71154
-1.16052	0.912856	0.874857	-0.0337372	-2.34218	-0.320426	-1.11858	1.15027	1.19028
-1.14211	0.930784	0.423084	-0.0813847	-2.3501	0.604662	-1.09446	1.17248	0.600655
-1.12324	0.93972	-0.130339	-0.129102	-2.33958	1.77165	-1.071	1.18267	-0.0347808
-1.10429	0.937569	-0.777855	-0.174673	-2.30561	3.11428	-1.04718	1.18071	-0.699771
-1.0858	0.92249	-1.48731	-0.218829	-2.24486	4.51819	-1.02428	1.16671	-1.38008
-1.06757	0.893382	-2.20431	-0.262707	-2.1562	5.83533	-1.00185	1.1406	-2.05731
-1.05009	0.850196	-2.85978	-0.304071	-2.04111	6.90864	-0.980159	1.10195	-2.70401
-1.0362	0.793981	-3.38199	-0.340496	-1.90372	7.60324	-0.958413	1.05032	-3.28331
-1.0211	0.726825	-3.71112	-0.376415	-1.75061	7.83794	-0.938324	0.985903	-3.75431
-1.00767	0.651859	-3.81359	-0.407883	-1.59036	7.60936	-0.920539	0.910173	-4.08213
-0.995065	0.573308	-3.69223	-0.438689	-1.43266	7.00118	-0.903243	0.826141	-4.24922
-0.984767	0.496248	-3.38897	-0.464031	-1.28683	6.1729	-0.889001	0.737964	-4.26307
-0.977157	0.425731	-2.97754	-0.486127	-1.15982	5.32779	-0.875841	0.650037	-4.15674
-0.970944	0.365403	-2.54696	-0.505953	-1.05402	4.6654	-0.865195	0.565893	-3.98086
-0.965446	0.31628	-2.1795	-0.523913	-0.966165	4.33052	-0.8557	0.487361	-3.7891
-0.958762	0.276458	-1.92946	-0.543164	-0.887962	4.37293	-0.847061	0.414329	-3.62183
-0.953177	0.242024	-1.80951	-0.560739	-0.808789	4.73116	-0.840306	0.34523	-3.49369
-0.949215	0.208714	-1.78918	-0.575138	-0.719281	5.24678	-0.833936	0.27803	-3.38977
-0.945881	0.173512	-1.80646	-0.58685	-0.614491	5.70676	-0.830166	0.211302	-3.27188
-0.943001	0.13559	-1.78865	-0.597164	-0.495518	5.90247	-0.827461	0.144996	-3.09301
-0.941012	0.0964083	-1.67591	-0.605001	-0.369278	5.68804	-0.825035	0.0806729	-2.81526
-0.939755	0.0591111	-1.43981	-0.61008	-0.246672	5.02086	-0.824825	0.0211807	-2.42497
-0.939441	0.0274674	-1.09142	-0.612384	-0.139683	3.97245	-0.82589	-0.0301177	-1.94007
-0.939371	0.00466187	-0.676767	-0.612855	-0.0581315	2.70702	-0.827077	-0.0703539	-1.40703
-0.939825	-0.00771892	-0.261921	-0.612349	-0.00701946	1.43508	-0.829415	-0.0980734	-0.888593
-0.940453	-0.0101907	0.0868423	-0.611738	0.0147001	0.356716	-0.831597	-0.113749	-0.446402
-0.940314	-0.00518924	0.321267	-0.611947	0.0135028	-0.388038	-0.834372	-0.119706	-0.124208
-0.939842	0.00373715	0.422215	-0.612576	-0.000918936	-0.747976	-0.836693	-0.119467	0.0628991
-0.939231	0.0130405	0.401048	-0.613256	-0.0186141	-0.761994	-0.838194	-0.116735	0.130201
-0.938917	0.020138	0.292162	-0.614199	-0.032013	-0.535541	-0.840411	-0.114372	0.116049
-0.938464	0.0238723	0.140319	-0.615124	-0.0374169	-0.202317	-0.842977	-0.113769	0.0685969
-0.938114	0.0243854	-0.0124283	-0.615997	-0.035014	0.115285	-0.845472	-0.114802	0.0313094
-0.937731	0.022589	-0.136127	-0.615752	-0.0276487	0.334969	-0.847584	-0.116304	0.0318927
-0.937661	0.0195391	-0.21656	-0.615455	-0.0189845	0.425823	-0.850063	-0.116763	0.0776197
-0.937259	0.0159894	-0.25344	-0.615735	-0.0118582	0.402193	-0.852401	-0.114991	0.157514
-0.936805	0.0122585	-0.255253	-0.616049	-0.00743915	0.305878	-0.854792	-0.110552	0.249522
-0.936736	0.00837348	-0.233467	-0.616346	-0.00534993	0.185098	-0.857149	-0.103865	0.329479
-0.936212	0.00432838	-0.198283	-0.617061	-0.00443036	0.077858	-0.858702	-0.0959525	0.378692
-0.936509	0.000274855	-0.156873	-0.617026	-0.00360195	0.00402472	-0.860011	-0.0879732	0.388132
-0.936736	-0.00345281	-0.113773	-0.616869	-0.00238886	-0.0337516	-0.861826	-0.0807595	0.358874
-0.936683	-0.00645428	-0.0723258	-0.616869	-0.000949268	-0.0433427	-0.86317	-0.0746142	0.29982
-0.936823	-0.00842734	-0.0359271	-0.61652	0.000239749	-0.0350722	-0.864601	-0.0694407	0.224297
-0.937155	-0.0092933	-0.00833154	-0.616904	0.000776595	-0.0159695	-0.866608	-0.0650775	0.146885
-0.937591	-0.00923968	0.00706572	-0.616398	0.000598262	0.0119061	-0.867743	-0.0615746	0.081015
-0.937242	-0.00866784	0.00846589	-0.616922	3.88361e-05	0.0495063	-0.868877	-0.0591955	0.0372177
-0.937521	-0.00806687	-0.00330892	-0.616956	-0.000275778	0.097145	-0.869663	-0.0581254	0.0217062
-0.937957	-0.00787034	-0.0245827	-0.616538	0.000385853	0.151493	-0.870239	-0.0581076	0.0352476
-0.937922	-0.00835138	-0.049561	-0.616223	0.00264871	0.204869	-0.871617	-0.0583216	0.0727535
-0.93794	-0.00957264	-0.0717683	-0.616817	0.00681038	0.247166	-0.873171	-0.0576674	0.124154
-0.938603	-0.0113844	-0.0856268	-0.616398	0.012654	0.269408	-0.874899	-0.0553113	0.176751
-0.938464	-0.013467	-0.0875899	-0.61638	0.0194078	0.267152	-0.875806	-0.0511304	0.218543
-0.938813	-0.0154155	-0.0764714	-0.615438	0.0259501	0.242016	-0.87619	-0.0457489	0.241412
-0.939371	-0.0168509	-0.0529979	-0.614513	0.0312183	0.200543	-0.877045	-0.0401566	0.242988
-0.939581	-0.0175293	-0.0189663	-0.613972	0.0346192	0.150919	-0.877464	-0.0351846	0.226558
-0.940174	-0.0173988	0.0234431	-0.613204	0.0362177	0.0991896	-0.878075	-0.0311631	0.199208
-0.940401	-0.0165622	0.0717771	-0.612558	0.0366114	0.0469407	-0.879087	-0.0279199	0.169123
-0.940628	-0.0151502	0.122802	-0.611703	0.0365634	-0.00820993	-0.879314	-0.0250442	0.143118
-0.940715	-0.0131766	0.171796	-0.611092	0.0365701	-0.0693948	-0.880239	-0.0222084	0.125162
-0.94075	-0.010485	0.212317	-0.610848	0.0365586	-0.136106	-0.880362	-0.0193479	0.11605
-0.941082	-0.00685717	0.237048	-0.610237	0.0358751	-0.201045	-0.880868	-0.0166193	0.113896
-0.941657	-0.00224317	0.239795	-0.609015	0.0336218	-0.25031	-0.880466	-0.0142055	0.114974
-0.941291	0.00304088	0.218045	-0.608247	0.0292194	-0.267596	-0.880955	-0.012132	0.11462
-0.941221	0.00830749	0.174981	-0.607724	0.0229019	-0.241066	-0.881391	-0.0102404	0.108144
-0.94075	0.012724	0.119786	-0.607357	0.0158481	-0.169936	-0.881426	-0.00833664	0.0918043
-0.940331	0.0156498	0.0655992	-0.607235	0.00984085	-0.0673781	-0.882089	-0.0063923	0.0637641
-0.940069	0.0168982	0.0253981	-0.607357	0.00660097	0.042551	-0.881548	-0.00464698	0.0246944
-0.939546	0.0167904	0.00700054	-0.607706	0.00710955	0.13388	-0.881636	-0.00354855	-0.0224478
-0.939598	0.0159867	0.00893185	-0.607148	0.0112429	0.190866	-0.882351	-0.00358262	-0.0737602
-0.939284	0.0151835	0.0188349	-0.606537	0.0178979	0.218716	-0.881897	-0.00508822	-0.126704
-0.93876	0.0148072	0.0154157	-0.60638	0.0255587	0.248085	-0.881671	-0.00814524	-0.182691
-0.938568	0.0148009	-0.0261737	-0.605472	0.0330888	0.330293	-0.882351	-0.0126042	-0.248921
-0.938219	0.0145371	-0.126773	-0.605018	0.0404944	0.523389	-0.88277	-0.0182906	-0.338558
-0.938132	0.0128551	-0.295606	-0.60343	0.0494385	0.872752	-0.883503	-0.0253171	-0.468858
-0.938097	0.00823584	-0.52508	-0.601964	0.0633055	1.39258	-0.883835	-0.0343479	-0.657655
-0.938132	-0.000873765	-0.790003	-0.599556	0.0866532	2.05515	-0.884725	-0.0466896	-0.919279
-0.938132	-0.0156255	-1.05217	-0.597828	0.124042	2.79277	-0.886488	-0.0641776	-1.26117
-0.938551	-0.0363551	-1.26963	-0.595314	0.178541	3.51321	-0.888373	-0.0888922	-1.68214
-0.940174	-0.0623668	-1.40846	-0.590183	0.250506	4.1248	-0.890188	-0.122758	-2.17236
-0.941937	-0.0920317	-1.45364	-0.583411	0.337232	4.56306	-0.893539	-0.167138	-2.71456
-0.944572	-0.12317	-1.41543	-0.574423	0.433712	4.81022	-0.897675	-0.2226	-3.28519
-0.947557	-0.153584	-1.32866	-0.563445	0.534216	4.90028	-0.903731	-0.288988	-3.85506
-0.95089	-0.181599	-1.24402	-0.550582	0.634056	4.90722	-0.911725	-0.365732	-4.38926
-0.954835	-0.206544	-1.2132	-0.536305	0.730913	4.91982	-0.920906	-0.452132	-4.8476
-0.959983	-0.229088	-1.27174	-0.519445	0.825347	5.0106	-0.931639	-0.547331	-5.18688
-0.965708	-0.251289	-1.4251	-0.500299	0.920353	5.20929	-0.944118	-0.649914	-5.36603
-0.971171	-0.276146	-1.64292	-0.480332	1.02005	5.48891	-0.958849	-0.75739	-5.35361
-0.977105	-0.306547	-1.8642	-0.458009	1.12784	5.76892	-0.976634	-0.865974	-5.13573
-0.983022	-0.34389	-2.01268	-0.433994	1.24447	5.93407	-0.995745	-0.970904	-4.72164
-0.990544	-0.386949	-2.01789	-0.406749	1.36692	5.86278	-1.01747	-1.06725	-4.14418
-0.998538	-0.431672	-1.83517	-0.377829	1.48842	5.45677	-1.04081	-1.15089	-3.45424
-1.00847	-0.472178	-1.45823	-0.345244	1.59995	4.6645	-1.0651	-1.21926	-2.71038
-1.01973	-0.502657	-0.920706	-0.309342	1.69252	3.49449	-1.0906	-1.27162	-1.96653
-1.031	-0.519319	-0.287326	-0.273371	1.75935	2.01803	-1.11682	-1.30878	-1.26178
-1.0416	-0.521422	0.361137	-0.237941	1.79684	0.363574	-1.14281	-1.33239	-0.615297
-1.05062	-0.510919	0.943503	-0.203488	1.80418	-1.29558	-1.17038	-1.34423	-0.0276424
-1.05912	-0.491062	1.39013	-0.170205	1.7822	-2.75975	-1.19656	-1.34553	0.512514
-1.06771	-0.464962	1.64978	-0.135612	1.73296	-3.82868	-1.22328	-1.33681	1.01901
-1.07774	-0.435039	1.69292	-0.099763	1.66058	-4.33462	-1.25011	-1.31805	1.49953
-1.08711	-0.403524	1.51388	-0.0659036	1.57302	-4.17867	-1.27578	-1.28911	1.9505
-1.09495	-0.37335	1.13322	-0.0357269	1.48288	-3.36196	-1.30128	-1.2503	2.35664
-1.10087	-0.348472	0.599506	-0.00980875	1.40601	-2.00039	-1.32493	-1.20265	2.69488
-1.10718	-0.333185	-0.0122542	0.0160745	1.35778	-0.313793	-1.34787	-1.14793	2.94089
-1.11413	-0.33078	-0.608175	0.0429875	1.34853	1.41246	-1.36942	-1.08841	3.07594
-1.12071	-0.342233	-1.08975	0.0699528	1.38043	2.88616	-1.39029	-1.02653	3.09247
-1.12748	-0.365544	-1.37243	0.0987333	1.44679	3.87167	-1.40937	-0.96464	2.99703
-1.13537	-0.395984	-1.40387	0.130044	1.53421	4.23999	-1.42747	-0.904774	2.81041
-1.14405	-0.427183	-1.17612	0.163363	1.62647	3.99077	-1.44461	-0.848559	2.56519
-1.15417	-0.45272	-0.72792	0.198636	1.70873	3.24079	-1.46061	-0.797085	2.30129
-1.16403	-0.467637	-0.136051	0.234293	1.77077	2.18384	-1.47552	-0.750811	2.06011
-1.17244	-0.469322	0.502146	0.269496	1.80818	1.03546	-1.48932	-0.709468	1.87818
-1.18096	-0.457562	1.09022	0.304822	1.82174	-0.0206495	-1.50329	-0.672059	1.78128
-1.18997	-0.434005	1.55267	0.341648	1.81563	-0.870036	-1.51594	-0.636961	1.78003
-1.19862	-0.401465	1.84884	0.378859	1.79534	-1.48047	-1.52755	-0.602176	1.86823
-1.20569	-0.363314	1.97789	0.413538	1.76597	-1.89058	-1.53893	-0.565672	2.02462
-1.21175	-0.322933	1.97423	0.446263	1.73098	-2.18089	-1.55017	-0.525757	2.21813
-1.21793	-0.283165	1.89503	0.480611	1.6916	-2.43832	-1.55931	-0.481407	2.41578
-1.22271	-0.245804	1.80313	0.515169	1.64716	-2.72531	-1.56786	-0.432427	2.5914
-1.22643	-0.211259	1.74971	0.547056	1.59593	-3.0619	-1.57574	-0.379376	2.73282
-1.2299	-0.178554	1.76124	0.577023	1.53628	-3.42443	-1.58212	-0.323281	2.84528
-1.23309	-0.145733	1.83413	0.605751	1.4675	-3.75893	-1.58762	-0.26522	2.9498
-1.23529	-0.110647	1.93865	0.633991	1.39023	-4.00359	-1.59178	-0.205837	3.0765
-1.23672	-0.0718707	2.03076	0.660817	1.30668	-4.11203	-1.59373	-0.144939	3.25465
-1.238	-0.0294283	2.06816	0.686002	1.22045	-4.0698	-1.59565	-0.0813326	3.50219
-1.23805	0.0150246	2.02504	0.708359	1.13591	-3.89894	-1.59631	-0.0130723	3.81808
-1.23616	0.0586873	1.9007	0.728134	1.05694	-3.6497	-1.59492	0.0619228	4.17974
-1.23388	0.0986289	1.71881	0.74742	0.985744	-3.38285	-1.59207	0.145105	4.5465
-1.23103	0.132889	1.5178	0.766479	0.9221	-3.1495	-1.58745	0.236683	4.86794
-1.22754	0.161147	1.33592	0.783845	0.863755	-2.97588	-1.58136	0.335385	5.09463
-1.22435	0.184661	1.1965	0.800129	0.807599	-2.85878	-1.57198	0.438654	5.18824
-1.22061	0.205553	1.09902	0.815976	0.751097	-2.77294	-1.56088	0.543223	5.12847
-1.21541	0.225793	1.01916	0.829154	0.693316	-2.68686	-1.54767	0.645789	4.9157
-1.21108	0.246308	0.917854	0.842296	0.635155	-2.58021	-1.5331	0.74353	4.56944
-1.2062	0.266518	0.755911	0.85399	0.578778	-2.45522	-1.51676	0.834285	4.12377
-1.20023	0.284433	0.509072	0.864322	0.526487	-2.33701	-1.49833	0.916504	3.62126
-1.19377	0.297284	0.178076	0.872909	0.479511	-2.26228	-1.47868	0.989162	3.10627
-1.18801	0.302446	-0.209513	0.88202	0.437184	-2.26098	-1.45751	1.05177	2.61859
-1.18161	0.298324	-0.606171	0.889437	0.396933	-2.33857	-1.4349	1.10449	2.18763
-1.17616	0.284862	-0.957376	0.897152	0.355174	-2.46667	-1.4123	1.14813	1.82784
-1.1708	0.263565	-1.21627	0.903365	0.308797	-2.58683	-1.38885	1.18405	1.53602
-1.16602	0.237078	-1.35534	0.908671	0.256677	-2.62701	-1.36436	1.21377	1.29153
-1.16214	0.208513	-1.37173	0.913645	0.200544	-2.52511	-1.33935	1.23863	1.06016
-1.15838	0.180731	-1.28524	0.916944	0.144792	-2.251	-1.31444	1.25931	0.80123
-1.15562	0.15579	-1.13032	0.917921	0.0951537	-1.81892	-1.28894	1.27559	0.477138
-1.15269	0.13469	-0.945213	0.917485	0.0567101	-1.28559	-1.26336	1.2862	0.0628799
-1.15022	0.117455	-0.761909	0.917938	0.0321147	-0.734981	-1.238	1.28901	-0.446815
-1.14851	0.103461	-0.599816	0.919754	0.0208561	-0.255053	-1.21187	1.28149	-1.03494
-1.14642	0.0918909	-0.464531	0.920207	0.0197908	0.0853466	-1.18628	1.26149	-1.66515
-1.14443	0.0821438	-0.351197	0.920783	0.0244737	0.25239	-1.16197	1.22786	-2.28942
-1.14298	0.0740629	-0.250545	0.92115	0.0305485	0.25192	-1.13823	1.18088	-2.85823
-1.14169	0.0678928	-0.155111	0.921778	0.0347081	0.123061	-1.11565	1.12219	-3.33032
-1.14092	0.0639994	-0.063488	0.922721	0.035118	-0.0755999	-1.0945	1.05438	-3.67942
-1.13954	0.0625255	0.0185089	0.923611	0.0313918	-0.282057	-1.07589	0.980356	-3.89649
-1.13808	0.063185	0.0796887	0.92389	0.0242424	-0.444424	-1.05744	0.902787	-3.98758
-1.13687	0.0652809	0.107297	0.923558	0.0149607	-0.529117	-1.04086	0.82386	-3.96881
-1.13521	0.0678781	0.091358	0.923279	0.00493665	-0.523169	-1.02533	0.745324	-3.86056
-1.13398	0.0699947	0.028227	0.924222	-0.0045776	-0.431943	-1.01269	0.668681	-3.6826
-1.13265	0.0707232	-0.0775177	0.924606	-0.0124582	-0.274339	-1.00002	0.595297	-3.4515
-1.1313	0.0692902	-0.213165	0.923105	-0.0176616	-0.077357	-0.989968	0.526344	-3.18042
-1.13026	0.0651188	-0.359804	0.922982	-0.0193394	0.128862	-0.981591	0.46267	-2.88075
-1.12865	0.0579416	-0.495629	0.922372	-0.0170835	0.315164	-0.972794	0.40475	-2.56446
-1.1275	0.0479268	-0.599924	0.922337	-0.0110984	0.456821	-0.965219	0.352814	-2.24596
-1.12698	0.0357192	-0.656939	0.922354	-0.00216645	0.536432	-0.958779	0.307022	-1.94242
-1.1268	0.0223255	-0.658888	0.922895	0.00855277	0.546233	-0.954416	0.267475	-1.67201
-1.12664	0.00888839	-0.607428	0.922965	0.019746	0.48942	-0.949354	0.233991	-1.45028
-1.12658	-0.00352876	-0.513272	0.923332	0.0301043	0.379942	-0.945183	0.205805	-1.28609
-1.12682	-0.0140644	-0.393919	0.924309	0.0384361	0.240268	-0.942635	0.181485	-1.1784
-1.12682	-0.0221179	-0.269879	0.924937	0.0438143	0.0970807	-0.938987	0.159208	-1.11582
-1.12785	-0.0274221	-0.160166	0.926107	0.0457866	-0.0244966	-0.934781	0.137354	-1.07934
-1.12863	-0.0301451	-0.0780823	0.927189	0.0445724	-0.106799	-0.933489	0.115102	-1.04764
-1.1293	-0.0309279	-0.0284428	0.927887	0.0411096	-0.143879	-0.93122	0.0926842	-1.00302
-1.1298	-0.0307406	-0.00707083	0.929021	0.0368398	-0.142546	-0.930103	0.0711275	-0.935924
-1.13028	-0.0305441	-0.00282612	0.929615	0.0332339	-0.119513	-0.929301	0.0516531	-0.846322
-1.13069	-0.0309029	-0.00159111	0.929283	0.0312106	-0.0953553	-0.928201	0.0350563	-0.741748
-1.13101	-0.031762	0.00905505	0.930051	0.0307264	-0.0872888	-0.929021	0.0213737	-0.633186
-1.13214	-0.0325292	0.0360183	0.930435	0.0308065	-0.103377	-0.928096	0.009979	-0.530673
-1.13307	-0.0324218	0.0789454	0.931796	0.0300671	-0.140325	-0.927468	3.49303e-05	-0.440322
-1.13357	-0.030877	0.130973	0.933175	0.0274608	-0.185592	-0.926892	-0.00898487	-0.363538
-1.13418	-0.0277926	0.181468	0.932791	0.0228067	-0.222824	-0.928637	-0.0170609	-0.298066
-1.13439	-0.0235027	0.219603	0.932791	0.016813	-0.238307	-0.929021	-0.0238153	-0.239841
-1.13469	-0.018572	0.237494	0.933297	0.0106599	-0.22586	-0.929824	-0.0289116	-0.184589
-1.13488	-0.0135747	0.231973	0.933297	0.00545725	-0.188431	-0.929911	-0.0323202	-0.12872
-1.13546	-0.00897616	0.204722	0.933158	0.00186456	-0.136103	-0.93061	-0.0342958	-0.069657
-1.13549	-0.00511783	0.161086	0.93328	-2.06996e-05	-0.0816724	-0.931343	-0.0351724	-0.00609367
-1.13558	-0.00222566	0.108252	0.933577	-0.000553006	-0.0357965	-0.932529	-0.0351653	0.0614853
-1.13528	-0.000386049	0.0535066	0.933542	-0.000317853	-0.00363971	-0.932425	-0.0342792	0.130115
-1.13506	0.000480734	0.0030827	0.932966	9.39456e-05	0.0158321	-0.933332	-0.0323334	0.19401
-1.13539	0.000576891	-0.0382796	0.933053	0.000269797	0.0279329	-0.934257	-0.029092	0.245169
-1.13579	0.000104791	-0.0672606	0.933943	0.000111063	0.0387816	-0.934013	-0.0244659	0.275184
-1.13565	-0.000835411	-0.081774	0.933629	-0.000122755	0.0518854	-0.935496	-0.0186996	0.277916
-1.13542	-0.00221602	-0.081007	0.933315	5.76685e-05	0.0662594	-0.935531	-0.0124283	0.252123
-1.13542	-0.00392927	-0.0657633	0.933437	0.00107502	0.0768264	-0.934746	-0.00653663	0.202924
-1.13534	-0.00565681	-0.0388646	0.93314	0.00297913	0.0768258	-0.935549	-0.0018689	0.141263
-1.13562	-0.00690832	-0.00519336	0.933088	0.00533714	0.0611152	-0.935217	0.00106159	0.0812896
-1.13626	-0.00723786	0.0289406	0.933908	0.00740509	0.0289166	-0.935322	0.00223349	0.0363856
-1.1363	-0.00649225	0.057085	0.934345	0.00847357	-0.0151335	-0.935165	0.00211192	0.0151988
-1.13621	-0.00490905	0.0741855	0.934013	0.00816767	-0.06201	-0.934973	0.00150172	0.0191151
-1.13626	-0.00299401	0.0778004	0.933873	0.00654157	-0.10094	-0.935025	0.00129149	0.0421207
-1.13619	-0.00126776	0.0685399	0.934432	0.00398297	-0.122627	-0.935025	0.00214144	0.0731079
-1.136	-4.71465e-05	0.0496304	0.934205	0.00105036	-0.121917	-0.935531	0.00422433	0.0997519
-1.13623	0.000621682	0.0258798	0.934327	-0.00167157	-0.099103	-0.935339	0.00716041	0.1125
-1.13637	0.000873306	0.00250107	0.934449	-0.00369145	-0.0595941	-0.934187	0.0102147	0.107231
-1.13617	0.000868013	-0.015813	0.933385	-0.00470888	-0.0122628	-0.934397	0.012659	0.0857402
-1.13635	0.000688322	-0.0254081	0.934153	-0.00465932	0.0328738	-0.934153	0.0140838	0.0541149
-1.13635	0.000351262	-0.0238523	0.93417	-0.00368418	0.066867	-0.933786	0.0144976	0.0198514
-1.13621	-8.41581e-05	-0.00995926	0.934118	-0.0020692	0.0833406	-0.933524	0.0142116	-0.0110684
-1.13583	-0.000402231	0.016214	0.933646	-0.000218462	0.07901	-0.933105	0.0136152	-0.0361363
-1.1361	-0.000215803	0.0533401	0.933402	0.00135107	0.0533378	-0.933577	0.0129591	-0.0568925
-1.13609	0.000897512	0.0987498	0.933612	0.00209269	0.00777772	-0.932809	0.0122357	-0.0783535
-1.13656	0.00317628	0.148277	0.934537	0.00162331	-0.0547875	-0.932337	0.01119	-0.107934
-1.13621	0.00653063	0.195983	0.934851	-0.000113574	-0.129939	-0.932198	0.00940854	-0.15451
-1.13576	0.0105885	0.233859	0.933454	-0.00290763	-0.210904	-0.932477	0.00638727	-0.227907
-1.13516	0.0148943	0.251853	0.933297	-0.00656007	-0.287575	-0.932303	0.00153441	-0.338646
-1.13514	0.0190914	0.238798	0.93342	-0.0111226	-0.346391	-0.932407	-0.00584437	-0.497375
-1.13427	0.022939	0.184707	0.932844	-0.0168325	-0.37203	-0.932634	-0.0165276	-0.713438
-1.13432	0.0261546	0.0844374	0.932948	-0.0237462	-0.351234	-0.932913	-0.0313444	-0.992366
-1.13368	0.0282169	-0.058131	0.932547	-0.0313419	-0.277917	-0.934519	-0.0511807	-1.3328
-1.13319	0.0283035	-0.22703	0.931569	-0.0384051	-0.157715	-0.93595	-0.0770259	-1.72399
-1.13249	0.0254678	-0.394132	0.930557	-0.043334	-0.00978273	-0.938097	-0.109986	-2.14557
-1.13237	0.0190302	-0.523344	0.929527	-0.0447489	0.135654	-0.941343	-0.151171	-2.5707
-1.13206	0.00903944	-0.578979	0.928637	-0.0421205	0.243976	-0.945061	-0.201448	-2.97296
-1.13178	-0.00339197	-0.536404	0.927904	-0.0361284	0.285326	-0.950751	-0.261133	-3.33537
-1.13157	-0.0160825	-0.391789	0.926944	-0.0285917	0.243323	-0.956475	-0.329782	-3.6584
-1.13253	-0.0262361	-0.167396	0.92677	-0.0219766	0.12036	-0.964399	-0.40623	-3.96304
-1.13354	-0.0313023	0.090061	0.926892	-0.0186468	-0.0623491	-0.974871	-0.48898	-4.28565
-1.13452	-0.0299358	0.318384	0.926543	-0.0201358	-0.269974	-0.98632	-0.576868	-4.664
-1.13501	-0.0226284	0.454144	0.925897	-0.0267316	-0.462723	-0.999899	-0.669712	-5.1172
-1.13452	-0.0117167	0.448368	0.924728	-0.0375131	-0.605158	-1.01545	-0.768569	-5.62608
-1.13499	-0.00078961	0.279273	0.924152	-0.0507586	-0.673479	-1.03329	-0.875339	-6.12207
-1.13478	0.00623165	-0.0414849	0.922948	-0.0645132	-0.6592	-1.05315	-0.991698	-6.4914
-1.13436	0.00600902	-0.470623	0.920574	-0.0771051	-0.569082	-1.075	-1.11759	-6.59742
-1.13427	-0.00354459	-0.942525	0.91909	-0.0874576	-0.422411	-1.09937	-1.24982	-6.31694
-1.13483	-0.0229748	-1.38356	0.917171	-0.0951149	-0.247092	-1.12724	-1.38132	-5.58073
-1.13626	-0.0513774	-1.72801	0.91567	-0.100027	-0.0756956	-1.15646	-1.50164	-4.40438
-1.13809	-0.0867456	-1.932	0.913889	-0.102298	0.0582116	-1.18801	-1.59888	-2.89712
-1.14063	-0.126383	-1.98248	0.911987	-0.10216	0.123696	-1.22173	-1.66263	-1.24255
-1.14316	-0.167286	-1.89918	0.90909	-0.100238	0.0963491	-1.25747	-1.68708	0.345743
-1.147	-0.20655	-1.72905	0.906349	-0.0979177	-0.0378353	-1.29191	-1.67314	1.68056
-1.15281	-0.241901	-1.53394	0.90539	-0.0974632	-0.279561	-1.32455	-1.62845	2.65152
-1.15888	-0.272287	-1.37425	0.903889	-0.101664	-0.615599	-1.35453	-1.56479	3.25214
-1.16413	-0.29822	-1.29231	0.901044	-0.113169	-1.02123	-1.3826	-1.49401	3.57412
-1.1704	-0.321609	-1.29997	0.898129	-0.133844	-1.46547	-1.41106	-1.42394	3.77079
-1.1777	-0.345044	-1.37423	0.895389	-0.164412	-1.91752	-1.43791	-1.35624	4.00266
-1.1852	-0.370805	-1.46263	0.891549	-0.20445	-2.35231	-1.46405	-1.28678	4.38419
-1.19276	-0.399902	-1.49737	0.886732	-0.252742	-2.75321	-1.4891	-1.20819	4.94962
-1.20082	-0.431446	-1.41455	0.87982	-0.307886	-3.11125	-1.51168	-1.11343	5.64795
-1.21012	-0.462579	-1.17278	0.871268	-0.368921	-3.42178	-1.5328	-0.998714	6.36632
-1.22053	-0.489077	-0.765745	0.863379	-0.435584	-3.68055	-1.54949	-0.864999	6.97115
-1.23054	-0.506485	-0.224906	0.853693	-0.507963	-3.88109	-1.56345	-0.717531	7.35127
-1.24065	-0.511359	0.388336	0.842104	-0.585728	-4.01463	-1.57399	-0.564006	7.44854
-1.25145	-0.502203	0.998329	0.829276	-0.667483	-4.07189	-1.58259	-0.412244	7.26747
-1.26084	-0.479767	1.53384	0.814022	-0.750691	-4.04567	-1.58762	-0.268297	6.86385
-1.26985	-0.446642	1.94425	0.797319	-0.832307	-3.93271	-1.59013	-0.135506	6.31966
-1.27739	-0.406329	2.20912	0.778277	-0.909773	-3.73486	-1.59041	-0.0146093	5.71515
-1.28461	-0.362131	2.33946	0.758014	-0.981822	-3.46033	-1.58937	0.0953506	5.10816
-1.29027	-0.316349	2.37155	0.737454	-1.04858	-3.12614	-1.58495	0.195791	4.52649
-1.29605	-0.270053	2.35603	0.715253	-1.11085	-2.7617	-1.57973	0.287526	3.97322
-1.30142	-0.22341	2.34521	0.693035	-1.16903	-2.41121	-1.5728	0.370275	3.44031
-1.30549	-0.176208	2.38149	0.670678	-1.22242	-2.13137	-1.5631	0.442879	2.92326
-1.30739	-0.128141	2.48829	0.644026	-1.26967	-1.98131	-1.55315	0.504057	2.43063
-1.30844	-0.0786683	2.66505	0.615665	-1.3103	-2.00513	-1.54172	0.55333	1.98537
-1.30797	-0.0267529	2.88682	0.587024	-1.34637	-2.212	-1.52975	0.591652	1.6184
-1.30793	0.0290618	3.10928	0.560041	-1.38295	-2.56205	-1.51727	0.621468	1.35848
-1.30701	0.089975	3.27883	0.533181	-1.42656	-2.96677	-1.5046	0.646186	1.22274
-1.30409	0.155949	3.34606	0.50447	-1.48221	-3.30744	-1.49208	0.669329	1.21169
-1.29994	0.225057	3.27937	0.473857	-1.55066	-3.46839	-1.47786	0.693768	1.30989
-1.29393	0.293683	3.07447	0.442005	-1.62744	-3.37428	-1.46292	0.721346	1.49101
-1.28638	0.357578	2.7566	0.407011	-1.7041	-3.01768	-1.44772	0.752939	1.72452
-1.27718	0.413319	2.37429	0.369748	-1.77142	-2.46573	-1.43283	0.788777	1.98116
-1.26777	0.459431	1.98639	0.333114	-1.8227	-1.8419	-1.41571	0.828775	2.23561
-1.25821	0.496645	1.64679	0.296671	-1.85604	-1.2885	-1.39804	0.872797	2.46623
-1.24835	0.527219	1.39141	0.258553	-1.87465	-0.922446	-1.37946	0.92075	2.65338
-1.23808	0.553786	1.23141	0.221465	-1.88525	-0.799495	-1.36012	0.972479	2.77818
-1.2259	0.578398	1.15384	0.184307	-1.89553	-0.898752	-1.34005	1.02745	2.82295
-1.21348	0.602196	1.1286	0.146032	-1.91164	-1.13181	-1.31818	1.08441	2.77347
-1.20087	0.625626	1.11896	0.108018	-1.93641	-1.37249	-1.2958	1.14121	2.62182
-1.18703	0.648792	1.09208	0.0672301	-1.9689	-1.49633	-1.27182	1.1951	2.36826
-1.17433	0.671551	1.02676	0.027105	-2.00501	-1.41669	-1.24627	1.2432	2.02092
-1.16145	0.693321	0.916429	-0.0123918	-2.03881	-1.10597	-1.22047	1.28321	1.59318
-1.14754	0.7129	0.766755	-0.0544543	-2.06411	-0.59626	-1.19447	1.3137	1.10024
-1.1322	0.728693	0.589047	-0.0955393	-2.07591	0.0393137	-1.16742	1.33409	0.55644
-1.11671	0.739373	0.391716	-0.13809	-2.07154	0.716893	-1.14141	1.34421	-0.0250836
-1.10095	0.74455	0.173353	-0.179647	-2.05119	1.37247	-1.11465	1.34383	-0.630171
-1.08685	0.744874	-0.0792773	-0.219388	-2.01737	1.98181	-1.08758	1.33241	-1.24024
-1.07254	0.741335	-0.38657	-0.258902	-1.97349	2.56283	-1.0616	1.3093	-1.82983
-1.05788	0.734153	-0.765795	-0.296863	-1.92199	3.16021	-1.03524	1.27419	-2.36716
-1.04449	0.72196	-1.21907	-0.332276	-1.86281	3.81876	-1.0113	1.22753	-2.81857
-1.03044	0.701909	-1.72496	-0.368806	-1.79315	4.5564	-0.988485	1.17078	-3.15602
-1.01629	0.670794	-2.23826	-0.403695	-1.70856	5.34763	-0.965377	1.10629	-3.36534
-1.0026	0.626705	-2.69917	-0.43642	-1.60521	6.12416	-0.944642	1.03708	-3.45196
-0.990282	0.570327	-3.04923	-0.467452	-1.48198	6.79267	-0.925408	0.966283	-3.44186
-0.981189	0.505115	-3.24814	-0.493457	-1.34159	7.26264	-0.907711	0.896536	-3.37632
-0.973806	0.436171	-3.28483	-0.515972	-1.1901	7.47379	-0.891601	0.829363	-3.30181
-0.966598	0.368496	-3.17873	-0.537212	-1.03522	7.41278	-0.876347	0.764837	-3.25767
-0.960071	0.305552	-2.97094	-0.554805	-0.884362	7.11366	-0.861826	0.701748	-3.26548
-0.954416	0.248773	-2.70909	-0.569798	-0.743067	6.64268	-0.849138	0.638245	-3.32336
-0.950698	0.197961	-2.43191	-0.581736	-0.61423	6.0743	-0.837601	0.572671	-3.4072
-0.947941	0.152104	-2.15928	-0.591091	-0.498206	5.4677	-0.827356	0.504276	-3.47804
-0.945567	0.110204	-1.89079	-0.599294	-0.393651	4.85275	-0.818559	0.433554	-3.49358
-0.944049	0.0718693	-1.61271	-0.605839	-0.298855	4.23003	-0.811456	0.362152	-3.42008
-0.942809	0.0376031	-1.30965	-0.610813	-0.213085	3.58347	-0.805993	0.292427	-3.24136
-0.942932	0.00870758	-0.976127	-0.61364	-0.137334	2.89974	-0.801071	0.226845	-2.96275
-0.943228	-0.0131919	-0.623387	-0.614688	-0.0740803	2.18541	-0.798383	0.167465	-2.60921
-0.943996	-0.0268504	-0.278867	-0.615002	-0.0261339	1.47457	-0.795242	0.115614	-2.21891
-0.944817	-0.0320508	0.0212029	-0.614286	0.00487556	0.823518	-0.794264	0.0718037	-1.83398
-0.94555	-0.0299109	0.243168	-0.613693	0.0196487	0.294568	-0.793165	0.0357821	-1.49129
-0.945829	-0.02271	0.366944	-0.613379	0.0214725	-0.0646333	-0.793531	0.00665159	-1.21502
-0.94548	-0.0133072	0.392621	-0.613693	0.0154827	-0.237966	-0.793619	-0.0169652	-1.01298
-0.946457	-0.00439027	0.340421	-0.612995	0.00726336	-0.247394	-0.794544	-0.0366848	-0.876896
-0.945584	0.00216813	0.244225	-0.61392	0.00134512	-0.146719	-0.795643	-0.0540343	-0.786546
-0.945742	0.00565935	0.141168	-0.613745	0.000139281	-0.00499723	-0.796708	-0.0700955	-0.716325
-0.945427	0.00651763	0.0610315	-0.61371	0.00363315	0.114169	-0.798261	-0.0852476	-0.642467
-0.945392	0.00595722	0.0189842	-0.613413	0.00988796	0.170046	-0.800408	-0.0991419	-0.548904
-0.945445	0.00539289	0.0137924	-0.613047	0.0161042	0.153091	-0.802258	-0.11096	-0.430277
-0.945654	0.00585692	0.0315526	-0.612157	0.0198363	0.0821058	-0.805941	-0.119852	-0.291505
-0.945637	0.00764101	0.0530425	-0.611336	0.0199102	-0.00769653	-0.807686	-0.125336	-0.144452
-0.944677	0.0102928	0.0617139	-0.611703	0.0167288	-0.0804788	-0.810391	-0.127456	-0.00308718
-0.944782	0.01292	0.0494326	-0.611354	0.011915	-0.113319	-0.812206	-0.126669	0.121096
-0.944502	0.0146153	0.018204	-0.611127	0.00751412	-0.102841	-0.815156	-0.123616	0.221955
-0.944206	0.0148112	-0.0222166	-0.611267	0.00512762	-0.0633462	-0.818175	-0.118929	0.29919
-0.94363	0.0134629	-0.0594021	-0.611616	0.00531426	-0.0182549	-0.819676	-0.113134	0.356673
-0.943473	0.0110292	-0.0837524	-0.611214	0.00746246	0.0109948	-0.821945	-0.106566	0.399635
-0.943403	0.00826628	-0.0922307	-0.610987	0.0101604	0.0138934	-0.823761	-0.0993241	0.431965
-0.943577	0.00590063	-0.0890543	-0.610132	0.0118893	-0.00568787	-0.825506	-0.0913171	0.454744
-0.943193	0.0043214	-0.0833495	-0.610272	0.0117172	-0.0323684	-0.82781	-0.082441	0.466484
-0.943525	0.00343063	-0.0849502	-0.609766	0.00968472	-0.0466882	-0.828857	-0.072792	0.464775
-0.943158	0.00271526	-0.10013	-0.609888	0.0067434	-0.0337088	-0.830428	-0.062775	0.448428
-0.943228	0.001496	-0.12892	-0.609469	0.00431799	0.0107283	-0.831126	-0.0530233	0.419
-0.942844	-0.000769422	-0.16493	-0.610167	0.00370619	0.0783221	-0.832103	-0.0441757	0.380906
-0.943124	-0.00426736	-0.197554	-0.610115	0.00557403	0.151442	-0.832941	-0.0366351	0.340026
-0.943577	-0.00877637	-0.215603	-0.609364	0.0097503	0.209434	-0.833133	-0.0304281	0.301457
-0.943734	-0.0137639	-0.210967	-0.609102	0.0153662	0.235464	-0.833761	-0.0252335	0.267505
-0.943961	-0.0185471	-0.181049	-0.608631	0.0212094	0.221395	-0.834512	-0.0205669	0.236918
-0.944328	-0.022452	-0.129278	-0.608474	0.0260988	0.16928	-0.834896	-0.0160385	0.205799
-0.945061	-0.0249578	-0.0637323	-0.607567	0.0291655	0.0895117	-0.834651	-0.0115518	0.169816
-0.94555	-0.0258195	0.00543122	-0.607148	0.0300185	-0.00307948	-0.83521	-0.0073537	0.126681
-0.946195	-0.0251282	0.0687251	-0.60617	0.0287917	-0.0932988	-0.835489	-0.00392854	0.0776841
-0.946632	-0.0232558	0.119305	-0.605612	0.0260464	-0.168265	-0.834983	-0.00178903	0.027447
-0.946701	-0.0206898	0.153643	-0.605717	0.0225309	-0.218029	-0.834931	-0.00124582	-0.0181252
-0.947225	-0.0178401	0.170952	-0.60528	0.0188945	-0.234631	-0.835507	-0.00225404	-0.0548312
-0.947557	-0.014922	0.171915	-0.605018	0.0155151	-0.21091	-0.835245	-0.00441076	-0.082696
-0.947627	-0.0119801	0.157437	-0.60453	0.0125626	-0.140443	-0.83521	-0.00710655	-0.106686
-0.947696	-0.00903144	0.127974	-0.604791	0.010267	-0.019267	-0.835454	-0.00977998	-0.134981
-0.948621	-0.00624641	0.0835355	-0.60357	0.00923321	0.151211	-0.835995	-0.0121979	-0.175259
-0.948202	-0.00405524	0.0240802	-0.603919	0.0105939	0.361799	-0.836693	-0.014642	-0.230449
-0.948342	-0.00309316	-0.0501861	-0.603203	0.0158592	0.595589	-0.836885	-0.0178553	-0.295873
-0.948237	-0.00399662	-0.13888	-0.603081	0.0264693	0.831687	-0.83713	-0.0226934	-0.359327
-0.948429	-0.00717603	-0.24177	-0.602191	0.0432394	1.05213	-0.837077	-0.0296216	-0.404559
-0.94822	-0.0127181	-0.358891	-0.601824	0.0659955	1.24962	-0.83802	-0.0383537	-0.417245
-0.94925	-0.0204891	-0.489991	-0.599294	0.0936577	1.43271	-0.839364	-0.0478746	-0.391475
-0.949861	-0.0303747	-0.633182	-0.596554	0.124815	1.62537	-0.840568	-0.0568531	-0.334495
-0.950786	-0.0424922	-0.783303	-0.593133	0.158551	1.85975	-0.84179	-0.0642224	-0.267993
-0.952007	-0.057212	-0.930933	-0.589084	0.195105	2.16373	-0.843203	-0.0696569	-0.225376
-0.953002	-0.074952	-1.06298	-0.584773	0.236019	2.5474	-0.844582	-0.0737959	-0.245721
-0.955079	-0.0958571	-1.16517	-0.578838	0.283702	2.99354	-0.846624	-0.0782006	-0.365924
-0.957645	-0.119548	-1.22602	-0.571944	0.340569	3.45662	-0.847654	-0.0851142	-0.612884
-0.96035	-0.14507	-1.24076	-0.564073	0.408065	3.87196	-0.849626	-0.0971245	-0.997344
-0.963579	-0.171066	-1.21379	-0.554509	0.485883	4.17338	-0.85207	-0.116845	-1.5105
-0.967296	-0.196145	-1.15845	-0.543984	0.571679	4.3141	-0.855211	-0.146679	-2.12396
-0.972689	-0.219326	-1.0938	-0.529917	0.661476	4.28432	-0.859103	-0.18863	-2.79307
-0.977262	-0.240396	-1.03962	-0.514488	0.750701	4.11904	-0.864095	-0.244062	-3.46315
-0.982271	-0.259983	-1.01108	-0.498082	0.835527	3.89266	-0.869959	-0.313366	-4.07756
-0.988101	-0.279248	-1.01512	-0.479721	0.914017	3.7006	-0.877796	-0.395641	-4.58605
-0.993511	-0.299344	-1.04913	-0.459598	0.986713	3.63253	-0.887186	-0.488585	-4.95162
-0.999568	-0.320924	-1.10231	-0.438689	1.05649	3.7443	-0.899263	-0.588769	-5.15429
-1.00679	-0.343951	-1.15825	-0.416244	1.12774	4.03681	-0.913191	-0.692282	-5.19123
-1.01479	-0.367857	-1.19789	-0.391477	1.20509	4.44816	-0.929597	-0.795488	-5.07371
-1.02261	-0.391881	-1.20175	-0.366065	1.29184	4.86237	-0.948028	-0.89558	-4.82249
-1.03049	-0.415303	-1.15164	-0.339484	1.38862	5.13318	-0.96686	-0.990657	-4.4635
-1.0392	-0.437422	-1.03219	-0.309377	1.49261	5.11783	-0.988345	-1.07938	-4.02511
-1.04863	-0.457363	-0.833101	-0.276268	1.59762	4.71267	-1.01133	-1.16051	-3.53701
-1.05781	-0.473906	-0.552058	-0.243299	1.69515	3.88202	-1.03611	-1.23273	-3.02963
-1.06737	-0.485482	-0.197853	-0.208026	1.77592	2.67296	-1.06219	-1.29481	-2.53264
-1.07703	-0.490394	0.20768	-0.170362	1.83175	1.21227	-1.08938	-1.34616	-2.07149
-1.08753	-0.487222	0.630152	-0.133204	1.85718	-0.314472	-1.11776	-1.3871	-1.6624
-1.09694	-0.475273	1.02635	-0.0973545	1.85065	-1.69743	-1.14532	-1.41894	-1.30752
-1.10589	-0.454882	1.35098	-0.060144	1.81501	-2.74339	-1.17403	-1.44342	-0.992341
-1.11392	-0.427447	1.56511	-0.024103	1.75725	-3.3142	-1.20368	-1.46208	-0.687418
-1.12198	-0.395264	1.64428	0.00925025	1.68748	-3.35438	-1.23292	-1.47558	-0.354561
-1.13005	-0.361236	1.58421	0.040544	1.61717	-2.90177	-1.26234	-1.48334	0.0435962
-1.13659	-0.328497	1.40219	0.0723963	1.55699	-2.07873	-1.29184	-1.48371	0.533238
-1.14186	-0.299898	1.13391	0.102172	1.51487	-1.0658	-1.32214	-1.47429	1.12109
-1.14703	-0.277427	0.826178	0.13172	1.49469	-0.0636884	-1.35069	-1.45273	1.79053
-1.15267	-0.261794	0.527504	0.162019	1.49595	0.747873	-1.3796	-1.41724	2.50307
-1.1581	-0.25241	0.27903	0.193051	1.51429	1.24524	-1.40644	-1.36712	3.20491
-1.16235	-0.247764	0.10791	0.222634	1.54276	1.38208	-1.43281	-1.3028	3.83691
-1.16782	-0.245977	0.0245345	0.254015	1.57338	1.1921	-1.45683	-1.22579	4.34593
-1.17319	-0.245298	0.023715	0.287194	1.59882	0.773147	-1.47973	-1.13844	4.69507
-1.17785	-0.244368	0.0889049	0.319605	1.61394	0.256768	-1.50088	-1.04377	4.87087
-1.18204	-0.242214	0.197981	0.35137	1.61667	-0.228699	-1.51969	-0.945196	4.8857
-1.18653	-0.23809	0.329052	0.383519	1.60809	-0.592028	-1.53706	-0.846259	4.7748
-1.19178	-0.2314	0.465084	0.416436	1.59168	-0.800939	-1.55182	-0.750088	4.58831
-1.1966	-0.221792	0.596551	0.44752	1.57184	-0.886013	-1.56484	-0.658801	4.38018
-1.20056	-0.209293	0.721738	0.477033	1.55228	-0.925717	-1.57574	-0.572988	4.19695
-1.2045	-0.194285	0.844741	0.507856	1.53459	-1.01691	-1.58551	-0.491589	4.06961
-1.20782	-0.177237	0.971744	0.539167	1.51762	-1.23962	-1.59364	-0.412328	4.01114
-1.21058	-0.158357	1.10672	0.568646	1.49783	-1.62687	-1.60139	-0.332638	4.02003
-1.21342	-0.137404	1.24809	0.597705	1.47053	-2.14916	-1.60673	-0.250628	4.08769
-1.21615	-0.113786	1.38783	0.626416	1.43151	-2.71907	-1.60947	-0.165626	4.20586
-1.21791	-0.0869099	1.51366	0.654987	1.37856	-3.21579	-1.61139	-0.0780163	4.36981
-1.21876	-0.0565567	1.61388	0.681324	1.31255	-3.52286	-1.61031	0.0114696	4.57504
-1.21932	-0.0231003	1.68285	0.705759	1.23759	-3.56813	-1.60806	0.102527	4.80852
-1.21937	0.0125177	1.72471	0.729425	1.16006	-3.35337	-1.60422	0.195623	5.03869
-1.21836	0.0490417	1.75284	0.750666	1.08688	-2.96327	-1.59855	0.291685	5.21051
-1.21667	0.0853158	1.78434	0.770964	1.02331	-2.54901	-1.59106	0.391252	5.25085
-1.21367	0.120721	1.83064	0.789761	0.971207	-2.28893	-1.58125	0.493513	5.08597
-1.2103	0.155416	1.88754	0.808349	0.928058	-2.3361	-1.56938	0.595694	4.66791
-1.20696	0.190172	1.92902	0.826536	0.887359	-2.76732	-1.55547	0.693107	4.0016
-1.20267	0.225777	1.90839	0.843361	0.840115	-3.54932	-1.54011	0.779941	3.16196
-1.19684	0.262209	1.76832	0.858074	0.777187	-4.53395	-1.5235	0.850703	2.29165
-1.19161	0.29793	1.45802	0.872281	0.691952	-5.48691	-1.50536	0.902023	1.57497
-1.1852	0.329627	0.952548	0.883852	0.582743	-6.1447	-1.48625	0.934411	1.19154
-1.17836	0.352597	0.267834	0.894342	0.454443	-6.28527	-1.46595	0.953321	1.26127
-1.17089	0.3618	-0.534354	0.902248	0.318519	-5.79237	-1.44559	0.96884	1.79769
-1.16345	0.353353	-1.35458	0.905704	0.190961	-4.69392	-1.42628	0.993544	2.6863
-1.15647	0.325961	-2.07567	0.905966	0.0882882	-3.16146	-1.40668	1.03881	3.6988
-1.15036	0.28172	-2.58909	0.904569	0.0227487	-1.46956	-1.38544	1.11069	4.54277
-1.14626	0.225904	-2.82009	0.904377	-0.00146866	0.0736921	-1.36212	1.20697	4.93454
-1.1435	0.165769	-2.74431	0.904674	0.01056	1.20427	-1.33572	1.31672	4.67444
-1.14153	0.108819	-2.39133	0.906297	0.0463414	1.76498	-1.30708	1.4227	3.70137
-1.14019	0.0611792	-1.83488	0.908828	0.0900237	1.73578	-1.2757	1.50595	2.11017
-1.13956	0.0265713	-1.17364	0.912057	0.127033	1.22521	-1.24404	1.55079	0.126767
-1.13979	0.00607342	-0.508714	0.915914	0.147643	0.428927	-1.21215	1.54881	-1.95026
-1.13967	-0.00145867	0.0756385	0.91841	0.148456	-0.429087	-1.18243	1.50037	-3.82299
-1.13926	0.00143601	0.52377	0.919701	0.131682	-1.15372	-1.15488	1.41351	-5.26036
-1.13884	0.0117338	0.81146	0.921831	0.102969	-1.6187	-1.12919	1.30083	-6.13936
-1.13837	0.0266155	0.941396	0.923017	0.0689057	-1.78133	-1.10666	1.17581	-6.45316
-1.1374	0.0437556	0.934633	0.923611	0.0351489	-1.67303	-1.08561	1.04975	-6.28916
-1.13677	0.061247	0.821553	0.924187	0.0055493	-1.37348	-1.06687	0.930179	-5.78882
-1.13528	0.0773824	0.634793	0.924152	-0.0178744	-0.979208	-1.05022	0.820939	-5.1041
-1.13328	0.0905529	0.405009	0.923192	-0.0345198	-0.5765	-1.03475	0.72324	-4.36369
-1.13136	0.0993849	0.159012	0.922476	-0.0447132	-0.224738	-1.02233	0.63706	-3.65574
-1.12869	0.103033	-0.0807515	0.920993	-0.0493262	0.0481741	-1.01124	0.562132	-3.0272
-1.12677	0.101405	-0.296306	0.920015	-0.0494811	0.240549	-1.00103	0.498281	-2.49427
-1.12521	0.0951401	-0.474235	0.919649	-0.0462865	0.366185	-0.992848	0.44523	-2.05669
-1.12345	0.085336	-0.605721	0.918898	-0.0406203	0.442966	-0.984523	0.402227	-1.70943
-1.12232	0.0731819	-0.686391	0.918061	-0.0330566	0.484532	-0.977576	0.367822	-1.44849
-1.12087	0.0597081	-0.715909	0.917118	-0.0239899	0.496892	-0.970071	0.339933	-1.27099
-1.11982	0.0457355	-0.6975	0.917205	-0.0138664	0.479851	-0.963858	0.316173	-1.17185
-1.11916	0.0319685	-0.637566	0.917083	-0.00336329	0.431505	-0.957976	0.294244	-1.14043
-1.11886	0.0190992	-0.545419	0.917275	0.00658987	0.353253	-0.953369	0.27227	-1.15933
-1.11872	0.00782292	-0.432902	0.917415	0.0149429	0.252932	-0.947365	0.249025	-1.20634
-1.11856	-0.00125138	-0.313572	0.917572	0.0207645	0.144707	-0.942862	0.224059	-1.25864
-1.11883	-0.00774902	-0.201223	0.918288	0.0235376	0.0457445	-0.938987	0.197666	-1.29737
-1.11924	-0.011669	-0.107883	0.919125	0.0234206	-0.028879	-0.936422	0.170661	-1.31073
-1.11972	-0.0134353	-0.0417445	0.920155	0.0213168	-0.07086	-0.932582	0.144014	-1.29461
-1.11966	-0.0137983	-0.00569269	0.919701	0.018609	-0.0809545	-0.930173	0.118497	-1.25069
-1.11993	-0.0135995	0.00302139	0.919789	0.0166022	-0.0679222	-0.929475	0.0944825	-1.18324
-1.11984	-0.0135073	-0.00821882	0.919614	0.0159584	-0.0446593	-0.927677	0.0719454	-1.09628
-1.12052	-0.0138673	-0.0294585	0.920417	0.0164761	-0.0232578	-0.925897	0.0506921	-0.992268
-1.12085	-0.0147253	-0.050699	0.921377	0.0173524	-0.011094	-0.925374	0.030707	-0.8727
-1.12123	-0.015957	-0.0641931	0.921307	0.0177291	-0.00943311	-0.925025	0.0123877	-0.739968
-1.12155	-0.0173853	-0.0659439	0.921918	0.0171712	-0.0147688	-0.925723	-0.00351793	-0.599066
-1.12176	-0.0188177	-0.0561115	0.922302	0.0158277	-0.0218579	-0.925566	-0.0162437	-0.458025
-1.12195	-0.0200396	-0.0383256	0.922232	0.0142582	-0.0267808	-0.926264	-0.0253976	-0.326591
-1.12258	-0.0208395	-0.0181546	0.922424	0.013075	-0.0285919	-0.927363	-0.0311959	-0.213689
-1.12336	-0.0210949	-0.00116737	0.922825	0.0126093	-0.029027	-0.927974	-0.0344239	-0.124868
-1.12356	-0.0208583	0.00887833	0.92286	0.0127612	-0.0307833	-0.927904	-0.0361358	-0.0609748
-1.12375	-0.0203578	0.0112076	0.923192	0.0130815	-0.035542	-0.928934	-0.0372445	-0.0186182
-1.12439	-0.019891	0.00822023	0.923593	0.0130221	-0.0428887	-0.929842	-0.0382191	0.00789129
-1.12474	-0.0196776	0.00465524	0.924239	0.0122198	-0.0506617	-0.930679	-0.0390342	0.0241768
-1.12476	-0.0197501	0.00601188	0.923803	0.0106689	-0.056421	-0.930906	-0.039358	0.0341669
-1.12575	-0.0199293	0.0167504	0.924483	0.00870463	-0.0591056	-0.932337	-0.0388587	0.0398518
-1.12562	-0.0198864	0.0388461	0.924274	0.00681915	-0.0598709	-0.933053	-0.0374891	0.0422275
-1.12624	-0.0192653	0.0711128	0.924798	0.00540985	-0.0615666	-0.934083	-0.0356101	0.0425378
-1.1268	-0.0178118	0.10942	0.924099	0.00457116	-0.0670738	-0.934362	-0.0338608	0.0427919
-1.12692	-0.0154585	0.147632	0.924414	0.00402931	-0.077368	-0.935095	-0.0328144	0.045049
-1.12736	-0.0123267	0.178924	0.92485	0.00327314	-0.0903618	-0.935025	-0.0326185	0.0498317
-1.12698	-0.00865898	0.197096	0.924588	0.00183547	-0.101221	-0.935811	-0.0328711	0.0547457
-1.12741	-0.00474129	0.19765	0.924972	-0.000424689	-0.10412	-0.937189	-0.0328561	0.0544637
-1.12766	-0.000871666	0.17852	0.925147	-0.00320601	-0.0946636	-0.937661	-0.0320197	0.0425759
-1.12748	0.00263155	0.140476	0.924257	-0.00588621	-0.0718876	-0.938306	-0.0303907	0.0147292
-1.12706	0.00543509	0.0872086	0.924257	-0.00780869	-0.038906	-0.939249	-0.0286737	-0.0284032
-1.12729	0.00723876	0.0251008	0.924326	-0.00856628	-0.00194031	-0.939546	-0.0279416	-0.0799377
-1.12708	0.00784455	-0.0373815	0.923925	-0.00813672	0.0318136	-0.939703	-0.0290812	-0.128256
-1.12666	0.00721418	-0.0907296	0.923855	-0.00683654	0.0565264	-0.939807	-0.0322885	-0.160743
-1.12677	0.00549844	-0.125845	0.923838	-0.00515582	0.0693083	-0.941239	-0.0369025	-0.168248
-1.12678	0.00303135	-0.135767	0.923838	-0.00356344	0.0704525	-0.942286	-0.0416794	-0.148324
-1.12666	0.000288673	-0.117398	0.923803	-0.00236049	0.0624318	-0.943193	-0.0453408	-0.105887
-1.12649	-0.00218122	-0.0728479	0.923454	-0.00162779	0.0482844	-0.94349	-0.0470907	-0.0512216
-1.12698	-0.00385001	-0.00995402	0.923942	-0.00126684	0.0302508	-0.945445	-0.0468796	0.00350094
-1.1267	-0.00432202	0.0583569	0.923558	-0.00109912	0.00933238	-0.946492	-0.0453444	0.0473214
-1.1271	-0.0034425	0.116061	0.923506	-0.000980783	-0.0140753	-0.94623	-0.0434746	0.0717158
-1.12703	-0.00136005	0.147256	0.923681	-0.000890279	-0.038928	-0.947225	-0.042165	0.0695436
-1.12691	0.00148476	0.140119	0.923314	-0.000951438	-0.0625248	-0.948202	-0.0419087	0.0326563
-1.12678	0.00443796	0.0907927	0.923471	-0.00138091	-0.080634	-0.94918	-0.042829	-0.050091
-1.12663	0.00674517	0.00609899	0.924274	-0.00239444	-0.0891846	-0.949948	-0.0450318	-0.192823
-1.12668	0.0076751	-0.0959825	0.922773	-0.00412893	-0.0871675	-0.951239	-0.0490685	-0.410079
-1.12666	0.00666624	-0.188828	0.922808	-0.006599	-0.0795507	-0.952321	-0.0562655	-0.712574
-1.12663	0.00352406	-0.242714	0.92307	-0.00965754	-0.0785185	-0.953857	-0.0687497	-1.10326
-1.12621	-0.00135397	-0.232481	0.924082	-0.0129806	-0.101537	-0.956056	-0.0891258	-1.57566
-1.12616	-0.00684274	-0.145444	0.922721	-0.0162072	-0.165768	-0.957191	-0.1199	-2.11555
-1.12644	-0.0112015	0.0128079	0.921708	-0.0193078	-0.280002	-0.960926	-0.162887	-2.70524
-1.12705	-0.0124998	0.2169	0.920801	-0.0229725	-0.436929	-0.964766	-0.218889	-3.32828
-1.12752	-0.00923466	0.425557	0.920853	-0.0286247	-0.60941	-0.97152	-0.287797	-3.97175
-1.12717	-0.000887493	0.590402	0.92033	-0.0378586	-0.753745	-0.978466	-0.369012	-4.6242
-1.1268	0.0117923	0.667476	0.919335	-0.0515217	-0.820682	-0.987944	-0.461898	-5.26922
-1.12645	0.0268381	0.628223	0.918078	-0.0689315	-0.771708	-0.999184	-0.565989	-5.87689
-1.12602	0.0414031	0.466558	0.916647	-0.0876552	-0.595356	-1.01281	-0.680841	-6.39733
-1.12511	0.0523236	0.199731	0.914971	-0.104027	-0.317141	-1.02947	-0.805568	-6.76046
-1.12312	0.0568294	-0.137372	0.911428	-0.114286	0.00187149	-1.04725	-0.93819	-6.88468
-1.12202	0.0532168	-0.502649	0.909596	-0.115963	0.279184	-1.06956	-1.07502	-6.69406
-1.12123	0.0412025	-0.858472	0.907083	-0.108994	0.434253	-1.09303	-1.21033	-6.14018
-1.12068	0.0217609	-1.18072	0.904691	-0.0960967	0.413754	-1.11895	-1.33661	-5.22207
-1.12122	-0.00350115	-1.4622	0.903016	-0.0822082	0.209799	-1.1486	-1.4455	-3.99704
-1.12232	-0.0331259	-1.70961	0.902422	-0.0731025	-0.136047	-1.17967	-1.52931	-2.57735
-1.1234	-0.0663642	-1.93548	0.900415	-0.0736239	-0.54538	-1.21138	-1.58273	-1.11126
-1.12516	-0.10327	-2.14839	0.89949	-0.0861329	-0.928634	-1.24349	-1.60408	0.247792
-1.12832	-0.144344	-2.34513	0.897396	-0.10974	-1.21519	-1.27564	-1.59568	1.37585
-1.13165	-0.189955	-2.50769	0.894987	-0.140671	-1.3772	-1.30671	-1.56321	2.20727
-1.13694	-0.239796	-2.60603	0.891933	-0.173739	-1.43835	-1.33724	-1.51417	2.749
-1.14216	-0.292561	-2.60555	0.885702	-0.204503	-1.46434	-1.36623	-1.45597	3.07544
-1.14975	-0.345922	-2.47682	0.881321	-0.231279	-1.53857	-1.3933	-1.39402	3.30511
-1.15693	-0.396789	-2.20423	0.875021	-0.256095	-1.73214	-1.4199	-1.3304	3.56535
-1.16586	-0.441797	-1.79139	0.870116	-0.284031	-2.0794	-1.44484	-1.26364	3.95535
-1.17632	-0.477892	-1.26175	0.865264	-0.321197	-2.56737	-1.46864	-1.18956	4.51792
-1.18651	-0.502833	-0.654782	0.858545	-0.37228	-3.14181	-1.49179	-1.10307	5.22801
-1.19586	-0.515409	-0.0191125	0.848981	-0.438873	-3.72596	-1.51222	-1.00011	6.00062
-1.20618	-0.515369	0.595689	0.837967	-0.519221	-4.24322	-1.52919	-0.879227	6.71527
-1.21622	-0.503217	1.14675	0.825733	-0.609248	-4.63501	-1.54404	-0.742121	7.24939
-1.2263	-0.480082	1.60365	0.812084	-0.704136	-4.86786	-1.55544	-0.593329	7.51099
-1.23548	-0.447681	1.9515	0.795922	-0.799744	-4.92988	-1.56476	-0.439274	7.46173
-1.24367	-0.408204	2.19091	0.777457	-0.89342	-4.82155	-1.57076	-0.287065	7.12435
-1.25011	-0.364015	2.33518	0.756722	-0.984028	-4.54799	-1.5735	-0.143231	6.57354
-1.25672	-0.317237	2.40518	0.73611	-1.07118	-4.11823	-1.57333	-0.0125416	5.91347
-1.26227	-0.269442	2.42323	0.714328	-1.15399	-3.55222	-1.57113	0.102856	5.24937
-1.26662	-0.221591	2.40728	0.690801	-1.23	-2.891	-1.56598	0.203663	4.66146
-1.27023	-0.174191	2.36705	0.664377	-1.29523	-2.20224	-1.56123	0.292811	4.189
-1.27301	-0.127541	2.30296	0.636888	-1.34549	-1.57432	-1.55408	0.374134	3.8284
-1.27407	-0.0819412	2.20837	0.60802	-1.37861	-1.09715	-1.54535	0.450835	3.54485
-1.27496	-0.0378317	2.07444	0.579502	-1.3963	-0.834936	-1.53483	0.524401	3.29257
-1.27517	0.00411728	1.8962	0.551559	-1.4044	-0.801494	-1.52292	0.594389	3.03582
-1.27444	0.0429885	1.67798	0.523738	-1.41138	-0.949858	-1.50974	0.659087	2.76338
-1.27264	0.0777258	1.43635	0.494556	-1.42519	-1.18306	-1.49508	0.716678	2.49172
-1.27069	0.107416	1.1993	0.468394	-1.45021	-1.38469	-1.47887	0.766395	2.25644
-1.26803	0.131697	1.0016	0.440853	-1.48532	-1.45894	-1.46334	0.809174	2.09603
-1.26465	0.151131	0.877649	0.408407	-1.52448	-1.36526	-1.44637	0.847551	2.03446
-1.26098	0.167375	0.853631	0.374687	-1.55965	-1.13404	-1.42873	0.884893	2.06915
-1.25756	0.182996	0.941663	0.341753	-1.58469	-0.857117	-1.41038	0.92431	2.1686
-1.25409	0.200936	1.13732	0.310878	-1.59824	-0.656484	-1.39139	0.967676	2.28024
-1.24946	0.22382	1.42096	0.279776	-1.60423	-0.642846	-1.37075	1.01508	2.34529
-1.24405	0.25338	1.76186	0.247313	-1.61001	-0.878433	-1.3497	1.06481	2.3152
-1.23873	0.2902	2.12308	0.214728	-1.62349	-1.35587	-1.32736	1.11391	2.16408
-1.23231	0.333814	2.46564	0.183923	-1.6504	-1.99823	-1.30404	1.15895	1.89327
-1.22417	0.383071	2.75101	0.149435	-1.69291	-2.67795	-1.28008	1.19698	1.52727
-1.21485	0.436607	2.94287	0.112836	-1.74953	-3.24742	-1.25514	1.22611	1.10323
-1.20557	0.493151	3.00952	0.0772657	-1.81627	-3.57215	-1.23011	1.24584	0.658316
-1.19361	0.551486	2.92821	0.0379958	-1.88797	-3.55895	-1.20532	1.25675	0.219372
-1.18178	0.61001	2.69115	-0.0018675	-1.95909	-3.17406	-1.18017	1.25984	-0.201746
-1.1697	0.66619	2.31092	-0.0397411	-2.02382	-2.44866	-1.15595	1.25588	-0.606549
-1.15663	0.716392	1.82188	-0.0785747	-2.07588	-1.47086	-1.13022	1.24493	-1.00347
-1.13979	0.756467	1.27455	-0.123273	-2.10889	-0.365002	-1.10584	1.22647	-1.39972
-1.1231	0.783071	0.722724	-0.168093	-2.11782	0.738375	-1.08172	1.19978	-1.79472
-1.10694	0.795014	0.206744	-0.209597	-2.10077	1.73545	-1.05837	1.16447	-2.1773
-1.09144	0.793757	-0.260622	-0.249669	-2.05981	2.57585	-1.03547	1.12086	-2.52746
-1.07624	0.782626	-0.698825	-0.290004	-2.00029	3.27384	-1.01449	1.06997	-2.82168
-1.06036	0.765058	-1.15076	-0.330391	-1.92859	3.89802	-0.994506	1.01326	-3.04015
-1.04674	0.74274	-1.66206	-0.365402	-1.84945	4.54076	-0.976128	0.952257	-3.17373
-1.03355	0.714517	-2.25563	-0.397848	-1.76376	5.27639	-0.957383	0.888355	-3.22873
-1.0199	0.676707	-2.91167	-0.431917	-1.66805	6.12289	-0.94082	0.822833	-3.22794
-1.00637	0.624844	-3.56243	-0.463909	-1.55606	7.02211	-0.925339	0.756894	-3.20705
-0.993546	0.556194	-4.10565	-0.494487	-1.42212	7.84789	-0.912022	0.691516	-3.20647
-0.983964	0.471818	-4.43335	-0.520108	-1.26477	8.44086	-0.899613	0.627094	-3.25992
-0.977332	0.377117	-4.46614	-0.541314	-1.08875	8.6587	-0.888931	0.563069	-3.38257
-0.972445	0.280585	-4.18082	-0.55943	-0.904596	8.42372	-0.878354	0.497916	-3.56257
-0.968413	0.191429	-3.62103	-0.574039	-0.725914	7.75047	-0.870221	0.429636	-3.75934
-0.965883	0.117087	-2.88685	-0.584738	-0.565604	6.74333	-0.862856	0.356657	-3.91086
-0.965359	0.06151	-2.1072	-0.591789	-0.432357	5.56544	-0.856782	0.278804	-3.94896
-0.964923	0.024582	-1.40432	-0.598002	-0.328674	4.39085	-0.85275	0.19795	-3.81876
-0.96501	0.00271501	-0.862619	-0.603378	-0.251076	3.35745	-0.85022	0.118005	-3.49632
-0.964609	-0.00962535	-0.511548	-0.608561	-0.192379	2.53698	-0.849172	0.0441489	-2.99845
-0.964696	-0.0179753	-0.327067	-0.612279	-0.144963	1.93074	-0.850534	-0.0185218	-2.3808
-0.964678	-0.0261758	-0.2494	-0.614583	-0.103589	1.48924	-0.851511	-0.0664572	-1.72423
-0.965691	-0.0355047	-0.209416	-0.615438	-0.0666414	1.14534	-0.854025	-0.0986908	-1.1136
-0.966424	-0.0448802	-0.153679	-0.616066	-0.035534	0.846185	-0.856677	-0.117037	-0.615761
-0.96789	-0.0519428	-0.0597339	-0.61577	-0.0128496	0.57188	-0.858597	-0.125362	-0.263936
-0.969286	-0.0544974	0.0624273	-0.615473	-0.000232782	0.335405	-0.860814	-0.128209	-0.0532733
-0.970892	-0.0516997	0.181303	-0.614653	0.00303032	0.166785	-0.863222	-0.129318	0.0518115
-0.971311	-0.0445199	0.261439	-0.615106	0.000190347	0.0906505	-0.865858	-0.130613	0.101904
-0.971991	-0.0353542	0.28009	-0.615421	-0.00403116	0.108066	-0.867708	-0.132028	0.144578
-0.972358	-0.0270307	0.23675	-0.616084	-0.00522451	0.190487	-0.871391	-0.132146	0.210363
-0.972148	-0.021701	0.152802	-0.617009	-0.000959207	0.28775	-0.874707	-0.129307	0.306749
-0.972794	-0.0201027	0.0625986	-0.61638	0.00842169	0.345835	-0.87701	-0.122601	0.42092
-0.973318	-0.021465	0.000379885	-0.615613	0.0202009	0.326401	-0.878861	-0.112299	0.528673
-0.973998	-0.0240128	-0.0116428	-0.614757	0.0306208	0.220049	-0.880396	-0.0996064	0.605312
-0.974557	-0.0257728	0.0301695	-0.61364	0.0364841	0.0485473	-0.882159	-0.0860598	0.634443
-0.975482	-0.0253083	0.111358	-0.612715	0.0363154	-0.144017	-0.883939	-0.0729772	0.612215
-0.975674	-0.0221044	0.205792	-0.612104	0.0306711	-0.306966	-0.885039	-0.0612051	0.546672
-0.975657	-0.0165352	0.28509	-0.612419	0.0216144	-0.399513	-0.885981	-0.0511391	0.453623
-0.975918	-0.0095361	0.327594	-0.612453	0.0117329	-0.402433	-0.887133	-0.0428762	0.351183
-0.97604	-0.0022048	0.324159	-0.612244	0.00321987	-0.321889	-0.887744	-0.0363638	0.254999
-0.975918	0.00450042	0.279499	-0.612139	-0.00260919	-0.185384	-0.888634	-0.0314709	0.175387
-0.975866	0.00991748	0.20934	-0.61179	-0.00532203	-0.0321709	-0.888617	-0.0279748	0.116691
-0.975342	0.013732	0.134756	-0.612122	-0.00511914	0.0984333	-0.889175	-0.0255283	0.0784245
-0.975238	0.015971	0.0755665	-0.612209	-0.00258741	0.177559	-0.889786	-0.0236983	0.0573574
-0.974906	0.0169616	0.0446788	-0.612349	0.0014327	0.193694	-0.890484	-0.0221026	0.0495703
-0.974435	0.0172599	0.0447959	-0.612192	0.00592294	0.15467	-0.890973	-0.0205602	0.0517109
-0.973998	0.0175443	0.0682943	-0.611982	0.00981427	0.0844706	-0.891148	-0.0191253	0.0610752
-0.973632	0.0184615	0.100253	-0.611895	0.012214	0.0155728	-0.891601	-0.017956	0.0747032
-0.973213	0.020428	0.123804	-0.611511	0.0126892	-0.02147	-0.891636	-0.0171035	0.0882164
-0.973108	0.0234455	0.126236	-0.61104	0.0114905	-0.00858892	-0.891706	-0.0163806	0.0953908
-0.972864	0.0270393	0.103924	-0.610307	0.00957212	0.0522375	-0.892544	-0.0154235	0.0892476
-0.971555	0.0304087	0.0642414	-0.61083	0.00830573	0.137364	-0.892614	-0.0139346	0.0647046
-0.970874	0.0327561	0.0234043	-0.610918	0.00893588	0.207515	-0.893417	-0.011954	0.0218323
-0.970263	0.0336363	0.000472752	-0.610656	0.0120021	0.220993	-0.89319	-0.00997104	-0.032023
-0.970159	0.0331518	0.00913832	-0.609748	0.0170065	0.150999	-0.893312	-0.00878008	-0.083055
-0.968989	0.0319331	0.0500498	-0.609731	0.0224772	0.00175362	-0.893801	-0.00914015	-0.115659
-0.968099	0.0309388	0.106722	-0.609556	0.0264147	-0.182688	-0.893801	-0.0114041	-0.120189
-0.967541	0.0311086	0.147317	-0.608945	0.027035	-0.321922	-0.893556	-0.0153018	-0.101246
-0.967244	0.0328985	0.132854	-0.608387	0.0236961	-0.316752	-0.894185	-0.0200226	-0.0828464
-0.966755	0.0358289	0.0301174	-0.607549	0.0177835	-0.07797	-0.89497	-0.0246459	-0.107061
-0.965883	0.0382759	-0.17451	-0.607218	0.013192	0.441121	-0.895232	-0.0288121	-0.224611
-0.965411	0.0377121	-0.465099	-0.606153	0.0160169	1.21881	-0.896331	-0.0333705	-0.478861
-0.964434	0.0314172	-0.794337	-0.605891	0.0332709	2.15585	-0.897326	-0.0406938	-0.887719
-0.964294	0.0174645	-1.09181	-0.604408	0.0707997	3.08915	-0.898757	-0.0544277	-1.42981
-0.963858	-0.00435103	-1.28116	-0.602575	0.130975	3.8276	-0.899839	-0.0786155	-2.04093
-0.964155	-0.0320088	-1.30158	-0.599084	0.211008	4.20138	-0.902475	-0.116374	-2.62415
-0.965446	-0.0614571	-1.12738	-0.593499	0.302682	4.1108	-0.905215	-0.168533	-3.07222
-0.967401	-0.0875543	-0.77918	-0.585488	0.393924	3.55932	-0.909317	-0.232776	-3.29658
-0.969862	-0.105511	-0.322824	-0.575243	0.471948	2.65977	-0.914779	-0.303732	-3.25412
-0.972183	-0.112348	0.144214	-0.564108	0.527	1.61078	-0.923576	-0.374182	-2.96265
-0.974958	-0.107854	0.515381	-0.551646	0.555399	0.650523	-0.932599	-0.437058	-2.49959
-0.976424	-0.0947058	0.700239	-0.540581	0.560714	0.00141428	-0.942059	-0.487534	-1.9834
-0.977594	-0.0777558	0.645474	-0.530266	0.552636	-0.178076	-0.953124	-0.524416	-1.54328
-0.978728	-0.0627795	0.346442	-0.520126	0.544052	0.177764	-0.964155	-0.550387	-1.28647
-0.980229	-0.0551415	-0.153042	-0.509811	0.547518	1.03717	-0.975866	-0.571069	-1.27288
-0.981067	-0.0587517	-0.771609	-0.499234	0.57249	2.28671	-0.986635	-0.59326	-1.50418
-0.982201	-0.0754895	-1.40832	-0.486004	0.624137	3.75861	-0.998573	-0.622967	-1.92923
-0.984889	-0.105112	-1.96296	-0.470314	0.703718	5.25966	-1.01233	-0.663926	-2.46223
-0.987769	-0.145549	-2.35395	-0.454187	0.809725	6.59509	-1.02664	-0.717055	-3.00658
-0.991853	-0.193416	-2.53078	-0.43518	0.93881	7.58607	-1.04224	-0.780858	-3.47634
-0.996566	-0.244552	-2.47918	-0.413922	1.08589	8.08377	-1.05976	-0.852417	-3.8097
-1.00208	-0.294508	-2.21913	-0.390116	1.2436	7.98377	-1.07858	-0.92843	-3.97241
-1.00871	-0.339021	-1.79722	-0.362557	1.40194	7.24285	-1.09865	-1.0059	-3.95323
-1.01657	-0.374567	-1.27546	-0.331211	1.54862	5.89558	-1.12019	-1.08231	-3.75566
-1.02446	-0.39895	-0.719457	-0.297422	1.67078	4.06493	-1.14272	-1.1553	-3.39071
-1.03353	-0.41171	-0.188521	-0.261887	1.75728	1.95954	-1.16714	-1.22234	-2.87341
-1.04229	-0.414084	0.270431	-0.224589	1.80114	-0.14747	-1.19323	-1.28049	-2.22353
-1.04908	-0.408408	0.624637	-0.190066	1.80105	-1.95868	-1.21937	-1.32663	-1.46853
-1.05648	-0.397198	0.854113	-0.155544	1.76188	-3.20575	-1.24681	-1.35789	-0.645753
-1.06402	-0.382433	0.949384	-0.121789	1.69419	-3.70499	-1.27432	-1.37214	0.198441
-1.07165	-0.365493	0.910594	-0.0882962	1.61304	-3.40116	-1.30163	-1.3685	1.01359
-1.07985	-0.347725	0.748936	-0.0545764	1.53611	-2.38614	-1.32853	-1.34744	1.75285
-1.08673	-0.331097	0.489355	-0.0258483	1.4808	-0.88457	-1.35492	-1.31077	2.38111
-1.09265	-0.318321	0.171841	0.00010472	1.46038	0.792836	-1.38014	-1.26127	2.88041
-1.09837	-0.312153	-0.151463	0.0276984	1.48027	2.31792	-1.40417	-1.20225	3.25076
-1.10464	-0.314247	-0.424526	0.0594808	1.53627	3.41767	-1.42681	-1.1369	3.50598
-1.11031	-0.324201	-0.599504	0.0928166	1.61593	3.93078	-1.44813	-1.06778	3.66617
-1.11724	-0.339384	-0.648743	0.127549	1.70274	3.83288	-1.46766	-0.996537	3.74998
-1.1249	-0.355699	-0.572063	0.16427	1.78123	3.22531	-1.48608	-0.923916	3.76988
-1.13256	-0.368983	-0.396177	0.202109	1.84102	2.29389	-1.50341	-0.850169	3.73257
-1.14049	-0.376401	-0.166095	0.239058	1.87838	1.25297	-1.51947	-0.775613	3.64435
-1.14811	-0.377232	0.0684596	0.275099	1.89524	0.292466	-1.53352	-0.701059	3.51902
-1.1552	-0.372743	0.26681	0.312815	1.89662	-0.458338	-1.54589	-0.627802	3.38415
-1.16276	-0.365273	0.406749	0.351056	1.88798	-0.944455	-1.55673	-0.557139	3.28183
-1.16909	-0.356999	0.487377	0.388755	1.8734	-1.17918	-1.56656	-0.48963	3.26174
-1.1749	-0.348969	0.525919	0.424831	1.85512	-1.22636	-1.57493	-0.424474	3.36768
-1.18302	-0.340843	0.551201	0.462704	1.83394	-1.17965	-1.58202	-0.359308	3.62149
-1.19024	-0.331383	0.596827	0.498815	1.81004	-1.14409	-1.5878	-0.290552	4.01025
-1.19702	-0.319263	0.695871	0.535834	1.78351	-1.22112	-1.59202	-0.214249	4.48243
-1.20286	-0.30359	0.87699	0.570356	1.75432	-1.49463	-1.59465	-0.127221	4.95587
-1.20765	-0.283808	1.16057	0.603674	1.72151	-2.01626	-1.59509	-0.0282364	5.33655
-1.21292	-0.259173	1.5536	0.637185	1.68228	-2.79053	-1.5946	0.0811997	5.54297
-1.21738	-0.228319	2.04347	0.669229	1.63165	-3.76459	-1.5909	0.19678	5.52841
-1.22129	-0.189299	2.59263	0.699528	1.56341	-4.82878	-1.58399	0.312273	5.2934
-1.2243	-0.140177	3.13737	0.730333	1.47225	-5.83298	-1.57528	0.421178	4.88412
-1.22557	-0.0799307	3.59343	0.75962	1.35641	-6.61791	-1.5643	0.518578	4.37706
-1.22622	-0.00932263	3.86939	0.784578	1.21948	-7.05433	-1.5524	0.602473	3.85575
-1.22519	0.0685814	3.88576	0.804928	1.07028	-7.07804	-1.5388	0.674037	3.38791
-1.22196	0.148469	3.59526	0.821876	0.920602	-6.70849	-1.52381	0.736753	3.0112
-1.21752	0.223491	2.99841	0.837322	0.781727	-6.04341	-1.50816	0.79478	2.73183
-1.21187	0.286486	2.14937	0.851023	0.661365	-5.23038	-1.49268	0.851212	2.53469
-1.20485	0.331426	1.14917	0.86146	0.562032	-4.42444	-1.47505	0.906983	2.39895
-1.19764	0.354679	0.12742	0.871111	0.481298	-3.74564	-1.45477	0.960953	2.3107
-1.19026	0.355761	-0.783567	0.880117	0.413546	-3.25062	-1.43428	1.01115	2.2665
-1.18382	0.337369	-1.4754	0.887151	0.352483	-2.92638	-1.41197	1.05645	2.26614
-1.17817	0.304717	-1.8844	0.894272	0.29349	-2.70673	-1.3897	1.09768	2.29905
-1.17194	0.264395	-2.00124	0.898461	0.23504	-2.50389	-1.36766	1.13742	2.33209
-1.1679	0.223027	-1.86744	0.901847	0.178747	-2.24326	-1.34479	1.17862	2.30671
-1.16457	0.186035	-1.56048	0.903941	0.128235	-1.88932	-1.32062	1.2226	2.14916
-1.16192	0.156741	-1.17193	0.906262	0.0873718	-1.45503	-1.29545	1.26764	1.79162
-1.15906	0.136091	-0.785338	0.906821	0.0585998	-0.99344	-1.26947	1.30877	1.19677
-1.15597	0.12306	-0.459351	0.906646	0.0419128	-0.576475	-1.24273	1.33885	0.376035
-1.15354	0.115553	-0.220298	0.907781	0.034799	-0.269602	-1.21492	1.35072	-0.606145
-1.15146	0.111389	-0.0647582	0.909142	0.0331339	-0.111171	-1.18766	1.33939	-1.64438
-1.14949	0.109002	0.0300555	0.910573	0.032611	-0.102381	-1.16078	1.30366	-2.61701
-1.14693	0.107695	0.0924305	0.911184	0.0300311	-0.209338	-1.13663	1.24635	-3.41507
-1.14495	0.107522	0.143589	0.910765	0.0239042	-0.374587	-1.11343	1.17326	-3.96602
-1.1426	0.108899	0.19017	0.910643	0.0142928	-0.533169	-1.09226	1.09129	-4.24555
-1.14092	0.112115	0.223457	0.911149	0.00226505	-0.628137	-1.07231	1.00662	-4.27521
-1.13864	0.116933	0.224717	0.911411	-0.0106245	-0.62193	-1.05369	0.923597	-4.10907
-1.13588	0.122431	0.174227	0.910346	-0.02266	-0.50215	-1.03634	0.844646	-3.81531
-1.13331	0.127164	0.0606645	0.90984	-0.0321622	-0.281949	-1.02079	0.770803	-3.45928
-1.13057	0.129527	-0.112224	0.908985	-0.0376522	0.00392467	-1.00648	0.70249	-3.09243
-1.12823	0.128147	-0.323741	0.908845	-0.0380146	0.306226	-0.993843	0.640019	-2.74845
-1.12549	0.122177	-0.539697	0.907711	-0.0326805	0.570483	-0.982062	0.58368	-2.44518
-1.12389	0.111449	-0.720272	0.907728	-0.021852	0.747407	-0.972305	0.533523	-2.18941
-1.12167	0.0965545	-0.830118	0.906786	-0.00671435	0.803034	-0.962235	0.489108	-1.98191
-1.11982	0.0788447	-0.8479	0.906925	0.0105187	0.726666	-0.953002	0.449485	-1.82095
-1.11851	0.0603279	-0.772501	0.90792	0.0268891	0.534417	-0.944345	0.413425	-1.70393
-1.11755	0.0433503	-0.623878	0.908618	0.0393364	0.266763	-0.936666	0.379725	-1.6275
-1.11703	0.0300377	-0.438062	0.909264	0.0455242	-0.0201287	-0.930383	0.347395	-1.58711
-1.11705	0.0216347	-0.257536	0.910748	0.0445616	-0.26758	-0.924239	0.315667	-1.57643
-1.11736	0.0180315	-0.11982	0.912004	0.0373386	-0.428658	-0.918288	0.283972	-1.58702
-1.1164	0.017767	-0.0477954	0.912109	0.0262982	-0.479388	-0.91265	0.251987	-1.60828
-1.1157	0.0185878	-0.0447677	0.911987	0.014665	-0.423536	-0.90813	0.21969	-1.6277
-1.11537	0.0183299	-0.0956537	0.911952	0.00540337	-0.289557	-0.905424	0.187312	-1.63141
-1.11469	0.0156979	-0.173493	0.911935	0.000334975	-0.120905	-0.902335	0.155189	-1.60531
-1.11443	0.0105896	-0.248695	0.911935	-0.000243815	0.036978	-0.899368	0.123669	-1.53705
-1.11481	0.00387881	-0.297718	0.912092	0.00263263	0.148777	-0.897483	0.0932008	-1.41865
-1.11525	-0.00315591	-0.308454	0.912388	0.00719653	0.196943	-0.89593	0.064515	-1.24937
-1.11546	-0.00941705	-0.281166	0.913069	0.0116517	0.18313	-0.895284	0.0386858	-1.0378
-1.11504	-0.0143108	-0.225538	0.912563	0.014717	0.123931	-0.895127	0.0169326	-0.80202
-1.11563	-0.0177458	-0.155678	0.913488	0.0158679	0.0432201	-0.895005	0.000227887	-0.567267
-1.11642	-0.0199446	-0.0851909	0.91361	0.0152815	-0.0358913	-0.895476	-0.0111094	-0.36123
-1.11636	-0.0212276	-0.023921	0.913924	0.0135762	-0.0968917	-0.896017	-0.0176381	-0.208066
-1.1171	-0.0218517	0.0230965	0.914291	0.011458	-0.132226	-0.896017	-0.0207288	-0.122942
-1.11708	-0.0219265	0.0548792	0.913593	0.00940331	-0.142378	-0.896995	-0.0222194	-0.108777
-1.1178	-0.0214315	0.0729105	0.913959	0.00751839	-0.132988	-0.89668	-0.0239234	-0.156197
-1.1183	-0.020329	0.079679	0.914832	0.00564928	-0.111649	-0.897448	-0.0271913	-0.246635
-1.11886	-0.0187012	0.0778752	0.915006	0.00365104	-0.0855993	-0.897605	-0.032705	-0.357498
-1.1189	-0.0168083	0.0702315	0.914273	0.00159735	-0.060699	-0.899403	-0.0405585	-0.467728
-1.11942	-0.0150133	0.0596193	0.914954	-0.000229613	-0.0413234	-0.900852	-0.0505077	-0.562143
-1.11951	-0.013615	0.048972	0.91457	-0.00153656	-0.0304848	-0.900939	-0.0621717	-0.633455
-1.11938	-0.0127016	0.0408293	0.913819	-0.00223755	-0.0296708	-0.902405	-0.0750865	-0.681675
-1.1201	-0.0121222	0.0366181	0.914797	-0.00253864	-0.0383515	-0.904115	-0.0887131	-0.711396
-1.12022	-0.0116045	0.0359934	0.914483	-0.00284177	-0.05353	-0.907065	-0.102554	-0.728069
-1.12062	-0.0109441	0.0365665	0.914134	-0.00354023	-0.0698364	-0.909194	-0.116346	-0.734629
-1.12064	-0.0101427	0.0341981	0.914099	-0.00482696	-0.0804562	-0.912127	-0.130137	-0.729757
-1.12123	-0.00941268	0.0238538	0.91464	-0.00659765	-0.0787873	-0.913645	-0.144114	-0.70845
-1.12094	-0.00905418	0.000898824	0.913872	-0.0084779	-0.0603565	-0.917607	-0.15829	-0.664733
-1.12078	-0.00929842	-0.0373492	0.91354	-0.00996393	-0.0243818	-0.921324	-0.172289	-0.595439
-1.12141	-0.0102359	-0.0900644	0.913593	-0.0106101	0.0255289	-0.924588	-0.185356	-0.503444
-1.12165	-0.0118866	-0.151748	0.912894	-0.0101578	0.0817788	-0.928498	-0.196568	-0.398822
-1.12237	-0.0143348	-0.212	0.913575	-0.00854995	0.134201	-0.93239	-0.205144	-0.297192
-1.12246	-0.0177664	-0.256771	0.912964	-0.00587929	0.172166	-0.937486	-0.210782	-0.215716
-1.12296	-0.0223125	-0.271304	0.913278	-0.00236342	0.186886	-0.941099	-0.213904	-0.16828
-1.12289	-0.0277716	-0.244349	0.912929	0.00161226	0.173399	-0.946178	-0.215671	-0.161939
-1.12383	-0.0334158	-0.172509	0.912615	0.00544744	0.131714	-0.950122	-0.217677	-0.196246
-1.1246	-0.038062	-0.0631281	0.913366	0.00838898	0.0668518	-0.954311	-0.221424	-0.265867
-1.12535	-0.0404336	0.065683	0.913278	0.00974734	-0.0122556	-0.958605	-0.227819	-0.36537
-1.12664	-0.0396525	0.18848	0.914099	0.00916986	-0.0946379	-0.963055	-0.236978	-0.493992
-1.12726	-0.0356266	0.278736	0.914169	0.00678549	-0.169369	-0.968361	-0.248507	-0.65811
-1.12783	-0.0291431	0.316169	0.913959	0.00309775	-0.227303	-0.974121	-0.262171	-0.870221
-1.12813	-0.0216322	0.292852	0.91347	-0.00131358	-0.262195	-0.979758	-0.278579	-1.14489
-1.12788	-0.0147216	0.216055	0.912947	-0.00606088	-0.271289	-0.986006	-0.299498	-1.49357
-1.12886	-0.00978005	0.106727	0.913732	-0.010984	-0.255656	-0.992534	-0.32756	-1.92054
-1.12925	-0.00758877	-0.00615627	0.914151	-0.0159663	-0.220463	-0.998957	-0.365471	-2.42139
-1.12837	-0.00818174	-0.0939115	0.912493	-0.0207591	-0.174966	-1.00704	-0.41515	-2.98371
-1.12853	-0.0108693	-0.136898	0.911795	-0.0250079	-0.131719	-1.01631	-0.477239	-3.58836
-1.12935	-0.0144897	-0.131313	0.911812	-0.0284386	-0.104449	-1.02854	-0.551241	-4.20919
-1.13036	-0.0178643	-0.0921441	0.911481	-0.0310206	-0.104494	-1.04114	-0.636106	-4.81056
-1.13026	-0.0202713	-0.0513352	0.910032	-0.0330125	-0.136463	-1.05538	-0.730802	-5.34391
-1.13061	-0.0217161	-0.0513259	0.909962	-0.0349219	-0.19452	-1.07317	-0.834441	-5.74651
-1.13061	-0.0229515	-0.135214	0.908775	-0.0374028	-0.261128	-1.09142	-0.945833	-5.94572
-1.13124	-0.0253977	-0.335643	0.90785	-0.0410667	-0.309719	-1.11223	-1.06265	-5.87041
-1.13218	-0.0310996	-0.665058	0.90717	-0.0462015	-0.311742	-1.13558	-1.18064	-5.46795
-1.13366	-0.042663	-1.10995	0.906053	-0.0524735	-0.246889	-1.1615	-1.29335	-4.72177
-1.13478	-0.0629588	-1.6311	0.905477	-0.0587724	-0.113748	-1.18894	-1.39271	-3.66293
-1.13652	-0.0944558	-2.1702	0.904046	-0.0633857	0.0628107	-1.2188	-1.47042	-2.37004
-1.13874	-0.138316	-2.66158	0.902946	-0.0645913	0.23087	-1.24957	-1.51979	-0.955462
-1.14186	-0.193668	-3.04557	0.901044	-0.0615556	0.319035	-1.28048	-1.53729	0.459022
-1.14748	-0.257508	-3.27954	0.899996	-0.0552076	0.251494	-1.31156	-1.52337	1.76961
-1.15443	-0.32539	-3.34323	0.898583	-0.0486729	-0.0328701	-1.34153	-1.48201	2.91185
-1.16214	-0.392653	-3.23721	0.897187	-0.0469692	-0.562377	-1.36961	-1.41921	3.86857
-1.17213	-0.455586	-2.9762	0.897326	-0.0559635	-1.32058	-1.39433	-1.34073	4.66214
-1.18279	-0.511984	-2.58082	0.895878	-0.0809357	-2.24406	-1.41944	-1.25034	5.3345
-1.19346	-0.560842	-2.07184	0.893643	-0.125308	-3.23105	-1.443	-1.14906	5.92344
-1.20417	-0.601423	-1.46913	0.889158	-0.18999	-4.1594	-1.46372	-1.03602	6.44409
-1.21623	-0.632323	-0.79482	0.882857	-0.273423	-4.91023	-1.48287	-0.910152	6.88258
-1.23023	-0.651236	-0.0777304	0.87626	-0.372039	-5.39267	-1.49882	-0.772002	7.20291
-1.2439	-0.655624	0.64474	0.866992	-0.48084	-5.56445	-1.51123	-0.624543	7.36317
-1.25711	-0.643894	1.3296	0.855281	-0.594019	-5.44389	-1.52015	-0.472844	7.33374
-1.26933	-0.616308	1.9359	0.840481	-0.705749	-5.10945	-1.5258	-0.32278	7.11007
-1.28093	-0.575101	2.43429	0.82411	-0.811142	-4.68537	-1.52969	-0.179514	6.71597
-1.29107	-0.523771	2.81429	0.806744	-0.907218	-4.31449	-1.53025	-0.0464684	6.19728
-1.29969	-0.465935	3.08639	0.786428	-0.993615	-4.12307	-1.52919	0.07489	5.60964
-1.30774	-0.404301	3.27768	0.765187	-1.07288	-4.18586	-1.52563	0.184568	5.00561
-1.31538	-0.340186	3.42286	0.742219	-1.15023	-4.50154	-1.52039	0.283263	4.42545
-1.32022	-0.273643	3.5537	0.715498	-1.23253	-4.98746	-1.51276	0.371726	3.89387
-1.32464	-0.204037	3.69055	0.688148	-1.32647	-5.49814	-1.50385	0.450513	3.42218
-1.32739	-0.130696	3.83803	0.661201	-1.43593	-5.86456	-1.49271	0.520115	3.01369
-1.32875	-0.0534282	3.98549	0.633904	-1.55941	-5.94325	-1.48149	0.581245	2.66949
-1.32776	0.0272792	4.11096	0.601301	-1.68917	-5.65962	-1.46875	0.635034	2.3925
-1.3254	0.110337	4.18686	0.561787	-1.81302	-5.03011	-1.45498	0.683002	2.18871
-1.32195	0.1943	4.18579	0.521295	-1.91873	-4.15517	-1.44063	0.726867	2.06551
-1.31589	0.277588	4.08543	0.479704	-1.99878	-3.18572	-1.42569	0.768318	2.0279
-1.30832	0.358577	3.87249	0.437886	-2.05297	-2.27582	-1.40913	0.808889	2.07388
-1.30065	0.435547	3.54574	0.399523	-2.08746	-1.53939	-1.39202	0.849968	2.1904
-1.29083	0.5066	3.11806	0.359817	-2.11108	-1.02561	-1.37384	0.892844	2.35136
-1.27866	0.569741	2.6169	0.315922	-2.13116	-0.719446	-1.35541	0.938639	2.51889
-1.26599	0.623189	2.0823	0.272167	-2.15114	-0.562717	-1.33546	0.988032	2.64821
-1.25243	0.665805	1.56191	0.228254	-2.1706	-0.483844	-1.31465	1.04086	2.69563
-1.23969	0.69742	1.10316	0.185302	-2.18693	-0.423092	-1.29355	1.09576	2.6276
-1.2251	0.718961	0.744051	0.140656	-2.19762	-0.344536	-1.27032	1.15019	2.42808
-1.21002	0.732423	0.5048	0.0957837	-2.20185	-0.233618	-1.24585	1.20076	2.10179
-1.19393	0.740688	0.382744	0.0509636	-2.20092	-0.0857652	-1.22131	1.24401	1.67171
-1.17895	0.747003	0.352315	0.0071733	-2.19741	0.10563	-1.19531	1.27723	1.17159
-1.166	0.75405	0.37024	-0.0338768	-2.19329	0.355284	-1.16913	1.29902	0.635917
-1.15115	0.762938	0.384403	-0.076777	-2.18821	0.684214	-1.14281	1.3093	0.0909071
-1.13546	0.77274	0.343736	-0.121091	-2.17893	1.11275	-1.11722	1.30896	-0.44997
-1.11806	0.780978	0.206538	-0.166941	-2.16041	1.65315	-1.09118	1.29901	-0.984544
-1.10238	0.784745	-0.0540819	-0.209248	-2.12795	2.30553	-1.06619	1.28001	-1.51534
-1.08729	0.781711	-0.447307	-0.250088	-2.07891	3.05745	-1.04081	1.25173	-2.04094
-1.07184	0.77046	-0.962932	-0.290737	-2.01318	3.88485	-1.01624	1.21343	-2.54921
-1.05687	0.750152	-1.56993	-0.330251	-1.93228	4.75143	-0.992656	1.16447	-3.01573
-1.04294	0.719985	-2.21585	-0.364983	-1.83787	5.60604	-0.971293	1.10492	-3.40865
-1.02978	0.678942	-2.82924	-0.398249	-1.7305	6.38067	-0.949965	1.03597	-3.69841
-1.01777	0.626149	-3.32762	-0.430677	-1.60952	6.99428	-0.930557	0.959959	-3.86873
-1.00536	0.561804	-3.63222	-0.461186	-1.47437	7.36586	-0.912999	0.879965	-3.92452
-0.994628	0.488241	-3.68708	-0.489478	-1.32675	7.43591	-0.897745	0.799197	-3.89315
-0.986076	0.410424	-3.47728	-0.514715	-1.1721	7.18974	-0.882788	0.720215	-3.81765
-0.98002	0.33528	-3.03918	-0.533861	-1.01932	6.67232	-0.870204	0.64434	-3.74365
-0.97522	0.269902	-2.45708	-0.549482	-0.87822	5.98576	-0.858842	0.571453	-3.704
-0.971398	0.219319	-1.84502	-0.563305	-0.756031	5.2662	-0.84926	0.500257	-3.70634
-0.968117	0.18485	-1.31804	-0.576517	-0.654697	4.64588	-0.840149	0.428967	-3.72833
-0.964574	0.163781	-0.961568	-0.58856	-0.57043	4.21296	-0.832522	0.356206	-3.7227
-0.96117	0.150488	-0.809133	-0.599084	-0.495655	3.98406	-0.827565	0.281846	-3.63144
-0.958151	0.138507	-0.835783	-0.607846	-0.422324	3.90037	-0.823202	0.207465	-3.40483
-0.955271	0.12272	-0.96939	-0.615124	-0.345119	3.8496	-0.819956	0.136266	-3.01948
-0.952932	0.100856	-1.11563	-0.621041	-0.263371	3.70604	-0.818158	0.0724553	-2.48939
-0.951711	0.0738654	-1.18798	-0.624444	-0.18112	3.37465	-0.818804	0.0201716	-1.86606
-0.9511	0.0451605	-1.13273	-0.626032	-0.105465	2.82358	-0.819135	-0.0177401	-1.2273
-0.950733	0.0191259	-0.941541	-0.626695	-0.0438857	2.09445	-0.819764	-0.0407028	-0.657927
-0.951379	-0.000481518	-0.648648	-0.625613	-0.00158302	1.28791	-0.821736	-0.0507178	-0.228467
-0.951501	-0.0116809	-0.315412	-0.625317	0.0202207	0.53096	-0.822085	-0.0518487	0.0217801
-0.951676	-0.014643	-0.00862277	-0.625177	0.0244766	-0.0619147	-0.822766	-0.0490485	0.0922831
-0.951606	-0.0113013	0.219714	-0.625351	0.0170961	-0.420614	-0.823394	-0.0467683	0.0179094
-0.951885	-0.00447872	0.344942	-0.625299	0.00495357	-0.534766	-0.824284	-0.0478763	-0.14334
-0.951588	0.00308315	0.37192	-0.625596	-0.00607995	-0.449714	-0.825279	-0.0532639	-0.326853
-0.951222	0.00946583	0.327848	-0.625962	-0.0124354	-0.246904	-0.826832	-0.0621794	-0.476836
-0.950925	0.0139005	0.24972	-0.626451	-0.0132042	-0.0169929	-0.829136	-0.0730053	-0.556569
-0.950838	0.0166482	0.171398	-0.626119	-0.00963035	0.165039	-0.830271	-0.0840489	-0.5518
-0.950402	0.0185501	0.114511	-0.626119	-0.00406586	0.255754	-0.831789	-0.0940081	-0.468112
-0.950245	0.0204702	0.0852755	-0.625735	0.00115414	0.247288	-0.834424	-0.102048	-0.324719
-0.949948	0.0228692	0.0769292	-0.625666	0.00449806	0.160994	-0.836013	-0.107644	-0.147417
-0.949215	0.0256603	0.0756821	-0.625858	0.00547746	0.0350307	-0.838142	-0.110417	0.0373123
-0.948499	0.0283522	0.067402	-0.625805	0.00440882	-0.0891359	-0.840551	-0.110084	0.206266
-0.947766	0.0303448	0.0427123	-0.626207	0.00196712	-0.177458	-0.842889	-0.106555	0.341772
-0.94726	0.0311948	-0.000666726	-0.62591	-0.0011743	-0.209516	-0.844879	-0.100085	0.432836
-0.946736	0.0307322	-0.0582703	-0.625893	-0.00446396	-0.18037	-0.84645	-0.0913545	0.475657
-0.946265	0.0290276	-0.121033	-0.625823	-0.00739532	-0.099252	-0.8483	-0.0814003	0.47356
-0.945288	0.0262869	-0.178101	-0.626556	-0.0093934	0.0136469	-0.849871	-0.0714033	0.436114
-0.945235	0.0227464	-0.219441	-0.626102	-0.00980907	0.131548	-0.851127	-0.0623994	0.377234
-0.944956	0.0186127	-0.237831	-0.626399	-0.0080755	0.226331	-0.851441	-0.0549997	0.312408
-0.945026	0.0140788	-0.230142	-0.626032	-0.00399627	0.274371	-0.852785	-0.0492402	0.25562
-0.943665	0.00941931	-0.197924	-0.627673	0.00195019	0.262153	-0.85371	-0.0446637	0.21675
-0.944153	0.00508542	-0.147238	-0.626678	0.00849529	0.190303	-0.855072	-0.040605	0.200099
-0.943839	0.00166931	-0.0875922	-0.626521	0.0138471	0.074471	-0.855665	-0.0365075	0.204292
-0.944398	-0.00031332	-0.0299998	-0.625648	0.0163236	-0.0578371	-0.855752	-0.0320851	0.223323
-0.944415	-0.000700941	0.0155413	-0.625229	0.0150606	-0.174102	-0.856747	-0.0272914	0.248228
-0.944467	0.000180636	0.0424645	-0.62502	0.010411	-0.245498	-0.85673	-0.0222048	0.268873
-0.944136	0.00164356	0.0491664	-0.625125	0.00382709	-0.254776	-0.857498	-0.0169565	0.275578
-0.943857	0.002952	0.039093	-0.625439	-0.00269645	-0.200751	-0.857777	-0.0117322	0.260552
-0.943961	0.00363084	0.0193412	-0.625578	-0.00733065	-0.098007	-0.857568	-0.00680246	0.219247
-0.943734	0.00359768	-0.00170455	-0.626032	-0.00896031	0.0279251	-0.857707	-0.00252977	0.151631
-0.944083	0.00308223	-0.0168538	-0.625613	-0.0073901	0.148145	-0.858021	0.000659444	0.0631476
-0.943822	0.00242944	-0.0219021	-0.626119	-0.00321406	0.238172	-0.857568	0.00233635	-0.0350861
-0.943944	0.00192332	-0.0162799	-0.625543	0.00251248	0.283633	-0.858004	0.00217056	-0.127346
-0.943717	0.00171468	-0.00257314	-0.62584	0.00863146	0.282482	-0.857655	6.77622e-05	-0.195915
-0.943874	0.00184755	0.0146974	-0.625055	0.0141602	0.243706	-0.857463	-0.00369981	-0.225046
-0.94342	0.00231896	0.0304869	-0.625247	0.0184562	0.183602	-0.858021	-0.00844496	-0.20552
-0.943368	0.00309993	0.0403278	-0.624741	0.0212925	0.121288	-0.858475	-0.0131535	-0.138611
-0.943857	0.00408991	0.040814	-0.623938	0.0228798	0.0750958	-0.857864	-0.0167042	-0.0381751
-0.94363	0.00505255	0.0294152	-0.62324	0.0238351	0.060825	-0.859226	-0.0181708	0.0701166
-0.943455	0.00562102	0.0038269	-0.623205	0.0250675	0.0919406	-0.859051	-0.0171466	0.15264
-0.942809	0.00540326	-0.0387254	-0.622873	0.0275916	0.18086	-0.859679	-0.0140051	0.174164
-0.943263	0.00410664	-0.101733	-0.621808	0.0323686	0.339977	-0.859871	-0.00999834	0.105282
-0.942949	0.00156555	-0.188837	-0.621494	0.0402985	0.581189	-0.859871	-0.00712694	-0.0709005
-0.943193	-0.00236487	-0.30247	-0.620098	0.0523964	0.91348	-0.860098	-0.00779801	-0.354505
-0.943054	-0.00798104	-0.4422	-0.618998	0.0700557	1.33926	-0.860674	-0.0143666	-0.728217
-0.943979	-0.0158597	-0.60369	-0.616014	0.0952241	1.8511	-0.860308	-0.0286969	-1.16046
-0.944398	-0.0268445	-0.779112	-0.613797	0.130304	2.43088	-0.86139	-0.0518844	-1.61176
-0.945201	-0.0418422	-0.959324	-0.610621	0.177694	3.05229	-0.864165	-0.0842213	-2.04304
-0.946021	-0.0614775	-1.13712	-0.605891	0.239097	3.68636	-0.866539	-0.125347	-2.4238
-0.947836	-0.085774	-1.30997	-0.599939	0.314923	4.30762	-0.869558	-0.174418	-2.73864
-0.95	-0.114067	-1.48046	-0.591754	0.40412	4.89789	-0.873729	-0.230208	-2.99014
-0.952583	-0.145253	-1.65312	-0.581963	0.504564	5.44528	-0.879646	-0.291242	-3.19713
-0.956789	-0.178307	-1.8284	-0.569082	0.613881	5.9381	-0.886941	-0.356111	-3.38829
-0.961013	-0.212827	-1.9961	-0.554282	0.730292	6.35651	-0.896	-0.423945	-3.59209
-0.966738	-0.249257	-2.13184	-0.536532	0.853034	6.66635	-0.905896	-0.494767	-3.82571
-0.97248	-0.288557	-2.19978	-0.516897	0.981993	6.81982	-0.917275	-0.569459	-4.086
-0.978763	-0.331288	-2.1622	-0.494539	1.11654	6.76478	-0.930069	-0.649219	-4.34571
-0.985343	-0.376512	-1.99335	-0.470715	1.25405	6.46041	-0.944136	-0.73475	-4.55666
-0.992778	-0.421149	-1.6921	-0.444727	1.38895	5.89309	-0.960821	-0.825525	-4.65984
-1.00236	-0.4604	-1.28725	-0.414725	1.51315	5.08532	-0.979688	-0.919451	-4.6
-1.01304	-0.489316	-0.831844	-0.38015	1.61814	4.09316	-0.999585	-1.01302	-4.34088
-1.02409	-0.504877	-0.387393	-0.344458	1.69789	2.99272	-1.02184	-1.10184	-3.87674
-1.03524	-0.507463	-0.00406815	-0.308435	1.75102	1.862	-1.04523	-1.1813	-3.23674
-1.04557	-0.500767	0.294852	-0.271992	1.78073	0.766345	-1.07018	-1.24737	-2.4805
-1.0535	-0.490002	0.51716	-0.240157	1.79233	-0.246025	-1.09612	-1.29726	-1.68579
-1.06079	-0.479288	0.692467	-0.20841	1.78995	-1.13797	-1.123	-1.32997	-0.931394
-1.07034	-0.469722	0.853672	-0.171409	1.77453	-1.87264	-1.15047	-1.34651	-0.279692
-1.08123	-0.459268	1.01775	-0.132331	1.74482	-2.40667	-1.1771	-1.34957	0.236073
-1.0909	-0.444493	1.17484	-0.0967436	1.70032	-2.69365	-1.20393	-1.34278	0.6165
-1.09989	-0.422979	1.29062	-0.0646295	1.64412	-2.69835	-1.22997	-1.32964	0.89152
-1.10753	-0.395004	1.321	-0.0344528	1.58349	-2.41521	-1.25624	-1.31254	1.10837
-1.11418	-0.363703	1.23252	-0.00462512	1.52789	-1.88152	-1.28198	-1.29231	1.31597
-1.12075	-0.333878	1.0196	0.0250629	1.48592	-1.17754	-1.30772	-1.26834	1.55055
-1.12692	-0.310211	0.711508	0.0540179	1.4627	-0.411481	-1.33265	-1.2392	1.8266
-1.13249	-0.295686	0.366491	0.0832697	1.4589	0.305478	-1.35638	-1.20343	2.13523
-1.13818	-0.290747	0.0557237	0.113289	1.47123	0.88498	-1.37991	-1.16026	2.4496
-1.14424	-0.293353	-0.156625	0.143326	1.49417	1.27843	-1.40248	-1.10989	2.73474
-1.15021	-0.299811	-0.23009	0.173521	1.52183	1.47975	-1.42286	-1.05358	2.9584
-1.15651	-0.30602	-0.15634	0.204273	1.54968	1.51459	-1.44335	-0.993209	3.09953
-1.1634	-0.308663	0.0421255	0.237208	1.5753	1.42209	-1.46145	-0.930843	3.15263
-1.16984	-0.305913	0.320976	0.269688	1.59838	1.23753	-1.47833	-0.868203	3.12761
-1.17492	-0.297435	0.626701	0.300912	1.61964	0.982731	-1.49473	-0.806435	3.04634
-1.18014	-0.283809	0.908813	0.332031	1.63938	0.666642	-1.51036	-0.746147	2.93757
-1.18499	-0.265839	1.12893	0.364896	1.65624	0.293496	-1.52411	-0.687605	2.83186
-1.19054	-0.244203	1.26587	0.399314	1.66715	-0.127572	-1.53636	-0.630836	2.75744
-1.19566	-0.219588	1.31727	0.433854	1.66843	-0.577474	-1.54783	-0.575535	2.73744
-1.1992	-0.193029	1.29829	0.466352	1.65752	-1.02968	-1.55793	-0.52087	2.78829
-1.20258	-0.166006	1.23803	0.499443	1.63414	-1.45876	-1.56736	-0.465404	2.91931
-1.20604	-0.140082	1.17362	0.533111	1.60029	-1.85	-1.57561	-0.407265	3.13299
-1.20679	-0.116218	1.14247	0.561944	1.55921	-2.20429	-1.58289	-0.344505	3.42575
-1.20845	-0.0941607	1.1738	0.590951	1.51368	-2.53523	-1.58832	-0.275458	3.78866
-1.21073	-0.0723128	1.28151	0.620674	1.46478	-2.85929	-1.59233	-0.198924	4.20735
-1.2115	-0.0482661	1.46032	0.649926	1.41165	-3.18385	-1.59411	-0.114149	4.66105
-1.21231	-0.0197471	1.68657	0.67806	1.35237	-3.49938	-1.59424	-0.020754	5.12079
-1.21248	0.0144943	1.92339	0.703193	1.28531	-3.78025	-1.59308	0.0812278	5.54791
-1.21103	0.0542707	2.12857	0.725935	1.21001	-3.99479	-1.59013	0.19115	5.89425
-1.20868	0.0981333	2.26279	0.748694	1.12759	-4.1208	-1.58317	0.307546	6.10592
-1.2059	0.143942	2.29612	0.771977	1.04059	-4.15959	-1.57416	0.428071	6.13114
-1.20183	0.189475	2.21181	0.790495	0.952359	-4.14159	-1.56345	0.549603	5.93217
-1.19726	0.232786	2.00759	0.806464	0.86608	-4.11938	-1.55004	0.668397	5.49852
-1.19178	0.272219	1.69513	0.821422	0.783494	-4.14899	-1.53517	0.780252	4.85807
-1.18593	0.30621	1.29837	0.835751	0.703999	-4.26543	-1.51751	0.880854	4.08095
-1.18002	0.333124	0.850762	0.848614	0.624763	-4.462	-1.49819	0.966455	3.27257
-1.1729	0.351375	0.391144	0.859941	0.541923	-4.68235	-1.4769	1.03485	2.55452
-1.16462	0.359875	-0.0419131	0.868144	0.452424	-4.83049	-1.45496	1.08632	2.03592
-1.1571	0.358604	-0.416635	0.875213	0.355801	-4.7974	-1.43281	1.12409	1.7824
-1.15042	0.34885	-0.713863	0.881915	0.255289	-4.49619	-1.40927	1.15393	1.79205
-1.14422	0.332883	-0.9302	0.886139	0.157798	-3.89371	-1.38518	1.18291	1.98773
-1.13844	0.313173	-1.07704	0.887308	0.0724341	-3.02706	-1.36094	1.21737	2.23092
-1.13221	0.291609	-1.17541	0.885161	0.00779872	-1.99835	-1.3364	1.26073	2.35589
-1.1268	0.269096	-1.24811	0.883555	-0.0309839	-0.949012	-1.31104	1.31177	2.21546
-1.12198	0.245646	-1.31176	0.882857	-0.0441112	-0.0223986	-1.28509	1.36414	1.72466
-1.11752	0.220803	-1.3715	0.88284	-0.0368641	0.672344	-1.25606	1.40782	0.887806
-1.11321	0.19416	-1.41989	0.883067	-0.0174363	1.0834	-1.22641	1.43205	-0.200662
-1.11013	0.165763	-1.44042	0.884358	0.00602742	1.22015	-1.19642	1.429	-1.38261
-1.10759	0.136285	-1.41408	0.885091	0.0277835	1.13921	-1.16824	1.39638	-2.4814
-1.1053	0.106956	-1.32677	0.885318	0.0453285	0.920127	-1.14171	1.33807	-3.35088
-1.10362	0.0793367	-1.17512	0.885981	0.0586917	0.640731	-1.11731	1.2624	-3.91187
-1.10275	0.0550183	-0.968901	0.886715	0.0688998	0.360276	-1.09423	1.17902	-4.16539
-1.10183	0.035314	-0.729422	0.888093	0.0765968	0.113637	-1.07369	1.09578	-4.18007
-1.10136	0.0209846	-0.484684	0.889751	0.0815049	-0.0850275	-1.05273	1.01678	-4.06073
-1.10142	0.0120569	-0.262811	0.892509	0.082807	-0.233944	-1.03313	0.942293	-3.91069
-1.10163	0.00780171	-0.0858778	0.894621	0.0799785	-0.335817	-1.01533	0.870073	-3.80099
-1.10109	0.00692695	0.0341392	0.895581	0.0734088	-0.393492	-0.99941	0.797237	-3.75569
-1.10052	0.00795673	0.0963522	0.896366	0.0644114	-0.409597	-0.985081	0.721869	-3.75542
-1.10046	0.00963822	0.109037	0.897064	0.0547152	-0.388448	-0.971852	0.643788	-3.75476
-1.10031	0.0111763	0.0858224	0.89874	0.0458439	-0.337901	-0.961258	0.564511	-3.70514
-1.10022	0.0122088	0.041462	0.899281	0.0387364	-0.269463	-0.950978	0.486632	-3.57421
-1.09992	0.0126114	-0.0115093	0.899595	0.0336879	-0.196358	-0.943176	0.412967	-3.35585
-1.09998	0.012302	-0.0644848	0.900922	0.030499	-0.130388	-0.936055	0.345748	-3.06867
-1.09963	0.01117	-0.112822	0.901253	0.0286914	-0.0790561	-0.930662	0.2861	-2.74585
-1.09881	0.00913379	-0.154691	0.901497	0.0277018	-0.04417	-0.926508	0.233925	-2.4214
-1.09903	0.00622812	-0.189449	0.902039	0.0270264	-0.0225042	-0.921516	0.188199	-2.11855
-1.09924	0.00261138	-0.216223	0.902894	0.0263358	-0.00818239	-0.918811	0.147562	-1.84437
-1.09924	-0.00151732	-0.233143	0.903435	0.0255612	0.00420175	-0.917345	0.110919	-1.59183
-1.09926	-0.00599819	-0.237403	0.903906	0.0248994	0.0169648	-0.915059	0.0778498	-1.34744
-1.09956	-0.0106991	-0.22603	0.90429	0.0246842	0.028194	-0.913802	0.0487044	-1.10071
-1.09971	-0.0154184	-0.197	0.904744	0.0251552	0.0324316	-0.913505	0.0243754	-0.85121
-1.10006	-0.0197875	-0.150192	0.905407	0.0262318	0.0227803	-0.913436	0.00580266	-0.610357
-1.10048	-0.0232595	-0.0877005	0.905494	0.0274161	-0.00651146	-0.91464	-0.00661553	-0.397158
-1.10123	-0.025222	-0.0133198	0.90621	0.0278943	-0.0580103	-0.914221	-0.0134072	-0.229883
-1.10144	-0.0252011	0.0686011	0.907013	0.0268243	-0.130257	-0.914587	-0.015976	-0.117099
-1.10219	-0.0230745	0.154342	0.907519	0.0237013	-0.218159	-0.914797	-0.0161459	-0.0518847
-1.10259	-0.0192022	0.241393	0.907938	0.0186279	-0.314164	-0.91443	-0.0155865	-0.011818

## Sheet: YH2_trial1_coda
shank_angle(rad)	shank_anglular_velocity(rad/s)	shank_anglular_acceleration(rad/s^2)	thigh_angle(rad)	thigh_anglular_velocity(rad/s)	thigh_anglular_acceleration(rad/s^2)	back_angle(rad)	back_anglular_velocity(rad/s)	back_anglular_acceleration(rad/s^2)
-1.09497	0.00238796	-0.221914	1.05188	-0.00751732	0.222115	-1.03378	0.021727	0.580223
-1.09512	-0.00205022	-0.159879	1.0502	-0.00307304	0.157092	-1.03275	0.0333884	0.415418
-1.09525	-0.00575371	-0.100923	1.05119	0.000672927	0.0966824	-1.03159	0.042927	0.262325
-1.09568	-0.0081895	-0.0480806	1.05158	0.003137	0.0455165	-1.03067	0.0490591	0.129887
-1.0956	-0.0092076	-0.00427525	1.0516	0.00412282	0.00741377	-1.02948	0.0515535	0.0242701
-1.09579	-0.00903769	0.0281792	1.05158	0.00391045	-0.0155227	-1.02887	0.0511184	-0.0524599
-1.09635	-0.00813931	0.0481599	1.05174	0.00310696	-0.0236954	-1.02768	0.0489606	-0.102851
-1.09575	-0.00698936	0.0560717	1.05123	0.00233161	-0.0202053	-1.0272	0.0462546	-0.133056
-1.09591	-0.00591101	0.0537368	1.05118	0.00193817	-0.0101984	-1.0261	0.0437508	-0.150293
-1.09671	-0.00502349	0.0438914	1.05177	0.00194315	0.000497526	-1.025	0.0416397	-0.159676
-1.09612	-0.00431704	0.0295164	1.05177	0.00216639	0.0070016	-1.02458	0.0396666	-0.161866
-1.09687	-0.00377231	0.0132557	1.05228	0.00243093	0.00674332	-1.02402	0.0374068	-0.152839
-1.09638	-0.00342934	-0.00293758	1.05154	0.00265172	0.000145865	-1.02287	0.0346018	-0.12615
-1.09659	-0.0033764	-0.0179167	1.05147	0.00278468	-0.00957003	-1.02203	0.0314384	-0.0769424
-1.09668	-0.00369559	-0.0312737	1.05184	0.00275724	-0.0174371	-1.02133	0.0286309	-0.00601649
-1.09704	-0.00441207	-0.0431261	1.05217	0.00249556	-0.0184167	-1.02121	0.0272049	0.0779297
-1.09673	-0.00546577	-0.0537486	1.05221	0.00202526	-0.00928265	-1.02063	0.0280411	0.159097
-1.09683	-0.0067124	-0.0630491	1.05177	0.00152912	0.00983561	-1.02041	0.0314053	0.218407
-1.09704	-0.00797003	-0.0699863	1.05194	0.00129767	0.0348087	-1.01952	0.0367241	0.239058
-1.09774	-0.00910756	-0.0721678	1.05256	0.00160907	0.0581394	-1.01833	0.0427288	0.211809
-1.09766	-0.0101122	-0.0659572	1.05188	0.00260091	0.0708788	-1.01761	0.0478878	0.138107
-1.09772	-0.0110551	-0.0473224	1.05205	0.0041717	0.0653746	-1.01638	0.0509135	0.0300497
-1.09823	-0.0119482	-0.0133655	1.05243	0.00594722	0.038018	-1.0151	0.0511274	-0.0926428
-1.09816	-0.0125889	0.0359129	1.05261	0.00734449	-0.00896968	-1.01423	0.0485579	-0.207466
-1.09797	-0.0125202	0.0963468	1.05228	0.0077277	-0.0674541	-1.01383	0.0437784	-0.294221
-1.09872	-0.0111792	0.15953	1.05256	0.00661428	-0.125214	-1.01294	0.0376135	-0.339006
-1.09951	-0.00818723	0.214244	1.05339	0.00387511	-0.169206	-1.01257	0.0308924	-0.336365
-1.09884	-0.00361399	0.249093	1.05268	-0.000149729	-0.189239	-1.01128	0.024353	-0.289523
-1.09909	0.00196214	0.255527	1.0528	-0.00470475	-0.180834	-1.01131	0.0186545	-0.209018
-1.09905	0.00764042	0.230236	1.05317	-0.00885972	-0.146308	-1.01107	0.0143797	-0.110249
-1.09828	0.0125154	0.176163	1.05181	-0.0118443	-0.0937792	-1.01112	0.0119684	-0.010361
-1.09792	0.0159535	0.101873	1.0516	-0.0133136	-0.0345494	-1.01041	0.0116193	0.0750627
-1.09802	0.0177047	0.0196026	1.05189	-0.0133985	0.0201582	-1.01	0.0132264	0.135018
-1.09752	0.0178371	-0.057353	1.05182	-0.0125216	0.0619945	-1.01021	0.0163632	0.1652
-1.09741	0.0165922	-0.117246	1.05146	-0.011124	0.08704	-1.00981	0.0203222	0.168622
-1.09696	0.0142826	-0.151946	1.05109	-0.00949687	0.0958895	-1.00946	0.0242569	0.154391
-1.09647	0.0112817	-0.15822	1.05081	-0.00778425	0.0925406	-1.00845	0.02745	0.134811
-1.09654	0.00804824	-0.138108	1.05112	-0.00607388	0.0826367	-1.00763	0.0296194	0.121607
-1.09645	0.00510647	-0.098387	1.05053	-0.00446617	0.0716383	-1.00702	0.0310716	0.122517
-1.09614	0.00294846	-0.0491877	1.05043	-0.00306851	0.0633626	-1.00683	0.0325658	0.139469
-1.09642	0.00189272	-0.00191253	1.05081	-0.00192634	0.0591604	-1.00576	0.0349371	0.16897
-1.09636	0.00196629	0.0331862	1.05107	-0.000953122	0.0578464	-1.00583	0.0386898	0.204397
-1.09636	0.00287752	0.0492981	1.05076	5.0742e-05	0.0563434	-1.00426	0.0437845	0.239028
-1.09628	0.00411553	0.0446914	1.05048	0.00125231	0.0508272	-1.00349	0.0497169	0.268286
-1.09584	0.00514771	0.0232937	1.05032	0.00260437	0.0379914	-1.00224	0.0558143	0.290076
-1.09577	0.00562134	-0.00594985	1.05083	0.00378725	0.0159963	-1.00093	0.0615673	0.303037
-1.09574	0.00546949	-0.0308491	1.05095	0.00434178	-0.0151972	-0.999341	0.0668137	0.303643
-1.09626	0.00489257	-0.0385853	1.05146	0.00389547	-0.0540955	-0.998154	0.0716788	0.283741
-1.09518	0.00426973	-0.0187697	1.05057	0.0023201	-0.0981955	-0.996705	0.0762964	0.230072
-1.09532	0.00406413	0.0335285	1.05081	-0.000251829	-0.144276	-0.995187	0.0804483	0.126526
-1.09593	0.00473841	0.115356	1.05142	-0.00350979	-0.188151	-0.993703	0.0833086	-0.0413525
-1.09558	0.00668439	0.214733	1.05116	-0.00709355	-0.224045	-0.991801	0.0834301	-0.281114
-1.09485	0.0101897	0.311494	1.05032	-0.0107501	-0.244242	-0.99016	0.0789844	-0.58941
-1.0945	0.0154212	0.380597	1.0498	-0.0144567	-0.239863	-0.988764	0.0681561	-0.950926
-1.09409	0.0223321	0.397773	1.04934	-0.0183696	-0.203264	-0.988101	0.0495438	-1.34092
-1.09369	0.030442	0.34647	1.0499	-0.022526	-0.131685	-0.987228	0.0224536	-1.73083
-1.09336	0.0386125	0.224159	1.04903	-0.026468	-0.0307409	-0.987455	-0.0129833	-2.09525
-1.09289	0.0450627	0.0456105	1.04945	-0.0291203	0.0842051	-0.988729	-0.0559106	-2.41831
-1.0913	0.0478007	-0.158758	1.04797	-0.0291536	0.190379	-0.990579	-0.105068	-2.69749
-1.08982	0.0453797	-0.349909	1.04667	-0.0257189	0.263837	-0.993825	-0.159264	-2.94393
-1.08921	0.0376091	-0.491053	1.04648	-0.0191163	0.287909	-0.999044	-0.217831	-3.17925
-1.0883	0.025791	-0.559109	1.04594	-0.010915	0.260693	-1.00414	-0.280881	-3.42976
-1.08832	0.0122805	-0.552868	1.04624	-0.0033462	0.19831	-1.01121	-0.349208	-3.7194
-1.08907	-0.00045515	-0.494851	1.0472	0.00175533	0.13193	-1.01946	-0.423896	-4.06252
-1.08945	-0.0108286	-0.425807	1.04756	0.00388754	0.0989694	-1.02891	-0.505846	-4.45758
-1.08975	-0.0187011	-0.393294	1.04716	0.00417311	0.131121	-1.0414	-0.595462	-4.8825
-1.08984	-0.0253071	-0.437625	1.04664	0.00486289	0.243105	-1.05544	-0.692621	-5.29289
-1.09001	-0.0326812	-0.579277	1.04685	0.00836985	0.425754	-1.07186	-0.796746	-5.62441
-1.09085	-0.042971	-0.811409	1.0468	0.0163708	0.645524	-1.08968	-0.906755	-5.80061
-1.09272	-0.0579548	-1.09976	1.04788	0.0293554	0.850532	-1.10979	-1.02073	-5.74645
-1.09462	-0.0788108	-1.39039	1.04954	0.0466399	0.981473	-1.13305	-1.13541	-5.40563
-1.09656	-0.10596	-1.62369	1.05067	0.0665892	0.98477	-1.15721	-1.24581	-4.75765
-1.09872	-0.138844	-1.75141	1.05175	0.0867947	0.824996	-1.1834	-1.34538	-3.82889
-1.10183	-0.17574	-1.75222	1.05324	0.104195	0.493814	-1.21227	-1.42683	-2.69246
-1.1065	-0.213893	-1.64065	1.05624	0.115334	0.0133303	-1.2418	-1.48368	-1.45478
-1.11193	-0.250135	-1.46592	1.05922	0.116901	-0.567269	-1.27329	-1.51206	-0.231084
-1.11675	-0.281848	-1.29908	1.06065	0.106421	-1.1816	-1.30423	-1.51201	0.882718
-1.12363	-0.307952	-1.211	1.06252	0.0828055	-1.76071	-1.33483	-1.48752	1.83246
-1.13054	-0.329488	-1.24716	1.06313	0.04657	-2.24918	-1.36207	-1.44497	2.61403
-1.13801	-0.34952	-1.40731	1.06385	-0.000327184	-2.61881	-1.38888	-1.3906	3.26423
-1.14522	-0.372191	-1.63777	1.06291	-0.0549881	-2.87594	-1.41431	-1.32812	3.83782
-1.15258	-0.40109	-1.84062	1.06024	-0.114384	-3.05999	-1.44026	-1.25774	4.37971
-1.16134	-0.437449	-1.89872	1.05619	-0.176319	-3.23322	-1.46435	-1.17707	4.90342
-1.17026	-0.47889	-1.70962	1.05111	-0.240241	-3.46388	-1.48695	-1.08331	5.38424
-1.18009	-0.519335	-1.21758	1.04545	-0.307536	-3.80735	-1.50695	-0.97563	5.76902
-1.1915	-0.550295	-0.433175	1.03823	-0.381171	-4.29039	-1.52378	-0.856359	5.99814
-1.20339	-0.563204	0.566653	1.02803	-0.464825	-4.90268	-1.53842	-0.730734	6.03022
-1.21559	-0.551982	1.65814	1.017	-0.561808	-5.59792	-1.54975	-0.60533	5.85997
-1.22604	-0.51482	2.70325	1.00426	-0.674073	-6.3037	-1.55905	-0.486051	5.52305
-1.23468	-0.454449	3.58427	0.988938	-0.801566	-6.93713	-1.56614	-0.376578	5.08701
-1.24159	-0.376852	4.22904	0.968902	-0.942144	-7.42176	-1.57197	-0.277842	4.63293
-1.24707	-0.289098	4.61978	0.946876	-1.09207	-7.70163	-1.57692	-0.188532	4.23469
-1.25076	-0.197261	4.7845	0.922407	-1.24683	-7.74948	-1.5793	-0.106187	3.94272
-1.25254	-0.105221	4.77636	0.893486	-1.40187	-7.56815	-1.57921	-0.0281848	3.77636
-1.25325	-0.0146264	4.65013	0.863187	-1.55296	-7.18604	-1.57755	0.0477259	3.72546
-1.25254	0.0742213	4.4445	0.829869	-1.69639	-6.64858	-1.57549	0.123292	3.759
-1.24941	0.161169	4.17575	0.792676	-1.82903	-6.0081	-1.57183	0.199727	3.83699
-1.24451	0.245322	3.84319	0.754401	-1.94855	-5.31467	-1.56643	0.277648	3.92174
-1.23732	0.324814	3.44215	0.712042	-2.05373	-4.6096	-1.55884	0.357026	3.98556
-1.22931	0.397162	2.97804	0.668601	-2.1447	-3.92286	-1.55017	0.437296	4.01375
-1.22056	0.459904	2.47489	0.624042	-2.22257	-3.27457	-1.54029	0.517603	4.00299
-1.21067	0.511236	1.97497	0.580863	-2.28872	-2.67915	-1.52786	0.597095	3.95657
-1.19953	0.550561	1.5295	0.534298	-2.34406	-2.1501	-1.51427	0.675163	3.87881
-1.18757	0.5789	1.18416	0.48562	-2.38893	-1.70279	-1.49887	0.751522	3.77078
-1.1744	0.598994	0.965115	0.434936	-2.42385	-1.35347	-1.48313	0.826067	3.62872
-1.16286	0.61485	0.871098	0.386172	-2.45041	-1.11461	-1.46484	0.898547	3.44557
-1.15015	0.630642	0.874271	0.336936	-2.47154	-0.987751	-1.44562	0.968251	3.21454
-1.13815	0.649292	0.92939	0.288119	-2.49059	-0.956604	-1.42527	1.0339	2.93293
-1.12577	0.671404	0.98714	0.239843	-2.50996	-0.982705	-1.4034	1.09382	2.60434
-1.1116	0.695199	1.00626	0.188443	-2.53008	-1.00547	-1.37986	1.14644	2.23822
-1.09603	0.717597	0.960232	0.135979	-2.54952	-0.947915	-1.35542	1.19071	1.84703
-1.07961	0.735867	0.83749	0.0831475	-2.56593	-0.728654	-1.33207	1.22636	1.44238
-1.06526	0.748868	0.637617	0.0326202	-2.57681	-0.280306	-1.30657	1.25373	1.03219
-1.05139	0.757136	0.367836	-0.0176104	-2.57973	0.427677	-1.28114	1.27346	0.62011
-1.03631	0.761889	0.0431831	-0.0686962	-2.57181	1.36644	-1.2554	1.28597	0.207464
-1.02076	0.763755	-0.309561	-0.12034	-2.54957	2.43331	-1.22967	1.29127	-0.203424
-1.00597	0.762061	-0.647803	-0.170728	-2.5095	3.45477	-1.20431	1.28893	-0.606641
-0.991487	0.755121	-0.914509	-0.218341	-2.44957	4.21364	-1.17881	1.2783	-0.992614
-0.976512	0.741395	-1.04919	-0.266128	-2.37104	4.50082	-1.15251	1.25897	-1.35122
-0.959914	0.720974	-1.00813	-0.314194	-2.27991	4.18227	-1.12834	1.23114	-1.67709
-0.945846	0.696571	-0.788007	-0.35795	-2.18715	3.26274	-1.10422	1.19574	-1.97459
-0.932425	0.673246	-0.442877	-0.400902	-2.10684	1.92338	-1.08125	1.15414	-2.25988
-0.919963	0.656624	-0.0848746	-0.441184	-2.05226	0.513155	-1.05947	1.10749	-2.55784
-0.908653	0.650279	0.136479	-0.479372	-2.03081	-0.514335	-1.03849	1.05615	-2.89422
-0.895668	0.653492	0.0735515	-0.519375	-2.03961	-0.710079	-1.01868	0.999393	-3.28475
-0.881688	0.660519	-0.372263	-0.561385	-2.06373	0.241213	-0.999707	0.93568	-3.72521
-0.867865	0.661758	-1.21084	-0.603622	-2.07808	2.40925	-0.981992	0.8633	-4.1859
-0.856136	0.646343	-2.34565	-0.642526	-2.05274	5.56099	-0.966389	0.781186	-4.61342
-0.843692	0.605309	-3.58643	-0.681761	-1.9605	9.18292	-0.953054	0.689572	-4.93997
-0.831667	0.534435	-4.69106	-0.719913	-1.78483	12.5851	-0.941012	0.590301	-5.09832
-0.822888	0.436008	-5.42555	-0.752045	-1.52613	15.0638	-0.931552	0.486805	-5.03844
-0.816029	0.318916	-5.62491	-0.778364	-1.20414	16.0783	-0.92314	0.383789	-4.74118
-0.812346	0.196851	-5.2366	-0.795329	-0.854938	15.3913	-0.917363	0.286641	-4.22497
-0.811002	0.0849918	-4.33367	-0.80444	-0.522569	13.131	-0.913715	0.200554	-3.5434
-0.812119	-0.00384656	-3.09407	-0.806464	-0.247754	9.75444	-0.911184	0.129506	-2.77415
-0.814022	-0.0623471	-1.75322	-0.804859	-0.0572392	5.92507	-0.910695	0.0754069	-2.00236
-0.816133	-0.0900818	-0.544673	-0.802939	0.0423201	2.34219	-0.909386	0.037791	-1.30318
-0.81732	-0.0927469	0.353468	-0.803375	0.0639207	-0.427044	-0.908845	0.0142168	-0.728276
-0.817757	-0.0796774	0.852123	-0.805644	0.0338007	-2.06502	-0.908182	0.0012107	-0.29975
-0.818804	-0.0607266	0.957997	-0.807215	-0.0179686	-2.54293	-0.909002	-0.00468651	-0.0121429
-0.81938	-0.0437144	0.75561	-0.809327	-0.0660961	-2.08049	-0.908793	-0.00617587	0.159175
-0.820636	-0.0331897	0.373626	-0.810269	-0.0951043	-1.049	-0.908671	-0.00493356	0.246895
-0.821596	-0.0305342	-0.0525929	-0.811596	-0.100039	0.146026	-0.90895	-0.00176695	0.281765
-0.822801	-0.0348797	-0.411641	-0.811822	-0.0839579	1.16681	-0.908985	0.0029736	0.286421
-0.822975	-0.0441803	-0.633719	-0.813271	-0.0541271	1.80532	-0.909142	0.00894178	0.273885
-0.824127	-0.0560173	-0.69428	-0.813742	-0.0186296	1.99804	-0.908775	0.0155165	0.249673
-0.825698	-0.0680626	-0.606808	-0.813707	0.0157807	1.80107	-0.908217	0.0218218	0.215413
-0.827077	-0.0783219	-0.409812	-0.812905	0.0445517	1.34299	-0.907362	0.0269954	0.171922
-0.829049	-0.0852756	-0.152967	-0.811142	0.0653379	0.773964	-0.906646	0.0305046	0.120571
-0.830375	-0.0879644	0.114277	-0.810217	0.0775662	0.225582	-0.90614	0.0322906	0.0629971
-0.832313	-0.0860286	0.350309	-0.808489	0.0818676	-0.211873	-0.905442	0.0326506	0.000136955
-0.834075	-0.0797108	0.525446	-0.806953	0.0795691	-0.495002	-0.905529	0.0319517	-0.0682818
-0.835646	-0.0698069	0.623505	-0.805225	0.0723513	-0.620768	-0.904482	0.0303705	-0.143079
-0.83596	-0.0575438	0.641806	-0.804265	0.0620656	-0.61427	-0.903365	0.027808	-0.223915
-0.837444	-0.0443955	0.590038	-0.802782	0.0506184	-0.516068	-0.903609	0.0239783	-0.307353
-0.838177	-0.0318789	0.487932	-0.802345	0.0398221	-0.371798	-0.902998	0.0185732	-0.385783
-0.838788	-0.0213428	0.361476	-0.801473	0.0311668	-0.22457	-0.902789	0.0114217	-0.448018
-0.838543	-0.0137264	0.237783	-0.801316	0.0255494	-0.109344	-0.902702	0.00262579	-0.481721
-0.838875	-0.00931248	0.139351	-0.800478	0.0230477	-0.048577	-0.902876	-0.007341	-0.477012
-0.838962	-0.00759504	0.0791076	-0.800251	0.0228473	-0.0491996	-0.902911	-0.0176237	-0.430037
-0.838753	-0.00739467	0.0578259	-0.800338	0.0234043	-0.101853	-0.903731	-0.0271102	-0.345129
-0.839084	-0.00725863	0.0650011	-0.79978	0.0228866	-0.18344	-0.904273	-0.0346875	-0.23459
-0.839573	-0.00603241	0.0831372	-0.79889	0.0198353	-0.263259	-0.905285	-0.0395552	-0.11594
-0.84001	-0.0033598	0.0940834	-0.797982	0.0138198	-0.311579	-0.906384	-0.0414678	-0.00739371
-0.840027	0.000160902	0.0851772	-0.798017	0.00574175	-0.308227	-0.906891	-0.0407896	0.0769747
-0.839608	0.00329669	0.052974	-0.798209	-0.00245964	-0.24835	-0.907624	-0.0383295	0.130745
-0.838997	0.00483584	0.0033454	-0.799012	-0.00862	-0.143334	-0.908217	-0.0350375	0.156156
-0.838875	0.00421777	-0.0517402	-0.799308	-0.0112737	-0.0166246	-0.908898	-0.0317045	0.162279
-0.838962	0.00177896	-0.0991163	-0.799832	-0.0102063	0.103879	-0.909718	-0.0287741	0.161038
-0.839137	-0.0015015	-0.128863	-0.799431	-0.00637644	0.194025	-0.910119	-0.0262907	0.162506
-0.839538	-0.00456861	-0.136694	-0.799151	-0.00131356	0.239453	-0.910172	-0.0239611	0.171163
-0.84001	-0.00681429	-0.123878	-0.798802	0.00361748	0.237889	-0.910957	-0.0213156	0.184419
-0.840219	-0.0082546	-0.0954397	-0.798383	0.00766927	0.197745	-0.911201	-0.0179533	0.193914
-0.839381	-0.00929293	-0.0579568	-0.799448	0.0106974	0.134285	-0.911847	-0.0138006	0.189079
-0.83973	-0.0102764	-0.0179752	-0.798977	0.0128291	0.0650592	-0.912109	-0.00925302	0.161625
-0.840114	-0.0111825	0.0186657	-0.798366	0.0141512	0.00593051	-0.911917	-0.00509217	0.109302
-0.840289	-0.0116473	0.0470402	-0.798209	0.0146474	-0.0317114	-0.911952	-0.00219626	0.0375467
-0.841196	-0.0112712	0.0635261	-0.797319	0.0143528	-0.0425251	-0.911533	-0.00119369	-0.0415759
-0.841074	-0.00994617	0.0666763	-0.797389	0.013514	-0.0277564	-0.911987	-0.00224509	-0.112757
-0.840917	-0.00797906	0.0582467	-0.797668	0.0125986	0.00521238	-0.912353	-0.00503975	-0.161976
-0.841598	-0.00595382	0.0436116	-0.79669	0.012151	0.0444146	-0.912301	-0.00894654	-0.180662
-0.841074	-0.00444272	0.030858	-0.796708	0.0125927	0.0760077	-0.912528	-0.0131954	-0.168125
-0.841284	-0.0037281	0.0284115	-0.796481	0.0140515	0.0878493	-0.912772	-0.0170233	-0.131507
-0.84151	-0.00366093	0.0418263	-0.796027	0.0162582	0.0731686	-0.913069	-0.019805	-0.083288
-0.841336	-0.0037107	0.0709554	-0.796219	0.0185579	0.0332183	-0.913785	-0.0211968	-0.0371839
-0.841423	-0.00318475	0.108788	-0.795678	0.0200886	-0.022154	-0.914465	-0.0212537	-0.00380106
-0.841755	-0.00153389	0.142724	-0.794718	0.0201206	-0.0765464	-0.91457	-0.0204305	0.0124872
-0.841702	0.00137321	0.158157	-0.794456	0.0184304	-0.111332	-0.915006	-0.019411	0.0143498
-0.84151	0.00512378	0.143314	-0.794003	0.0155016	-0.111112	-0.915059	-0.0188237	0.0097044
-0.841545	0.0088495	0.0937746	-0.794038	0.0124133	-0.0686862	-0.915914	-0.0189774	0.00799976
-0.841179	0.0115063	0.0150856	-0.793601	0.0104469	0.0119457	-0.915879	-0.0197364	0.0160184
-0.840516	0.0122394	-0.0774783	-0.79402	0.0105971	0.115389	-0.91649	-0.0205771	0.0348942
-0.840777	0.0106913	-0.162094	-0.793427	0.0132095	0.217485	-0.91649	-0.0208036	0.0596039
-0.840271	0.00713563	-0.215702	-0.793305	0.0178886	0.290137	-0.917537	-0.0198579	0.0811961
-0.840411	0.00240406	-0.220089	-0.7921	0.0236741	0.307435	-0.917816	-0.0176105	0.0908286
-0.840551	-0.00234692	-0.167255	-0.791943	0.0293524	0.252207	-0.918165	-0.0144888	0.0838028
-0.840428	-0.00593453	-0.0627857	-0.791472	0.0337433	0.122213	-0.918288	-0.011349	0.0616267
-0.841074	-0.00742344	0.073557	-0.790198	0.0358868	-0.0649473	-0.918427	-0.00913289	0.0308575
-0.840882	-0.00631276	0.210375	-0.789814	0.0351574	-0.269515	-0.918375	-0.00847788	-0.0011613
-0.840673	-0.00262325	0.310124	-0.789587	0.0313804	-0.431497	-0.918322	-0.00948733	-0.0320823
-0.840743	0.00307768	0.336877	-0.789028	0.0250237	-0.47831	-0.918881	-0.0117952	-0.0693305
-0.84076	0.00966854	0.265124	-0.788383	0.0174917	-0.338563	-0.9193	-0.0149135	-0.13139
-0.840411	0.0154988	0.0877776	-0.788138	0.0114361	0.0395831	-0.919736	-0.0187007	-0.244224
-0.840044	0.01853	-0.17879	-0.787911	0.0108723	0.669432	-0.920068	-0.0237323	-0.433251
-0.840149	0.0166738	-0.494702	-0.786672	0.0208541	1.51188	-0.920888	-0.0314124	-0.713179
-0.839556	0.00832209	-0.802659	-0.785939	0.0465759	2.47255	-0.921708	-0.0437869	-1.0792
-0.839643	-0.00705667	-1.03972	-0.784752	0.0920006	3.41388	-0.922895	-0.063107	-1.50312
-0.839608	-0.0284799	-1.15245	-0.781873	0.15839	4.18192	-0.925129	-0.0912459	-1.93675
-0.841214	-0.0534119	-1.11154	-0.776916	0.243297	4.6426	-0.927067	-0.129106	-2.32273
-0.842715	-0.0782307	-0.921632	-0.770511	0.340507	4.71836	-0.930732	-0.17619	-2.6102
-0.844792	-0.099093	-0.622792	-0.761435	0.441105	4.41393	-0.934868	-0.23052	-2.7709
-0.846746	-0.112935	-0.282453	-0.75112	0.535466	3.82234	-0.941204	-0.289012	-2.81033
-0.849696	-0.118324	0.020481	-0.738117	0.615684	3.10722	-0.948255	-0.348272	-2.76961
-0.851948	-0.115935	0.215086	-0.724102	0.677769	2.46447	-0.955498	-0.405593	-2.71619
-0.854199	-0.108502	0.25572	-0.709267	0.722933	2.07335	-0.965534	-0.459869	-2.72526
-0.856451	-0.100198	0.131954	-0.693995	0.757466	2.05058	-0.976599	-0.512137	-2.85676
-0.857952	-0.0955689	-0.13178	-0.678584	0.791107	2.42091	-0.987368	-0.565479	-3.13499
-0.859836	-0.0983259	-0.486278	-0.661864	0.834355	3.11299	-0.999882	-0.624172	-3.53759
-0.861268	-0.110387	-0.873498	-0.645074	0.89553	3.98113	-1.01367	-0.692236	-3.99774
-0.864357	-0.131543	-1.24248	-0.625229	0.978522	4.84612	-1.02821	-0.771887	-4.41953
-0.867411	-0.159879	-1.55969	-0.604233	1.08191	5.54201	-1.04538	-0.862469	-4.70198
-0.8716	-0.19278	-1.81058	-0.580287	1.19976	5.95499	-1.06507	-0.960298	-4.76451
-0.876749	-0.228054	-1.99332	-0.5532	1.32367	6.04361	-1.08593	-1.05947	-4.56612
-0.882124	-0.264656	-2.10843	-0.523442	1.44549	5.83671	-1.10965	-1.15331	-4.11287
-0.888128	-0.302677	-2.15034	-0.490926	1.55943	5.41267	-1.13439	-1.2359	-3.45254
-0.894918	-0.3426	-2.10549	-0.4578	1.66292	4.86904	-1.16064	-1.30323	-2.65895
-0.901829	-0.384207	-1.95822	-0.424796	1.75592	4.29333	-1.18801	-1.35355	-1.8119
-0.909823	-0.42575	-1.70224	-0.389662	1.83934	3.74335	-1.21499	-1.38705	-0.978934
-0.918514	-0.463937	-1.3518	-0.350829	1.91381	3.24112	-1.2429	-1.40501	-0.203789
-0.929929	-0.494898	-0.946986	-0.308103	1.97936	2.77937	-1.27116	-1.40896	0.496593
-0.941047	-0.515742	-0.549341	-0.267035	2.03599	2.33619	-1.29912	-1.40007	1.12742
-0.951239	-0.525906	-0.228266	-0.22698	2.08406	1.89196	-1.32717	-1.37901	1.70692
-0.961746	-0.527565	-0.0424824	-0.185668	2.12398	1.44281	-1.35396	-1.34613	2.2563
-0.971712	-0.524931	-0.022863	-0.143082	2.1556	1.00622	-1.37991	-1.30165	2.79163
-0.981922	-0.522833	-0.162399	-0.0990649	2.17814	0.617177	-1.40475	-1.24583	3.31922
-0.992604	-0.525263	-0.416399	-0.0541576	2.19108	0.315628	-1.42853	-1.17903	3.8342
-1.00316	-0.534394	-0.712468	-0.00870919	2.19531	0.129673	-1.45053	-1.1018	4.32177
-1.01405	-0.550282	-0.966917	0.0352382	2.19372	0.060503	-1.47009	-1.01491	4.75954
-1.02522	-0.571165	-1.10289	0.0767072	2.19047	0.075347	-1.48943	-0.919476	5.12024
-1.03845	-0.594122	-1.06583	0.120323	2.18934	0.112117	-1.5058	-0.817111	5.37443
-1.05104	-0.615758	-0.833242	0.164794	2.19193	0.0951809	-1.51962	-0.709976	5.4932
-1.06177	-0.632639	-0.417571	0.207956	2.19695	-0.0427037	-1.53168	-0.600731	5.45134
-1.07523	-0.6415	0.137723	0.253422	2.20059	-0.339853	-1.54132	-0.492374	5.23133
-1.08778	-0.639453	0.767727	0.296392	2.19783	-0.79379	-1.54886	-0.388097	4.82785
-1.10057	-0.624451	1.39933	0.340025	2.18402	-1.36215	-1.55523	-0.291224	4.25218
-1.11338	-0.595882	1.96561	0.384513	2.15621	-1.97586	-1.55996	-0.205138	3.53493
-1.12411	-0.554939	2.41821	0.42614	2.11386	-2.55968	-1.56203	-0.13303	2.72584
-1.13398	-0.504436	2.73487	0.467417	2.05882	-3.05298	-1.56345	-0.0773766	1.88933
-1.14331	-0.448041	2.92003	0.507646	1.99449	-3.42394	-1.56399	-0.0392953	1.09627
-1.15052	-0.389224	2.99848	0.545468	1.92457	-3.67317	-1.56408	-0.0180962	0.413423
-1.15646	-0.330371	3.00411	0.581823	1.85186	-3.82685	-1.56453	-0.0112901	-0.106818
-1.1618	-0.272434	2.96748	0.616695	1.77754	-3.9228	-1.56516	-0.0150732	-0.433403
-1.16745	-0.215273	2.90625	0.652544	1.70145	-3.99479	-1.56628	-0.0250504	-0.558309
-1.17059	-0.158462	2.8214	0.685181	1.62293	-4.06025	-1.56628	-0.0368684	-0.492432
-1.17174	-0.102083	2.70006	0.7148	1.54179	-4.11434	-1.56699	-0.0465616	-0.25709
-1.174	-0.0471145	2.52337	0.745971	1.45891	-4.13142	-1.5683	-0.0506569	0.125884
-1.17286	0.00470455	2.27656	0.772238	1.37612	-4.07288	-1.56889	-0.0462004	0.641736
-1.17202	0.0513602	1.95768	0.797197	1.29562	-3.89978	-1.5702	-0.0308013	1.28471
-1.16977	0.0911372	1.5825	0.821806	1.21936	-3.58795	-1.57019	-0.00263674	2.05251
-1.16766	0.123027	1.18433	0.845193	1.14877	-3.14327	-1.56923	0.0396776	2.93405
-1.16476	0.146862	0.80886	0.866818	1.08492	-2.61329	-1.5675	0.0973348	3.89435
-1.16181	0.163246	0.505207	0.88825	1.02881	-2.09068	-1.56326	0.171512	4.8626
-1.15848	0.173456	0.315089	0.908741	0.981241	-1.70388	-1.55727	0.263183	5.73034
-1.15436	0.179396	0.262357	0.927398	0.941959	-1.59273	-1.55034	0.37236	6.36446
-1.1501	0.183573	0.345298	0.943298	0.908339	-1.87142	-1.54104	0.496888	6.63532
-1.14715	0.188869	0.533862	0.960507	0.874306	-2.58693	-1.52917	0.63133	6.45403
-1.14265	0.198002	0.773146	0.976826	0.830573	-3.68596	-1.51425	0.766735	5.8079
-1.13857	0.212753	0.993076	0.992918	0.766682	-5.00358	-1.49652	0.891848	4.78067
-1.13448	0.233223	1.12245	1.0074	0.674412	-6.2826	-1.47568	0.995698	3.54724
-1.12944	0.257472	1.10406	1.01829	0.551323	-7.22366	-1.454	1.0708	2.33971
-1.12385	0.281766	0.907027	1.02734	0.402976	-7.55548	-1.43033	1.11577	1.39122
-1.11781	0.301468	0.533305	1.03308	0.242862	-7.10681	-1.40757	1.13619	0.872774
-1.11068	0.312294	0.0170666	1.03451	0.0898101	-5.85907	-1.38478	1.14325	0.842142
-1.10392	0.311443	-0.582131	1.03159	-0.036437	-3.96311	-1.36277	1.1504	1.22171
-1.09834	0.298126	-1.18996	1.02845	-0.120131	-1.71342	-1.3402	1.16918	1.81384
-1.09361	0.273327	-1.72894	1.02634	-0.153286	0.514491	-1.31622	1.2056	2.35081
-1.08926	0.239097	-2.12908	1.02374	-0.137239	2.34762	-1.29086	1.25822	2.56575
-1.0853	0.197918	-2.33684	1.02224	-0.0818806	3.49812	-1.26486	1.31854	2.26432
-1.08196	0.152547	-2.32237	1.02196	-0.00317429	3.82414	-1.23726	1.37323	1.37687
-1.07905	0.106256	-2.08492	1.02311	0.0802547	3.35437	-1.20854	1.40769	-0.023148
-1.0773	0.0630554	-1.65547	1.02604	0.15081	2.27162	-1.18	1.40976	-1.73854
-1.07708	0.0273966	-1.0946	1.03091	0.195321	0.861684	-1.15228	1.37271	-3.49877
-1.07771	0.00324079	-0.484444	1.03657	0.207486	-0.557903	-1.12565	1.29675	-5.02633
-1.0784	-0.00715989	0.0855079	1.04004	0.188658	-1.71015	-1.10258	1.18869	-6.10056
-1.07819	-0.00412749	0.53596	1.04187	0.14665	-2.41409	-1.08148	1.06002	-6.60281
-1.07825	0.00941529	0.81449	1.04348	0.0929211	-2.61125	-1.06324	0.924048	-6.53297
-1.07704	0.0288093	0.906305	1.0439	0.0391726	-2.3598	-1.04774	0.792967	-5.99631
-1.07626	0.0490447	0.835581	1.04444	-0.00552592	-1.80196	-1.03475	0.675656	-5.16728
-1.07427	0.0661196	0.656761	1.04245	-0.0363453	-1.11679	-1.02287	0.576649	-4.24226
-1.0728	0.0779048	0.438408	1.04144	-0.0528533	-0.472658	-1.01236	0.496317	-3.39403
-1.07151	0.0842955	0.244525	1.0416	-0.0579558	0.00853481	-1.00358	0.431924	-2.7389
-1.0699	0.0867313	0.118803	1.04053	-0.056168	0.268655	-0.996321	0.379034	-2.32213
-1.06798	0.087379	0.0760245	1.03941	-0.0519214	0.311898	-0.990003	0.332837	-2.12213
-1.06638	0.0883107	0.102307	1.03831	-0.0484735	0.189477	-0.983947	0.289242	-2.06939
-1.06421	0.0908932	0.163151	1.03718	-0.0475904	-0.0222272	-0.978903	0.245675	-2.07303
-1.06303	0.0954751	0.216104	1.0366	-0.049796	-0.24313	-0.974557	0.201521	-2.04739
-1.06078	0.101385	0.223964	1.03482	-0.0548334	-0.405992	-0.970944	0.158066	-1.93223
-1.05816	0.107218	0.164834	1.03255	-0.0620211	-0.46642	-0.969181	0.117874	-1.70277
-1.0562	0.111297	0.0367283	1.03271	-0.0703303	-0.406874	-0.96789	0.0837494	-1.369
-1.05404	0.112157	-0.143764	1.03182	-0.0782496	-0.236023	-0.967331	0.0577202	-0.966748
-1.0513	0.108874	-0.347573	1.02957	-0.0837502	0.0153865	-0.965987	0.0404605	-0.544577
-1.0498	0.101203	-0.541745	1.02751	-0.0846553	0.301519	-0.965359	0.0313725	-0.151095
-1.04837	0.0895308	-0.697947	1.02587	-0.0793791	0.570741	-0.963945	0.0291286	0.17424
-1.04629	0.074745	-0.798637	1.02391	-0.0676448	0.776066	-0.96316	0.0322455	0.405565
-1.04491	0.0580698	-0.83953	1.0233	-0.0507526	0.884802	-0.963457	0.0393343	0.530987
-1.04428	0.0408689	-0.828078	1.02304	-0.031242	0.885013	-0.962305	0.0489929	0.550612
-1.04439	0.0243856	-0.778802	1.02287	-0.0121219	0.786906	-0.961118	0.0595977	0.473938
-1.04358	0.00947726	-0.707168	1.02203	0.00399526	0.618648	-0.959652	0.0692791	0.317589
-1.04395	-0.00352891	-0.624102	1.02365	0.0155492	0.417925	-0.957802	0.0761546	0.103507
-1.04427	-0.014772	-0.533036	1.02423	0.0222959	0.221924	-0.956528	0.0786851	-0.14279
-1.04517	-0.0245986	-0.430491	1.02432	0.0251023	0.0588322	-0.954922	0.0759717	-0.394302
-1.04509	-0.0332032	-0.309956	1.02412	0.0253575	-0.0568243	-0.953421	0.0678853	-0.625045
-1.04545	-0.0403268	-0.167482	1.02416	0.0242986	-0.124251	-0.952252	0.0550139	-0.812623
-1.04678	-0.0452023	-0.00668863	1.02529	0.0226321	-0.152739	-0.95178	0.0384649	-0.940399
-1.04847	-0.0468339	0.159075	1.02683	0.0205926	-0.156246	-0.951536	0.0195994	-0.998846
-1.04868	-0.0444867	0.308613	1.02631	0.0182288	-0.148317	-0.951309	-0.000196794	-0.986007
-1.04922	-0.0381239	0.41846	1.02627	0.0155985	-0.138797	-0.951588	-0.0196429	-0.907202
-1.05086	-0.0285943	0.470233	1.02662	0.012768	-0.132809	-0.952356	-0.0376085	-0.774221
-1.05064	-0.0175082	0.457065	1.02688	0.00976037	-0.131551	-0.953561	-0.0531428	-0.604134
-1.05065	-0.00683708	0.386579	1.02728	0.00659316	-0.133938	-0.955079	-0.0655253	-0.417653
-1.05062	0.00164984	0.279166	1.02751	0.00337238	-0.138105	-0.956109	-0.0743229	-0.236873
-1.05036	0.00690693	0.162029	1.02728	0.000310053	-0.14211	-0.957557	-0.0794375	-0.0823372
-1.05025	0.00888427	0.0610682	1.02725	-0.00239141	-0.143795	-0.959704	-0.0811524	0.0303286
-1.04968	0.00844449	-0.00651647	1.0266	-0.00469982	-0.140259	-0.961327	-0.0801669	0.0935252
-1.04997	0.00695743	-0.0363892	1.02669	-0.0067979	-0.12766	-0.962793	-0.077545	0.109583
-1.04992	0.00572681	-0.0367308	1.02676	-0.0089253	-0.10188	-0.96419	-0.0745151	0.090544
-1.05027	0.00548338	-0.0238297	1.02692	-0.0111033	-0.060073	-0.965551	-0.0721478	0.0554103
-1.0498	0.00617042	-0.0154714	1.02648	-0.0129555	-0.0025135	-0.967157	-0.0710413	0.0252392
-1.04971	0.00710835	-0.024593	1.02646	-0.0137961	0.0661725	-0.968029	-0.0711502	0.0173247
-1.04879	0.00741754	-0.0552976	1.02496	-0.012961	0.137152	-0.969914	-0.071834	0.040209
-1.04938	0.00644687	-0.102229	1.02559	-0.0101711	0.199095	-0.971398	-0.0721092	0.0912028
-1.04894	0.00399973	-0.153033	1.02522	-0.00569129	0.240949	-0.972655	-0.0710158	0.157383
-1.0495	0.000319113	-0.192688	1.02587	-0.000222714	0.254783	-0.97419	-0.0679608	0.219904
-1.04905	-0.00406431	-0.208134	1.02533	0.00535636	0.237728	-0.97536	-0.0629364	0.260298
-1.04915	-0.00850382	-0.191882	1.02538	0.0102387	0.192443	-0.97639	-0.0565588	0.266676
-1.05004	-0.0123766	-0.143864	1.02646	0.0138535	0.126146	-0.978013	-0.0499159	0.237703
-1.0499	-0.0151813	-0.0713611	1.02643	0.0159398	0.0487581	-0.978571	-0.0442403	0.18295
-1.05032	-0.0165831	0.0126912	1.02643	0.0165227	-0.0291128	-0.97899	-0.0404743	0.119509
-1.05036	-0.0164155	0.0925307	1.0272	0.0158028	-0.0977808	-0.97981	-0.0388847	0.066129
-1.05092	-0.0146854	0.15296	1.02704	0.0140262	-0.149491	-0.980125	-0.0389311	0.0370419
-1.05107	-0.0116168	0.182698	1.02723	0.0114148	-0.178981	-0.981678	-0.0395002	0.0377168
-1.05161	-0.00770002	0.177042	1.02817	0.00818171	-0.183891	-0.982446	-0.0394073	0.0639677
-1.0513	-0.00366533	0.139202	1.02748	0.00459175	-0.165176	-0.983476	-0.0378986	0.104486
-1.05142	-0.000334621	0.079805	1.02746	0.00100737	-0.12738	-0.983842	-0.0348892	0.145559
-1.05147	0.0016137	0.0144731	1.02805	-0.00211299	-0.0783862	-0.984366	-0.0308563	0.17601
-1.051	0.00186938	-0.0401037	1.02782	-0.00427665	-0.028235	-0.98475	-0.0265094	0.190531
-1.05139	0.000607274	-0.070613	1.02781	-0.00509801	0.0130579	-0.98564	-0.0224471	0.190406
-1.0513	-0.0015538	-0.0707982	1.02721	-0.004502	0.0382148	-0.985378	-0.0189527	0.181744
-1.05112	-0.00374027	-0.0431843	1.02666	-0.00286971	0.044991	-0.985936	-0.0159675	0.172265
-1.05153	-0.00510116	0.00179562	1.02744	-0.00096622	0.0369892	-0.986862	-0.0132042	0.168029
-1.05186	-0.0050852	0.0490939	1.02774	0.000380525	0.0223597	-0.986233	-0.0103136	0.171343
-1.05165	-0.00361993	0.0837646	1.02741	0.000676222	0.0106094	-0.986774	-0.00702249	0.180383
-1.05165	-0.00112341	0.0955867	1.02732	-1.06309e-05	0.00865819	-0.986547	-0.00321383	0.190415
-1.05175	0.00165042	0.0820836	1.02739	-0.00110123	0.0177765	-0.986879	0.0010347	0.195867
-1.0517	0.00386918	0.0489644	1.02779	-0.00178902	0.0328228	-0.986757	0.00545001	0.192357
-1.05168	0.00490457	0.00790591	1.0276	-0.00143188	0.0442798	-0.986565	0.00963199	0.177937
-1.05116	0.00456311	-0.0274851	1.02652	8.89786e-05	0.0423648	-0.986251	0.0131998	0.153244
-1.05076	0.00317284	-0.0460873	1.02664	0.00222541	0.0215107	-0.985361	0.015952	0.120775
-1.05135	0.00145133	-0.0425577	1.02782	0.00397323	-0.0167239	-0.985395	0.0179278	0.0837824
-1.05189	0.00019051	-0.018503	1.02819	0.00436039	-0.0636284	-0.985221	0.0193119	0.0453831
-1.05109	-7.0136e-05	0.0186314	1.02725	0.00291459	-0.106266	-0.984942	0.020247	0.008159
-1.05126	0.00079816	0.0583043	1.02728	-0.000152511	-0.132147	-0.984366	0.0207073	-0.0257817
-1.0513	0.00256238	0.0901275	1.0277	-0.00406503	-0.133713	-0.983929	0.0205345	-0.0545894
-1.05121	0.00479096	0.106517	1.02796	-0.00777534	-0.11082	-0.983249	0.0195972	-0.0766177
-1.05098	0.00702889	0.104069	1.02702	-0.0103305	-0.0703145	-0.983022	0.0179406	-0.0906357
-1.05072	0.00892868	0.0835548	1.02652	-0.0112327	-0.0230696	-0.982969	0.015821	-0.0961656
-1.05053	0.0103027	0.0489185	1.02618	-0.0106346	0.0201639	-0.982463	0.0136141	-0.0936741
-1.04997	0.0110782	0.0058444	1.0262	-0.0092048	0.0523227	-0.981922	0.0116657	-0.0844299
-1.05065	0.011188	-0.039605	1.02679	-0.00769608	0.0717025	-0.98269	0.0101652	-0.0700728
-1.05057	0.0104994	-0.0819933	1.027	-0.00649614	0.081347	-0.982027	0.00910372	-0.052155
-1.04933	0.00887791	-0.117073	1.02604	-0.00548253	0.0867375	-0.981451	0.0083446	-0.0319665
-1.04943	0.0063612	-0.141926	1.02585	-0.0042643	0.0929142	-0.981538	0.00776388	-0.0107963
-1.04934	0.0032736	-0.154745	1.0254	-0.00257492	0.102144	-0.981608	0.00735365	0.0095001
-1.04947	0.000131283	-0.154397	1.02566	-0.000478307	0.112834	-0.980858	0.00721043	0.0259925
-1.04999	-0.00261852	-0.140035	1.02634	0.00174787	0.11988	-0.981468	0.00742612	0.0346459
-1.05001	-0.00481488	-0.111105	1.0266	0.00388337	0.116285	-0.981242	0.00796665	0.0310118
-1.05025	-0.00656728	-0.0679964	1.02646	0.00589849	0.0956398	-0.980491	0.00861903	0.0115701
-1.04971	-0.0080037	-0.0132188	1.02594	0.00781584	0.0548624	-0.980683	0.0090311	-0.0246642
-1.04959	-0.00898455	0.0474942	1.02622	0.00944762	-0.00359388	-0.980648	0.00880638	-0.0748351
-1.05027	-0.0090416	0.10499	1.02671	0.0102854	-0.0709553	-0.980299	0.00760523	-0.131792
-1.05065	-0.00764057	0.14806	1.02674	0.00968647	-0.133416	-0.979967	0.0052322	-0.184835
-1.05088	-0.00460552	0.166325	1.0273	0.00725746	-0.175514	-0.980351	0.0017001	-0.221668
-1.05067	-0.000405706	0.153728	1.02697	0.0031947	-0.184764	-0.980194	-0.00274211	-0.231208
-1.05114	0.00390206	0.111222	1.02798	-0.00162961	-0.155998	-0.980578	-0.00761388	-0.206572
-1.0502	0.00706367	0.0473612	1.02697	-0.00591658	-0.0937938	-0.980613	-0.012228	-0.147418
-1.05006	0.00815179	-0.0236771	1.02645	-0.00843423	-0.0118962	-0.980543	-0.0157551	-0.0608954
-1.04994	0.00695668	-0.0859746	1.0265	-0.00851413	0.0703014	-0.981259	-0.0173786	0.039177
-1.04978	0.00404957	-0.126159	1.02627	-0.0062895	0.133062	-0.981399	-0.0165566	0.134739
-1.04994	0.000503145	-0.13646	1.02657	-0.00257532	0.161569	-0.982393	-0.0133036	0.20679
-1.05039	-0.00256686	-0.115539	1.02681	0.00148708	0.149434	-0.982376	-0.00832569	0.238518
-1.05034	-0.00439872	-0.0671722	1.02672	0.00480055	0.0994614	-0.98187	-0.00289316	0.217322
-1.05006	-0.00473962	0.00220063	1.02592	0.00655475	0.021791	-0.982167	0.00150505	0.135371
-1.05092	-0.00372481	0.085654	1.02751	0.00633518	-0.0696024	-0.9818	0.0035309	-0.0109326
-1.0502	-0.00158835	0.17671	1.02711	0.00414202	-0.16062	-0.981852	0.00219669	-0.221687
-1.04985	0.00161602	0.268889	1.0269	0.000317819	-0.239732	-0.98187	-0.00317847	-0.493587
-1.0499	0.00611218	0.354637	1.0265	-0.004621	-0.299076	-0.982376	-0.0131889	-0.819208
-1.05011	0.012243	0.424769	1.02679	-0.0101806	-0.33418	-0.982987	-0.0285939	-1.18629
-1.05013	0.0201588	0.469301	1.02685	-0.0160202	-0.343138	-0.983877	-0.0504483	-1.57845
-1.04891	0.0295818	0.479744	1.02538	-0.0219855	-0.326179	-0.985849	-0.0800234	-1.97876
-1.04798	0.0398021	0.45202	1.02493	-0.0280548	-0.28609	-0.988048	-0.11853	-2.37613
-1.04718	0.0498598	0.388567	1.02474	-0.0341867	-0.229179	-0.991068	-0.166773	-2.77294
-1.0457	0.0587516	0.298298	1.02398	-0.0401066	-0.165669	-0.995065	-0.224929	-3.1901
-1.04491	0.0655624	0.193756	1.02343	-0.0451869	-0.108235	-1.00095	-0.292675	-3.66577
-1.04406	0.0695606	0.0860024	1.02259	-0.0485983	-0.068033	-1.00892	-0.369699	-4.24446
-1.04165	0.0703357	-0.021021	1.0206	-0.0497414	-0.0489902	-1.01861	-0.456375	-4.95737
-1.04004	0.0679495	-0.134204	1.01945	-0.0487061	-0.0426481	-1.02943	-0.554181	-5.79826
-1.03901	0.0629278	-0.270771	1.01875	-0.0463914	-0.0266903	-1.04243	-0.665481	-6.70317
-1.03779	0.0559266	-0.45265	1.01772	-0.0440707	0.0304222	-1.05833	-0.792617	-7.54352
-1.03716	0.0471295	-0.696935	1.01721	-0.042535	0.158546	-1.07792	-0.936499	-8.13962
-1.0372	0.0356891	-1.00588	1.01707	-0.0412538	0.371598	-1.09975	-1.09506	-8.29588
-1.03652	0.0196007	-1.36102	1.01648	-0.0380757	0.655313	-1.12408	-1.26192	-7.8514
-1.03669	-0.0037722	-1.72523	1.01613	-0.0298064	0.962771	-1.15167	-1.4259	-6.73203
-1.03699	-0.0366394	-2.05342	1.01496	-0.0136045	1.22116	-1.1825	-1.57179	-4.98682
-1.03828	-0.0796269	-2.30893	1.01473	0.0113221	1.34885	-1.21585	-1.68304	-2.79371
-1.0409	-0.131089	-2.47868	1.01531	0.0425057	1.27739	-1.25187	-1.74574	-0.428346
-1.04336	-0.187328	-2.57968	1.01646	0.0741774	0.97027	-1.2891	-1.75291	1.79855
-1.04856	-0.243838	-2.65186	1.01763	0.0986109	0.431307	-1.32479	-1.70716	3.61734
-1.05594	-0.297195	-2.73795	1.02196	0.108435	-0.300231	-1.35656	-1.62034	4.86566
-1.06411	-0.34674	-2.8574	1.02528	0.0989406	-1.16501	-1.38522	-1.50991	5.52274
-1.07278	-0.395007	-2.98561	1.02716	0.0692066	-2.1021	-1.41199	-1.39324	5.70106
-1.08132	-0.446232	-3.04927	1.02667	0.0213447	-3.06236	-1.43566	-1.2823	5.59902
-1.08872	-0.503375	-2.94279	1.02339	-0.0417762	-4.01154	-1.45882	-1.18087	5.432
-1.09759	-0.565136	-2.56207	1.01899	-0.118896	-4.92391	-1.48285	-1.08526	5.36592
-1.11165	-0.62475	-1.84408	1.01636	-0.211217	-5.77201	-1.50383	-0.987905	5.47467
-1.12659	-0.671513	-0.796913	1.01217	-0.321129	-6.5198	-1.5218	-0.881769	5.7326
-1.1415	-0.694361	0.491669	1.00447	-0.449729	-7.12435	-1.5373	-0.763636	6.04003
-1.15536	-0.685697	1.87132	0.992324	-0.594894	-7.54529	-1.54905	-0.635128	6.26871
-1.16776	-0.643742	3.16594	0.975447	-0.751169	-7.75741	-1.55886	-0.501607	6.30939
-1.17984	-0.572647	4.21723	0.95658	-0.911391	-7.75897	-1.56568	-0.369964	6.10603
-1.18824	-0.480743	4.9203	0.935758	-1.06888	-7.57131	-1.57057	-0.246424	5.66846
-1.19489	-0.377907	5.24049	0.91066	-1.21896	-7.22936	-1.57343	-0.13514	5.06358
-1.20178	-0.273096	5.20864	0.885231	-1.35938	-6.7679	-1.5749	-0.0377503	4.3924
-1.2041	-0.172795	4.89962	0.8546	-1.48963	-6.2104	-1.5735	0.0463266	3.76231
-1.20595	-0.0806102	4.40436	0.82116	-1.61	-5.56642	-1.57081	0.119254	3.26331
-1.2059	0.00218682	3.80629	0.787929	-1.72044	-4.83924	-1.5679	0.184092	2.95312
-1.20487	0.0755646	3.16912	0.752411	-1.81982	-4.04047	-1.56265	0.244206	2.85207
-1.2026	0.139614	2.53766	0.714974	-1.90575	-3.20459	-1.55697	0.302857	2.94581
-1.19902	0.193906	1.94712	0.675146	-1.97533	-2.39543	-1.54914	0.362972	3.19243
-1.19353	0.237605	1.4338	0.63228	-2.0267	-1.69976	-1.54057	0.427028	3.53156
-1.18791	0.270244	1.03993	0.591492	-2.06065	-1.20794	-1.53062	0.496908	3.89366
-1.18176	0.292666	0.809254	0.549622	-2.0814	-0.987537	-1.51927	0.573634	4.20937
-1.17574	0.307604	0.774389	0.508432	-2.09586	-1.0591	-1.50648	0.657034	4.41875
-1.16925	0.319537	0.941571	0.466928	-2.11187	-1.3833	-1.49126	0.74553	4.48
-1.16312	0.333866	1.27975	0.424778	-2.1361	-1.86533	-1.47501	0.836232	4.37621
-1.15541	0.355672	1.72008	0.380011	-2.17257	-2.37653	-1.45653	0.925419	4.11833
-1.14771	0.388426	2.16793	0.335121	-2.22201	-2.78749	-1.43569	1.00931	3.74275
-1.13937	0.432996	2.5247	0.289899	-2.28201	-3.0026	-1.41407	1.08492	3.30314
-1.13083	0.487234	2.71282	0.244905	-2.3477	-2.98526	-1.39101	1.15066	2.85775
-1.11945	0.546409	2.69548	0.195826	-2.41288	-2.76502	-1.36668	1.20655	2.4553
-1.10694	0.604497	2.48428	0.145718	-2.47159	-2.42356	-1.34249	1.25388	2.12297
-1.09326	0.655982	2.13175	0.0949634	-2.51993	-2.06267	-1.3158	1.29461	1.85978
-1.07807	0.697424	1.71127	0.0420799	-2.55723	-1.76387	-1.28908	1.33064	1.6374
-1.06467	0.728109	1.29113	-0.00820305	-2.58591	-1.55248	-1.26229	1.36314	1.40807
-1.05034	0.74953	0.911517	-0.0597601	-2.60997	-1.37872	-1.23466	1.39205	1.11767
-1.03472	0.764062	0.572202	-0.112696	-2.6325	-1.12344	-1.20653	1.41588	0.720162
-1.01912	0.773533	0.234949	-0.165387	-2.65339	-0.629094	-1.17742	1.43196	0.189907
-1.004	0.778252	-0.160134	-0.218131	-2.66815	0.251774	-1.1486	1.43706	-0.471416
-0.988904	0.776738	-0.669512	-0.27091	-2.66819	1.60383	-1.1201	1.42818	-1.23448
-0.972864	0.766117	-1.32022	-0.325102	-2.64258	3.40744	-1.09177	1.40323	-2.04811
-0.956894	0.742991	-2.09109	-0.378283	-2.58074	5.52131	-1.06495	1.36141	-2.84926
-0.944241	0.70445	-2.90738	-0.42586	-2.47519	7.69646	-1.03915	1.30332	-3.57411
-0.931674	0.648975	-3.65163	-0.471675	-2.3237	9.62031	-1.0135	1.23085	-4.16792
-0.920015	0.577163	-4.189	-0.514855	-2.13043	10.9821	-0.99105	1.14693	-4.59161
-0.909264	0.49231	-4.4013	-0.554491	-1.90621	11.5444	-0.970421	1.05512	-4.82465
-0.900712	0.400653	-4.22092	-0.588124	-1.6676	11.2027	-0.951187	0.959164	-4.86476
-0.893958	0.31084	-3.65479	-0.617044	-1.43464	10.0178	-0.93335	0.862669	-4.72563
-0.890118	0.232382	-2.79051	-0.640745	-1.22706	8.20968	-0.918445	0.768845	-4.43412
-0.887535	0.173319	-1.78134	-0.660904	-1.05999	6.11424	-0.904657	0.680422	-4.02754
-0.884934	0.13793	-0.812842	-0.678881	-0.940368	4.11114	-0.892526	0.599558	-3.55123
-0.882735	0.125401	-0.0595838	-0.695357	-0.865395	2.5414	-0.882316	0.527734	-3.0557
-0.880047	0.130039	0.356024	-0.713002	-0.82375	1.6351	-0.87256	0.465627	-2.59251
-0.876592	0.142941	0.391412	-0.730438	-0.799034	1.46716	-0.864636	0.413004	-2.20857
-0.873328	0.154507	0.0905192	-0.746076	-0.774208	1.95089	-0.857096	0.368675	-1.93899
-0.86982	0.156934	-0.431619	-0.760388	-0.735524	2.8689	-0.850639	0.330557	-1.80011
-0.866922	0.145941	-1.02102	-0.773198	-0.674966	3.93134	-0.844949	0.295922	-1.78471
-0.86413	0.121343	-1.52389	-0.78552	-0.591034	4.8454	-0.839887	0.261855	-1.86145
-0.863205	0.0864677	-1.82185	-0.795504	-0.488204	5.379	-0.834512	0.225885	-1.97985
-0.862489	0.0468076	-1.85471	-0.803183	-0.375431	5.40443	-0.831196	0.186635	-2.08036
-0.861547	0.00841221	-1.62651	-0.809135	-0.263963	4.91433	-0.828386	0.144246	-2.10762
-0.862996	-0.0235063	-1.19573	-0.810636	-0.164786	4.00922	-0.825698	0.100406	-2.02333
-0.863589	-0.0454832	-0.65456	-0.812206	-0.0862442	2.86315	-0.82493	0.0579343	-1.81541
-0.864566	-0.0561522	-0.104049	-0.81287	-0.0324781	1.67756	-0.824755	0.0200298	-1.50055
-0.865596	-0.0561004	0.36827	-0.813725	-0.00310645	0.635662	-0.825122	-0.0105955	-1.11941
-0.866818	-0.0473857	0.703501	-0.81376	0.00594597	-0.132534	-0.825645	-0.0324237	-0.725989
-0.867306	-0.0329033	0.877327	-0.813515	0.000986657	-0.568251	-0.826518	-0.0454587	-0.374052
-0.867341	-0.0157548	0.89746	-0.813515	-0.0109954	-0.683544	-0.827687	-0.0511111	-0.104729
-0.867533	0.00127613	0.795122	-0.81383	-0.0236628	-0.545738	-0.829171	-0.0517178	0.061585
-0.867621	0.0160795	0.613928	-0.814737	-0.0323427	-0.252969	-0.829066	-0.0498575	0.127225
-0.866434	0.0273917	0.399266	-0.816448	-0.0346264	0.0918189	-0.830288	-0.0476761	0.113411
-0.865456	0.0347945	0.190322	-0.817093	-0.0303945	0.402087	-0.831248	-0.0464591	0.0524464
-0.865456	0.0385484	0.0156159	-0.816256	-0.0211977	0.620292	-0.83226	-0.0465826	-0.0213139
-0.864479	0.039305	-0.108245	-0.81636	-0.00922803	0.721131	-0.833377	-0.0477825	-0.0792061
-0.86399	0.0378248	-0.175624	-0.815872	0.00360087	0.707427	-0.834442	-0.0495307	-0.103126
-0.863362	0.0348462	-0.189907	-0.815749	0.0160156	0.602005	-0.835733	-0.0513084	-0.0871128
-0.861774	0.0311232	-0.161383	-0.816814	0.027161	0.438846	-0.836222	-0.0526843	-0.0361698
-0.861163	0.0274885	-0.105189	-0.81636	0.0362148	0.255515	-0.83713	-0.0532596	0.0367235
-0.861931	0.0247685	-0.0391199	-0.813725	0.0423267	0.0873696	-0.838351	-0.0526338	0.114475
-0.860988	0.0235414	0.0190082	-0.812747	0.0449909	-0.0369294	-0.839486	-0.0505045	0.179889
-0.860168	0.0239064	0.0544404	-0.812259	0.0444902	-0.0991266	-0.84076	-0.0468644	0.219257
-0.859836	0.025433	0.0584929	-0.811613	0.0419816	-0.0942281	-0.841319	-0.0421408	0.225031
-0.859435	0.0273054	0.0306355	-0.811159	0.0391288	-0.0317429	-0.842086	-0.0371445	0.197096
-0.859121	0.0285814	-0.0212024	-0.809833	0.0375337	0.0656467	-0.842889	-0.0328235	0.142362
-0.857864	0.0284915	-0.0824954	-0.809571	0.038257	0.166475	-0.843238	-0.0299367	0.0727419
-0.85755	0.0267044	-0.135842	-0.808332	0.0415603	0.237492	-0.843361	-0.0288032	0.00204191
-0.856922	0.0234543	-0.16556	-0.807703	0.0468669	0.251807	-0.844408	-0.0292498	-0.0573732
-0.856992	0.0194588	-0.161837	-0.806394	0.0529034	0.196084	-0.845228	-0.0307769	-0.0972589
-0.856224	0.0156639	-0.123235	-0.805784	0.057994	0.0746817	-0.845961	-0.0328315	-0.114889
-0.856241	0.0129402	-0.0568805	-0.804335	0.0604746	-0.0906674	-0.84631	-0.0350146	-0.112998
-0.856468	0.0118556	0.0235917	-0.80238	0.0591484	-0.265895	-0.847253	-0.0371262	-0.098485
-0.855508	0.0125898	0.101663	-0.801752	0.0536424	-0.413194	-0.84809	-0.0390846	-0.080314
-0.855019	0.0149769	0.16204	-0.80135	0.0445289	-0.500943	-0.848195	-0.0408313	-0.0670769
-0.855089	0.0185936	0.194157	-0.800425	0.0331873	-0.512162	-0.849818	-0.0423072	-0.0646525
-0.854827	0.0228272	0.194244	-0.799605	0.0214914	-0.449016	-0.850551	-0.0435151	-0.0743872
-0.854566	0.0269525	0.165562	-0.798959	0.0113971	-0.33193	-0.851372	-0.0445968	-0.0922623
-0.853065	0.0302892	0.116916	-0.799832	0.00445189	-0.193454	-0.852471	-0.0458292	-0.109471
-0.852419	0.0324101	0.059987	-0.799919	0.00131644	-0.0686918	-0.853257	-0.0474953	-0.114591
-0.851982	0.0332568	0.00627456	-0.799989	0.00151503	0.0147891	-0.854356	-0.0496805	-0.0970519
-0.85179	0.0330643	-0.0355117	-0.799448	0.00361526	0.0443894	-0.854967	-0.0520993	-0.0510145
-0.851057	0.0321704	-0.0610117	-0.799308	0.0058056	0.0249616	-0.856206	-0.0540668	0.0216381
-0.850324	0.0308796	-0.070463	-0.799012	0.00660004	-0.024265	-0.857341	-0.054673	0.110467
-0.849085	0.0294544	-0.0677572	-0.798924	0.00534629	-0.0770342	-0.85865	-0.0531211	0.198481
-0.848893	0.0281452	-0.0587076	-0.798977	0.00235356	-0.109015	-0.859383	-0.0490855	0.26666
-0.848823	0.0271455	-0.0490872	-0.79882	-0.00134977	-0.105304	-0.860465	-0.0429296	0.299655
-0.84816	0.0264842	-0.0430141	-0.799274	-0.00448	-0.0641629	-0.861442	-0.0356735	0.290727
-0.847392	0.0259783	-0.0421333	-0.799605	-0.00598118	0.00385589	-0.861791	-0.0286998	0.244122
-0.847061	0.0253272	-0.0457794	-0.799239	-0.00534967	0.0805788	-0.86207	-0.0232819	0.173941
-0.846363	0.024293	-0.0519483	-0.799605	-0.00271356	0.146697	-0.862088	-0.0201219	0.0998734
-0.845909	0.0228438	-0.0585865	-0.799291	0.00130245	0.18771	-0.862734	-0.0191136	0.0412922
-0.84542	0.021168	-0.0645748	-0.799483	0.00582738	0.197471	-0.863135	-0.0194547	0.0117786
-0.845193	0.0195528	-0.069935	-0.799151	0.0100144	0.178514	-0.863798	-0.0200374	0.0158673
-0.844931	0.0181993	-0.0751824	-0.798698	0.0132659	0.139566	-0.864304	-0.0199022	0.048866
-0.844582	0.0170906	-0.0802002	-0.798523	0.0153566	0.0915343	-0.864584	-0.0185297	0.0994365
-0.84467	0.016009	-0.0832891	-0.797755	0.0164098	0.0436014	-0.86488	-0.0158713	0.153722
-0.843622	0.0147117	-0.0810038	-0.797912	0.0167265	0.000784972	-0.864654	-0.0121816	0.199476
-0.843046	0.0131514	-0.0690323	-0.798244	0.0165583	-0.0363669	-0.865212	-0.00780998	0.228903
-0.843483	0.0115761	-0.043899	-0.797092	0.0159707	-0.070132	-0.865003	-0.00308366	0.239574
-0.843308	0.0104221	-0.00488485	-0.796638	0.0148817	-0.102866	-0.865579	0.00169775	0.233463
-0.843099	0.0100867	0.0445744	-0.796481	0.0132094	-0.134319	-0.865142	0.00623494	0.214746
-0.842854	0.0107578	0.0966318	-0.796795	0.0109809	-0.160123	-0.864706	0.0102498	0.187269
-0.842436	0.0123962	0.140239	-0.796114	0.0083348	-0.172194	-0.864392	0.0135507	0.152629
-0.842261	0.0148263	0.163773	-0.795905	0.00546663	-0.161222	-0.864462	0.0160677	0.109609
-0.841476	0.0178228	0.158607	-0.796481	0.00258692	-0.1207	-0.863816	0.0178105	0.0552516
-0.841528	0.0211147	0.122742	-0.796149	-7.55659e-05	-0.0512524	-0.863432	0.0187723	-0.0126924
-0.840935	0.0243176	0.0632325	-0.796306	-0.0022196	0.0365747	-0.86331	0.018846	-0.0928511
-0.84062	0.0268892	-0.0038801	-0.79608	-0.00339922	0.122935	-0.862961	0.0178008	-0.178139
[truncated: 1,169 more rows]

## Sheet: YH2_trial2_coda
shank_angle(rad)	shank_anglular_velocity(rad/s)	shank_anglular_acceleration(rad/s^2)	thigh_angle(rad)	thigh_anglular_velocity(rad/s)	thigh_anglular_acceleration(rad/s^2)	back_angle(rad)	back_anglular_velocity(rad/s)	back_anglular_acceleration(rad/s^2)
[truncated: 1,617 more rows]

[truncated: 25 more sheets: YH2_trial3_coda, YH3_trial1_coda, YH3_trial2_coda, YH3_trial3_coda, YH4_trial1_coda, YH4_trial2_coda, YH4_trial3_coda, YH5_trial1_coda, YH5_trial2_coda, YH5_trial3_coda, YH6_trial1_coda, YH6_trial2_coda, YH6_trial3_coda, YH7_trial1_coda, YH7_trial2_coda, YH7_trial3_coda, YH8_trial1_coda, YH8_trial2_coda, YH8_trial3_coda, YH9_trial1_coda …]
