# Supplementary material for: A novel approach for modelling and classifying sit-to-stand kinematics using inertial sensors
Source: PLoS One. 2022 Oct 18;17(10):e0264126. doi: 10.1371/journal.pone.0264126 (PMC9578638; doi:10.1371/journal.pone.0264126)
Supplement: S1 Text — (TXT) [file pone.0264126.s008.txt]

Supporting files 1 to 7 contain all the datasets used in this paper. The supporting files are excel files (.xlsx) for data from inertial sensors on the shank and the backfor YH,OH and PwP participants respectively. Each excel file contains a separate spreadsheet for individual participant with six columns corresponding to X, Y and Z axis data from accelerometer and X, Y and Z axis data from gyroscope respectively. Each column is clearly labelled along with the units of measurement. Additionally, the reference kinematics obtained from Codamotion data are included in a separate file. The data files are named as follows:
